# Supplementary material for: Comparative Metabolomic Profiling of Resistant and Susceptible Coffea arabica Accessions to Bacterial Pathogen Infection
Source: Plants (Basel). 2026 Jan 9;15(2):216. doi: 10.3390/plants15020216 (PMC12844768; doi:10.3390/plants15020216)
Supplement: Supplementary file 1 [file plants-15-00216-s001.zip › Table S1.xlsx]

## Sheet: Legend
Supplemental Table. Untargeted metabolomic LC-MS/MS dataset acquired from Coffea leaves.
Table	Description	Extraction Method	Acquisition Type	Chromatography Type	Ion Mode
S1	LC-MS/MS HILIC negative dataset obtained after applying an automatic data curation using MS-CleanR. The annotation is not considered	Chloroform/Methanol/Water	LC-MS/MS	Hydrophilic Interaction Liquid Chromatography	Negative
Abbreviations	Full Name
R-None	Resistant leaves that underwent no treatment to avoid potential wounding from the infiltration process
R-Mock	Resistant leaves infiltrated with sterile distilled water
R-Pcg IBSBF	Resistant leaves infected by Pseudomonas coronafaciens pv. garcae (Pcg)
S-None	Susceptible leaves that underwent no treatment to avoid potential wounding from the infiltration process
S-Mock	Susceptible leaves infiltrated with sterile distilled water
S-Pcg IBSBF	Susceptible leaves infected by Pseudomonas coronafaciens pv. garcae (Pcg)
QC	Quality Control
IS	Internal Standard
S/N	Signal-to-noise
RT or Rt	Retention time
Mz	Mass-to-charge
HC or HILIC	Hydrophilic interaction liquid chromatography
RP	Reverse phase chromatography
Column Name	Description
Average Rt (min)	Average retention time
Adduct type	Complex formed during ionization to produce mass-to-charge value
Acquisition type	Column and polarity used for LC-MS/MS analysis
Metabolite name	Name of annotated metabolite
Formula	Chemical formula of annotated metabolite
Database	MS-FINDER spectral libraries that matched to the experimental spectra
Ontology	General compound class of the annotated metabolite
Total score	Retention time and/or spectral similarity to the reference spectrum. LC-MS/MS values range between 0-10. Higher values have higher spectral matching.
INCHIKEY	International chemical identifier of the identified metabolite
SMILES	String of molecular structure of the identified metabolite
S/N average	Average signal-to-noise for aligned feature, calculated by dividing the intensity by the root mean square of the noise
MS1 isotopic spectrum	Spectrum of precursor ions. Peaks are represented as A:B - "A" represents mass-to-charge and "B" represents intensity of ion
MS/MS spectrum	Spectrum of product ions from selected precursor ion. Peaks are represented as A:B - "A" represents mass-to-charge and "B" represents intensity of ion

## Sheet: Table S1
Table S1. LC-MS/MS HILIC negative dataset obtained after applying an automatic data curation using MS-CleanR. The annotation is not considered
						Peak Intensity
Average Rt(min)	Average Mz	Adduct type	S/N average	MS1 isotopic spectrum	MS/MS spectrum	Blank-1	QC-1	IS-1	R-None-1	R-None-2	R-None-3	R-None-4	R-None-5	R-None-6	R-None-7	S-None-1	S-None-2	S-None-3	S-None-4	S-None-5	S-None-6	Blank-2	QC-2	IS-2	R-Mock-1	R-Mock-2	R-Mock-3	R-Mock-4	R-Mock-5	R-Mock-6	R-Mock-7	S-Mock-1	S-Mock-2	S-Mock-3	S-Mock-4	S-Mock-5	S-Mock-6	S-Mock-7	Blank-3	QC-3	IS-3	R-Pcg IBSBF-1	R-Pcg IBSBF-2	R-Pcg IBSBF-3	R-Pcg IBSBF-4	R-Pcg IBSBF-5	R-Pcg IBSBF-6	R-Pcg IBSBF-7	S-Pcg IBSBF-1
2.308	71.0135	[M-H]-	75.19	71.01349:1985 72.01674:181	40.01899:483 44.99831:66121 45.18780:167 45.34739:195 45.40069:133 45.46639:150 45.55312:99 45.64686:77 45.77730:108 45.85263:80 46.00135:354 46.17422:96 46.56190:73 47.00234:184 59.01437:124 65.00202:127 66.03444:150 68.99481:219	22	671	34	755	542	681	508	321	524	298	200	794	246	439	979	378	39	617	38	169	717	813	426	704	525	461	926	806	449	814	252	1315	1040	32	535	46	446	553	440	430	636	341	689	374
7.33	71.0135	[M-H2O-H]-	199.93	71.01361:8892 72.01748:501 72.99295:3112 73.02845:242	41.00315:4081 43.01871:10958 45.13061:47 45.35631:39 45.37471:69 45.54055:54 45.78418:92 46.00097:303 47.00176:162 55.01805:240 59.01364:1058 71.01345:16776	23	5504	91	5734	3883	8341	8608	6194	3838	6534	7333	3414	6842	6162	4351	8199	26	5492	25	9357	5140	5069	5636	6238	4172	4731	3412	2976	7736	5037	5339	4222	3594	23	4984	64	5228	3556	4167	3185	2634	4976	3874	4166
6.39	71.0135	[M-H]-	427.38	71.01339:18184 72.01648:459	31.99024:11643 34.96916:1099 71.01369:119523 71.38244:284	35	9352	50	8255	7719	10875	12753	7887	9474	13697	10075	7519	10502	8016	8642	8090	48	8984	49	13653	10183	9266	10578	10732	8554	7515	7869	8764	6187	6158	9570	9134	7393	42	8270	39	9054	6855	10983	7758	7446	11142	7452	6226
2.133	71.0136	[M-H]-	76.69	71.01364:3098 72.01669:106 73.01119:53	44.99802:10013 45.18683:73 45.65656:51 46.21561:91 47.37203:22 50.96312:138 66.95819:430 71.01310:836	27	930	41	1070	1838	757	892	554	581	631	724	623	744	663	830	792	37	875	53	880	2093	778	1197	785	897	751	771	813	556	700	1630	1111	704	40	956	31	680	866	1042	1431	913	751	730	726
7.012	71.0137	[M-H2O-H]-	182.31	71.01377:13212 72.01683:694 72.99269:2689 73.01726:146 73.02857:117	31.99026:1783 41.00313:8599 42.00580:225 43.01881:22712 43.47062:51 43.61887:96 47.00193:75 59.01329:1984 70.79766:260 71.01346:35088 71.42035:80	24	5770	24	6376	4471	8651	8671	6149	3696	7083	4097	2489	3027	5659	3491	4960	39	4272	28	11083	6951	4640	7173	7481	3269	3955	2336	2864	5296	3462	4086	3393	2607	15	4540	27	5563	3666	4369	4162	2074	5375	4523	2943
6.521	71.0138	[M-H]-	481.78	71.01508:20460 72.01664:339	31.99047:8644 40.01864:186 44.99827:1902 46.08563:99 71.01383:88708 71.49613:216	32	1795	41	1955	2042	3277	2446	2220	11202	3564	1862	1958	2102	1889	10261	1633	48	1562	25	4036	2056	10881	1646	2047	1980	1411	1847	1469	7298	1193	1687	1565	1486	46	1922	25	1727	1470	1505	1344	1338	1694	8722	1187
2.748	73.0292	[M-H]-	275.33	73.02944:8514 74.03289:384 75.00842:112	45.35173:96 47.69245:47 55.02072:507 68.99544:11 73.02940:5147	0	6075	33	4826	7585	5371	6113	5989	17	4376	5209	4068	3373	5975	0	4775	39	5757	36	6620	9123	0	10113	5356	4562	5747	4080	4303	0	5143	5376	4412	4292	62	5553	14	5813	3966	5225	7568	4854	3728	0	5450
7.253	74.0239	[M-H]-	242.04	74.02397:11880 74.04114:82 74.05435:42 74.19495:42 74.39953:42 74.42921:42 74.47587:42 74.55164:42 74.62017:42 74.93228:42 75.00754:174 75.12374:63 75.20123:63 75.24626:42 75.78142:42 75.81351:63 76.02649:136 76.03930:260	45.41288:7 46.06179:39 46.41027:24 46.61961:61 47.00152:55 54.99814:85 71.01304:203 74.02376:1532	0	2217	6029	1899	1987	1627	1584	1876	1810	1970	2015	2020	2258	1777	2276	1951	1	1787	5897	2057	1735	1889	1638	1773	1459	1542	2351	1719	1502	1792	1493	2500	2137	9	1991	5559	1815	1802	1722	1586	2138	1744	1913	2400
7.984	74.0245	[M-H]-	126.53	74.02474:4285 75.00664:852 76.03020:1087	41.99786:2959 44.99811:13065 45.32629:127 45.52225:98 45.86340:38 46.00128:233 47.00200:73 51.00436:172 71.01299:449	8	681	22	909	187	708	501	528	531	853	990	362	1332	734	293	746	8	639	35	1744	350	455	324	471	829	633	579	333	831	618	430	830	224	7	693	0	802	620	585	37	482	922	569	738
7.547	75.0083	[M-H]-	70.84	75.00828:2523 76.80999:133	45.61526:138 46.18368:23 46.47380:56 47.01307:635 56.99805:517 59.01380:994 75.00858:6157	74	1803	102	2251	2175	1160	1711	1444	1795	1140	1097	1666	1360	1283	1879	1104	77	1592	72	1220	2641	2099	2334	2369	2646	2146	1555	2108	1757	1932	1528	2466	1555	80	2038	112	1583	1834	2037	2172	2125	1137	1816	1700
6.857	75.0084	[M-H]-	49.92	75.00845:2136 76.78232:146 76.79156:146	41.00299:382 47.00189:59 55.01861:516 58.02930:82 67.01755:297 71.01330:3250 75.00818:1659	84	767	104	587	600	1082	1366	758	549	742	453	726	444	696	606	629	71	698	100	350	1302	672	1090	990	460	617	544	609	832	430	584	734	478	72	608	93	558	468	577	570	726	456	660	581
7.776	76.0314	[M-H]-	850.79	76.03154:69205 76.32321:88 76.46489:88 76.50692:88 76.68339:59 76.77869:88 76.96995:181 76.97822:59 77.00269:118 77.03193:227 77.18179:88 77.30757:59 77.37117:59 77.66608:59 77.90700:59 78.03520:557	40.01890:17 44.99823:1280 45.18717:8 45.43149:78 45.66811:14 45.71526:42 45.86605:74 46.00121:293 46.19494:33 47.00246:46 55.01846:183 62.96354:278 68.99529:309 76.03107:2224	0	6855	22584	5362	6196	6767	7421	6324	6073	8512	8443	7686	6675	6366	6652	6452	0	7308	29175	7046	7587	6852	6912	7036	5304	5694	6209	5575	6167	6065	5620	8009	5657	8	6740	20327	5800	6082	5564	4747	5154	6196	5108	5982
4.058	85.02	[M-H]-	64.13	85.02015:2068 87.00646:134	41.99863:3900 45.58362:14 45.76792:39 46.29359:49 46.53375:24 58.00944:954 65.01425:167 79.95656:60 85.02078:2219	11	1647	2510	1840	1687	2047	1650	1493	1548	1568	1073	1617	1851	1708	1926	1666	16	1567	2519	162	1414	1622	1484	1631	1858	1638	1388	1569	1550	1557	1800	1390	1467	8	1869	2228	1560	1487	1906	1600	1711	1757	1371	1508
4.037	85.0206	[M-H]-	63.9	85.02029:2564 86.02359:135 87.00692:250	41.99839:4444 45.37116:75 45.43175:75 46.00096:195 46.15279:114 46.23751:61 46.41138:38 46.86792:66 58.99312:517 79.95578:79 85.02030:2580	17	1393	2085	1571	1426	1711	1394	1259	1305	1354	937	1388	1547	1456	1551	1423	17	1338	2058	1314	1218	1345	1256	1393	1561	1351	1179	1326	1334	1329	1491	1154	1237	21	1607	1839	1333	1255	1583	1338	1448	1470	1133	1260
7.309	85.0289	[M-H]-	66.32	85.02988:2057 87.00759:665	43.01865:10553 45.87236:34 46.00127:96 47.00174:94 55.01803:235 59.01298:897 71.01359:14148 72.99250:6516 80.96446:17066	23	1767	32	1961	1022	2642	2828	1883	1663	2264	2188	1106	3165	1765	1450	2809	30	1985	46	3232	1752	1597	1924	2182	1344	1948	1006	1063	2206	1707	1735	1578	1077	17	1825	54	1596	1244	1450	967	763	2040	1396	1423
6.999	85.0294	[M-H]-	53.15	85.02856:2585 87.00864:945	41.00285:548 44.99818:61360 45.18736:134 45.32916:146 45.36763:140 45.53029:121 45.65798:83 45.72107:73 46.00185:487 46.32631:80 46.76599:64 47.00176:241 57.03375:198 71.01244:228 74.02401:154 78.95894:178 85.02942:128	13	1208	9	1715	821	2430	2136	1884	1258	2218	1314	834	1170	1484	569	1241	21	1101	24	1846	1368	1767	2184	2113	927	1366	727	716	1343	950	1262	997	924	6	1097	10	1547	1254	1462	839	868	1900	1126	825
7.606	85.0295	[M-H]-	57.44	85.02946:3473	79.95708:20540 80.95551:200 81.95246:507	16	1208	20	892	1247	1065	918	1207	757	1752	1553	1833	1412	1441	1555	1589	21	1426	36	3206	1590	982	2012	1524	1208	930	1262	1073	1679	965	1368	1873	1397	19	1104	24	1542	1182	1017	1326	1286	1498	1137	1259
7.333	87.0093	[M-H]-	51.37	87.00791:1615 88.01121:172 88.04613:172 88.98691:172 89.02453:2718	41.00302:917 43.01869:1845 44.99826:52897 45.18750:160 45.36292:143 45.43292:124 45.65380:92 45.72622:73 45.82844:77 46.00112:521 46.20015:64 46.40066:77 47.00190:247 55.01853:274 57.03384:288 59.01334:317 71.01324:1669 75.00837:247 78.95920:361 87.00784:233	79	912	69	1036	702	1337	1450	936	709	2120	1147	710	1522	1088	542	1337	56	1154	95	1449	593	760	783	1393	612	996	638	627	1143	712	989	709	558	194	864	66	822	700	661	574	462	808	878	653
2.363	87.0449	[M-H]-	58.18	87.04491:5439 88.04818:408 89.02295:245	45.18745:79 45.64247:37 46.53899:26 58.02936:83 68.99590:39 81.03288:8 87.04460:2859	23	1087	37	515	594	271	296	689	477	983	2833	457	2057	697	369	913	31	988	38	1318	581	423	1348	477	446	395	357	516	404	236	2481	348	517	25	1016	26	852	655	370	738	826	956	585	489
8.266	88.0397	[M-H]-	125.92	88.03968:5389 88.98650:161 89.02466:214 89.04273:306	45.18807:111 45.67003:55 46.29825:4 46.52056:18 47.98773:59 59.01305:119 71.01326:628 88.03989:2340	8	1996	20	995	545	1805	836	1164	826	2545	2254	1469	2218	965	794	2199	20	1655	31	3974	1936	1610	2020	2537	1629	1115	1007	1166	2365	1898	1375	2671	743	10	1922	20	3301	3619	3015	713	2745	2849	2243	2791
7.643	93.0336	[M-H]-	27.88	93.03436:4950 94.03630:596 94.97959:3803	47.01348:53 59.01296:86 79.95690:29422 80.95699:224 81.95242:1046 93.03371:220	24	2487	30	2126	2593	2054	2866	2480	2176	2767	2497	3232	2950	3374	3083	2852	40	2700	30	3204	2496	2091	3677	3612	2153	2241	2227	2542	3961	2629	2979	2416	2204	26	2776	32	2780	2259	2162	2052	2464	2423	2545	2266
1.405	93.0342	[M-H]-	22.45	93.03420:4187 94.03705:219 94.99393:283 95.01332:603	45.67519:77 45.81685:61 70.00549:353 89.03866:660 92.02649:48388 92.20873:129 92.26495:70 92.67008:99 92.75143:146 92.92917:72 93.03361:9406 93.28670:59	22	859	14	696	321	1142	1226	503	435	800	576	221	892	353	431	587	45	904	43	2810	413	702	1032	704	450	697	225	238	368	297	904	250	425	39	742	18	1623	871	630	489	646	1763	624	326
6.822	93.0344	[M-H]-	15.63	93.03424:5943 93.26559:94 94.03750:502 94.99565:142 95.01251:309	44.99828:5214 45.18675:134 45.54937:70 45.64276:29 45.77541:85 46.00122:282 46.12480:100 46.29968:101 46.55183:95 47.00208:327 47.32248:67 59.01369:8 67.01839:316 75.00798:354 78.95803:257 93.03467:1114	35	1462	59	933	652	1434	1127	1129	901	926	1847	1053	1461	1495	1467	1319	43	1517	30	308	708	873	1284	1209	763	808	969	881	1092	873	2069	893	620	58	1206	44	1377	1026	1030	683	744	1186	940	1392
1.855	93.0346	[M-H]-	157.54	93.03454:31122 93.36911:65 93.55309:65 93.56327:65 93.75220:65 94.03842:1484 94.43745:65 94.99476:251 95.03971:176	45.30237:60 46.00120:507 46.64527:49 65.03952:2022 93.03430:40878	25	19127	67	9498	9503	23125	23152	15541	5873	28966	19370	5174	16879	13435	4392	14461	85	16812	83	32798	11327	9372	23206	22099	8611	10333	6656	6004	13101	16772	12205	7803	7881	53	15481	76	32718	15008	24053	9551	10175	27592	8813	15284
1.614	93.0348	[M-H]-	56.08	93.03434:24673 94.03767:1847	45.19428:41 45.43241:102 45.85836:79 46.05724:75 65.03945:669 79.95667:186 91.05452:240 93.03446:29898	53	5866	61	3108	2220	5393	6756	9328	2048	11187	8803	1348	9187	5021	1452	8051	62	4988	47	22965	3303	2552	11978	4871	3155	2916	1164	1571	3020	1322	10952	1452	1514	31	5233	52	11893	3427	3630	3376	2918	10197	2350	2848
7.346	95.0132	[M-H]-	40.33	95.01322:2571 96.96047:641 97.02985:1121	41.00326:1019 44.99815:42281 45.18701:113 45.38989:99 45.39296:99 45.43704:105 45.88620:80 46.00114:312 46.59161:86 47.00171:146 55.01829:232 59.01315:252 71.01326:1361 78.95843:552 85.02817:217	15	925	8	898	410	1116	1259	933	645	818	1177	429	1296	975	828	1513	19	824	61	1162	606	704	1011	1001	802	735	510	380	1004	667	844	949	483	6	808	21	804	559	712	724	341	766	748	698
2.749	99.0084	[M-H]-	46.95	99.00822:2794 100.01242:199 101.05919:199	45.46657:13 45.73751:27 45.81838:39 46.00142:189 46.15235:34 46.32031:17 46.51924:25 47.00208:84 55.01877:505 73.02973:10040 73.60579:32 74.03288:420 99.00872:592	50	790	36	848	1508	875	984	963	174	778	735	928	552	908	247	862	40	1221	42	927	1782	168	1448	881	625	796	585	901	196	852	1013	756	739	35	1046	37	893	714	940	1236	796	588	111	1118
7.3	100.04	[M-H]-	77.44	100.03995:1892 101.02398:1458 101.04201:293	41.00339:1004 43.01892:1454 44.99846:43744 45.18865:112 45.29363:105 45.37083:99 45.43268:77 45.50406:80 45.69589:86 45.88618:86 46.00123:1006 46.32628:64 47.00170:150 59.01349:376 71.01388:1940 72.99269:877 79.95743:453 87.00867:263 96.96070:89 100.03917:353	0	1267	0	874	1171	907	873	590	603	1160	1023	950	1401	620	1400	1064	5	1076	0	1252	3944	1601	2343	1075	496	1038	952	892	933	946	528	1453	662	0	1418	5	967	813	702	649	683	720	866	801
6.946	101.023	[M-H]-	25.01	101.02415:3799 101.05008:55 101.06009:219 101.90104:55 102.02676:315 102.97208:55 103.00149:284 103.03925:745	41.00333:529 43.01791:759 44.99805:56959 45.18739:129 45.33726:137 45.36516:131 45.43017:143 45.52106:108 45.61088:108 45.90159:83 46.00146:490 46.12804:70 47.00197:336 55.01819:245 57.03402:621 71.01290:528 79.95584:169 85.02831:582 92.99566:89 101.02303:318	42	1798	48	1522	1702	2492	2977	2514	1519	1521	1505	816	783	1833	1569	1648	41	1626	19	1790	2634	1233	3294	2090	1112	1066	1171	1126	1805	1122	1802	1073	1198	22	1344	12	1623	1130	1290	1531	1044	1546	1145	956
1.675	101.024	[M-H]-	30.35	101.02453:3924 101.06116:215 102.02651:215	45.18669:81 45.43386:26 45.55319:72 45.65859:93 45.93274:67 46.00122:11 47.00171:17 55.01825:39 68.99510:1274 79.05441:91 81.03421:31	73	1926	71	2237	1022	3499	3311	1264	1463	3825	775	1061	2585	1111	1181	1182	44	1724	55	5060	3059	1143	3643	3389	1286	1404	785	966	1070	1641	1596	2007	1055	61	2212	65	1815	1408	1864	1353	1557	2458	1246	1278
7.34	101.024	[M-H]-	21.05	101.02427:2155 101.06054:210 103.04182:210	41.00330:1183 43.01903:2045 45.38005:30 45.71186:45 45.77341:83 46.29077:30 71.01384:2318 78.95869:592 82.95275:88 85.02904:146 89.02428:303 99.92568:297	44	1149	32	1361	591	1528	1654	1875	838	1370	2873	803	1378	1237	1021	1957	42	965	56	1818	863	1060	1450	1217	944	976	687	666	1564	1114	1023	1184	744	39	1120	61	1148	967	1094	699	499	1059	1090	709
7.971	102.056	[M-H]-	697.78	102.05587:26871 102.78431:112 103.00283:112 103.05907:773 104.03505:11013 104.05936:232	43.01868:120 45.18767:25 45.32818:101 45.75628:28 46.00146:69 46.25640:17 51.00424:195 71.01300:746 75.00826:47 86.02264:92 99.92423:20 102.05561:8815	30	10128	54	12404	5467	12936	9850	8993	10337	16965	13487	9982	14142	8736	6502	14237	51	10817	41	12173	9688	10751	11647	12050	10654	6989	6076	7431	9981	9802	8067	15385	7042	36	11531	75	13387	11874	9879	3871	10327	12530	10047	10856
3.679	103.003	[M-H]-	81.78	103.00304:3609 104.00661:158 105.00704:95	41.00314:2357 45.29145:16 45.35029:339 45.40317:33 45.50460:82 45.81258:17 45.88051:20 46.12318:43 46.26277:46 46.57417:28 47.00184:235 59.01304:201 68.99510:12 79.95600:119 89.02420:392	40	413	60	452	651	407	428	434	38	1130	1302	1750	1686	1996	60	1236	52	1173	68	3465	3174	44	2213	2734	1941	1389	1513	2621	81	3055	1972	3081	3247	72	2888	58	2198	2735	1996	3152	2694	2992	109	2469
4.13	103.003	[M-H]-	79.95	103.00322:4012 104.00618:195	40.00655:417 41.01400:4186 41.99851:456 45.18692:18 45.36125:22 45.47025:31 45.67150:42 45.86279:88 46.13203:47 46.74891:48 59.01276:135 68.00105:134	48	4525	310	3913	4240	4911	4678	4117	4168	2355	1762	3711	4413	3396	3700	3489	67	3457	246	2616	3620	4603	4274	3454	3042	2900	2746	2811	3259	3257	3189	2797	3048	58	3137	344	1455	1426	1096	1237	1333	1696	2031	855
4.272	103.003	[M-H]-	33.03	103.00329:3999 104.00502:82 105.00644:123	41.01447:3608 44.99839:61 45.18761:6 45.32810:99 45.43440:105 45.80869:36 59.01416:152 68.00094:269 80.99594:51	63	2768	189	2733	2703	2515	2582	1923	3058	2521	1904	2075	2260	1476	3188	1777	66	1728	212	1092	1929	2993	2251	2008	1634	1539	1573	1549	2225	1661	1266	1524	1642	54	1372	195	1455	1426	1096	1237	1333	1696	2031	855
3.881	103.004	[M-H]-	86.13	103.00353:4635 104.00700:235 105.00583:105	41.00339:1171 45.33994:126 45.37643:93 45.69287:16 46.00153:633 46.24390:13 46.34962:87 47.00186:40 65.01452:528 68.02456:367 78.91823:4529 80.91568:4695 92.02468:2659	46	3084	92	3123	3667	2589	2632	2208	560	4118	2919	3325	3500	2310	3033	2692	67	3054	54	4103	3231	1852	3932	2588	2191	2561	2955	2650	1847	3007	2298	2498	2670	76	3009	69	2303	2508	2266	3114	2301	2528	2137	1465
4.041	103.004	[M-H]-	66.32	103.00341:7122 104.00691:163	41.00316:1072 41.99859:5740 44.99839:1380 45.38631:73 45.74880:49 46.63075:46 58.00954:1494 64.00685:249 68.99541:79 79.95701:195 85.02054:2882 99.92544:703	47	4525	310	3913	4240	4911	4678	4117	4168	4970	3085	3711	4413	3396	3700	3489	67	3457	246	1775	3620	4603	4274	3454	3042	2900	2746	2811	2846	3257	3189	2797	3048	59	3137	344	2919	2508	2266	3209	2127	3019	3237	2334
6.886	103.039	[M-H]-	34.39	103.03979:2730 104.04349:207 105.01826:155	40.01900:562 41.99804:488 44.99826:53859 45.19725:163 45.32876:148 45.37468:192 45.41710:156 45.53678:92 45.59673:112 45.69563:86 45.75926:83 45.87209:89 46.00119:443 46.21789:64 46.52944:64 47.00257:187 47.48756:64 57.03404:211 68.02406:235 71.01320:1639 75.00811:355 85.02841:167 94.02873:83 99.92362:108 103.03904:193	20	920	24	780	763	1022	1028	808	734	1739	1228	553	903	606	744	677	27	843	27	766	764	740	936	843	512	561	732	561	541	530	634	607	472	20	675	26	834	630	664	524	497	758	677	994
7.269	103.04	[M-H]-	62.59	103.03971:3048 104.04292:302 105.01879:2918	31.99019:2282 41.00288:4081 43.01855:10958 45.72100:72 46.00123:302 47.00198:162 59.01319:1058 71.01351:16776 72.01680:447 72.99263:6388 74.02351:550 87.00810:331 103.03920:407	30	90	21	64	37	147	52	106	131	73	119	158	193	117	134	85	13	113	42	1960	131	148	118	97	166	66	116	182	138	59	34	149	103	23	118	32	151	87	101	76	99	61	95	156
6.517	103.04	[M-H]-	370.84	103.03958:26924 104.04368:1009 105.04539:218	31.99029:7342 41.00287:134 71.01372:92607 71.18097:263 71.38314:171 71.53766:208 72.01696:2042 72.44379:96 73.01722:260 79.95649:341 103.03976:7325	18	3150	42	2873	3277	4650	4154	3958	17910	5590	2946	2774	3493	2625	19360	2561	24	2892	5	8372	3328	20257	2628	2930	2654	2321	2538	2228	13284	2228	2562	2666	2396	30	2948	13	2621	2196	2675	2027	2323	2736	14977	1983
6.381	103.04	[M-H]-	401.96	103.03966:15468 104.04264:885	31.99025:6261 71.01368:55509 71.55864:120 72.01666:1840 73.01678:300 79.95559:89 99.92440:496 103.03940:5027	18	18432	9	18922	15261	21783	25529	15336	0	26378	16836	15573	21654	16350	74	16558	17	18274	19	29050	20966	204	23832	19395	15392	15426	14969	17269	0	12567	17058	17716	14667	13	17150	17	18309	15444	20546	15421	14990	22233	22	13302
7.982	104.035	[M-H]-	301.45	104.03478:12584 104.05800:83 105.01876:647 105.03887:361 106.04174:83	45.32672:70 46.00111:65 46.33558:14 46.52376:16 51.00489:110 56.99915:11 59.01344:276 71.01348:675 74.02471:790 75.00773:80 87.00880:377 102.05559:8817	64	5070	69	6961	960	6371	4784	2999	3498	7200	9972	2333	14421	5153	2640	5620	57	5316	239	9351	1807	2810	2008	4249	7426	4370	3635	2779	7481	4793	2705	6150	1865	54	5471	60	6006	4060	5276	615	3448	7539	5321	7016
7.961	105.018	[M-H]-	72.29	105.01906:2732 105.03812:85 106.02235:170 106.03291:85 107.02221:85	43.01852:991 44.99808:37517 45.18696:122 45.33070:161 46.00151:237 59.01336:427 71.01312:1123 74.02408:387 75.00776:540 87.00810:2136 102.05575:6684 105.01844:726	17	1184	20	975	923	1206	1080	598	910	1350	1083	1954	1131	794	1420	963	13	1433	11	2626	1888	1816	1639	1368	1153	1695	1598	1133	1037	1351	746	2418	1535	22	1592	16	1408	1628	1070	1769	1831	1442	1620	1003
7.121	105.018	[M-H]-	408.65	105.01889:18134 105.69401:79 106.02188:753 106.50267:79 107.02302:205 107.03701:79	40.01899:639 41.00295:512 44.99817:76946 45.18889:134 45.34135:228 45.43090:158 45.58375:89 45.64604:86 45.74263:70 45.83206:99 46.00140:494 46.23630:80 46.36336:64 46.55617:70 46.73104:64 47.00167:195 59.01354:446 71.01304:562 85.02845:131 99.92419:175	21	7430	28	11975	5756	12733	16937	7210	8283	14827	4104	4215	4106	6438	4690	8675	23	8858	25	12464	16036	14984	17541	11919	14861	14088	3445	8126	7599	11833	3774	6804	4187	13	8760	23	8288	5632	8205	8700	6218	8660	4487	3539
7.338	105.019	[M-H]-	209.9	105.01871:6629 105.42345:161 105.54606:161 105.55021:242 105.62687:161 105.86372:161 106.02158:432 106.08709:161 107.03305:161	41.00315:4081 43.01871:10958 45.13061:47 45.35631:39 45.37471:69 45.54055:54 45.78418:92 46.00097:303 47.00176:162 55.01805:240 59.01364:1058 71.01345:16776 72.01667:447 72.99263:6388 80.96485:2167 85.02917:394 89.02347:708 100.03912:388	0	1456	18	1660	912	2665	2429	1191	1308	2111	1903	1042	1238	1185	1141	1363	31	1234	18	5177	1896	1602	1387	1986	2392	2379	1180	1101	1276	1370	794	1119	803	7	1832	38	1028	934	1212	758	737	1011	1006	734
3.815	107.036	[M-H]-	128.02	107.03586:2106 108.02446:73 108.03889:184	41.00291:1156 43.01839:771 45.46636:11 46.78545:14 65.01381:1206 68.02468:455 89.02377:41 92.02464:4248 107.03606:9753	0	798	0	1103	350	1364	1396	1001	676	1500	640	321	1620	858	460	1081	0	965	0	1662	976	469	1623	939	931	819	321	247	784	568	1068	868	468	0	1110	8	1274	1251	906	422	403	2180	689	364
3.918	107.036	[M-H]-	111.46	107.03566:5605 108.01913:79 108.04353:79	41.01401:369 44.99820:66539 45.19462:181 45.33772:230 45.41774:146 45.50439:112 45.54419:96 45.86387:77 46.00152:461 46.22414:64 46.42799:70 46.48710:70 46.53891:80 46.64275:73 47.00054:1156 47.36793:64 65.01324:304 68.99508:158 79.95589:162 85.02767:102 92.02465:462 99.92502:288 107.03608:1345	0	703	0	960	308	1157	1223	868	602	1327	570	278	1442	757	390	886	5	840	0	1431	837	400	1402	808	796	705	280	205	673	495	909	757	390	0	906	5	1107	1001	792	370	342	1899	572	315
1.677	107.05	[M-H]-	763.02	107.04985:7508 108.02036:129 108.05257:642 109.00824:129 109.02747:250	45.32877:25 45.43386:47 45.50577:31 45.55319:75 45.93274:51 46.31044:26 55.01825:146 65.03929:225 79.05441:85 99.92474:137 107.04967:10962	0	10423	0	3190	3125	3454	3189	4260	2680	3563	21238	9084	20613	12804	15148	18504	0	8922	0	4761	5389	4055	4843	3821	2787	5073	8892	9320	10300	5952	17349	8045	9972	0	9513	8	5421	3798	2473	4531	2622	4713	3095	7945
1.395	108.021	[M-H]-	146.85	108.02107:4494 109.02479:304	44.99809:826 45.34963:108 46.00112:519 51.02320:114 70.00529:753 79.01800:256 82.00436:113 89.03862:946 91.01789:206 92.02646:95091 92.49636:135 92.58894:191 92.63889:239 92.74899:267 93.03341:12355 93.23422:109 93.41910:146 93.50806:104 93.79642:100 93.90465:127 94.03710:609 94.42399:102 95.01288:1869 96.01632:203 108.02062:3987	8	791	15	765	538	1060	959	539	406	847	639	317	965	484	319	727	19	791	44	2329	626	682	1122	812	437	750	295	350	434	405	919	392	396	42	727	56	1345	746	644	580	673	1297	778	442
1.931	109.029	[M-H]-	104.05	109.02933:9032 110.03291:572 111.00767:179 111.04462:211 111.08056:72 111.11239:72	45.18704:50 46.74019:33 53.03989:223 77.03873:347 81.03369:326 108.02132:3052 109.02903:6118	7	2351	22	1773	1831	2031	2441	2236	1284	3450	3371	1670	5036	2862	1946	2984	36	2285	18	4087	2868	1455	5863	2476	1526	1449	1945	1674	3350	1360	5216	2934	1646	12	2752	23	2398	1796	2018	1926	1522	2185	1408	2118
1.456	109.029	[M-H]-	165.93	109.02882:5846 109.09360:736 110.03293:543 110.09663:93 111.04464:139	41.00324:4091 45.34061:46 45.93006:39 46.00107:230 53.03866:806 65.03933:1926 67.01842:1334 68.99676:79 77.03907:384 83.01357:392 91.01863:3127 95.05026:327 99.92500:33 109.02898:6594	0	4325	19	2594	4602	2604	2716	2178	1666	2110	2368	1797	1650	2218	1652	2415	35	4332	0	3093	4750	3622	6397	5707	3504	4202	2264	2333	2328	1671	3791	2454	2873	30	3826	17	10412	5399	6114	5955	5138	5849	5173	4025
7.428	111.009	[M-H]-	65.82	111.00857:6252 112.01195:252 112.98490:454 113.02370:377	43.01871:3042 44.99838:50271 45.26253:108 45.36689:204 45.49073:151 45.56355:105 45.81093:111 46.00124:69 47.00204:89 71.01354:4295 89.02329:392 99.92521:101	36	1139	88	1407	1049	1073	1292	768	1179	1477	1395	1602	1508	1387	1448	1679	54	1875	55	3743	1749	2652	2208	2544	1559	1393	1379	1479	1096	1308	1348	1313	1910	44	2034	52	1760	3013	1362	2632	2793	1807	2595	1320
5.804	111.01	[M-H]-	38.49	111.00814:1394 112.98643:466	44.99832:65196 45.18812:155 45.33416:175 45.41876:137 45.47346:124 45.64072:92 45.75169:73 46.00173:617 46.30148:77 46.58998:73 46.73933:64 47.00229:191 55.01762:124 68.99676:143 79.95644:89 99.92474:250	115	543	102	428	610	285	339	392	466	226	635	913	280	1043	770	490	80	539	70	199	264	1323	249	366	580	545	851	859	813	580	549	248	392	69	731	95	509	869	714	549	1074	430	945	1136
6.838	111.044	[M-H]-	38.16	111.04396:3461 112.01454:142 112.04845:142 112.98474:336 113.02359:2082	44.99828:5214 45.18675:134 45.54937:70 45.64276:29 45.77541:85 46.00122:282 46.12480:100 46.29968:101 46.55183:95 47.00208:327 47.32248:67 59.01369:8 67.01839:316 75.00798:354 78.95803:257 93.03467:1114 99.92475:362	0	546	10	465	356	471	504	391	342	376	593	385	513	571	574	655	17	614	9	145	381	339	455	510	364	381	604	352	629	294	653	359	300	13	435	0	591	327	466	328	255	434	431	452
4.213	112.051	[M-H]-	608.83	112.05156:18835 112.98540:303 112.99982:111 113.02283:74 113.05336:686 114.02295:148 114.05520:148	40.00655:417 41.01400:4186 41.99851:456 45.18692:18 45.36125:22 45.47025:31 45.67150:42 45.86279:88 46.13203:47 46.74891:48 59.01276:135 68.00105:134	0	12648	20894	13947	12523	13656	15185	13111	11335	11375	8552	12246	12146	8999	11494	12376	0	11483	19920	13979	13081	11354	13184	13386	10750	10910	9491	9599	9562	11855	8392	12320	12324	0	11486	16667	12571	11171	11268	11090	11448	11704	8672	8540
4.269	112.052	[M-H]-	723.4	112.05153:18131 112.98534:595 113.02389:133 113.05405:840 114.05633:100	40.00682:458 41.01416:4433 45.56465:18 45.75434:73 59.01383:136 68.00067:298	0	12648	20894	13947	12523	13656	15185	13111	11335	11375	8552	12246	12146	8999	11494	12376	0	11483	19920	2696	13081	11354	13184	13386	10750	10910	9491	9599	9562	11855	8392	12320	12324	0	11486	16667	12571	11171	11268	11090	11448	11704	8672	8540
7.002	113.023	[M-H]-	159.88	113.02531:9593 114.02569:410	40.01910:715 44.99836:56073 45.36699:129 45.42917:143 45.49753:70 45.64640:92 45.77665:83 45.83110:77 45.95383:80 46.00162:647 46.17831:64 46.49493:83 46.71018:64 47.00233:207 57.03389:331 71.01374:181 79.95699:140 85.02922:170 99.92490:319	32	5568	19	6290	2105	8989	8147	5441	4468	6225	4106	2005	3459	5771	3050	5493	22	4293	50	9458	4056	5199	6067	6896	2908	4230	2560	2606	5811	3100	3768	3894	2573	18	4620	29	5181	3967	4237	2670	1809	4677	3352	2606
7.338	113.024	[M-H]-	93.76	113.02465:8065 113.04152:235 114.02667:317 115.00352:2899 115.04004:295	34.96895:293 41.00307:666 43.01904:1302 44.99829:49631 45.18827:173 45.34331:152 45.40290:149 45.72603:112 46.00153:425 46.34563:64 47.00203:204 55.01823:179 59.01349:315 71.01327:1560 72.99249:573 78.95848:236 89.02459:332 99.92504:285	36	9419	37	9043	3632	13988	12598	10356	5993	10441	12998	4424	13002	9126	5820	15406	31	9655	25	13775	6312	6866	10760	10132	5642	7511	4144	4350	12070	7613	7882	5902	4732	24	8018	16	8170	6732	6649	4328	3027	7996	5758	6208
7.134	114.056	[M-H]-	53.68	114.05573:2026 115.00251:486 115.91664:241	41.00337:431 44.99824:61150 45.17569:201 45.31664:179 45.43372:194 45.66943:92 45.74224:80 45.78495:77 46.00142:531 46.26432:80 46.37013:64 47.00227:310 59.01291:174 71.01280:261 72.99258:310 75.00740:315 85.02838:143 99.92495:250	6	321	6	377	178	759	287	290	138	687	634	132	1140	442	246	403	12	430	14	876	425	223	387	289	388	229	240	217	358	516	274	428	175	0	393	0	417	306	483	119	397	404	231	277
7.442	115.003	[M-H]-	49.67	115.00350:2238 115.02572:126 115.04067:84 115.91942:452 116.00549:211 116.92789:220 117.01657:169	43.01856:1147 44.99811:57661 45.18748:140 45.32790:143 45.41005:130 45.54758:121 45.69786:96 45.79900:83 45.94377:73 46.00117:911 46.47125:64 47.00195:207 59.01329:194 71.01334:1339 78.95789:196 89.02399:173 99.92460:323 115.00307:502	57	4293	50	4688	4568	4329	3912	4317	3599	4965	3980	2906	3304	4557	3846	3390	79	3701	66	7747	4280	3044	3533	3205	3032	3112	2488	2802	2881	2440	2759	3087	2137	63	2901	43	2856	2286	2428	2545	2218	2550	2459	2213
7.194	115.003	[M-H]-	138.51	115.00335:4848 115.03777:154 115.05226:103 116.00656:297 116.92715:413 117.01721:257 117.03488:103	43.01891:3500 45.38208:8 45.70920:17 59.01382:356 71.01379:5775 74.02351:254 89.02418:184 115.00328:1746	61	7691	177	8278	19315	6672	5426	11225	8259	8811	4973	8200	4466	5270	7413	5552	72	6843	140	17161	27408	9541	12949	6364	5909	5345	3362	6871	4449	4177	5006	5132	5741	75	6152	156	6240	6001	4496	17211	5799	5503	5807	5464
7.183	115.003	[M-H]-	254.16	115.00318:37855 115.12767:193 116.00687:2086 116.06999:482 117.00837:289	41.00333:16883 42.00587:253 43.01892:44789 43.37681:159 44.02233:821 44.99815:153 45.34827:212 45.44706:97 45.89625:95 46.00096:395 59.01344:3555 71.01353:66766 71.44706:175 72.01608:1448 72.76981:234 72.99275:25625 73.63929:102 73.99568:539 89.02372:3371 115.00307:17047	61	7691	177	8278	19315	6672	5426	11225	8259	8811	4973	8200	4466	5270	7413	5552	57	6843	140	14283	27408	9541	12949	6364	5909	5345	3362	6871	4449	4177	5006	5132	5741	75	6152	156	6240	6001	4496	17211	5799	5503	5807	5464
6.917	115.003	[M-H]-	156.97	115.00342:11696 115.02814:56 115.62386:57 115.77870:57 116.00893:921 116.05541:57 116.27414:57 116.92842:113 117.00716:177 117.01793:404	31.99017:907 44.99821:28267 45.18751:159 45.36999:274 45.47774:98 45.61978:45 46.45501:38 46.65920:72 47.23919:42 57.03440:146 71.01354:6333 72.01577:243 75.00757:276 85.03006:169	63	2699	71	2598	2353	4706	3759	2934	2417	5099	1940	2136	3903	2351	2559	2956	66	2624	85	2675	2972	2367	3183	3149	1779	1895	2064	1953	1721	1733	2691	2143	2562	82	1968	88	2901	1849	2138	1779	1696	2781	2450	2340
7.545	115.004	[M-H]-	86.18	115.00317:7491 115.02825:201 115.03866:203 115.91997:678 116.00696:589 116.03707:135 116.92783:1153 117.01864:586	41.00323:1118 43.01900:4492 45.69643:129 45.91987:103 47.00248:231 56.99735:317 59.01350:1046 71.01360:3747 72.99277:2204 75.00840:3528 78.95858:2052 82.02838:157 89.02384:355 96.95920:555 99.92527:829 108.02073:91 115.00290:1340	57	4293	67	3803	3952	4595	3876	5741	3289	4965	3980	2906	3304	2954	3026	3390	79	2779	66	4319	4280	1842	3192	3304	2743	2283	1659	2197	2466	1885	2159	2995	2137	68	2648	83	2856	1626	2428	1771	1445	2294	1775	2124
2.127	115.004	[M-H]-	122.63	115.00341:6617 115.91923:285 115.95732:71 116.00635:352 116.92916:233 117.00568:193 117.01690:142	44.99828:69205 45.18783:179 45.34934:181 45.43287:186 45.58890:99 45.68763:115 46.00126:442 46.34698:64 47.00207:223 47.59288:64 50.96431:118 66.95909:330 68.99594:302 82.95340:191 92.02395:167 99.92551:290 109.02887:269	82	6224	88	5491	11602	4779	5496	3224	3279	3647	3558	2700	4567	3535	4200	4685	64	5474	119	6156	14463	4760	8736	4911	5530	5284	3045	5564	2601	1476	11773	3215	4951	82	4989	90	4370	5811	6669	11555	6470	4490	4753	5006
6.381	115.004	[M-H]-	1909.92	115.00339:84650 116.00597:5133 116.92744:210 117.00692:2916	34.96918:3268 71.01368:81488 71.70461:132 72.01615:2130 72.24002:91 73.01740:382 103.03951:6455 115.00330:16871	101	89622	117	87081	75512	108096	115768	72150	0	132394	85051	75073	105325	72538	315	76735	65	86874	82	131110	102644	880	112942	95274	74337	76890	70533	76148	9	57635	82706	85659	70496	97	81197	70	86856	75244	86074	74978	67457	106653	83	61885
7.488	115.039	[M-H]-	58.77	115.04017:7649 115.92004:217 116.00650:272 116.04246:546 116.83977:83 116.92581:264 117.01877:605	41.00284:1545 43.01873:5168 45.67599:10 45.77608:113 46.00083:91 47.00211:162 57.03355:210 71.01328:1571 96.95888:841	85	1921	61	838	1176	733	706	664	645	1110	3030	2216	4419	2769	3193	3324	59	2182	75	835	1075	990	855	494	784	921	2862	1505	3713	2243	2077	1634	2498	56	1883	36	1673	1421	902	1381	1017	1093	1136	3364
7.556	117.017	[M-H]-	20.49	117.01863:4089 118.01954:317 118.48800:238 118.99929:238 119.03368:317	41.00274:1833 43.01874:6881 45.51472:24 45.76682:44 46.51674:33 47.00115:113 59.01301:852 71.01346:4291 72.99294:2392 75.00798:1678 79.95626:27 83.01255:130 88.04019:254 96.95993:832 99.92536:217 115.00350:1218	60	657	59	579	834	666	512	580	596	1621	1699	1339	1045	548	887	933	55	608	81	2246	716	1022	978	1016	624	661	799	484	889	541	1958	796	719	59	835	57	915	678	603	1136	710	832	549	684
2.745	117.019	[M-H]-	601.44	117.01955:86232 117.60092:100 117.86553:67 118.02252:2690 118.39352:100 119.02374:1085	36.96610:88 46.00137:77 46.21758:55 46.64770:21 47.00213:98 55.01866:240 73.02913:5563 99.00853:288 108.02030:162 117.01860:165	78	45094	238	42240	62730	44968	47697	51766	148	37645	38669	34455	26531	46493	221	37456	166	45537	257	58374	85591	185	85442	44016	35684	42928	27954	32377	193	39293	39059	35345	35176	274	42774	83	48161	33282	42943	66937	39625	28271	162	35908
2.977	117.019	[M-H]-	369.21	117.01936:75559 117.04332:161 117.62978:87 118.02224:3139 119.02359:782	45.33862:66 45.45178:80 45.57696:47 46.54582:129 47.00143:143 55.01859:370 73.02921:5374 117.01746:69	62	217	69	310	290	217	195	265	40537	170	207	214	157	301	28144	217	76	216	80	286	568	41829	300	229	210	261	245	254	35301	213	318	283	269	62	285	242	268	213	246	368	256	202	26082	358
6.838	117.055	[M-H]-	16.59	117.05505:4603 117.92645:110 118.05993:110 119.03406:1611	40.01905:424 44.99812:60448 45.33980:163 45.42135:168 45.49303:118 45.67200:73 45.75612:83 46.00119:553 46.36963:73 46.46193:96 46.76988:64 47.00208:290 59.01296:259 67.02882:140 71.01292:732 75.00784:330 85.02876:189 93.03338:367 99.92533:221 103.04000:136 115.00291:202	14	353	10	209	173	239	261	178	249	96	632	1011	461	480	1484	532	16	491	22	23	117	764	124	447	338	278	779	639	658	651	474	498	582	9	463	0	275	263	191	428	388	178	296	478
7.252	118.013	[M-H]-	66.71	118.01310:3879 118.03936:49 118.44100:49 118.65294:2015 118.71111:74 118.72623:49 118.78701:49 118.84486:49 118.92111:74 119.00086:42 119.01718:318229 119.17823:98 119.18931:129 119.21824:201 119.26471:74 119.27724:74 119.29541:49 119.32405:398 119.33712:123 119.38670:49 119.41125:49 119.43408:74 119.47879:49 119.49209:98 119.49850:123 119.50872:98 119.51678:74 119.55142:152 119.56108:98 119.5683…	45.86916:23 46.00157:75 55.01771:104 71.01346:249 74.02356:1287 78.95857:23 92.99437:80 96.95935:50	6	875	1998	737	716	808	633	827	893	813	1152	1021	869	676	1050	1032	0	1004	2053	906	869	856	841	931	715	568	1044	905	853	716	745	777	757	0	886	1852	1177	906	822	840	698	835	802	708
7.717	118.05	[M-H]-	107.1	118.05005:6730	40.01911:615 44.99835:47698 45.37527:127 45.74803:89 46.00144:400 46.18588:96 46.63027:99 47.00245:221 59.01453:285 71.01365:670 74.02445:845 79.95641:261 87.00787:147 115.00374:353	25	2146	98	3069	1238	2788	2340	2018	2121	2398	3271	1691	3465	3168	1959	2223	22	2962	157	3348	1750	1284	1870	2595	2300	1822	1920	1465	4088	2188	2355	4683	1555	24	2417	58	2759	1183	2190	954	1549	2047	1074	2029
7.253	119.017	[M-H]-	2491.5	119.01785:336741 119.17231:77 119.18681:129 119.21831:211 119.26185:129 119.26739:52 119.28019:52 119.32451:132 119.33364:51 119.33784:103 119.38596:77 119.39703:52 119.42068:77 119.47510:77 119.49253:103 119.50524:156 119.53672:77 119.55456:227 119.56604:77 119.58077:77 119.59299:189 119.61733:135 119.63286:129 119.64445:77 119.66700:129 119.68891:103 119.70217:129 119.71737:179 119.72701:153 11…	40.01948:166 46.00152:472 46.46663:84 49.56434:23 71.01334:217 74.02367:1605 76.96949:54 82.95259:107	13	51231	164651	40493	54040	45094	42101	46625	47735	56917	55880	55820	57451	40771	51696	52610	24	49943	157389	55194	48504	46377	44017	46503	46229	36947	68494	56008	39408	43041	49495	45635	62726	22	54115	149285	49775	50635	44147	41743	57201	58585	51927	52788
6.841	119.034	[M-H]-	56.41	119.03410:1857 120.03980:150 121.02892:100	41.00287:1027 44.99821:46475 45.18788:146 45.33856:172 45.43170:143 45.56110:77 45.68552:73 45.80000:89 45.86231:83 46.00147:356 46.47071:64 46.65951:64 47.00186:242 55.01826:243 68.02488:156 71.01336:881 75.00805:320 78.95801:156 92.02698:131 99.92442:264 115.00263:306	38	965	7	1138	1182	1117	964	1356	877	1812	538	818	883	775	1036	498	19	608	24	539	2654	651	1264	1375	1047	702	459	659	717	465	433	954	829	21	746	32	749	429	513	570	389	618	559	346
6.956	119.037	[M-H]-	44.83	119.03741:3239 121.02683:96	45.34621:46 45.43256:27 45.53433:19 45.79131:38 46.00134:111 57.03466:440 85.02930:1175 95.01279:89	38	741	36	925	723	1117	1030	740	651	1092	407	522	437	666	758	498	23	556	29	833	887	741	1055	790	631	696	420	513	717	434	451	623	829	25	544	32	630	1181	495	841	479	624	516	452
5.97	119.049	[M-H]-	51.67	119.04949:3559 119.91894:132 120.05127:264 120.18943:132 120.99123:198 121.03339:198	45.18824:56 45.41050:230 45.49226:96 45.57029:46 45.59572:5 46.11604:89 46.40507:112 46.54063:44 46.59542:41 47.00155:35 71.01285:76 79.95569:701 93.03348:341 99.92527:159 119.04919:1689	16	564	12	445	672	614	738	604	293	806	1436	597	1951	886	555	1004	5	597	0	693	226	0	456	476	415	293	250	1049	475	418	749	391	412	19	582	3	573	150	603	286	402	625	0	805
1.603	119.05	[M-H]-	88.89	119.04827:1197 121.02721:450	41.00265:30 45.42470:108 45.43295:13 45.56687:18 65.03915:129 79.95581:217 93.03451:1079 94.03707:96 95.01347:17 99.92518:87 119.04945:4150	0	2171	10	1595	1040	2426	2368	1787	791	3419	4104	689	12580	2632	1016	2632	8	2559	0	5390	1648	1042	2830	1483	928	1291	1124	1207	1311	932	5785	1307	1541	0	2147	0	2852	955	1236	1195	699	2781	1033	1126
7.252	121.03	[M-H]-	37.91	121.02073:585 121.02978:984 121.35254:90 122.21348:90 122.49840:134	41.00294:1185 43.01864:2000 44.99805:55741 45.18618:124 45.33660:134 45.40595:130 45.65467:80 45.91274:80 46.00110:690 46.14618:73 46.51817:83 47.00176:231 56.99702:241 59.01334:364 71.01350:4375 72.99274:1483 74.02344:415 75.00789:381 87.00777:440 103.03969:207	57	486	1508	673	514	558	1045	504	780	703	767	772	914	792	709	949	68	609	1428	1027	657	726	565	1012	546	614	724	578	434	568	772	980	1010	63	611	1478	511	1013	598	893	1272	788	865	689
6.915	122.024	[M-H]-	108.16	122.02370:2473 123.02838:218 123.04458:109 123.64431:109	45.75256:34 57.03357:358 71.01347:2120 73.02864:187 78.03407:186 85.02864:316 99.92541:73	17	1664	28	1791	1284	1507	1601	1187	1759	1492	1238	1673	1437	1397	1574	1259	21	1482	11	1855	1549	1573	1748	1506	1758	1543	643	1092	1263	1380	1451	1595	628	21	1444	28	1566	1644	1774	1256	1361	1446	1382	981
1.442	122.025	[M-H]-	90.2	122.02459:2625 123.00804:156 123.02848:156 123.04561:1212 124.01552:117 124.04824:117 124.07718:78	45.18656:127 46.00141:706 46.08932:13 53.03960:758 77.03852:342 81.03415:1354 94.02974:141 97.02968:69 105.03373:327 108.02146:12213 109.02811:715 110.03034:99 116.05001:98 122.03697:321	17	1094	29	774	647	1060	1109	764	474	2051	1327	685	1414	1123	842	1108	17	1438	42	1312	1202	556	1254	851	259	548	649	540	1244	808	1180	549	600	13	829	41	925	716	636	651	536	911	445	878
3.87	122.026	[M-H]-	79.54	122.02443:1858 123.02536:257 123.90141:115	41.00309:870 43.01854:888 44.99813:4852 46.46743:56 65.01367:1324 78.03417:548 92.02467:4246 107.03538:9714	18	384	20	415	349	474	345	235	0	901	291	208	487	231	0	350	15	636	2	1231	531	0	1096	602	431	401	213	300	0	219	324	343	212	11	497	17	374	413	371	280	332	421	0	247
1.466	123.045	[M-H]-	95.89	123.04483:2868 124.01712:149 124.04827:391 125.00137:100 125.02392:199 125.08610:734	41.00313:1842 45.49840:38 45.86420:34 46.00126:111 46.44833:97 65.03906:455 67.01811:658 82.07030:585 83.05898:653 109.02881:84 123.04453:5321	8	1662	0	1443	2030	990	1365	986	1151	965	1518	1256	1094	1543	1231	1625	20	1862	5	746	1918	2509	1858	903	1711	2052	1329	1725	1381	1226	3020	786	1250	12	1788	12	1304	1840	1665	2494	2449	878	1574	1834
1.635	125.023	[M-H]-	63.61	125.02431:1632 125.89902:178 126.02591:178 127.00570:444 127.07530:355	45.41879:69 45.57402:163 65.03966:504 79.05479:682 82.00437:137 92.02616:5455 93.03397:73 107.04978:54058 107.72052:126 108.05289:2781 108.37138:70 108.53359:60 119.04963:278 123.04273:325	31	1566	47	918	1751	1262	1011	1143	750	2407	1292	948	3670	1167	1000	1508	62	1683	44	2588	2001	903	4944	1701	953	1140	1298	934	1095	760	2124	1969	997	42	1625	34	1543	1150	1264	1622	1089	1223	758	1047
6.052	125.024	[M-H2O-H]-	65.01	125.02372:1491 127.00242:1613	40.01925:326 44.99834:58300 45.19369:159 45.33706:134 45.49490:105 45.71187:86 46.00156:483 46.14551:64 46.40853:64 47.00218:166 71.01288:134 88.03955:189 99.92510:255	19	514	47	194	2423	752	762	612	0	499	549	939	243	627	74	393	78	548	63	664	1060	101	1120	928	402	424	927	727	0	173	462	726	637	55	607	52	322	58	246	545	254	459	0	171
7.664	127.039	[M-H]-	27.25	127.03928:1697	47.00212:61 75.00820:617 79.95725:27270 80.95654:258 81.95322:848 94.98027:2673	26	556	66	1012	1170	891	991	615	787	905	836	1062	860	1128	893	727	41	702	43	1211	493	511	932	763	656	477	695	967	818	678	1146	949	649	50	727	219	727	560	649	641	279	758	669	817
4.042	128.026	[M-H]-	994.05	128.02605:28629 128.95979:96 128.99645:277 129.02834:1463 129.05630:143 129.09346:143 130.02962:275	41.99817:4572 45.32772:45 46.00127:412 46.14121:47 46.20845:12 46.79204:26 47.00191:99 58.00936:1617 64.00521:276 65.01405:624 79.95635:126 85.02009:2537 99.92443:214	16	19651	31849	19590	21257	22604	19934	21338	19152	16155	12985	18377	22686	18396	17119	21232	16	20247	31306	3150	20366	17849	20523	18823	18728	19217	16624	17621	14913	18378	18568	17398	18500	50	20688	31193	18982	16760	18849	16734	15500	19884	15302	16781
6.952	128.035	[M-H]-	563.22	128.03498:25051 128.07060:144 128.28047:96 128.95888:338 128.99009:96 129.01939:1655 129.03736:1403 129.05477:521 130.02215:192 130.04050:327 130.05778:96	45.53433:35 45.79131:13 46.00134:141 57.03466:458 85.02930:1194 95.01279:76	132	12083	283	15009	6044	21546	18327	8455	10555	24613	9044	4355	14303	7916	7399	9531	260	11033	970	8888	11895	8611	12614	15131	11327	8268	5580	5802	9061	9753	9237	12335	6351	238	10408	237	11033	10981	11311	7164	9105	14046	8920	12821
7.971	128.035	[M-H]-	460.9	128.03497:20470 129.01871:1689 129.03817:1652 129.05359:139 129.52768:93 130.02125:233 130.03962:233	41.00296:199 45.39498:52 45.47055:63 45.81443:53 46.00149:361 46.24933:73 47.00198:117 56.99713:181 59.01368:356 71.01342:880 75.00846:547 87.00810:2291 102.05593:11294 103.05842:464 105.01889:1147 128.03444:1742	33	9827	65	10193	4796	10222	8862	7509	8507	14223	12363	7909	11875	7490	6370	12230	58	10302	70	11580	8682	9254	9785	9996	8369	6010	5414	6408	8404	8206	7385	13380	6603	58	9995	60	11190	9776	8215	2996	9608	10986	8062	8959
1.499	128.053	[M-H]-	1097.67	128.05324:45755 128.99710:232 129.01820:93 129.05736:346 130.05744:368	41.00366:106 45.18737:136 45.46499:31 45.62476:58 45.74941:118 46.00148:143 46.27908:45 46.36867:36 46.68044:63 65.00303:211 77.03986:382 80.02800:79 83.05960:1684 91.01862:1793 93.03525:1468 116.05203:276 122.03737:1911 123.04555:1510	0	27996	27968	22268	23311	22442	22717	23221	19424	24033	22206	23497	22227	21499	16955	21283	0	24168	26614	20296	21894	17864	21657	23501	24210	21122	22309	22888	14048	23118	20751	20018	21396	0	25038	18878	21960	22209	22170	19863	19710	20408	13342	19941
6.055	129.017	[M-H]-	43.29	129.01808:3634	44.99843:56635 45.18820:128 45.39455:140 45.51771:92 45.68995:73 45.77050:83 45.86146:77 46.00146:541 46.25603:77 47.00180:203 47.75109:64 79.95674:112 99.92575:289	48	1565	90	3248	1850	1746	2315	1683	3019	924	871	1664	577	2214	3350	1610	77	1175	102	1030	2263	1643	1065	1632	1729	1086	1341	1189	3075	1035	1309	1447	655	64	1162	89	875	743	1342	1215	1403	842	1453	1375
5.964	129.017	[M-H]-	39.98	129.01736:3293 131.07020:4180	40.01902:266 44.99814:69221 45.19213:184 45.30193:131 45.39970:181 45.50578:102 45.56992:105 45.74911:102 45.87285:73 46.00137:722 46.23286:64 46.71691:64 47.00213:224 57.03202:73 68.99425:115 79.95655:256 92.99538:297 99.92478:155	53	1565	101	1261	1416	1746	1663	1138	1803	712	1495	2727	911	2214	3350	1610	78	1932	102	840	2263	1838	775	1632	1610	1229	1573	1573	3075	1284	1458	1447	1192	96	1483	99	1943	1097	1432	1594	1464	1148	2538	1420
7.422	129.018	[M-H]-	33.76	129.01898:2729 130.02084:148 130.05049:246 131.03349:98	43.01877:1922 44.99829:56602 45.18846:144 45.32812:105 45.37817:112 45.43780:115 45.60425:77 45.70503:99 46.00158:371 46.19385:64 46.46577:73 46.51240:70 47.00161:223 47.15784:64 59.01369:192 71.01368:2056 72.01673:111 72.99294:1026 78.95891:246 87.00852:224 99.92485:189 115.00327:561	64	1572	61	1491	1788	1155	1672	882	1131	1464	1593	1731	1430	1221	2060	1485	56	1490	57	2856	1366	2965	1531	1718	1518	1327	1569	1502	1747	1444	1423	1159	1502	50	1762	43	2113	2288	1305	1566	2147	1474	1937	1252
2.029	129.019	[M-H]-	30.09	129.01932:1579 129.05443:110 130.02190:146 130.99201:338 131.03475:110 131.07042:268	44.99815:58866 45.18722:127 45.34900:341 45.41999:172 45.46472:146 45.54150:118 45.75879:105 45.93472:96 46.00096:482 46.15422:89 46.25701:73 46.43215:64 46.62645:64 47.00205:251 47.99955:64 59.01333:96 68.99539:138 80.99331:108 85.02876:118 93.03415:134 99.92451:311 109.02884:288	118	2069	342	2413	3632	1211	1267	1132	1036	920	848	948	901	1620	1402	2107	138	1595	171	1425	3407	1677	2146	1148	1503	1921	1795	2028	1305	928	2615	1011	2064	236	1814	202	1240	1470	1378	2972	1902	1377	1227	1857
7.545	129.019	[M-H]-	46.74	129.01881:6054 130.02322:396 130.04990:885 130.99454:159 131.03312:159	41.00274:1833 43.01874:6881 45.51472:24 45.76682:44 46.51674:33 47.00115:113 59.01301:852 71.01346:4291 72.99294:2392 75.00798:1678 79.95626:27 83.01255:130 88.04019:254 96.95993:832 99.92536:217 115.00350:1218	64	931	80	865	1120	1006	997	1153	1125	2072	1818	2239	1394	849	1381	911	56	1263	95	4040	2438	1690	2861	1488	1440	1319	991	1066	1053	1034	1296	1247	1233	58	1570	71	1643	1437	984	1564	1518	1539	1366	1287
6.844	129.019	[M-H]-	144.13	129.01971:11903 130.02219:601 130.20859:203 130.95929:338 130.99465:135 131.03436:771	47.00174:73 55.01792:427 57.03425:201 67.01866:273 71.01305:3250 75.00821:1473 85.02728:274 93.03461:36	57	5496	76	7596	4629	7203	6967	5715	5617	2045	3707	5303	1656	7004	5153	3960	65	6688	69	112	5049	5659	3706	6472	5737	5970	5301	5361	7299	5260	3906	5834	3854	70	5672	52	5647	6261	6740	6346	6086	4393	6130	4935
7.006	129.019	[M-H]-	44.12	129.01876:4485 129.03816:330 129.05462:265 130.02198:501 130.05543:199 130.99603:265 131.03349:1361	40.01873:1014 44.99825:48579 45.18811:102 45.36617:157 45.68995:64 45.85555:102 46.00169:678 46.54885:64 46.65350:64 47.00233:210 50.96235:73 57.03364:363 71.01382:316 74.02361:336 78.95866:207 85.02941:267 89.02303:150 99.92548:464 115.00328:162	48	1173	53	3109	2204	4081	4472	3193	1980	3700	1680	1380	454	1445	920	793	69	967	75	504	2840	1289	2754	2549	1598	1546	779	1060	1268	568	686	1116	475	44	1097	55	1103	856	2043	1617	1480	2272	1166	832
7.272	129.019	[M-H]-	66.6	129.01878:11491 129.06018:161 130.02257:838 130.05108:720 131.03435:2037	34.96878:36 41.00295:1037 43.01883:930 46.00083:430 46.12745:122 55.01819:325 58.02949:290 71.01347:196 72.99251:418 80.96485:7829 82.96041:466 85.02876:185 89.02324:127 100.03959:389 115.00232:313	47	1418	172	1494	1330	2306	1835	1267	1519	2337	1531	1439	2169	1156	1389	1426	48	2243	195	1456	2030	1695	1800	2298	1145	1209	1089	970	1242	1136	1574	2127	1226	44	1710	128	1324	1876	1431	1164	1164	1472	1220	1088
5.896	129.019	[M-H]-	48.89	129.01886:2359 130.02299:287 130.99518:215	40.01905:224 44.99816:67486 45.18711:174 45.36476:168 45.41734:162 45.54456:99 45.72003:112 45.78359:89 46.00089:416 46.51610:89 47.00169:315 59.01269:128 71.01267:155 93.03393:131 99.92453:264	62	1520	98	2763	1724	1643	2104	1613	2722	1166	1452	2542	832	2125	3223	1519	118	1875	97	1022	2169	2446	1276	1558	1997	1671	1946	1949	2884	1955	1363	1405	1135	111	1758	142	1764	2668	1952	2708	2433	1081	2353	3706
3.225	129.019	[M-H]-	23.12	129.01897:1929 129.05590:89 130.02335:223 130.99222:344	44.99807:79930 45.18736:151 45.34011:234 45.43240:170 45.50572:112 45.64370:118 46.00111:622 46.15423:70 46.22523:70 46.34966:92 46.54834:80 47.00193:248 47.20518:64 59.01220:118 66.99750:130 79.95590:149 99.92472:472	47	1030	91	1033	749	1040	705	1439	761	1090	1167	1355	1992	1087	1466	1577	72	1077	72	1426	886	843	1197	991	618	642	1404	823	1278	1199	1183	1519	1323	75	980	74	958	880	691	792	652	845	732	1105
2.679	129.019	[M-H]-	31.61	129.01879:3881 129.05431:1225 130.02073:429 130.99299:171 131.03523:257	44.99814:62181 45.18780:134 45.32871:134 45.42405:146 45.47112:112 45.52321:92 45.70480:99 45.79535:105 45.89085:73 46.00091:888 46.34465:70 46.50670:64 47.00231:299 80.96504:131 83.01298:92 85.02873:99 92.02547:128 99.92462:333 108.02040:278	32	1563	77	1234	2398	855	952	833	1300	660	676	1066	667	1170	1754	936	68	1464	77	228	2850	1291	1387	841	1135	1098	1215	1683	1682	918	2489	1048	1651	75	1445	73	907	1214	953	2095	1090	619	1217	1078
2.449	129.02	[M-H]-	58.73	129.01859:3679 129.05493:266 130.02121:227 130.05262:102 130.99316:182 131.02287:101 131.03514:294 131.07142:102	44.99809:54923 45.18789:142 45.33764:171 45.36701:178 45.43233:150 45.71517:89 45.76776:77 45.83568:77 46.00265:1210 47.00229:271 55.01764:137 59.01318:113 68.99509:174 79.95660:579 95.95092:229 99.92503:320 109.02851:207	56	4733	90	3967	5799	3010	3621	4737	2573	2384	1907	5088	2020	3160	6599	3727	83	4196	72	2278	3985	6483	6776	4981	2796	3158	6702	6707	3132	3414	3178	5798	6064	62	4312	96	2959	3905	2503	3871	3276	2297	3035	2986
8.809	129.02	[M-H]-	29.2	129.01967:3807 129.03381:57 130.02314:158 130.99351:142 131.03131:85 131.08052:57	44.99811:5958 45.18782:63 45.31525:92 45.38262:73 45.43313:28 46.24758:31 46.27830:57 47.00168:249 71.01321:160 87.00714:16	42	451	77	445	453	464	463	648	382	780	803	972	317	457	415	614	52	538	51	1684	462	751	454	400	498	623	427	427	310	492	321	543	553	51	596	50	603	795	691	496	498	617	486	402
5.666	129.02	[M-H]-	23.86	129.01997:2862 129.05495:159 129.33281:80 130.02452:159 130.99273:248 131.03077:120	40.01894:267 44.99835:69172 45.18817:166 45.32945:212 45.40220:175 45.52145:105 45.65756:102 46.00132:574 46.31703:64 46.81728:64 47.00170:263 68.99517:149 73.02883:167 83.93041:192 99.92524:254 116.92771:96	68	694	98	981	885	712	742	786	111	714	371	872	571	652	156	635	81	736	90	1145	1158	111	1545	837	744	756	491	840	71	476	802	620	674	130	720	97	771	752	865	1131	732	718	120	707
7.338	129.055	[M-H]-	48.6	129.05493:5315 130.04999:682 131.03420:1182 131.05395:196	41.00304:613 43.01876:772 44.99824:49847 45.18661:156 45.32698:143 45.38234:128 45.39679:128 45.46164:118 45.51247:86 45.74111:64 45.86374:86 46.00115:498 46.49281:83 47.00260:257 71.01327:1298 79.95724:343 83.01333:114 87.00744:228 99.92504:277 115.00351:359	38	1702	72	1958	1352	1825	1872	1156	2378	1354	1179	1789	1903	1581	1679	1592	63	1851	62	1286	1884	1709	1169	1887	1792	1550	1368	1670	1736	2292	1574	2471	1814	64	2489	51	1163	1245	1563	1622	1937	1521	1805	1501
7.374	130.051	[M-H]-	81.29	130.05083:4460 130.08725:544 131.03376:1278 131.05472:909 132.02889:435 132.06826:218	41.00309:1312 43.01865:2628 44.99812:51852 45.32609:112 45.38488:89 45.43514:105 45.51451:83 45.76918:89 46.00145:517 46.51298:83 46.75935:64 47.00222:162 55.01841:227 59.01322:303 71.01358:2644 72.99205:1226 78.95843:482 87.00804:460 99.92411:166	5	920	16	703	610	837	1173	528	665	1725	1162	1113	1450	898	1209	876	8	938	6	1922	716	1713	1100	1288	527	1180	922	579	934	994	574	883	938	12	1212	5	1361	948	1498	646	788	926	981	819
6.664	130.087	[M-H]-	125.05	130.08729:6507 130.95734:920 131.03344:175 131.09017:722 131.91429:88 132.09744:88	40.01931:319 44.99825:74423 45.18721:163 45.29199:133 45.33702:209 45.43261:170 45.53826:89 45.63544:89 45.72287:73 45.76467:73 45.84069:80 46.00111:586 46.41910:86 46.68510:73 47.00199:236 71.01249:139 99.92400:108	8	870	14	360	351	410	430	390	323	823	599	423	1198	426	482	660	19	1001	54	1246	1840	1244	1813	1431	1477	1227	1050	1402	1576	1956	965	2684	739	17	883	19	540	497	900	620	624	423	321	511
7.336	131.034	[M-H]-	29.08	131.03489:627 131.91375:265 132.02966:442 132.60275:353 132.86692:539 132.92019:353 133.01380:60019 133.04853:433	41.00301:1037 43.01920:930 45.41883:33 46.00108:430 46.11259:117 46.34993:30 55.01809:325 58.02958:298 71.01361:196 72.99231:422 80.96619:7829 100.03975:389 115.00361:303	24	1740	53	821	726	1205	1379	994	697	983	1422	780	1933	1089	1280	2162	45	1021	48	1068	1022	1023	935	1452	788	810	1026	893	1598	997	1417	868	1872	54	1000	32	940	807	763	774	784	684	712	1228
7.262	131.035	[M-H]-	46.48	131.03485:2730 131.05118:157 131.91515:158 132.02951:236 132.60524:998 132.86612:394 133.01400:261999	41.00320:2943 43.01902:9861 45.54260:91 47.00173:679 59.01336:741 69.03312:82 71.01364:13856 72.01703:542 72.99298:5550 74.02354:380 82.96031:365 89.02453:859 115.00333:3527 119.01568:109	24	1740	54	821	726	1205	1379	994	697	983	1422	780	1933	1089	1280	2162	68	1021	45	481	344	1023	935	1452	788	810	1026	893	1598	997	1417	868	1872	44	1000	48	940	807	763	774	784	684	712	1228
2.324	131.035	[M-H]-	122.84	131.03465:58327 131.06401:160 131.91353:472 132.03743:2709 132.86714:1027 132.92282:1441 132.98912:163 133.03834:614	45.18745:114 45.64247:46 46.00138:97 46.13671:10 46.53899:40 58.02936:82 68.99590:51 87.04460:2859 93.04465:138 99.92499:282	16	10636	131	5560	5227	2926	3571	8494	763	10891	35051	3056	24909	6884	887	8079	84	10610	57	14463	6812	1146	11235	4705	4679	3871	3088	4801	692	3347	33202	3523	4264	88	9208	99	10084	6792	3045	8536	8403	10833	846	5758
2.467	131.035	[M-H]-	164.52	131.03484:73685 131.54926:72 131.63384:108 131.77782:144 131.91422:1023 132.03807:3374 132.16888:72 132.19403:108 132.51832:72 132.62342:72 132.80382:72 132.86748:1041 132.89964:144 132.92167:319 132.99275:108 133.01187:108 133.03835:857	44.99833:10327 45.19602:24 45.42314:11 46.00162:129 46.32374:24 46.49838:33 55.01856:152 69.03390:143 79.95729:121 87.04483:2858 99.92465:18	67	177	66	173	188	111	118	207	4702	166	269	236	231	159	4285	196	84	212	69	191	250	4061	189	166	172	158	236	145	5089	158	389	133	195	58	165	93	239	125	162	259	205	203	6417	181
8.021	131.045	[M-H]-	69.84	131.04526:7719 131.08136:366 131.91453:116 132.04764:382 132.60593:174 132.86793:116 132.92388:174 133.01367:9938 133.05045:174	41.99837:1990 45.33882:140 45.39992:67 45.63042:30 45.76238:62 45.83144:76 58.02938:107 71.01294:120	22	5618	48	11140	476	6310	2955	2233	7151	12658	3228	2509	2226	1909	3127	4887	14	4926	45	6982	3734	2173	999	5613	7490	3482	779	1736	3123	1665	883	6180	1449	17	4499	20	6180	1847	6100	451	8152	8689	4257	8061
5.941	131.072	[M-H]-	63.26	131.07101:17558 131.91593:395 132.07424:1169 132.92294:493 133.05071:1493	40.01888:312 44.99834:56934 45.18726:151 45.29196:102 45.40673:175 45.52111:89 45.61609:80 45.76913:77 46.00149:465 46.12854:96 47.00223:533 57.03458:80 68.99461:108 79.95701:266 85.06594:112 99.92513:239	29	6068	29	2718	2545	1619	1636	1261	0	1019	8551	8903	4284	8428	0	7835	66	4876	56	1206	2475	0	1955	2347	1897	2601	9004	7297	0	4843	4706	5301	6373	56	4431	35	2759	2836	2216	3644	2994	2948	0	8578
1.678	131.073	[M-H]-	28.01	131.07297:4313 131.91485:267 132.07690:68 132.86702:315 132.92279:382	41.00330:251 44.99827:62554 45.18696:148 45.34670:187 45.41463:152 45.47115:99 45.63194:99 45.74823:83 45.86283:70 46.00142:429 46.19757:64 46.52094:64 46.83647:83 47.00261:400 53.04003:96 68.99567:195 78.95913:92 79.95757:164 92.02627:457 99.92489:465 107.04942:1511 108.02080:330 115.91971:105 121.02780:188	66	789	28	3237	1155	1151	1204	951	732	1088	1521	1310	69	1413	52	56	72	1048	2240	1708	70	163	86	29	169	1023	2148	45	225	807	255	1428	422	221	892	49	205	161	59	1870	1599	1333	546	1382
8.263	132.03	[M-H]-	532.99	132.03008:46691 132.60463:129 132.86929:129 132.92276:258 132.98850:127 133.01411:10976 133.03257:1650 133.07029:86 133.90919:86 134.01818:594 134.03290:1038	45.18739:52 45.81265:11 46.00127:37 71.01334:591 88.03978:1447	67	26317	126	12198	6468	23278	9961	13934	9381	33669	26604	17558	28987	12075	8867	26450	152	23893	256	51198	22035	19919	24150	31631	22694	15427	11885	14257	21321	22548	15929	30347	10130	151	23481	155	43164	42926	40192	8382	33232	38354	27509	31791
7.378	132.031	[M-H]-	61.24	132.03069:3136 132.06784:309 132.60503:412 132.86657:534 132.92223:309 133.01404:47719 133.05007:729 134.01729:2494 134.05460:206	41.00305:568 43.01890:911 44.99836:49501 45.18658:131 45.32857:124 45.43874:118 45.73981:89 45.84497:86 46.00180:431 46.12542:64 46.28645:64 47.00195:204 57.03372:221 71.01326:1225 79.95644:521 89.02362:247 99.92491:355 115.00370:303	1	479	24	540	435	462	678	636	454	999	635	363	849	451	443	384	28	506	16	544	418	490	529	699	384	412	420	396	464	386	365	1059	627	10	614	23	342	392	424	340	308	325	396	293
7.389	132.065	[M-H]-	35.88	132.06505:7256 132.60689:513 132.86686:622 132.92213:685 133.01386:60477 133.04970:865 133.08727:394 134.01718:2954 134.03359:197	41.00344:670 43.01882:1051 44.99822:49353 45.18766:125 45.34162:134 45.42816:131 45.59415:83 45.72587:83 45.90173:73 46.00093:476 46.28615:64 46.49176:86 46.68677:64 47.00189:191 55.01890:118 59.01361:175 71.01348:1748 78.95866:441 89.02406:265 99.92464:226	0	313	0	266	188	288	381	231	175	602	241	194	2092	164	246	225	11	230	12	781	345	129	540	181	172	142	429	185	174	185	234	257	171	0	287	14	350	177	343	189	332	184	219	135
7.748	132.066	[M-H]-	80.07	132.06731:7700 132.60791:254 132.86504:254 132.92629:191 133.01413:38632 133.06928:340 134.01762:2224	41.00375:707 44.99831:56425 45.18803:140 45.31089:128 45.40421:143 45.55158:73 45.60073:70 45.70896:73 45.82035:86 46.00152:416 46.42106:102 46.60203:64 47.00212:252 59.01348:470 71.01341:903 72.99273:550 75.00872:631 88.03908:170 99.92511:175 115.00368:254	0	4031	40	3214	848	4838	5213	2036	1901	4008	2219	4201	7879	2847	4360	3231	0	3615	74	2819	4350	1659	3496	1553	2552	1351	4072	1017	3005	8196	2652	2949	5084	5	4178	38	4047	4323	4634	2057	2192	3495	2785	3878
8.61	133.014	[M-H]-	60.43	133.01389:10266 133.05546:59 134.01747:657 134.86513:117 135.00433:146 135.02916:830 135.04515:88	44.99815:66133 45.18633:171 45.35120:162 45.46518:112 45.65765:96 45.90762:96 45.92924:92 46.00147:538 46.11491:64 46.40771:73 46.50717:70 47.00192:170 71.01293:476 78.95814:945 87.00846:238 99.92417:268	65	12626	228	13852	17117	12469	11430	15819	11188	12530	7620	8904	7152	9772	10207	8709	178	9575	190	13089	12817	8395	9024	8294	8520	6849	5168	8529	7361	6370	6235	6803	6498	152	8642	245	8074	6625	5353	9174	6744	5892	5727	5123
7.78	133.014	[M-H]-	178.57	133.01400:57192 134.01737:3201 135.00568:180 135.02951:6720	41.00344:450 43.01889:1306 44.99849:1097 45.18666:88 45.37555:4 45.55575:32 45.89457:22 46.00135:232 46.17717:27 46.22799:34 47.00285:214 55.01903:15 59.01403:321 71.01347:1815 75.00806:1092 89.02455:163 115.00337:474	67	40757	3530	43347	50301	45312	41791	52534	37117	57014	26005	29610	33263	29581	32429	29131	198	30945	3676	27794	55125	22358	38863	36955	26668	22733	15826	23426	22330	19682	20096	25349	21055	210	24811	4239	25242	18139	18565	25827	16834	21446	17487	17290
7.53	133.014	[M-H]-	1184.73	133.01422:185946 133.04736:436 133.22223:86 133.29843:86 133.33735:86 133.38114:86 133.47279:86 133.58964:86 133.60895:172 133.63835:86 133.67262:129 133.69856:86 133.74687:172 133.77070:86 133.88884:215 133.90864:86 133.92334:172 133.97626:86 133.98845:85 134.01721:7884 134.05491:172 134.07869:86 134.23729:86 134.24986:86 134.27532:129 134.33738:86 134.35447:86 134.54582:86 134.58540:129 134.613…	41.00328:2325 43.01870:5828 45.43712:99 47.00203:138 59.01330:973 62.96328:159 71.01391:5962 72.99271:2397 75.00858:1906 78.95843:969 82.02821:227 88.03977:174 96.95940:798 99.92466:761 115.00335:1266	77	96008	159	116385	114434	118813	104424	140096	96591	142314	80685	73652	87817	79747	80463	68959	114	83527	212	115352	103071	49220	80828	82862	73409	62075	43727	55879	57642	44300	53897	70863	47250	185	56442	275	57586	39824	55074	50039	39128	59963	40635	44595
7.066	133.014	[M-H]-	8212.57	133.01411:761213 133.05032:280 133.06280:115 133.19540:173 133.22145:412 133.24337:231 133.26801:173 133.27836:116 133.30175:231 133.33956:289 133.41981:116 133.42965:173 133.45862:116 133.48748:173 133.50077:231 133.51624:173 133.52851:173 133.54764:173 133.55494:116 133.57532:289 133.59996:396 133.61906:115 133.63529:231 133.64636:231 133.65212:289 133.65934:231 133.68017:320 133.70231:173 133.…	41.00321:8576 43.01881:27031 43.47502:72 44.99812:6415 45.18683:177 45.76106:63 46.52016:47 47.00145:116 59.01333:1647 71.01343:34802 71.65118:51 72.01652:1159 72.99290:13935 73.48721:70 73.99512:468 89.02357:999 115.00299:8343	41	58147	39	246586	648287	4813	6691	375053	257040	20030	8379	299509	507	24729	49344	23456	41	174519	53	442644	853468	307191	452377	21682	21489	18220	1002	194473	11806	28912	22508	24649	37823	45	172386	49	36605	26140	12978	581204	188777	40921	20658	24845
8.853	133.014	[M-H]-	66.79	133.01401:13933 134.01690:857 134.86493:293 135.00605:117 135.02908:1477	44.99843:51717 45.19458:147 45.31661:153 45.43070:96 45.55298:112 45.66775:83 45.69175:86 46.00155:384 46.10458:64 47.00201:184 59.01316:152 71.01330:496 78.95914:455 87.00874:208 96.95951:216 115.00396:202	50	8857	101	8958	9733	9273	8268	11759	8048	9603	5331	6738	3329	5842	6754	5614	75	7200	53	9544	8493	6605	5478	6333	6860	5375	2741	5500	4686	4602	3549	4882	2866	60	5860	76	6418	5387	4570	6738	4943	4040	5400	4165
7.439	133.014	[M-H]-	762.21	133.01416:82829 133.04951:1579 133.52914:96 133.60822:96 134.01723:5291 134.05214:296 134.14899:96 134.18199:143 134.86440:587 135.02934:7767	41.00319:1466 43.01884:3423 44.99824:17957 45.18816:206 45.41574:316 45.56951:73 45.86025:113 46.00136:22 46.28222:22 57.03345:225 71.01381:4120 89.02363:464 99.92436:355 115.00317:1366	90	107708	159	116385	128429	118813	98392	140096	96591	142314	80685	95858	70946	84469	92924	70700	79	83527	212	115352	119106	66713	86771	82862	73409	62075	43727	71794	64589	54556	59286	70863	56205	82	67639	99	70274	52766	55074	67613	50560	59963	52029	55218
7.223	133.014	[M-H]-	2155.95	133.01399:137082 133.38254:90 133.42452:135 133.55209:90 133.61134:90 133.81613:135 134.01714:5148 134.16060:90 134.17606:90 134.21592:90 134.46171:90 134.63370:135 134.81553:135 134.86433:562 135.01811:1768 135.04484:253	41.00337:2165 43.01886:5139 45.33647:24 45.57330:149 45.75616:56 46.00151:140 46.23053:51 46.50899:61 59.01376:400 71.01344:8510 72.99282:3698 74.02319:462 89.02372:628	86	207132	740	233543	571561	172552	141056	331200	235083	243627	124477	257105	92512	133999	194947	140560	122	171003	1034	347768	729825	268040	368194	173364	157245	138232	77670	187247	115749	103107	130509	131942	145471	196	164547	1405	160509	151697	108201	492058	169192	147209	145215	126202
7.192	133.015	[M-H]-	3330.17	133.01404:343462 133.05114:104 133.18662:80 133.21434:148 133.23202:133 133.27646:80 133.34202:80 133.39809:53 133.41719:53 133.45038:80 133.45517:80 133.47011:53 133.47758:80 133.49381:53 133.50978:80 133.52086:276 133.53438:53 133.57522:80 133.59090:133 133.60666:191 133.62778:107 133.63846:133 133.66251:107 133.67866:133 133.69245:133 133.70524:133 133.72202:107 133.74286:133 133.76433:107 133…	41.00295:4449 41.99747:122 43.01880:12069 45.52187:77 45.90825:25 46.00207:164 47.00188:134 47.45915:49 59.01328:853 71.01333:15810 72.01610:479 72.99312:7383 89.02319:834 105.01868:76	48	207132	740	233543	571561	172552	141056	331200	235083	243627	124477	257105	92512	133999	194947	140560	122	171003	1034	347768	729825	268040	368194	173364	157245	138232	77670	187247	115749	103107	130509	131942	145471	122	164547	1405	160509	151697	108201	492058	169192	147209	145215	126202
6.223	133.028	[M-H]-	56.07	133.02962:4452 135.04447:4588	44.99820:33757 45.79379:77 46.00151:422 46.40351:70 47.00120:128 77.03934:115 89.03958:149 104.02601:142	8	1524	26	1374	1358	666	648	1533	1566	276	2160	1411	548	1804	1262	1797	17	1617	9	692	556	2170	1006	945	1742	2229	1802	1548	1735	1535	1919	1176	1575	14	1537	11	1812	2412	1447	1927	2551	1489	1853	2697
1.574	133.029	[M-H]-	12.06	133.02857:2894 133.92171:329 133.99054:113 134.03241:454 134.86442:1697 134.89375:373 135.00465:465 135.04502:697	41.99770:101 45.18709:9 45.41794:4 45.52464:54 45.64351:78 45.77813:36 79.95636:61 92.02536:2474 94.03699:1349 95.04829:274 99.92486:1657 105.03290:219 115.91917:259 117.03279:199 121.06428:122	0	215	18	198	211	203	214	259	205	403	393	149	1287	262	178	314	9	269	22	585	232	181	431	264	175	321	229	129	212	163	585	389	58	0	383	21	516	241	235	253	218	441	286	179
5.345	133.05	[M-H]-	49.67	133.05054:4874 134.03447:90 134.05309:360 134.08637:91 134.86465:60 135.00608:169 135.02147:90 135.04474:2248	44.99822:1158 45.32802:78 46.00116:1304 46.16810:15 46.29329:34 46.72777:69 47.00285:4 59.01313:4 71.01352:59 78.99951:43	11	875	39	623	614	447	479	493	212	390	751	1727	648	1316	406	848	17	1695	23	648	1101	987	1280	1948	2260	2893	1498	2090	979	2101	1380	3715	1749	23	2592	33	1867	3621	2672	4148	3482	2247	1208	2868
6.302	133.05	[M-H]-	44.65	133.05069:6094 134.05280:450 134.86394:450 135.04417:686	40.01879:113 44.99816:31307 45.35289:134 45.39810:97 45.49424:135 46.24678:75 46.44857:72 47.00154:106 57.03401:312 79.95530:37 87.00874:115	0	2379	43	2155	1911	1836	1850	1489	2381	2108	2164	2756	4358	2632	2161	2315	24	2211	50	1251	3496	4126	4226	2124	2662	1967	2713	1982	1364	4731	2833	2971	1975	16	2379	60	2060	2276	2148	2803	1710	1849	3334	3181
6.117	133.05	[M-H]-	21.54	133.04959:4044 134.05277:415 134.86359:1013 134.93344:207 135.00605:207	41.99800:82 44.99831:31980 45.17703:93 45.32904:36 45.39647:55 45.43346:65 45.55356:49 45.90361:38 47.00233:352 71.01313:132 99.92487:68 115.91959:33	8	2055	31	3973	1928	2342	2685	2238	3773	1483	860	2664	1314	1787	3680	1013	38	2033	25	2749	2105	4175	1667	4397	2920	2424	1825	2193	1851	2053	904	4212	1411	26	1737	42	1515	1593	1917	1728	1250	1369	1857	793
4.531	133.05	[M-H]-	34.08	133.05023:1973 133.92152:82 134.04725:737 134.86470:447 134.92328:82 135.00565:378 135.02835:164 135.04383:164	41.00318:407 44.99832:57426 45.34968:191 45.38939:215 45.52427:86 45.54534:89 45.68075:105 45.88390:89 46.00094:540 46.16983:99 46.48387:64 46.75605:73 47.00189:330 59.01407:102 68.99525:158 79.95647:108 93.03336:191 99.92567:256 108.02133:92	0	394	17	237	173	249	233	171	138	195	229	167	477	189	215	348	26	262	17	188	360	397	976	278	265	252	401	281	330	309	608	343	680	24	412	9	522	1839	378	537	405	365	1414	452
7.766	134.018	[M-H]-	72.65	134.01795:3150 135.00580:240 135.02905:10300 136.03367:582	41.00293:196 43.01852:2187 44.99809:41671 45.39543:106 45.50275:73 45.53892:51 45.70478:115 45.86794:70 46.00107:288 47.00187:393 59.01292:84 71.01332:2757 72.99255:1229 75.00795:2107	5	2068	314	2113	2648	2483	2502	2547	2133	3065	2037	1762	1529	1654	1617	1384	19	1765	297	1710	2768	1550	2129	2014	1383	1183	933	1301	1116	1245	1123	1255	1256	8	1645	283	1501	1135	1004	1616	1044	1214	981	1052
1.394	134.037	[M-H]-	84.63	134.03632:7466 134.62999:920 134.65496:127 134.86388:897 134.89454:128 135.04498:310674 135.24576:160 135.26346:96 135.30653:64 135.32594:96 135.36861:64 135.37567:128 135.42908:64 135.49282:64 135.53553:96 135.55250:128 135.57917:128 135.59386:96 135.60552:96 135.61341:128 135.62437:168 135.63654:96 135.64725:96 135.66465:64 135.67568:128 135.68924:96 135.71160:171 135.72203:64 135.73586:128 135…	41.00307:284 44.99825:5449 45.36410:56 45.72961:59 45.84548:25 46.00121:182 47.46773:13 51.02386:19 65.01269:73 70.00486:155 79.05515:440 89.03935:1840 92.02622:5510 92.73797:42 93.03341:1479 95.01201:148 107.04997:1012 115.04163:80 117.03410:622 121.02875:2589 132.01955:115 134.03703:7180	25	1415	32	634	2247	591	580	793	818	613	1338	889	542	854	745	1310	36	1277	0	551	1183	2024	1661	633	1579	1794	975	1239	973	624	1840	680	954	40	1860	13	1011	1705	1867	2653	1810	812	1516	1490
3.824	134.047	[M-H]-	6469.78	134.04691:120088 134.09657:74 134.41145:74 134.46093:111 134.48391:74 134.63247:148 134.65322:111 134.72506:111 134.78538:74 134.86577:111 134.89325:661 134.91811:111 135.00523:208 135.04891:6309 135.17453:74 135.41058:74 135.84383:111 135.86447:74 135.99628:74 136.04786:196 136.05716:148	41.00292:281 43.01869:204 45.30930:40 45.37448:31 45.43249:118 45.60978:10 45.71560:66 46.50267:52 46.66990:15 47.00205:80 51.00503:36 65.01369:1013 68.02438:370 92.02452:2849 107.03544:7492	0	58202	54	84095	21952	101918	103119	71458	43016	114015	41399	18543	144505	54787	24163	45337	21	54904	6	147011	72535	23622	130789	69625	61973	46020	18526	9676	55323	31556	82788	52544	18640	26	56738	58	93387	37983	64840	23595	17041	107707	30394	18968
3.891	134.047	[M-H]-	2538.34	134.04736:141199 134.37586:99 134.56906:99 134.61629:99 134.63200:132 134.64674:99 134.79521:66 134.80907:66 134.82456:66 134.89487:276 134.94608:66 135.00562:274 135.02848:369 135.04897:6033 135.27012:66 135.29626:66 135.33138:66 135.36851:66 135.51198:66 135.56412:99 135.64362:99 135.68764:99 135.77387:99 135.89445:66 135.97492:99 135.99634:99 136.01517:66 136.05055:193 136.14272:99	45.37823:25 45.42976:109 46.00146:135 47.00230:26 47.63895:49 65.01404:1078 80.02445:239 92.02552:2837 107.03594:8004	31	49620	48	71656	18510	86790	87431	61084	36796	99511	36161	16165	122900	46635	20665	38367	17	46929	45	124655	62002	20100	110406	58726	52894	38994	15757	8370	47001	26881	70191	44690	15945	23	48754	52	79579	32478	55153	20298	14664	91002	25792	16180
8.38	135.029	[M-H]-	79.62	135.02925:8139 136.03284:446 136.86509:60 137.00337:120 137.02182:205 137.03418:174	44.86283:570 45.32862:157 45.37954:212 46.00133:341 62.96383:3547 75.00811:235 78.95909:108939 79.12960:372 79.73557:172 79.95855:207 80.19159:147 80.96253:771 96.96872:1199	28	7472	49	7296	7600	5418	4848	6999	8308	3044	6285	8576	2297	9389	8876	5623	53	6470	44	3911	6033	9254	5696	5044	6568	6120	6660	7030	6181	5408	3148	8494	3463	41	5456	41	5964	6315	6197	6802	7625	3421	5642	5344
7.776	135.029	[M-H]-	47.73	135.02923:5126 136.02180:199 136.03376:399 137.02477:299	41.00296:498 43.01856:727 44.99823:10392 45.31195:69 45.43367:33 45.69966:56 45.74871:33 46.61014:59 46.72713:35 59.01358:145 71.01356:571 72.99233:416 75.00800:399 87.00831:139	28	5040	513	7958	5699	5776	6331	4066	6402	4476	3494	3827	4080	3913	4542	2655	41	4602	795	3556	7020	4539	4246	5197	5297	4716	3480	5002	4563	4169	3235	5953	3302	43	4134	784	3319	3557	4049	4527	3293	2932	3221	3180
7.534	135.03	[M-H]-	620.55	135.02944:53221 135.24498:92 135.68550:92 135.90153:92 136.03231:2295 136.65469:137 136.73123:92 136.86152:440 136.93182:137 136.99575:91 137.00618:137 137.02281:382 137.03384:679	34.96883:127 43.01880:1139 45.92342:53 47.01281:374 56.99780:458 59.01342:1133 71.01356:1961 72.99244:1110 75.00819:5899 78.95869:556 82.02868:44 87.00782:32 96.95951:721 99.92484:395 134.86417:50	26	36474	42	61213	54586	33551	40025	30279	57915	22854	22553	38578	24994	34163	44277	25235	46	42248	46	27231	75978	46706	54371	52384	61773	46854	31289	59815	45784	40431	36014	65333	29531	36	42344	43	25938	26074	30725	55819	38093	19993	28743	32403
8.177	135.03	[M-H]-	314.71	135.02929:14452 135.66362:55 135.97542:55 136.01685:83 136.03191:942 136.86133:430 137.00546:83 137.02413:150 137.03488:245 137.08227:55	43.01845:446 44.99799:56211 45.18783:112 45.22521:102 45.36661:210 45.43354:159 45.81355:99 46.00082:644 46.14170:64 46.44783:83 47.00189:208 59.01309:274 71.01285:662 75.00832:659 87.00797:444 99.92407:244 115.00230:225 135.02490:86	33	26619	48	22618	20499	23286	20627	23782	23663	16595	27468	33635	8360	30379	29702	24179	51	23935	50	10367	20068	31748	18509	22414	22365	19676	19661	23456	24155	17399	8578	29580	12419	45	25034	53	23487	24276	21062	23928	29463	14514	20896	21682
4.305	135.031	[M-H]-	45.34	135.03068:11836 136.03342:682 137.02310:607 137.03671:218	44.99828:5086 45.18743:86 45.40186:122 45.50081:31 45.70891:165 45.80367:97 45.89129:69 45.93781:95 46.20561:77 65.01363:488 79.95567:34 92.02481:1279	68	679	184	233	191	976	202	209	201	224	123	158	200	62	186	3684	44	837	172	2574	248	168	144	5255	144	272	204	224	138	1125	136	234	173	42	619	196	132	189	487	161	116	180	224	194
4.206	135.031	[M-H]-	33.85	135.03111:3167 136.03275:285 136.89019:112 137.00155:187 137.02382:600 137.03263:112	44.99821:12901 45.34373:52 45.55288:50 45.76637:27 46.14107:24 46.39751:31 47.00177:88 65.01321:144 68.99460:42 92.02432:301 112.05077:74	47	183	184	223	126	180	154	125	140	127	36	126	150	0	179	215	37	131	172	2574	159	156	62	296	10	59	128	39	200	152	0	108	125	43	98	196	132	189	487	161	116	180	218	194
2.939	135.044	[M-H]-	28.7	135.04475:2646 136.01539:120 136.04738:291 136.86169:339 137.00336:120 137.02399:996	44.99811:59096 45.18800:144 45.34203:165 45.41540:152 45.45983:140 45.55434:115 45.69191:64 46.00119:707 46.52971:64 46.83157:64 47.00148:222 68.99549:126 79.95641:168 99.92481:324 108.02062:136 135.04385:163	32	1471	60	741	1991	609	726	673	515	420	1924	685	609	1152	163	1299	73	1664	59	234	1126	981	1657	725	1336	2094	1220	1461	510	827	3375	728	1401	75	1631	69	2134	2849	2016	2621	2800	1295	594	2202
5.938	135.044	[M-H]-	34	135.04519:2705 136.04646:226 137.02370:226	45.37957:75 45.64424:93 47.00166:33 79.95679:1022 93.03311:336	24	1985	70	2584	929	1974	2274	1281	1208	905	1802	470	623	1047	340	1193	67	1505	83	2577	908	1943	2293	2739	1352	4100	388	585	742	1229	924	563	637	102	1583	75	2853	3132	2191	1060	1978	2287	1484	1206
6.226	135.044	[M-H]-	59.42	135.04458:5761 136.05025:596	45.44818:54 46.13461:13 79.05494:54 89.03788:149 105.03483:157 133.02942:1044	18	3332	91	2529	2698	1091	1157	2517	3048	397	3354	2405	918	3624	2356	3193	55	3496	69	603	1004	6190	1967	1212	2566	4117	3159	3651	3396	3525	2575	1830	3251	65	3227	53	3221	5543	6538	4796	3725	3655	4818	3254
1.535	136.016	[M-H]-	101.08	136.01569:5361 136.03874:200 136.60258:1091 136.86088:238 137.02435:289291 137.21832:81 137.22886:121 137.24464:81 137.36148:81 137.41022:121 137.49237:121 137.57802:81 137.60292:280 137.61869:81 137.65380:81 137.66810:161 137.67718:81 137.72956:121 137.74822:121 137.77329:81 137.78483:81 137.80102:121 137.85122:121 137.90734:121 137.94314:81 137.95468:81 137.96807:121 138.02720:17929 138.05947:8…	41.00286:810 45.32856:209 45.43248:198 45.54855:52 46.23929:48 47.00211:86 47.56808:29 53.03930:881 65.00329:370 68.99551:44 77.03888:248 81.03388:1371 92.02611:4361 108.02122:11563 110.02995:164 119.04993:850 136.01617:10429	12	2605	77	1947	2411	2314	2033	2078	1939	2040	2563	2479	1995	2295	2267	2532	73	2155	55	1725	2801	2231	2488	2136	1896	2006	1913	1972	2224	1841	2320	2185	1723	60	2403	58	2323	2304	2332	2604	2295	2573	2223	2417
6.914	136.039	[M-H]-	50.66	136.04066:1996 137.02406:226 137.04254:199 137.56594:61 137.63373:123 138.02258:91 138.05591:13847	41.99811:323 46.41038:15 47.00224:61 57.03424:158 71.01349:3250 75.00790:1659 85.02919:235 101.02281:24 115.00320:763	6	1081	29	1302	1174	1346	1294	1004	1323	1604	1155	1023	1127	1007	1299	1008	32	1457	6	1655	1143	1639	1924	1224	1245	1270	609	920	922	1098	1053	1133	611	25	1253	21	1241	1122	1340	804	867	1113	1134	945
6.916	138.056	[M-H]-	147.1	138.05597:16256 139.00196:176 139.01572:220 139.05959:1008 140.06406:132	40.01933:793 44.99819:43286 45.18781:134 45.29758:134 45.36645:118 45.50301:105 45.65195:83 45.70277:70 45.89979:73 46.00153:540 47.00257:294 48.07298:64 57.03372:193 71.01349:801 75.00833:247 85.02937:178 99.92412:116	6	8941	15	9680	7712	8707	9448	6882	8713	8228	6738	7174	7106	6568	7961	7655	0	7983	6	9563	7649	9328	9176	7477	9320	8874	3920	5494	5739	7606	6980	8016	3738	11	7452	34	8729	6914	8407	6413	6718	7939	7325	5881
7.094	139.033	[M-H]-	28.39	139.03274:2608 140.03475:342 140.98522:304 140.99421:231 141.02871:231	44.99821:64083 45.33036:264 45.43375:153 45.51101:108 45.60759:108 45.66605:64 45.83451:108 46.00093:557 46.12989:73 46.29172:80 47.00226:268 57.97583:129 68.99445:121 71.01403:129 85.02842:80 99.92509:185 108.01972:142 115.91917:134 124.00854:124	12	565	22	290	333	119	178	300	197	709	450	128	1266	442	109	440	16	274	19	415	237	289	330	186	171	162	91	477	148	580	1122	156	58	13	404	28	333	250	231	172	332	600	287	220
7.526	140.035	[M-H]-	112.54	140.03521:3558 140.99539:137 141.01800:446 142.04991:663	47.01355:263 59.01366:661 75.00842:9102 76.01178:96 78.95830:470 87.00847:223 96.95875:1132 99.92465:494 132.86749:42	0	513	10	643	611	548	634	427	586	561	311	622	399	334	618	427	18	456	10	763	658	794	831	681	641	476	437	1122	323	378	322	739	558	16	631	6	485	527	634	529	930	619	458	367
7.296	142.051	[M-H]-	540.18	142.05046:22703 142.07902:113 143.03461:480 143.05338:2110 144.02957:641 144.05974:288	41.00303:1335 44.99829:1724 45.52728:44 45.84437:8 46.00172:123 54.03414:149 59.01315:388 75.00861:376 80.96461:7481 89.02351:138 100.03917:581	8	10080	12	9702	9690	7665	7115	5718	5439	8193	7429	9924	13614	5026	12355	8346	16	9986	2	10236	34590	14224	24264	11534	4683	7886	8264	7241	7733	9773	4948	10461	7131	6	10725	11	6726	7524	5961	5693	5469	6018	7527	6672
3.609	142.066	[M-H]-	84.8	142.06617:2626 143.06912:741	45.18726:42 45.32878:184 45.43540:85 45.67981:40 45.81195:8 46.21159:70 47.00238:107 79.95675:1412 81.95175:188	0	803	0	403	550	369	319	206	0	516	1491	1046	2315	905	0	1161	0	721	0	429	358	0	527	383	406	363	1467	715	0	781	965	1117	876	0	886	0	442	505	332	409	322	393	0	1064
6.993	142.066	[M-H]-	241.16	142.06524:17825 143.03384:591 143.06940:1788	40.01912:430 44.99843:51610 45.34509:190 45.40865:152 45.43224:149 45.50364:99 45.64975:92 45.75476:64 46.00084:633 46.35305:77 47.00205:237 71.01271:206 79.95663:212 85.02912:118 99.92461:332	0	3568	10	1110	1008	1860	2344	1094	830	261	2021	2278	6678	4263	5088	5723	9	3705	13	159	1314	1013	2679	2000	1258	1025	4115	4210	4153	4860	6769	4281	3634	6	3932	10	1820	1446	1618	1195	894	2574	984	4042
2.848	142.067	[M-H]-	83.51	142.06750:3403 143.03321:157 143.06805:313	44.99827:59491 45.18743:122 45.31182:150 45.42009:168 45.50698:99 45.64188:77 45.91160:89 46.00122:503 46.07322:80 46.17428:89 47.00182:230 55.01850:77 68.99532:178 79.95709:144 93.03309:198 99.92551:343	0	727	0	114	136	96	127	55	0	149	1462	829	904	757	0	1977	0	740	0	4	226	0	313	223	129	137	912	715	0	563	1989	578	683	0	771	0	200	139	132	150	88	176	0	897
6.622	142.068	[M-H]-	100.87	142.06591:6521 142.34960:174 142.99712:174 143.06783:434 144.07734:260	40.01937:457 44.99818:55285 45.18697:154 45.30766:96 45.34975:124 45.46340:156 45.60076:77 45.72667:105 45.81757:105 45.91200:86 46.00170:402 46.23251:64 46.50009:64 47.00186:172 71.01311:310 79.95630:265 96.95927:231 99.92495:275	0	1320	7	108	115	196	278	226	98	331	2545	1030	2050	1815	1043	1715	6	1466	6	212	43	216	155	78	68	96	1508	1176	1955	964	1676	866	942	0	1147	6	188	204	261	166	127	229	66	1581
1.752	143.035	[M-H]-	20.18	143.03508:1552 143.07037:109 144.00123:73 144.03662:109 144.92281:507 144.99058:346 145.00858:146 145.05101:249 145.08628:417	41.00267:303 44.86418:384 44.99844:58879 45.18748:166 45.29231:102 45.32892:166 45.38138:146 45.41210:121 45.50467:231 45.60989:80 45.91254:86 46.00124:585 46.20177:92 46.31637:64 46.53089:64 46.78784:64 47.00206:272 57.03420:108 68.99554:495 78.96025:118 81.03358:108 93.00005:497 96.95976:83 99.92511:446 107.04942:460 115.92057:122 121.02960:326 137.02332:475	51	911	89	900	1250	980	1059	608	577	689	782	976	791	659	1025	548	96	1071	59	1046	1366	1311	1201	885	720	1189	1039	860	618	811	1101	632	778	76	954	62	1042	1061	825	930	753	980	674	771
6.051	143.035	[M-H]-	31.95	143.03477:3037	40.01918:312 41.99793:287 44.99822:48830 45.18729:146 45.32898:151 45.40827:143 45.55756:86 45.72826:89 46.00129:316 46.40061:77 46.47175:64 47.00211:195 71.01329:208 88.04035:166 99.92482:433	47	1209	54	973	2169	1297	1363	1190	56	974	660	1807	1098	943	0	995	58	1129	49	726	2355	0	2657	1553	1101	1133	1829	1786	38	708	1258	1366	1509	60	1186	62	993	986	867	1726	1138	1147	41	636
6.877	143.035	[M-H]-	18.31	143.03383:3018 144.03781:244 144.06633:743 144.92206:333 144.99235:183 145.01284:1090 145.04854:183	41.00326:1008 44.99835:66410 45.19366:171 45.36670:181 45.40947:143 45.52205:112 45.59936:89 45.66723:99 45.88376:83 46.00143:437 46.15386:64 46.26301:73 46.41917:73 47.00176:338 57.03463:176 71.01313:578 75.00857:223 78.03550:151 83.01286:182 99.92501:222	45	1538	59	1532	845	2677	2462	1586	1074	1579	1157	732	769	1907	858	1380	44	1259	44	2272	1150	1486	1910	2468	952	966	776	1034	1543	875	1307	813	791	32	1629	67	1780	1278	1299	1048	668	1702	1031	807
2.986	143.038	[M-H]-	20.34	143.03779:2876 143.99431:96 144.03712:240 144.06763:96 144.92376:192 144.99077:421 145.00728:240 145.03008:96 145.05008:393	41.00318:255 44.99811:68489 45.18763:147 45.30576:162 45.34481:154 45.37285:174 45.42170:141 45.71378:89 45.80306:80 46.00117:552 46.52698:86 46.80831:64 47.00144:451 68.99478:145 80.96453:159 93.03266:89 99.92519:406	49	971	67	771	951	668	583	323	185	382	529	994	501	749	241	526	62	1038	46	479	954	162	1048	753	563	864	994	1102	205	661	1090	485	912	59	931	59	596	1259	599	782	727	652	123	908
6.6	143.07	[M-H]-	30.07	143.07024:2351 144.07331:328 144.92130:338 145.00919:409 145.04958:298	40.01883:514 41.99838:356 44.99818:56204 45.12342:225 45.18782:118 45.33972:184 45.37625:162 45.42290:170 45.65388:83 45.74896:89 45.82275:77 46.00164:354 46.11069:83 46.22937:73 46.48662:77 47.00191:211 59.01161:118 71.01304:655 75.00554:102 79.95680:102 87.04360:118 99.04390:484 101.93215:147 115.03915:231	52	1182	49	1496	972	807	676	847	933	754	620	1108	697	871	718	739	54	1124	64	538	1146	1531	831	936	1742	1407	879	985	601	1052	706	1191	1282	46	1201	40	948	1123	947	1269	1454	754	942	787
3.751	144.03	[M-H]-	176.34	144.02944:6162 144.06576:103 144.92184:209 144.99073:341 145.00824:172 145.03098:707 145.05001:342	41.00292:1029 43.01839:2157 45.32947:39 45.39682:42 45.42664:15 45.78157:62 46.10898:65 46.19723:82 46.71408:31 47.00210:126 59.01312:140 78.91811:6024 80.91598:6056 92.02455:84	0	2947	0	3605	1506	3309	3249	2709	17	3839	1136	851	1722	1573	0	1686	11	2937	0	4404	1583	0	4047	4558	3826	3535	1112	782	30	1143	1274	327	166	0	2819	9	3943	3319	2799	4379	3517	3222	0	1143
7.54	144.03	[M-H]-	716.26	144.02972:93068 144.05275:980 144.58624:194 144.59820:97 144.90150:97 144.92319:193 144.98898:242 145.01067:252 145.03200:4214 145.04708:527 145.49465:97 145.71072:97 145.92573:97 146.03281:650 146.07713:97	41.00295:652 43.01859:2755 44.01326:296 45.33318:26 45.43223:166 45.57440:97 45.64949:24 45.74219:71 45.92353:36 46.13256:117 47.00184:377 59.01302:700 72.99249:1261 75.00800:7404 77.01299:69 79.95644:43 82.02895:281 96.95892:1251 99.92567:279 117.00795:100	9	12493	10	11343	8112	10203	9192	15785	7079	20430	10911	4170	24905	9072	6978	9845	21	10084	0	24572	4458	7752	14280	12188	9499	12308	4316	4618	5062	5703	32705	3851	3245	5	11222	6	16313	6169	9226	51201	6866	15184	9616	6059
3.904	144.03	[M-H]-	171.96	144.03009:4587 144.92247:185 144.98936:328 145.00909:238 145.03380:355 145.05089:148 145.08694:74 146.03465:148	41.00320:448 44.99843:1398 45.38379:160 45.50920:21 45.68799:16 45.79318:28 46.00154:53 46.09618:16 47.00219:45 78.91826:4715 80.91617:4992 92.02491:71	13	2715	12	3346	3296	3070	2995	2399	3996	3298	1038	833	1490	1493	1054	1472	10	2632	10	3842	3841	4561	3741	4323	3479	3280	1068	754	1888	962	1165	821	633	11	2608	24	3534	3181	2524	4084	3248	2898	3258	1091
1.371	144.045	[M-H]-	341.33	144.04549:33328 144.60441:70 144.92361:174 144.99134:406 145.00847:174 145.04846:2915 146.02736:70 146.04969:476	34.96837:62 47.00289:176 51.02402:84 65.03926:126 68.99498:39 79.05463:278 89.03882:1140 92.02655:38170 92.74980:98 93.03353:5805 93.35390:68 93.46674:109 94.03660:417 94.44383:44 95.01305:818 96.01741:88 116.04870:181 117.03445:710 120.02140:3403 121.02906:4844 126.03469:297 134.03683:4172 135.04486:7104 136.04803:648 137.05017:120 144.04498:2622	27	4290	37	1673	2508	6242	4372	1958	1015	13639	7597	2442	9415	5246	3027	4875	33	4347	44	9864	8803	2017	10080	4493	1988	2019	3300	1964	4665	2340	4054	3384	2184	76	3727	45	2221	2528	2641	2064	1931	4242	759	3339
1.371	144.045	[M-H]-	247.62	144.04505:9907 144.92190:198 144.99058:407 145.00677:188 145.04862:997 145.08512:75 146.05181:188	44.99824:2111 45.18722:12 45.32573:62 45.43274:177 45.81125:53 45.89314:14 46.20873:62 46.76233:32 59.96692:67 82.95325:2758 99.92502:376 100.92347:727	27	4290	37	1673	2508	6242	4372	1958	1015	13639	7597	2442	9415	5246	3027	4875	33	4347	44	9864	8803	2017	10080	4493	1988	2019	3300	1964	4665	2340	4054	3384	2184	76	3727	45	2221	2528	2641	2064	1931	4242	759	3339
7.016	144.066	[M-H]-	113.43	144.06635:6208 144.56533:135 144.92282:453 144.99082:362 145.01313:1397 145.04900:337 145.06934:649 145.99319:135 146.04508:4939	34.96913:386 41.00320:711 44.99814:51642 45.18742:162 45.33715:159 45.49797:80 45.68331:73 45.73743:64 45.80234:64 46.00102:359 46.05141:96 46.18207:64 46.36661:99 47.00227:247 57.03430:462 71.01341:502 79.95637:198 85.02907:227 95.01210:105 99.92528:347	0	547	18	646	193	451	744	317	598	2514	1451	492	1117	459	411	436	14	550	0	124	440	225	26	379	295	270	270	196	284	299	552	521	242	19	525	0	132	227	195	29	358	288	297	428
2.357	144.066	[M-H]-	383.6	144.06631:10221 144.92263:393 144.99083:941 145.00963:84 145.04990:263 145.06887:499 146.07089:263	41.99821:210 44.99842:7974 45.43412:36 45.90671:75 54.03440:121 58.03005:71 68.99562:72 80.99548:57 87.04489:1155 93.03426:904 99.92537:348 102.05551:145 109.02812:240 134.86414:130	0	7012	16	10886	7808	7428	6552	5638	8285	5591	3411	7186	4748	5927	6382	4765	24	6475	30	6326	7502	10170	5879	9200	9104	10231	4139	6276	5084	3607	2090	14656	4059	45	6388	11	5988	5128	5788	7367	7422	4366	4369	4401
6.924	145.014	[M-H]-	79.39	145.01386:50359 145.05033:224 145.06970:97 145.41656:129 145.66594:65 145.69645:65 145.77190:65 145.83634:65 145.92709:65 145.99326:64 146.01734:2731 146.03339:64 146.04553:610 146.08406:97 146.10868:65 146.43310:65 146.51468:65 146.57756:309 146.62095:65 146.70939:65 146.71620:65 146.80297:65 146.91785:65 146.98970:65 147.02971:49592 147.05068:1557 147.06348:885	44.99823:354 45.58824:69 45.76234:79 46.50989:7 47.00293:467 57.03403:1295 73.02855:369 85.02883:719 101.02251:333	115	10726	251	6316	12052	14360	17280	14520	7288	7478	7781	3261	3063	9459	8196	9210	116	8132	135	745	20224	6232	27698	11840	3789	4024	5700	5949	8906	6539	11907	4529	7511	163	7502	178	9150	6374	5830	8532	3892	8764	5257	6216
7.913	145.062	[M-H]-	66.24	145.06158:22192 146.06485:2082 147.02929:3212	41.99843:1447 45.41775:14 45.70148:25 45.91586:43 47.77868:16 78.95770:115 87.00865:60 99.92545:17 105.01850:136	123	7898	195	5982	1384	5104	4133	3574	4580	9157	11964	1972	19237	4609	3611	7498	113	6964	181	8979	6479	4566	5082	7155	8118	6535	5156	3188	7716	6642	4613	11842	4816	188	6781	151	10310	10326	7216	1509	4639	8563	6443	7753
4.315	145.086	[M-H]-	18.72	145.08641:1640 146.08999:232 146.98775:345 147.00476:163 147.03034:275 147.06536:425	44.99828:70385 45.17785:191 45.34761:187 45.39977:159 45.43813:168 45.59696:96 45.65855:80 45.74364:73 45.79547:64 46.00115:523 46.37325:64 46.90258:64 47.00188:203 59.01265:80 68.99475:121 92.99426:156 99.92499:312	53	2277	37	1743	1806	1608	1356	1387	20	1284	1823	1321	1116	1975	30	1777	49	2018	48	2505	1746	20	1720	1773	1807	2198	1413	1659	21	1031	1346	1482	1389	50	1800	46	1906	1379	1312	2592	1833	1394	23	1903
5.101	145.086	[M-H]-	21.37	145.08640:4612 146.05335:127 146.08938:380 146.98623:190 147.02865:190 147.06654:317	41.00304:216 44.99811:67526 45.32840:210 45.44508:161 45.79209:80 45.93818:89 46.00160:612 46.15869:89 46.33163:77 47.00204:235 47.38677:64 47.71527:64 57.03407:115 68.99457:96 82.95490:102 93.03350:156 99.92485:338	28	291	33	136	228	98	51	76	1816	94	372	399	323	270	1881	305	43	217	52	39	234	2561	175	82	90	142	290	250	2904	362	463	204	279	40	246	38	190	62	43	190	6	120	1624	335
1.772	145.086	[M-H]-	14.41	145.08646:2355 145.92066:109 146.09023:233 146.98793:259 147.00710:145 147.02893:227 147.06533:192	40.01939:205 44.99824:70602 45.32823:175 45.43848:140 45.50688:134 45.71186:89 45.75728:89 45.80157:223 46.00161:383 46.20894:80 46.36153:73 46.62072:64 47.00211:186 57.03381:80 68.99502:177 81.03310:112 92.02616:237 99.92496:232 107.04973:455 122.03570:148	62	914	167	1291	935	764	1049	624	754	1128	906	674	1474	1053	819	1011	181	1395	157	943	1305	715	2037	1083	751	730	664	632	1058	1263	866	873	1109	199	1094	111	860	869	1092	1138	1049	976	677	671
8.55	145.098	[M-H]-	11.84	145.09744:2484 145.99041:68 146.04476:230 146.05645:91 146.10184:190 146.96729:45 146.98679:91 147.00683:207 147.02948:2241 147.06441:113	44.99830:62941 45.17222:154 45.30328:162 45.39262:156 45.53287:105 45.68552:73 45.80646:77 46.00146:472 46.32276:105 46.52584:64 47.00211:253 71.01342:337 78.95835:1710 87.00824:400	42	485	54	176	169	241	255	222	172	1058	789	348	631	375	130	524	36	425	53	1245	514	679	336	660	563	787	498	503	1092	700	353	1132	335	19	363	33	389	179	444	220	291	235	180	591
6.996	146.045	[M-H]-	62.12	146.04487:7950 146.07987:175 146.57540:90 146.75769:45 146.94235:45 146.98825:68 147.00720:66 147.02955:13446 147.06496:330 148.03316:682 148.06623:45	41.00328:6392 44.99809:3507 45.32911:93 45.39802:33 45.51249:76 46.12480:33 46.31578:50 55.01797:247 59.01320:1406 71.01338:16446 85.02895:96 115.00327:4861	45	1485	75	2812	777	3226	2263	2156	2499	8623	3641	1082	1656	1318	1173	1296	52	1339	75	3270	1498	1488	1860	2015	2084	1477	824	640	1034	1022	1072	1218	751	88	1487	64	1946	2856	1489	790	1460	1592	1889	1185
7.971	146.047	[M-H]-	4855.06	146.04563:356664 146.96073:338 147.02961:3273 147.04844:16421 147.56831:338 148.04953:3769	41.99765:68 44.99812:5059 45.35630:203 45.51979:69 45.76748:20 46.35180:77 54.03491:129 59.01305:260 74.02450:1252 85.02882:166 93.03396:230 100.03784:122 102.05599:11479 103.05839:495 105.01941:346 115.00312:263 128.03511:1716	146	157038	281	169361	77481	182184	152302	122473	140566	228296	193924	129755	208556	124766	99639	216269	295	165951	333	190476	147027	151150	163742	166532	131006	99658	78577	108057	151018	129327	121455	222156	101606	299	167423	360	183893	169969	150061	51697	156540	185230	137772	163695
3.214	147.029	[M-H]-	16.5	147.02918:2676 147.06621:343 148.03356:134 149.00234:89 149.02377:134 149.04692:89	44.99807:79930 45.18736:151 45.34011:234 45.43240:170 45.50572:112 45.64370:118 46.00111:622 46.15423:70 46.22523:70 46.34966:92 46.54834:80 47.00193:248 47.20518:64 59.01220:118 66.99750:130 79.95590:149 99.92472:472	78	933	132	826	758	773	701	406	578	804	521	1254	861	748	1616	596	172	1094	154	224	1045	1243	975	864	728	642	1308	879	858	1228	481	1814	1467	169	893	123	684	812	825	1060	910	647	726	580
2.431	147.029	[M-H]-	24.73	147.02910:4532 147.06496:147 148.03325:460 149.00213:147 149.02717:184	41.00256:337 44.99811:71250 45.32780:138 45.42180:159 45.50146:118 45.68831:89 45.91233:64 46.00081:538 46.29840:64 46.39303:64 46.52616:73 47.00170:170 55.01801:130 68.99419:188 79.95671:200 87.00573:105 91.01710:101 92.02683:123 93.03294:107 99.92473:314 109.02823:187 136.01515:146	73	3008	132	2273	3766	2044	1899	3904	1760	2128	1672	3345	1448	2671	4153	3005	156	2685	264	1780	3596	3552	4628	2764	2080	2197	3743	3702	1608	2089	1948	3028	3413	268	2400	154	1915	2925	2013	2712	2194	1703	1836	2200
5.669	147.029	[M-H]-	30.56	147.02921:4004 147.06489:320 148.03302:272 148.50693:76 148.98225:76 149.00502:114 149.03261:114 149.05830:262	36.96524:246 44.99839:63324 45.18751:213 45.34742:184 45.46755:92 45.64676:86 45.86621:86 46.00132:500 46.12089:64 46.18850:64 46.42336:83 47.00209:232 57.03395:89 71.01509:142 85.02768:143 99.92510:232	81	2871	185	2487	2135	1900	1965	2256	2549	1670	2110	2475	1909	2061	2678	2016	208	2698	218	4053	3406	1837	2491	2348	2499	2345	1785	3097	1714	1904	4245	1770	2062	250	2588	207	3680	2448	2429	3357	3608	3290	1604	2106
2.308	147.029	[M-H]-	31.02	147.02942:4628 147.06760:102 148.03215:444 148.98531:102 149.00310:102 149.02732:102	40.01899:483 44.99831:66121 45.18780:167 45.34739:195 45.40069:133 45.46639:150 45.55312:99 45.64686:77 45.77730:108 45.85263:80 46.00135:354 46.17422:96 46.56190:73 47.00234:184 59.01437:124 65.00202:127 66.03444:150 68.99481:219 79.95642:149 87.04509:188 93.04541:449 99.92499:317 109.03011:215	73	1576	146	1596	1574	1249	1351	1131	1404	2128	661	2136	589	1250	2314	1101	153	1259	163	1780	3596	2352	1385	1752	1311	1338	1940	2087	1072	1821	548	3523	2475	195	1477	149	1031	1228	1177	1468	1742	835	1178	1127
6.878	147.03	[M-H]-	341.78	147.02896:24926 147.05016:720 147.06655:325 148.03259:1502 148.07345:219 149.02285:162 149.04552:10545	40.01898:540 44.99821:62938 45.18857:121 45.39757:162 45.52747:83 45.63636:89 45.74415:86 45.82228:108 45.93644:64 46.00109:550 46.36514:77 46.71452:77 47.00176:206 47.48808:64 57.03411:231 71.01293:431 75.00794:486 85.02821:169 87.00831:173 93.03366:177 99.92481:272 115.00263:165	74	32724	200	33159	28342	51013	47393	37440	32457	64632	25416	28187	41410	29872	34182	28190	130	29334	155	241570	36133	28533	43709	39657	24468	21832	22998	26472	24960	20804	31129	29133	21590	116	25915	337	32025	20504	26843	22321	18676	34361	23161	33473
7.241	147.03	[M-H]-	882.29	147.02954:81924 147.57318:72 148.00598:71 148.03268:4831 148.19313:72 148.58585:143 148.75852:108 148.89406:72 148.91292:108 149.00375:72 149.00841:71 149.04476:14380	31.99003:2597 41.00320:4391 43.01888:10244 45.42033:43 45.56474:54 45.65725:40 47.00206:255 59.01350:708 69.03362:124 71.01333:15002 72.99253:6001 89.02373:822	80	7226	420	6078	5603	7149	8434	6067	5894	8253	8336	7780	12066	7042	7926	7295	141	6037	390	135616	6272	6924	6348	6164	5478	5771	7976	6624	6973	5289	6290	8271	6492	175	6873	500	6627	5019	5823	5200	4843	5833	4544	7754
6.517	147.03	[M-H]-	10971.5	147.02993:1666357 147.07159:216 147.20695:218 147.24012:612 147.25321:436 147.26297:570 147.30257:327 147.36531:545 147.37638:218 147.39275:218 147.42135:218 147.46986:218 147.49165:218 147.50786:218 147.53038:327 147.54624:218 147.55677:436 147.57357:681 147.59344:218 147.60289:327 147.62672:602 147.64390:436 147.66905:327 147.68089:327 147.69357:436 147.70845:436 147.72278:436 147.73588:545 147…	31.99029:7342 41.00287:134 71.01372:92607 71.18097:263 71.38314:171 71.53766:208 72.01696:2042 72.44379:96 73.01722:260 79.95649:341 103.03976:7325 115.00344:20035 116.00644:786	71	177718	641	167615	192594	299778	254441	237143	1150357	365816	168239	182207	210429	155220	1241916	122758	190	145302	267	499641	200393	1288680	164378	180516	149053	139651	153254	128417	862438	108490	160193	162374	126244	172	159722	596	147129	123251	146596	116890	107519	161267	1020033	105342
8.848	147.03	[M-H]-	17.8	147.02998:2690 147.06592:234 148.03260:469 149.00801:451 149.04540:646	44.99843:51717 45.19458:147 45.31661:153 45.43070:96 45.55298:112 45.66775:83 45.69175:86 46.00155:384 46.10458:64 47.00201:184 59.01316:152 71.01330:496 78.95914:455 87.00874:208 96.95951:216 115.00396:202	119	1664	62	2019	1692	1980	1552	1659	1768	2479	1956	2914	1275	1824	2090	1210	124	1791	76	2864	1847	2058	1216	1313	1935	1625	1230	2191	1600	1528	1303	2190	1557	84	1600	108	1652	1646	1289	1785	1404	1256	1312	1173
2.692	147.03	[M-H]-	68.92	147.02979:10891 147.06527:621 148.03264:720 148.07101:131 149.00550:65 149.03073:205	41.99800:225 44.99831:60570 45.32922:162 45.40590:152 45.45785:124 45.50758:96 45.59527:115 45.69297:92 45.80492:80 45.90448:86 46.00130:670 46.27069:83 46.56779:102 47.00195:200 57.03410:102 59.01375:195 68.99531:153 79.95661:182 87.00984:64 93.03356:105 108.02075:380	70	7755	126	11392	9292	9082	9097	9954	8409	5836	4529	7579	3657	9711	9231	6308	148	6502	242	4330	8629	7299	5477	6714	7976	7853	6829	8316	7596	6538	5142	6496	4732	196	6601	156	6570	7593	10160	9815	9747	5056	6722	6554
6.382	147.03	[M-H]-	12663.9	147.02954:1687430 147.21623:390 147.23811:801 147.25883:390 147.28959:390 147.30194:260 147.31200:260 147.36843:520 147.43797:390 147.46818:260 147.49803:390 147.55328:520 147.57166:650 147.58674:390 147.59868:260 147.62342:650 147.64951:390 147.66523:390 147.68854:520 147.70377:390 147.71866:650 147.73459:520 147.75313:260 147.76769:520 147.78529:390 147.79709:520 147.81198:710 147.82999:520 147…	31.99005:9401 34.96897:2248 41.00247:468 57.03363:169 71.01353:108777 71.38348:188 71.52155:188 71.93063:189 72.01645:2759 72.27063:122 73.01733:430 103.03924:7988 104.04256:510 115.00314:23123 116.00589:859 117.00725:237	70	1099800	174	1128407	991252	1376200	1586628	949354	1185	1747675	1078109	1000111	1355849	1014238	1137	1059449	168	1147645	116	1816729	1365921	1775	1498599	1289193	1050033	1006406	964407	1066786	3590	768194	1153420	1167093	916922	111	1121357	118	1162693	962650	1183144	1048137	922788	1407817	1536	756596
1.392	147.045	[M-H]-	12.7	147.04503:2082 147.06503:131 148.04978:200 148.98721:66 149.00501:131 149.02522:739 149.06023:461	41.00306:317 45.34227:72 45.71073:34 46.00141:274 65.03892:168 79.01838:42 89.03897:569 91.01855:187 92.02687:33564 92.60804:92 92.75030:105 93.03401:6933 93.36350:47 93.59909:45 93.74911:52 94.03673:289 95.01352:1174 96.01652:115 121.02902:3577 126.03416:170 135.04514:4691	12	809	27	692	744	656	1091	676	477	1105	847	472	782	925	738	717	20	846	0	1032	775	793	822	553	707	656	580	612	712	397	801	439	542	0	644	12	822	643	605	755	742	1037	536	591
6.96	147.065	[M-H]-	179.83	147.06490:20607 147.91015:145 148.03166:944 148.06864:1453 148.17758:97 148.36826:97 148.38622:97 149.03131:145 149.04435:3651 149.07034:403	41.00291:493 44.86347:441 44.99806:58352 45.34455:168 45.43341:130 45.52000:86 45.64582:108 46.00135:457 46.18106:83 46.40196:73 46.57888:73 47.00172:224 57.03402:333 71.01305:301 78.95789:185 85.02813:314 96.95824:89 99.92455:283 115.00366:86	93	8861	120	16357	5912	7097	7396	6158	15424	3122	2340	7171	2156	3878	9663	3128	143	8585	141	214	6541	31701	2490	14446	13704	18769	4653	7308	4330	7695	1837	16860	8272	122	8186	89	5643	10814	8838	11772	15111	6095	9642	3656
6.889	148.033	[M-H]-	93.19	148.03206:1180 148.99757:123 149.04473:5537 150.04647:462	40.01900:613 44.99810:60321 45.18709:142 45.32784:130 45.37784:149 45.41187:167 45.72215:64 45.83076:77 46.00149:381 46.15617:64 46.26326:73 47.00195:210 56.02276:204 59.01224:148 71.01277:405 75.00799:314 78.99844:145 87.00808:438 93.03378:105 99.92487:334	6	2116	11	2236	1596	3186	3084	2333	2064	3552	1981	2197	2636	2024	1987	2072	11	1776	15	1976	2385	2342	3167	2188	2367	1491	1458	1603	1478	1292	1998	2011	1717	22	1798	18	1800	1400	1635	1502	1389	2218	1803	2416
7.969	148.051	[M-H]-	74.07	148.05005:2782 148.07075:116 148.08495:117 148.13211:117 148.14339:78 148.17435:117 148.18746:78 148.21519:78 148.23887:117 148.28188:78 148.29727:78 148.31039:155 148.33747:78 148.45209:78 148.47729:78 148.48974:78 148.50087:78 148.51969:78 148.54512:117 148.55564:155 148.57275:78 148.64203:117 148.72686:78 148.75641:78 148.79987:117 148.83410:78 148.85706:78 148.89476:78 148.91361:78 148.96246:…	41.00335:424 41.99857:249 46.00117:231 47.00223:132 54.03412:145 59.01356:412 71.01327:434 87.00830:724 102.05603:9550 103.05879:408 105.01845:440	5	1419	14	1403	942	1635	1398	1255	1264	1735	2343	1313	1606	1083	897	1776	18	1397	14	2597	1369	1254	1439	1294	930	963	845	977	1374	1461	1181	1628	1088	19	1300	13	1561	1412	1247	472	1210	1395	1287	1495
6.955	148.069	[M-H]-	95.84	148.06954:3088 148.52549:95 149.00304:95 149.02533:95 149.04470:3804 149.07002:539 149.66282:95 149.92716:95 149.98305:95 150.04921:190	41.00295:655 44.99825:45802 45.19488:150 45.34543:152 45.44740:121 45.55501:92 45.70677:77 45.74406:89 45.80104:80 46.00150:670 46.50936:73 47.00226:183 47.25100:64 57.03458:300 67.01773:130 71.01344:469 78.95851:202 85.02904:309 95.01379:131 100.93156:427 115.92063:86	0	741	14	1767	648	762	1267	882	1517	397	264	750	325	355	757	471	23	847	24	23	993	2646	424	1764	1142	1654	484	904	714	819	258	1435	821	12	929	12	788	896	748	880	1532	603	1049	439
8.193	149.009	[M-H]-	48.18	149.00805:1567 149.04401:432 150.01105:133 150.04755:67 150.96924:742 151.00545:133 151.03833:100	41.00260:262 44.99819:57211 45.18752:157 45.33558:127 45.38254:147 45.43026:153 45.62410:89 45.71615:89 46.00142:461 46.59836:64 47.00214:187 55.01725:83 59.01334:211 71.01313:634 75.00786:430 87.00762:367 99.92502:296	60	853	59	310	879	468	368	565	404	1935	3238	1592	1698	728	681	1241	73	984	84	3138	898	918	1668	1018	397	842	625	531	436	629	1161	638	522	88	1698	74	1275	794	594	748	588	1108	621	1055
1.463	149.023	[M-H]-	32.15	149.02380:2446 149.04176:92 150.00222:93 150.03055:547 150.57518:553 151.00465:134 151.03992:106215	45.83783:42 47.00209:67 53.03946:1048 65.00299:381 68.99689:122 77.03858:232 79.01776:278 81.03425:1515 83.05983:668 92.02604:964 95.01313:367 99.92550:115 108.02143:19056 108.69486:24 109.02826:1830 110.03052:181 111.00803:225 116.05025:78 119.01477:958 122.03714:967 123.04432:1439 136.01639:9138 137.02385:13036 137.69679:40 138.02705:963 139.02872:151	37	1068	73	913	1252	1281	1119	807	728	934	944	1005	939	1063	1027	1269	65	1046	58	1129	1671	1726	1856	1051	883	1022	1050	950	1393	942	1670	728	1179	42	1068	67	951	1307	888	1311	1625	1022	1425	1153
7.296	149.045	[M-H]-	367.3	149.04477:11371 150.04824:1050 151.00532:488 151.02055:172 151.04468:430 151.04989:172	41.00302:917 43.01869:1845 44.99826:52897 45.18750:160 45.36292:143 45.43292:124 45.65380:92 45.72622:73 45.82844:77 46.00112:521 46.20015:64 46.40066:77 47.00190:247 55.01853:274 57.03384:288 59.01334:317 71.01324:1669 75.00837:247 78.95920:361 87.00784:233 99.92510:356	16	16715	123	16433	18610	11602	12409	11226	18973	10693	9047	19039	10330	10201	17232	10377	36	16755	88	17352	20020	26267	13988	15437	18794	20408	22291	22417	11156	18424	10594	17939	21284	67	16074	55	13843	21858	15304	25964	28239	12780	22117	14132
6.93	149.046	[M-H]-	139.03	149.04463:7138 149.06697:56 149.19971:85 149.31313:57 149.37332:85 149.64280:57 149.66467:85 149.74074:57 149.88295:85 150.04820:262 150.29722:57 150.62539:57 150.78228:57 150.90130:57 150.93926:57 151.00106:85 151.03827:241 151.05846:85	41.00325:587 44.99797:61693 45.18730:161 45.33217:153 45.43901:162 45.50151:134 45.85862:83 46.00128:441 46.39467:83 46.70383:64 47.00176:160 57.03397:267 59.01266:186 71.01303:809 73.02874:487 85.02888:311 101.02357:146	40	2890	17	3687	5363	2548	2262	4460	3703	2365	2043	2404	1629	2987	2719	3063	32	3989	34	2116	5853	4783	6355	5326	4061	3901	1933	5279	3000	2755	3897	3510	3159	26	4119	39	2817	3334	2600	6346	4342	2856	3144	3569
1.991	150.032	[M-H]-	57.72	150.03248:2393 151.03895:2063	41.99826:349 44.99822:58629 45.32991:115 45.40068:137 45.45846:96 45.54295:89 45.64509:80 46.00123:528 46.21550:64 46.37360:64 46.52388:64 46.64945:64 47.00192:229 69.03427:185 83.01342:249 93.03386:198 99.92442:261 109.02939:413 122.03603:89	0	572	0	153	394	44	87	360	342	74	1036	330	84	814	254	806	0	830	8	26	90	743	53	16	335	544	826	741	1585	462	607	153	1124	12	793	0	513	1005	544	691	1408	275	937	1334
6.353	150.037	[M-H]-	68.45	150.04179:5486 151.00204:138 151.01519:138 151.04374:410 152.03330:92	40.01926:299 44.99833:60128 45.18703:158 45.32794:173 45.43462:156 45.58061:108 45.68176:64 45.86724:86 46.00172:603 46.16648:86 46.57094:86 46.85783:64 47.00198:177 71.01358:166 83.93083:99 99.92682:459	8	841	156	654	535	958	1097	967	752	1915	855	708	1037	766	803	806	27	738	176	3190	817	842	1529	871	1280	767	558	566	646	743	813	1349	554	10	785	147	755	733	709	928	633	1195	718	556
7.311	151.006	[M-H]-	37.39	151.00615:3302 151.04952:410 152.00890:411 152.03529:205 152.98579:19819 153.01937:1148	41.00328:1942 43.01913:887 45.40043:28 55.01823:323 71.01374:991 72.99263:486 80.96480:26345 82.02885:211 82.96093:872 89.02450:565 100.04005:614 115.00312:573	148	731	142	1017	684	602	904	416	561	837	348	610	440	465	614	473	89	761	128	346	795	699	550	1616	1013	673	484	499	405	285	341	829	820	78	1508	142	1023	1543	937	808	590	957	742	1011
6.738	151.039	[M-H]-	44.73	151.04077:3121 151.05803:153 152.04187:199 153.01529:85 153.04248:56	44.99841:80391 45.18882:271 45.34747:964 45.44687:543 45.51761:273 45.57798:178 45.64277:100 45.72519:143 45.77680:184 45.82344:147 45.86193:99 46.00144:752 46.23807:120 47.00191:208 93.03402:107 121.02824:127	64	2354	68	2008	2009	1132	1105	1760	1763	441	2816	2429	730	2058	1917	1854	65	2403	86	373	1178	3000	759	566	1821	2204	2310	2667	2490	2772	2479	1075	2701	69	2657	101	1879	3074	1522	2891	4311	1168	2731	3437
1.498	151.04	[M-H]-	1193.21	151.03952:111324 151.07924:94 151.57848:141 151.71057:94 152.01223:233 152.04257:8520 152.07644:557 152.54679:306 152.56371:141 152.58318:94 152.70512:94 152.79451:94 152.99715:320 153.01887:34123 153.05925:761 153.08279:2683	41.00298:37 46.54270:69 47.00188:233 65.00291:361 68.99673:179 81.03312:1526 83.05900:778 107.04897:210 108.02157:17759 109.02873:1749 117.03420:48 122.03678:1629 123.04443:1338 135.04466:398 151.00302:233	146	69416	168	66036	57835	47247	57313	36502	52338	36255	47889	41677	32413	45017	43344	50357	125	68266	167	36182	54152	112845	64207	36052	59771	93636	44275	69657	50120	42934	128359	23228	44701	168	68331	166	63257	87053	64796	103905	105844	51578	77375	66702
1.669	151.04	[M-H]-	1054.73	151.03998:98574 151.57295:121 151.82311:81 151.86303:121 151.98235:81 152.01538:120 152.04279:6773 152.06576:160 152.38083:81 152.99690:300 153.01856:409 153.05129:1933 153.08194:202 153.08768:81	45.30163:36 46.07576:47 46.62970:56 67.01953:42 79.05438:941 92.02604:4204 106.04188:3299 107.05014:30318 107.71909:77 108.05283:1606 109.05390:98	119	50232	143	24284	21420	21008	20105	21740	14975	20200	90721	44892	79913	63107	61064	80629	135	46296	106	20877	27607	28329	28704	18604	17731	33208	41618	46807	48579	31847	94225	35340	44671	141	42910	99	27448	27056	16952	36151	24286	20911	20463	44994
6.623	151.061	[M-H]-	37.71	151.06069:3237 152.03721:88 152.06498:220 152.99634:250 153.01880:220 153.06205:132	44.99830:60783 45.18798:171 45.33902:213 45.40279:134 45.48960:105 45.58737:89 45.70800:80 45.83940:86 46.00132:931 46.11826:64 46.52915:77 47.00310:417 47.64728:64 71.01349:481 79.95670:196 99.92486:249 103.03943:124 115.00286:169	6	1215	0	1656	1244	1764	1789	1386	1294	1421	640	770	714	1271	900	676	21	1163	9	2052	2131	956	1319	1462	1472	1151	530	777	1378	530	658	1582	767	25	979	8	1026	828	983	1052	841	954	921	1154
6.066	152.071	[M-H]-	43.43	152.07098:1760	41.00244:312 44.86383:309 44.99814:56825 45.18730:148 45.30791:121 45.32937:137 45.43550:140 45.60283:83 45.75019:77 46.00103:438 46.12656:80 46.21042:83 47.00222:173 57.03362:124 71.01251:77 79.95605:149 88.03994:186 99.92528:229 122.03854:86	19	979	22	484	615	816	956	334	174	407	1590	277	880	1194	722	725	0	882	15	828	33	876	1134	172	181	1241	573	1233	800	391	1313	143	1422	15	949	8	1448	1311	859	656	551	1172	1166	1044
1.44	152.077	[M-H]-	56.66	152.07626:3060 152.61234:266 152.99781:411 153.01660:93 153.04804:91 153.05592:85 153.08287:71086 153.61325:62 153.72337:62 153.79290:93 153.86840:680 154.01226:124 154.03038:62 154.05037:92 154.08603:7295	45.12702:75 45.42253:36 45.60556:39 45.81376:23 45.93728:72 46.25574:65 46.38458:6 47.00232:54 61.98821:6 68.99530:80 79.95675:64 82.07063:695 99.92537:321 109.09271:421	0	1521	1387	1377	1424	1264	1317	1396	1218	1546	1520	1145	1270	1376	1293	1622	0	1746	1522	1344	1302	1396	1308	1400	1500	1339	1298	1441	1111	1390	1561	1446	1316	0	1329	1267	1259	1316	1082	1785	1039	1458	1281	1099
3.489	153.018	[M-H]-	11.74	153.01807:2730 154.02193:199 154.99473:242 155.01613:159 155.03321:224 155.07086:119	44.99829:68197 45.32935:197 45.43266:168 45.47734:134 45.61219:89 45.87400:83 45.92645:73 46.00157:567 46.13038:73 46.23552:73 46.48688:77 47.00243:216 68.99559:149 82.95385:131 93.03394:121 99.92473:489 115.91946:148	83	1276	122	587	697	588	453	638	537	823	556	510	928	689	388	461	117	617	125	515	727	292	862	592	555	716	641	741	201	432	1508	487	797	94	675	116	508	763	603	774	851	607	300	697
1.439	153.083	[M-H]-	353.88	153.08258:82162 153.58096:78 153.74287:78 153.86731:455 154.02192:380 154.08555:6718 154.48123:78 154.59209:78 154.99431:278 155.01289:155 155.03435:318 155.07122:194 155.08735:911 155.10677:78	41.00309:120 45.77554:96 46.00171:226 47.00202:196 67.01870:46 82.07088:395 92.02641:4797 109.02966:245 121.02812:1684	0	23496	34592	26834	23348	24425	25379	23802	27358	24042	27306	29854	29465	30575	28319	30520	0	25969	34411	25164	24076	24476	16272	15993	24443	23002	29320	34878	24289	28263	29484	24168	26275	0	20186	29505	9505	16121	13934	17315	16707	10818	19730	18582
8.471	154.06	[M-H]-	47.08	154.06031:2554 154.97352:472 154.99561:147 155.01298:59 155.03441:88 155.06735:148	44.99825:15434 45.34361:136 45.50866:112 45.75278:45 45.79516:42 45.92107:60 46.00077:255 46.08560:21 46.25553:83 46.51270:78	54	468	96	177	258	206	157	397	211	401	779	383	429	297	213	382	79	458	219	473	600	648	738	599	516	673	1009	734	966	606	430	1102	394	58	466	69	222	289	409	289	220	229	185	339
6.846	155.008	[M-H]-	20.15	155.01010:3032 155.03546:1657 156.01548:292 156.03889:350 156.05144:117 156.99249:175 157.01118:234 157.02754:175	41.00291:784 41.99836:562 45.56249:45 45.68237:42 46.00128:10 46.15101:63 46.51712:35 47.00209:162 55.01812:274 56.99790:48 59.01423:270 71.01351:1570 75.00845:1388 78.95708:164 87.00793:210 93.03394:350 103.03928:113 111.01887:632	130	783	120	1370	766	872	1111	1833	1198	1026	179	448	253	555	639	292	84	1037	106	80	2396	827	1537	1711	1330	1750	469	623	862	744	532	1573	500	118	982	94	1124	1002	931	787	884	940	1226	426
6.822	155.034	[M-H2O-H]-	30.47	155.03414:1926 156.03825:264 157.01185:225 157.02559:90	41.00305:651 44.99828:53349 45.29885:150 45.35506:159 45.42206:143 45.46746:83 45.59888:92 45.78460:89 46.00107:509 46.27946:89 46.59041:64 47.00216:264 57.03382:184 59.01379:193 71.01348:412 87.00851:170 93.03377:139 99.92495:243 103.03979:160 115.00221:207 117.05512:92	28	1888	43	1138	1459	2246	2438	1342	1467	2011	2655	1619	2077	1837	1984	1861	48	1752	22	459	1400	1512	2256	1750	1097	1034	1311	1248	1752	1016	2475	1364	885	44	1740	26	1675	1430	1378	1416	814	1392	1543	1408
5.235	155.034	[M-H]-	27.85	155.03407:2219 156.03744:181 156.24635:109 157.01145:109 157.05000:72 157.08717:109	45.33680:49 45.43185:32 45.59057:109 45.80698:74 45.86321:57 46.35251:20 46.51969:68 47.00197:85 92.02590:1054 120.02158:159	32	605	58	642	744	628	784	456	100	676	601	443	604	487	166	688	48	718	46	1069	913	167	1024	782	567	690	533	518	180	386	1302	444	575	34	776	41	585	651	907	819	641	472	102	480
1.374	156.012	[M-H]-	69.83	156.01207:2078 156.03170:138 156.99153:55 157.01200:192 157.05196:83 157.08613:111 158.00820:156 158.05354:55 158.07914:55	45.23752:50 45.43345:131 45.54031:85 45.82686:42 47.00237:193 51.00535:88 68.01524:54 89.03984:396 92.02674:28657 93.03336:2244 96.01783:102 99.92508:287 108.02116:2090 117.03330:517 121.02890:2768 135.04466:3832	0	1181	1830	1034	717	1078	977	718	675	678	946	924	917	989	885	1073	0	1272	1818	1176	796	1139	827	943	863	1376	1288	1262	969	1269	1068	1085	1118	13	1206	1440	959	1227	994	1260	1322	1103	965	1296
7.552	156.029	[M-H]-	117.12	156.02934:5741 156.08778:159 157.01404:238 157.03255:892 157.92674:159 158.04542:2476	41.00274:1833 43.01874:6881 45.51472:24 45.76682:44 46.51674:33 47.00115:113 59.01301:852 71.01346:4291 72.99294:2392 75.00798:1678 79.95626:27 83.01255:130 88.04019:254 96.95993:832 99.92536:217 115.00350:1218	0	2159	8	2664	2570	2567	2546	1742	1947	2533	1597	2953	1125	2169	2069	1497	16	1959	10	4210	3261	2652	2879	2509	2208	2158	2146	1763	1400	1379	1169	2853	1812	5	2162	8	1868	2280	2094	2295	2656	2580	1843	1412
5.436	157.036	[M-H]-	40.89	157.03595:5595 157.08360:90 157.12364:45 158.03807:405 158.07041:45 158.22336:67 158.98696:168 159.00773:123 159.02830:284 159.04110:89 159.06460:112	41.99863:1237 45.18767:41 45.34963:126 45.43343:68 45.52865:71 45.63477:108 46.24926:39 46.43273:13 47.00236:106 59.02416:95 68.99546:36 79.95734:3 92.99517:6	8	724	12	231	298	374	491	768	278	1731	934	425	3963	796	490	1215	39	627	8	148	357	287	449	286	396	256	304	246	746	579	623	733	357	12	648	20	450	188	320	188	150	350	170	472
1.817	157.05	[M-H]-	37.58	157.04957:2166 157.08467:131 158.05385:175 158.08360:88 158.98433:256 159.00644:369 159.06520:283	44.86384:554 44.99827:14712 45.36544:274 45.43345:142 45.50493:64 45.70465:50 45.83228:47 45.93296:91 46.00151:55 46.18236:96 46.26734:29 46.38139:98 77.03913:109 93.03406:25246	62	1147	172	858	674	828	506	419	693	563	541	614	435	323	554	568	134	968	117	495	814	692	863	477	595	573	647	605	339	466	588	398	579	129	880	125	793	1875	618	803	700	743	1683	623
1.584	157.086	[M-H]-	34.75	157.08640:3149 158.06005:293 158.08901:533 159.00521:293 159.06787:293 159.10163:391	41.00262:5 45.18711:14 45.34782:63 45.57584:22 45.79741:130 45.85093:55 51.02393:8 77.03796:109 79.95674:57 94.03765:1349 95.03836:257 96.95859:176 99.92521:1546 108.02084:1036 117.03416:237 137.02307:39	100	824	72	685	516	873	728	758	501	1248	819	568	1606	802	656	540	79	862	90	956	870	525	959	703	688	1296	704	606	533	831	420	1085	507	120	885	98	903	611	779	713	688	1314	521	730
1.851	157.087	[M-H]-	21.04	157.08679:2587 157.12061:100 158.05081:67 158.08871:219 158.98545:204 159.00595:224 159.02980:101 159.06582:210	46.00104:512 65.03959:4265 66.04258:327 75.02318:551 93.03435:72018 93.48702:149 93.64718:123 94.03728:3188 94.38253:95 94.63876:106 95.03976:255	69	594	76	506	635	502	740	380	201	1185	523	551	1230	580	225	648	80	553	66	874	562	235	756	539	487	403	496	405	190	622	580	606	415	81	546	62	607	376	486	517	306	686	195	407
8.173	158.044	[M-H]-	43.28	158.04400:2164 158.98687:174 159.00636:174 159.02812:250 159.04861:70 160.02158:70	40.01885:403 43.01826:400 44.99805:52318 45.19607:150 45.33034:162 45.46754:143 45.71210:86 45.88254:73 46.00120:381 46.17283:73 46.30016:86 47.00148:192 47.43517:64 59.01307:340 71.01328:486 72.99203:536 75.00800:583 87.00740:428 99.92454:399 115.00194:197	0	793	11	640	626	498	430	339	483	383	479	711	373	415	683	508	5	722	11	1059	696	791	555	644	548	553	593	543	595	487	361	590	620	14	590	13	598	797	490	859	1032	562	588	475
7.557	158.045	[M]-	52.95	158.04542:2476 159.00468:238 159.02847:1393 160.02998:548 160.06068:3535 160.07455:316 160.09740:567	41.00274:1833 43.01874:6881 45.51472:24 45.76682:44 46.51674:33 47.00115:113 59.01301:852 71.01346:4291 72.99294:2392 75.00798:1678 79.95626:27 83.01255:130 88.04019:254 96.95993:832 99.92536:217 115.00350:1218	2	898	9	947	936	970	922	610	676	951	662	1068	518	515	827	534	9	736	0	1485	1330	981	1014	990	877	840	753	737	583	642	565	902	742	11	1188	16	884	1064	870	810	1082	909	763	519
4.212	158.056	[M+FA-H]-	57.11	158.05660:1888 158.98629:224 159.00699:185 159.02888:241 159.06395:218	40.00655:417 41.01400:4186 41.99851:456 45.18692:18 45.36125:22 45.47025:31 45.67150:42 45.86279:88 46.13203:47 46.74891:48 59.01276:135 68.00105:134	7	1321	1640	1242	1184	1411	1466	1279	1117	1165	1196	1118	1280	1222	1177	1872	7	1193	1907	1487	1273	1155	1394	1564	1170	1158	1038	1032	1032	1190	977	1367	1164	7	956	1347	1779	1517	1294	1272	1011	1071	868	995
4.267	158.057	[M+FA-H]-	61.27	158.05817:1979 158.98680:322 159.00802:428 159.02821:216 159.04921:87 159.06161:87	41.01428:3876 45.18753:24 45.36556:37 45.63350:29 45.74788:75 45.83587:44 46.48376:7 59.01386:84 68.00105:349 79.95687:27 92.99609:19	8	1133	1435	1056	1021	1193	1271	1083	955	999	1048	985	1090	1058	1009	1544	8	1034	1629	1263	1099	1013	1215	1355	1008	974	905	881	863	1013	850	1151	1010	5	837	1165	1439	1241	1088	1054	876	937	743	835
3.63	158.06	[M-H]-	57	158.05956:1367	45.18726:42 45.32878:184 45.43540:85 45.67981:40 45.81195:8 46.21159:70 47.00238:107 79.95675:1412 81.95175:188	14	267	0	80	103	97	139	49	0	145	463	377	1118	400	0	482	11	356	14	63	113	0	150	103	168	108	376	315	0	259	292	380	480	9	281	0	108	152	84	94	56	156	0	349
6.99	158.081	[M-H]-	62.21	158.08123:6802 158.10424:127 158.98862:128 159.00722:234 159.02944:548 159.04933:128 159.06717:226 159.08433:1095 160.06271:738	41.00299:549 44.99820:47079 45.18784:124 45.34899:159 45.40021:115 45.43350:105 45.58670:77 45.72721:77 46.00093:517 47.00182:176 57.03340:392 71.01317:345 74.02363:344 79.95650:246 85.02882:212 99.92470:269	16	788	22	1414	890	2086	2094	933	991	2990	1090	823	649	621	672	460	26	726	30	199	867	1498	1361	2147	968	1313	644	426	593	633	412	1168	1128	35	862	18	1157	1234	1683	1128	1263	1038	1009	571
2.487	158.081	[M-H]-	46.55	158.08149:1080 158.98645:161 158.99619:80 159.00629:219 159.02828:120 159.06482:120 159.08445:217 159.88626:201	44.86329:394 44.99808:70424 45.30204:162 45.34695:181 45.41983:136 45.46350:96 45.50483:105 45.54340:96 45.67491:89 45.80461:99 46.00119:501 46.23597:64 46.32212:64 46.88637:64 47.00141:326 61.98775:343 79.95671:235 93.03154:187 95.95067:190 99.92495:319 115.91927:96 136.01502:154	37	584	76	319	269	241	313	245	0	279	208	272	395	322	28	271	47	659	69	701	1212	20	1221	598	731	714	420	724	0	454	606	776	441	67	509	73	360	709	522	448	415	348	30	801
2.666	158.082	[M-H]-	59.78	158.08208:1437	40.01854:283 44.99829:48386 45.18663:153 45.32994:153 45.40137:137 45.44565:121 45.62155:89 45.77113:115 45.85492:89 45.94781:89 46.00126:649 46.05909:64 46.16977:64 46.75288:64 47.00190:178 66.99943:131 68.99482:128 77.04109:115 92.02589:128 99.92473:339 109.02921:240	15	103	78	319	452	293	275	218	223	131	190	224	339	311	333	233	34	106	60	111	294	545	268	484	237	207	324	187	822	353	463	245	113	25	140	59	336	176	34	355	65	352	584	101
7.36	159.029	[M-H]-	47.95	159.02933:3952 160.02592:252 161.02594:250 161.04503:11830	41.00335:1183 43.01867:2045 45.38266:44 45.61156:98 45.75286:77 46.43465:10 55.01811:40 57.03404:196 71.01354:2318 72.01604:74 72.99302:1417 78.95828:592 88.04035:46 99.92431:297 115.00332:874	48	3778	42	5660	4475	2639	3698	1662	4018	2442	2579	4515	2826	2796	3841	2881	39	3915	37	2683	5039	6349	2598	5475	4051	4886	5670	4196	2750	5033	2049	5037	6876	42	4540	55	3866	4248	3254	4689	4723	2822	4482	2963
6.565	159.029	[M-H]-	27.29	159.02879:4749 159.04911:92 159.07111:138 160.06109:2782 161.00931:304 161.02286:258 161.04441:463 161.08129:10742	40.01926:613 44.99836:61368 45.19634:153 45.33012:146 45.37797:140 45.43401:137 45.55593:115 45.71896:96 45.85975:108 46.00181:396 46.12396:64 46.33702:64 47.00206:311 57.03462:115 71.01355:1508 76.96896:143 87.04412:92 99.92479:307	21	303	54	192	475	295	364	322	126	831	363	139	436	138	176	202	58	244	56	406	668	201	1659	280	259	252	183	231	89	206	269	226	137	47	230	87	353	363	300	364	209	191	203	186
4.825	159.029	[M-H]-	19.26	159.02885:2103 160.03311:149 161.00301:249 161.02480:267 161.04554:2209	41.00314:282 44.99816:60155 45.18784:123 45.30626:175 45.36735:178 45.43336:130 45.50334:105 45.52985:102 45.66923:64 45.72593:86 46.00150:430 46.23307:77 46.32638:77 46.46876:64 46.81197:64 47.00180:177 57.03409:221 68.99513:131 93.03267:96 99.92452:336 115.91905:143	32	1610	54	1120	1548	990	1326	1137	203	1217	1136	1423	866	1366	302	1209	53	1751	53	1463	1684	632	2491	1768	1437	1819	1340	1773	378	1594	1210	1737	1508	62	2123	43	1526	1664	1180	2430	1414	1761	1526	1088
4.728	159.029	[M-H]-	31.69	159.02913:2528 159.06605:115 160.98566:115 161.00399:230 161.02335:1999 161.04417:502	44.99809:68119 45.11410:251 45.18760:161 45.36460:146 45.42986:130 45.50329:124 45.67567:96 45.85316:105 46.00069:528 46.14529:77 46.77712:83 47.00185:219 57.03438:110 68.99518:99 79.95619:140 99.92490:338 115.91985:118	32	989	56	663	938	990	752	772	114	729	1051	1087	515	1366	160	1862	62	1751	65	1462	1634	66	2491	1768	1420	1535	1340	2320	85	1368	1210	1737	1765	47	2123	43	2058	1759	1809	2430	1830	1761	278	1381
4.592	159.029	[M-H]-	32.15	159.02932:3363 159.06362:110 160.03079:221 161.00664:165 161.02398:588 161.04589:935 161.08244:331	41.00375:495 44.99831:64010 45.18702:175 45.34183:187 45.41629:165 45.65682:77 45.70796:77 45.79137:64 46.00111:593 46.09294:64 46.35471:70 46.41207:70 46.72067:64 47.00206:202 57.03422:183 59.01364:157 68.99668:141 79.95647:128 93.03357:134 99.92483:292 115.92027:119 132.86768:80	48	402	56	356	306	214	249	229	156	198	1051	1087	515	786	160	1862	62	644	53	1156	690	195	1114	798	606	1535	1655	1168	126	1368	1850	1466	1736	34	1588	59	2084	2446	1809	2992	2057	2146	167	2348
2.612	159.029	[M-H]-	18.57	159.03287:3804 159.06562:130 160.03329:172 160.84202:130 161.00433:65 161.02209:97 161.04488:627 161.08289:255	41.00281:268 44.99830:68526 45.18739:147 45.33755:203 45.41271:152 45.45621:156 45.52583:105 45.61687:86 45.78770:89 45.86634:86 46.00117:500 46.40079:77 46.66574:64 47.00214:209 59.01385:157 68.99530:149 80.99572:131 92.02660:115 99.92522:358 108.04432:152	22	1546	64	1264	1118	1068	954	993	45	684	982	1560	1027	1396	108	1306	72	2346	51	967	1327	69	927	1491	1379	1302	1594	2061	42	1165	1255	1320	1458	51	1702	44	981	1247	892	1666	1696	578	92	1269
8.292	159.03	[M-H]-	19.57	159.02795:2462 160.03121:165 161.04628:564	40.01940:107 41.99790:212 43.01855:176 45.18669:42 45.47259:13 45.64130:70 45.77862:161 46.45481:73 47.00236:121 59.01333:204 71.01324:946 78.95817:62 88.03976:2428 99.92466:99 105.01829:294 115.00255:175	21	921	51	330	529	1120	739	734	585	1382	430	393	1406	746	931	1442	28	919	36	1700	530	1519	1009	1045	712	333	1001	934	333	854	871	1066	857	52	829	40	1261	985	1389	360	1123	1073	1167	431
3.918	159.03	[M-H]-	25.89	159.02925:3117 159.06708:177 160.03200:273 160.05992:316 161.00719:222 161.02682:222 161.04387:133 161.08115:89	41.00308:856 43.01872:330 45.32908:104 45.54540:96 45.59940:9 45.64367:16 45.84770:69 46.00142:10 46.05172:71 46.15259:96 46.47207:23 46.77711:15 59.01334:158 65.01328:93 68.99498:86 92.02484:177 99.92463:62 107.03542:1774 115.91868:22	44	1614	74	2439	1848	1419	1751	1594	556	1106	753	1846	836	1060	711	1082	46	1998	54	1631	2502	689	1294	1756	2246	2681	1058	1964	945	1248	1282	1309	1155	57	1756	50	1676	1654	1705	3456	3738	1375	524	1212
4.261	159.03	[M-H]-	34.29	159.02961:2660 159.06388:190 160.03334:190 161.02624:190 161.04628:380	41.01449:2354 45.46695:46 45.71044:112 45.83192:32 46.37931:8	54	185	94	263	301	182	320	192	4370	215	162	230	210	229	3206	197	58	1257	114	150	347	4756	407	320	224	173	163	249	1726	287	120	241	224	63	179	102	155	154	185	220	166	166	3196	71
2.772	159.03	[M-H]-	20.02	159.02931:2973 159.06589:163 160.03224:218 160.84309:163 161.00258:163 161.02379:122 161.04446:320 161.08168:682	41.00242:382 44.99828:65486 45.18769:184 45.32925:188 45.37144:155 45.43220:206 45.58104:77 45.68757:92 45.86570:105 45.91348:102 46.00155:549 46.15244:102 46.33405:99 46.46834:83 46.54161:77 47.00201:229 55.01837:115 59.01348:182 68.99569:161 79.95704:112 83.93075:89 97.02867:253 99.92484:473 109.02753:137	41	307	62	212	259	211	198	181	1248	205	159	233	228	390	2824	243	43	225	71	190	205	1731	274	213	151	219	296	321	1969	341	340	181	417	49	225	70	176	214	163	204	254	175	1106	279
1.535	159.102	[M-H]-	16.93	159.10213:1475 160.04064:361 160.10426:195 160.84046:244 161.00343:195 161.02382:98 161.04263:146	41.00327:107 44.99843:1140 45.38116:74 45.60678:46 45.67606:49 45.83197:25 46.00110:171 46.75321:16 47.00203:208 51.02360:184 53.03890:161 66.03375:429 77.03937:398 81.03414:1139 92.02624:3230 93.03396:3145 94.03003:748 95.01241:391 105.03409:493 108.02138:3702 117.03420:294 119.05014:4033 121.02878:466 123.04511:878 137.02409:8027 138.02679:638	68	819	115	873	751	831	800	662	751	1213	697	654	1481	824	505	759	137	879	147	1148	1020	536	1220	921	723	625	684	632	744	1049	709	810	709	163	809	105	675	660	816	609	952	777	487	740
6.196	160.04	[M-H]-	89.34	160.04043:3969 160.06093:2592 161.02353:5486 161.04465:358 161.06519:360 162.02664:490	40.01883:324 41.99773:300 44.99816:56316 45.36581:146 45.66144:89 45.84931:83 46.00156:309 46.27879:83 46.57795:64 47.00162:249 59.01444:64 79.95613:83 88.04078:185 99.92478:174	8	540	0	746	517	372	557	356	904	98	340	1142	247	494	1017	486	17	674	0	93	730	1255	374	552	761	818	866	1067	633	1121	325	864	1127	11	602	12	381	558	484	1688	970	827	1544	802
1.495	160.04	[M-H]-	73.13	160.03995:1989 160.84134:168 161.00396:126 161.02376:1026 161.04428:385 162.03081:250 162.05029:209	41.00274:1241 45.18785:121 45.33819:129 45.43536:105 45.57744:95 45.85121:94 46.21523:13 46.52027:28 47.00256:159 47.30539:65 65.00273:289 68.99678:207 83.05934:1115 95.04986:143 116.05023:195 122.03706:2132 128.05206:63 135.04483:6 151.00264:119	0	1088	0	611	455	794	598	316	317	833	1345	1198	1229	1068	949	1103	0	1124	0	752	869	567	1057	825	464	465	908	757	794	828	876	1038	1248	0	880	13	506	479	418	532	520	611	546	1038
7.518	160.06	[M-H]-	123.62	160.06088:3992 161.00206:100 161.02574:149 161.04461:849 161.06241:331 161.07691:100 162.04745:199 162.07362:199	44.99813:33901 45.40970:135 45.68006:45 45.86396:57 46.00114:125 46.21645:93 47.00161:61 68.99484:54 88.03988:101 99.92479:485	0	3058	10	1374	1954	2087	1508	1698	1322	3305	2645	2333	3008	1811	3178	3402	13	2392	9	3716	2027	2061	2705	2640	1277	1658	2042	1153	1702	1958	1506	2531	1710	5	2193	5	3499	1648	1500	1199	1875	4178	1511	1899
6.087	160.062	[M-H]-	211.11	160.06148:3892 161.00687:592 161.04331:473 161.06591:808	44.99823:58186 45.18666:136 45.35030:178 45.43333:134 45.63941:92 45.82991:80 46.00118:414 46.21633:64 46.26003:64 47.00116:374 57.03401:96 68.99560:137 79.95565:130 88.03967:206	22	3787	14	3657	4762	3031	2523	2050	0	2409	1892	5763	2828	3126	28	2914	21	3619	2	2861	5217	0	3401	4467	3385	5206	3788	8800	0	4050	3356	3465	4138	0	5313	0	2602	1896	2906	5180	3795	3185	0	1784
6.231	161.023	[M-H]-	153.64	161.02368:21180 162.02787:2101	45.66876:20 65.03976:124 77.03952:126 93.03388:166 104.02685:193 133.02875:1524	64	8907	64	7535	7307	3499	3783	6475	8503	989	10345	6735	3642	10280	6933	11716	39	9796	50	2529	3329	12794	6922	4636	12646	8792	7009	10549	8821	7588	11024	5702	7583	57	7530	55	9405	11571	8578	12744	10827	8942	8879	9859
4.852	161.024	[M-H2O-H]-	67.96	161.02364:5252 161.04424:500 161.08173:236 162.02726:649 162.98260:236 163.00070:388 163.02867:236 163.06040:236	44.99826:11772 45.60828:28 45.69987:50 45.79673:43 46.20193:32 46.42938:126 47.00202:58 79.95679:1296 94.98086:224 133.02930:184	56	3009	58	1291	1298	841	1353	1039	1069	1408	6631	2134	3375	3145	2177	2963	54	3780	93	1441	1498	3022	4134	1418	2561	2982	3545	1964	4366	3694	3910	2090	2325	57	3364	96	4113	4387	3542	2309	2877	3772	3036	6408
1.495	161.024	[M-H]-	25.61	161.02400:3799 161.04276:242 161.06342:97 162.02893:796 162.05325:97 162.53830:243 162.83744:471 162.98330:243 163.00236:481 163.03957:57073	41.00314:5238 45.28836:152 45.34118:131 45.41959:92 45.57237:7 45.80788:37 46.18179:41 46.34650:69 65.04018:1482 68.99644:591 77.03888:432 80.02496:187 83.05924:1065 85.02872:65 91.01821:1461 111.03532:93 117.03376:83 122.03718:6068 135.04492:60 145.02834:163 151.00322:379	25	777	63	540	751	313	321	281	403	343	1080	333	386	983	260	522	35	758	81	465	434	1491	529	329	604	974	612	1008	622	435	2014	331	530	58	824	69	675	1293	904	1481	1332	382	1042	1398
5.082	161.024	[M-H]-	71.21	161.02334:4943 161.04395:806 162.02634:589 162.98097:219 162.99811:334 163.01382:131 163.03213:88 163.04020:219 163.06262:88	40.01970:275 44.99827:67594 45.32956:175 45.40795:179 45.50624:134 45.73165:64 45.95327:64 46.00160:571 46.06942:64 47.00215:232 57.03411:202 68.99503:120 79.95667:143 92.99650:102 99.92511:414 115.91901:125 132.86575:143	52	1357	45	597	565	644	575	752	1158	757	2119	803	1382	996	2336	1111	51	1158	42	533	780	3204	1344	574	935	944	1090	840	4809	1065	979	930	744	42	1345	44	1433	1375	1424	807	774	1205	3417	1257
8.233	161.044	[M-H]-	29.93	161.04437:4066 162.04807:217 163.00063:217 163.02438:463 163.04328:109	45.18704:9 45.44486:33 45.59107:32 45.82160:21 46.51910:47 47.00239:62 71.01333:1073 88.04025:2223 99.92440:325	46	1115	117	614	532	1382	791	687	861	1053	949	645	746	802	623	610	87	1293	72	1942	873	1018	1359	1305	943	1057	840	952	1116	1027	833	1006	735	68	886	59	1278	1322	1232	668	810	1001	1563	800
4.679	161.045	[M-H]-	36.66	161.04482:1592 161.08023:141 162.01720:71 162.04479:189 162.07664:177 162.98257:177 162.99851:243	41.00350:214 44.99823:60058 45.18941:137 45.33116:194 45.43250:200 45.49653:108 45.63190:86 45.76311:83 46.00092:562 46.69338:64 47.00162:335 68.99546:105 79.95641:115 99.92437:317	65	2617	123	1210	2767	1312	1717	3001	1440	2977	3139	1645	5261	1775	1558	1636	137	2382	107	716	3798	1662	4366	1552	994	1270	1244	2330	986	962	2029	1276	1085	90	1783	111	888	784	629	1321	695	631	1163	808
4.47	161.045	[M-H]-	100.23	161.04448:6327 162.02300:100 162.04858:981 162.98082:150 163.00143:249 163.04064:150	41.00288:370 44.99815:62947 45.18734:152 45.32698:181 45.43297:160 45.52105:99 45.62718:99 45.71324:83 45.84511:64 46.00158:625 46.27095:112 46.48673:77 47.00206:398 49.00889:64 57.03398:293 79.95598:115 99.92472:323 115.92029:89	62	7692	73	2926	10219	3703	1112	8233	175	8001	16961	5726	18028	9008	274	8753	104	7976	124	6024	11468	343	14672	1732	3977	4573	5913	7400	218	5063	15272	5237	5334	90	8362	53	5153	4193	3261	9433	4256	3920	295	6619
4.099	161.045	[M-H]-	32.72	161.04510:3206 161.07998:93 162.04829:234 162.98241:124 162.99968:162 163.02315:124 163.04621:93 163.06220:62	41.00284:405 44.99813:64023 45.18698:165 45.33566:187 45.41478:168 45.82108:96 46.00124:509 46.11055:64 46.29527:64 46.53735:77 47.00195:254 59.01272:162 80.99373:112 89.02350:142 99.92486:346	74	2051	163	1657	1875	1466	1175	1280	509	1792	3132	1393	1915	2577	471	1864	108	2398	136	2039	1971	372	1696	1684	1785	1571	1276	1955	252	1080	785	1179	345	166	2120	174	1806	1504	1408	1808	1558	1692	320	2935
7.009	161.045	[M-H]-	95.69	161.04507:9314 161.08051:492 162.04815:658 163.00156:434 163.02577:433 163.03953:260 163.06000:3001	41.00309:524 43.01927:407 44.99836:57284 45.18777:123 45.32577:173 45.40141:111 45.50287:108 45.79627:96 46.00127:410 46.13410:86 46.32786:64 46.49038:64 47.00205:150 57.03441:308 71.01326:256 78.95840:148 79.95659:140 85.02896:196 99.92578:474	93	4527	179	5732	2790	8482	7839	5161	3649	5811	3995	2288	2774	4736	3593	4296	118	4775	107	8305	3883	5283	6076	7534	3404	4192	2527	2757	4426	4309	3877	4004	2806	76	4407	181	4911	3987	4133	3116	2027	4653	3604	2519
4.963	161.045	[M-H]-	122.55	161.04547:11901 162.04848:847 162.98186:171 162.99916:311 163.05362:171	44.99839:1025 45.18724:69 45.31006:11 45.38270:176 45.46358:63 45.50409:39 45.58187:66 45.72136:17 57.03439:1396 66.99849:34 79.95661:665 83.93157:18 108.02008:48 115.92019:2	65	513	71	481	552	601	379	529	1767	570	900	403	1458	462	4993	533	90	534	110	385	570	3820	708	393	518	548	286	420	4106	321	644	370	349	71	584	90	318	268	272	612	318	312	2447	385
4.566	161.045	[M-H]-	120.68	161.04555:12753 161.08122:256 162.04872:693 162.07765:102 162.98246:194 163.00044:356 163.02339:102 163.04977:211	41.00317:370 45.34705:63 45.43149:67 45.68677:53 46.00176:51 46.49194:18 57.03407:1340 79.95584:24	80	6867	157	2638	8977	3333	2980	7269	1608	7161	14748	5051	15994	8073	4430	7801	128	7020	132	5369	10227	3376	12906	4370	3555	4099	5218	6590	3665	4563	13387	4709	4857	143	7309	106	4537	3720	2906	8255	3788	3512	2210	5896
7.335	161.045	[M-H]-	103.95	161.04508:6761 162.02404:179 162.04416:709 163.02501:358 163.04915:358 163.06093:179	41.00306:1825 43.01886:1318 45.73058:8 46.09952:16 55.01833:237 71.01356:1725 72.99304:928 115.00297:730	46	6129	75	6941	3452	10152	10053	7442	4209	7419	8150	2797	9074	6901	4190	10155	74	5805	139	9698	5699	6100	8333	7505	4097	5252	3300	3077	8077	5740	5564	4558	3106	51	6388	156	5649	5016	5537	3624	2399	5866	4527	4506
4.17	161.046	[M-H]-	34.48	161.04497:2868 161.08479:89 162.04719:242 162.98334:133 163.00049:274 163.05148:133 163.05686:133	41.00314:443 44.99834:63183 45.32837:169 45.39675:181 45.49336:96 45.57297:80 45.78590:64 46.00123:462 46.10490:83 46.28108:73 46.45973:80 46.74988:64 47.00201:203 47.15116:64 47.57183:64 59.01259:157 68.99505:124 93.03281:128 99.92524:420	82	2051	163	1657	1875	1466	1175	1280	509	1792	3132	1393	1915	2577	471	1864	108	2398	137	872	1971	470	1696	1684	1785	1571	1276	1955	252	1080	3985	1179	1244	166	2120	116	1806	1504	1408	1808	1558	1692	258	2935
2.156	161.046	[M-H]-	32.78	161.04576:4169 161.08067:168 162.02028:101 162.04742:168 162.98205:182 163.00053:283 163.01721:101 163.04069:203	34.96903:285 40.01857:220 44.99833:60541 45.18776:181 45.34504:219 45.41376:184 45.50603:99 45.54318:92 45.60364:83 45.78563:112 45.86270:92 46.00132:413 46.18046:80 46.26658:92 46.38766:80 46.63695:64 47.00186:564 47.61470:77 53.03953:140 66.95885:278 82.95331:259 84.95087:251 93.03395:139 99.92515:264 108.02106:222	62	1501	93	1304	1896	1007	1338	2592	1048	2056	1800	792	3463	2937	1356	2377	120	1431	116	2857	1410	1053	3259	1620	1028	933	753	1947	1394	761	3610	1325	773	98	1972	116	1175	622	688	942	980	1012	739	1649
1.374	161.06	[M-H]-	23.74	161.06043:2184 162.03026:172 162.06243:453 162.98159:221 162.99897:312 163.01865:92 163.04048:376 163.06197:154 163.07602:62	44.99834:20653 45.32880:212 45.46836:68 45.69806:40 46.00157:183 46.79444:40 47.00173:184 65.03976:134 79.05481:57 89.03894:398 92.02648:26230 93.03316:1415 105.03387:241 108.02123:1507 117.03389:320 121.02838:4844 135.04411:3543 144.04456:1663 159.04565:133	0	482	0	483	576	436	311	324	295	302	764	266	1021	562	307	372	0	570	0	499	527	495	977	333	734	422	328	286	449	225	681	297	282	14	454	0	472	363	556	597	523	456	306	432
6.599	161.082	[M-H]-	582.09	161.08241:68295 162.05950:111 162.08588:4036 162.98174:224 162.99593:112 163.00394:280 163.02167:280 163.06138:112 163.08671:666	40.01912:415 44.99852:51021 45.18723:127 45.32242:137 45.43178:124 45.54000:99 45.64758:86 46.00130:387 46.68050:64 47.00219:160 59.01246:121 71.01390:692 79.95715:186 87.00839:96 99.04430:663 115.00349:263	30	38274	22	50371	39085	21345	21919	26095	34532	17551	14616	33750	13647	22237	20231	19872	46	36870	21	13828	41366	51516	24060	31608	55829	49574	28247	33214	15144	33786	15007	42810	35218	30	38933	21	33474	48987	33603	54095	71447	24501	32789	28656
1.343	162.024	[M-H]-	40.45	162.02442:1981 162.83704:57 162.97972:172 162.99878:328 163.03130:476 164.02008:193	44.99812:25875 45.74355:72 45.84542:81 46.60640:48 46.79239:38 65.99660:58 108.01995:57	72	790	0	508	878	517	781	431	466	515	721	601	124	1106	308	310	35	624	948	872	208	516	342	246	219	378	774	216	303	511	270	881	304	110	504	15	208	196	266	635	965	776	263	613
6.227	162.028	[M-H]-	50.25	162.02765:1809	40.01927:305 44.99835:42049 45.18815:115 45.34806:112 45.75535:89 45.78479:86 46.00109:300 46.21382:73 46.74151:64 47.00187:170 47.58459:64 66.00777:80 79.95622:136 99.92488:192	0	1095	23	1050	666	341	575	1183	1052	187	1164	955	375	1214	1049	1554	32	959	27	273	289	1376	752	353	2338	1235	1181	1069	1738	1056	1172	620	860	34	1057	15	1439	1475	982	1332	1500	958	1224	1504
7.356	162.041	[M-H]-	57.76	162.04083:3941 163.02371:210 163.04731:421 163.06137:421 164.01505:210	41.00330:1183 43.01903:2045 45.38005:30 45.71186:45 45.77341:83 46.29077:30 71.01384:2318 78.95869:592 82.95275:88 85.02904:146 89.02428:303 99.92568:297 115.00345:874	22	1313	8	2209	797	2171	2959	1740	1613	1640	1456	1163	1498	1487	1198	1429	0	1278	10	1528	1062	1455	1028	1831	1885	1592	1564	1656	1634	1739	1001	2876	1482	28	1494	23	1408	1534	1568	1457	1320	1434	2267	1792
7.546	163.024	[M+FA-H]-	40.76	163.02430:3635 163.06199:178 164.01385:134 164.02848:300 164.53188:223 164.60860:89 164.99805:178 165.02141:425 165.04022:19268	41.00336:1084 43.01897:1451 44.99833:51429 45.18644:140 45.35654:134 45.41748:112 45.50845:115 45.56619:77 45.81491:96 45.93584:64 46.00127:410 47.01383:301 56.99792:520 59.01356:756 66.95934:140 71.01364:1999 72.99284:798 75.00838:1803 78.95856:761 87.00867:283 96.95985:483 99.92532:526 115.00378:503	40	3198	51	3642	2561	5122	5059	2925	3354	5481	4170	3040	5147	2616	2251	3617	61	3490	61	9934	2791	2987	4675	5334	2749	2838	2094	2000	2102	1735	2772	2970	2305	54	3040	50	4821	2958	3778	1735	3333	5874	2385	2080
8.252	163.024	[M-H]-	14.14	163.02421:3524 163.03973:141 164.02556:354 164.05579:283 164.52576:212 165.01985:139 165.03968:17035	41.99878:1653 44.99822:44878 45.31072:96 45.40610:115 45.50360:86 45.60614:92 45.75224:64 46.00142:406 46.50743:64 47.00178:242 57.03327:261 71.01364:1123 75.00797:553 88.03999:1296 99.92517:221	47	1071	63	563	704	1265	809	714	433	1935	1116	810	1165	600	602	636	47	1232	41	2826	852	785	1718	1034	372	654	639	549	442	523	526	522	444	51	962	56	1029	536	693	485	395	746	476	538
1.833	163.025	[M-H]-	34.4	163.02486:8025 163.06142:72 164.00261:109 164.02756:510 164.04424:73 164.99597:321 165.02127:250 165.05455:181	45.33049:143 45.34515:40 46.14242:38 46.52511:21 46.77082:78 47.00258:18 48.03054:10 92.02634:3316	57	3991	75	5196	3558	2960	3423	3186	4236	1749	2148	4380	1411	4421	3851	2430	68	3179	80	1597	4063	2883	1902	3090	3831	3603	2639	3506	3713	3547	1702	3538	2216	68	3472	79	2880	3140	3307	3586	3864	2065	2542	3516
5.976	163.038	[M-H]-	24.92	163.03868:2865 163.05761:250 164.04252:775 165.02206:375 165.08206:375	44.99815:60666 45.18729:125 45.32812:188 45.43307:138 45.52049:86 45.66719:112 45.77940:96 46.00118:454 46.18689:83 46.31656:86 47.00169:181 79.95600:279 92.02548:200 99.92483:303 119.04952:308	43	1570	59	799	1019	1081	1567	1353	78	1045	2675	1518	3284	1863	1355	1736	38	1912	41	995	770	392	877	927	777	1163	803	1164	1087	990	1517	1387	993	38	1218	33	1515	485	1300	507	950	774	298	1627
1.518	163.04	[M-H]-	138.57	163.03919:15949 163.05699:360 164.04297:2686 164.89934:4214 165.01978:4030 165.04016:361 165.05659:2126	41.00275:456 44.99813:59541 45.18699:132 45.32802:137 45.41262:124 45.55795:83 45.70874:83 45.81089:83 45.89504:86 46.00121:394 46.10210:83 46.19740:77 46.52437:64 47.00232:228 53.03915:154 65.03918:1042 68.99521:119 75.02345:284 79.95697:403 92.02635:346 93.03450:33207 93.53742:80 93.64918:83 93.80692:96 94.03772:1711 94.43760:77 94.87651:96 95.03974:297 95.23130:77 95.56597:64 96.95996:134 99.9…	36	16018	45	8589	12016	10980	13551	10290	7024	14309	20356	7189	61102	15546	8543	13474	39	14093	11794	23601	11715	15472	15935	7366	10066	13810	10154	12177	10902	6763	25294	7774	10629	48	13925	28	14536	12885	13117	18617	14120	12953	11358	13462
1.549	163.04	[M-H]-	207.01	163.03934:149613 164.04259:10424 165.01992:3038 165.04624:1256 165.11503:240	40.01804:238 44.99826:50418 45.18676:141 45.34810:146 45.43221:137 45.56812:80 45.63967:77 45.69164:73 45.84470:96 46.00130:426 46.51943:83 47.00180:392 51.02346:99 65.03937:656 68.99524:317 79.95609:253 91.05458:651 93.03438:16720 93.74753:105 94.03704:784 94.67543:73 95.03810:136 95.80640:64 96.95854:145 99.92449:602 104.02602:236 107.05000:618 117.03373:907 119.05002:20389 120.05263:1480 120.4…	42	14727	68	7732	10077	10224	11976	9751	5990	12758	19308	6112	48806	14837	7430	13137	68	12787	8720	21320	10217	12754	15245	6997	8407	11516	8650	10229	9348	5866	25435	7239	9469	55	12689	81	13347	10701	11033	15454	11617	11686	9299	11235
6.94	163.06	[M-H]-	79.15	163.06135:7732 163.58034:63 164.01229:63 164.03096:157 164.06456:475 164.99990:173 165.02011:309 165.03893:559 165.06460:157 165.08362:63	44.99821:600 45.18665:85 45.48921:31 46.00116:19 46.52322:9 47.00243:33 79.95643:8571 85.02874:211	32	7038	42	8230	13348	5550	5474	5092	8318	7616	2269	5593	2424	3078	5823	3218	42	8459	40	3209	16852	10069	12172	7150	8551	8137	4798	8268	3454	9850	3183	8467	7997	29	9066	24	6838	9882	8047	15828	13717	6239	9665	4076
7.246	163.062	[M-H]-	51.86	163.05993:6890 164.01480:256 164.06395:762 164.51288:256 165.00110:253 165.02195:11076 165.06304:170	41.00321:316 45.63745:27 45.84003:6 47.00210:80 55.01856:143 59.01306:3391 68.99852:109 74.02356:16 80.96472:14 82.96035:35 89.02407:24 99.92525:143 119.01669:11	27	3531	37	3619	2434	3595	4616	2406	3744	1797	2376	3780	2635	5728	3870	1915	46	3837	18	3848	3211	4655	3917	4922	3622	4082	2974	1967	5712	6131	1675	5905	1634	41	3222	41	2956	1862	3179	1595	2244	1409	1498	1867
1.519	164.043	[M-H]-	104.76	164.04334:3288 164.89933:846 165.01969:2521 165.05500:875 166.02282:412 166.05305:274	39.00458:14 57.03483:44 61.98909:311 66.03401:66 68.99525:129 79.01758:270 89.03904:1473 93.03383:1954 95.01344:327 96.95893:284 101.03958:17 108.02113:1047 111.08144:24 116.99428:31 123.00859:253 133.02893:1807 137.02483:1596 149.02377:664	68	1545	133	1160	1240	1084	1706	1515	650	1551	2147	713	4192	1953	828	1423	74	1729	892	2169	1103	1281	1934	820	1062	1147	1002	1268	1030	651	2721	900	1034	94	1251	97	1667	1163	1188	1527	1267	1550	842	1256
1.52	164.043	[M-H]-	66.32	164.04221:4244 164.74713:83 164.83574:207 164.99875:206 165.02030:2166 165.05520:999 166.02387:266 166.05632:124	44.99743:152 68.99460:79 83.05909:1977 92.99467:29 104.99513:32 108.02108:223 116.99479:432 120.99009:55 123.04360:1461 125.09592:3 128.05119:648 134.03615:283 139.11186:1667 151.03780:937 160.84113:193 162.83798:13	68	1545	133	1160	1240	1084	1706	1515	650	1551	2148	713	4192	1953	828	1423	74	1729	892	2169	1103	1281	1934	820	1062	1147	1002	1268	1030	651	2721	900	1034	94	1251	97	1667	1163	1188	1527	1267	1550	842	1256
6.482	164.071	[M-H]-	164.13	164.07125:10604 164.99488:199 165.03693:149 165.07343:2344 166.07779:149	41.00272:146 59.01340:140 71.01299:163 85.02826:294 87.00886:234 93.03274:316 99.00612:105 103.05386:102 109.02826:128 116.04937:118 127.03952:112 135.04396:112 147.04597:80	35	4103	60	1822	1855	2297	2710	2511	1805	5086	4555	1617	9501	3115	1616	4141	56	4673	249	3832	4090	1726	3186	2323	2948	2078	4841	3154	4405	5502	8598	5235	4368	54	4512	30	5221	2927	4447	3316	2886	4381	1489	5487
1.926	165.019	[M-H]-	46.85	165.01886:9597 166.02186:1429 167.01866:733 167.03415:1067	44.99766:463 77.03952:1134 82.99520:51 89.03805:65 99.00717:36 108.04514:161 121.02759:56 143.04855:209 153.02051:95	212	6146	801	5506	5002	3043	3476	4080	4265	3136	3621	4065	2397	5193	5649	4837	538	6575	640	2859	4583	6254	4218	5402	5186	4808	6172	5235	5365	4400	4317	5239	5691	655	5461	667	4982	7556	5379	4734	4626	3482	5859	4347
1.574	165.019	[M-H]-	31.27	165.01894:9222 165.05526:1431 165.99659:142 166.02255:1297 166.05469:297 166.89655:237 166.99497:456 167.00941:236 167.03494:1220 167.07176:695	41.00324:462 61.98755:138 68.99569:103 77.03839:378 81.03550:688 85.02938:80 89.03927:1439 93.03429:2104 96.95962:201 97.06512:1182 99.92490:104 104.02615:59 105.03413:1593 108.02110:353 109.02828:558 111.00645:45 113.06308:23 116.99455:80 119.01277:142 121.02907:16 123.08138:530 133.02914:2036 136.01649:108 137.02441:2622 138.02682:301 149.02357:711 165.02013:721	240	3728	356	2873	3403	2845	3271	3335	3033	3507	2445	3740	4416	2874	3175	3344	199	4136	650	3404	6263	4682	5996	3525	2772	3932	4018	4076	2912	3235	5726	1850	3596	218	3241	311	3443	3666	2962	5819	4270	3998	3148	2263
1.477	165.02	[M-H]-	41.07	165.01978:6739 165.05528:4402 166.02221:851 166.05852:418 166.99585:174 167.03471:2835 167.05939:130 167.07100:400	77.03955:164 95.04948:169 105.03320:141 108.02121:306 109.09203:66 116.92740:45 123.04470:2230 151.04005:1170 153.08173:114 158.06123:209 165.01753:86	167	5356	356	3060	5392	2653	3158	3126	2681	2105	5212	3740	4416	3346	3542	4291	199	4529	650	2768	5630	4907	5202	3525	4220	4491	4018	4076	3162	2593	7714	2198	3596	255	4609	345	3333	3791	4422	5933	5373	3998	3594	4485
7.255	165.022	[M-H]-	158.91	165.02326:29974 165.83087:52 166.00685:77 166.02516:603 166.05025:51 166.99774:150 167.02214:538 167.04665:51 167.08658:52	44.99830:642 54.99838:296 57.01421:372 61.98813:205 70.99268:167 74.02363:1865 77.04011:231 80.99545:347 85.02840:232 92.99574:183 95.01113:216 99.92690:31 111.00701:49 119.01694:841 130.99048:42	126	6125	14471	4723	6420	6437	4853	5223	5957	6349	6876	7010	7428	5586	6517	6183	106	6570	12927	6629	6157	5661	5310	5745	4920	4985	7036	6645	4757	5158	5552	6006	6319	142	5856	12055	6065	5885	5405	5197	6768	6016	5958	6090
7.586	165.04	[M-H]-	468.89	165.04016:140175 165.76076:139 165.95295:208 165.98595:139 166.01696:206 166.04324:8014 166.55843:208 167.01520:407 167.04361:2122 167.11421:139	41.00298:1165 44.99789:1453 55.01809:944 57.03396:1832 59.01318:2140 60.01571:84 67.01840:1824 71.01321:1173 72.99272:2380 74.02387:3261 75.00795:16695 76.01088:456 77.01296:137 81.03309:181 83.01259:238 86.03178:519 87.00797:10389 88.01133:471 89.02353:298 96.04428:872 99.00742:415 101.02338:54 103.03876:246 111.00810:12963 112.03887:697 113.02231:76 117.01815:664 131.03238:102 140.03380:399 156…	22	33530	78	35261	42510	21836	26304	30811	33111	20731	18428	64082	14001	23558	65771	26163	49	46339	88	21054	72683	70759	59718	51879	50417	57152	60021	59469	29464	45254	23636	62698	66845	112	58058	85	40857	78286	39915	73284	52352	28449	68151	45835
9.147	165.04	[M-H]-	80.24	165.03988:8053 166.04437:953 166.99638:152 167.01486:114 167.04207:152	41.00274:289 57.03409:661 67.01810:385 75.00730:189 87.00754:1937 93.03291:189 111.00801:1797 125.02367:57 127.03898:57	25	4216	110	3842	3622	3704	3836	2691	3365	1928	1971	5274	1113	1781	4435	2010	68	2664	94	197	3157	2685	1151	2419	2653	2462	3137	2828	1824	2510	714	4473	2302	82	2221	65	1403	1685	1454	1912	1890	1147	1427	939
7.799	165.04	[M-H]-	122.25	165.04025:2060 165.99899:151 166.02057:222 166.04528:121 166.99596:237 167.01560:939 167.04847:151	41.99923:122 44.99816:591 55.01996:234 59.01368:366 68.99573:88 71.01389:300 76.03032:261 78.95866:102 80.99758:170 83.04994:187 85.02932:1705 87.00794:763 93.03430:737 95.01283:230 96.95894:162 100.93268:432 104.99424:180 111.00783:458 116.99536:186 121.00861:236 127.03904:393 135.99728:71 152.06241:385	29	27745	1422	25302	28737	21822	21775	23766	26608	19438	20991	51666	14102	22354	44548	26584	81	33122	1682	71079	40295	62604	36094	32598	30372	39467	42923	41570	27066	31679	19461	46499	42307	81	42006	1554	39633	54770	31930	58790	57393	32745	55094	34471
8.451	165.04	[M-H]-	35.75	165.04005:29838 166.00713:62 166.04332:1323 166.99602:155 167.01383:124 167.02291:62 167.04423:333	43.01846:410 55.01774:173 59.01333:393 71.01310:463 78.95855:1091 81.03425:134 85.02931:865 87.00819:542 93.03370:361 96.96860:389 105.01805:128 111.00817:380 116.99625:99 129.01744:173	74	25586	137	26137	20672	18535	18181	13200	23476	8558	7699	25895	6378	15766	32071	12878	104	20678	157	7308	20460	27719	8388	15841	21087	23039	27979	22222	15348	25456	6850	27117	21914	166	18974	112	13928	18900	15325	17949	23691	9555	16632	9475
8.848	165.04	[M-H]-	129.88	165.04008:13552 166.01511:42 166.04412:586 166.10741:42 166.99907:105 167.01518:84 167.04471:276	41.00272:435 57.03400:372 67.01914:363 75.00817:538 79.95640:137 87.00829:1149 93.03354:302 99.00854:134 108.02150:153 111.00818:650 117.01870:80	32	13860	68	14788	10244	12540	11485	8612	11038	4381	4389	12253	2904	7789	14312	5635	62	9266	56	3514	9793	11344	3178	8550	10893	10848	10590	9379	7049	11165	2657	12678	6745	65	7816	56	5647	7588	7233	6936	7915	3962	7433	4598
7.975	165.041	[M-H]-	796.69	165.04004:63070 165.94764:93 166.04282:2686 166.91735:93 166.99520:93 167.01392:139 167.04372:741	75.00841:6351 89.02324:61 105.01872:375 111.00833:2458	47	88013	102	74081	66503	52008	54500	43578	70717	44420	60060	165946	42214	62596	125649	67234	68	106632	144	44856	111822	153566	65586	90245	93186	112471	121575	114636	75604	116605	42235	180566	139218	127	111032	179	96388	127882	87229	117732	145120	70601	120821	70368
2.846	165.041	[M-H]-	37.3	165.04110:13497 166.01528:106 166.04326:1226 166.99660:265 167.01076:106 167.04669:301	41.99836:461 65.99903:184 79.01663:156 94.04037:207 105.03326:108 116.99457:102 122.03536:375 135.04497:124 150.01799:155	13	3496	24	2951	3936	2419	2793	3151	2989	1466	8260	2391	2927	6312	2968	8289	34	3244	17	6137	2526	5402	2676	2352	3199	3546	1985	2354	8105	1296	8872	3312	1329	28	3538	39	3332	3339	3391	3739	4090	1807	4154	2966
6.293	165.055	[M-H]-	28.03	165.05511:10609 166.01815:437 166.05795:1429 166.99365:142 167.02360:142 167.06036:214	43.01838:60 59.01312:553 72.99289:264 81.03401:302 93.03357:214 96.95941:173 99.04316:242 103.05415:2040 109.02891:363 119.04983:396 127.03895:220 147.04355:434 165.05551:163	21	2062	19	1007	2577	1286	1642	1892	1719	823	2918	3638	2020	2787	5102	3106	28	2404	13	922	1762	3898	1171	2007	1561	1923	3720	4527	4149	4353	3258	2264	2685	3	2858	21	1248	1843	1208	2766	1688	1028	2770	2776
6.344	166.017	[M-H]-	40.81	166.01678:2641 167.01945:314 168.01364:157	79.95595:285 83.01315:35 85.02835:143 93.03299:290 99.00729:23 100.03849:12 115.00225:453 127.03820:44 160.84045:4335 162.83769:4501	46	965	60	630	483	466	544	520	317	480	161	872	324	321	784	415	60	660	68	397	1328	917	527	676	484	712	696	699	343	537	175	1160	1224	61	658	43	415	505	436	659	809	347	554	371
7.845	166.043	[M-H]-	135.14	166.04392:3828 167.01533:568 167.04488:1550	41.00340:833 43.01892:3799 44.99810:2623 47.01339:119 57.03432:350 59.01344:2932 60.01648:130 71.01351:1454 73.02925:80 75.00830:1557 83.04991:718 85.63449:236 85.72445:82 85.85525:19 86.20657:91 86.74328:43 87.00867:526 87.64976:43 88.01123:135 93.03445:8001 93.79513:49 94.03734:412 95.01344:141 97.02862:207 99.04474:442 101.02397:278 109.02911:614 113.02410:277 125.02314:37 127.03951:790 137.02…	14	1461	122	1151	1490	1799	1716	1632	1608	1282	1444	3149	1014	1202	3108	1696	8	2024	182	4866	2615	4644	2897	2108	1762	3124	2703	2558	1894	2121	1548	3364	3023	38	3497	125	2662	3629	2335	6115	4215	3434	6376	2707
2.567	166.05	[M-H]-	36.17	166.05045:1393 166.99436:277 167.01243:137 167.03383:185 167.05114:137 168.04022:1233	44.99759:1103 61.98717:144 79.01758:102 92.99479:194 104.99328:140 107.03727:140 111.00556:64 116.99516:188 126.02971:113 163.00187:105	11	542	17	656	539	978	833	519	450	1101	304	463	1195	529	707	358	21	507	39	860	1153	320	737	597	454	332	297	280	395	424	485	564	323	21	444	39	409	278	371	343	258	468	304	245
7.021	167.022	[M-H]-	63.87	167.02032:9253 168.02328:2030	41.99831:363 55.01883:168 71.01362:514 102.05530:1157 124.01437:292 142.06464:64 167.02068:90	42	1036	78	332	222	1324	709	400	362	446	1059	740	295	411	318	4572	117	1167	135	3172	256	319	414	7892	260	226	185	244	613	1135	1123	659	255	71	1300	85	255	226	527	262	179	357	271	542
1.605	167.034	[M-H]-	37.3	167.03528:6329 167.07046:373 168.03782:886 168.98675:172 169.01212:230 169.04944:230 169.08683:172	44.99821:163 67.01783:51 81.03416:54 93.03396:417 105.03414:293 123.00766:1096 131.06071:295 137.02283:99 149.02348:26 151.03976:6 165.01830:162	53	3544	49	3406	3157	3781	4694	4178	2197	3269	1355	2534	1670	3337	3232	2996	117	3650	49	4074	2713	3245	3924	3848	3482	2295	3196	2883	3124	2128	2469	3896	2343	86	3690	50	3695	3317	2745	2952	2586	4322	2437	2511
1.469	167.035	[M-H]-	44.14	167.03423:4901 167.06887:288 168.03699:627 168.06746:339 168.99069:312 169.01195:202 169.04991:465 169.08513:288 169.09592:202 169.12457:268	44.99786:558 55.01897:133 65.03977:26 69.03335:330 81.03353:212 83.05886:1645 92.99519:50 94.99305:23 97.02806:179 109.09120:41 116.04825:197 122.03642:2823 123.04494:6184 124.04755:609 128.05190:507 137.02414:247 139.11336:794 147.04369:241 149.05977:202 151.03947:4019 153.07964:112 159.04390:260 161.02155:39	44	1912	53	1564	2153	1190	1417	1093	1185	997	2702	1693	1148	2574	1772	1906	64	2289	24	1301	2098	1969	1902	1500	1544	1680	1707	1869	1910	1404	3924	1477	2420	67	1878	49	1162	1577	1519	2127	1734	1291	1461	2328
1.801	167.035	[M-H2O-H]-	71.88	167.03433:6355 167.05516:83 167.06940:125 168.03816:625 168.99121:210 169.01310:1865 169.03829:168 169.05068:168 169.08484:84	44.99829:500 57.03345:152 65.00221:112 77.03896:133 79.05443:587 83.01240:212 89.03913:1039 91.05483:708 107.04903:1314 117.03367:647 122.03503:200 125.09269:69 134.03674:9347 135.04478:24410 136.04788:2177 136.24072:54 137.03497:374 137.41824:56 151.00136:109 161.02271:108 167.03568:113	54	5495	36	3419	4643	4218	5014	3081	2806	3371	10249	4999	9848	6934	5326	7259	67	5434	52	4677	8306	4928	7193	4565	3823	4210	4406	5009	3965	4040	12526	4214	4752	64	5778	56	4763	4621	4004	5864	4337	4047	3559	4717
7.94	167.044	[M-H]-	33.2	167.04251:5776	41.00337:653 44.99783:840 59.01342:886 69.03374:375 75.00813:799 80.96425:559 83.04979:231 85.02875:2735 87.00811:1113 93.03398:923 99.00677:256 111.00802:555 127.03908:498 137.02159:121	15	1223	25	909	1267	855	680	680	1043	585	1146	1887	695	895	1727	1121	1	1673	19	1177	1452	2110	895	1058	1274	2577	1606	1547	1055	1482	672	2453	1908	20	1601	16	1506	1668	1542	1690	2306	937	1574	1188
4.31	168.033	[M-H]-	56.4	168.03292:1345 168.99189:129 169.00669:215 169.03400:172 169.05269:86 169.08754:86 170.02599:172 170.04714:129	44.99709:229 68.99506:174 79.95566:80 92.99481:212 94.99165:154 96.95908:214 102.99961:99 116.99589:118 123.00662:102 128.99700:112	19	524	56	440	546	649	506	233	243	295	245	831	353	260	823	303	42	521	53	299	610	746	302	454	297	293	566	422	230	1076	276	1010	998	42	425	58	254	413	359	532	386	231	304	260
2.532	168.041	[M-H]-	79.05	168.04055:1829 168.98703:99 169.01592:1428 169.04594:199	44.99773:429 61.98720:165 78.99841:124 85.02732:80 92.99463:173 96.95874:239 104.99537:86 108.04405:80 116.99573:108 130.99180:92 132.99010:92 135.04347:119 159.04080:80	11	1056	8	405	191	1222	631	826	329	3531	1830	373	4045	1726	233	1156	0	1079	23	2011	161	178	1090	260	362	191	196	192	1222	423	1587	290	119	11	1132	14	1483	1167	1047	115	262	1365	1078	948
3.258	169.014	[M-H]-	19.59	169.01269:2031 169.83100:98 170.01690:266 170.98745:303 171.00475:468 171.02824:148 171.06526:259	44.99812:140 59.01283:161 79.00008:118 82.99200:73 92.99556:256 104.99487:140 116.99444:121 130.99355:77	96	942	178	346	361	300	307	509	214	844	1004	674	816	1075	446	1013	110	738	118	439	439	230	552	297	372	427	663	1098	460	883	1191	1239	826	107	1325	114	418	390	331	417	528	506	217	1079
1.831	169.014	[M-H]-	37.55	169.01395:3389 169.03683:168 169.04656:228 169.06399:68 169.08616:169 170.01721:451 170.98758:381 171.00706:374 171.02782:135 171.06504:259 171.10206:463	41.00290:447 65.00391:118 77.03902:148 81.03379:421 83.01346:282 89.03919:992 93.03372:448 107.04875:1247 117.03462:601 123.04477:467 125.02243:64 134.03683:7819 135.04462:22369 151.00237:84	150	2037	126	1356	1660	618	502	1357	825	611	4735	1206	965	2873	1847	2027	174	2763	131	641	985	2330	1409	522	1133	1520	2053	2683	3148	1200	5658	1047	1548	124	2222	137	1342	1851	1378	2063	1839	1070	2519	2829
2.954	169.014	[M-H]-	71.02	169.01375:9123 169.04828:137 169.08549:92 170.01827:541 170.04469:92 170.98813:578 171.00846:287 171.02218:92 171.06544:254 171.10155:184	44.99754:264 65.99752:121 70.99364:124 80.96480:179 94.03940:196 97.02791:121 107.01335:115 116.99440:102 122.03472:211 125.02364:268 135.04334:99 150.01685:120	108	1065	126	338	263	581	383	616	348	1058	563	579	2278	865	2234	1166	149	844	110	605	535	478	1538	536	334	222	603	494	2277	552	1935	801	695	125	814	115	486	659	274	275	217	489	557	667
2.82	169.015	[M-H]-	74.01	169.01448:4321 170.01757:372 170.98890:185 171.00609:373 171.02715:246 171.06397:185 171.10123:123	44.99799:341 59.01394:96 68.99552:126 79.01788:178 92.99532:192 96.95890:134 107.01127:115 111.00740:80 116.99466:118 125.02338:165 135.04411:129 142.06564:64	117	2358	143	542	544	865	981	725	174	2518	2958	2338	7348	3519	7158	4192	76	2993	138	740	1226	212	3956	1131	620	1278	2708	1606	360	2550	6788	3132	40600	118	3014	115	1441	744	739	635	426	1703	272	2789
2.631	169.017	[M-H]-	335.96	169.01409:6460 169.04783:101 170.01707:485 170.04172:68 170.98624:379 171.00759:240 171.02810:169 171.06516:188 171.10098:68	44.99749:200 59.01295:141 68.99419:182 80.96454:238 92.99488:332 96.95980:148 105.03220:153 111.00465:128 116.92798:143 120.98962:83 125.02318:239 134.03400:108 147.02848:89	84	2297	98	180	181	268	181	156	197	448	227	331	257	215	14191	234	132	2088	79	4073	347	252	208	290	194	908	464	1003	280	226	256	661	49072	137	2345	135	170	296	267	246	196	201	272	227
1.647	169.087	[M-H]-	21.89	169.08545:2954 169.12058:204 169.83278:422 170.05502:495 170.08747:102 170.82895:102 170.98687:509 171.00597:296 171.02456:153 171.06562:1007 171.10143:592	41.00262:3675 57.03408:236 61.98793:427 68.99568:42 77.03949:6974 79.01831:2075 81.03386:3418 89.03901:21422 93.03368:7129 97.06549:1118 104.02630:550 105.03424:21814 108.02028:1161 111.08051:55 121.02903:4543 123.08243:788 125.09665:2754 133.02841:27882 136.01601:705 137.02351:2627 144.04498:56 146.03584:74 149.02347:6330 165.01961:1060	80	1448	89	1310	1744	1160	1552	1031	995	1089	969	1304	1390	1201	834	1618	102	1087	101	810	1871	782	1441	1234	1093	1175	807	778	769	1253	933	792	1122	92	1219	126	1407	1332	1309	1587	1044	930	915	1098
6.989	170.046	[M-H]-	73.72	170.04588:3054 170.99101:759 171.00603:231 171.02969:669 171.06616:385 172.01906:231 172.06106:1119	41.00317:1500 41.99878:705 44.99773:5634 49.00777:33 55.01856:1261 57.03426:2029 59.01382:8188 60.01655:152 67.01876:224 71.01339:4674 72.99299:210 73.02919:28 81.03504:228 85.02949:5188 95.04986:98 99.00808:255 100.03990:164 103.00239:102 113.02384:237 114.05567:320 116.07119:545 127.03982:62 140.07123:349 158.08191:356	13	499	28	673	302	1335	1248	483	396	2171	822	624	759	528	340	559	16	731	13	1067	729	500	948	1546	431	428	215	180	373	458	466	549	276	40	581	27	718	686	577	284	544	700	448	391
8.126	171.007	[M-H]-	70.34	171.00593:28293 171.06515:197 171.10235:79 171.93790:118 171.98118:79 172.01094:1540 172.05629:79 172.09526:118 172.95316:79 173.01030:1960 173.04554:565 173.08063:118	72.99271:19 78.95867:10396 79.95728:97 80.96448:37 82.03556:32 88.01194:45 89.02354:855 95.01298:429 96.96868:361 111.00859:640 117.01808:75 122.97343:35 135.02933:144	216	9250	218	6561	6782	5392	7555	6447	5732	5748	11467	8155	10743	9613	9407	14475	191	8237	216	4479	5041	11185	6631	12839	5996	4252	10115	8513	12706	7568	8747	16373	9677	165	9536	277	5831	7085	8441	3858	8728	4689	7344	10316
1.59	171.027	[M-H]-	11.96	171.02856:2975 171.06620:751 171.10072:366 172.03134:366 172.06799:366 172.10151:183 173.00276:274 173.04297:274 173.08102:639 173.11775:587	36.96627:265 55.01853:130 59.01290:160 68.99587:220 77.03881:826 79.95638:637 81.03338:799 83.01284:86 89.03838:1421 93.03341:1979 96.95922:290 105.03377:1751 108.02089:1795 111.00664:74 117.03333:40 121.02890:406 125.09594:1539 133.02885:2334 136.01581:869 137.02345:4639 143.04819:43 149.02357:459 151.03915:8 160.98824:54 162.83659:41 165.01895:1457	43	631	66	431	624	398	383	459	318	818	737	360	1019	635	301	757	86	531	67	712	1441	369	1538	693	518	489	300	306	328	331	1609	331	439	58	518	61	566	473	452	697	399	376	327	506
7.111	171.029	[M-H]-	42.99	171.02922:13557 171.06383:173 172.03252:1063 172.07007:116 173.00561:445 173.04489:510	44.99770:362 55.01799:389 59.01357:262 81.03465:238 85.02861:562 92.99388:182 99.00580:130 109.02862:722 114.05423:169 124.00980:151 135.04300:80	48	1377	52	799	501	1950	1240	1187	524	2894	1479	974	5960	1469	1464	2303	76	1435	60	1981	941	496	3183	1560	815	606	1416	635	1915	1066	2431	1465	613	47	1840	51	1802	597	1142	337	371	1722	373	883
7.522	171.029	[M-H]-	29.61	171.02934:6420 171.06527:168 171.99341:325 172.03320:659 172.06077:169 173.00956:3232 173.04440:735 173.08671:84 173.11905:84	41.00252:4140 43.01835:8223 44.99780:15673 55.01815:1648 57.03440:2448 59.01321:12492 63.00522:331 67.01852:2668 69.03422:2211 71.01303:3643 73.01180:5750 75.00814:5670 76.01078:230 79.95631:134 81.03386:4502 85.02913:48867 86.03216:2203 87.00762:13300 88.03919:132 93.03421:25982 96.04465:1107 97.02873:1420 99.00807:892 101.02352:1180 109.02886:8945 111.00838:4307 113.00211:757 115.04017:502 117.…	31	4401	59	2898	3061	3819	4002	4706	1391	5141	3256	2041	5402	4500	3879	3798	49	3205	50	2883	3548	2056	5226	3117	2691	3648	4128	2406	4388	3037	6304	3351	3630	52	3346	45	2494	2294	2953	3218	2250	2582	2207	3209
6.937	172.061	[M-H]-	89.12	172.06123:11543 172.98581:76 173.00889:590 173.04547:1998 173.06448:1270 173.67293:115 173.88376:76 174.01268:822 174.04122:548 174.08010:2405	44.99814:65868 46.00096:481 61.98782:202 67.01819:177 71.01326:634 75.00568:178 78.03395:552 81.03387:227 87.00813:192 89.02357:81 95.01064:67 99.00768:316 109.02836:317 111.00789:197 114.05500:194 126.05449:96 128.03448:322	30	3152	27	3510	3208	4252	4349	2360	3100	2756	1515	1728	2783	2435	2903	2272	23	3050	33	912	3877	4072	3854	5533	2984	3675	2370	2252	2257	2777	1395	2655	2407	36	3163	30	2959	3010	2998	3059	3167	3564	2669	1866
6.368	172.061	[M-H]-	84.75	172.06079:15533 172.82767:168 173.00588:252 173.04548:995 173.06355:1648 173.08309:251 173.11807:168 174.06576:252	34.96872:1220 41.00313:55 43.01861:186 58.02897:621 73.02873:86 81.03360:7 87.00819:27 88.01081:39 93.03437:72 99.04437:122 103.05442:314 109.02864:81 121.02924:25 127.03884:68 129.06277:51 134.86427:124 147.04390:242 158.84448:287 160.84146:4683 162.83858:4724 164.83554:1114	36	1775	52	3024	1978	2038	2256	1671	7774	1522	1358	1832	1174	2017	8756	1717	44	2219	51	2555	2947	7589	2828	3721	2401	2748	1782	2018	6665	2049	1092	3499	1529	44	1679	39	1947	2110	2031	2362	2199	1364	6746	2218
6.628	172.098	[M-H]-	61.76	172.09796:4626 173.00602:289 173.04521:1674 173.08136:162 173.10047:287 173.11833:216 174.04664:216 174.07597:351	55.01730:24 59.01351:1756 85.02837:17 99.04340:116 130.08743:122 161.07898:178	150	1082	42	1259	1203	1046	717	652	1030	676	682	932	402	532	999	582	45	1042	50	759	1321	1721	1707	1493	1812	2089	948	930	870	1223	368	2160	970	39	1214	66	1264	1829	1248	1498	1487	826	1320	655
5.289	173.008	[M-H]-	32.13	173.00871:8802 173.04442:441 173.11815:196 174.01165:923 174.98083:117 174.99837:156 175.02351:940 175.06082:258	44.99755:881 66.99994:115 75.00373:112 85.02825:387 92.99532:216 99.92430:128 111.00497:99 116.99456:160 127.00046:108	159	3111	309	2079	4693	833	769	1034	638	352	1440	1509	775	913	749	1827	256	1433	208	220	3804	711	2986	1381	1225	3071	2467	2397	696	2961	1565	1438	2759	216	1525	233	2148	1799	903	2367	1937	1066	625	2382
3.002	173.043	[M-H]-	19.04	173.04344:2192 173.08173:556 173.11855:254 174.04685:191 174.99996:127 175.02111:190 175.06001:450 175.09644:191	44.99822:177 68.99462:153 80.96309:151 92.99490:270 99.92500:134 109.02776:105 116.99445:135 130.99327:83	67	1160	117	879	1427	704	771	596	501	493	1024	1058	983	1284	972	932	112	1363	187	454	1014	716	1260	783	932	1340	1396	1288	504	775	2315	1130	1243	126	1299	90	874	1092	1025	1301	1175	1017	749	1671
2.332	173.044	[M-H]-	24.08	173.04532:2541 173.08017:233 173.11840:148 174.04797:258 174.99885:235 175.02591:111 175.05940:1226 175.09696:185	41.00292:136 59.01220:30 71.01303:561 79.95708:197 92.99459:162 99.00822:1258 102.05575:144 109.02472:29	105	2698	122	2709	2876	2381	2459	2321	1303	2864	2165	2092	2919	2365	2593	2826	104	2261	133	2797	2408	1549	3926	2265	1679	1997	2160	1993	1771	1688	3925	1791	2281	191	2330	199	1799	2002	1835	1977	1698	1973	1366	1939
7.646	173.046	[M-H]-	60.53	173.04532:6186 173.09215:1193 174.04908:1193	31.99067:785 41.00352:29357 42.00623:410 43.01923:71582 44.02263:1248 44.99839:134694 45.32842:485 45.40034:422 46.00146:1209 47.00257:517 53.03961:3132 55.01917:9401 57.03449:13523 58.00610:2734 58.83681:653 59.01411:93115 60.01686:1878 60.99302:1631 65.03949:2500 67.01895:18314 68.02187:826 69.03452:16362 70.03778:694 71.01403:27913 72.01663:1086 73.02927:15748 79.01825:488 81.03464:33778 82.03…	69	4153	113	2750	3342	4282	3963	3946	3173	3708	4820	4920	5142	4241	4485	3921	110	3855	101	5488	3620	2782	4601	4095	3488	2939	3348	3502	3688	3412	4612	4427	3280	76	5706	89	3730	2884	3432	3255	2873	3804	3229	5215
5.961	173.081	[M-H]-	77.33	173.08145:13288 174.08458:1231 175.00131:185 175.02803:277 175.06077:185 175.08452:370	59.01356:1339 71.01384:117 85.06569:558 104.99450:58 116.99497:30 131.07014:373 147.00826:10	125	4753	164	1695	3107	2272	1620	1151	1382	1164	7628	7061	4632	7307	5199	8396	212	4799	174	1706	2809	1831	2251	2818	1975	2566	8859	6759	3494	4909	3947	6291	5362	251	5142	262	2772	2800	2095	4173	2573	1974	1267	6951
7.258	174.04	[M-H]-	146.22	174.03969:5141 175.02433:483 175.06073:7701 176.04405:387 176.06107:1026	41.00250:725 41.99786:608 52.01943:22 59.01369:8968 71.01325:4729 80.96455:1013 83.01308:392 89.02343:975 100.03954:313 116.03339:602 119.01630:447 135.04311:112 145.01744:64	14	4055	68	3883	2500	4597	3753	3420	3323	6059	2267	1618	4636	3905	2828	4626	26	3133	69	3515	5446	2914	5296	4542	3127	2439	1824	2299	3510	2517	2708	6047	1515	18	3088	91	2384	1782	2635	1381	2537	2613	2200	2840
1.494	174.056	[M-H]-	74.07	174.05561:6261 174.12020:144 175.00011:454 175.01864:144 175.03831:381 175.05872:688 176.03471:144 176.05943:144	44.99765:98 68.99682:61 83.05889:2024 92.99456:272 99.00403:57 108.02057:747 111.07988:207 116.04967:269 122.03648:293 123.04414:2198 128.05057:415 130.04349:79 134.03564:372 135.04433:337 139.11296:1204 147.04439:259 151.03877:1883 167.03293:87 174.03006:232	0	1702	1041	1104	1244	2274	1772	1102	895	1472	2056	1475	1911	1877	966	1762	9	1623	905	1578	2645	1260	2868	1846	1458	1086	1163	1069	1209	1233	1204	1522	972	27	1800	647	1229	1512	1668	1180	1193	1874	655	1488
6.459	174.076	[M-H]-	152.53	174.07622:2589 175.02324:776 175.07969:544 176.03859:136	41.99754:273 59.01340:150 71.01318:230 85.02839:451 93.03308:271 100.07643:131 109.02694:173 111.04383:159 127.03911:108	7	1071	14	1824	1509	1106	1087	808	2375	1187	655	906	500	891	1316	910	14	1494	23	1067	1676	4631	1173	1464	1666	1954	1138	1102	2226	1077	451	1342	1129	16	1178	7	1212	1776	1102	1818	2049	935	4321	1314
3.429	174.077	[M-H]-	59.81	174.07705:2941 175.00077:239 175.02261:84 175.05777:3039 175.08300:84 175.10158:84 176.03667:84	41.99781:141 44.99823:135 70.99307:92 87.00528:99 92.99556:210 99.00720:108 103.00052:99 116.99589:121 124.05128:128 130.99107:80 135.04411:89	7	619	8	880	815	434	480	399	18	306	203	612	240	240	0	254	11	482	7	25	644	12	644	790	790	750	261	525	0	232	180	535	445	16	478	7	366	501	363	786	604	286	0	232
7.438	174.077	[M-H]-	61.45	174.07630:3625 174.11321:115 175.01399:690 175.03740:172 175.05927:1800 175.07876:528 175.69378:115 176.00207:948 176.02436:115 176.06621:230	41.00277:313 43.01831:324 57.03406:443 59.01291:369 67.01777:362 72.99186:396 75.00741:506 83.01285:284 85.02894:1692 87.00794:1430 88.01104:147 93.03361:502 99.00745:301 101.02377:211 109.02789:199 111.00766:2425 112.01175:157 114.01910:210 129.01777:187 142.01401:181 171.02909:108	8	994	6	635	604	647	671	369	633	500	1208	1218	755	834	2014	1727	2	1026	5	895	777	1543	820	558	672	974	1378	1127	859	1395	596	1090	1017	10	1209	0	1065	1345	749	1151	1530	918	1272	1011
7.386	174.113	[M-H]-	121.51	174.11281:8797 175.02032:1326 175.03476:2468 175.06080:1253 175.09515:217 175.11652:325 176.00229:217 176.06405:325	41.00289:430 44.99735:462 56.99735:316 59.01364:821 67.01848:307 71.01310:381 75.00719:536 78.95805:264 83.01309:244 85.02872:1188 93.03367:360 95.04790:99 96.95897:222 99.00793:372 101.02408:282 111.00847:1024 114.01917:339 119.04880:135 125.02388:130 127.03899:148 132.02938:131 142.04875:143	0	780	11	497	625	464	616	909	484	2501	836	565	813	673	581	621	16	812	9	1512	691	608	850	489	542	611	302	550	630	585	795	573	383	16	700	9	625	518	566	424	578	870	610	889
6.883	175.024	[M-H]-	49.73	175.02360:9243 175.06075:1561 175.08164:220 175.99989:166 176.02727:848 176.06009:166 176.99666:530 177.01547:165 177.03948:1210 177.07596:4429	41.99761:209 46.00121:54 59.01335:7 67.01748:450 69.03343:144 71.01306:2151 73.02840:137 83.04943:450 93.03364:1313 98.02349:308 109.02809:154 111.04412:152 114.05560:265 116.99352:80 123.01102:44 124.03947:70 127.03884:123 133.05054:87 142.04947:87	61	1652	74	1815	3810	1696	1541	2804	1324	1573	1337	1182	754	1338	1477	1185	59	1644	210	261	4462	1473	2904	1890	1336	1210	1354	1967	1087	1287	1285	1412	1601	110	1495	85	977	1133	1238	2640	1438	992	1003	979
5.365	175.024	[M-H]-	16.57	175.02374:5972 175.06065:167 176.02750:212 176.04047:215 176.54134:67 176.99686:216 177.01567:504 177.04170:772 177.05266:101	44.99818:14101 68.99577:35 71.01284:74 87.00784:151 104.99509:27 116.99611:23	63	619	60	486	755	424	395	347	1464	238	371	885	167	444	1269	356	98	774	63	470	1015	1794	798	766	744	796	747	1015	2354	683	754	521	723	95	811	118	802	1018	764	1669	1921	512	2600	598
6.56	175.024	[M-H]-	21.93	175.02395:4460 175.04899:146 175.06084:147 176.02700:344 176.09117:147 176.99682:372 177.01813:387 177.03035:196 177.04074:196	59.01314:412 69.03400:235 79.95684:12612 80.96391:687 85.02858:195 87.04530:199 93.03314:252 99.04523:14 111.04381:224 113.02288:75 120.98844:14 135.00615:19 155.03328:69	56	1310	127	1118	1740	877	1031	1299	773	1219	1505	995	1842	985	817	1440	66	1545	152	1451	1571	1103	1843	1180	965	1303	1032	1282	467	1033	2369	1052	1901	67	1330	94	874	981	1058	1041	783	1255	808	910
7.266	175.06	[M-H]-	40.8	175.06151:3415 176.04713:415 176.06287:415 177.00005:249 177.01895:166 177.04252:438 177.05877:249	41.00313:1166 44.99795:1092 54.03423:227 55.01863:1296 59.01369:7298 71.01372:3602 74.02326:1356 79.95669:351 83.01380:513 85.02941:3452 87.00800:471 89.02403:1097 93.03490:681 101.02362:972 109.02854:127 113.02312:278 116.03463:326 119.01695:410 136.01508:76 144.02835:223	28	2376	105	3419	1380	1554	1975	1174	3101	1159	990	2337	2517	1208	2699	1787	47	2464	107	1005	2082	5385	951	2850	3110	4118	2327	2442	1937	2481	756	4325	2930	53	2065	74	1439	2535	2160	2405	3705	1056	3067	1376
7	175.06	[M-H]-	45.8	175.06012:11713 176.99697:532	41.00304:692 44.99772:4280 57.03399:329 59.01354:2435 67.01797:259 71.01314:1856 85.02897:1156 95.01104:155 99.00777:111 102.05478:229 109.02881:31 113.02287:129 128.03568:289 144.06512:37	44	3173	36	2937	3998	5291	3647	2858	2781	6551	2647	3093	1571	4587	3166	2907	33	3688	31	3293	3889	4840	7262	3151	2982	3473	2788	3131	2522	3810	2598	2629	3756	41	4316	42	4909	5596	3848	4540	4039	5434	4825	3521
2.676	175.06	[M-H]-	15.28	175.06163:2872 175.09562:883 176.99837:1399 177.01908:544 177.05399:218	44.99765:441 59.01336:1295 75.00764:303 79.95661:59 85.06520:38 92.99477:71 99.00755:171 101.02291:100 108.04378:222 111.00740:196 120.98984:2 129.01924:212 135.04376:187 147.02872:305	33	504	44	244	591	329	231	194	207	175	345	425	304	420	526	408	50	683	58	247	287	616	877	348	370	315	811	954	407	466	661	535	820	46	792	47	474	2303	396	993	410	381	1708	850
4.216	175.06	[M-H]-	21.46	175.06021:3502 176.06334:278 176.99697:605 177.01806:249 177.03304:149 177.06430:100	44.99827:153 68.99635:170 80.96439:112 85.06522:182 92.99453:196 96.95843:130 115.03902:156	35	478	147	498	780	896	418	288	355	326	437	444	218	446	471	355	48	641	141	464	563	425	1660	571	439	417	556	686	240	383	594	383	587	50	706	105	1003	2956	620	1198	541	631	1887	592
7.491	175.06	[M-H]-	130.79	175.06102:41046 176.03039:94 176.03997:189 176.06440:2375 176.99956:189 177.01863:142 177.04025:579 177.06599:468	41.99794:82 57.03442:102 59.01359:2054 72.99268:937 87.04426:759 99.00790:608 109.02893:751 115.03998:1095 117.01799:178 133.05023:1385	30	11243	55	4249	6201	4588	3437	3594	3758	5452	17463	15379	27889	15288	16822	22084	42	10274	53	4498	6230	5496	4525	3076	4949	4578	16914	7447	20127	13726	11860	7667	11907	50	9510	57	9477	6791	5598	6170	4720	6006	7159	18902
6.936	175.061	[M-H]-	47.73	175.06042:4985 175.09848:228 175.31245:65 175.83164:65 176.05942:584 176.99747:179 177.02134:204 177.03955:1521 177.07766:1102	41.00302:205 44.99826:65445 46.00099:594 47.00088:259 57.03407:88 59.01358:318 67.01873:200 71.01317:229 73.02895:126 78.03381:541 81.03302:185 85.02894:337 87.00854:433 93.03397:129 99.03176:442 111.00840:122 114.05558:159	44	3173	67	2937	3998	5291	3647	2858	2781	6551	2647	3093	1571	4587	3166	2907	48	3688	70	3293	3889	4840	7262	3151	2982	3510	2788	3131	2522	3810	2598	2629	3756	41	4316	42	4909	5596	3848	4540	4039	5434	4825	3521
1.945	175.061	[M-H]-	26.71	175.06095:1694 176.99624:421 177.01815:1147	41.00242:128 44.99797:147 66.99717:112 77.03872:244 79.95686:254 82.99482:130 89.03994:179 92.99476:179 97.02822:105 108.04502:242 116.99467:134 121.02803:149 127.04298:80 135.04473:221 137.02405:128	86	841	70	802	1277	517	621	526	718	516	669	1194	623	524	1455	408	65	904	92	479	1866	1324	1114	1060	869	1659	1573	2360	553	1306	705	2367	3179	64	1189	74	547	1234	889	2670	2522	632	960	717
2.381	175.062	[M-H]-	20.91	175.06086:2527 175.08323:87 175.09764:281 176.06172:766 176.99847:587 177.01963:575 177.05858:88	41.00348:108 44.99745:316 69.03373:199 79.95634:157 85.06552:130 92.99399:207 99.00767:158 104.99483:143 116.92642:197 135.04319:132 137.02381:118 151.03680:77	36	1010	47	666	1686	852	719	898	527	835	796	976	1200	923	1159	909	70	940	67	666	1243	1224	2013	922	660	729	890	1415	914	997	1004	1353	1120	39	1092	44	1051	2660	757	1805	1179	932	1412	969
2.686	175.097	[M-H]-	25.98	175.09720:2607 176.99823:410 177.01844:817	44.99823:800 59.01322:1411 72.99170:176 79.95694:2 85.02833:178 99.00682:243 108.04559:98 111.00819:165 116.99371:27 129.01923:280 135.04552:218 143.04921:46 147.03021:457	20	864	14	659	290	364	650	211	368	490	680	228	856	746	606	1083	18	574	10	248	633	210	1283	199	154	249	329	357	1497	1031	1343	384	1309	34	783	11	481	440	861	811	535	342	493	417
4.806	176.039	[M-H]-	71.31	176.03942:3842 176.54342:215 176.99646:490	44.99812:168 59.01241:132 71.01262:168 85.02857:251 93.03517:158 108.01962:99 111.00802:102 116.92714:133 135.04410:195 161.02440:118	0	453	0	172	193	150	179	172	0	202	770	257	514	437	46	522	7	526	15	90	177	79	584	157	408	511	588	285	41	478	684	570	295	16	529	23	595	649	519	341	608	621	75	1740
6.203	176.041	[M-H]-	74.98	176.04138:5131 176.53877:596	43.01865:1562 44.99804:2433 59.01391:2077 69.03422:751 73.02893:711 81.03444:1575 85.02952:15635 86.03204:644 87.00804:2995 89.03878:87 93.03406:6280 99.00804:40 109.02926:1533 127.03958:2239 135.04477:2557 161.02296:943	24	1417	25	1875	1187	1583	768	1265	1335	258	1288	878	652	1429	648	2423	26	2410	13	456	723	1347	1335	942	1290	1930	1059	1386	1205	1079	1108	945	1067	30	1430	33	1082	1644	1537	1507	1406	927	1199	1279
2.507	177.019	[M-H]-	41.62	177.01870:6302 177.04058:74 177.05330:75 178.02141:983 178.99528:222 179.00798:150 179.03474:1199	44.99821:331 61.98733:387 75.00356:86 81.03302:121 92.99562:203 105.03508:210 108.02117:131 109.02874:128 116.92839:160 126.02922:188 134.03570:169 149.02549:64 154.99223:64	103	1112	101	606	670	836	1069	489	398	1286	1275	582	5600	622	874	1325	98	914	106	1931	424	516	1121	498	538	367	512	533	403	660	1426	338	577	99	1009	89	731	603	531	658	523	844	399	416
1.574	177.019	[M-H]-	490.79	177.01936:937719 177.21537:170 177.22839:226 177.25097:449 177.27118:514 177.28531:283 177.32111:283 177.33052:170 177.33594:113 177.34770:170 177.39996:286 177.47224:610 177.50952:113 177.54975:227 177.58035:227 177.60178:283 177.63917:113 177.64988:113 177.67195:283 177.70300:170 177.72408:227 177.75107:283 177.77364:283 177.79708:226 177.81626:570 177.83403:301 177.85351:226 177.86639:226 177.…	36.96553:85 41.00308:3828 44.99782:103 53.03931:376 59.01304:191 65.03887:381 67.01835:459 77.03909:7060 78.04238:464 79.01839:2096 79.95630:410 81.03413:3576 82.03624:256 85.02844:85 89.03912:21476 90.04245:1249 91.01771:452 92.02532:117 93.03377:7297 94.03737:854 95.04912:491 97.06503:1122 105.03396:21730 105.72741:52 106.03724:1678 106.36309:34 107.01319:3344 108.02052:1323 109.02860:1119 110.…	103	28779	98	14487	16718	29634	34030	40836	21828	75952	74464	12582	361223	39912	24149	48598	134	40940	163	129398	28749	24896	80084	29305	16857	23649	11406	10688	30232	18207	95017	11942	11640	134	43906	162	64555	18196	24897	33424	20045	82392	25435	10497
4.057	177.04	[M-H]-	16.75	177.03812:3023 178.04316:207 178.81628:195 178.99306:269 179.01266:117 179.03589:156	57.03380:172 70.99243:124 80.99576:102 85.02006:115 92.99480:180 94.99168:99 116.99588:175	11	2110	70	2653	2401	2257	2815	2049	901	1666	1609	2114	1872	2746	1956	1415	61	1675	79	2604	1928	1048	2692	1888	1963	1313	1395	3044	1352	2057	1759	2809	1324	35	1927	81	1626	1756	1781	1870	2169	1387	778	1442
3.202	177.04	[M-H]-	42.14	177.03970:4594 178.04317:401 178.99450:240 179.01410:144 179.03462:335	44.99759:175 68.99644:115 79.95685:115 85.02866:108 92.99467:171 99.00788:143 108.01925:102 116.92975:118 129.01423:105	24	4686	63	3290	3039	2941	2644	3516	2515	3031	3428	5913	6088	4239	7796	4914	57	4114	50	3356	3620	3535	4157	2956	2401	2411	6004	3917	3432	6032	2748	6289	6977	58	4362	53	3287	3282	2172	3316	3604	2835	2805	3394
4.519	177.04	[M-H]-	15.83	177.04005:1409 177.99956:141 178.02331:106 178.04243:141 178.99466:369 179.01266:141 179.03367:632 179.04928:106	44.99786:240 59.01312:193 70.99196:183 81.03454:124 85.02893:170 92.99491:267 104.99441:86 108.02019:86 116.92880:143 120.99119:89 128.99636:89 142.99336:77 154.99183:64	15	90	40	139	143	157	156	139	742	155	103	146	133	133	1176	136	59	73	57	64	135	1691	201	77	113	119	113	82	805	24	116	105	93	48	97	42	88	86	56	77	123	40	1302	82
7.342	177.04	[M-H]-	45.11	177.03985:7605 178.04381:677 178.50156:1638 178.51597:385 179.05599:205692	41.00268:1256 44.99828:1997 56.99771:720 59.01359:10460 60.01611:153 61.01694:109 71.01319:2815 72.99221:438 75.00796:4390 81.03392:230 83.04914:344 85.02892:2748 87.00758:829 93.03372:830 99.00780:271 101.05955:339 115.03887:141 119.04682:109 127.03885:257 131.03410:301 135.04333:135 147.06570:277 161.02364:300	37	3581	156	3443	3274	3853	4519	3582	3691	11296	5538	3032	4314	3832	2297	4989	41	3829	117	13202	4623	3707	6842	5690	2646	3632	2571	2388	3815	3057	2994	3045	2361	47	4167	102	4944	3687	5124	2820	2877	5352	3765	4520
6.962	177.04	[M-H]-	25.12	177.04034:4373 177.07530:550 178.04496:502 178.50434:581 179.05610:128068 179.11074:156	41.00331:1736 44.99821:5774 55.01858:1991 57.03428:1967 59.01377:10727 60.01638:245 67.01829:76 71.01357:5685 75.00536:310 79.95659:20 80.99442:84 85.02902:6516 86.03203:353 87.00794:545 89.02349:426 99.00755:312 100.03908:392 109.02808:74 113.02330:207 116.07109:536 121.02875:53 128.03464:387 140.07124:216 158.08150:747	33	2439	33	2883	1648	2654	2669	2076	2003	1829	1538	1228	941	985	1417	1261	48	1650	46	7491	2685	1688	2152	3031	2142	1744	1144	1373	1327	1703	1449	1658	1213	35	1576	30	1915	1610	1688	2088	2088	1770	1349	1144
4.126	177.04	[M-H]-	24.46	177.03988:4315 178.04295:645 178.99539:181 179.01211:91 179.02875:136 179.05204:136	44.99826:112 70.99294:167 77.03928:89 85.02923:121 92.99533:216 99.00523:143 116.99402:115 128.99563:115	38	1795	65	2236	2043	1933	2384	1745	1739	1451	1389	1823	1581	2305	1629	1225	58	1434	79	2146	1653	1685	2231	1636	1657	1141	1191	2577	1382	1749	1552	2328	1125	66	1641	70	1397	1504	1485	1607	1888	1188	997	1245
3.867	177.04	[M-H]-	20.15	177.03940:1951 178.02505:140 178.04464:233 178.81418:1088 178.84299:139 178.99281:186 179.03581:383 179.05208:140	44.99807:205 78.91794:177 80.91513:144 83.04751:80 87.00509:80 92.99485:279 99.92370:151 107.03642:175 115.02002:166 134.04644:321	13	1414	35	1141	911	938	1194	2169	122	1301	1501	1885	1650	2152	404	1617	48	1299	37	1156	812	159	1215	1028	942	677	1293	1723	117	1081	2355	1657	1281	36	1400	52	814	722	1233	693	1087	987	778	1519
6.842	177.041	[M-H]-	22.04	177.04142:3990 177.07619:1996 178.07929:292 178.50310:694 179.05608:66910	41.00309:1676 43.01869:1013 57.03394:295 59.01341:2867 67.01847:676 71.01345:2700 73.02855:539 81.03414:406 83.05011:594 87.00841:281 93.03409:3442 99.00831:721 102.05477:41 109.02775:308 111.04497:368 114.05483:342 121.01110:143 125.02443:134 127.03956:234 142.04926:126 155.03493:115	26	748	33	717	496	1029	759	867	540	1056	460	346	821	576	518	738	44	1650	25	2673	839	823	1859	1468	423	612	522	638	777	643	616	601	1213	44	1107	30	931	630	686	686	981	789	530	598
6.86	177.076	[M-H]-	19.44	177.07554:4574 178.03667:196 178.07792:699 178.50150:287 179.01463:194 179.05546:39549	41.00287:916 67.01833:447 71.01311:2190 80.96243:40 87.04422:198 93.03396:1302 99.00761:737 100.01078:63 102.05629:56 109.02869:148 114.05512:262 127.03913:121 142.04808:87 155.03305:73	12	1818	21	1254	1409	1600	1467	949	1022	2131	616	2419	2455	845	1515	792	10	1277	6	167	4270	1418	2300	2034	1210	1374	1342	1045	898	2308	640	1244	1764	10	1312	10	1177	1115	1143	1893	1532	2146	1172	790
1.577	178.025	[M-H]-	186.43	178.02500:4272 178.04438:135 178.99466:226 179.03377:401 179.05589:136 180.01345:90 180.03207:262 180.06301:136	44.99787:312 54.99863:99 59.01439:77 68.99501:156 75.00478:83 79.02133:92 81.03346:231 89.03668:112 92.99455:173 95.01206:127 99.04288:112 107.04970:593 111.08100:102 116.99439:105 123.00820:365 134.03565:180 137.02424:173 151.03911:193 156.98853:77 162.99790:77	15	2854	13	1618	1736	2933	2948	3867	1644	7933	6739	1537	31409	3388	2266	4436	20	3718	71	10733	2839	2357	7594	2926	1769	2146	1343	1250	2703	1724	8393	1382	1361	19	3542	16	6009	1857	2812	2755	1691	7656	2899	1365
6.226	179.035	[M-H]-	64.79	179.03461:11761 180.03874:1519	43.01887:1723 44.99822:3447 59.01347:2142 71.01315:833 83.01325:271 85.02926:19754 86.03273:768 87.00830:2995 88.01203:236 89.03914:226 93.03413:7545 95.01273:125 96.02046:385 99.04411:825 109.02869:1926 111.04418:1319 117.03318:299 127.03957:2431 129.05481:151 133.02850:1792 135.04449:3228 137.02322:456 145.04852:103 155.03432:276 161.02344:1213 171.02914:770	141	7886	156	5327	6207	2980	2452	4902	6064	676	6950	5532	1563	8117	6329	6814	94	6971	78	2300	3069	11476	4115	2849	7310	10718	6692	7709	9852	6448	8058	7016	6453	86	7569	78	8465	9858	7232	8159	8206	7607	12636	11393
1.437	179.035	[M-H]-	16.28	179.03438:3683 179.07009:826 180.03742:474 180.07323:113 180.92515:113 180.98847:253 181.01223:663 181.04972:1641 181.08519:151	44.99808:537 55.01785:60 78.99903:21 82.07060:275 92.99498:165 105.03429:8 106.04102:148 108.02067:333 109.09195:2088 121.06690:33 123.04460:8 132.98672:68 134.03667:1123 135.04474:3879 146.03551:78 149.05962:194 151.03911:138 153.08183:392 162.83838:47 175.04036:15 177.05502:37	100	2383	218	1474	2163	1353	1859	1051	1259	1395	1756	1905	3027	1439	1738	1713	116	1822	269	1663	2601	2149	2390	1298	1465	1726	1582	1757	1761	1057	2659	1375	1922	121	1659	126	1099	1461	1348	2238	1551	1427	1680	1720
1.796	179.035	[M-H]-	597.2	179.03525:147938 179.48646:177 179.51197:89 179.70772:89 179.80541:133 179.82447:89 179.84989:89 179.91393:89 179.97557:89 179.99212:89 180.01404:131 180.03812:14880 180.06495:174 180.51253:89 180.96756:89 180.99019:222 181.01117:272 181.04138:1387 181.06345:88 181.06958:133	73.02910:76 79.05483:648 89.03913:929 91.05487:460 106.04153:439 107.04896:1775 117.03365:816 132.98926:27 134.03670:8865 135.04485:26253 136.04745:1914 137.04855:342 151.00172:97	109	78111	270	43117	65416	28653	30938	38394	30039	20822	107779	30189	60140	63031	33757	75725	175	75840	151	40934	39827	88679	73921	28664	54949	89742	52484	62758	69938	37886	151946	34870	57324	176	77990	189	75069	83621	72676	97590	75415	58900	68120	80644
4.859	179.037	[M-H]-	13.22	179.03222:6012 180.03670:480 180.99048:117 181.01350:353 181.03354:117 181.07133:117	44.99799:210 59.01383:115 68.99500:108 73.02869:92 79.95637:102 85.02854:165 92.99556:260 101.02296:105 111.00753:167 116.92747:134 135.04570:839 161.02335:77	134	827	162	524	486	372	383	451	396	537	2584	607	1144	847	809	829	151	1095	114	520	552	1016	1014	434	816	971	985	537	1117	938	1210	597	722	142	1639	91	1283	1066	1219	648	1233	1353	853	2103
7.005	179.055	[M-H]-	522.24	179.05595:64183 180.06001:3021 181.05957:1295	56.99892:58 59.01373:4052 71.01326:2149 85.02889:2259 89.02389:180 96.02072:153 101.02293:84 111.04482:162 130.06647:79	50	61994	86	81253	28188	125341	124029	79065	45777	87770	54615	22674	39114	62525	37058	59286	99	59230	76	123218	46690	63891	82164	107387	41168	51930	25874	28996	64137	38354	48657	46424	30718	51	52543	76	71116	54612	58907	30979	20532	63667	47063	33333
7.549	179.056	[M-H]-	878.28	179.05611:121758 179.50519:203 179.89867:203 179.92748:135 180.00473:203 180.03332:335 180.05858:8628 180.13665:135 180.15794:203 180.53554:135 180.57517:135 180.80643:135 180.95564:135 180.99275:270 181.00808:135 181.01554:270 181.03483:270 181.06033:1214	41.00300:2639 43.01904:5300 44.99780:11392 47.01337:295 55.01868:1461 57.03405:1981 59.01359:9045 60.01707:220 67.01867:2320 69.03412:1604 71.01334:3064 73.00998:6072 74.02448:2363 75.00811:6797 76.01208:243 81.03373:3702 83.04995:1796 85.02933:39453 86.03242:1939 87.00805:10006 88.01200:407 89.02425:88 93.03415:20753 95.01264:315 97.03006:1024 99.00828:1041 101.02403:786 103.03888:265 111.00832:…	34	96144	60	102461	92574	77032	88110	71584	82048	78868	51418	94864	85122	71540	117141	74285	52	103563	74	82630	126287	133696	137554	116114	109699	111142	94880	103377	78559	122981	76419	129783	110444	56	112215	74	113195	109516	121193	114115	139082	112281	131543	83347
8.23	179.056	[M-H]-	247.17	179.05589:87674 179.93729:90 180.03514:180 180.05883:4498 180.39042:136 180.52366:90 180.99318:136 181.01177:90 181.05954:1419	44.99796:799 55.01911:910 59.01362:2681 71.01354:333 75.00866:157 79.95636:157 83.01386:72 85.02908:2528 87.00856:1793 89.02379:466 93.03415:1088 99.00826:941 113.02409:34 127.03996:182 141.01918:54 147.03017:14 159.03009:26 171.02974:19	128	30742	66	14477	11151	40872	24124	15136	9407	29434	23260	12882	21930	21032	14107	17096	55	30337	62	59034	22103	28965	43286	38266	23559	28844	23283	19616	30511	42882	23507	28632	14331	58	28400	86	43550	42467	44474	15660	18359	30704	30004	29001
7.326	179.056	[M-H]-	1222.62	179.05613:211663 179.09294:334 179.73059:227 179.75507:227 180.02988:227 180.05925:13928 180.30814:227 181.06621:3404	41.00300:1716 44.99792:2607 55.01791:252 57.03367:189 59.01352:14604 71.01275:3020 73.02901:787 75.00799:5569 80.96444:4347 83.01200:216 85.02870:5872 87.00775:787 89.02309:652 93.03382:888 97.02822:306 99.00836:518 100.03897:825 111.04474:338 115.04014:249 119.03353:540 127.03903:223 129.05440:208 131.03419:253 133.02431:59 137.02335:97 147.06767:164 171.03059:166	39	126939	94	128567	71710	159562	167309	182146	87594	174822	189612	59022	220285	168458	93565	227469	77	126343	125	241359	98863	104507	163528	143023	86771	101298	59624	90499	182492	101999	188603	94288	55239	54	118329	110	114949	80385	95273	71399	57445	108141	79489	124152
1.488	179.07	[M-H]-	10	179.07063:3233 179.10573:128 179.99747:129 180.00716:86 180.03481:376 180.07105:426 180.98990:312 181.01275:316 181.04993:536 181.07299:172 181.08972:86 181.12303:339	57.03408:173 83.05892:1485 95.04825:83 105.03296:29 116.04978:187 122.03658:413 123.04409:1202 128.05064:570 134.03578:579 137.02347:1157 139.11211:2258 147.04358:80 151.03905:791 162.83827:124 165.00273:104 177.05391:71	9	699	43	675	797	784	880	441	586	573	1143	389	940	889	580	1156	16	848	0	1456	940	664	901	525	675	524	588	520	723	480	1467	543	1038	52	738	45	1011	760	971	731	685	1106	646	760
6.225	180.038	[M-H]-	39.9	180.03566:1491	43.01852:2843 44.99779:4439 55.01832:500 59.01346:3633 71.01304:441 73.02889:820 81.03361:1502 83.04931:1623 85.02915:25016 86.03239:1125 87.00777:3777 88.01170:247 89.03879:223 93.03420:8263 94.03696:714 97.02901:602 99.04398:915 105.03412:137 109.02881:2128 127.03925:3225 133.02875:2007 135.04396:3935 137.02336:472 155.03304:285 161.02332:1156 172.03229:126	134	921	177	864	795	395	303	923	919	141	1287	738	248	970	581	992	67	1074	95	186	406	1418	425	553	1126	1426	1117	1209	1316	1532	1052	774	589	83	1131	90	1122	1383	1364	1224	1406	722	1152	1742
3.831	180.051	[M+FA-H]-	57.52	180.05209:3573 180.81103:73 180.84079:317 180.99069:215 181.01240:184 181.05450:552 181.07110:246 182.05773:147	44.99769:564 59.01378:251 70.99321:93 78.03453:258 92.02485:1264 99.92496:267 107.03560:4373 108.03798:512 115.02045:1207 134.04646:10980	0	1327	8	1632	576	1915	2044	1563	1109	2192	969	511	2862	1569	622	1002	0	1185	0	2884	1650	564	2287	1269	1622	1062	519	285	1296	820	1955	1081	195	0	1214	10	1901	819	1594	724	498	2388	813	615
3.911	180.053	[M+FA-H]-	40.08	180.05187:3820 180.84293:123 180.98999:328 181.00893:154 181.02965:62 181.05313:278 181.06923:160 182.00899:93	44.99782:609 61.98735:214 68.99401:54 78.99815:108 92.02433:1251 103.00175:54 107.03553:4324 116.92583:61	5	1130	13	1425	506	1641	1752	1338	973	1971	876	452	2444	1325	546	875	10	1026	0	2505	1387	495	1979	1120	1379	930	437	246	1095	707	1640	931	522	8	1063	14	1638	718	1369	625	433	2049	722	513
7.548	180.059	[M-H]-	143.27	180.05914:7781 180.50286:130 180.59479:130 180.99223:439 181.01583:430 181.06141:1135 181.15766:130 181.46969:130 182.01876:130 182.06234:130	41.99817:351 53.03913:167 55.01809:1010 57.03404:2692 59.01344:2228 63.00402:401 67.01837:2643 71.01309:437 73.01318:13318 74.02447:3099 75.00839:5541 76.01141:219 77.01913:177 78.95755:220 79.95624:327 81.03389:1114 83.01304:1861 84.00831:969 85.84947:54 86.03198:372 87.00800:2903 88.03948:213 89.02399:37 91.01919:84 96.04527:956 97.02861:201 99.00800:2365 101.02397:1674 103.03924:540 109.02915:…	6	6031	20	5943	5444	4797	5939	5065	5323	4809	3190	6380	5045	4033	7444	4863	13	7196	9	5379	7207	7786	7904	6906	6488	6570	6350	6336	4915	7298	4938	7475	7226	0	6604	5	6200	6402	7191	7639	8620	6422	8294	6106
8.245	180.06	[M-H]-	70.81	180.05967:3740 180.08947:127 181.02749:128 181.05911:767 182.01489:85 182.05917:170	43.01852:727 57.03450:382 59.01368:913 67.01810:211 71.01334:660 73.02835:260 75.00833:2366 78.95841:535 80.96437:464 83.01313:268 85.02900:2220 87.00862:1759 93.03400:815 95.01223:121 96.95831:143 99.00840:431 101.02396:130 105.01858:188 111.00821:1200 117.01872:164 120.98903:115 127.03949:365 135.02930:446 156.99490:137 171.03095:180	4	1484	14	934	799	1944	1330	921	634	1620	1206	1010	1168	1271	928	969	12	1577	17	3089	1244	1739	2293	2115	1399	1631	1281	1190	1979	2313	1180	1443	979	15	1529	19	2026	2520	1990	860	961	1875	1551	1600
7.013	180.061	[M-H]-	119.27	180.06020:5253 180.08013:146 180.97818:367 180.98864:294 181.00857:147 181.02085:147 181.04627:147 181.05983:721 182.04541:1042	43.01830:958 55.01831:963 57.03426:1577 59.01336:5117 71.01345:2828 75.00528:264 81.03319:161 85.02925:3736 87.00795:142 93.03363:361 98.06086:259 101.02283:19 111.04334:258 116.07087:457 127.04016:95 138.05438:131 140.06975:278 158.08061:323 175.06168:158	30	5005	46	5360	1818	7943	7483	5212	2914	5458	3805	1459	3224	5333	2534	3602	61	4328	185	7428	3432	5022	5976	7027	3154	4401	2310	2338	5060	3441	3927	3757	2467	37	4183	38	4384	3613	4016	2337	2046	4353	3928	4367
1.415	181.05	[M-H]-	10.97	181.05016:1787 181.08556:273 182.01747:138 182.05066:246 182.98732:257 183.00474:908 183.02829:610 183.06728:272 183.10371:103	44.99726:178 78.99681:16 104.02603:96 108.02093:260 122.03576:25 128.99509:24 134.03604:1579 135.04446:5942 137.05679:275 149.02367:54 161.02376:242 172.05013:80 176.01035:45	28	1060	32	838	953	847	1275	633	754	875	946	783	770	853	1220	1246	57	1059	68	1267	1816	1440	1326	839	920	875	955	854	1176	688	1411	652	957	47	978	0	994	1178	864	1206	1005	1187	909	964
7.238	181.072	[M-H]-	2459.95	181.07177:1028526 181.11904:210 181.25725:160 181.27461:283 181.30464:377 181.32847:1510 181.36014:160 181.37611:267 181.39859:107 181.40507:160 181.42686:160 181.45188:273 181.46533:267 181.47211:160 181.51842:214 181.55899:160 181.58912:448 181.60888:160 181.62440:160 181.63763:160 181.64743:267 181.66173:289 181.67979:160 181.69995:160 181.71581:213 181.73770:989 181.75815:267 181.77872:213 18…	41.00273:1215 43.01868:1457 44.99781:1253 55.01860:2394 57.03384:1220 59.01374:9525 60.01633:236 68.01593:84 71.01328:8202 73.02883:1158 79.95634:342 83.01329:892 84.02094:226 85.02906:3589 87.00740:577 89.02347:1885 98.02377:437 101.02387:1972 113.02376:229 116.03386:282 119.01615:456 131.03461:93 144.02824:128 156.99500:177 163.06168:161 173.04343:113	83	275965	192	331466	181633	311979	399817	203413	308688	128685	199024	309118	179745	566713	332180	166320	209	281263	160	339480	205715	351373	316458	436006	329591	398790	114409	116969	503024	506363	115061	570414	49536	120	261808	189	269577	82170	278406	94299	123994	114341	89274	132510
7.912	181.072	[M-H]-	35.79	181.07170:4505 182.99633:895	43.01883:871 55.01847:213 59.01388:773 67.01861:213 71.01354:603 75.00820:867 80.96432:552 83.04963:424 85.02938:2962 87.00818:930 89.02487:118 93.03422:1301 99.00902:372 109.02966:569 127.03994:605 143.03599:153 153.01632:86 172.03263:217	22	1371	34	1735	854	1698	1682	1396	1984	366	758	1279	477	9295	2372	742	56	1695	51	843	938	1815	853	2267	3150	1560	592	481	2743	1986	437	2979	449	60	1493	48	777	616	1112	776	474	355	628	819
2.677	182.045	[M-H]-	38.16	182.04469:3064 182.98754:340 183.00482:680	44.99812:863 59.01338:1116 75.00788:283 79.95614:53 85.02924:62 99.00870:360 108.04508:240 111.00840:76 116.99533:28 120.04495:101 129.01866:223 135.04454:101 138.05420:188 143.04958:116 147.02895:407 159.04399:89	0	555	8	420	351	426	574	266	492	517	286	792	325	765	1479	747	8	674	2	238	740	396	547	406	367	470	1228	1256	1264	1128	728	1058	1358	26	659	17	396	323	431	504	585	404	496	780
6.916	182.046	[M+FA-H]-	2089.87	182.04545:168916 182.24893:60 182.27073:60 182.37219:60 182.48775:119 182.52490:60 182.58087:60 182.65228:119 182.66438:60 182.71982:149 182.74601:60 182.77829:60 182.79253:60 182.80772:60 182.82101:90 182.85140:90 182.87208:90 182.88843:60 182.93006:90 182.98768:89 183.00419:346 183.02315:116 183.04875:12227 183.09079:60 183.11349:119 183.12782:60 183.14111:119 183.19625:60 183.21911:90 183.2703…	43.01945:1075 44.99810:61718 45.57997:65 46.00102:536 47.00155:330 57.03321:437 59.01324:2243 67.01755:398 71.01343:1494 75.00558:162 78.03332:702 81.03284:134 83.04872:162 85.02866:1477 93.03368:520 99.00733:339 111.04318:207 127.03924:143 136.04015:92	25	87405	90	107175	78743	89037	88704	64710	89053	79955	60104	65878	73874	70526	71873	72930	19	75736	27	92493	73813	91003	92084	77689	91286	86743	36070	49088	58152	77011	68456	64935	30046	23	76608	117	82454	68414	81561	56184	62827	76576	71464	57318
8.322	182.092	[M-H]-	50.74	182.09300:5770 182.98895:119 183.00690:158 183.06397:60 183.09586:607 183.98884:90 184.02102:60	41.00287:442 44.99784:581 59.01339:1296 71.01361:766 75.00843:3173 76.01241:168 79.01752:458 81.03352:244 85.02891:2046 87.00774:1124 89.02309:183 93.03436:494 99.00825:544 111.00785:817 117.01854:121 129.01780:520 135.02926:142 155.03411:99	12	412	0	155	104	124	233	195	131	449	3274	185	1022	495	96	917	0	494	6	363	84	138	128	113	135	92	118	78	306	293	737	126	128	10	330	11	352	143	289	44	309	236	189	532
1.633	183.027	[M-H]-	14.47	183.02740:3632 183.06602:3495 183.10172:562 184.07033:573 184.98433:275 185.00665:1680 185.08195:756 185.12070:183	39.02429:41 44.99774:126 57.03481:88 77.03918:734 83.01325:34 89.03841:1796 93.03410:2864 99.92500:20 107.04899:151 108.02049:705 109.02807:524 111.08157:136 121.02806:324 123.00731:333 134.03783:24 137.02385:1763 151.03922:16 160.98528:30	54	529	61	406	777	470	488	981	348	599	772	423	677	508	400	644	62	1326	74	1192	723	1117	938	477	464	383	430	691	518	419	1289	357	385	60	986	65	553	947	453	682	558	599	458	606
1.615	183.066	[M-H]-	28.6	183.06481:6476 184.06893:1154 185.00531:854 185.07749:854	55.01846:130 68.99524:210 79.01697:371 81.03372:744 82.99487:113 89.03868:1471 93.03406:2336 95.01248:318 96.95787:317 101.03869:115 105.03391:1618 108.02084:1485 109.02882:644 116.92738:86 121.02845:309 129.03362:74 137.02373:4069 146.03452:93 149.02242:400 163.03943:81 166.99844:165 177.01843:2556	38	2970	54	2786	2678	2346	2721	2263	2157	1574	2236	1782	1680	3780	2550	2331	39	3011	65	1522	2801	3951	2647	1301	2622	3655	1834	2628	2070	2139	5453	1140	1924	52	2774	47	2061	3803	3558	5180	4113	1528	2693	3194
7.55	184.024	[M-H]-	150.77	184.02461:13774 184.06237:315 185.00591:1828 185.02835:1818 185.04405:396 185.09248:397 185.94785:397 186.02858:159 186.03898:238 186.07475:159 186.09400:317	39.02353:1942 41.00310:2500 41.99779:297 47.01337:688 55.01801:507 57.03441:7448 58.00525:137 63.00407:359 67.01860:8367 72.99403:6969 74.02465:5384 74.77971:106 75.00810:1530 76.01104:143 83.01363:1958 84.00804:901 85.02904:5678 86.03169:872 87.00833:35568 87.50758:73 88.01177:838 96.04513:1343 97.02992:178 98.02497:598 99.00823:3108 100.04001:191 101.02364:1889 103.03882:1240 109.02930:1161 111…	8	3750	4	4379	3586	4030	4358	3103	3886	3304	1764	4700	2457	2081	3229	2047	5	3850	11	6548	5135	4874	4153	4849	3657	3325	3798	3457	1876	2943	1402	4802	3012	5	3820	12	3581	3696	3131	4104	4410	3978	3150	2272
4.003	184.036	[M-H]-	60.28	184.03624:2582 185.00441:458 185.02266:139 185.04116:390 185.08029:139 186.04511:139	43.00041:257 59.01270:151 68.99495:152 79.95558:153 85.01957:225 92.99485:279 99.92408:130 108.02060:102 111.00496:86 116.99333:164 126.03015:147 128.99514:140 134.04625:185	5	662	9	727	185	1332	1346	529	436	501	585	392	454	1211	147	912	15	804	13	1239	119	243	581	413	939	462	402	738	519	628	1056	587	315	11	829	14	1451	760	1140	118	648	1528	685	1163
5.444	184.061	[M-H]-	58.01	184.06181:1295 184.91638:68 185.00399:247 185.02067:68 185.04210:102 185.06574:264 185.07779:136 185.11696:102 186.07123:102	44.99789:556 70.99238:134 83.01397:112 85.02967:118 92.99556:210 104.99354:124 116.99494:112 133.02622:89	0	1286	17	1051	529	1279	1235	839	0	1355	566	628	1224	691	22	863	8	1114	0	2928	1266	21	1683	1230	776	792	554	567	0	649	480	1345	656	0	1044	8	812	557	706	480	703	861	0	500
7.372	185.022	[M-H]-	29.05	185.02259:5470 185.05545:212 186.02402:318 186.04090:1810 187.03602:1657 187.07254:843	41.00269:356 44.99800:1171 59.01379:2360 78.95823:1326 87.00787:738 93.03408:1542 96.95951:742 99.00743:624 111.04491:325 115.03913:374 119.04963:722 127.03910:336 132.03191:137 135.04430:172 142.01949:68 147.06432:354 159.02939:547	31	1731	36	1724	410	1583	1661	1339	780	2943	2016	727	6076	1174	1437	1990	38	1386	176	2016	1258	965	1856	2273	1259	1080	1151	784	1955	1944	1232	1222	895	34	1533	34	1570	1318	1692	499	443	2289	790	1244
1.792	185.048	[M-H]-	25.38	185.04758:3818 185.07897:202 185.11709:121 186.04791:261 186.07971:81 186.11419:326 187.02433:4062 187.06009:161 187.09592:121	41.00344:384 57.03396:147 67.01781:144 79.05484:665 89.03934:950 92.99516:110 107.04901:1795 111.00800:158 117.03373:802 123.04402:204 134.03700:8815 135.04443:25754 136.04761:1901 137.02391:320 151.04051:115 159.04630:84	50	612	98	900	1272	508	610	883	586	417	395	906	336	798	710	547	111	755	121	323	668	1572	796	468	657	871	894	1338	494	415	546	651	490	113	727	60	446	449	586	1023	806	319	463	375
7.318	186.04	[M-H2O-H]-	92.75	186.03983:9383 186.06749:298 187.00338:150 187.03561:4218 187.06970:299 187.10232:225 187.93951:375 188.05425:3429	41.99758:500 44.99784:888 55.01818:668 56.99795:325 59.01327:5495 71.01262:1934 73.02869:431 75.00766:2940 80.96443:7508 81.96438:137 82.95977:399 85.02834:1493 89.02293:293 96.95853:254 99.00714:317 100.03897:3292 101.04204:815 125.02281:220 128.03217:181 133.01031:17 142.04852:198	14	2182	42	2159	1886	2054	1932	1411	1902	4562	2110	1824	2914	1439	2059	2068	29	1981	44	4727	4794	2118	4442	2321	1571	1673	1766	1279	2159	1966	1208	2659	1313	19	2308	18	1486	1385	1550	1078	1668	1693	1542	1712
3.9	186.045	[M-H]-	227.37	186.04507:7384 186.46437:325 186.98211:99 187.04170:34859 187.10000:99 187.11522:99 187.54498:66 188.01841:66 188.04482:2196	42.99962:1110 68.99568:44 89.02363:1190 115.02069:4450	0	355	11	761	212	209	72	277	0	135	112	118	165	85	0	122	15	332	38	1491	626	0	0	346	86	82	153	140	0	237	123	322	363	11	358	7	113	194	129	162	139	146	25	234
7.815	186.076	[M-H]-	43.08	186.07552:2708 186.93246:525 187.02694:182 187.03964:243 187.05762:182 187.07014:243 187.09606:121 187.94081:1306 188.05551:321	41.00300:542 44.99846:1442 55.01851:330 59.01359:1237 67.01866:450 71.01327:556 75.00888:1313 80.96463:556 83.05062:501 85.02937:9398 86.03242:344 87.00841:2408 88.01169:288 93.03412:2676 94.03711:176 95.01285:165 97.02930:304 99.04548:445 109.02844:798 111.00860:1315 112.04501:172 113.02326:161 125.02274:204 127.03973:1071 137.02283:302 171.02883:364	14	227	30	114	316	244	107	98	133	244	224	124	402	57	221	141	4	148	32	0	330	511	1048	219	185	353	134	221	111	185	197	179	56	14	189	38	135	240	210	214	136	178	290	150
6.521	186.076	[M-H]-	42.83	186.07649:2347 187.02523:408 187.07987:324	79.95669:11601 85.02839:115 93.03326:352 111.00794:93 116.99317:80 127.04176:67	7	611	14	641	748	361	523	341	290	227	241	558	370	327	476	360	27	640	0	360	805	598	491	906	563	971	535	748	211	680	323	498	646	6	627	15	404	634	553	1011	822	568	349	362
6.278	187.024	[M-H]-	103.05	187.02360:17632 188.02811:1419 189.04122:901 189.07684:2784	43.01913:2540 44.99766:3462 55.01789:173 59.01300:2653 67.01735:475 69.03293:705 71.01248:175 73.02767:548 85.02874:21001 93.03372:7833 99.04473:1364 109.02878:1821 111.04390:1387 125.02353:446 127.03893:2872 134.03471:1006 143.03271:212 161.02219:1053	150	112	161	156	327	194	188	167	8256	263	162	239	215	34	14632	261	185	134	138	823	208	11355	225	345	31	209	150	115	7930	61	236	116	148	114	190	150	122	209	229	260	167	127	8150	192
1.772	187.024	[M-H]-	27.58	187.02444:3752 187.05998:82 187.09603:165 188.02684:506 188.06111:83 188.99665:1286 189.01539:206 189.04148:124 189.05351:83 189.07552:83	41.00256:194 57.03378:99 81.03468:77 92.99484:106 108.02072:174 109.02806:20 111.00840:88 116.92685:19 134.03516:8270 137.02159:89 145.02773:21 159.04308:86	123	2111	144	1855	2824	1725	1971	917	1301	1545	1093	1929	1046	1200	2542	1039	122	2108	178	2293	3412	3623	2902	2143	1439	2409	1611	1772	815	1709	1901	1158	1640	137	2107	137	1712	2087	1460	2253	1895	1902	1658	1079
6.053	187.026	[M-H]-	114.73	187.02425:9817 188.02992:894	71.01336:152 81.03365:233 99.04395:225 122.03557:201 128.99332:131 144.04393:147	122	10680	209	10166	18604	13746	11195	11278	122	11178	8894	14209	9953	8172	77	7655	246	14653	205	9272	20931	62	20652	15643	7744	8018	13915	12277	39	6195	8354	10132	10616	147	9109	192	5994	5953	8172	12426	6768	8644	377	6638
7.249	187.035	[M-H]-	70.29	187.03514:10591 187.05883:360 187.07389:362 187.10806:454 187.94212:363 188.03740:987 188.05638:2802 188.09335:181 188.24554:182 188.98094:508 188.99393:182 189.01613:181 189.03885:1218 189.05675:453 189.07572:1007	41.00322:1215 43.01869:1457 51.02314:85 55.01872:2403 57.03392:1220 59.01365:9525 60.01643:236 67.01828:163 71.01346:8202 72.01646:317 73.02947:1162 75.00804:37 79.01778:129 83.01308:892 85.02898:3589 87.00845:596 88.01004:104 89.02406:1885 98.02403:437 99.00803:416 101.02413:1923 111.04446:244 116.03468:295 119.01636:429 135.04591:73 143.03374:83 161.02345:59 173.04427:113	30	7113	52	10590	5420	10763	11492	7392	8552	6610	4127	4662	11514	5953	8452	6694	23	7382	25	3594	10774	8233	9236	10202	6832	10309	4964	3272	5883	8923	3354	10245	3935	32	6428	32	7354	4090	5999	5470	4215	5841	4086	3398
3.9	187.042	[M-H]-	307.02	187.04170:34859 187.10000:99 187.11522:99 187.54498:66 188.01841:66 188.04482:2196 188.21489:66 188.94948:536 188.99697:676 189.04414:599 189.07916:132	42.99962:1110 68.99568:44 89.02363:1190 115.02069:4450	35	1387	48	2569	739	562	362	933	61	506	317	423	536	270	5	294	48	1501	88	5418	2905	0	165	1097	199	191	493	286	27	463	228	1029	1068	88	1182	37	268	456	307	359	405	218	29	767
4.043	187.042	[M-H]-	17.72	187.04176:1291 187.09749:131 188.02649:131 188.05053:131 188.95037:131 188.99982:907 189.04077:131	42.99885:266 59.01356:226 68.99494:154 79.95705:105 85.02042:213 92.99537:269 94.99323:118 99.92517:154 104.99470:92 111.04427:128 115.02078:217 116.92766:210 128.02586:172 142.98957:64	40	1516	225	2651	1212	948	495	1710	39	707	483	436	669	508	92	362	52	1038	307	1519	1850	91	165	1146	219	185	326	284	310	446	188	1007	662	66	800	242	268	456	295	185	178	163	1416	767
1.355	187.076	[M-H]-	10.41	187.07607:4400 187.09578:385 187.13382:101 188.02843:1298 188.07870:425 188.99703:534 189.01607:186 189.03283:273 189.07873:101	57.97522:163 68.99457:39 99.00506:15 116.05038:293 131.06046:15 149.05952:82 162.02618:1772 172.05276:302	0	1051	0	1496	673	1234	1024	845	877	722	925	975	1310	1088	886	1743	0	978	0	650	999	816	1222	1239	1431	888	570	344	821	606	472	1770	580	10	1095	0	819	742	764	620	502	801	641	575
7.32	187.109	[M-H]-	70.65	187.10871:1887 188.03588:325 188.05508:1687 188.09027:325 188.11034:326 188.97661:163 189.00547:407 189.02005:163 189.04037:1180 189.05940:325 189.07525:325	44.99803:2169 47.01324:348 57.03349:849 59.01320:8271 75.00792:6340 80.96458:3268 100.03959:858 112.07487:30 115.00266:234 125.02315:520 130.05132:62 133.01244:51 145.01343:377	0	263	35	202	135	412	270	96	80	1025	37	95	835	317	9	261	0	280	5	1078	196	162	378	333	159	132	0	68	331	283	304	270	33	13	259	12	183	178	263	60	15	363	172	20
7.255	188.055	[M-H]-	60.07	188.05671:2759 188.55535:158 188.98089:779 189.00069:236 189.04000:589 189.06066:315 189.07520:315 190.04188:315 190.06740:158	41.00311:1240 55.01884:1589 57.03450:975 59.01371:6669 60.01705:211 71.01356:5342 74.02373:848 83.01332:502 89.02380:705 98.02364:333 99.00788:47 101.02407:313 116.03409:466 119.01582:496 144.02937:204	25	1440	65	1730	1035	1990	1688	1779	1667	2360	1373	1305	2170	1619	1428	1970	28	1670	76	1828	2011	1260	2057	2322	1399	1541	1138	898	1705	1293	732	2628	836	32	1312	52	1411	997	1957	766	806	1884	995	1231
6.857	188.056	[M-H]-	130.77	188.05614:8165 188.98023:664 188.99821:499 189.04039:905 189.05783:363 189.07652:519 190.04110:173 190.06401:173	42.00669:205 44.99817:45023 46.00069:412 57.03374:69 59.01355:174 71.01335:298 73.02869:210 78.03397:365 81.03386:235 83.01334:117 85.02889:540 87.00771:478 93.03358:136 98.02371:232 111.04494:152 124.03956:69 127.03965:183	9	3343	33	4018	6244	3530	3092	1995	2688	2328	1035	4084	1466	1781	3092	1916	29	3543	30	288	7414	5055	4844	4776	2975	3860	3909	5491	2016	3355	1673	6321	5208	29	3469	30	2365	3162	2626	3520	3381	2511	3891	1688
8.054	188.056	[M-H]-	45.55	188.05597:2425 188.94189:225 188.98426:62 189.00431:1860 189.03934:476 189.05872:208 189.07598:93 189.99801:93 190.01282:125 190.03593:166 190.07178:193	57.03412:558 59.01391:2505 60.01763:50 67.01843:18 71.01360:245 75.00847:8472 76.01152:375 80.96471:70 89.02354:127 95.01184:108 99.00774:586 117.01762:60 129.01907:566 131.08180:255 150.96906:44	9	1124	28	1015	597	1139	790	559	730	974	835	434	1116	629	537	1397	22	846	29	2047	1410	1148	1784	1290	824	861	606	612	876	576	1144	1170	532	25	737	20	772	784	970	493	788	996	736	847
7.03	188.056	[M-H]-	269.68	188.05596:36986 188.98218:768 189.03972:766 189.05842:3107 189.07683:2769 190.05928:1469 190.08717:384	41.99819:76 71.01313:301 74.02454:112 80.99565:32 98.06013:159 100.07523:278 102.05543:1458 103.05794:45 116.07139:474 119.04826:27 128.03484:575 140.07059:285 144.06525:90 158.08322:321	26	7746	24	7317	1707	5327	9182	5636	4321	57958	27548	9823	21406	7990	6022	7925	32	5632	22	1517	2909	2451	3113	4502	3835	3106	4178	2510	4840	6356	7069	5237	4741	38	6356	33	2377	2741	2872	996	4718	2334	3775	4604
7.524	189.039	[M-H]-	38.03	189.03982:4004 189.07806:204 189.94028:102 190.01384:102 190.03618:1445 190.07312:153 190.43002:3179 190.46207:972 190.48650:102 190.51945:102 190.56814:153 190.65309:153 190.67941:102 190.81374:153 190.86466:102 190.97067:153 190.99107:131 191.02111:811591 191.07771:101	41.00303:2470 41.99826:297 47.01292:684 53.03878:152 55.01850:502 57.03407:7437 58.02951:419 63.00377:360 67.01810:8377 68.02113:450 72.99339:6970 73.51182:114 73.79778:104 74.02410:5388 75.00744:1480 76.01012:148 79.95606:227 83.01273:1961 84.00818:900 85.02891:5625 86.03169:859 87.00820:35620 87.17322:146 88.01116:850 96.95876:739 99.00761:3105 100.01158:198 101.02359:1878 103.03891:1240 111.00…	32	4956	56	4985	3804	5662	6353	6831	2674	6746	4445	2549	7866	5490	4963	5145	59	4399	75	3300	4420	2794	6718	4321	4103	2660	5427	3334	5266	3507	8446	3518	4510	68	3670	67	3758	2827	3860	4619	2447	2887	2999	5008
5.746	189.041	[M-H]-	12.6	189.03921:2105 189.07852:169 190.99323:168 191.01898:7091 191.05467:3687	41.00282:938 67.01847:601 71.01336:2152 80.96431:26 83.01290:491 99.00787:1065 111.00820:566 121.02820:102 129.01888:252	56	1429	88	673	1344	382	713	557	272	479	744	850	386	750	282	613	80	910	180	247	1032	488	509	647	680	892	941	1041	225	684	1591	523	1491	85	1215	78	761	1083	744	1468	1410	935	285	1222
2.401	189.041	[M-H]-	17.72	189.04006:2584 189.07630:109 189.10873:73 190.00189:146 190.04244:182 190.07052:146 190.10687:254 190.99498:306 191.01460:362 191.03129:146 191.05632:235 191.10519:73	44.99809:513 70.99331:140 75.00714:124 79.95659:124 92.99605:310 99.00737:102 102.99866:131 116.99484:146 120.99102:108 128.99571:143 132.86625:118 135.04512:131 160.98560:115	59	1192	62	1202	1025	1175	1170	362	95	457	2419	3570	612	744	113	586	63	833	59	1043	1239	68	717	1612	985	1052	879	824	103	1132	746	615	894	54	1048	70	746	1040	1227	916	1186	1004	69	691
1.812	189.111	[M-H]-	17.36	189.11143:3201 190.06380:118 190.11629:118 190.99494:324 191.01519:500 191.03524:204 191.05596:532 191.06964:607	41.99786:113 59.01331:30 79.05443:655 83.01389:129 89.03964:1045 91.05443:371 93.03364:380 105.03336:255 107.04887:1264 117.03359:518 121.02924:253 123.04411:113 128.99570:38 134.03658:8648 135.04482:23298 136.04816:1647 137.04909:184 149.02190:68 179.03375:194	66	468	45	654	392	412	420	320	281	596	466	768	461	509	384	599	67	447	30	352	558	256	1168	512	552	452	378	318	552	625	476	329	534	63	531	44	709	447	403	384	323	380	356	403
7.819	190.036	[M-H]-	36.95	190.03624:2437 190.07037:713 190.09966:103 190.41000:155 190.42910:505 190.46421:1493 190.99772:246 191.05393:228177 191.29531:103 191.32347:103 191.34290:103 191.47405:258 191.56637:103 191.64899:103 191.79970:103 191.81536:267 191.82531:206 191.84249:155 191.86086:206 191.90131:206 191.90815:103 191.91918:155 191.94512:206 191.95696:103 191.97754:206 192.02358:2785 192.05865:18799 192.09504:252	41.00319:504 44.99804:1137 55.01829:389 57.03344:837 59.01344:1196 67.01838:516 71.01329:1100 75.00807:2062 78.95965:104 80.96481:505 81.03434:516 83.04956:506 85.02926:5519 86.03207:259 87.00828:2324 88.01124:168 93.03397:2115 94.03697:237 94.99328:188 97.02903:293 99.04403:434 101.02294:135 104.03467:243 111.00835:1604 113.02332:131 115.03775:131 116.99573:134 127.03906:909 137.02335:148 144.02…	5	678	50	470	386	515	527	375	387	1762	909	945	809	500	608	744	8	583	95	1554	607	806	655	813	419	356	541	363	367	414	308	1008	482	12	593	38	849	390	510	435	496	904	395	537
3.513	190.076	[M-H]-	42.24	190.07628:4001 190.48118:145 190.96504:507 190.99429:483 191.01423:626 191.04262:236 191.07272:12395 191.08845:3313 191.12468:145 192.07629:1180	42.99929:926 55.01897:137 61.00835:140 70.99328:343 79.95591:288 83.01249:302 87.00659:180 89.03891:145 92.99449:697 94.99336:111 96.95972:3458 99.02529:320 102.99803:102 109.02874:155 111.00691:143 117.03547:2045 123.00648:243 125.02268:295 128.99570:133 134.86449:138 137.02295:203 160.98265:79 180.02762:237	13	981	27	545	569	867	948	936	333	1489	492	336	1975	606	497	434	29	867	37	2002	926	266	1320	716	617	340	433	478	476	513	762	558	411	49	957	43	489	566	568	576	445	596	304	424
7.34	190.079	[M-H]-	31.6	190.08120:2614 190.46565:285 191.00133:226 191.02163:3760 191.05564:33629 191.11208:114 191.90017:114 192.02222:609 192.05902:2401	43.01887:352 44.99793:543 59.01361:1666 71.01288:1280 72.99235:240 75.00730:2657 78.99973:34 80.96437:4044 83.04913:85 101.05981:140 115.03940:68 129.05534:108	6	824	19	940	448	727	901	521	786	688	784	690	1445	719	1076	804	18	964	15	934	772	687	655	716	689	791	814	709	947	985	788	915	951	21	992	1	684	528	775	596	733	668	980	708
9.186	191.021	[M-H]-	39.75	191.02098:12866 191.05361:2865 191.10970:28 191.26020:28 191.36294:42 191.41464:28 191.53124:28 191.69649:28 191.76926:42 191.79956:28 191.82424:55 191.92995:69 191.97778:42 191.99897:41 192.02263:1054 192.05938:536 192.08266:28 192.15761:28 192.68751:28 192.70408:28 192.92911:115 192.99378:90 193.02558:327 193.05949:260 193.08682:55	57.03338:266 67.01817:205 75.00743:68 87.00842:1429 93.03411:117 102.94979:47 111.00788:1194	138	4471	340	3082	14742	3461	2616	4007	5298	14676	15701	32230	3341	2558	5161	6241	344	8397	339	2079	30585	12347	13729	4685	6098	6620	3968	7022	2558	6099	5883	4738	11048	305	10826	372	7718	13009	3765	19536	9999	9744	7872	2524
9.981	191.021	[M-H]-	46.39	191.02123:14369 191.05335:1963 191.08755:19 191.61597:20 191.83280:20 191.84100:20 191.86623:39 191.93173:39 191.99984:20 192.02367:989 192.05938:509 192.15023:30 192.17823:20 192.26487:20 192.39829:20 192.50642:20 192.54457:30 192.60289:20 192.65552:20 192.76275:30 192.77307:30 192.83100:20 192.85343:20 192.92813:63 192.99267:97 193.02432:323 193.05954:85 193.08690:53	44.99756:225 59.01349:174 75.00668:89 87.00729:778 93.03374:118 99.04528:77	99	2633	174	1804	7546	1469	1033	2457	2546	13668	9382	16053	1360	1289	1988	2003	136	3820	149	11618	14943	4697	7602	1871	2244	1874	1532	2443	800	2348	2508	1417	3880	190	3525	158	4561	4630	1052	7426	3022	3224	2037	1061
8.63	191.023	[M-H]-	97.32	191.02279:28053 191.05119:17676 191.08185:100 191.47657:70 191.70790:70 192.02283:3364 192.05885:2995 192.08338:70 192.50502:70 192.76483:70 192.92680:176 192.99123:140 193.00738:105 193.02837:695 193.05959:1431 193.07920:105	41.00262:828 72.99226:431 75.00767:1052 79.01827:3236 80.02147:17 81.03390:113 87.00824:1642 93.03372:168 97.02831:1047 111.00782:1114 115.00254:110 123.00789:20 141.01756:87 159.02859:85 171.03011:15	176	9290	334	6000	26581	6615	6452	8127	11027	18887	27691	66457	6284	5940	11137	13315	325	20366	502	9600	65320	36321	28217	9361	14666	19817	8088	17125	6751	15926	15434	9633	31069	516	29396	433	31886	41924	11214	65169	31860	24874	26724	14999
1.464	191.034	[M-H]-	6.93	191.03387:3547 191.07108:776 192.00030:185 192.03826:696 192.07494:192 192.45273:74 192.99034:364 193.00929:342 193.04963:3868 193.08454:218	44.99768:154 63.02375:26 78.99838:71 92.02629:1830 93.03414:1389 104.02580:257 108.02074:588 117.03358:111 120.02079:885 134.03568:825 135.04457:1470 144.04657:148 148.01544:165 153.08138:18 160.84154:80 162.83823:33 176.01154:213	36	1015	34	738	965	635	775	705	773	611	1137	881	1271	942	761	812	49	1117	51	840	1453	902	1459	690	899	1034	747	822	751	1061	1293	668	836	50	1044	79	1404	1033	1529	1187	998	989	908	973
1.523	191.035	[M-H]-	5.73	191.03349:1397 191.05290:374 192.03577:328 192.99452:318 193.01329:287 193.02850:151 193.04805:2178 193.08595:202	61.98713:409 78.99833:163 81.03454:263 83.05846:101 92.99533:111 97.06479:323 108.02052:1053 125.09576:861 134.03615:15 137.02272:2408 151.03848:83 175.03954:58 183.10043:22	24	1016	37	856	1086	693	852	798	905	609	1399	998	1467	921	848	917	44	1204	46	905	1631	981	1294	744	1018	1219	843	932	817	674	1429	694	980	49	894	68	970	1097	1755	1157	1102	716	969	913
8.848	191.054	[M-H]-	50.3	191.05364:16790 191.09077:81 192.02290:1149 192.05855:1821 192.30649:63 192.43033:42 192.83089:42 192.92758:255 192.99247:147 193.02735:364 193.06103:445 193.08536:84	41.00286:151 44.99742:290 59.01325:260 68.99573:151 71.01335:189 75.00795:339 85.02918:888 93.03361:259 99.04399:212 105.01876:178 111.00865:446 125.02488:158 137.02485:89 159.02553:64	316	21999	739	22683	10341	23910	23395	24449	15097	6997	7096	4987	13208	24933	18615	16521	828	11828	655	0	3136	6258	3680	13206	16100	14198	14310	12059	18388	15439	11838	12125	4660	616	6940	707	7161	6295	17461	0	5957	6936	9168	13600
8.223	191.054	[M-H]-	206.15	191.05387:74726 191.53484:74 191.63897:74 191.66799:74 191.72829:73 191.74384:73 191.79538:73 191.93597:110 191.99844:110 192.02319:1988 192.05846:6614 192.43971:74 192.54582:74 192.73201:73 192.93044:73 192.94659:73 192.98973:184 193.03461:3310 193.05906:1489	41.00315:110 44.99797:1164 55.01905:151 57.03458:314 59.01351:1993 67.01836:262 71.01314:1255 75.00824:10631 76.01156:195 78.95803:585 80.96461:394 85.02909:3888 86.03141:122 87.00800:797 88.01136:61 89.02331:598 93.03384:703 99.00846:927 101.02355:122 108.02151:174 111.00818:618 117.01859:92 129.01895:759 135.02930:844 150.97348:43 159.02971:178 173.04463:108	580	92699	1893	76080	54890	87530	86971	74819	57629	61709	64734	3638	60964	90500	76820	59981	2184	59255	1910	238495	17117	47108	44690	64067	56667	53892	76793	59887	74390	58644	62702	54820	37638	1589	51864	2363	51672	41762	65865	14733	37134	41301	46429	73373
7.252	191.057	[M-H]-	19.55	191.05573:3418 191.10334:42 192.01682:84 192.05880:207 192.10450:42 192.97072:42 192.99395:199 193.01221:131 193.03290:63 193.05025:84 193.06665:84 193.08793:84	39.00468:177 44.99739:757 55.01797:287 68.99639:79 74.02416:1794 80.99511:405 85.02924:159 93.03368:181 102.99875:76 113.00211:43 119.01641:814 133.98920:86	734	51426	2494	34519	34692	50826	58564	64693	45691	19786	53385	18905	63104	48079	43729	53149	1012	47497	2377	26008	13800	15805	16985	60912	21762	16230	39194	38508	50814	51097	57345	26528	16961	728	50309	3190	38411	33081	25915	26954	19559	20479	18315	39494
1.435	191.072	[M-H]-	7.25	191.07228:3984 191.08897:90 192.03689:285 192.07462:181 192.45505:182 192.99264:268 193.01021:289 193.05038:3827 193.08500:249	44.99795:372 68.99577:84 78.99932:68 82.07008:308 108.02106:113 109.09226:2512 130.99158:96 149.02434:229 151.04021:7 153.08250:413 161.02374:81 175.04112:184 178.99767:96	11	574	0	462	846	310	719	302	428	542	540	384	600	461	602	427	9	645	15	889	661	963	931	417	509	653	636	632	533	442	715	395	484	9	495	22	471	486	822	825	654	565	525	526
3.488	191.074	[M-H]-	12.85	191.07285:2670 191.12591:156 192.05183:117 192.07605:247 192.99001:242 193.01025:274 193.02695:78 193.04646:195 193.08417:209	44.99763:189 68.99494:137 92.99443:405 99.02323:102 99.92624:102 101.04064:108 117.03548:232 120.98958:83 132.99116:83	0	4839	21	2861	2650	3462	4092	3964	1388	6213	2147	1377	9143	2708	1642	2318	0	3638	39	8998	4111	1527	6408	3607	1925	1513	2036	1758	2202	2391	3386	2389	1645	0	3397	0	2571	1613	2342	2924	1524	2912	1024	1398
8.848	192.022	[M-H]-	46.7	192.02342:3473 192.05888:1591 192.10346:134 192.92803:224 192.99179:89 193.02463:979 193.05986:341 193.07736:134 193.28533:90 193.81190:90 194.06615:90	39.02340:197 44.99767:187 57.03428:682 67.01802:494 71.01243:148 75.00856:480 78.95809:620 85.02918:1813 87.00807:2054 96.96892:182 111.00804:2232 127.03918:118	18	1202	37	758	2238	1091	818	1212	1183	2355	2887	5529	801	872	1377	1544	20	1964	37	5406	4500	3156	2204	1308	1457	1662	1017	1636	748	1547	1426	1062	1993	37	2502	23	2888	3092	1265	4066	2624	2221	2467	1745
9.176	192.023	[M-H]-	26.63	192.02278:2643 192.05893:810 192.09015:71 192.36042:47 192.44769:71 192.52700:47 192.55525:47 192.60593:47 192.62191:71 192.64491:47 192.88963:47 192.91845:47 192.93898:71 192.99163:158 193.02377:593 193.06097:173 193.08490:71 193.26724:47 193.40352:47 193.82506:47 194.02501:147	57.03410:758 66.99856:453 78.95834:189 87.00804:2355 96.95923:86 104.99508:183 111.00828:2182 164.99812:16	24	508	41	356	1328	316	421	593	577	1251	1415	2348	377	422	508	634	35	741	42	678	2227	1000	1206	572	595	642	409	746	530	643	572	656	878	67	975	42	698	947	377	1403	901	861	663	264
8.848	192.058	[M-H]-	31.34	192.05830:3293 192.92695:346 192.99395:159 193.02836:466 193.05949:844 193.08419:106 194.06303:213	41.00303:177 44.99778:436 59.01332:938 71.01299:373 75.00837:2354 78.95767:178 85.02902:1536 93.03405:590 96.02152:66 99.00834:261 102.93271:80 105.01787:143 111.00847:732 116.99528:98 129.01814:171	42	2170	99	2176	1504	2350	1926	2351	1829	1611	2028	1811	1378	2225	2025	1832	77	1814	68	3540	1126	1690	1165	1496	1603	1663	1517	1634	1607	1713	1541	1450	970	106	1397	107	1635	1438	1757	1437	1230	1281	1290	1725
5.098	192.059	[M-H]-	17.82	192.05930:4311 192.98950:292 193.00949:92 193.02217:138 193.05796:183 193.08706:183	44.99754:188 59.01417:115 70.99271:140 85.02807:151 92.99473:206 104.99592:108 116.99408:119 120.99214:118	16	486	35	310	407	281	284	421	302	220	510	468	291	559	457	530	58	620	46	395	312	495	495	333	418	1380	460	504	632	544	875	484	355	55	495	42	587	612	525	542	651	572	457	626
7.967	192.06	[M-H]-	161.92	192.05912:16051 192.36336:262 192.39126:131 192.52359:197 192.56022:197 192.61340:131 192.78691:131 192.85712:131 192.98612:197 192.99757:196 193.00971:262 193.03446:2352 193.05997:3463 193.53644:131 193.55891:131 193.69571:131 193.87116:197 194.03830:262 194.06284:653 194.11715:131	41.00323:983 47.01333:235 57.03387:560 59.01361:2764 67.01808:361 68.99530:105 72.99293:599 87.00820:5594 99.00752:643 101.02320:149 105.01851:1079 111.00801:922 137.02283:279 143.03342:135 154.99593:77 171.02942:464	64	17130	151	15515	14558	16420	16655	17375	11980	18143	20888	11859	18661	16993	14184	14160	193	12948	159	84505	10019	9459	10416	12795	11768	10896	11595	11182	13851	11842	15290	9847	8918	183	12985	332	13109	9359	10080	5972	8211	10294	9146	16596
7.651	192.141	[M-H]-	94.17	192.14148:3453 192.15815:893 192.18210:2574 192.20261:893 192.22472:1489 192.24735:1976 192.27606:1489 192.29425:1191 192.30754:1489 192.32324:1489 192.33404:1489 192.37723:1694 192.40310:2944 192.41715:1191 192.44771:3288 192.46383:1893 192.48150:1777 192.51741:2262 192.53129:3972 192.54670:4950 192.57708:2489 192.58282:1532 192.58794:893 192.60186:2409 192.63077:1488 192.64461:2042 192.66614:14…	41.00329:31567 43.01910:74094 44.02208:1379 44.99813:145150 45.34404:566 45.40890:466 46.00248:1382 53.03930:3068 55.01879:10182 57.03453:14555 58.00566:3309 59.01372:91008 60.01687:1626 60.99276:1616 65.03943:2875 67.01866:19495 68.02140:736 69.03414:17194 70.03685:591 71.01373:29926 72.01686:1060 73.02911:15901 79.01860:442 81.03434:38976 82.03764:1864 83.04951:23032 84.02105:2852 84.77110:3499…	0	729	0	715	566	813	464	134	391	664	552	612	1207	452	238	701	0	404	9	1024	524	394	770	868	917	510	692	617	549	350	298	546	404	0	609	0	353	628	725	596	581	592	462	494
7.645	192.181	[M-H]-	118.11	192.17468:1989 192.19429:894 192.20481:894 192.21925:1192 192.22839:894 192.24655:1191 192.26176:1489 192.29004:1757 192.30602:1191 192.32417:2526 192.35211:596 192.36961:1490 192.38914:1489 192.41531:894 192.45556:3340 192.48215:1707 192.50406:1489 192.51550:3187 192.54283:1489 192.57363:1191 192.59450:1489 192.60561:1489 192.63673:1629 192.66737:1517 192.68674:1191 192.70603:1191 192.72189:1618…	41.00359:21909 42.00655:484 43.01920:50720 44.02211:932 44.99829:111091 46.00139:762 47.00169:498 53.03942:2068 55.01892:6996 57.03459:12437 58.00613:2484 59.01397:71176 60.01702:1446 60.99327:1221 67.01885:12705 68.02205:634 69.03444:13407 70.03756:561 71.01380:23398 72.01716:721 73.02933:13850 74.03250:439 75.00841:485 81.03453:27295 82.03727:1298 83.04968:18198 84.02127:2440 84.77084:2786 85.0…	0	920	0	853	833	1416	1494	2559	980	833	1145	1827	1336	1194	1340	936	0	1467	0	1579	1133	340	1457	1267	970	912	1177	939	1048	644	1011	1432	1079	0	1606	0	1094	1004	991	660	1062	1155	929	679
7.641	192.246	[M-H]-	577.95	192.25118:5862 192.26868:1708 192.28669:1191 192.31878:1191 192.34294:3984 192.35328:1191 192.36127:1191 192.37078:2472 192.39349:1637 192.42041:1488 192.44284:4228 192.46361:5025 192.50533:1191 192.51979:1489 192.53443:1489 192.55592:893 192.57256:1191 192.59120:1489 192.61072:1489 192.63453:1607 192.65954:2681 192.67442:1502 192.68682:2805 192.69892:893 192.71001:893 192.73052:1843 192.75217:27…	41.00351:30553 43.01915:66669 44.02251:1207 44.86359:1361 44.99835:149798 45.34339:402 45.43480:402 46.00203:1246 47.00169:469 53.03941:2929 55.01903:9240 57.03448:14524 58.00599:2853 58.83563:615 59.01398:91793 60.01703:1728 60.99298:1863 65.03921:2717 67.01881:18461 68.02146:1059 69.03456:16655 70.03718:894 71.01385:29196 72.01655:1128 73.02898:16825 81.03462:36702 82.03746:1695 82.79625:440 83…	0	894	0	768	1385	960	753	540	894	1097	717	1955	936	1168	1549	1435	0	991	0	1598	704	632	1389	1924	787	969	1105	1108	1496	1224	1079	1318	912	0	1041	0	876	482	1363	1017	976	744	1503	1470
8.868	193.022	[M-H]-	16.03	193.02186:4007 193.04788:851 193.08055:137 193.90225:69 194.03052:137 194.08417:69 194.34892:103 194.44661:103 194.92304:103 194.98719:172 195.00388:103 195.02943:101 195.05034:7349 195.08992:102	41.00286:225 44.99772:91 57.03410:431 67.01871:394 75.00673:675 87.00783:2770 93.03458:287 111.00823:2619 118.99415:43 129.01801:76 137.00291:38	14	302	61	209	718	100	94	304	562	584	982	1343	408	381	309	505	27	730	68	1482	1135	801	745	427	580	608	365	460	376	694	533	446	614	23	771	66	858	782	639	1059	814	655	754	515
8.034	193.033	[M-H]-	35.32	193.03346:5811 193.05986:1513 193.16141:78 193.25023:78 193.32150:78 193.40255:117 193.44454:78 193.67665:117 193.93928:117 194.03731:773 194.06191:117 194.45032:327 194.47359:117 194.70845:78 194.77802:78 194.83683:78 194.98713:194 195.00681:355 195.01631:146 195.05044:43462 195.13295:78	44.99744:981 57.03358:395 59.01351:1309 68.99684:276 71.01277:660 72.99235:351 75.00791:2063 80.96400:296 83.04945:192 85.02878:2116 87.00776:2491 89.02357:149 93.03373:784 99.00761:414 101.02250:174 105.01824:370 111.00777:1436 113.03268:167 114.01789:157 116.99589:160 127.03939:340 131.08198:149 143.03445:64 154.99555:102 171.02916:129	33	3927	28	4858	2655	3668	3155	3815	4341	3501	3510	4457	2255	4875	4356	3723	52	3821	44	5372	2874	3505	4488	3680	5422	2890	1892	3291	4999	3456	4123	5532	2023	32	4501	60	3640	3154	4364	3206	4591	3031	2959	3506
2.694	193.035	[M-H]-	38.15	193.03535:5647 193.06407:122 193.08681:205 193.99414:123 194.03808:691 194.98915:469 195.00549:266 195.02894:1164 195.04904:205 195.06456:164	41.00274:81 44.99781:546 59.01343:1241 71.01263:61 85.02849:135 89.02350:168 99.00726:29 104.99403:26 111.00734:88 116.99525:41 129.01846:246	51	4508	32	5772	5290	4619	4986	4769	4873	2812	2607	3904	2046	5186	4827	2811	55	3818	73	2305	5530	3886	2894	3535	4180	4128	4974	4539	4733	6242	4101	3874	2691	76	3808	64	3642	4115	5852	6177	5446	2849	3953	4198
2.449	193.035	[M-H]-	113.7	193.03494:14511 193.08618:115 194.00462:77 194.03791:988 194.98696:765 195.00643:353 195.03891:449 195.06669:115 195.07555:77	44.99804:2981 55.01891:819 59.01281:207 71.01329:158 129.01831:324 133.02917:31 151.03938:9	62	14327	91	14301	16412	10552	11912	15239	11184	6791	6682	13826	5636	15378	20656	11172	60	13580	63	6783	11250	18014	15424	12859	11086	12844	17792	18848	12212	11607	10074	13866	15712	54	12718	71	11004	13978	12592	15513	14022	7718	12705	13086
1.515	193.051	[M-H]-	26.17	193.04935:6255 193.08615:219 194.00307:132 194.05380:475 194.08282:132 194.99023:437 195.00809:176 195.03194:1211 195.05015:132 195.06527:1234	44.99818:289 57.03381:131 61.98794:148 80.99550:7 81.03400:151 83.05934:1982 92.99536:242 95.04870:206 97.06473:178 105.03327:22 108.02144:672 116.99504:42 122.03603:1619 123.04400:2833 125.09705:455 134.03709:333 137.02448:1005 139.11221:1277 146.03529:142 151.03943:1908 160.84100:59 165.05434:17 175.03966:107 178.02676:78 183.10204:572	69	2834	134	1714	2299	1711	2073	1610	1349	1431	3098	1868	2384	1736	1724	1853	122	2562	117	5072	2638	1661	3070	1515	2239	2227	2348	1885	1902	1645	4866	2275	1895	89	2773	97	2446	2534	2568	2527	2475	2105	1618	2656
1.299	193.067	[M-H]-	1391.56	193.06598:288384 193.13682:76 193.23443:76 193.31211:76 193.46550:152 193.55864:76 193.59186:76 193.65341:114 193.69153:76 193.74413:114 193.76518:151 193.79904:76 193.81620:205 193.82233:114 193.83717:76 193.86259:114 193.89053:76 193.90626:76 193.95898:76 193.96464:114 193.98110:151 194.00252:151 194.03031:75 194.06914:33929 194.11164:113 194.21669:76 194.39630:114 194.42330:114 194.45554:114 1…	75.00432:86 92.99496:377 134.86301:251 165.07069:9343 193.06573:67388	0	172993	166476	182982	159252	174867	158758	161300	151619	112943	130648	158424	149808	171392	155414	126518	44	165447	151933	150108	154589	153093	172410	141101	155208	159818	149999	154321	142400	164023	165965	146192	143936	21	157731	145470	140188	177562	141915	161434	135188	151454	129112	151794
7.357	193.071	[M-H]-	138.98	193.07086:20116 194.07419:2251 194.99434:825 195.03019:462 195.05036:552 195.07715:370	43.01830:896 55.01822:389 57.03386:503 59.01355:3092 60.01627:114 71.01323:719 72.99188:286 73.02854:260 75.00778:514 80.96424:366 83.04980:214 85.02877:1770 87.00779:415 93.03382:554 96.95897:295 97.02898:297 99.00791:486 101.02331:375 108.02002:137 111.00775:222 113.02319:179 115.03942:200 119.04830:224 127.03942:191 131.03356:226 135.04351:102 141.01757:80 159.02888:447	18	14237	20	10752	13025	9979	11800	12622	10768	17222	17719	13950	20847	15564	15465	18367	8	14131	25	16867	18034	16049	16087	11636	11310	12693	14541	16312	15201	18570	15010	15077	15911	0	15790	19	12600	13800	11680	22222	17679	11318	13819	17233
7.636	193.112	[M-H]-	220.86	193.11971:12327 193.13996:892 193.15450:3176 193.16532:893 193.17954:1191 193.19951:1489 193.21827:1945 193.23237:1557 193.24882:1488 193.26666:1739 193.28200:4106 193.29915:2622 193.32735:3579 193.34489:2909 193.36371:1487 193.38114:5002 193.39778:5115 193.42006:1488 193.44136:2907 193.47232:1674 193.49341:1488 193.50515:8806 193.53798:1916 193.56181:2284 193.57659:1488 193.59276:1488 193.60616:…	31.99049:1022 41.00328:29694 42.00620:468 43.01906:67697 44.02170:1141 44.86351:1035 44.99820:148143 45.18757:443 45.37584:423 45.44906:415 46.00072:1695 47.00178:499 53.03938:2880 55.01868:9999 57.03425:13457 58.00553:3151 59.01378:94287 60.01609:1429 60.99284:1732 65.03908:2949 67.01872:17823 68.02171:1108 69.03426:17346 70.03680:695 71.01366:27445 72.01654:848 73.02891:18667 74.03187:569 79.01…	0	857	0	884	1061	1397	1070	1283	744	1116	866	1176	2265	1039	1425	3715	5	1332	0	2288	1245	466	1766	430	961	973	831	730	1391	1563	669	1494	592	5	1431	0	1200	1308	1394	866	755	2006	1492	1028
7.641	193.134	[M-H]-	168.84	193.12254:4233 193.14017:1191 193.15091:596 193.16457:894 193.17653:894 193.18604:894 193.20028:1489 193.21358:1191 193.22359:894 193.24287:1564 193.27132:1191 193.29784:1489 193.34924:1604 193.37918:2595 193.40164:1489 193.42222:1489 193.44517:1489 193.46297:1191 193.48747:1191 193.51242:1489 193.52681:1939 193.54705:1690 193.57226:1489 193.58597:1661 193.60354:1191 193.63248:1563 193.65250:1191…	41.00336:20079 43.01919:47174 44.02198:811 44.99819:100823 46.00152:900 53.03953:2353 55.01882:6603 57.03441:9707 58.00584:2467 59.01392:67120 60.01692:910 60.99301:1068 65.03904:1746 67.01866:12228 68.02163:494 69.03426:11913 70.03744:512 71.01360:20304 72.01702:653 73.02892:13331 81.03436:24768 82.03744:938 83.04939:15867 84.02104:1952 84.77083:4018 85.03081:357333 85.20668:466 85.51198:1489 85…	0	1756	0	601	910	1132	1210	521	837	822	1686	749	1109	1001	790	1226	0	1182	0	1425	1104	1045	761	1414	673	886	792	766	1289	1675	1267	1405	673	0	1112	0	1060	558	1206	2091	1032	409	738	888
7.634	193.237	[M-H]-	222.22	193.23788:8564 193.25747:1902 193.27968:1538 193.30663:1191 193.33136:1489 193.34377:1489 193.35703:893 193.37080:1489 193.39289:893 193.40795:3121 193.41813:1489 193.44872:1489 193.48263:1489 193.50459:596 193.52297:1489 193.54504:1489 193.56741:3368 193.60243:1702 193.61933:1489 193.63886:1489 193.66943:1489 193.69768:1191 193.71785:893 193.75197:1489 193.78038:1489 193.79762:1191 193.81687:893…	41.00332:27492 42.00644:712 43.01909:69183 44.02196:1238 44.86397:888 44.99821:128339 45.18673:404 45.36515:410 46.00131:1017 47.00196:526 55.01899:8923 57.03429:12977 58.00583:2809 59.01390:87114 60.01628:1582 60.99265:1553 65.03910:2377 67.01872:18017 68.02146:841 69.03415:16865 70.02617:1083 71.01364:25584 72.01745:758 73.02896:16442 74.03195:600 81.03432:34243 82.03715:1700 83.04924:18030 84.…	0	741	0	1085	972	1457	1337	1129	1312	1077	862	1157	558	1078	1740	956	0	1768	0	1406	1137	645	1276	819	1680	1387	1100	1501	783	884	1254	1958	826	0	1194	5	1244	799	872	632	749	571	265	689
5.353	194.103	[M-H]-	942.25	194.10268:22794 194.86726:72 194.98872:254 195.00606:293 195.03022:107 195.04767:108 195.06470:143 195.10617:1803 196.10491:464	44.99806:9463 65.00232:19 68.99515:43 85.02879:177 104.99606:18 111.00635:35 116.99465:30 164.99471:13	12	33825	40	39194	25607	46469	44358	35378	21108	65143	29454	16496	80356	33039	19257	40922	62	33758	8	12999	40919	20694	46147	38076	29980	22541	15359	21783	28939	18964	38654	32155	17694	8	32135	18	34338	31051	34750	27568	27097	34578	21313	25810
7.633	194.142	[M-H]-	109.6	194.13970:6325 194.16065:1489 194.18375:1192 194.20080:1490 194.22035:1192 194.23355:894 194.24504:894 194.26908:1941 194.29679:1489 194.31859:1878 194.33848:894 194.36225:1490 194.37979:894 194.39788:1192 194.42338:894 194.44814:894 194.47045:894 194.48040:894 194.49470:894 194.51846:1490 194.55174:596 194.56377:1490 194.58813:1192 194.61051:894 194.62427:1192 194.64958:894 194.66047:596 194.677…	41.00323:23369 43.01908:49069 44.02196:765 44.86330:672 44.99814:105219 46.00121:979 53.03947:1947 55.01870:6141 57.03430:10064 58.00569:2181 59.01370:66876 60.01669:1010 60.99254:1172 65.03937:1854 67.01851:12931 68.02170:511 69.03411:12671 70.03679:446 71.01339:19361 72.01636:852 73.02892:12189 81.03420:24846 82.03704:1155 83.04936:15327 84.02065:2008 84.76977:2723 85.03160:360552 85.50337:2128…	0	1082	0	1436	1029	1220	1526	1459	1743	841	745	1069	996	1610	916	1864	0	1130	0	1168	1299	495	1413	907	1120	801	1238	964	708	928	1263	1210	1040	0	799	0	1306	2023	606	537	603	1128	589	844
7.63	194.172	[M-H]-	105.48	194.17243:4256 194.18912:1191 194.22426:1489 194.23966:894 194.25879:1191 194.28135:2951 194.29355:1489 194.30787:1191 194.33073:1489 194.34800:1191 194.36081:5816 194.37420:1191 194.39569:1489 194.42073:894 194.44427:1490 194.47318:1489 194.49453:1192 194.52369:1489 194.53718:1191 194.56142:1489 194.57006:2840 194.58615:1489 194.59769:1191 194.61511:1192 194.63592:894 194.65042:1490 194.66986:89…	31.99031:691 41.00353:27348 42.00606:403 43.01920:61972 44.02179:1088 44.99829:126405 46.00129:1217 53.03961:2813 55.01906:9343 57.03459:14182 58.00599:2839 59.01403:84124 59.49697:380 60.01658:1403 60.99278:1487 65.03935:2354 67.01878:17109 68.02197:752 69.03453:15570 70.03755:1101 71.01386:24350 72.01694:957 73.02896:15948 74.03236:383 79.01844:432 81.03434:32987 82.03741:1402 83.04950:19585 84…	0	970	0	1052	1307	522	811	670	1553	891	2475	1957	1773	708	763	1268	0	1078	0	2322	1432	502	1523	711	1333	1123	1253	772	973	888	1604	1722	627	11	986	0	1673	729	1741	1453	653	224	748	1251
7.627	194.238	[M-H]-	134.84	194.23896:3094 194.26822:1770 194.29120:1191 194.30465:2612 194.32293:1489 194.35148:1489 194.37301:1191 194.38479:1191 194.39861:1489 194.42696:1191 194.46895:1489 194.48924:1489 194.50253:1489 194.53457:1489 194.55287:1489 194.56719:1489 194.58442:1600 194.60220:1489 194.61889:596 194.63786:1191 194.65580:1191 194.67945:1191 194.70749:1489 194.72511:1489 194.74172:1489 194.76653:1192 194.78630:…	41.00331:34428 42.00631:564 43.01921:76148 44.02199:1310 44.86382:844 44.99832:152266 45.32803:387 45.44289:525 46.00105:1394 53.03953:3570 55.01890:10371 57.03438:15906 58.00575:3341 59.01387:100839 59.47094:457 60.01677:1713 60.99249:1811 67.01871:20358 68.02183:869 69.03445:17440 70.03775:795 71.01361:37008 72.01655:1073 73.02892:18795 74.03280:643 81.03439:39544 82.03741:1671 83.04928:22457 8…	0	963	0	666	746	1492	771	392	482	785	2321	410	986	1013	1490	910	0	619	0	988	769	728	1800	837	755	669	737	1396	1397	1090	1999	971	590	0	831	0	1253	1480	969	847	735	334	1115	720
2.706	195.029	[M-H]-	20.63	195.02861:2881 196.03132:641 196.98298:320 197.00346:801 197.04359:480	39.00575:78 44.99806:449 59.01333:1573 71.01348:268 79.95670:40 83.01450:251 85.02785:127 87.00719:73 99.00773:330 104.99566:40 108.02029:231 116.99510:60 129.01932:202 135.04510:148 147.03024:429	54	691	72	511	1186	455	935	591	443	359	350	971	753	1118	2418	609	75	713	128	178	650	895	494	472	472	634	1283	2053	950	533	1257	938	751	59	697	59	383	527	410	802	497	301	436	772
1.435	195.029	[M-H]-	10.25	195.02877:1494 195.06530:348 195.10610:76 195.14101:114 195.80944:621 196.00427:114 196.02710:363 196.06775:114 196.98530:236 197.00345:261 197.02105:152 197.03976:76 197.08801:114 197.11724:206	44.99822:116 65.00149:141 68.99532:114 77.01966:126 82.07013:223 92.99482:307 104.02591:459 108.02033:858 109.09246:2302 116.99463:19 120.01957:389 134.03590:755 145.02794:71 149.02313:223 153.08157:567 158.06313:76 162.83636:275 176.01140:202	75	846	134	677	948	709	685	741	570	888	951	1039	785	922	926	776	64	1013	163	766	1373	1177	1257	629	952	818	901	956	826	844	1609	765	828	109	993	80	755	867	1213	1425	1302	819	966	998
7.591	195.034	[M-H]-	34.99	195.03226:3864 195.05078:727 195.07887:184 195.99136:699 196.03952:368 196.07268:184 197.00383:460 197.02727:368	41.00328:884 44.99776:2258 55.01854:241 57.03427:1501 59.01365:4203 63.00378:380 67.01863:1558 71.01325:292 72.99275:3089 74.02437:864 75.00834:8959 76.01193:327 78.95785:168 81.03377:1017 83.01344:191 86.03207:695 87.00819:8870 88.01142:347 89.02389:140 93.03374:4084 96.95928:292 99.00821:1353 101.02378:411 103.00014:40 111.00859:11713 112.01079:527 113.02292:253 115.03773:452 117.01841:1391 127…	47	3266	61	2483	3328	2418	3109	2864	3356	2252	2481	5039	3239	2256	4542	3857	48	3422	60	2283	4982	4149	5344	3458	3321	3186	3399	2494	2505	4127	2479	4505	4547	51	3812	42	2244	2171	2348	3685	2842	2566	2445	2674
7.795	195.05	[M-H]-	11.6	195.04964:1588 195.11048:70 195.31357:70 195.98836:70 196.00736:140 196.02732:398 196.05371:199 196.98421:140 197.00499:435 197.02585:200 197.04165:140	44.99750:827 57.01407:528 59.01319:606 66.99810:270 70.99231:473 75.00620:469 78.99933:131 81.03373:383 83.04918:282 85.02871:2668 87.00815:925 88.04054:29 93.03332:1069 95.01150:221 100.93338:626 104.99471:187 109.02729:369 111.00654:360 116.99469:157 127.03864:409 136.00247:48 142.99268:33 152.06268:308 171.02798:177	15	444	945	406	378	692	712	713	699	706	1220	838	713	1272	934	886	113	537	1089	512	573	632	834	691	879	602	1086	591	645	670	524	672	630	53	587	925	373	812	417	690	818	475	770	521
8.166	195.05	[M-H]-	1281.5	195.05108:417648 195.19563:210 195.32024:210 195.33034:314 195.38110:210 195.40662:210 195.44078:209 195.45067:419 195.55879:210 195.61281:314 195.63442:210 195.66912:419 195.69785:314 195.75090:314 195.77194:210 195.82548:314 195.84623:209 195.86242:419 195.86910:209 195.89720:524 195.92812:314 195.94687:314 195.97209:314 196.00094:209 196.02803:413 196.05413:21960 196.10700:524 196.15532:210 19…	47.01359:490 59.01368:5466 60.01663:179 71.01342:4097 72.99277:329 75.00842:12310 76.01129:240 77.01240:121 82.06509:46 88.33824:60 89.02362:278 99.00890:1049 101.02402:341 129.01839:2178	43	103383	761	40995	39048	90325	53981	152596	35233	161489	261621	105945	180071	115591	67921	224042	162	99946	883	328621	42794	54927	119831	84473	48005	44007	50480	77147	134748	69727	98104	90104	42645	167	105451	752	119925	63790	62918	52207	58133	82514	50768	124945
8.61	195.051	[M-H]-	160	195.05073:27648 195.09434:75 195.44247:51 195.64377:51 195.77683:77 195.88645:51 195.99555:51 196.02112:51 196.05404:1522 196.89119:51 196.98324:227 197.00372:185 197.02289:76 197.05480:549	44.99787:105 59.01356:400 71.01293:214 75.00799:1463 81.03392:94 85.02916:681 93.03415:167 99.00778:219 105.01961:221 111.00828:359 127.04010:62	45	32933	88	15438	14848	29983	22801	56457	12350	36455	40083	18962	46974	40649	24610	45258	172	24960	118	38948	9978	12010	16094	14854	12187	10044	15847	17857	32258	17384	19452	19609	9911	104	18343	133	19285	10493	11596	8773	9118	13811	8954	15785
8.232	195.051	[M-H]-	764.23	195.05049:252746 195.45082:251 195.62940:168 195.65352:168 195.82510:251 195.95894:251 195.98949:335 196.05372:12882 196.08242:166 196.16077:335 196.68424:168 196.97093:168 197.05621:5027	41.00284:74 47.01317:463 57.03421:368 59.01313:2844 71.01299:3098 72.99265:792 75.00803:16332 76.01094:314 78.95805:665 83.04850:86 85.02897:1902 86.03170:211 87.00762:1354 88.03787:103 93.03354:373 99.00796:1374 101.02271:153 105.01787:306 111.00741:151 117.01865:144 129.01804:919 135.02827:872 159.02963:151 171.02722:43	35	112535	64	43778	40772	104509	59828	163468	36881	178860	249306	90330	188399	122244	69575	189100	92	105082	89	224060	45863	54505	129881	97285	50434	46905	53261	78249	143424	74193	104183	92397	43265	90	105272	108	117147	66244	69749	40919	49930	84346	52604	114657
8.839	195.051	[M-H]-	183.1	195.05093:46511 195.08604:64 195.36567:46 195.56278:69 195.64943:46 195.84887:46 195.95502:46 196.02568:91 196.05414:2840 196.09069:46 196.23625:46 196.28446:46 196.30807:46 196.65454:46 196.98161:115 197.00661:115 197.01747:92 197.05518:760 197.07729:69	44.99794:436 59.01344:938 67.01871:144 71.01285:373 75.00843:2354 83.01350:116 85.02916:1536 87.00742:1487 93.03368:590 99.00811:261 102.93292:80 111.00830:732 117.01923:114 127.03900:93 137.02274:110	43	18732	56	9572	7446	20574	13410	34787	6861	18236	19971	11598	16374	18475	11806	20495	85	11968	90	22770	5935	6576	7049	10094	7938	6708	7503	8542	14439	10056	8516	9812	4456	83	9916	95	9848	6384	7458	4637	5522	7030	5235	8770
5.191	195.051	[M+FA-H]-	16.24	195.05035:3820 196.05417:353 196.98407:220 197.00519:230 197.02063:207 197.04373:260	41.00318:140 44.99780:531 59.01264:281 70.99211:188 78.99540:89 85.02843:201 93.03367:290 109.03011:134 116.99538:159 127.04141:96 135.04474:102	16	1379	19	1812	605	1993	2095	1417	824	2103	1239	613	1915	1487	623	894	44	1405	30	3206	1526	803	2090	1476	1217	1024	755	372	1200	788	1531	810	503	18	1341	38	1564	973	1202	766	595	1721	720	740
7.626	195.064	[M-H]-	28.02	195.05291:3563 195.06845:1769 195.09041:785 195.10317:717 195.11796:1937 195.13203:1209 195.14455:463 195.15732:1264 195.17252:1184 195.18991:1006 195.20434:680 195.22418:893 195.25053:2531 195.26414:703 195.27794:2164 195.29596:1949 195.30896:1113 195.31880:980 195.32461:242 195.33264:1140 195.34703:1368 195.35840:609 195.37157:724 195.38923:745 195.41305:912 195.43427:1845 195.45707:615 195.474…	41.00331:23394 43.01896:55526 44.02199:1050 44.99808:118330 46.00167:1550 47.00217:828 53.03901:2717 55.01857:7307 57.03437:11333 58.00539:2841 59.01368:80611 60.01682:1209 60.99235:1653 65.03903:1973 67.01837:15035 68.02213:808 69.03413:13750 70.03783:617 71.01343:26647 72.01643:842 73.02883:15900 81.03407:29029 82.03739:1200 83.04922:18380 84.02080:2369 84.76983:2753 85.02996:333848 85.53169:16…	12	1960	23	1575	1062	1723	3191	2052	1178	1579	1820	1344	2021	1691	1404	2270	39	1075	19	3250	1296	1304	1271	1873	3199	1105	1210	1624	1492	1690	3074	2083	1263	8	2745	9	1475	1403	1472	1130	1454	1253	1035	1415
1.551	195.065	[M-H]-	10.62	195.06603:4275 195.81016:538 196.00799:307 196.06643:348 196.98709:177 197.00372:275 197.02124:133 197.04481:301 197.08182:403 197.11523:222	57.03442:93 61.98770:258 68.99533:15 92.99575:151 97.06537:443 108.02046:338 109.02813:229 111.04567:45 116.99489:10 125.09582:732 135.04373:10 137.02376:1177 164.99606:253 177.01970:489 187.09889:119	57	1280	90	1026	1717	1145	1294	1097	1182	994	822	960	826	953	1237	1067	118	1126	23	1112	1637	1910	1736	1214	1566	1124	1707	964	981	1030	1189	1131	887	171	1356	36	1372	1237	1730	1584	1055	995	936	850
1.321	196.007	[M-H]-	52.46	196.00742:3318 196.05849:124 196.07555:219 196.15127:125 196.40434:83 196.81279:125 196.83840:125 196.98604:207 197.00875:2576 197.05272:124 197.07804:83 197.11799:166 197.80720:1833 198.00397:307 198.01597:621 198.03224:124 198.08763:251	68.99546:66 92.99378:663 104.99552:75 116.04994:618 135.00706:120 160.84119:516 165.07083:10330 178.99809:280 193.06593:62196 194.06886:8566 194.85229:80 195.07140:921 195.88116:105 196.11694:64	29	859	81	300	272	303	481	129	190	241	877	1218	744	901	910	649	45	883	73	205	266	380	334	217	300	421	843	989	480	1267	908	732	2095	25	788	87	217	571	370	526	214	280	236	793
1.928	196.025	[M-H]-	41.53	196.02453:1806 196.06052:250 196.09735:251 196.98438:100 197.00738:333 197.02471:251 197.04497:262 197.08054:100 198.04726:150	44.99739:160 68.99498:89 77.03985:465 87.00773:171 92.99451:214 99.00652:118 108.04429:441 116.99470:169 121.02829:220 135.04421:260 143.04911:192	48	821	50	862	875	572	612	843	681	472	805	952	397	915	1416	825	50	809	57	644	1236	668	781	831	719	752	1080	757	979	1067	743	903	933	62	1012	65	1093	792	691	706	1109	520	642	790
7.623	196.035	[M-H]-	47.34	196.02809:2822 196.04713:357 196.06777:790 196.10594:1554 196.12023:1216 196.13398:447 196.15932:358 196.17748:476 196.19665:447 196.21175:447 196.22800:492 196.24263:447 196.26341:447 196.27889:447 196.31083:553 196.34001:358 196.36938:665 196.38275:179 196.41249:358 196.43707:765 196.45795:358 196.48853:484 196.51309:1756 196.53546:920 196.55395:358 196.57534:448 196.59974:269 196.61721:179 196…	41.00336:33253 43.01896:66531 44.02181:1046 44.99806:132603 45.37478:471 46.00147:1406 47.00130:562 53.03928:2698 55.01871:9734 57.03433:13227 58.00532:2620 58.83444:626 59.01370:97135 60.01658:1804 60.99273:2309 65.03911:2446 67.01872:17600 68.02168:625 69.03422:17178 70.03788:658 71.01348:29766 72.01749:1053 73.02891:17810 74.03195:447 81.03418:32654 82.03732:1626 83.04929:20460 84.02104:2677 8…	36	1037	33	690	627	616	549	563	445	466	627	920	625	528	678	790	35	1168	28	525	1127	520	764	1083	662	842	724	1037	697	546	896	899	613	50	885	24	320	1073	329	372	335	843	728	638
8.167	196.054	[M-H]-	276.91	196.05324:10906 196.09313:80 196.10914:108 196.12151:54 196.19246:54 196.29280:54 196.41328:135 196.44970:108 196.47780:54 196.52135:81 196.53588:54 196.59889:54 196.61563:54 196.67471:54 196.68751:81 196.76100:108 196.78601:54 196.81083:81 196.88492:108 196.98457:135 197.00476:376 197.02005:107 197.05497:2575 197.08085:107 197.08824:54 197.13586:54 197.17770:54 197.21658:108 197.32012:81 197.340…	56.99793:49 68.99773:292 71.01323:5148 78.95859:7377 80.96446:6997 89.02350:27 95.01336:780 129.01881:189 150.96947:778 168.97878:331	13	6175	273	2865	2573	5680	3572	8079	2800	8481	13808	5787	9793	6601	4333	11652	20	6255	82	18091	2659	3810	6696	4988	3046	2908	3353	4711	7589	4403	5193	5125	3034	16	5902	90	6768	3984	3833	3297	3616	4987	3252	6857
8.173	196.054	[M-H]-	161.42	196.05421:5598 196.11016:116 196.18740:116 196.56901:154 196.89824:154 196.92056:116 196.97516:193 197.00342:193 197.01357:115 197.05444:1187 197.08392:115 198.03950:116 198.05713:77 198.08875:77	56.99796:138 59.01341:1218 71.01317:1854 72.99271:359 75.00846:8242 79.95599:154 89.02416:451 99.00839:14 117.01818:102 135.02905:3367 150.97040:336	13	6175	273	2865	2573	5680	3572	8079	2800	8481	13808	5787	9793	6601	4333	11652	20	6255	92	18091	2659	3810	6696	4988	3046	2908	3353	4711	7589	4403	5193	5125	3034	19	5902	107	6768	3984	3833	3297	3616	4987	3252	6857
2.789	196.06	[M-H]-	55.56	196.06187:2466 197.06037:353	44.99787:445 66.03467:167 79.95648:250 85.02814:118 92.99566:125 96.95949:165 99.00488:89 108.04388:102 116.99583:108 121.02904:99 125.02334:124 134.03691:120 135.04406:137 161.02219:73 177.05551:73	21	570	0	523	353	338	379	267	41	380	452	454	579	678	63	832	7	574	10	58	970	15	668	523	282	195	957	1392	64	706	2077	853	800	0	554	13	284	265	287	265	247	238	5	1260
7.912	196.108	[M-H]-	109.81	196.10868:5467 196.13620:318 196.70832:318 196.83168:477 196.97499:6081 197.02382:477 197.05361:1792 197.11106:636 197.17937:318 197.20106:318 197.97493:318 197.98579:318	41.00297:2435 41.99781:206 43.01870:4940 44.99796:9568 47.00260:178 55.01858:919 57.03427:1894 59.01344:6757 60.01621:200 60.99253:186 67.01822:2011 69.03383:1142 71.01322:2662 73.02872:1864 75.00809:1302 79.95658:287 81.03377:2138 82.03678:190 83.04940:1719 84.02073:298 84.77002:443 85.02915:47442 85.20163:175 85.49219:153 85.63129:146 85.73305:143 85.82516:118 85.90893:137 86.03175:1463 86.2048…	5	709	0	161	1024	738	891	821	358	2347	1510	525	1834	1114	224	1131	0	774	0	2620	622	1081	1115	1439	613	926	151	1412	602	932	1338	537	154	0	998	0	2010	1128	423	925	1177	1936	950	852
7.63	196.183	[M-H]-	57.17	196.18287:6857 196.20814:894 196.23772:596 196.28127:894 196.31978:1192 196.34148:894 196.36637:894 196.39318:894 196.40881:894 196.44667:894 196.47964:894 196.50764:1192 196.54139:894 196.58020:596 196.59447:1192 196.61095:894 196.65700:596 196.73776:596 196.77006:596 196.80355:596 196.85381:1192 196.86877:596 196.89456:1192 196.92691:1490 196.94366:596 196.96436:596 197.01889:1192 197.04025:596…	31.99049:1022 41.00328:29694 42.00620:468 43.01906:67697 44.02170:1141 44.86351:1035 44.99820:148143 45.18757:443 45.37584:423 45.44906:415 46.00072:1695 47.00178:499 53.03938:2880 55.01868:9999 57.03425:13457 58.00553:3151 59.01378:94287 60.01609:1429 60.99284:1732 65.03908:2949 67.01872:17823 68.02171:1108 69.03426:17346 70.03680:695 71.01366:27445 72.01654:848 73.02891:18667 74.03187:569 79.01…	0	879	0	458	268	187	289	456	252	360	634	299	660	588	264	2023	0	157	0	583	149	59	214	330	198	261	480	432	182	311	696	628	537	0	349	0	478	478	309	236	447	375	428	298
7.301	197.021	[M-H]-	17.25	197.02117:8538 197.04316:262 198.98759:350 199.00519:680 199.01866:350	41.00258:557 44.99753:1048 57.03383:648 59.01352:3056 71.01385:1196 73.02917:286 75.00785:532 78.95832:460 79.95607:459 83.04986:310 85.02881:1460 87.00825:398 89.02397:214 93.03400:642 96.95942:450 99.00820:284 101.06023:189 109.02746:178 111.04415:353 115.03930:180 119.04906:248 127.03865:251 131.03379:213 137.02532:105 147.06461:293 159.03120:630 173.04363:131	69	1164	98	1435	469	999	2265	926	778	1394	607	462	1667	840	912	735	121	698	73	351	923	1549	1817	1241	596	2487	814	709	806	777	651	2303	733	86	1038	82	615	453	912	554	437	580	937	424
2.428	197.045	[M-H]-	8.34	197.04454:2906 198.04653:172 198.08654:86 198.98296:129 199.00203:453 199.01944:222 199.05948:129 199.09550:320	44.99809:3936 55.01833:821 59.01272:114 71.01325:164 75.00767:207 85.02846:130 92.99519:135 96.95876:24 104.99463:19 129.02003:372	26	711	18	496	972	360	469	504	523	240	900	683	722	728	701	724	30	862	30	158	690	675	617	427	501	697	527	636	738	573	1529	391	742	20	669	23	628	657	834	766	641	307	523	702
1.591	197.045	[M-H]-	44.57	197.04477:6849 197.08249:992 197.15255:200 197.80714:358 198.00542:551 198.04795:1111 198.08478:267 199.00207:334 199.02381:1005 199.06028:267 199.09719:539	41.00259:220 61.98780:524 68.99491:154 77.03893:256 79.95675:97 81.03336:419 83.01222:52 89.03854:1248 95.04928:52 96.95887:144 97.06579:166 105.03385:1296 121.02834:146 125.09638:305 133.02881:1257 137.02344:3139 138.02682:284 149.02328:363 151.04042:997 154.01245:34 163.03745:69 165.02058:653	8	3845	53	3697	3459	3464	3735	3639	3413	3108	1734	2288	3357	2816	3492	3431	30	4344	65	3108	6410	4458	6564	4004	3636	4471	3293	3362	3057	3437	5362	3044	2640	27	4264	67	3613	3890	3287	5926	4758	4302	3972	2288
6.104	197.045	[M-H]-	18.94	197.04497:1257 198.08557:257 199.01963:257	43.01845:326 59.01343:181 71.01264:217 81.03343:169 85.02904:669 93.03434:333 96.95872:512 109.02865:228 122.03721:154 127.03976:151 134.03530:150 161.02218:119 173.04420:128	18	944	30	691	407	418	657	294	559	246	890	941	510	684	854	939	40	894	39	725	731	793	608	670	596	723	653	708	674	943	1005	730	1061	42	857	33	561	878	616	932	720	662	638	1040
8.226	197.055	[M-H]-	29.24	197.05621:5027 197.35744:168 197.58736:168 197.64067:168 198.03871:168 198.05678:419 198.11876:168 198.99642:251 199.02418:168 199.13176:251	41.00284:74 47.01317:463 57.03421:368 59.01313:2844 71.01299:3098 72.99265:792 75.00803:16332 76.01094:314 78.95805:665 83.04850:86 85.02897:1902 86.03170:211 87.00762:1354 88.03787:103 93.03354:373 99.00796:1374 101.02271:153 105.01787:306 111.00741:151 117.01865:144 129.01804:919 135.02827:872 159.02963:151 171.02722:43	23	1578	10	912	710	1573	1041	2142	731	2356	2950	1351	2904	1809	1102	2993	14	1510	0	3429	1116	1211	1843	1440	722	936	1033	1218	1759	1172	1268	1460	779	0	1425	16	1720	1223	1148	1343	803	1364	1120	1958
7.343	197.055	[M-H]-	20.26	197.05644:2024 198.00536:133 198.04088:458 198.05654:334 198.07501:334 198.99008:350 199.01833:334 199.06103:354	41.00318:1111 44.99798:1958 59.01350:9255 60.01672:116 71.01365:567 75.00818:2574 83.04930:212 87.00884:1138 88.03900:423 93.03365:1242 95.01285:208 97.02879:719 99.00775:858 109.02811:209 113.02352:341 115.03888:371 120.99543:90 127.03897:442 131.03436:383 141.01564:173 147.06528:294 159.02913:333 171.02815:135 175.05920:200	6	341	6	394	0	708	300	131	260	1156	143	19	357	249	56	269	25	309	8	820	253	60	203	370	209	118	149	133	187	216	64	235	169	5	231	6	379	208	318	129	155	342	91	66
6.624	197.065	[M+FA-H]-	21.13	197.06604:3424 198.06973:243 198.98435:58 199.00063:350 199.02090:171 199.06540:116 199.09610:116	44.99775:1372 59.01290:250 71.01269:140 101.02278:98 111.04395:23 119.03325:122	0	1551	10	1892	1834	1822	2285	1876	1354	1751	1019	1152	800	1621	1241	948	6	1476	0	2396	1917	1042	1708	2177	2104	1240	526	1016	1765	1020	793	1760	694	0	1160	6	1199	1298	1544	1171	1169	1219	1313	920
6.243	198.052	[M-H]-	27.14	198.05138:3878 199.01819:442 199.05585:442 200.05599:295	44.99795:1050 57.03398:199 71.01310:207 83.01238:91 85.02910:6559 89.03980:59 93.03387:3045 101.02396:124 109.02833:852 111.04416:637 127.03912:874 134.03593:352 171.02814:297	0	630	18	1273	1486	1904	1941	2069	794	1680	44	1126	252	900	914	568	0	686	0	1056	2082	580	1302	1330	539	1230	745	520	754	298	317	818	551	7	860	0	732	774	873	1116	844	504	651	642
5.319	198.077	[M-H]-	25.5	198.07587:1799 198.98090:68 198.99953:198 199.01496:135 199.07894:261 199.09483:68 200.01339:68 200.06202:101	41.99814:50 44.99802:14632 78.98460:97 85.02804:85 92.99451:77 99.00580:25 104.99558:47 111.00793:34 116.99571:29 133.02858:41	15	653	0	873	1323	599	617	369	42	192	226	612	48	354	21	263	0	700	0	0	1176	53	627	963	765	925	751	807	0	546	148	751	767	72	662	0	422	996	752	1424	957	377	36	506
1.811	199.082	[M-H]-	23.71	199.08241:2997 200.08419:153 200.95724:76 200.99760:283 201.03815:213 201.07638:349 201.11278:414	63.02323:22 79.05433:572 89.03854:971 93.03310:553 106.04033:499 107.04960:955 109.02750:82 135.04417:21524 136.04710:1905 151.00256:114	0	869	18	659	375	979	670	1253	460	1730	771	343	743	584	418	1786	8	648	19	1833	575	689	1545	858	481	515	148	96	745	441	590	561	108	0	824	10	1040	346	517	537	364	1002	380	703
1.439	199.088	[M-H]-	22.59	199.08814:2357 199.13358:1670 199.80384:415 200.09082:726 200.13765:256 200.99679:341 201.01509:160 201.05720:200 201.07766:120 201.09144:80 201.11211:160 201.15093:200	44.99824:105 68.99556:114 78.99893:41 82.07066:397 104.02864:95 108.02106:667 109.09215:1956 116.99477:22 121.02852:369 137.02324:75 149.02272:57 153.08177:408	114	1430	1331	1422	1407	1321	1484	1361	1357	1246	1335	1325	1684	1423	1355	1706	137	1610	1339	1552	1447	1467	1440	1422	1653	1411	1280	1486	1902	1390	1414	1248	1374	130	1377	1789	1353	1430	1351	1330	1306	1261	1269	1396
1.425	199.134	[M-H]-	72.11	199.13341:2540 199.80341:471 200.03831:101 200.09436:223 200.13705:421 200.99737:827 201.01440:167 201.05476:238 201.07645:167 201.08824:100 201.11126:244 201.13684:67 201.14874:134	44.99746:36 92.02570:1110 93.03326:628 104.02529:121 108.02066:173 109.02792:127 116.99500:84 121.02834:928 123.00783:100 135.04468:2996 144.04469:600 149.05968:49 160.84064:30 162.83727:102 176.01100:118 193.06575:11	71	942	71	985	840	952	806	739	577	1032	869	816	1145	1021	720	971	77	1215	36	1640	1219	812	1134	1047	955	1065	1053	974	984	930	1113	1178	1018	40	1228	37	975	1459	1052	952	792	1286	898	1282
5.789	200.054	[M-H]-	92.55	200.05576:4475 200.99652:317 201.01632:187 201.03756:249 201.06083:249 201.07778:249	44.99742:134 70.99194:105 78.99749:108 92.99527:214 102.99691:108 111.00743:105 116.99596:96 127.00230:160 154.98993:64	17	625	8	1382	1096	688	768	533	1583	511	350	823	423	386	2943	263	12	671	18	388	679	2722	612	629	629	588	524	750	1431	610	283	558	394	28	495	13	506	530	386	650	754	336	1943	211
5.587	200.056	[M-H]-	65.72	200.05568:2123 200.95082:93 200.99714:369 201.01672:93 201.03602:139 201.05834:232 201.07868:93 201.11012:93 202.05826:93	44.99753:240 66.99880:213 78.98750:128 85.02813:142 92.99483:161 99.00626:105 110.02420:89 116.99606:128 127.00219:96 151.00244:86	21	1120	136	1572	1551	973	1079	822	1451	651	801	1533	466	913	2502	546	13	1340	17	648	1416	2495	1117	1289	1416	2027	1462	1818	1293	1136	695	1555	1283	27	1332	131	831	1630	1285	2350	1748	678	1805	1094
7.258	200.056	[M-H2O-H]-	84.07	200.05610:8843 200.98313:1021 201.00023:658 201.04031:418 201.05914:819 201.07520:209 202.03596:314 202.07073:209 202.10705:418	41.00324:1341 43.01873:1811 55.01864:2599 57.03389:1937 59.01384:13760 61.01643:143 69.03480:370 71.01345:9496 72.01650:347 73.02893:1273 75.00844:350 83.01328:812 85.02943:4517 87.00803:638 89.02409:1979 93.03404:690 98.02518:980 101.02428:2504 111.04548:213 113.02387:384 116.03416:479 119.01572:649 134.03664:24 135.04556:26 140.98473:18 144.02911:385 161.08160:84 173.04732:88	6	1959	22	3321	920	2314	2210	1879	2693	1802	1132	821	2413	1989	1525	2303	17	1776	20	1311	1998	1652	1863	2685	1877	1152	793	1076	1942	1867	1247	3759	760	12	1868	9	1986	1557	1746	610	1020	2003	1105	1772
6.907	200.057	[M-H]-	67.95	200.05649:4035 200.62751:72 200.72499:72 200.98596:338 200.99930:286 201.03552:344 201.05929:437 201.07562:193 201.08702:180 201.12337:363 201.66824:108 201.70837:108 202.00244:72 202.02839:72 202.07072:530 202.12354:145	44.99829:51365 45.71335:79 46.00247:633 46.52021:84 47.00173:213 78.03337:501 80.96402:165 85.02880:2019 109.02814:264 111.04425:259 122.02391:88 128.03362:640 155.03313:87	11	1768	0	1271	1064	1630	1622	969	1228	1035	767	764	1020	900	1065	1301	6	1294	9	277	1215	1563	1728	2145	963	1073	1137	1581	1366	983	1326	1119	870	6	1659	10	1238	1519	1393	1572	984	1454	1084	933
8.128	201.003	[M-H]-	23.82	201.00365:4382 201.03840:111 201.07662:140 201.13377:140 202.00758:479 202.03560:697 202.99681:443 203.01247:449 203.03431:56 203.04801:84	71.01348:4362 78.95873:3171 80.96496:7460 95.01304:351 122.97388:155 135.02914:71 150.97037:1036	334	2131	310	1167	1322	2105	1666	1565	984	2256	4345	1954	3445	1717	1903	3648	219	2126	212	2656	1389	2180	1767	1682	1388	1298	2115	1423	1962	1487	1886	1506	1960	279	2110	440	2242	2136	1672	1314	1796	2409	1557	1917
7.357	201.04	[M+Na-2H]-	51.74	201.03964:23099 202.02236:382 202.04231:2426 202.07130:382 202.99567:982 203.01816:1027 203.04381:587 203.06422:577	41.00302:335 44.99796:764 57.03410:543 59.01375:4433 69.03416:319 79.95573:306 85.02904:2882 93.03394:465 96.95929:453 101.05996:375 111.04449:286 119.04869:490 135.04527:24 147.06551:523 159.02950:631	47	5703	43	6111	6154	3509	4260	2621	6184	3000	2476	6064	2976	3207	5831	3707	46	5256	44	2881	7017	7717	3760	5811	7142	6915	6931	5661	3320	6206	2900	6773	9490	44	4609	46	4241	5770	4181	6544	7397	3752	6646	3274
1.496	201.113	[M-H]-	407.16	201.11304:225195 201.23808:96 201.50177:144 201.63973:96 201.66267:96 201.74511:192 201.80327:240 201.83223:96 201.85318:96 201.86159:96 201.92601:96 201.98489:96 202.02719:144 202.05350:144 202.07417:236 202.09082:140 202.11599:20724 202.16049:191 202.18640:144 202.31137:96 202.39428:96 202.51417:96 202.65710:144 202.79308:96 202.81808:96 202.84835:144 202.88608:96 202.91309:96 202.96635:144 202…	41.00328:105 44.99747:27 57.03399:389 79.95627:23 83.05920:1893 92.99558:46 97.01016:84 104.99572:33 108.02084:629 109.02830:170 111.08132:348 116.05016:195 122.03626:763 123.04480:932 128.05084:583 133.02853:9 135.04343:28 137.09645:205 139.11237:3483 141.11867:34 145.02893:100 151.03941:823 177.05444:98 183.10265:1946	236	29364	456	21927	10614	27817	23852	17263	13992	61941	30370	17291	84997	21318	14231	22318	367	27647	546	49846	27823	10129	33295	30237	27140	18060	24297	15422	21604	27108	14842	34354	15521	340	25707	424	28460	19948	25611	20147	17329	38506	14646	20108
1.733	201.113	[M-H]-	38.42	201.11384:6456 202.11693:860 202.99382:289 203.01193:239 203.03511:660 203.06997:158 203.09027:119 203.12516:158	44.99779:1173 59.01413:10 67.01879:52 77.03931:14 81.03323:35 93.03336:561 99.00522:16 105.03303:154 111.00764:57 116.99410:47 133.02858:72	61	3162	111	2565	1481	2365	2020	1937	1929	4036	2241	1930	3170	2176	2317	1790	117	3016	90	5048	2101	3410	4647	2708	2394	3589	2271	2241	2437	2015	2341	2982	1899	85	2839	96	2831	2767	2763	3307	2589	3347	2042	2153
6.885	201.124	[M-H]-	27.4	201.12349:1668 202.00050:88 202.03828:175 202.07194:1080 202.12683:248 202.99684:504 203.01417:419 203.03065:88 203.05504:329 203.07307:252 203.09098:219	41.00272:247 44.99821:59402 45.20082:95 45.36616:162 46.00127:570 47.00129:375 67.01691:262 73.02810:72 78.03351:473 81.03374:104 83.04926:200 99.00832:171 109.02900:155 111.04355:111 113.02425:97 128.03615:210	16	584	36	366	356	1428	1218	685	303	2738	346	225	1607	587	311	394	0	562	18	1706	475	350	1575	783	292	332	222	301	380	531	649	289	208	23	608	23	401	327	404	365	260	1844	204	240
7.546	202.035	[M+Na-2H]-	1237.9	202.03528:82296 202.06648:1898 202.61001:159 202.99609:2325 203.01886:1195 203.03907:6371 203.07258:394 203.10202:397 203.57122:238 203.99493:238 204.01036:237 204.04535:2521 204.08636:415	39.02353:1868 41.00310:2474 41.99779:252 47.01337:428 55.01801:445 57.03441:6831 58.00525:83 63.00407:364 67.01860:8152 72.99403:6490 74.02465:5358 75.00810:7370 83.01363:1770 84.00804:872 86.03169:927 87.00833:33005 88.01177:715 93.03317:128 96.04513:1327 97.02992:75 98.02497:592 99.00823:2537 100.04001:179 101.02364:1790 103.03882:1210 109.02930:1819 111.00849:67199 111.20489:230 111.69583:175 …	22	27368	15	37273	30429	31360	32384	20417	28956	27011	16239	36319	14484	16206	26103	16299	22	26122	20	48304	41506	36586	36437	33912	29260	25862	25630	25393	15145	20572	9649	36270	21626	40	27887	24	25792	28569	25541	31161	29918	27642	25110	18317
6.965	202.071	[M-H]-	116.95	202.07149:3890 202.12601:171 202.99767:1922 203.01679:299 203.03220:170 203.05639:358 203.07051:489 203.09095:510 203.45761:128 204.00063:171 204.03456:85 204.05559:84 204.08765:16922	34.96928:111 41.00314:1686 44.99792:6135 55.01844:3171 59.01341:8637 60.01597:237 68.99654:108 71.01310:4787 72.99235:158 73.02844:184 75.00486:546 81.03395:202 85.02927:10869 87.00744:71 89.02348:305 99.00770:695 100.07564:858 103.00022:148 109.02855:354 111.04345:343 116.07085:643 128.03438:2157 138.05537:150 158.08296:229 175.05875:301	15	1272	0	2113	2315	2538	2512	1734	2339	2339	1245	891	474	1310	1089	552	10	1473	20	338	1524	1510	2012	1957	1274	1301	663	931	682	437	438	795	641	19	998	8	878	1173	1165	1048	983	1110	1011	421
6.828	202.072	[M-H]-	151.28	202.07073:2597 202.99656:1018 203.01597:374 203.05594:427 203.07286:217 203.09138:482 204.00273:109 204.05690:109 204.09301:109	41.00308:1666 43.01861:984 57.03433:706 59.01331:1574 67.01844:1018 71.01296:3180 73.02798:422 81.03336:242 83.05004:840 85.02848:828 93.03390:2903 95.01258:248 99.00777:1043 100.01361:93 111.00677:250 111.04385:253 114.05510:328 117.05447:105 129.01842:255 137.02318:30	15	2776	12	4510	4804	3798	3923	2674	3785	2225	1269	2882	1011	1310	2731	1384	9	2436	13	338	3486	4434	3806	4959	3406	4367	1480	2215	1188	1429	1509	1894	2239	18	2301	20	2245	2741	2840	2996	2741	1834	2571	1179
8.324	203.019	[M-H]-	1267.89	203.01997:148942 203.10426:56 203.33531:111 203.36554:56 203.39258:83 203.41662:56 203.55824:111 203.60036:56 203.64002:56 203.86855:56 203.93860:111 203.94967:56 203.97924:110 203.99819:81 204.02291:10464 204.08385:111 204.09185:83 204.17915:56 204.27583:56 204.40632:56 204.47259:56 204.51564:83 204.69204:56 204.89152:56 204.96892:56 204.99260:544 205.02434:1982 205.07304:111 205.08455:83	41.00334:1862 43.01862:742 51.02367:1260 71.01328:2957 75.00837:1067 97.02935:1984 105.01892:13 116.99596:90	220	115532	179	54968	50875	122076	95017	94180	67216	154693	13011	31745	217768	87341	110283	195439	181	111226	174	259932	46684	186849	114588	143576	74790	100618	135108	71180	91451	87102	93493	139748	106628	178	114878	230	161053	122206	140888	52954	160429	145852	128029	90988
1.457	203.034	[M-H]-	12.34	203.03266:1545 203.05301:138 203.07078:366 204.00931:92 204.03640:138 204.07227:138 204.99062:456 205.01153:790 205.05100:1253 205.08703:184	44.99798:505 59.01454:30 68.99635:39 82.07044:288 92.99554:296 95.04877:43 105.03384:185 109.09262:2086 122.03592:203 124.04769:36 134.03673:1123 137.02438:68 149.02383:63 151.03934:361 153.08183:388 158.06013:49 164.83620:102 175.03935:28 187.04051:18	49	722	62	441	759	497	558	416	431	638	680	609	471	491	601	673	42	772	71	584	828	1269	855	572	629	689	581	570	567	356	979	446	543	35	599	66	485	686	550	755	727	656	713	668
1.351	203.065	[M-H]-	37.73	203.06409:6269 204.00730:65 204.06633:1440 204.99198:205 205.01285:943 205.02582:335 205.05372:479 205.08635:538 205.12135:97	57.97499:184 68.99577:66 79.95548:87 108.02021:94 109.02804:40 119.04866:128 130.98999:51 149.02116:122 153.01579:5 162.02496:1747 165.07072:11 172.05244:179 188.02661:34	152	2723	120	2606	4326	2359	4560	2218	2168	2163	4693	3587	254	4433	423	660	87	2773	5908	5531	284	669	716	269	463	2560	5548	466	548	2380	858	4419	1132	191	2366	97	458	559	441	3686	5710	4615	959	3376
1.957	203.071	[M-H]-	28	203.07138:3040 203.09191:819 204.06956:546 205.04904:2207	44.99744:265 65.00266:89 69.03311:96 77.03802:112 79.95567:187 87.00657:184 92.99456:240 108.04331:201 123.04457:163 135.04402:598 149.02308:96 159.04356:77 161.05242:64 178.99156:115 203.07115:137	5	1033	8	202	636	43	114	395	286	103	1641	256	55	1506	386	861	8	1119	10	57	188	1011	234	74	448	521	1019	1363	913	530	1148	189	1038	0	946	5	761	906	600	793	1454	217	910	2584
6.45	203.082	[M-H]-	47.93	203.08227:12257 203.12174:145 204.08454:1539 204.10461:195 204.99150:98 205.00813:146 205.03372:195 205.08828:244	43.01855:174 59.01382:135 74.02424:121 85.02901:242 87.00801:213 103.05396:143 116.05021:265 142.06528:138	44	4022	56	764	3062	1685	1509	646	1028	899	2534	712	1668	1720	1106	1236	40	3692	107	2576	4750	5501	5291	4516	5100	8160	4694	3414	6095	5306	3936	6399	2719	34	4564	24	3469	5319	5518	3094	2450	2139	2154	2650
6.603	203.091	[M-H]-	121.29	203.08261:21691 204.08615:3203 205.08672:593	44.99763:310 74.02472:142 79.95659:112 85.02760:121 93.03346:197 116.04947:357 142.06476:164 203.08110:128	18	12411	36	17829	14912	8576	8244	9637	13721	6915	7539	12503	12064	8089	7986	9280	35	13024	31	5659	14707	19089	9322	11796	20511	17901	9314	11216	5712	11308	6944	14581	11914	36	13231	32	12003	16198	11685	19354	23623	9270	11186	10457
7.252	203.093	[M-H]-	35.33	203.09253:4631 204.00047:258 204.02620:172 204.05046:430 204.08792:1033 204.09920:258 205.00910:258 205.03466:1806 205.07548:258 205.09130:258	41.00287:305 55.01831:1363 57.03433:474 59.01376:5393 60.01660:182 71.01343:2623 73.02955:496 74.02350:780 78.95831:299 80.96392:2052 83.01389:328 83.04991:97 85.02892:2193 87.00791:663 89.02354:817 93.03372:832 99.00926:337 101.02358:1150 103.03939:50 116.03504:637 119.01661:385 136.04053:64 144.03018:318 156.99571:187 161.07961:112 171.02820:50	6	1309	34	1976	772	1013	1274	1033	1513	699	577	1159	757	858	1226	952	36	1379	12	412	1425	1557	1178	1201	1371	1313	886	1018	1112	1212	613	1115	807	22	1019	32	1886	982	1041	1012	968	856	1430	709
2.865	203.093	[M-H]-	12.97	203.09270:3764 204.08121:1408 204.99216:281 205.00926:211 205.08509:281	41.99715:180 44.99732:165 68.99486:124 79.95600:188 92.99519:162 96.95871:143 99.92628:77 111.04488:126 120.99055:140 125.02346:105 135.04416:148 152.99684:64	57	328	225	278	276	209	336	261	206	263	331	324	311	292	293	318	42	402	302	261	246	177	360	298	284	219	506	408	247	734	646	401	1428	52	423	240	423	427	463	263	289	415	206	554
6.187	204.03	[M-H]-	130.14	204.02929:13842 204.06719:154 204.08712:154 205.01012:308 205.03280:1759 206.03590:435	71.01301:378 81.03322:112 87.00847:23 91.01826:62 99.00769:35 116.05051:768 117.05328:86 135.04472:72 160.03986:1409 171.02904:35	8	2746	44	2242	2259	1030	1789	1161	3518	357	1037	3912	706	1426	3480	1479	26	2766	22	534	1816	4197	926	2061	2345	2382	3479	4854	2206	4738	1220	2500	3793	9	2886	20	993	2055	1640	4277	3093	1072	2747	2529
7.355	204.051	[M-H]-	64.14	204.05083:2610 204.07054:456 204.08689:493 204.99607:255 205.01036:422 205.03458:13381 205.06894:338 206.03800:1358 206.06625:577	44.99795:2169 47.01375:341 57.03475:849 59.01366:7797 60.01665:330 75.00820:6229 78.95747:322 80.96413:3261 83.04938:303 95.01206:122 97.02917:190 99.04497:85 100.03905:850 115.03914:404 130.08582:48 147.06567:277 179.05562:466	0	1300	0	1728	463	2119	1589	1365	1099	1835	1383	760	1397	1549	713	1298	5	1042	18	2224	1207	1010	1617	1548	930	1067	825	640	1237	1078	782	1434	669	11	1296	22	995	950	1177	624	582	1196	793	880
2.077	204.066	[M-H]-	53.09	204.06628:1813 204.99079:198 205.00914:400 205.02827:160 205.04842:76 205.07036:149 206.01377:50 206.02766:254 206.06818:76 206.15353:166	44.99838:384 70.99199:124 77.03915:89 83.01084:89 89.03924:145 93.03354:204 105.03418:184 108.98929:161 116.99284:139 121.02894:163 135.04466:260 152.00957:137	0	420	0	89	215	309	174	71	88	132	700	411	1218	557	44	813	0	389	0	225	202	163	264	180	205	194	648	627	349	430	1097	394	1060	0	529	0	113	152	216	177	506	205	200	785
3.777	204.066	[M-H]-	356.34	204.06610:51875 204.99207:296 205.01056:593 205.06948:6128 206.07184:593	72.99229:373 116.04979:989 130.06523:1442 142.06544:1205 158.06041:1642	5	6565	11	1159	1131	1681	1783	564	539	3502	19570	8977	37758	12109	13525	15087	7	6528	20	3414	1935	1590	2863	1776	1163	1311	11406	7647	6847	6850	8031	12897	11879	10	7989	9	1452	1378	1427	1126	865	2222	1002	10334
6.995	204.068	[M-H]-	77.95	204.06574:6317 204.08831:1179 204.98358:591 205.06992:1476 206.06478:591	44.99809:1530 59.01346:2969 71.01351:1925 85.02878:752 95.01294:66 102.05436:756 111.04171:34 128.04941:548	0	330	6	118	40	121	188	54	9	87	28	480	2808	562	2028	1392	15	411	6	14	106	74	206	62	90	35	1237	445	518	516	1114	583	1139	9	405	0	118	72	84	177	71	137	212	663
2.878	204.08	[M-H2O-H]-	57.37	204.08261:2545 204.99130:198 205.01398:2737 205.08543:363 206.01681:284 206.09397:41 206.15359:103	42.99945:1427 70.99418:3 92.99543:63 113.00281:396 121.00841:124 131.01347:608 136.01912:52 138.03438:168 158.01216:197	0	1198	2199	1496	1463	1572	1438	1436	1305	1144	587	927	1178	730	923	918	7	1191	1813	233	1766	1264	1332	1415	1136	1248	920	872	1821	984	726	921	878	10	1041	1953	1218	1167	1388	1442	1387	1480	1179	799
4.149	204.087	[M-H]-	214.6	204.08732:12217 204.99214:298 205.01016:335 205.02941:143 205.06487:143 205.08970:1095 206.09105:294	44.01346:214 57.03373:163 68.99477:179 78.99842:102 85.01940:212 92.99513:254 102.99856:128 107.03457:108 113.00133:99 116.99573:124 128.99380:189 134.04600:150 138.99883:64 156.99399:73	0	4850	0	5582	5832	4283	4311	5314	3926	2756	2492	4658	2547	2954	3630	2785	5	4430	5	3925	7692	6143	6249	4014	4656	6393	3761	4320	2412	4456	4115	3773	4533	5	4645	5	6226	4901	4482	6080	5689	5103	4117	3290
7.588	204.087	[M-H]-	48.04	204.08644:2425 204.99284:155 205.00692:155 205.03399:1741 205.07081:388 205.09168:311 206.03575:155	41.00308:615 47.01308:983 55.01817:469 57.03407:1438 59.01345:373 60.01668:25 67.01840:1279 71.01311:384 72.99231:2677 74.02381:2646 75.00834:21628 76.01108:566 77.03796:50 79.95674:119 84.77049:30 86.74512:72 87.00833:6898 88.01094:303 89.02291:237 100.04793:80 101.02350:271 111.00868:14634 112.01196:740 117.01844:1338 125.02354:143 129.01773:637 145.04926:51 191.46309:52	0	645	0	606	572	995	832	804	634	797	780	552	1062	755	695	913	0	640	0	1259	613	668	705	1076	679	681	535	471	654	1117	432	1928	451	6	884	0	944	1040	849	547	700	912	551	660
4.121	204.087	[M-H]-	242.73	204.08706:14712 204.99079:444 205.00910:386 205.02734:183 205.06967:92 205.08982:1127 206.09190:256 206.15453:138	44.01350:276 71.01319:160 79.95691:92 80.99490:92 85.01976:248 92.99486:229 104.99440:159 115.01952:148 116.99483:157 119.04918:105 132.06642:215 156.98776:64	5	4850	0	5582	5832	4283	4311	5314	3926	2756	2492	4658	2547	2954	3630	2785	5	4430	5	3925	7692	6143	6249	4014	4656	6393	3761	4320	2412	4456	4115	3773	4533	0	4645	5	6226	4901	4482	6080	5689	5103	4117	3290
6.979	204.087	[M+FA-H]-	360.34	204.08723:20300 204.99193:154 205.01103:231 205.03468:1434 205.05034:404 205.07227:586 205.09075:2599 206.06565:657 206.09182:385	41.00317:1500 41.99878:705 44.99773:5634 49.00777:33 55.01856:1261 57.03426:2029 59.01382:8188 60.01655:152 67.01876:224 71.01339:4674 72.99299:210 73.02919:28 81.03504:228 85.02949:5188 95.04986:98 99.00808:255 100.03990:164 103.00239:102 113.02384:237 114.05567:320 116.07119:545 127.03982:62 140.07123:349 158.08191:356	0	7176	6	14460	10654	12281	11961	7690	12942	11158	4636	7880	2570	2729	4919	3187	6	8354	6	3613	10229	13264	9584	17430	11399	10459	6426	9977	3629	8826	3386	8715	11345	9	9133	0	6429	9555	9979	11102	12784	6848	11292	5147
7.755	205.036	[M-H]-	62.66	205.03574:16843 206.03791:448 207.03295:447 207.04988:2219	85.02936:49039 85.43357:110 85.53968:433 95.01290:55 111.00965:821 129.01813:85 130.02245:71 191.05627:24118 191.31920:90 191.44514:57 191.85097:116	85	1248	329	819	1357	1029	1246	1031	784	2731	2772	2489	1760	1084	1305	1593	115	1316	356	4514	1337	1365	1540	1328	779	786	1265	1159	1195	1318	1019	1198	1226	81	1447	288	1265	1294	759	1279	912	1470	866	1364
7.546	205.036	[M-H]-	36.62	205.03636:4479 205.07048:242 206.04056:440 206.41777:162 206.99233:324 207.00214:243 207.01157:241 207.05092:10955	41.00313:823 43.01865:2787 44.99817:2734 55.01863:367 57.03427:607 59.01369:4020 63.00492:233 67.01812:643 71.01347:1582 73.01863:3334 75.00838:8644 76.01163:273 77.01391:110 82.02974:646 87.00870:2300 93.03411:6431 96.04558:852 99.00835:1433 101.02421:501 103.03999:227 109.02937:2498 111.00881:4536 115.04059:156 117.01962:1090 127.03974:1541 140.03500:353 145.05054:52 156.03052:1163 161.04224:72…	99	3076	102	1962	2884	1707	2280	3006	1859	6079	5999	5207	3141	2426	2866	3614	90	3751	88	13574	2779	2194	3950	2500	1755	2075	2442	2362	2153	2062	2817	2711	2354	76	2709	111	3409	2054	1891	1609	1792	2655	2019	2814
1.434	205.049	[M-H]-	9.99	205.04978:3167 205.08582:946 205.12322:68 206.05230:402 206.08681:102 206.95164:68 206.98904:445 207.00344:3324 207.02755:239 207.06475:490 207.10132:473	44.99814:203 68.99663:119 79.95584:85 92.02587:1097 108.02063:655 117.01660:210 121.02870:714 134.03616:1608 135.04446:6509 144.98927:10 145.02966:90 146.03368:127 149.06065:201 160.84036:212 162.83817:257 178.02249:45	38	969	13	695	1223	539	604	654	668	787	886	705	740	624	898	867	15	909	59	963	1336	1574	1331	621	727	817	658	744	629	543	1247	722	804	74	918	20	760	810	976	1069	902	780	892	945
6.897	205.074	[M-H]-	7.54	205.07033:1281 205.08899:639 206.07376:187 206.98857:125 207.00707:336 207.05011:575 207.08443:249	44.99806:54925 45.33370:62 45.42834:157 46.00109:470 47.00187:219 59.01340:631 69.03315:153 71.01323:447 78.03434:508 81.03320:220 87.00750:321 95.01452:150 99.00705:432 109.02768:134 111.04416:256 114.05463:205 127.03932:200	33	812	6	1209	1050	1055	1194	839	667	940	568	591	450	973	670	757	27	913	35	300	1103	1480	1111	1261	1041	860	655	681	910	502	604	682	944	25	821	30	1216	1298	890	1366	1341	964	1123	706
1.395	205.086	[M-H]-	8.63	205.08634:1036 205.10968:71 206.01731:107 206.05447:178 206.08848:280 206.98854:361 207.00742:360 207.02744:480 207.04955:178 207.06568:619 207.10051:663	39.00437:24 44.99846:418 68.99484:99 79.05412:226 92.02589:496 95.01214:76 108.02106:8 117.03314:290 121.02830:572 130.03966:58 134.03598:1321 135.04468:6102 136.04787:505 144.04497:248 149.02219:164 162.83701:41 176.04442:80	16	752	52	706	869	437	628	426	779	483	374	866	414	857	585	480	28	911	32	421	776	964	612	499	809	1009	623	612	458	629	701	427	593	55	619	13	500	868	758	1074	780	449	512	515
7.232	206.055	[M-H]-	33.85	206.05455:3388 206.10324:167 206.98606:279 207.00608:167 207.04979:944 208.01517:111	41.99834:429 44.99770:545 55.01841:906 57.03409:642 59.01352:3588 60.01688:106 67.01748:195 69.03410:207 71.01330:2037 73.02888:640 74.02348:687 80.96382:242 83.01302:315 85.02884:1766 87.00787:303 89.02366:680 93.03372:512 94.99454:164 99.00773:537 101.02324:597 111.00679:239 113.02345:155 116.03528:153 119.01586:306 127.03945:292 137.02456:96 144.02867:96 156.99449:80 171.02911:118	8	300	19	299	161	338	391	231	151	299	183	220	562	188	152	204	5	273	18	718	355	428	384	450	380	353	361	156	257	206	240	341	160	0	349	12	368	272	1108	330	253	387	221	181
7.01	206.068	[M-H]-	41.71	206.06480:2044 207.01023:256 207.02942:512 207.05113:3401	41.00308:880 43.01942:728 55.01854:926 57.03445:934 59.01385:3650 61.01778:107 71.01362:2044 72.99165:287 75.00643:436 81.03379:282 85.02899:2814 87.00834:290 89.02334:267 93.03331:393 99.00808:409 100.03983:184 102.05540:185 111.04483:247 116.07110:243 124.04142:157 128.03457:226 130.99237:89 140.07096:208 158.07918:746	8	370	22	528	252	1206	743	397	436	1155	927	315	392	224	185	139	13	452	11	400	315	320	195	441	410	287	246	482	415	362	474	371	192	8	250	13	337	298	378	179	448	218	352	300
6.672	206.082	[M-H]-	130.72	206.08177:11324 206.98763:236 207.00584:177 207.03027:118 207.04816:294 207.08427:1674 208.06703:236 208.08590:390	44.99798:338 58.02902:279 71.01329:197 75.00665:140 79.95642:157 85.02877:520 91.05483:168 93.03473:306 99.00663:92 103.05373:111 109.02991:215 119.04909:140 127.03933:134 147.04553:115 164.07082:162	14	3880	0	5214	4983	3700	4561	3248	2138	1899	6178	3649	3061	4194	2921	3883	0	5196	0	11520	5306	3292	5236	2969	2358	2441	3026	3933	3350	4213	2836	2751	3234	14	4120	10	4733	4388	3432	5649	3536	3283	2284	2996
8.177	207.014	[M-H]-	65.85	207.01412:9475 207.04932:443 208.01768:708 208.98592:135 209.01255:437 209.02853:413 209.06504:365	41.00306:261 44.99823:99430 45.29124:226 45.37172:272 45.48398:240 45.53828:112 45.68998:167 45.73995:153 46.00148:1266 47.00135:448 55.01846:246 57.03383:287 59.01359:896 71.01344:717 75.00796:3355 78.95845:2511 80.96409:1659 83.01302:344 85.02848:240 87.00824:12248 88.01155:426 89.02399:620 93.03486:173 95.01299:107 96.96864:1149 99.00748:1158 101.02384:928 105.01860:178 111.00711:220 113.02342…	182	9499	165	8498	7933	9838	8005	9377	9130	7492	9946	12893	3992	11218	10782	10085	91	9043	252	6138	8322	11136	8932	8905	7797	6728	6783	8073	8662	5884	3484	11532	4600	197	9150	111	9440	8287	8188	7710	9847	5983	6779	8145
6.235	207.028	[M-H]-	18.84	207.02944:2851 208.03270:895	79.95625:44 85.02806:663 93.03386:137 99.04381:71 111.04355:101 127.03823:318 133.02797:1450 161.02310:802 171.03094:82	40	1279	50	1567	1393	472	625	1100	1602	209	1727	1334	476	1714	1558	1618	40	1403	64	465	609	2298	748	890	1542	2041	1529	1518	1923	1364	1439	947	1493	77	1806	41	1659	1626	3547	1512	1763	1989	1785	2035
1.585	207.029	[M-H]-	15.73	207.02927:6329 207.05041:111 207.06543:1420 207.10103:223 207.13872:223 207.98725:112 208.00852:112 208.03352:661 208.06514:434 208.09605:167 208.10720:112 208.98606:1375 209.00679:3252 209.04586:1393 209.08129:917 209.11780:279	34.96860:240 44.99779:296 61.98763:663 65.00272:520 68.99581:150 71.01343:154 77.03825:189 79.95680:1918 81.03390:236 83.01367:754 85.04070:235 89.03858:278 91.01826:129 93.03407:1032 94.99365:207 96.95950:759 97.06502:226 99.00630:186 107.01340:879 109.02809:754 111.00679:62 113.02262:140 120.99054:156 123.04414:812 125.09656:1079 126.09930:135 126.99965:101 127.03788:40 128.04976:1558 129.03372…	59	713	73	523	588	543	722	651	498	1001	746	409	649	1404	799	684	71	784	89	843	1606	633	2684	755	496	429	378	430	507	718	954	557	423	96	632	104	643	755	618	985	573	672	596	561
7.35	207.05	[M-H]-	29.69	207.05020:8056 208.05443:700 209.00314:379 209.02953:474 209.04854:1055 209.06541:515	34.96911:2221 41.00290:2893 43.01869:2743 44.99814:71434 45.43945:187 46.00108:817 47.00187:170 51.02368:578 55.01861:2246 58.00556:2351 59.01385:169436 59.21558:432 59.41022:613 59.51257:573 59.60563:349 59.66326:208 59.75723:300 59.95310:344 60.01650:2452 60.18106:197 61.01774:631 61.98769:337 71.01355:43461 72.01631:1542 73.03967:2597 83.01339:2167 85.02899:8144 86.03173:287 87.00793:1996 88.0…	22	2028	72	2301	1657	2387	2747	1649	1838	1876	1899	1833	4181	1786	2092	2243	102	2261	91	4085	2213	2986	2094	2742	2268	2678	1571	2038	2176	2580	2137	2077	2113	63	2501	100	2034	2252	1906	2450	1964	2505	2140	1705
7.795	207.05	[M-H]-	16.14	207.05041:3026 208.05558:494 209.00679:493 209.03022:671 209.06617:2219	56.99722:32 75.00803:1437 78.95829:361 85.02880:187 89.02314:350 93.03351:1056 96.95953:2601 111.04509:127 116.99565:57 120.96776:183 127.03883:42 135.02896:2661 137.02245:92 155.03473:79 163.00032:29 173.04510:1097 186.03806:103 191.05553:868 195.00626:14	17	2111	183	2233	2236	1954	1901	3147	2024	2097	2184	2694	1862	2987	3063	2508	75	2371	317	2311	2480	2302	2187	2438	2413	2354	1900	2237	2639	1639	2197	2405	1772	69	2235	162	2113	2196	2217	2468	2093	1835	1737	2248
7.561	207.051	[M-H]-	42.65	207.05086:10575 208.02371:268 208.05669:1076 209.00371:482 209.01607:269 209.02734:357 209.06648:6426	36.96574:555 44.99842:117300 45.18808:314 45.32955:612 45.43265:283 45.49038:329 45.69521:273 45.87472:207 45.94743:137 46.00150:930 46.10753:132 47.00208:307 57.03448:890 74.02409:372 79.95678:14238 84.93903:826 92.99595:213 96.95984:23119 97.94579:751 98.95481:1743 99.92479:305 100.93248:280 104.03551:323 113.94069:593 116.99480:238 122.97527:1732 129.05759:168 130.05070:5547 131.05318:123 133.…	20	7282	50	6540	6812	6044	5959	6237	4859	4272	4324	6537	5200	4275	8746	5711	53	6515	55	4476	7677	8131	7016	7374	5468	7639	6032	7744	6483	6487	4300	8269	6155	48	6965	42	6942	6012	6549	8010	7151	7943	7448	5849
1.913	207.051	[M-H]-	15.04	207.05092:2968 208.05447:565 209.00444:706 209.04466:424 209.07246:282	44.99782:494 61.98700:174 80.96447:204 92.99491:221 96.95915:230 98.02268:137 104.99617:147 109.03074:112 116.99439:153 123.04457:251 128.99449:96 133.02818:131 135.04481:187 137.02375:121 143.01109:77 154.99109:112 162.03179:179 170.98705:134 175.03603:112 177.05383:99 187.03750:70 189.01452:73 195.00547:70 207.00675:77	41	1889	61	1842	1849	1642	2011	1284	1362	1580	639	1582	1516	1352	1858	1263	91	1361	100	1252	1726	2367	2925	2000	1356	1683	1946	1840	934	1956	1485	1771	1990	79	1794	49	1520	1442	1378	1404	2126	1575	1715	1059
2.273	207.051	[M-H]-	19.7	207.05101:3646 208.05384:476 208.98493:249 209.00469:510 209.02260:221 209.04873:156	39.00524:12 85.02860:27 97.04007:137 104.99465:43 112.98595:102 119.04938:1702 125.89977:45 129.05492:178 132.86601:199 134.86418:81 135.04488:58 137.00243:7 147.00571:49 151.03944:49 163.03984:380 180.99016:95 192.99158:23 204.99017:47	47	2414	70	1511	2668	1372	1504	3597	1170	1954	1771	1971	2330	3173	2502	3149	76	2532	83	2294	1527	1684	3699	1674	1255	1329	1657	2844	2157	1737	3348	2279	1988	68	2034	56	1812	1286	1183	1913	1577	1600	1388	2568
6.739	207.06	[M-H]-	29.56	207.05973:5798 207.09762:47 207.42659:24 207.92751:36 207.98827:36 208.01587:61 208.03023:24 208.06255:815 208.09664:24 208.74466:36 208.93376:49 208.98459:103 209.00464:444 209.05519:245	41.00246:181 68.99504:146 75.00567:170 92.99502:344 104.99463:155 111.00515:147 116.99485:134 128.99423:181 142.99072:156 154.94544:112 164.99565:112 171.00465:102 174.99813:102 183.00518:83 192.99167:73 206.98787:80	37	995	4045	1011	685	1041	905	835	918	467	876	860	936	794	637	731	42	904	3195	670	744	785	1003	1612	742	935	778	718	678	717	573	829	917	39	810	3094	856	796	861	790	702	810	624	686
1.574	207.065	[M-H]-	10.1	207.06477:2572 207.10280:294 207.13792:177 208.00696:118 208.03028:351 208.06823:323 208.92249:177 208.98571:3908 209.00511:1370 209.04153:2656 209.06157:176 209.07899:5645 209.11887:235	41.00274:175 44.99774:338 51.02365:50 61.98778:1321 65.00254:153 68.99533:215 76.96821:99 79.95685:1515 81.03385:178 83.01209:271 87.00714:100 90.04208:27 93.03286:567 94.99320:147 96.95910:414 99.00759:163 103.00052:19 105.03395:396 107.04899:268 109.02853:394 111.00622:64 112.98447:94 116.04975:9 119.04876:29 121.02882:329 122.03525:14 125.09687:618 128.04959:1034 130.06528:241 131.04892:101 13…	12	559	43	578	743	462	441	608	599	486	836	597	504	543	521	634	90	714	320	762	966	810	803	705	566	929	617	455	478	464	740	549	536	55	751	83	794	586	625	1335	814	717	647	559
6.291	207.066	[M-H]-	39.38	207.06654:14933 208.06855:1821 209.00229:350 209.06630:350	59.01357:871 72.99208:178 80.96467:48 103.05459:1058 110.02370:50 119.04947:282 124.00638:8 127.03750:98 142.99266:18 147.04413:860 152.00043:69 157.01022:25 165.05551:597	20	4103	26	2787	4029	2332	3038	1985	3403	1650	4971	5909	4180	5182	7717	7570	22	5080	34	1131	4002	6928	2369	5015	3261	3267	7446	6696	7556	8087	5882	4743	6243	32	4721	24	2542	3827	2935	6236	4656	1856	4712	6603
7.553	208.054	[M-H]-	43.25	208.05959:4757 208.97631:159 209.00700:550 209.03029:237 209.06596:7026 209.35624:317 210.00703:44437 210.06889:843	34.96878:563 44.99964:119963 45.34831:936 45.43679:434 45.50580:698 45.61504:174 45.68661:221 45.74817:203 45.81317:296 46.00150:1310 46.34779:236 47.00205:635 47.10946:147 69.03306:392 79.95688:20553 81.95231:906 96.95971:9360 97.95888:400 98.95439:764 99.92506:183 100.04174:160 106.97998:1256 111.00611:139 115.00265:138 122.97554:861 130.04979:2669 131.05266:200 136.00604:222 149.02205:202 161.…	11	1104	10	595	745	671	573	657	871	1173	1341	919	2243	1699	2021	1425	11	999	8	1989	800	963	785	1970	1324	816	877	820	1120	1103	1109	1459	1152	15	1237	8	1991	893	829	1052	691	982	889	1208
6.551	208.065	[M-H]-	1808.89	208.06427:83189 208.09979:181 208.42344:259 208.98277:194 209.00358:918 209.02619:193 209.04532:192 209.06738:8317 210.06305:4706	41.99856:61 72.99230:27 74.02402:129 79.95666:13856 80.96422:753 81.95249:656 87.02659:87 92.99508:336 96.95843:29 99.04468:45 103.00254:61 106.99327:36 109.02555:57 116.99565:56 125.00082:238 130.99350:35 136.99927:207 145.02682:104 152.99567:110 173.04362:109 191.05504:116 208.06389:6866	6	62153	154434	65740	61680	73732	80344	66828	48096	74591	51931	49406	72639	53357	40327	60709	5	55747	139550	79073	76548	41693	71352	80924	55337	56527	48147	46618	41958	50690	48306	59026	54874	6	58709	147266	52968	47863	54555	45148	45332	59484	40077	46306
8.72	209.03	[M-H]-	198.99	209.03020:99880 209.37571:49 209.65397:73 209.69715:73 209.76563:49 209.86880:73 209.98580:49 210.00859:120 210.03332:4496 210.09877:49 210.20667:49 210.34843:73 210.38487:49 210.40443:73 210.54447:73 210.55806:49 210.57756:73 210.71885:73 210.83938:49 210.89093:98 210.94442:49 210.98610:98 211.00193:234 211.03391:1846 211.12840:73	44.99802:232 57.03384:1300 59.01372:1245 71.01309:3510 78.95849:673 83.01246:160 85.02922:3280 89.02355:862 95.01232:120 96.96877:2148 104.99395:149 111.00610:95 115.00308:175 116.99474:6 129.01849:609 133.01257:575 138.97844:261 159.00409:56 178.99573:19	108	16228	51	2779	3969	7028	5106	9120	2740	73269	146095	42644	12585	9185	9173	30549	60	19260	74	69376	5254	12919	22093	6104	3532	5412	6555	3781	6462	6624	9225	8025	4498	73	23555	59	32834	15258	8145	5613	10324	21545	8722	14942
1.475	209.045	[M-H]-	16.39	209.04500:1870 209.08182:478 209.11738:199 210.01171:99 210.04936:199 211.00030:361 211.01874:884 211.04827:198 211.06062:199 211.13468:199	61.98742:229 83.01255:170 92.99480:380 96.95931:3264 116.04995:72998 117.05281:5142 128.04971:1998 130.06546:1338 134.05957:304 137.02283:190 146.02345:215 151.03940:195 153.01749:140 153.12659:131 160.04025:22217 161.04430:2025 162.05342:485 163.07497:129 165.01668:148 167.03291:149 174.05566:947 177.01826:444 187.03920:111 192.98991:79 197.00375:98 200.04781:101 207.10197:679	35	1228	47	938	858	989	1526	778	833	557	1531	1534	1314	1276	1120	1176	49	1163	141	892	1225	966	1063	499	1117	936	1206	1126	992	931	1425	1378	976	47	1017	27	885	893	752	1196	1545	2168	1130	1058
4.698	209.046	[M-H]-	20.04	209.04530:5436 209.06973:180 210.04763:727 210.99744:301 211.01907:120 211.05682:121	44.99816:1255 59.01382:46 79.05425:3 83.01321:211 87.00733:31 93.03384:335 99.04486:49 107.04968:30 111.04376:64 113.00138:27 123.04456:126 133.02930:104 137.02315:30 139.00121:19 147.00642:26 161.02496:279 167.03424:136 173.04549:96 191.05594:108 209.04556:45	35	1464	60	150	138	88	81	222	201	110	3447	461	154	2226	708	1619	40	1110	56	70	135	614	67	76	217	219	977	1257	1770	521	1388	200	1018	34	1123	56	489	388	284	313	662	145	667	4477
1.769	209.046	[M-H]-	24.56	209.04448:8067 209.08036:158 209.11772:576 210.02292:239 210.04820:1060 210.07539:229 210.12071:96 210.98107:268 211.00026:216 211.02030:193 211.05463:296 211.09693:96 211.13176:128	44.99747:366 85.02810:265 112.98357:34 116.99514:54 119.04948:9058 122.03560:66 123.04406:286 134.03577:166 135.04453:4950 137.02306:44 148.04005:29 163.03923:2737 165.05527:85 170.98659:113 173.07196:524 179.03452:2096 181.12302:210 201.11258:245 207.10205:509	30	1058	4	518	446	343	370	320	216	337	2214	665	4056	1950	982	2766	26	1135	51	337	533	357	561	278	363	356	627	761	1514	950	2969	778	1020	43	1130	23	362	331	398	484	340	292	330	1107
2.865	209.047	[M-H]-	18.34	209.04654:3202 210.99844:493 211.02624:967 211.06267:781	39.00457:65 86.98876:46 95.01591:369 104.99504:35 110.02700:620 121.02835:149 123.00287:95 125.02364:114 128.99442:83 131.07108:93 136.01865:768 137.02734:3121 138.03423:2984 142.06526:302 144.98891:62 148.01785:208 152.99507:106 160.04001:183 162.03380:235 170.98656:42 177.05397:123 183.99202:10 190.06706:285 198.07533:100 204.08159:927	23	247	31	162	173	146	143	124	150	60	254	236	98	351	483	470	36	287	52	80	232	172	151	169	141	179	521	421	531	457	280	206	448	24	296	25	193	173	146	191	160	134	236	733
1.316	209.06	[M-H]-	22.31	209.06050:5105 209.15421:82 210.00466:203 210.02275:2225 210.04409:122 210.06160:663 210.07728:624 210.98395:204 210.99982:385 211.02427:547 211.06263:122 211.09529:3118 211.13290:855	68.99550:109 79.95634:515 82.99313:82 99.00484:20 108.98991:75 111.00428:67 116.99534:297 119.00954:41 120.99073:33 123.00582:64 129.05409:171 130.06607:4735 140.99532:67 147.00377:110 154.99197:161 158.06100:19217 159.06395:1557 165.07013:342 173.00131:177 193.06573:16362 194.06877:2284 195.07195:306 196.07082:41 205.16061:138 208.05217:225 209.05989:843	25	3137	3892	2869	2587	2665	2185	1879	1848	1777	1431	1750	1931	1921	1728	944	50	1191	2208	1050	1543	1170	1029	1220	1091	1528	1200	1025	839	1180	997	1152	1317	29	1442	1518	1004	1622	1439	1164	1107	1678	1089	1876
7.551	209.066	[M-H]-	29.74	209.06624:8758 209.35577:684 209.39077:150 210.00733:126949 210.06334:301 210.07009:150 210.25536:151 210.35369:151 210.48962:151 211.00962:6366 211.04626:225 211.08087:376	34.96893:882 44.99826:204731 45.18775:603 45.34932:1151 45.43264:517 45.57232:341 45.66382:316 45.83747:332 46.00111:1953 46.11834:210 47.00180:783 55.01830:322 74.02422:279 85.02883:321 92.99441:239 96.95933:22813 97.94533:541 98.95478:925 112.03889:275 117.01773:224 122.97516:1375 128.03442:949 130.05016:5022 131.05305:534 140.01419:530 149.04382:277 161.04462:441	6	3888	19	4696	4080	5507	3373	6438	4418	4947	3753	3559	3226	4941	5388	5376	11	4210	29	4848	4512	5738	5802	6942	4502	4297	3905	4848	5440	2493	4083	4835	2945	19	5489	9	4564	4542	5200	6296	4022	4595	5242	5553
7.466	209.066	[M+FA-H]-	50.72	209.06677:9324 209.97867:93 210.00982:381 210.06966:858 211.00504:373 211.06628:266	41.00268:252 44.99809:457 55.01858:133 59.01366:2647 68.99744:118 71.01337:798 75.00696:166 79.95688:361 83.01311:235 85.02888:336 89.02390:582 92.99516:224 95.01340:139 96.95933:708 97.94586:223 98.95389:341 101.02370:599 104.99487:188 109.02888:118 111.00660:164 113.02420:238 115.00351:137 116.99538:134 119.03449:398 127.94029:147 128.07020:168 129.93545:210 133.05004:130 140.03428:128 142.9443…	15	5592	26	5381	6232	5507	5766	6438	4418	4947	3880	4149	4293	5651	6551	4784	29	5244	27	5967	4499	7149	5580	6942	4684	4598	3905	6322	6913	2884	3791	6254	2845	37	5188	25	5312	4542	5200	6525	4022	4420	5242	7214
7.686	209.067	[M-H]-	43.03	209.06713:5820 210.00826:596 210.99324:1491	41.00297:175 44.99807:632 59.01259:420 71.01259:195 74.02431:156 80.96440:297 83.04953:199 85.02918:1168 87.00824:413 93.03369:400 96.96850:267 98.95404:622 99.92439:228 101.02244:154 109.02806:219 111.04470:186 113.94044:236 116.99470:133 125.00449:118 127.03885:245 129.93544:208 133.01073:92 137.02326:121 142.94323:266 145.04990:83 153.01780:118 157.93056:134 173.04553:180 186.93281:123 191.055…	14	6339	19	5232	5091	3992	4805	3276	5443	3491	3652	5184	6998	2936	4885	5302	18	5623	29	6311	7594	11053	4851	7505	5901	6883	4754	6536	4303	7545	3271	4845	5801	32	7513	18	5001	6115	4911	10177	8403	4520	5725	3291
1.971	209.067	[M-H]-	21.07	209.06748:3698 210.06937:535 210.43032:146 211.00076:511 211.02277:244 211.05754:97 211.08331:5520	41.99774:76 89.00391:39 93.03396:6312 96.95897:81 124.05094:128 135.04424:325 137.02364:2401 147.00511:48 168.06383:67 170.98735:11 179.03333:190 194.04402:218	32	547	28	43	19	595	88	880	439	2118	797	309	1690	594	16	744	42	592	44	2510	98	692	1318	935	387	44	242	0	0	42	30	44	102	30	687	29	702	70	426	670	39	724	58	318
7.835	209.07	[M-H]-	81.27	209.06494:4284 210.06772:375 211.00205:375	44.99776:12768 59.01343:477 74.02410:344 78.95855:15773 96.96785:1281 101.02225:129 116.03485:343 152.99496:7132 171.00558:3943 181.07004:158	0	4735	73	3984	4071	4081	4805	4314	3173	3611	7327	5551	4730	4139	5092	4672	19	4705	140	7543	4501	8775	5108	4897	3242	5773	3716	4355	4280	5881	4635	5200	4384	34	5724	152	5434	5263	4285	5723	5434	4993	4748	4313
1.574	209.079	[M-H]-	14.55	209.07899:5645 209.11887:235 209.98885:540 210.00851:236 210.04081:361 210.06998:118 210.08321:118 210.98298:1366 211.02343:947 211.06024:1413 211.09603:325 211.13203:396	41.00274:175 44.99774:338 51.02365:50 61.98778:1321 65.00254:153 68.99533:215 76.96821:99 79.95685:1515 81.03385:178 83.01209:271 87.00714:100 90.04208:27 93.03286:567 94.99320:147 96.95910:414 99.00759:163 103.00052:19 105.03395:396 107.04899:268 109.02853:394 111.00622:64 112.98447:94 116.04975:9 119.04876:29 121.02882:329 122.03525:14 125.09687:618 128.04959:1034 130.06528:241 131.04892:101 13…	51	908	91	442	664	316	365	437	459	337	402	490	486	333	394	381	61	474	60	153	564	720	498	405	144	380	390	141	435	395	438	324	296	80	488	122	351	476	308	1660	399	291	383	861
1.358	209.117	[M-H]-	81.61	209.11734:2166 209.15616:66 210.00790:180 210.02089:494 210.04634:131 210.12016:243 210.98178:99 211.00014:268 211.01883:438 211.04496:131 211.09622:263 211.13342:691	44.99794:296 63.96189:3395 68.99500:26 77.00174:32 87.00529:22 92.05034:4304 104.99486:164 108.04509:360 112.98490:85 121.02774:207 128.05014:2591 129.05299:423 130.06575:5499 131.06905:579 132.98808:32 135.04425:1589 137.00124:58 140.99014:99 150.03172:112 156.01221:13469 157.01482:840 159.06354:28 172.03905:158 174.05569:17604 175.05893:1563 176.05933:421 178.99268:108 181.12415:33 188.99767:11…	18	883	0	814	252	618	684	305	420	883	714	784	1129	717	595	778	0	906	22	715	502	497	563	489	640	1016	771	681	686	1213	590	891	688	0	1041	0	943	876	969	1053	911	876	714	844
1.735	209.118	[M-H]-	129.74	209.11746:1764 210.02152:254 210.04189:146 210.11977:260 210.98487:249 210.99877:468 211.02253:199 211.06002:1798 211.09518:110 211.13122:110	43.01813:17 65.00340:17 68.99482:47 79.95561:531 83.04902:122 92.99468:92 109.02820:41 112.98439:73 116.99509:70 123.04210:123 125.09634:40 130.06493:2279 131.06610:43 135.04407:454 137.05876:330 139.02094:53 148.01375:325 163.11130:99 165.09016:137 179.03392:458 184.99931:21 201.11188:1576 206.98682:38 209.11742:1559	5	819	6	974	405	1029	665	497	563	808	669	606	705	748	736	480	10	791	6	1245	693	752	827	734	756	1172	682	915	949	556	566	823	589	8	688	5	821	656	802	1053	849	1036	768	811
7.56	210.006	[M-H]-	1632.72	210.00796:83537 210.06876:565 210.91173:139 211.00920:5998 211.07017:690 211.08289:139 211.09985:208 212.00399:3663 212.05546:277 212.09739:139	34.96910:903 44.99960:174998 45.17184:445 45.33499:725 45.39846:645 45.50603:585 45.62854:330 45.69809:318 45.85415:188 45.91902:258 46.00115:1991 46.07664:190 46.51986:189 47.00219:826 57.03420:551 69.03443:215 73.02888:333 78.95790:828 84.04514:229 85.02873:1547 86.02293:178 87.00803:305 93.03309:403 96.95962:14626 97.94588:279 98.02389:222 98.95428:554 104.03469:251 111.02794:295 113.03686:264…	30	45140	56	24468	12848	59362	43544	26640	13675	32710	122447	19865	110680	105836	35258	89362	47	45660	48	28063	12717	10780	30401	17123	11759	13218	25150	15757	54636	36609	64519	19173	16215	42	42487	43	57958	21894	44890	14686	14031	49214	19616	52881
1.318	210.022	[M-H]-	56.06	210.02187:2886 210.06492:499 210.14618:115 210.98278:153 210.99855:307 211.02303:1175 211.05987:115 211.08954:299 211.13275:880 212.01747:250 212.04886:191 212.09175:77	39.00459:41 44.99776:276 68.99497:32 80.96437:792 82.96050:31 87.00450:48 94.99277:72 104.99525:284 118.99323:48 120.99023:79 125.00291:44 128.04971:11048 129.05452:1106 130.06558:8382 131.06837:181 132.04636:210 135.04356:536 137.00163:126 145.04868:293 146.04900:294 147.04430:196 149.02083:38 156.04466:435 158.06068:28392 159.06389:3383 159.88979:96 160.06610:297 161.02112:160 165.06946:278 172…	8	778	27	139	186	152	236	140	88	291	1760	710	1565	885	576	1537	14	930	22	281	227	106	444	207	116	149	772	764	540	528	1776	724	730	36	792	38	207	155	229	229	153	296	87	848
2.473	210.025	[M-H]-	75.05	210.02547:2593 210.85494:218 210.98411:184 210.99963:393 211.02622:277 211.05902:184 211.08320:883 212.02747:147 212.05463:111 212.08665:184	61.98831:3260 68.99600:71 88.03938:46 92.99511:126 96.04469:134 104.99510:10 108.04501:216 110.97545:313 114.00125:428 116.99504:122 120.99016:56 123.90144:154 132.99026:118 142.99222:32 152.99664:119 155.11055:99 160.09633:41 164.99594:136 171.10146:219 194.98767:38 198.99907:60	32	2913	12	1906	1751	1676	1757	1971	833	2075	2020	2998	1799	1996	1245	1417	15	2024	8	1042	1398	1198	1985	1589	2033	1464	1901	2019	966	2505	1453	1987	1798	12	2293	11	1625	2706	1697	1600	1885	1402	866	1977
3.862	210.04	[M-H]-	175.95	210.04046:6857 210.98415:174 210.99976:391 211.04276:858 212.04505:343	41.00209:17 70.99201:66 78.91786:2926 80.91569:2588 83.01318:31 92.99522:7 96.95880:913 104.05014:1026 120.04527:310 134.04770:246 142.99278:50 148.04018:1298 166.04929:505 176.81593:60 181.01523:496 190.99208:8	20	30	8	36	108	13	9	0	4325	27	26	7	16	39	4211	28	22	20	3	68	78	5520	20	60	64	7	0	42	1783	11	74	19	5	19	20	8	67	23	135	371	225	50	3226	20
3.638	210.041	[M-H]-	145.76	210.04018:10246 210.07960:93 210.98367:140 211.00207:232 211.01986:139 211.04268:2002 212.04473:359	44.99816:213 68.99479:65 73.02875:2 79.95687:324 92.99453:111 96.95935:19 104.04982:1329 109.96533:51 120.04466:440 125.02246:71 128.99379:58 148.03900:1572 161.00121:69 166.05067:575 170.98776:16 180.98877:11	16	3202	65	4478	4405	1973	2301	1141	3578	762	420	4302	402	1232	3436	681	24	2799	51	1150	4029	4614	1580	3125	3858	4384	3983	4179	1480	3190	593	3850	4088	24	2614	48	1427	2929	2537	6082	4774	1157	2656	1406
6.552	210.061	[M-H]-	106.62	210.06128:5209 210.12134:160 210.56727:107 211.00314:160 211.02741:498 211.06342:727 212.05353:107 212.07179:160	39.00455:19 65.00357:62 79.95713:18667 80.96433:1126 81.95256:908 82.96044:117 92.99488:189 96.95880:23 104.99516:139 128.99519:26 137.02356:39 145.00768:76 154.99107:23 170.98607:42 203.08202:58 208.06454:7580 209.06683:701 210.05801:840	7	2370	5628	2585	3784	2838	2731	2803	2095	2760	2053	2151	2681	2148	1873	2439	0	2405	5040	2597	3157	1945	2760	3100	2222	2440	1876	2574	2469	2186	2026	2324	2112	6	2313	4900	1943	2001	2337	1906	1904	2194	2511	1742
2.852	211.028	[M-H]-	22.73	211.02747:5712 211.06122:156 211.13774:157 212.03087:488 212.99847:392 213.02315:392 213.07402:236	61.98689:48 85.06536:210 96.95933:576 98.95554:8 110.02620:820 111.04356:70 113.00199:108 116.99546:33 121.00930:234 123.00682:104 131.07100:325 136.02045:974 138.03477:4228 139.03766:307 142.06487:180 148.01884:231 149.05524:72 154.99223:77 160.04022:124 162.03400:290 164.07068:297 167.03230:62 171.00552:74 177.01724:24 183.00040:14 190.06691:280 192.08116:553 198.07787:136 204.08203:1007 211.02…	94	1982	232	961	1421	1138	1256	1916	256	1728	2423	1673	1252	3427	940	2165	138	2080	187	244	2039	270	1547	1415	723	492	1573	1321	483	1101	3179	1628	1141	187	1524	102	1277	645	1095	601	632	1042	278	1886
8.776	211.033	[M-H]-	20.72	211.03457:1357 211.07057:66 211.09616:66 211.11979:44 211.23306:44 211.39434:44 211.92967:44 211.94296:44 212.03702:110 212.23221:66 212.25487:44 212.32036:44 212.72881:44 212.79027:66 212.99995:473 213.01762:116 213.05719:66 213.07899:66 213.10793:44	41.00312:416 59.01334:590 71.01302:1229 78.95843:1002 84.02050:115 85.02872:675 87.00672:157 89.02368:277 96.96828:288 98.95371:136 104.99421:270 111.00532:92 115.00284:219 129.01891:181 133.01226:192 142.94157:143 152.99481:128 158.98802:89 170.98838:77 191.05522:181 209.03115:96	8	339	23	77	135	145	77	375	157	1179	2286	794	563	212	315	521	16	386	31	1151	86	265	423	182	118	206	158	140	257	186	212	196	203	24	368	30	616	238	205	118	288	547	191	454
6.876	211.06	[M-H]-	19.34	211.06062:3245 211.94402:123 212.03692:246 212.06082:489 213.00083:340 213.03897:529 213.05211:123	34.96901:793 44.99791:1941 57.03364:117 59.01352:7907 60.01665:104 61.98669:100 68.99491:113 71.01314:5022 73.01627:83 75.00780:113 81.01256:13 83.04924:289 85.02862:377 87.00608:196 89.02343:3691 92.99417:177 95.01225:323 99.00683:72 111.00580:10 113.02310:529 121.02720:110 125.02260:42 129.01491:97 134.03569:1322 139.03870:85 147.00462:72 150.03026:343 154.99071:34 165.05548:159 175.06023:177 1…	28	761	32	439	373	626	325	223	431	234	254	798	126	386	564	407	45	413	39	95	573	1083	303	595	417	899	1228	889	452	675	364	443	888	46	530	140	401	939	544	913	936	430	749	373
1.53	211.061	[M-H]-	16.55	211.06032:3342 211.09590:431 211.13194:327 212.00765:146 212.06280:243 212.97496:146 212.99775:328 213.01611:146 213.03567:194 213.07476:194 213.11268:1027	44.99735:597 68.99441:373 79.95611:2014 83.04920:129 87.00501:61 89.03927:141 92.99471:60 99.00427:219 100.00756:57 104.99410:113 109.02862:531 112.98399:76 118.03842:72 121.02737:139 123.04318:1110 125.09589:1165 128.99571:106 130.99248:48 132.98836:21 135.04337:230 137.02344:708 139.11098:65 142.99072:149 145.02722:259 147.04236:276 152.04588:220 154.99117:55 160.03802:178 161.04378:591 163.039…	26	1430	732	1378	1185	1275	1181	1106	1206	1019	937	930	1173	888	1038	1315	54	1698	780	1093	2443	1264	1773	1164	1131	1828	893	1291	910	1102	1456	882	856	33	1367	717	1050	1196	1308	1883	1393	1181	1399	971
2.026	211.084	[M-H]-	49.05	211.08356:7412 212.06036:124 212.08725:590 212.99786:292 213.01615:305 213.04099:254 213.06241:124 213.08054:206 213.09153:124 213.14730:124	41.99798:95 98.95395:70 110.03486:103 116.99427:50 125.02369:2 132.86694:186 135.04512:1289 137.02370:131 139.02618:62 140.99380:8 159.89230:4 168.06372:216 179.03462:600 188.99706:40 206.15533:16	0	5778	0	6776	7300	6038	5680	6466	4313	5871	2529	5425	4470	4188	5726	4711	15	4869	7	9350	9682	5643	10370	7453	5698	3404	3748	3955	4210	4683	3551	5697	3337	7	4711	0	5498	4360	4009	9665	5606	4911	4790	4217
1.351	211.135	[M-H]-	78.5	211.13395:3689 212.01549:115 212.02981:77 212.13735:408 212.98240:153 212.99781:363 213.01573:191 213.11243:153 213.14512:339	44.99800:719 80.96479:482 89.00400:29 94.99399:94 99.00524:45 104.99491:32 108.99041:28 113.00145:57 128.05051:7229 130.06558:1650 132.98871:32 135.04341:227 137.02107:88 140.99487:99 144.04533:18 156.01228:67 158.06148:16463 159.06403:1894 160.06841:234 162.02454:366 164.01921:110 177.01686:188 183.13795:64 188.07605:38 193.06580:13384 194.06985:1755 195.07448:285 201.83347:69 205.15897:44 209.0…	83	1149	109	811	255	386	334	888	684	701	554	595	765	957	644	607	97	868	110	441	394	712	676	357	1025	1073	605	704	890	929	390	1448	500	101	976	116	1029	1208	879	1944	1562	579	1040	1237
1.592	212.002	[M-H]-	56.28	212.00366:4687 212.02011:195 212.03706:195 212.05797:391 212.13421:293 212.99753:1170 213.07414:195 213.11264:1154 213.96285:5164 214.00280:195 214.01681:293 214.03773:195	39.00521:109 44.99755:1172 61.98774:1371 68.99534:103 72.99178:60 76.96943:219 79.95650:5279 80.96358:614 81.95213:318 89.03917:531 93.03385:226 96.95917:2594 98.95365:310 105.03333:1162 107.04942:456 109.02792:191 111.00515:132 112.98303:78 117.03284:354 120.95896:496 123.04391:515 125.09622:1546 126.02113:269 127.11159:75 128.05003:35758 129.05334:3037 130.06422:1798 131.03600:731 132.04259:654…	25	917	37	109	204	183	99	147	41	436	2303	818	1982	1824	884	1255	34	900	45	150	130	231	350	105	147	335	517	570	623	797	1146	605	1308	50	795	40	141	283	228	348	239	181	216	1473
7.559	212.004	[M-H]-	75.7	212.00239:9513 212.05273:358 212.91256:179 212.98429:179 213.00385:1413 213.03885:268 214.01387:358 214.03306:358 214.04444:179	36.96574:555 44.99842:117300 45.18808:314 45.32955:612 45.43265:283 45.49038:329 45.69521:273 45.87472:207 45.94743:137 46.00150:930 46.10753:132 47.00208:307 57.03448:890 74.02409:372 79.95678:14238 84.93903:826 92.99595:213 96.95984:23119 97.94579:751 98.95481:1743 99.92479:305 100.93248:280 104.03551:323 113.94069:593 116.99480:238 122.97527:1732 129.05759:168 130.05070:5547 131.05318:123 133.…	34	2090	22	1489	868	3277	2663	1930	846	1931	4767	1193	4041	4619	1784	3164	32	2322	18	1464	938	636	1434	1072	754	703	1185	816	2628	1574	2750	1276	1010	22	2452	28	2412	1133	2101	1641	754	2020	1224	2185
5.328	212.055	[M-H]-	39.17	212.05534:1961 212.99719:297 213.01730:276 213.03794:203 213.06006:209 213.07468:106	44.99784:428 85.02850:121 89.02254:143 93.03438:237 101.02316:102 104.99481:217 111.04471:165 116.99579:228 123.00396:102 129.01594:105 132.99071:148 135.04358:173 138.99997:108 142.99205:140 149.00036:92 152.99579:156 161.02452:113 166.99113:105 173.04413:150 179.03332:115 191.05482:108 200.04770:224	0	1162	0	1141	582	1010	852	552	65	575	402	506	445	956	58	664	12	869	8	702	642	0	764	894	643	889	450	1122	71	625	593	675	497	11	732	8	603	738	649	422	769	450	38	771
4.058	212.067	[M-H]-	149.56	212.06771:14379 212.97869:212 213.00093:561 213.01776:314 213.03813:169 213.06953:1534 213.11048:127 214.00526:128 214.03998:128 214.07183:405	80.96373:9 83.01338:57 85.02831:187 92.99508:207 94.99314:93 96.03224:782 104.99433:144 109.02921:127 111.05535:704 112.98610:13 116.99505:75 120.97522:144 125.00263:22 128.02592:544 132.06618:171 137.00143:44 148.05289:11 151.00015:71 152.99626:120 154.02408:561 156.99049:35 164.99641:42 169.04831:1031 212.06688:654	14	3429	10	2642	4265	5902	5051	7651	2415	7657	1745	1521	2747	5313	1536	3296	21	3356	21	6543	13275	1487	9290	5524	2224	2777	1697	1094	2530	1194	2859	3219	1044	15	3537	9	4355	1781	3768	3183	1705	3963	1528	3260
3.969	212.067	[M-H]-	151.08	212.06735:11358 213.00046:492 213.03835:328 213.07045:1065 214.00354:90 214.03493:560 214.07225:180	59.01276:112 68.99538:67 70.99192:30 75.00725:95 85.02767:248 92.99454:289 94.02868:322 96.03185:717 99.04306:23 99.92457:239 104.99464:20 107.01013:15 109.01038:87 111.05485:638 112.07461:136 115.01912:370 116.99499:4 120.98924:78 125.00145:21 128.02570:296 132.98878:52 148.99084:150 154.02396:494 158.06042:88 165.01140:21 169.04742:1044 183.99681:39 194.98985:5 212.06660:674	7	4188	15	3242	5186	7192	6136	9332	8	9301	2133	1832	3357	6378	10	4020	17	4064	11	8011	16232	7	11423	6727	2705	3388	2060	1320	0	1411	3447	3913	1263	0	4226	7	5289	2169	4590	3861	2027	4911	1864	3964
7.281	213.005	[M-H]-	57.68	213.00707:85755 213.99125:401 214.00982:6178 214.03418:3452 214.06844:302 215.00586:3387 215.03185:15602 215.05263:3794 215.08836:302 215.11470:201	34.96904:593 43.01878:233 44.99828:811 47.00175:113 55.01866:220 57.03398:748 58.00562:394 59.01400:25105 59.23008:83 59.40944:108 59.49434:47 59.70898:190 60.01709:140 60.14967:90 60.31437:41 61.01739:146 71.01374:6140 72.01654:501 75.00747:69 79.95649:1030 83.01325:142 84.02170:123 85.02901:848 86.03232:63 87.04446:2023 89.02426:3563 89.63617:76 90.02769:209 91.02812:48 95.01334:312 96.95986:27…	272	6034	462	3488	2480	4420	5565	5091	2013	8182	9217	5792	38402	7875	8043	11246	178	6561	517	3790	4806	3575	6383	2950	2880	2493	5848	3135	8884	5820	7656	5590	4407	232	7451	390	6769	3150	3365	4207	2583	8168	3079	7694
7.48	213.007	[M-H]-	21.54	213.00724:4776 213.03447:224 213.10258:90 214.00764:571 214.03438:225 214.06418:90 215.01884:665 215.05311:90 215.11444:135	44.99763:735 59.01336:2159 68.99508:126 71.01295:522 73.02801:163 79.95632:254 83.01389:214 85.02889:372 89.02374:1083 94.02848:221 96.95973:660 98.95320:382 101.02389:497 106.99387:115 109.02700:130 111.04427:102 113.02317:210 115.03982:577 116.92853:143 119.03426:321 127.03928:150 128.03486:158 129.93442:208 133.04932:693 138.96957:176 142.94332:222 151.00069:134 153.01756:131 157.93037:112 165…	258	2822	289	2285	2780	2399	2396	1980	1337	4576	1653	2268	5575	2020	2532	1922	272	2553	233	3015	3526	1299	3203	1545	1589	1041	2117	1076	2064	1918	1382	1640	2730	290	2171	256	4143	1934	1813	1996	1249	3230	1524	1493
7.712	213.017	[M-H]-	19.05	213.01486:1518 215.01532:397	44.99767:1007 59.01295:564 71.01344:244 73.02822:185 78.95829:578 80.96436:331 83.04976:147 85.02919:716 87.00798:315 89.02342:164 93.03331:398 96.96771:313 98.95321:416 100.93160:161 101.02434:186 102.99944:140 109.02827:177 113.02356:128 113.93899:128 116.99589:131 121.03107:86 127.03945:222 129.93553:208 135.00470:105 138.96856:121 142.94287:221 145.00938:118 153.01952:140 157.93058:89 161.024…	92	930	244	1395	1212	101	615	455	1536	84	21	1115	261	1216	1920	572	113	953	211	149	665	1345	281	919	710	562	693	711	786	1018	376	2151	1042	103	884	97	268	572	617	598	590	94	594	866
7.33	213.039	[M-H]-	18.92	213.03870:4192 213.06998:160 214.00685:160 214.03547:3722 214.06849:160 214.36346:160 215.00583:158 215.03250:12398 215.05406:1937	41.00285:2580 43.01885:2287 44.99806:89125 45.32802:188 46.00153:959 47.00174:394 51.02349:443 55.01838:1789 58.00566:1823 59.01356:138003 59.23958:346 59.50744:425 59.62255:244 59.78811:232 60.01669:2864 60.13790:165 60.36211:154 61.01788:461 61.98703:215 69.03396:617 71.01340:33589 72.01630:1369 73.02887:1150 78.95834:209 79.01781:157 83.01301:1853 84.02085:822 85.02925:12117 87.00746:969 89.02…	51	812	120	374	482	775	626	1331	458	619	267	410	350	431	385	301	42	489	113	463	993	483	756	1478	406	896	673	396	361	434	442	540	408	46	496	219	495	448	764	582	412	446	550	301
1.951	213.062	[M-H]-	11.89	213.06221:2516 213.08962:100 213.11227:201 214.06910:331 215.00384:308 215.05532:201 215.06947:151 215.09088:151 215.12672:272	96.95950:192 99.00521:60 128.99557:66 135.04460:3821 139.11201:57 142.99257:74 150.06628:200 166.99075:53 173.00311:26 179.03275:1705	61	467	37	968	93	575	588	0	577	124	348	329	496	609	552	1169	30	522	21	703	92	757	99	1145	738	819	373	962	692	407	579	773	496	6	499	36	418	581	665	56	872	919	680	836
1.49	213.113	[M-H]-	34.71	213.11289:4481 214.01808:86 214.11639:464 214.99588:344 215.01325:285 215.03085:214 215.06282:171 215.07412:86 215.09264:171 215.11043:86 215.12816:1066	41.99743:47 68.99538:322 79.95668:112 83.05001:185 92.99498:244 96.95915:585 99.00374:36 104.99478:29 109.02825:200 112.98529:241 116.04998:6500 118.99404:30 121.02841:110 123.04451:284 128.99586:101 133.02834:256 135.04414:518 139.11154:151 144.98978:37 152.99478:58 158.05983:247 160.03957:2163 161.04185:480 163.03842:360 165.01791:252 169.12109:186 177.01880:717 181.15910:96 183.10104:185 189.0…	66	3231	81	3063	1952	2678	2032	1867	2942	3744	2032	2544	3840	2418	2456	2171	66	2920	75	3431	3379	2257	3276	2659	3475	3119	2882	2527	2124	2910	1420	4546	1870	73	3103	67	2531	2928	2625	3290	2613	2760	2354	1994
6.985	214.033	[M-H]-	78.67	214.03497:7419 214.99729:269 215.03211:24932 215.06380:502 215.08635:206 216.03537:2352 216.08090:206	34.96913:2283 41.00295:1242 43.01840:1784 49.00615:39 55.01856:359 58.00577:393 59.01370:30135 59.39996:125 59.83889:119 60.01610:434 60.99162:34 61.98802:1050 70.02879:100 71.01334:20062 72.01672:768 73.01674:459 74.02385:618 75.00643:143 78.03406:168 79.01730:160 83.01310:674 84.00825:662 85.02873:2319 87.00670:418 89.02398:10652 90.02687:399 91.02870:89 95.01230:985 96.04473:1505 98.02378:545 …	17	2125	18	2143	2191	1468	2163	2411	1844	1729	2067	2638	308	1497	1221	1070	13	2347	14	85	3840	2372	5040	3261	1942	1481	924	1063	1136	1607	674	1834	1179	25	1908	17	3269	2000	2143	2355	1672	3485	2021	1344
7.313	214.035	[M-H]-	94.49	214.03495:4612 214.07181:293 214.99991:291 215.03193:10560 215.05466:1581 216.04969:4317 216.08546:195	34.96928:2193 41.00321:2217 43.01859:3361 44.99815:124815 45.31385:347 45.41171:320 46.00111:954 47.00230:541 51.02343:558 55.01847:2252 57.03445:1714 59.01379:154616 59.15894:504 59.27167:159 59.47017:871 59.66226:306 60.01647:2284 60.08763:193 61.01746:666 61.98769:280 71.01340:36370 72.01669:1302 73.02856:1417 83.01282:2649 85.02904:12262 87.00798:2410 89.02400:34634 90.02751:1254 91.02801:393…	6	3253	15	2600	1784	3850	2880	3288	1888	3231	2694	2983	2732	3187	3909	2721	12	3323	17	3108	2645	2916	3436	4211	1654	1615	3164	1730	3217	2130	1910	2960	3010	36	3132	51	2920	2098	1987	1558	2253	2779	2857	3072
7.776	214.035	[M-H2O-H]-	106.46	214.03503:4137 214.98608:67056 215.01838:881 215.98939:5146	41.99805:440 47.01263:188 55.01869:146 57.03466:13 67.01785:157 72.99271:501 75.00803:6204 79.95602:231 82.02892:626 83.04964:126 84.00765:566 87.00758:447 88.01037:42 89.02365:354 94.03527:319 96.95932:6484 98.02400:193 99.00755:231 104.03424:453 113.93889:72 117.01803:516 124.03880:615 126.05509:113 129.01875:138 135.02902:10672 136.03207:538 137.02386:40 140.03415:610 142.04947:386 148.98795:9…	10	574	43	302	300	343	239	355	303	566	538	1048	266	433	676	699	10	555	32	2710	807	638	1146	646	524	349	599	473	531	597	361	910	938	9	871	42	787	786	564	762	706	1074	848	774
8.052	214.049	[M-H]-	390.72	214.04849:67621 214.54891:87 214.97023:86 214.98474:1922 215.01059:668 215.03005:250 215.05097:2984 215.08907:86 215.09997:58 215.11336:87 215.12420:58 215.67503:58 215.99325:87 216.01448:313 216.05161:660 216.09702:58	78.95855:11349 80.99612:123 87.00756:1292 92.99515:82 99.92448:30 101.02302:90 104.03427:275 116.99463:63 125.00295:41 129.01764:165 131.07935:140 140.01100:2071 145.00719:141 152.99512:347 158.05750:46 161.02310:83 165.03960:411 214.04707:255	14	12559	30	6473	4946	7895	7593	5368	5123	21632	18918	11541	29020	10339	9946	9984	33	10754	14	17266	8983	6552	10389	9460	6985	6998	12929	6465	12183	13820	11926	13090	8152	20	10573	20	11160	6757	9119	6832	7366	16455	7027	10552
6.7	214.049	[M-H]-	51.16	214.04878:2233 214.91812:2370 214.99394:111 215.01184:55 215.07092:1694 215.54966:55 215.92400:139 216.04549:164 216.07349:331	44.99805:26110 46.00117:296 128.95798:200 186.03001:109	14	337	7	219	185	277	352	245	170	346	328	276	599	233	235	212	6	428	10	670	897	491	933	1016	720	524	508	436	725	797	485	1120	308	6	583	18	180	142	391	296	268	247	101	265
8.233	215.032	[M-H]-	12.64	215.03198:2017 215.99992:90 216.03557:271 217.01142:322 217.02836:784 217.08181:136	44.99824:102093 45.19782:191 45.32877:297 45.36441:176 45.40555:197 45.43267:124 45.46485:133 45.86829:120 46.00144:758 47.00211:301 59.01370:1389 71.01316:894 78.95808:215 80.96439:1442 83.01315:303 85.02916:1000 87.00814:5133 89.02367:363 94.97954:188 96.96872:1121 99.00797:1375 101.02362:522 105.01852:110 111.00828:110 113.02386:248 117.01829:985 122.97466:822 125.02345:1067 131.03461:151 138.…	18	1156	15	678	446	982	834	455	627	529	927	594	660	926	722	815	54	1007	20	836	916	1254	1009	870	877	1284	1185	1028	1390	1358	1009	703	598	26	1335	34	1547	1679	1563	903	880	1050	1369	1072
6.884	215.032	[M-H]-	203.89	215.03243:61888 215.06463:1046 215.69226:171 216.03530:4598 216.06266:171 216.08950:171 216.36003:171 216.99470:253 217.02968:18073 217.08130:599 217.10751:773	34.96928:4931 41.00323:2709 43.01860:2561 55.01843:403 58.00570:864 59.01387:42766 59.85833:140 60.01665:910 61.01720:178 61.98820:1084 67.01813:89 71.01368:33793 72.01664:1124 72.17471:107 73.01913:648 74.02518:343 75.02672:373 79.01799:70 83.01337:766 85.02892:1115 87.00738:521 89.02422:22806 89.62864:55 90.02751:607 91.02838:209 92.99498:112 95.01402:362 96.04504:844 98.06053:315 101.02388:110…	159	16630	285	19943	12204	41211	35378	24813	14520	33812	16180	10425	12859	18843	12965	17230	456	14911	233	2679	14219	16054	19752	29130	13520	17562	14445	13554	19391	17185	16227	12659	15451	189	14719	265	19624	17411	15529	12064	10802	21141	15081	13558
7.336	215.032	[M-H]-	86.32	215.03230:6434 215.05505:1244 216.01990:190 216.05147:7414 216.07412:190 216.08906:286 217.03013:3304 217.05095:899 217.06796:190 217.07502:522 217.11794:1302	34.96874:1168 41.00304:3849 43.01868:3211 44.99804:131348 45.30884:368 45.36657:388 45.43223:452 46.00144:483 47.00182:478 51.02310:487 55.01852:1371 58.00582:706 59.01372:181560 59.24295:605 59.40893:785 59.49227:672 60.01714:3509 60.39674:214 60.64680:188 60.70570:198 61.01738:428 67.01784:264 69.03379:868 71.01342:53381 72.01634:1408 75.00781:405 79.01659:212 81.02100:332 84.02051:988 85.02887…	44	7081	101	8670	2954	14375	14671	9797	5979	13575	11492	2894	16019	9945	4550	13660	125	6704	98	6893	6614	5118	6956	9762	4788	7206	4178	3878	11099	6837	8698	5591	3550	75	7303	64	7287	5450	6457	3076	3065	9026	5544	6097
6.845	215.033	[M-H]-	196.71	215.03286:37696 215.08576:166 216.03680:2352 216.14561:111 216.33811:166 216.36171:166 216.99309:218 217.02950:14081 217.07121:165 217.10783:111	34.96935:3548 43.01847:1423 44.99800:5595 46.00111:120 55.01780:350 58.00604:1091 59.01398:34442 59.65539:55 60.01635:1849 61.01818:290 61.98844:858 67.01860:104 71.01342:20201 71.70685:47 72.01667:223 73.02912:411 75.00700:159 78.98508:117 83.01345:479 85.02894:2154 89.02402:14677 90.02710:58 95.01310:561 97.00838:163 99.00693:210 101.02335:1052 109.02773:54 113.02375:2213 114.02820:216 116.9949…	166	19876	299	24044	14630	42823	37729	26207	17242	20420	16477	12623	15550	21784	15206	20507	334	17798	199	420	16842	19154	23655	35034	16172	20898	16567	16094	22428	20854	19371	15279	18180	205	17571	167	23651	20423	18502	14310	12916	25543	17808	16217
2.467	215.055	[M-H]-	20.57	215.05489:4293 215.09095:129 216.00822:86 216.05860:303 216.99076:256 217.00992:333 217.03391:173 217.05901:129 217.10771:884	44.99758:99 61.98823:3433 68.99461:25 82.02950:59 85.06447:201 92.99513:218 94.99402:41 96.04309:206 98.98963:61 104.99478:147 110.95590:513 114.00086:642 116.99479:70 120.98970:69 123.89973:223 128.99617:96 132.98872:52 142.99101:113 147.00598:86 152.99529:78 154.99188:178 160.09644:73 164.99513:64 170.98714:83 174.99730:14 182.98561:49	65	705	66	856	1235	494	657	1027	716	228	303	663	309	928	926	369	78	668	94	695	486	1575	425	527	779	1025	1118	2158	1046	534	934	732	695	70	613	55	303	457	681	1035	993	274	769	457
2.751	215.056	[M-H]-	34.02	215.05461:2714 215.09231:123 215.12955:82 216.05826:382 216.99197:263 217.01123:378 217.03130:82 217.07158:205 217.10848:373	44.99737:278 75.00393:83 80.96393:152 82.02860:130 83.04717:108 85.02835:121 92.99492:380 96.95959:154 97.06427:154 99.00528:118 104.99511:183 107.04944:142 109.02812:138 113.00178:121 116.99498:235 120.98979:123 125.89823:162 128.99607:102 132.99084:156 135.04467:293 142.99038:181 149.00376:99 150.03094:124 152.01643:115 156.99067:143 164.99558:89 171.00438:105 179.01274:128 190.99259:105 204.99…	69	295	77	119	282	167	128	159	914	202	186	274	206	384	6379	261	100	264	103	219	264	1566	315	201	178	228	344	265	3628	150	396	284	243	99	305	66	123	224	236	276	168	161	1175	356
7.291	215.056	[M-H]-	17.73	215.05544:2796 216.05134:5099 216.08263:181 217.01299:615 217.03313:1204 217.05061:866 217.07099:324 217.08567:182 217.10305:183	57.03437:736 59.01394:28558 59.74939:99 60.01715:608 71.01361:11538 73.02910:1406 75.00737:269 79.95658:181 81.03412:127 83.01349:1630 85.02896:585 89.02403:12039 90.98539:107 92.99536:213 95.01308:1027 98.02456:299 99.00674:171 101.02371:8262 105.03733:409 113.02416:2553 115.00294:117 119.03455:4269 123.00940:84 125.02288:129 133.04991:648 168.00937:63 170.04521:115 175.06213:86 182.99023:68	46	1776	103	3470	1733	1881	1965	2223	1978	1896	1682	1262	1516	971	1860	1506	89	2015	83	1329	2871	3008	1870	2733	1340	2317	1172	730	1130	1799	1430	1232	1603	41	1742	110	2026	2300	2089	1562	1171	2348	1812	1803
2.614	215.056	[M-H]-	21.32	215.05683:3150 215.09377:253 216.06002:570 216.99399:317 217.01005:383 217.03261:190 217.07209:190 217.10800:1397	44.99807:259 68.99429:174 80.96628:186 88.04002:209 93.03285:252 97.06567:124 99.00757:105 104.99611:159 111.00734:196 115.00126:108 116.99545:179 121.00936:92 123.04591:105 128.99461:148 130.99183:114 132.99038:121 135.04533:140 142.12277:214 144.99045:80 149.00069:73 152.99833:108 154.99240:112 159.00367:83 162.99976:92 170.98640:150 173.07180:281 179.00354:105 201.05478:77 214.14593:96	44	1616	86	1051	1156	740	780	587	391	675	1087	1375	928	1313	1656	1132	83	1554	78	453	1007	909	1106	907	763	1171	2436	1784	886	2103	1253	1017	2156	67	1733	67	545	1088	737	1179	1069	574	432	1391
1.405	215.072	[M-H]-	17.89	215.07009:3302 215.12816:158 215.16509:126 216.07306:444 216.99152:239 217.01155:273 217.03481:126 217.04869:333 217.08450:313 217.10446:126	39.00470:61 57.03408:42 63.96180:136 68.99390:19 80.96413:551 92.05066:432 104.99446:269 108.99036:63 121.02807:264 128.04961:6877 130.06522:6680 132.98949:99 137.00301:105 142.99277:170 149.02042:122 158.06007:17174 161.05975:53 162.99609:29 164.99648:123 171.10098:80 172.05029:396 174.05582:11425 175.05835:1492 176.05931:232 195.00771:36 200.04752:408 207.10130:165 215.07057:344	0	1154	4	1678	1096	1745	1755	1240	1191	1479	1496	1377	2135	1315	1508	1851	0	1335	0	1596	2261	1094	2084	2016	1567	1218	724	564	1167	813	850	1915	701	0	1343	18	1092	720	1242	798	699	941	847	806
3.487	215.092	[M-H]-	26.88	215.09186:10221 216.05124:444 216.09414:1156 216.96293:145 216.99212:469 217.01143:328 217.03104:241 217.07098:319 217.10628:701	39.00485:256 61.98765:184 68.99492:203 70.02877:21 77.00185:45 79.95694:578 91.00234:144 92.99512:413 96.95936:1863 99.00478:142 104.99475:198 108.98930:78 111.00547:94 113.00364:137 116.99457:149 118.99361:101 120.98994:95 125.02292:249 126.99884:166 128.99475:146 130.99203:115 132.98976:104 135.00496:79 137.00067:187 138.99960:49 140.99513:115 142.99133:212 144.99089:151 149.00206:76 151.00304:…	83	822	88	638	319	794	752	470	167	2051	588	388	6368	697	192	749	124	845	105	277	949	211	1980	656	496	420	550	478	136	658	682	1089	924	96	852	76	821	755	514	476	569	1153	46	540
1.468	215.129	[M-H]-	28.08	215.12862:3508 216.03553:77 216.09334:77 216.13314:406 216.98992:209 217.00947:215 217.03267:154 217.04862:619 217.07095:115 217.10653:154 217.13116:192	61.98798:138 68.99554:150 79.95693:101 82.99152:80 96.95899:868 104.99448:27 109.02838:200 116.04998:11683 117.05242:1223 118.05730:99 121.02790:187 123.04547:307 128.04910:133 130.06480:152 135.04333:413 140.99396:58 151.03836:226 153.12733:134 160.03966:3967 161.04349:514 163.03954:272 165.01749:296 171.00742:64 171.10101:219 174.03056:185 177.01744:633 181.12190:254 183.08060:295 187.07253:160…	198	2620	362	2423	1056	1791	1742	1254	1653	3459	1754	2082	5705	1712	1698	1707	258	2267	387	2997	2533	1530	2634	1948	2142	2350	2677	1572	1951	2875	1919	4215	1888	280	2359	315	2163	1797	2862	1892	1642	2592	1355	2435
4.677	216.05	[M-H]-	47.29	216.05366:1761 216.08882:166 216.99181:315 217.01096:339 217.02774:167 217.04943:67 217.07529:67 217.10609:100 217.99964:167 218.01988:67 218.10355:100	44.99757:180 68.99551:143 71.01340:86 79.95688:179 88.03901:155 92.99519:323 94.99357:172 97.06679:96 99.00479:102 104.99460:239 111.04285:142 116.99444:159 123.89780:140 128.99395:190 132.98940:171 135.04444:121 137.00289:99 142.99193:167 146.98764:134 152.99514:153 161.02198:118 166.99187:118 170.98570:112 176.99513:83 182.98444:112 189.01570:80 192.99135:77 204.98949:80 214.99301:108	7	2077	3	1284	1345	1145	898	1117	1264	887	1318	2116	715	1953	1926	1704	0	1960	17	970	1459	1833	1601	1521	1254	1160	1944	1893	1581	1119	932	1473	1463	7	1466	2	1150	927	729	1236	1357	862	1506	950
7.305	216.05	[M-H2O-H]-	180.94	216.05046:11878 216.07168:254 216.08855:424 217.01263:1071 217.03041:2262 217.05202:983 217.08258:754 217.11961:605 217.68023:171 218.01272:427 218.03724:426 218.06474:1810 218.10015:341 218.12492:171	34.96885:1168 41.00318:3849 43.01865:3211 44.99806:131348 45.33453:370 45.43347:446 45.49638:208 45.57254:191 46.00126:483 47.00183:478 51.02325:487 55.01844:1371 58.00579:706 59.01368:181560 59.40984:785 59.44142:449 59.50981:582 59.58801:387 59.70324:418 59.80061:264 59.85392:309 59.95602:259 60.01684:3509 60.11783:227 60.20840:242 60.30124:242 60.39910:230 60.58270:185 61.01691:375 69.03380:86…	0	4292	38	4838	3535	7104	5288	3830	5318	6560	4460	5026	4973	3527	5541	3483	22	4703	14	7296	5928	4448	5170	5384	4387	3135	3491	4411	4556	3205	2928	6768	4254	14	4518	7	4845	4138	4491	4075	2840	5109	4706	4078
4.547	216.051	[M-H]-	106.82	216.05069:5837 216.08566:204 216.99020:377 217.01161:607 217.03112:204 217.05413:445 218.01671:123 218.04698:123 218.06795:82 218.10321:82	41.99796:239 59.01274:76 75.00371:52 79.95680:1843 82.02932:169 88.03968:515 92.99475:215 95.95100:604 96.95874:331 99.00450:77 104.99482:189 108.98999:48 111.00656:233 116.99517:188 120.98920:87 123.00532:16 126.99852:111 128.99425:180 132.98917:128 137.00232:132 142.99376:61 152.99593:129 154.99211:75 166.99017:40 170.98836:153 175.00095:48 182.98599:28 190.99194:84 194.98576:30 198.98357:116	10	2077	26	1541	1810	1596	1023	1179	667	1775	1424	2116	1675	1953	2898	1704	13	2144	9	970	2062	2366	3004	1491	1321	1160	1944	1893	2906	1530	1227	1762	2182	11	1942	18	1692	1946	1167	1840	1535	1389	3552	1305
7.435	216.086	[M-H]-	162.22	216.08740:9722 216.99018:172 217.01206:869 217.03243:354 217.05503:115 217.08920:1040 218.03482:115 218.06634:230 218.10198:172	44.99749:438 59.01320:1223 71.01327:330 72.99172:118 75.00482:132 83.01152:318 85.02806:226 89.02329:377 92.99364:317 96.95886:228 98.95301:200 100.07580:202 101.02318:206 102.02644:86 104.99523:108 109.03877:143 113.94079:332 116.99566:105 119.03363:251 121.02773:112 127.04993:232 129.93427:137 138.96844:89 140.99677:77 142.94234:201 145.01034:115 152.99415:134 161.00288:77 166.99353:64 174.0754…	21	2638	0	1711	2000	1752	1677	1436	1920	1540	3815	3295	2012	2183	3237	3543	17	2567	11	2352	2360	4829	1599	2013	1886	2540	3802	3143	2558	3197	1571	3086	3675	1	2716	14	2816	3468	1956	2520	4057	2197	3260	2546
4.276	216.087	[M-H]-	91.06	216.08701:2010 216.99448:333 217.00934:444 217.05335:555 217.08929:444 218.05494:444 218.06824:222	44.99790:169 59.01257:18 75.00852:62 79.95646:188 85.02825:73 88.03928:1185 96.95991:404 104.99472:156 116.99467:59 120.04381:183 125.02388:24 138.97020:369 147.02872:339 164.98508:298 170.04407:171 184.98561:47	7	1247	38	349	280	425	424	243	11723	450	2802	413	4289	2704	7245	2203	16	1052	25	275	297	10606	594	527	345	316	696	618	3239	611	1719	981	454	9	791	11	352	450	425	425	354	540	2646	2419
3.908	216.087	[M-H]-	705.21	216.08781:12889 216.99191:291 217.01115:207 217.03583:112 217.09080:1352 217.10783:150 218.09211:220	41.99798:571 59.01335:370 68.99537:88 72.00855:1410 88.03941:132 96.95910:23 99.92439:119 104.99440:259 112.98574:218 116.99460:204 128.99539:35 132.98936:3 144.02856:859 147.00504:2 149.02110:43 154.99222:28 169.01175:40 204.98625:22	15	19095	37	28794	25698	24844	25312	18226	31122	22651	7135	6306	10842	9853	7461	9348	32	18131	28	29360	27512	34564	26769	35265	23511	26304	6914	4813	10266	4242	7212	5177	3987	16	16777	56	26929	22937	18373	29875	27708	22182	25225	7410
3.746	216.088	[M-H]-	794.7	216.08745:46614 216.67132:69 217.00198:223 217.03055:172 217.09021:4134 217.99304:103 218.05948:103 218.09242:535	41.99800:1268 72.00797:3449 78.91707:1783 82.03021:44 88.03972:97 96.95898:1317 100.03944:993 107.03542:46 109.96523:67 112.98395:16 116.99474:210 130.97923:90 144.02916:2025 148.99023:31 158.06001:70 170.98663:51 178.99261:29 202.99298:21	18	20627	8	31280	26561	27444	27571	20280	88	25981	8074	2759	12349	11029	51	10537	8	3617	12	33586	28215	0	29092	38372	25905	27714	2256	1801	97	1649	8075	5565	1152	7	18024	10	29605	23792	19943	30739	29833	24510	0	8126
1.719	217.017	[M-H]-	26.56	217.01719:2908 217.04992:231 217.07000:85 217.08509:297 217.09980:85 217.10636:127 217.14435:127 217.99384:85 218.02076:317 218.98853:362 219.02125:299 219.04931:266 219.06458:212 219.10381:127	68.99483:95 79.95638:450 84.02088:161 112.98487:85 119.04936:1307 121.00864:73 123.04415:8 130.06570:1185 135.04562:42 137.05965:382 147.00481:34 152.99535:151 159.00696:6 182.98647:64 199.09575:129 201.11301:1346 210.02306:483 212.01671:57	207	3462	209	2537	2186	2261	2807	1080	1751	2447	2972	2157	1665	1438	2087	3625	262	3109	205	2779	2094	3392	5058	2445	2313	2201	1509	2526	1286	3721	3456	2448	2688	202	3025	183	2937	3289	3020	3280	3085	3392	2210	2796
6.844	217.029	[M-H]-	62.3	217.02854:11177 217.06738:231 218.03280:562 218.06559:1524 218.09942:116 218.99035:233 219.00266:175 219.04975:6059	34.96887:4539 41.00286:1694 44.99775:5847 55.01844:670 58.00551:752 59.01359:40202 59.71239:86 60.01656:599 61.01744:293 61.98803:665 68.99511:132 71.01334:27428 71.55717:86 72.01647:829 73.02857:420 75.00692:146 79.01794:99 85.02888:1763 87.00703:363 89.02385:17385 90.02682:476 93.03380:6113 95.01306:1011 97.00857:154 99.04419:725 101.02324:1036 104.99452:285 109.02830:157 111.04372:330 113.0234…	105	6595	210	7567	4590	14547	12941	10147	5537	6659	5538	4687	5379	6826	5138	7027	318	6531	97	304	5878	6067	7814	11245	5792	7034	5787	5333	7623	6375	6444	5253	6127	123	5733	47	8158	7172	7260	5828	4436	8858	6056	5648
6.99	217.03	[M-H]-	84.24	217.02902:12352 217.07293:229 217.08120:432 217.10652:385 217.95713:154 218.03379:744 218.06554:1502 218.10195:418 218.99166:554 219.00630:307 219.05125:7359	34.96927:3930 36.96625:1271 41.00320:2004 43.01879:3008 44.99818:7757 55.01862:862 58.00535:1049 59.01392:65824 59.22849:138 59.40293:194 59.64744:181 59.78499:98 60.01691:1204 61.01758:302 61.98798:1062 69.03387:175 71.01359:39457 71.41572:80 72.01677:1430 73.01754:704 74.02444:658 75.00581:140 78.03400:324 80.96339:231 82.02952:786 83.02930:1355 85.02891:4028 86.03204:225 87.00647:485 89.02450:…	61	4122	231	8119	3133	17036	14249	10104	5522	14354	6617	3397	2915	3890	3279	3319	318	3679	148	966	4216	5133	6690	10404	4722	5405	2404	3412	4482	3370	3430	3271	2758	74	3466	137	6261	4536	5713	3211	3558	6672	4720	4740
7.33	217.03	[M-H]-	34.58	217.03034:2526 217.05309:931 217.08269:471 217.11787:177 218.01179:611 218.03188:441 218.06659:966 218.09939:265 218.99217:353 219.01461:353 219.04978:862 219.06745:353 219.10175:177	31.98995:174 41.00301:1202 43.01889:775 44.99800:77694 45.71401:157 46.00152:654 47.00125:229 56.99803:1385 58.00562:1590 59.01371:90270 59.38988:324 59.55239:309 59.68219:188 59.83442:187 60.01664:1380 60.12577:153 60.64671:91 61.01742:366 61.98768:140 71.01332:14364 72.01643:485 73.02874:1112 75.00705:196 78.98560:253 82.02909:165 83.01306:1024 84.02089:413 85.02906:8813 86.03194:380 87.00772:9…	57	3643	46	3234	1856	5988	5396	4952	2118	5225	4474	1546	6388	3795	2310	5484	77	3112	54	2484	2690	2155	2935	3852	2113	3178	2048	1958	5470	2947	3348	2762	1924	66	2945	91	3146	2272	3294	1660	1364	3574	2274	2867
4.877	217.035	[M-H]-	40.19	217.03367:6785 218.03873:573 218.98752:374 219.00858:341 219.04914:349 219.11711:160	43.01778:134 59.01317:160 71.01238:165 81.01322:264 85.02907:689 93.03425:1590 99.00566:67 107.04796:109 109.06477:22 111.04368:426 113.00178:24 115.01617:102 120.98917:73 133.02879:3465 135.04482:5669 139.03922:48 142.99380:20 144.04633:38 147.00519:68 161.02365:4147 170.98837:16 173.04414:713 179.03404:2153 191.05466:2786 195.00423:10 212.99733:12	224	3982	145	2469	3251	4334	4630	3253	1776	6008	4281	3397	5257	3882	3923	2926	144	4833	195	6878	6335	3588	10770	5197	2522	2827	3724	2795	3402	2585	4546	3737	2449	147	4913	162	4405	3742	3435	4517	2903	4910	2609	2594
4.756	217.035	[M-H]-	40.61	217.03455:3355 218.03811:807 218.98926:297 219.00666:297 219.02423:178 219.04874:399	44.99788:207 59.01305:218 68.99538:176 71.01268:183 80.96466:118 85.02858:258 93.03345:516 96.99168:121 101.02155:188 109.02777:159 111.04382:170 116.99472:207 120.98973:96 125.00234:112 128.99395:130 133.02802:1057 135.04386:1055 140.99329:151 142.99195:144 154.99253:187 161.02323:878 164.99664:102 170.98748:144 173.04568:288 179.03297:610 191.05481:645	66	2485	87	839	1797	2040	1747	1787	154	2783	4524	3542	2999	4000	236	2450	61	3165	86	7125	6486	619	9029	5434	2621	2925	4027	3004	478	2733	4877	3847	2564	91	5062	62	4584	3885	3593	4728	3124	5072	291	2716
5.01	217.036	[M-H]-	31.3	217.03478:2818 218.03691:522 218.98682:280 219.00686:284 219.02455:218 219.04925:319	41.00372:108 44.99781:246 59.01253:240 68.99517:143 79.95627:121 83.04889:151 87.00724:223 93.03389:413 96.95980:307 99.00385:134 102.99948:167 104.99491:183 111.00552:149 113.00132:99 115.00079:102 116.99475:241 128.99416:185 133.02812:527 135.04438:384 137.00036:147 144.98999:118 145.00786:118 152.99544:164 161.02358:521 173.04436:252 179.03334:215 182.98600:105 191.05590:252 207.00862:89	66	2832	98	2540	2617	3711	4079	2396	1807	5314	1769	1881	3317	2315	4056	1660	74	2489	81	4327	4593	3745	5833	3438	1404	1689	1685	1440	3512	1080	1611	2115	2419	93	2427	74	1608	1808	1491	1880	1079	1820	2736	637
7.246	217.047	[M-H]-	52.98	217.04763:13139 217.07845:254 217.10826:193 218.01519:193 218.05135:1561 218.06657:1766 218.37092:129 218.94141:1403 218.99192:1278 219.01400:192 219.02665:255 219.04710:6531 219.08812:193 219.12338:520	43.01866:587 46.00106:100 55.01810:1307 57.03443:454 59.30416:41 59.47589:56 60.01688:160 69.03394:352 71.01350:2640 73.02898:3247 74.02370:2058 75.00713:147 80.96348:470 83.01354:2438 84.00744:225 85.02903:3440 86.03217:110 89.02406:13016 89.64501:35 90.02737:433 90.20837:26 91.03844:436 92.99656:567 96.95927:1413 97.02867:800 98.02547:185 99.00725:224 100.71566:172 101.02418:20249 102.02767:738…	50	4533	98	4845	1856	7715	7921	3420	4246	3474	3774	3959	5551	8421	4456	3511	71	3364	42	2336	2562	4035	3599	7428	4540	5536	2920	1604	8140	7583	2790	8681	1413	58	3901	67	3540	1146	4785	1331	1407	2269	1466	2209
1.515	217.049	[M-H]-	21.14	217.04893:3674 217.07047:122 217.10987:122 218.03575:122 218.05070:81 218.08204:122 218.98729:458 219.00571:223 219.02983:545 219.06337:1122	61.98735:126 68.99532:200 83.01405:238 96.95918:2720 104.99514:143 108.02054:152 109.02847:223 112.98427:197 116.05024:53073 117.05293:4350 118.05550:298 121.06446:419 125.09648:157 128.05006:1650 130.06531:2012 132.98872:173 135.04420:1014 137.02344:660 142.99083:114 156.99010:60 160.04030:15938 161.04272:1630 163.03831:508 165.01913:155 172.03946:660 175.03853:263 177.05118:144 181.12404:228 18…	0	1574	13	781	964	723	691	972	727	412	943	770	933	668	803	1025	18	897	8	561	1784	1191	1295	746	1044	1124	665	649	891	777	1201	661	558	0	1089	23	900	1328	1150	1537	1331	760	1106	896
2.328	217.107	[M-H]-	44.79	217.10728:3210 218.11142:463 218.98738:305 219.00400:625 219.01981:107 219.05041:4678 219.10830:108	79.95645:659 85.06631:89 92.99463:146 94.99336:78 109.02883:40 131.06081:3246 147.05553:2436 156.98888:58 168.06367:52 168.99187:15 171.10204:227 173.07207:128 182.98801:100 195.00778:18 211.01758:1276	25	311	64	192	165	225	254	145	251	160	5263	153	528	2730	141	284	49	232	37	2903	184	227	427	285	232	346	1784	167	205	3152	1491	2839	1486	31	2294	27	302	408	247	1595	1474	2541	210	1904
2.483	217.107	[M-H]-	49.62	217.10752:4463 218.07555:84 218.11171:444 218.98813:500 219.00836:278 219.02861:226 219.05175:528 219.11208:169	61.98827:4272 79.95617:269 85.06519:209 92.99652:506 99.00402:108 100.93354:12 104.99471:55 110.95638:489 114.00122:536 131.06020:927 144.99065:43 147.05605:871 154.99245:79 166.99069:21 171.10278:314 178.99512:61 182.98927:28 186.99777:50 199.09682:36 211.01741:385 217.10899:100	44	1790	73	1525	982	1811	1892	1221	884	4302	4597	5081	6547	2248	4439	1875	68	2222	55	2673	1846	1042	2153	1816	1599	1603	1584	1220	4363	2848	1322	2531	1331	59	2088	71	2170	1552	2253	1375	1299	2327	1503	1684
7.38	217.119	[M-H]-	76.76	217.11897:3524 218.01119:449 218.03398:729 218.06547:916 218.10641:449 218.11999:449 218.99045:449 219.05073:2073 219.08556:651	34.96874:1163 41.00331:1971 44.99804:82980 45.39728:221 45.55881:131 45.66870:122 46.00076:742 47.00230:365 51.02408:231 58.00553:1504 59.01392:103398 59.23031:312 59.47597:319 59.62895:233 59.72632:170 59.82474:206 60.01653:1401 61.01718:577 61.98682:343 69.01383:351 71.01343:26661 72.01708:851 73.02887:2104 78.95780:185 83.01317:1578 84.02008:811 85.02919:8940 86.03158:240 87.00777:591 89.02415…	10	444	23	216	202	518	575	426	159	1893	288	89	1069	1237	131	395	11	400	11	1976	346	166	520	626	240	232	102	181	454	562	494	292	180	23	502	22	359	242	430	160	120	551	97	212
7.35	218.013	[M-H]-	46.33	218.01292:3959 218.03074:378 218.06646:610 218.10079:195 218.98992:260 219.01143:325 219.04995:1028 219.06725:195 219.08659:195 220.00496:195 220.02711:395 220.05963:326 220.08136:326	34.96891:902 41.00312:798 41.99785:461 44.99809:37718 45.13165:96 45.39412:124 46.00174:330 51.02358:204 57.03433:618 59.01367:49013 59.34895:137 59.60224:96 59.83976:142 60.01631:709 61.01763:195 71.01344:11844 72.01637:536 73.01025:698 78.98434:330 81.03323:210 83.01287:937 84.01996:295 85.02882:4390 87.00745:479 89.02400:12092 90.02616:392 93.03388:50 95.01310:1908 98.06053:94 100.03912:123 10…	15	447	147	389	354	460	497	315	313	609	1531	452	862	615	676	760	33	533	133	477	354	318	503	482	318	436	1251	609	622	724	505	819	711	36	612	14	349	439	316	273	268	477	438	563
7.271	218.03	[M-H]-	67.05	218.02953:4811 218.06485:2809 218.94186:891 218.99391:292 219.01128:194 219.04761:3949 219.08555:388 219.12199:558 220.05153:569 220.07671:195 220.08296:195	36.96588:359 43.01894:567 45.34007:24 46.00147:63 55.01865:1287 57.03435:473 59.46586:33 60.01621:215 68.99631:211 71.01363:2708 72.80941:77 73.02892:3009 74.02357:2077 77.01948:31 79.95667:165 82.02917:436 83.01345:2530 85.02907:2732 86.03239:65 89.02432:12998 89.61756:28 90.02734:481 91.02806:426 93.03359:603 96.04509:499 96.95946:1133 98.02448:219 99.00765:164 100.03993:62 101.02418:20345 101.…	12	437	28	443	173	689	608	542	298	656	469	164	833	366	313	648	33	397	21	387	523	276	530	1459	321	452	144	209	477	513	326	271	287	18	399	38	366	346	314	267	168	541	343	334
6.842	218.066	[M-H]-	91.95	218.06663:1522 218.37246:232 218.99172:339 219.01668:282 219.05077:24130 219.08475:114 219.99228:116 220.05388:2336 220.08676:231	34.96918:3376 44.99783:46 55.01836:784 56.99751:53 58.00534:531 60.01651:78 61.98765:560 65.03887:403 69.03387:477 71.01345:1656 72.01699:42 73.02899:6020 75.00664:129 81.03354:1300 83.04980:3843 85.02920:2013 87.00592:174 89.02407:921 90.02762:159 93.03385:20710 94.03682:1207 97.00751:287 99.04417:1968 101.02327:412 102.99974:51 104.99442:83 109.02873:202 111.04508:5013 113.02390:1227 115.03675:…	9	2186	13	2346	3835	1765	1694	1113	2378	1111	814	1838	632	1044	2147	982	13	2336	14	205	3613	3958	2972	3662	2504	3155	1700	2864	1202	1284	1093	1664	2678	22	2466	31	1733	2918	2221	3206	2853	1863	2772	1416
7.27	218.066	[M-H]-	65.37	218.06538:2069 218.94153:872 218.98954:256 219.02829:169 219.04904:6465 219.07485:339 219.08179:424 219.12302:673 220.02529:256 220.05341:943 220.07880:341 220.14555:171	55.01846:2087 57.03453:1216 61.98630:94 69.03381:415 73.02840:3646 74.02340:2696 75.00801:233 76.02703:57 83.01317:1407 84.01987:501 89.02394:28912 90.02730:247 91.02777:605 99.00768:86 101.02402:14586 101.53370:61 102.02676:1097 103.03836:695 104.03490:396 105.01848:562 115.03902:601 116.92796:216 119.02599:1970 120.03734:316 121.05014:482 124.03980:265 125.02385:206 131.03407:1653 133.05016:142…	13	1446	60	1823	1308	1694	1600	1441	1419	2436	1535	1533	1966	1714	1283	1847	29	1367	25	2050	1664	1521	2772	2010	1089	1216	1103	798	1820	1050	1227	2022	829	10	1554	45	1604	835	1175	796	617	1927	1205	891
7.895	218.067	[M-H]-	86.59	218.06560:2771 218.92676:187 219.05111:772 219.06817:594 220.06126:281 220.07708:281	59.01356:1848 67.01879:122 71.04909:97 74.02460:1544 78.95883:40824 79.33631:55 79.57706:64 82.02875:146 83.01345:44 93.04548:2585 98.02431:248 102.05483:445 109.04011:293 111.04367:266 116.03492:826 124.03873:175 126.05461:181 146.04562:201 150.98001:358 152.99579:17267 153.99863:697 154.99898:100 156.06628:62 168.04320:312 171.00620:10390 173.00946:97 175.00014:149 181.07111:84 191.05484:78	0	1326	19	1171	530	1112	993	889	724	807	1132	263	928	340	563	1373	10	1368	9	2937	1652	1037	1956	2004	2076	1032	255	746	966	495	1914	1258	635	19	1165	150	772	1184	1188	700	1035	1012	972	939
2.865	218.103	[M-H]-	482.79	218.10291:20754 218.98788:590 219.00742:177 219.02869:141 219.05014:278 219.10626:1896 220.01975:71 220.10763:295 220.14208:71	44.01361:231 71.01286:301 79.95700:3244 80.96448:120 81.95250:240 88.03927:381 92.99461:233 96.95978:11756 97.95693:211 98.35493:64 98.95524:527 104.99433:163 109.96734:193 110.97454:162 112.98383:118 116.99508:191 121.00817:115 125.00145:89 131.01023:147 135.04586:115 138.03371:190 142.99213:138 146.08139:293 151.00615:161 154.99203:165 166.99140:108 172.07885:108 176.99824:102 190.98879:64 198.…	0	495	146	346	284	363	291	293	160	323	49	467	745	580	271	786	0	409	201	10760	247	157	384	238	229	319	115	335	181	461	507	320	271	0	662	153	11606	336	310	289	268	262	155	19494
3.145	218.103	[M-H]-	663.09	218.10323:65178 218.98792:300 219.00666:273 219.03183:200 219.05150:156 219.10615:5382 220.10709:1274 220.13865:78	44.01392:769 59.01259:35 71.04957:1314 79.95595:203 88.03999:2029 92.99558:79 99.04462:574 116.07116:188 132.98991:42 135.04353:254 142.99174:63 146.08217:1606 147.08678:156 154.99149:7 171.08328:111 178.99268:54	0	603	0	360	293	363	373	376	9941	486	1068	294	1271	787	15416	874	0	463	0	521	174	12170	357	252	374	277	331	293	11700	251	345	240	144	0	566	18	560	301	296	245	253	582	9582	484
2.993	218.103	[M-H]-	753.06	218.10312:63529 218.42885:98 218.98857:297 219.00678:246 219.04723:197 219.10602:6623 220.00918:98 220.10689:1252	44.01327:885 59.01256:123 71.04939:1808 88.03954:2335 92.99442:84 99.04430:597 104.99391:58 108.99220:97 114.99832:37 129.01349:13 146.08138:1982 159.09048:393 176.99519:42 182.98837:7 192.08055:89 204.08116:52 218.10046:169	5	16113	130	9759	8258	9119	7615	6853	7977	6283	43050	10674	54504	32036	12326	34986	0	15447	177	8492	4305	9746	11270	7974	7074	11233	5867	7753	9444	9154	26485	8167	8470	0	13931	133	9324	8183	5537	5566	7843	6635	7695	15482
1.574	219.032	[M+Na-2H]-	12.04	219.02828:1834 219.06475:794 219.09549:157 219.84439:157 220.01810:210 220.03257:353 220.06848:210 220.09530:157 220.14304:157 220.98738:291 221.00713:738 221.04535:681 221.08151:360	44.99761:528 61.98765:1052 63.02241:108 68.99498:248 71.01320:36 77.03850:76 79.95637:863 83.01260:92 89.03944:253 93.03415:944 96.95980:858 99.00680:80 102.99915:31 105.03355:350 107.01296:275 109.02858:385 111.00653:83 119.01236:52 120.99018:106 125.09654:601 126.09881:105 127.07594:114 128.05008:5841 129.05269:646 130.06532:729 133.02859:787 135.04370:1445 137.02313:394 140.99698:66 143.00688:…	61	1568	45	1652	1428	1075	1358	1226	1492	1290	1330	1412	2100	2131	1209	1616	75	1192	100	1030	1928	2046	2433	1115	1615	1744	1331	1096	1406	2035	1727	1410	787	57	1198	114	1251	1597	1939	3599	2515	1240	1534	1323
7.252	219.047	[M-H]-	19.85	219.04774:2555 219.07163:407 219.08602:314 219.12218:514 219.94247:394 220.05179:315 220.06881:315 220.08204:394 220.98647:315 221.00664:158 221.01297:315 221.02822:157 221.04755:394 221.06602:1549	55.01867:750 57.03371:234 59.68681:26 61.01759:12 69.03406:478 73.02825:1078 74.02338:2674 79.01803:214 83.01309:1330 84.02006:220 87.04476:45 89.02383:4709 90.02718:170 91.02728:241 98.02398:59 101.02383:10668 102.02685:559 103.03898:308 105.03669:1238 107.03333:318 109.06553:85 113.02366:370 114.05380:93 115.03854:103 117.92843:41 119.03169:937 121.03743:330 124.00546:334 125.02294:41 127.01932…	139	2555	204	2888	1042	3255	3321	1616	2359	2049	1555	1766	2608	4481	2701	1937	239	1904	269	1689	1853	3380	2325	3384	2690	3254	1644	1340	3472	3016	1357	3643	1557	212	2050	270	1885	1374	1996	1398	1887	1395	1507	1434
6.824	219.05	[M+FA-H]-	49.39	219.04978:4562 220.05325:716 220.07094:206 220.09803:154 220.98461:386 221.00162:257 221.02534:154 221.04993:154	34.96872:1135 59.01348:355 61.98710:350 71.01298:1174 73.02834:545 81.03353:187 83.04942:406 93.03363:2467 95.01304:45 99.00705:161 104.99390:13 109.06266:55 111.04362:610 113.02316:164 121.00971:19 129.01799:177 137.02335:934 146.98375:24 151.04678:121 155.03247:176 161.07858:58 173.04378:336	242	7888	239	6206	4346	9000	7619	7942	4126	9133	9399	7042	10101	8383	8135	8153	187	7311	208	1561	4759	4290	8577	7335	4212	3282	5014	4355	7386	4077	11087	6707	3126	198	7031	174	6409	5330	5737	2988	3140	7254	5547	6322
7.553	219.05	[M-H]-	58.48	219.04978:11153 219.07043:3625 219.08504:231 220.05105:1458 220.07833:233 220.98386:233 221.00574:311 221.02925:585 221.04323:233 221.06576:2096	36.96633:198 44.99834:174206 45.34769:566 45.40235:406 45.46910:441 45.69534:255 45.83149:219 45.89338:252 46.00136:1432 46.11433:188 47.00202:692 57.03432:517 73.02931:176 84.04372:176 85.02889:379 87.00804:361 93.03362:366 96.95954:8150 97.94566:313 98.95388:532 122.97491:551 124.00616:310 128.03558:363 130.04982:1619 131.05370:228 140.01686:734 142.94292:259 161.04443:399 210.00752:216	116	10807	226	10579	6268	9947	11313	7582	6703	6013	4746	6262	6319	6014	10196	7027	153	8702	179	8306	10905	9514	10105	10985	9387	11517	6735	5644	7446	7839	9084	7523	6680	191	8770	193	12288	8865	10131	8796	8599	11460	9394	4642
2.328	219.05	[M-H]-	139.02	219.05041:14953 219.98904:97 220.00217:64 220.05315:1210 220.36269:64 220.98405:318 221.00348:495 221.02444:160 221.04509:3347 221.07750:128 221.15380:97	44.99773:4116 77.03932:165 85.06668:18 104.99434:60 109.02891:544 128.99533:89 142.99126:18 148.98343:28 153.01814:251 160.98277:80 170.98615:29 174.99911:52 180.98927:68 190.98921:10	107	21243	184	14444	21303	18669	20793	19647	9583	22646	11432	14249	24214	21692	18119	21809	191	18867	205	25614	18614	11539	34450	17342	12963	11845	12576	14920	16951	11616	36260	11652	11151	192	17828	144	17515	12145	15650	13016	12131	15284	10991	18010
6.982	219.051	[M-H]-	53.34	219.05037:5019 219.08876:215 220.05465:532 220.08412:359 220.98804:1120 221.03037:287 221.04794:287 221.09121:359	34.96925:2525 41.99849:591 44.99835:5393 51.02341:112 55.01847:540 57.03523:455 58.00575:588 59.01396:36382 59.39298:125 59.49991:69 59.64891:45 59.76890:48 60.01700:1166 61.01816:230 61.98773:477 63.02266:57 68.99569:94 71.01373:20316 72.01692:821 73.02958:621 74.02444:401 78.03424:157 80.96515:138 82.02920:694 83.01367:796 84.00886:660 85.02923:2478 87.00754:469 89.02431:15077 90.02812:324 91.0…	113	1736	177	3671	2247	5625	5946	5156	2214	12051	2641	2029	1869	1782	1713	1978	191	1633	185	2358	3380	1343	5530	4700	2299	2043	2394	1352	1669	1495	1803	1560	1019	228	2066	221	2704	1784	2332	1743	1503	2841	1685	1375
1.425	219.066	[M-H]-	20.32	219.06569:4518 219.10237:188 220.01020:114 220.06988:1194 220.31564:76 220.98562:233 221.00620:359 221.02296:189 221.04425:407 221.08078:359	44.99781:65 73.00833:54 80.96423:69 83.01455:128 85.02740:88 92.99457:64 96.95973:412 104.99533:77 109.00824:247 112.98675:40 118.99409:31 122.03597:255 123.04372:541 125.00207:135 128.05022:2570 129.05389:39 132.04507:112 134.03619:704 135.04443:917 137.02362:726 147.04462:257 149.02296:21 151.03865:359 157.05046:100 160.06689:93 161.05887:384 162.05585:792 163.03905:61 164.01068:225 164.99579:9…	34	1195	0	866	1291	681	814	667	910	703	1697	950	863	1016	1012	1037	33	1172	437	724	1306	2132	1639	517	1130	1293	870	1195	1038	803	1992	696	839	10	1332	0	1071	1434	1236	1795	1713	738	1621	1405
1.594	219.067	[M-H]-	8.95	219.06686:3657 220.01817:255 220.03467:425 220.97414:170 220.98583:255 221.00460:466 221.02830:464 221.04350:686 221.08278:1931	44.99810:386 61.98785:788 68.99502:306 71.01249:86 76.96937:131 79.95663:1936 83.01226:79 89.03895:221 93.03338:745 94.99205:278 96.95936:1513 97.06382:224 99.00813:152 103.01882:79 105.03336:339 107.04944:148 109.02804:317 113.00132:337 119.04965:1019 125.02351:30 128.04996:16455 129.05357:2128 132.04504:129 133.02802:555 134.00511:145 139.00098:99 142.99060:116 144.04527:535 146.05997:5326 147.…	8	645	19	643	1225	615	444	696	446	725	1300	924	832	706	504	757	20	801	437	905	1199	764	1648	735	676	975	547	451	683	585	750	514	487	10	618	0	904	635	598	1099	921	617	499	462
7.294	220.079	[M-H]-	33.34	220.07939:3650 220.98808:274 221.04744:273 221.06487:493 221.08529:274 222.07646:365	34.96882:598 41.00301:824 43.01873:702 44.99814:10242 45.46527:117 46.00125:49 55.01836:55 59.01362:13249 59.16016:62 59.60078:108 59.77569:25 60.01627:85 60.33866:72 61.98827:125 68.99632:85 71.01346:6839 73.02874:549 79.95685:246 83.01320:158 85.02899:5635 87.00762:816 89.02387:4312 90.02718:22 91.02726:15 93.03324:531 95.01286:132 96.95890:6351 98.02311:448 98.96275:176 101.02400:174 102.05548…	0	389	8	935	246	740	905	478	353	755	489	260	1103	556	377	774	5	400	5	683	470	308	576	445	296	468	242	172	738	659	357	435	538	0	478	7	794	260	580	182	165	1413	348	415
6.679	220.083	[M-H]-	34.75	220.08128:4163 220.98870:272 221.01098:204 221.03022:272 221.05117:136 221.06483:340 221.08491:557	44.99782:26799 130.08403:95 148.05940:27 161.02335:183 164.06984:27 177.05458:56 201.05322:71	6	914	0	413	567	499	388	610	212	332	418	641	486	581	178	1148	9	645	8	465	552	301	793	392	692	1035	798	564	322	1034	408	358	553	0	887	0	1018	607	584	710	771	459	474	766
2.726	220.097	[M-H]-	37.24	220.09710:2037 220.40984:102 220.98528:306 221.00549:304 221.02167:169 221.03980:101 221.09547:10230 221.40596:672 222.01603:102 222.03256:68 222.05830:89 222.09290:160581 222.12323:1196 222.14872:67	44.99795:239 59.01262:72 71.01292:191 85.00917:49 90.99779:27 104.99465:28 108.02180:89 110.02644:1380 115.02047:797 116.99448:213 120.98936:407 127.02019:176 131.07063:245 136.02214:1352 137.02734:5847 138.03473:7135 139.03789:443 142.99158:35 145.00877:177 148.01875:399 150.03500:395 157.03061:187 162.03423:442 164.04913:265 166.99191:27 182.98660:68 187.04218:187 190.06647:401 192.08157:762 19…	0	7	14	5	0	6	0	0	6	122	90	23	9	0	0	0	0	10	8	1140	12	11	5	7	7	12	0	0	0	0	0	0	0	0	7	16	5	11	0	0	0	12	5	0
2.881	220.105	[M-H]-	41.24	220.09855:2329 220.41318:166 220.98605:207 221.00571:233 221.02441:166 221.04786:285 221.09580:11832 221.40530:875 222.09334:155875	44.99807:74 70.99324:140 82.99221:57 92.99531:38 95.01639:581 104.99541:77 110.02725:1254 113.00175:85 118.99359:50 120.01154:296 121.00822:348 122.01520:347 128.99568:86 130.99220:101 136.01949:2654 137.02731:6836 138.03519:6596 141.01466:71 146.98541:142 148.01854:410 149.00031:82 150.03426:300 152.99664:64 162.03494:468 164.04951:247 170.98700:41 175.05292:64 177.06956:313 180.98915:30 188.050…	0	998	1071	1281	808	868	913	928	1053	689	768	548	1294	838	657	748	0	542	872	181	877	751	985	771	864	794	510	545	518	575	545	735	598	0	618	872	814	735	1154	829	937	907	870	444
8.658	221.029	[M-H]-	41.34	221.02941:10022 221.06589:162 221.15282:66 222.03243:1267 222.98287:99 223.00376:176 223.04386:843	44.99765:240 57.03410:350 68.99612:139 71.01334:576 78.95794:467 83.92985:147 85.02878:557 87.00793:238 90.99697:187 96.96719:251 97.94604:209 98.95333:229 101.02155:131 104.99519:160 112.03949:108 115.00235:160 116.99528:126 129.01923:412 132.98994:165 142.94348:144 145.00689:105 152.99632:96 158.92440:118 162.99883:83 165.03967:96 171.00590:151 182.98641:89 191.05500:152 218.98691:73	76	2816	96	1713	2090	1966	2012	3570	2134	4945	6352	9050	2102	2528	3537	5102	90	4009	103	5729	1919	8698	2264	2364	2738	4991	4317	3493	2635	4360	2170	3718	4215	153	4312	95	4852	5518	3542	3691	6312	3709	5238	3510
8.511	221.03	[M-H]-	55.94	221.02957:7724 221.06198:53 221.15177:54 222.01936:80 222.03350:578 222.05076:197 222.98189:107 223.00131:441 223.04466:657	43.01927:194 57.03399:189 71.01245:223 78.95703:135 79.95627:124 82.02942:96 85.02809:257 92.99447:225 96.95852:115 98.95238:180 104.99537:183 111.00423:138 113.00191:131 115.00109:128 120.98912:102 125.00028:89 129.01749:161 132.98878:121 137.00178:157 142.99356:137 151.02547:177 164.99573:83 168.99175:92 180.98662:86	86	356	105	308	576	519	524	1213	1114	1822	1954	2928	2299	1053	1649	3165	99	2897	124	3415	1310	5606	2241	1382	1555	2766	2905	1854	1383	3154	1315	2733	3014	116	4553	71	3235	4562	3738	2776	6494	3838	5480	2338
7.401	221.03	[M-H]-	30.85	221.02969:7424 221.06757:6197 222.03530:590 222.99515:385 223.02939:590 223.04142:481	41.99737:511 44.99798:8248 46.00050:142 55.01801:503 59.01344:13812 59.30810:83 59.49777:102 60.01656:222 60.28092:80 61.01761:134 68.99502:128 71.01324:3324 72.01693:185 73.02813:251 75.00576:124 80.96508:221 83.01343:336 85.02930:1226 86.03130:157 87.00795:333 89.02379:3067 90.02707:215 92.99464:278 95.01280:590 96.95862:297 99.00679:207 99.05428:217 101.02342:1002 102.05482:140 104.03340:166 1…	100	2020	72	1201	789	1502	1578	1436	1016	3430	2696	3135	2620	1464	2870	3752	87	2329	137	4982	1657	2207	1954	2420	997	1267	2556	1339	2036	2282	1244	3220	2785	246	2501	57	2404	1728	1520	857	2660	2498	1984	2054
9.181	221.03	[M-H]-	21.29	221.02986:3396 221.08320:71 222.03294:341 222.98407:139 223.00387:565 223.01988:751 223.04410:232	57.03421:275 78.95857:4564 85.02880:427 92.99436:157 99.00494:30 111.00493:171 129.01842:77 142.94273:107 158.92532:25252 159.92819:116 160.92809:313 161.42908:34 162.99953:54 166.99258:77 191.05518:62 220.88068:1193	71	1240	95	669	914	688	697	1138	755	2127	2393	2907	473	828	1046	1667	86	987	107	544	694	1506	363	662	634	734	886	679	467	954	479	1019	915	86	884	51	717	956	537	639	1450	1083	820	432
8.658	221.031	[M-H2O-H]-	44.21	221.03000:9957 221.06444:108 221.08082:66 222.00398:44 222.03347:1586 222.97997:111 223.00205:193 223.02049:248 223.04566:878	41.00269:368 44.99755:316 57.03389:983 71.01317:2202 78.95863:5540 83.93042:97 85.02927:78 87.04440:197 89.02374:668 92.99506:282 96.96890:972 98.95271:197 104.99521:164 111.00783:112 113.94052:88 115.00193:131 119.01014:132 129.01874:98 133.01303:46 138.97865:221 142.94382:115 164.99879:15 191.05643:279	76	2816	96	1713	2090	1966	2012	3570	2134	4945	6352	9050	2102	2528	3537	5102	90	4009	103	5729	1919	8698	2264	2364	2738	4991	4317	3493	2635	4360	2170	3718	4215	153	4312	95	4852	5518	3542	3691	6312	3709	5238	3510
1.898	221.045	[M-H]-	10.87	221.04589:1769 221.08395:666 222.04558:267 222.98307:266 223.00123:400 223.02094:666	44.99800:259 59.01320:457 71.01413:134 78.99812:83 82.99188:108 89.02254:99 93.03418:252 94.99348:191 96.95877:191 99.00756:148 104.99435:108 109.02787:150 111.04263:115 116.99475:158 119.04945:163 121.02904:209 125.02445:124 128.99569:113 132.98941:102 134.03769:108 135.04354:105 137.02417:128 142.99152:124 144.98974:131 149.06115:99 152.99590:140 154.99201:113 162.03262:294 171.10135:161 177.01…	24	807	32	718	1380	649	542	808	1126	352	588	930	273	702	1452	678	12	882	14	294	691	1530	601	682	842	899	1496	1057	1006	906	541	883	1237	43	947	39	596	893	852	1172	1619	542	1074	964
5.363	221.045	[M-H]-	19.08	221.04485:2918 221.08040:120 221.98648:48 222.00532:72 222.01813:48 222.04826:331 222.07752:48 222.98379:120 222.99904:283 223.02010:366 223.05934:170 223.08010:72 223.13569:48	44.99743:384 59.01247:132 68.99483:124 79.01783:99 85.02875:134 89.02273:142 92.99466:299 102.99825:226 116.99455:204 119.01086:115 127.03925:137 131.01260:143 133.02834:546 135.04334:250 142.99225:179 149.05969:137 151.04043:121 154.99092:133 161.02321:305 166.99024:112 170.98674:102 176.99850:96 179.03274:153 181.06852:102 186.99989:102 191.01234:143 200.04564:494 204.09812:99 215.06995:212	35	941	37	359	170	883	367	1510	79	268	272	75	538	1408	58	3431	37	891	32	966	202	55	921	516	285	102	40	103	350	78	896	328	47	30	1019	38	2131	1214	1499	243	133	2260	105	358
2.159	221.046	[M-H]-	28.28	221.04492:4838 221.79806:188 222.04819:522 222.07909:92 222.98110:171 223.00452:1460 223.02017:338 223.04269:92 223.06104:92 223.13527:92	44.99762:275 66.99735:164 77.03925:197 78.99758:205 85.02895:86 92.99455:382 99.00468:105 104.99453:219 109.02818:492 115.00011:105 116.99448:189 119.00990:115 123.90133:136 125.89748:177 128.99513:180 133.06464:404 136.99931:150 138.99865:109 142.99169:147 144.98945:137 147.00422:105 153.01851:392 159.04359:128 161.02340:115 166.99068:105 170.98639:128 176.99285:124 182.98673:99 187.00036:86 192…	17	1864	25	1757	396	1671	1778	1544	88	894	990	2007	2605	3445	126	2237	29	1177	36	2348	1072	199	676	2618	1991	701	662	504	266	1472	435	4078	579	8	1139	37	1043	482	1300	391	750	954	189	1467
6.092	221.065	[M-H]-	14.19	221.06545:3895	39.00484:124 44.99735:151 68.99781:181 79.95624:196 85.02921:138 92.99503:322 96.95952:204 104.99528:149 108.99055:115 110.98745:112 116.99508:135 120.98897:131 127.00010:134 134.03249:183 142.99508:105 149.02485:158 152.99520:137 161.02447:77 170.98436:99 191.05596:118 210.98308:64	21	763	31	738	607	778	957	886	595	643	882	826	1052	769	761	970	2	781	18	1101	858	1471	1034	864	621	355	1047	947	877	429	1109	775	565	18	600	12	651	739	585	467	410	975	712	649
7.33	221.066	[M-H]-	13.77	221.06567:4253 221.08459:562 223.00228:281 223.02902:718 223.04412:752	44.99813:85987 45.40807:341 45.56057:188 45.73274:198 46.00155:909 47.00171:361 58.00577:2666 59.01375:173598 59.22943:443 59.39295:662 59.51073:559 59.63951:275 60.01689:2518 60.51276:181 61.01795:751 67.01760:199 75.00753:271 78.95824:415 87.00806:1574 95.01335:5524 99.00657:261 103.02635:238 114.02658:657 115.05074:1086 116.04994:336 119.03469:12065 121.02776:339 128.03410:889 129.05479:451 13…	72	1026	44	799	954	836	1059	603	594	933	1538	479	762	540	625	740	40	1031	56	2185	736	987	886	1072	608	869	917	643	1678	944	770	924	635	52	1013	70	885	829	838	872	789	725	759	775
7.561	221.066	[M-H]-	20.53	221.06459:6659 222.04306:382 222.06880:703 223.00304:305 223.02802:1188 223.04272:667	34.96890:1059 44.99874:168511 45.18767:398 45.33583:865 45.42815:954 45.50481:336 45.64844:294 45.71081:293 45.86613:227 45.93993:262 46.00165:1566 46.09069:187 46.37784:195 46.52720:202 47.00172:748 73.02825:230 78.95799:1206 79.95657:15110 80.96411:897 81.95198:593 83.92931:184 84.04517:481 96.66382:350 96.95968:56326 97.14118:185 97.94756:856 98.95545:2456 99.92546:270 103.05483:333 106.98036:…	8	3142	9	1947	3119	2560	2209	2232	1989	2309	2802	2132	4118	2034	3147	3263	5	2617	10	2080	3113	3326	3301	2917	2020	2849	3226	1850	2375	2770	2455	2574	2207	16	2783	14	2492	2321	1994	2864	2721	2483	2178	2208
1.477	221.082	[M-H]-	12.71	221.07992:3315 221.11692:563 221.14940:191 222.08382:277 222.12080:239 222.98681:298 223.00104:568 223.02034:734 223.06120:191 223.09636:239 223.13299:191	68.99506:145 79.95609:357 83.04949:107 96.95885:2190 104.99438:67 112.98437:129 116.05014:49077 118.03120:194 120.98989:81 123.04414:157 128.05003:880 130.06514:80 134.06081:214 137.02272:310 147.04396:91 152.99596:189 160.03986:14762 161.04230:1623 165.01729:218 170.98602:91 172.03918:620 174.05510:80 177.01903:716 188.99902:52 192.99059:73 196.00710:728 197.11736:307 209.11636:102 215.01323:171	94	1230	170	981	1382	964	805	764	693	731	1411	954	1013	894	888	1216	139	1183	288	772	1413	1241	1372	744	1171	1049	819	1110	770	1205	1895	619	936	274	1181	120	924	1292	1110	1497	1310	1020	951	1075
6.985	221.092	[M-H]-	16.9	221.09231:3492 222.03648:260 222.05547:130 222.09838:260 222.98146:195 223.00183:351 223.02039:362 223.04390:194 223.05926:402 223.09472:130	34.96917:5346 41.00310:3752 43.01883:3862 44.99801:14023 58.00555:1693 59.01364:78246 59.46984:226 59.57453:145 59.65283:155 60.01646:1662 61.98778:2117 66.99784:224 69.03377:180 71.01337:50602 71.54538:106 72.01640:1391 73.02879:756 74.02409:1145 82.02909:635 83.04884:151 85.02885:5090 87.00640:842 88.01489:92 89.02391:33170 89.91677:81 90.02717:941 91.02759:226 95.01278:1634 96.04456:1305 98.02…	18	170	27	250	122	487	403	221	195	1588	208	87	183	230	110	160	37	213	15	278	245	226	344	282	226	230	56	110	118	154	236	121	86	16	233	12	224	191	211	116	130	252	131	104
2.873	221.096	[M-H]-	65.51	221.09444:10614 221.40567:709 221.43266:90 222.00356:90 222.09261:114044 222.15111:90 222.35106:90 222.40421:136 222.98130:180 223.01039:689 223.06143:178 223.09565:10131 223.12519:222	42.99919:357 71.01320:329 81.03305:81 92.99554:48 95.01699:618 96.95961:66 104.99487:321 109.01812:511 110.02642:1302 115.01993:2064 116.99524:12 120.01131:228 121.00827:296 123.00314:180 127.01797:326 136.01907:1323 137.02747:5866 138.03482:5649 139.03683:313 142.12300:215 145.03043:209 147.04509:40 150.03461:328 157.03094:268 162.03447:421 164.07056:415 170.98811:29 177.07050:231 182.98611:49 1…	0	6042	11503	9241	8736	10710	10240	10418	8457	6702	3696	4145	7226	5428	4657	5703	7	5803	10406	665	9549	8301	10198	8854	8267	8564	4790	4571	4677	4502	4593	5999	4648	10	5441	10626	9115	8182	8795	7293	7570	9109	8001	4824
1.468	221.116	[M-H]-	16.03	221.11579:4268 222.01411:190 222.05004:190 222.08469:341 222.11492:95 222.98405:262 223.00016:661 223.02118:492 223.06050:443 223.08824:281 223.13367:190	61.98769:82 78.99765:17 83.01280:86 96.95913:427 104.99458:10 108.04395:270 112.98398:135 116.04967:9522 117.05293:739 119.01102:71 133.02785:86 134.03604:116 135.04439:675 137.02283:437 146.98834:17 148.05145:96 152.99625:52 154.99075:129 158.06042:448 160.03967:3030 161.04277:358 162.99895:42 165.01855:277 166.99123:56 169.12183:115 171.04420:44 173.06013:69 174.03392:100 175.03862:138 177.0184…	8	403	0	349	161	260	327	152	330	394	204	488	242	283	270	176	14	331	0	394	1338	245	539	300	513	392	360	280	324	710	203	826	337	21	386	0	328	339	347	372	565	421	249	263
3.61	222.02	[M-H]-	51.59	222.02012:2413 222.07650:250 223.02444:625 223.04448:375 224.00195:375	44.99770:17 79.95665:3892 96.95927:3576 98.95376:187 109.96638:162 111.96241:17 116.04928:306 128.04951:674 130.06514:418 142.06525:309 151.00545:165 158.06030:1263 186.05418:257 204.06525:393 219.06958:237	29	835	40	269	272	272	210	118	99	268	767	551	1438	745	75	874	13	460	45	210	292	0	272	220	340	280	703	579	44	414	452	637	691	60	498	27	280	354	251	352	252	290	42	611
6.628	222.022	[M-H]-	53.86	222.02364:4136 223.00250:181 223.02156:482 223.05809:181 224.01851:271	39.00449:169 43.01759:157 59.01292:384 71.01282:202 81.01303:134 85.02899:112 90.99943:204 92.99483:225 96.04523:92 99.92323:155 104.99718:319 111.00534:105 113.02205:118 116.99498:140 117.05487:139 124.00666:102 128.03290:192 130.99299:112 132.98862:115 142.06544:165 145.00846:108 149.00175:89 152.99540:96 155.10703:147 158.05804:526 173.04460:115 191.05603:134	18	876	22	124	169	143	135	186	79	163	1786	743	1617	1124	945	1232	33	1148	8	190	94	138	181	86	103	40	784	1130	886	978	1228	531	610	46	682	30	157	84	181	85	138	151	78	1043
6.995	222.022	[M-H]-	160.28	222.02267:10355 222.05506:172 223.00047:259 223.02533:1484 223.03791:345 224.01814:520 224.07290:173	34.96935:2516 41.00322:3061 43.01872:3652 44.99812:6236 46.00073:180 51.02331:240 55.01863:1668 58.00561:1535 59.01388:80240 59.29256:116 59.39472:151 59.50495:229 59.61041:222 60.01685:1302 60.36172:138 61.01779:297 61.98788:429 69.03359:293 70.79718:446 71.01379:45579 71.50493:81 72.01667:1325 73.01773:510 74.02463:2889 75.00687:176 78.03421:320 79.95651:133 83.01309:1955 84.00829:1827 85.02896…	6	5217	36	1692	1759	2974	3102	1850	1100	348	3176	2914	9780	6656	6911	6991	24	5194	23	644	1771	1617	4166	2697	1445	1126	5611	5053	5546	4972	6501	4982	4320	17	5050	36	3431	2756	2586	1559	1719	4263	1902	5373
1.278	222.023	[M-H]-	122.86	222.02297:2365 222.08715:53 223.00001:558 223.02392:1032 223.13276:190 223.30272:53 223.30844:139 224.00235:14435	44.99794:316 82.99260:40 92.99469:43 104.99482:59 112.98555:27 116.99501:213 119.01086:190 125.02111:77 128.99487:73 132.98965:86 137.99667:331 140.99567:83 142.06551:807 143.05226:225 144.04501:5599 145.04800:710 149.00909:122 150.99940:53 154.99158:253 158.06174:2142 161.00217:34 162.99911:25 171.00432:165 178.99081:78 189.01825:137 193.06548:24933 201.83414:341 217.01253:62	31	2328	72	529	640	515	860	537	425	347	1711	934	3489	2659	2390	2611	57	3030	34	1486	1164	946	1397	335	420	670	3393	2011	2070	1207	11018	2032	1611	38	2415	76	582	895	1371	1267	420	636	543	3064
2.726	222.093	[M-H]-	4224.18	222.09290:160581 222.12323:1196 222.14872:67 222.34867:68 222.40709:102 222.84422:68 222.87357:68 222.91446:68 222.98371:403 223.01109:598 223.06358:176 223.09602:14342 223.16793:102 223.20602:68 223.22595:68 223.25175:102 223.30682:102 223.43373:68 223.51095:68 223.61326:68 223.71198:68 223.76134:68 223.82385:102 223.97309:102 223.98899:68 224.01493:169 224.05746:135 224.07096:135 224.09793:1438…	44.99795:239 59.01262:72 71.01292:191 85.00917:49 90.99779:27 104.99465:28 108.02180:89 110.02644:1380 115.02047:797 116.99448:213 120.98936:407 127.02019:176 131.07063:245 136.02214:1352 137.02734:5847 138.03473:7135 139.03789:443 142.99158:35 145.00877:177 148.01875:399 150.03500:395 157.03061:187 162.03423:442 164.04913:265 166.99191:27 182.98660:68 187.04218:187 190.06647:401 192.08157:762 19…	0	592	762	402	384	313	488	409	762	15026	7322	3179	272	115	317	148	8	652	861	124762	349	601	673	474	364	447	107	131	170	170	90	197	140	0	712	1496	471	344	405	378	316	353	500	108
2.873	222.093	[M-H]-	3755.56	222.09258:69861 222.98426:188 223.00429:447 223.02156:898 223.03908:188 223.06616:249 223.09566:7343 223.88611:126 224.00696:189 224.01537:126 224.04795:126 224.09975:1262	44.99849:61 82.02778:118 89.02173:18 92.99485:112 95.01555:404 104.99469:24 110.02629:550 115.01992:998 121.00833:115 123.04458:147 128.99475:8 136.01926:598 138.03444:3287 144.98943:49 149.02121:39 154.99129:187 158.06039:37 162.03387:248 164.98244:43 166.99133:24 177.05772:128 187.04224:259 190.06805:266 192.08093:909 204.08141:854 222.09201:1106	7	74309	161594	126389	125314	141210	140230	135324	119739	97943	41802	48704	95049	61925	57921	71218	0	72593	154931	6389	127387	101715	121968	120100	111924	110878	52175	54998	53334	52265	51666	73931	57102	0	75372	142390	113849	105245	112053	96896	96093	121452	95863	53085
5.73	223.044	[M-H]-	10.48	223.04648:1741 224.00523:125 224.04966:167 224.06929:125 224.85944:83 224.90894:83 224.99904:350 225.01628:224 225.05010:125	44.99778:412 59.01361:124 68.99573:129 75.00552:96 87.00397:137 92.99503:251 96.95851:112 102.99868:167 108.98784:86 111.00407:77 116.99522:168 118.99398:149 120.99053:177 128.99481:146 135.04382:227 149.00209:86 154.99209:148 161.02304:198 179.03383:102 182.98775:96 190.99397:92	25	694	8	381	196	524	453	1244	258	876	1394	302	2150	1104	29	1415	35	586	63	1189	350	68	847	605	229	172	243	642	929	381	645	732	254	56	665	26	657	246	346	121	52	905	33	770
4.133	223.044	[M-H]-	30.88	223.04522:6009 223.79633:120 224.04864:432 224.98041:160 224.99869:357 225.01795:160 225.04377:372	39.00459:150 44.99813:804 59.01264:344 71.01304:138 80.96457:220 85.02871:222 92.99500:234 96.95948:167 99.00820:156 104.99529:221 108.98941:99 112.98539:155 119.01095:197 125.05955:108 129.01809:190 137.00044:115 141.01759:157 147.00692:118 152.99627:149 161.02122:96 168.99101:124 174.99713:108 178.99174:89 182.98644:80 195.02748:83 206.98838:73 210.98014:73 216.98736:80	23	3669	31	5281	4491	4146	4783	3754	3478	3372	2299	3910	2920	4204	3331	2398	34	3589	39	3822	3469	3108	4257	3607	3405	2743	2843	6522	2758	3176	3970	4400	2613	27	3754	38	2436	2982	2912	2630	3226	2288	2331	2290
3.872	223.045	[M-H]-	17.81	223.04504:3014 223.99970:129 224.04959:447 224.76217:2654 224.97711:172 224.99824:308 225.01546:172 225.03670:86 225.04762:172 225.06087:172	44.99782:353 59.01355:233 72.00833:304 78.91786:498 83.01276:170 92.99453:254 96.95901:473 99.00697:208 105.01749:232 113.00153:134 116.99529:164 119.04944:134 125.00054:135 129.01804:130 132.98973:105 135.00800:102 140.99679:123 144.02912:219 153.01165:138 161.00147:64 167.01121:105 175.00072:102 194.99001:70 212.99691:80 222.76461:692	20	1126	20	1008	818	708	1039	1493	186	1118	1102	1475	1064	1406	256	1286	23	1152	16	1191	697	1098	1017	978	696	847	940	1725	234	922	1768	1302	1415	13	1102	34	1034	922	831	726	828	1083	662	1311
4.09	223.045	[M-H]-	24	223.04469:5336 224.00517:164 224.01772:123 224.04933:485 224.06922:82 224.97655:123 224.99778:358 225.01580:236 225.04609:356	44.99797:444 61.98765:242 68.99500:224 80.96451:170 83.01281:147 85.02892:179 92.99557:197 94.99350:162 96.95891:201 102.99851:170 111.00607:159 112.07500:179 116.99584:233 125.00100:128 128.99513:177 130.99494:108 132.98940:89 137.00204:127 141.01923:150 145.08876:118 154.99331:171 161.02108:92 169.01060:124 177.01337:89 196.07307:92 223.01534:64	14	4310	44	6309	5296	4985	5729	4475	709	3935	2598	4646	3458	4914	1242	2800	30	4257	43	4585	4109	138	5146	4350	4082	3226	3447	7674	1128	3744	4829	5230	3103	25	4501	45	2869	3540	3463	3178	3765	2715	110	2672
8.089	223.045	[M-H]-	22.36	223.04509:2654 224.02768:62 224.05027:236 224.97671:62 224.99983:296 225.01890:154 225.04532:62 225.06225:503	39.00502:47 57.03446:306 71.01346:7 75.00802:2601 85.02911:132 87.00805:4830 89.02349:179 104.99566:207 111.00787:47 116.99609:117 121.00767:96 129.01768:310 135.02898:265 145.00810:44 161.04327:46 171.00533:155	42	609	26	211	337	224	138	412	303	810	1688	4846	718	817	851	1919	26	1258	21	4719	766	1463	1334	458	609	659	963	1325	854	836	720	1412	1531	2	1885	18	1872	1439	864	991	1549	1766	1138	1555
8.25	223.045	[M-H]-	17.61	223.04589:3908 224.04797:504 224.36543:652 224.99351:104 225.02027:239 225.06132:175144 225.10527:102	34.96988:207 44.99821:69821 45.34253:243 46.00113:545 47.00266:456 59.01356:696 71.01311:516 73.02922:309 75.00844:3691 78.95828:913 80.96413:1412 83.01250:338 85.02851:639 87.00807:6895 89.02361:578 93.03288:95 96.96854:323 98.02469:118 99.00849:587 101.02358:734 104.99566:72 111.00748:114 113.02211:199 115.00247:124 117.01730:822 122.97458:1194 125.02305:684 129.01855:353 135.02885:1672 141.018…	37	1616	130	509	684	897	659	880	933	3180	4295	4737	1535	1227	1761	2896	27	2030	28	4277	1203	1454	2445	1580	850	998	1790	1337	1449	1220	1359	2213	1459	24	2058	34	2241	1651	1403	990	1559	2245	1345	2118
3.2	223.046	[M-H]-	28.07	223.04555:5494 223.79358:303 224.02563:177 224.04884:393 224.99789:326 225.01915:133 225.04683:177 225.05918:223	44.99799:210 59.01358:252 71.01284:330 75.00741:83 79.95711:13599 80.96489:244 81.95266:754 83.01369:68 85.02880:105 89.00273:194 95.95170:6249 96.95998:56211 97.95898:657 98.95577:1723 110.97533:283 129.01883:562 144.02937:58 147.02866:225 151.00591:662 203.03770:130 219.06871:545	18	4083	26	3182	2728	2589	2840	3824	2330	3018	3209	5047	5932	3809	6343	5232	30	3673	26	3147	3560	2994	3993	3095	2363	2319	5127	3306	3802	4858	2789	5919	5977	20	4402	31	2739	2692	2239	2893	2838	2647	3102	3315
7.355	223.046	[M+FA-H]-	9.37	223.04464:1698 223.07685:171 224.05851:342 224.36508:1595 225.01832:299 225.06146:429609	34.96885:1168 41.00318:3849 43.01865:3211 44.99806:131348 45.33453:370 45.43347:446 45.49638:208 45.57254:191 46.00126:483 47.00183:478 51.02325:487 55.01844:1371 58.00579:706 59.01368:181560 59.40984:785 59.44142:449 59.50981:582 59.58801:387 59.70324:418 59.80061:264 59.85392:309 59.95602:259 60.01684:3509 60.11783:227 60.20840:242 60.30124:242 60.39910:230 60.58270:185 61.01691:375 69.03380:86…	9	449	24	473	760	586	565	618	394	856	814	287	968	562	292	678	18	448	21	1240	578	439	736	534	500	433	194	203	445	336	677	1297	378	11	726	25	547	383	506	360	223	558	496	579
1.515	223.061	[M-H]-	8.99	223.06058:3509 223.09412:697 223.13562:95 224.00062:238 224.06403:435 224.98111:238 224.99806:331 225.01865:143 225.03956:332 225.07559:752 225.11268:1783 225.14886:95	41.99736:153 68.99468:77 83.01257:275 85.02816:102 96.95929:2720 109.02865:429 116.04988:55682 117.05278:3705 118.05731:239 121.02820:310 123.04470:748 125.09686:103 133.02870:363 135.04417:1112 137.02293:920 147.04274:225 160.04012:17272 161.04324:1819 163.03967:856 164.04523:205 165.01875:412 167.01237:73 172.03981:293 174.05574:98 177.05386:211 183.04263:126 185.11536:102 187.09538:63 190.0227…	0	690	20	475	613	435	476	432	321	484	516	647	198	595	260	315	18	680	20	298	865	672	971	574	491	611	447	680	565	257	458	376	525	28	561	31	805	811	523	1103	652	751	687	663
1.334	223.134	[M-H]-	33.96	223.13410:3730 224.00163:584 224.01993:118 224.13711:523 224.97787:196 224.99960:393 225.03808:157 225.05905:196 225.11299:473 225.14203:157	44.99757:307 92.99523:352 99.00441:29 104.99516:170 111.00595:57 116.99497:60 120.98939:40 130.06541:290 137.99902:277 142.99150:31 165.06981:374 166.99159:43 171.00696:136 188.99442:173 192.47733:249 193.06569:23649 201.83414:215 205.16074:57 209.06152:322	49	3067	103	2562	709	2009	1760	911	2026	2215	2170	2343	2183	2657	2716	1009	77	3054	121	2382	1787	1300	2040	1561	3374	3489	2526	1604	3336	10440	1279	4728	1990	64	3106	136	3948	1969	3239	3576	1890	2741	1499	1824
1.29	224.003	[M-H]-	1201.16	224.00198:322324 224.26007:154 224.28621:107 224.31080:276 224.34618:80 224.42120:80 224.47514:53 224.59088:53 224.61963:107 224.71533:80 224.74913:80 224.76054:53 224.77782:53 224.79564:107 224.81649:107 224.82703:80 224.83697:370 224.86606:133 224.89120:107 224.90513:80 224.92500:107 224.95041:201 224.97230:126 225.00453:26066 225.05309:132 225.07981:80 225.11876:107 225.13980:53 225.14769:107 …	44.99756:245 80.96449:321 126.03360:298 130.06523:1252 138.01889:172 142.06516:1989 143.06834:143 144.04523:134401 144.60355:240 144.79993:315 144.94824:150 145.04819:9486 145.39674:140 146.04959:699 152.03464:248 170.06079:454 193.06567:16869 194.06883:2405 195.07120:251 209.06085:302 224.00133:409	69	37816	128	3457	3911	7630	7958	3630	2455	18480	89272	42925	153942	84673	56521	86535	49	41880	77	14225	3795	4818	7986	3197	2734	3484	55548	36385	80260	35124	71182	47125	43100	87	44478	177	4626	4549	7206	4531	3179	7411	2790	59196
3.474	224.055	[M-H]-	44.74	224.05466:1576 224.99721:805 225.01586:264 225.03846:299 225.05950:264 226.01741:175	39.00474:107 61.98781:74 79.95696:241 87.00811:51 92.99502:303 96.95885:489 104.99570:105 108.04422:235 120.98955:79 125.02434:4363 126.99991:81 132.99081:71 137.00140:125 142.99332:36 145.00760:94 154.99225:20 164.03436:199 169.01387:3926 174.99876:51 188.99715:31 195.00728:6 206.99051:50	7	989	8	618	413	989	560	533	62	581	670	348	917	1429	134	700	17	786	17	38	786	50	496	496	674	475	537	833	153	806	769	880	517	14	756	12	1004	1460	988	436	755	590	189	1106
8.153	224.077	[M+FA-H]-	33.54	224.07659:1647 225.00023:238 225.01669:119 225.06036:1295 225.08143:179	39.00442:166 41.99728:153 44.99753:468 59.01317:405 68.99523:205 71.01243:234 78.95870:1148 80.96319:245 83.01157:217 85.02893:593 87.00790:2257 88.03960:242 89.02403:176 93.03325:406 96.04453:191 96.95954:198 98.95340:219 100.93261:159 104.99413:243 111.00738:248 114.05443:155 116.99350:128 125.00316:115 127.03872:238 129.01847:269 135.02815:372 140.01046:206 142.94295:134 152.99496:278 155.0124…	5	225	14	463	96	573	652	242	202	867	224	108	358	219	189	222	6	211	15	1137	125	151	230	225	133	136	61	71	138	87	94	198	83	0	189	7	206	126	97	72	33	305	117	79
5.925	224.079	[M-H]-	1708.39	224.07852:50748 224.97550:234 225.08072:5073 225.15353:234 226.08082:671	59.01322:458 66.00839:235 70.99461:72 85.06479:205 92.02451:1727 96.95892:185 107.03468:109 111.00549:77 119.03484:907 132.98964:728 135.02942:291 150.04059:1349 162.04015:738 182.05478:258 224.07587:1672	0	48026	139480	59702	51742	66219	61858	55114	39459	56962	37261	37712	51578	35308	37136	36595	18	35605	124122	72916	53781	33406	48919	51969	40355	33997	30013	24747	29858	25690	29063	44691	31255	9	34742	107249	37468	28908	36561	30374	31720	36462	24166	23572
3.834	224.079	[M-H]-	58.46	224.07902:2798 224.76193:2361 224.98020:139 224.99879:442 225.01597:257 225.06109:139 225.08060:410 226.00098:139 226.03977:139 226.08199:105	43.01849:198 59.01355:202 78.91772:10 89.02345:1158 99.92464:293 103.00286:140 104.99513:29 116.99303:36 120.99003:36 126.99743:60 130.97871:422 134.04688:3101 148.98988:544 154.99266:55 166.99252:72 170.98479:28 176.99728:27 188.99507:4 199.00005:25	0	463	0	772	230	610	486	488	0	666	233	129	753	317	0	229	14	530	9	1876	855	0	180	416	150	180	145	66	0	179	232	489	159	16	406	0	347	353	237	140	82	334	31	189
8.229	225.062	[M+FA-H]-	1234.87	225.06167:475756 225.32024:155 225.34229:207 225.36916:271 225.39573:207 225.47672:155 225.58973:103 225.69627:155 225.70998:103 225.72686:103 225.76252:155 225.77795:103 225.81851:155 225.83765:155 225.85981:103 225.87458:155 225.89895:155 225.92901:155 225.94070:258 225.97064:155 225.99491:155 226.00950:206 226.06434:28070 226.10215:101 226.11144:206 226.16461:155 226.19447:103 226.25467:103 22…	44.99814:101496 45.34665:353 45.44763:279 45.48326:178 45.56303:188 45.67956:114 46.00109:847 47.00183:379 59.01364:291 71.01281:547 73.02907:372 78.95870:708 80.96430:686 83.01321:322 85.02887:966 87.00815:3860 89.02392:338 96.96846:723 99.00839:1157 101.02374:416 105.01928:103 113.02294:245 117.01862:879 122.97511:700 125.02357:1011 127.03912:114 135.02924:211 141.01820:422 161.04477:2974 163.0…	43	163824	112	69871	41683	225045	121657	77943	37564	161424	128560	61723	117728	103156	67573	92650	116	158910	85	381825	123921	151881	253219	232408	139617	162287	124658	99928	179894	229738	124478	165458	65262	60	165230	124	250363	230879	256161	72733	87399	175117	162167	171139
1.467	225.112	[M-H]-	49.46	225.11375:5109 225.79628:414 226.01441:188 226.11770:773 226.80101:313 226.99572:625 227.01351:496 227.03432:250 227.05085:250 227.07174:188 227.09324:313 227.12791:1095	39.00460:204 59.01304:143 68.99471:177 79.95659:169 92.99566:276 97.02899:153 99.04578:124 104.99442:193 108.02167:147 111.00434:122 113.00026:143 116.99513:273 119.04994:717 121.02895:173 123.08069:393 126.90369:270 128.99498:215 131.06139:201 132.86713:364 134.86501:517 137.00211:272 142.99332:135 149.00264:115 151.03965:184 154.99214:174 158.06090:334 164.99526:143 166.99230:115 174.05630:128 …	39	2679	53	2810	1146	1994	1819	1599	1904	5144	2615	2074	7943	2370	2601	2428	53	2866	42	3469	2389	2052	3209	2427	2730	2846	2298	2569	2231	2416	2012	4032	3343	58	2650	38	2477	2555	2814	2751	2973	2931	1906	2912
1.391	225.113	[M-H]-	60.97	225.11395:2929 225.14446:88 225.15717:59 226.00245:89 226.05264:59 226.11664:219 226.97844:59 226.99547:757 227.01377:218 227.03219:148 227.07001:230 227.09034:89 227.12920:1625 227.16256:59	63.96221:32 87.00720:85 92.05074:302 95.01185:122 104.99517:102 109.03035:36 112.98435:26 121.02850:452 125.00085:219 128.05025:6971 129.05338:242 130.06587:7312 131.06529:1196 132.98959:91 135.04543:669 142.99278:232 149.06020:90 154.99174:185 156.01256:8125 163.00053:85 164.99808:92 166.99252:66 170.98721:106 172.04097:276 174.05638:18175 175.05827:2334 177.06348:157 182.98740:113 189.01987:80 …	47	2895	58	3030	1179	2069	1877	1732	2128	3232	1794	2174	3541	2495	2765	2563	42	2842	47	3675	2635	2270	2397	2702	3101	3226	2437	2736	2429	2658	1440	4456	1799	65	2904	26	2679	2842	3047	3085	3416	2915	2086	3065
1.462	225.113	[M-H]-	57.96	225.11291:5701 225.14175:139 225.98361:94 226.00207:140 226.01528:94 226.03453:187 226.11599:1267 226.14222:140 226.99554:752 227.01555:356 227.03612:187 227.06922:258 227.09264:554 227.12799:2165	59.01277:91 68.99542:231 71.01271:39 83.01241:82 92.99403:49 96.95911:690 104.99493:48 108.02120:22 110.03656:235 116.05008:14815 117.05326:1032 118.05661:78 119.01063:28 121.02832:123 123.04330:159 125.09625:570 130.06558:238 135.04375:569 137.02367:426 139.11195:418 151.01370:159 152.99431:21 154.99170:17 156.04456:116 160.04013:4355 161.04243:676 163.11195:228 169.12244:211 171.10156:53 173.02…	47	2895	58	3030	1168	1999	1859	1732	2128	3232	1836	2091	3541	2495	2765	2563	58	2986	47	3675	2717	2270	2439	2702	3101	3226	2437	2736	2429	2658	1538	4456	1755	65	2904	42	2679	2842	2689	3085	3416	2915	2086	3065
1.575	226.018	[M-H]-	587.4	226.01802:139310 226.06064:134 226.31575:185 226.70469:93 226.99545:673 227.02032:11226 227.07645:543 227.09112:489 227.12974:1522 227.15109:139 227.21883:93 227.32681:93 227.51954:93 227.53967:93 227.64093:139 227.97611:138 227.99179:138 228.01498:4506 228.04851:138 228.06960:139 228.09181:185 228.12590:294	44.99775:940 61.98788:967 68.99559:247 71.01349:165 79.95659:1487 83.04949:74 89.03956:147 94.99321:149 96.95913:1329 99.00676:139 101.03702:53 102.99827:27 105.03357:376 107.04936:268 111.00653:160 112.98459:116 114.99963:31 116.05027:28 117.05277:286 121.02867:88 123.04391:424 125.09655:768 128.05025:12429 129.05299:1270 131.04318:297 133.02838:827 134.03394:106 135.04456:630 137.02292:287 142.…	37	20181	55	1299	1765	3302	3159	2340	445	11094	48455	21719	96822	41859	9576	67806	60	16311	72	4106	1767	583	4377	1579	729	946	8401	8512	12462	13885	17194	14875	7175	50	15242	92	2886	1009	1557	1648	1180	3641	263	9215
2.573	226.02	[M-H]-	41.32	226.02067:2310 226.99494:424 227.01756:253 227.05550:230 228.01990:166	39.00449:7 61.98797:3653 79.95736:205 92.99572:573 110.95831:596 111.00670:73 116.99540:49 120.04536:27 128.99530:64 131.06050:1129 147.05595:730 164.99454:61 190.99117:28 211.01833:447	35	790	47	762	994	670	752	584	742	1052	881	800	1119	990	1176	626	37	892	100	558	587	873	670	493	711	597	623	1079	530	621	598	712	428	59	800	102	713	614	564	1104	767	621	870	542
3.863	226.039	[M-H]-	63.75	226.03838:4311 226.75930:737 226.99434:851 227.04155:352 227.09675:126 227.12214:84 228.03495:209 228.08769:126	41.99830:1087 68.99544:113 72.00890:3235 88.04032:92 96.95927:1429 98.95472:62 100.03925:939 112.98575:176 116.99406:190 144.02917:1849 146.08023:113 161.02386:10 214.99442:14 224.76195:1227	12	483	81	202	137	68	69	70	194	42	207	1474	64	463	3305	250	40	600	79	52	349	3492	194	86	145	2094	589	363	1345	899	81	32	1305	21	621	107	40	1788	124	160	49	482	3234	679
6.907	226.065	[M-H]-	108.3	226.06365:5777 226.99530:401 227.01548:123 227.06439:1040 227.09163:184 228.05176:246 228.06725:184	34.96901:793 44.99791:1941 57.03364:117 59.01352:7907 60.01665:104 61.98669:100 68.99491:113 71.01314:5022 73.01627:83 75.00780:113 81.01256:13 83.04924:289 85.02862:377 87.00608:196 89.02343:3691 92.99417:177 95.01225:323 99.00683:72 111.00580:10 113.02310:529 121.02720:110 125.02260:42 129.01491:97 134.03569:1322 139.03870:85 147.00462:72 150.03026:343 154.99071:34 165.05548:159 175.06023:177 1…	6	5434	11	5545	2216	8677	7780	7984	3270	5095	4026	2790	2878	7575	2902	4843	32	4809	27	13143	3898	4938	6377	7843	2963	3747	3087	2870	5169	3030	3743	3306	2810	11	4457	17	7241	3896	4036	3400	2223	4519	4124	2514
5.749	227.054	[M-H]-	17.38	227.05552:2696 228.00005:234 228.05917:312 228.98852:234 229.00947:312 229.03315:234 229.04855:390	41.99750:147 68.99525:118 79.95615:121 85.02974:86 92.99488:147 96.95970:215 102.99717:86 104.99472:119 108.02058:125 116.99476:132 119.01063:102 125.00140:83 128.99466:121 133.02841:199 136.01569:269 140.99728:92 145.00692:105 147.00597:102 149.02529:102 151.03805:202 154.99101:92 161.02345:184 167.01072:86 173.00292:86 178.99031:124 191.05429:99 214.99649:64	34	1242	62	351	663	221	232	296	745	145	241	880	60	371	592	310	46	625	56	196	432	695	438	471	1088	1132	662	1028	362	610	265	508	774	42	639	55	521	1103	740	1951	2170	515	601	1021
7.239	227.077	[M+FA-H]-	494.93	227.07714:289288 227.12393:158 227.25274:107 227.27073:107 227.36602:160 227.38553:107 227.47721:107 227.50157:107 227.52805:107 227.58843:107 227.70367:214 227.76750:107 227.82155:160 227.83639:107 227.85526:160 227.92013:160 227.93632:160 227.97314:107 227.98978:160 228.01273:213 228.02731:107 228.04834:1803 228.08016:18354 228.11316:158 228.14175:107 228.26480:107 228.34226:107 228.49531:160 2…	34.96915:382 41.00274:326 43.01856:1729 51.02297:48 55.01853:1841 57.03396:1025 59.01367:667 60.01689:40 60.19964:61 61.01699:92 61.98726:40 67.01771:39 69.03398:647 71.01348:15212 72.01608:800 73.02874:3945 74.02333:2246 75.00651:133 79.01760:251 83.01285:2753 84.01622:118 85.02896:3980 86.03253:422 89.02403:24657 89.53150:71 89.68727:54 90.02675:696 91.03836:771 92.04252:62 97.02882:1086 99.008…	6	73469	26	87916	44815	85360	103372	48005	73960	34376	47848	77458	47833	154998	82344	40099	109	66584	48	85702	51664	93135	86135	113174	80446	101021	29405	28407	128452	136599	29735	156657	12908	38	64474	51	66768	19846	68424	23414	30428	27943	22076	33250
1.555	227.077	[M-H]-	11.57	227.07720:2083 227.12840:626 227.97795:482 228.01425:140 228.03015:93 228.07921:356 228.16151:140 228.99273:652 229.01000:340 229.04250:186 229.10977:233 229.14194:140	39.00467:123 44.99760:126 61.98761:1316 68.99503:4 77.03947:133 80.96370:251 85.03913:137 89.03787:119 92.99501:32 96.95866:255 100.93151:21 107.04967:12 109.02770:425 117.05265:160 120.98913:137 121.02965:59 123.04465:37 125.00105:149 129.01414:49 130.06587:11 133.02917:359 137.02364:377 140.99519:6 143.04964:271 145.00708:111 147.00555:17 149.02335:123 151.00253:583 152.99466:5 159.04471:176 16…	45	998	35	894	1005	935	753	1490	956	1151	448	552	790	462	1072	650	72	826	52	1323	1029	1178	2082	1245	741	880	308	315	450	596	578	299	351	38	1061	49	1425	1522	882	1161	1114	1099	1105	449
1.457	227.129	[M-H]-	60.24	227.12806:14090 227.99042:153 228.01967:204 228.13128:2103 228.99275:434 229.00845:412 229.02704:204 229.05018:255 229.06911:153 229.08293:153 229.10700:153 229.14313:909	68.99486:37 83.01236:44 96.95835:438 108.02010:77 109.02792:216 111.08051:46 116.04958:13499 121.02911:268 133.02843:139 135.04320:506 137.02271:640 153.12759:79 159.04195:41 160.03918:4874 163.03658:447 165.02042:298 171.10220:120 174.02933:192 175.03918:75 177.01837:114 181.12141:100 185.11897:123 189.05482:110 195.10062:42 197.11636:321 201.05360:138 205.07310:144 209.11752:52 217.04901:203 22…	44	4048	136	2868	1169	2247	1238	1371	2241	2027	2002	2591	2403	3018	2949	1957	141	3873	92	2107	1955	3318	2106	2116	2600	3936	3739	5166	3046	3936	1877	3615	2476	90	3361	129	2700	5464	3067	7983	6655	2380	4096	6039
1.732	227.129	[M-H]-	51.95	227.12828:3133 227.17027:98 227.79139:131 228.02925:66 228.13152:917 228.96011:164 228.99201:563 229.00929:469 229.03544:131 229.07241:131 229.10585:207 229.14478:131	59.01246:27 68.99518:144 81.03437:946 83.04927:1518 108.99119:74 112.98465:8 119.05015:368 125.89881:110 127.89501:28 137.05969:157 144.98907:38 162.99867:31 166.99139:98 170.98750:74 180.98930:77 184.98444:75 201.11247:1044 209.11766:616	42	3747	55	3659	1745	3081	2936	2210	2367	3386	2860	2762	4006	2931	3514	2312	77	4000	77	5183	2538	3287	4274	2551	3535	5109	3131	3074	2976	2964	2596	4369	2434	64	3731	67	3725	3985	2814	4967	3660	3878	3415	4057
2.15	228.018	[M-H]-	36.37	228.01801:3121 228.99083:493 229.01051:240 229.02543:192 229.07278:241 229.10711:144 230.01741:241 230.05866:144	44.99791:224 59.01293:134 70.99236:176 80.96434:301 82.95306:143 92.99528:275 94.99277:177 96.95899:223 104.99471:170 106.99356:118 109.02850:617 112.98476:137 116.99427:205 120.99111:124 123.90182:153 125.89822:115 128.99538:123 132.86630:235 134.86417:178 135.00499:172 136.86040:162 142.99182:141 148.98449:99 153.01821:431 161.00293:121 163.03937:102 168.06544:139 174.99460:70 177.00995:70 180.…	7	599	31	461	507	392	462	358	319	346	475	367	232	703	471	488	32	556	51	390	663	474	548	611	518	718	554	518	270	263	260	310	789	54	600	34	552	1676	502	521	538	481	1000	337
6.858	228.05	[M-H]-	57.96	228.04981:3130 228.08355:117 228.99218:176 229.00552:317 229.02835:176 229.05423:380 229.06951:293 229.10967:234 230.06696:819	34.96887:2697 44.99748:4118 56.99743:228 59.01351:20568 60.01704:338 61.98704:828 71.01305:12194 72.01607:561 73.02865:2566 78.99909:163 81.03400:718 83.04937:1215 84.05125:119 85.02849:1820 87.00529:189 89.02385:8117 91.01850:125 93.03350:6978 95.01266:627 96.95902:21 97.02813:213 99.00774:671 101.02268:620 102.99937:30 107.01097:94 109.02774:116 111.04399:1631 113.02293:1542 114.05352:148 119.0…	9	687	28	533	328	521	547	469	1409	509	521	820	262	759	1981	597	6	517	11	127	442	1620	852	668	396	506	823	572	1872	490	273	483	620	23	499	9	473	564	549	470	594	444	1529	565
7.008	228.051	[M-H]-	58.53	228.04978:1964 228.06862:346 229.00920:260 229.03327:759 229.05455:347 229.08328:649 229.34962:173 230.03712:173 230.06613:2690 230.08824:173	34.96904:980 41.00326:2938 43.01892:3190 44.99818:16777 46.00172:264 56.99777:410 59.01403:73396 59.38848:203 59.67796:141 60.01674:1258 61.01774:330 61.98776:158 71.01378:39945 71.47838:156 72.01685:933 74.02446:1090 83.01331:1135 84.00940:916 85.02884:3982 87.00742:702 88.03921:95 89.02432:28185 89.76064:120 90.02723:700 90.10622:80 91.02776:212 92.99517:355 95.01329:1396 96.04508:1818 97.02895…	14	750	23	1157	684	1419	1748	873	1566	509	436	108	262	471	605	63	13	771	11	176	705	1022	727	1403	794	1075	573	836	281	610	293	901	591	23	676	14	489	967	809	769	1020	468	844	78
4.322	228.054	[M-H]-	45.09	228.05437:1255 228.98945:479 229.00985:453 229.03523:180 229.05733:180 230.01095:72 230.03038:108 230.06420:72	44.99789:524 59.01359:166 68.99511:189 73.00769:119 75.00800:112 80.96529:201 85.02811:128 89.02446:235 92.99474:326 96.95907:397 99.00610:92 104.99493:251 108.98981:131 112.98465:134 116.99436:228 120.99132:147 128.99554:142 132.98894:132 138.97059:172 142.99207:179 154.99160:163 164.98587:193 170.04609:124 178.99455:99 182.98944:118 194.98678:80 212.99471:118 218.98685:80	7	695	30	479	960	1032	904	450	556	385	356	1203	493	407	1057	694	14	723	31	47	826	1036	537	613	382	399	761	430	308	1455	504	1271	1331	10	713	13	301	596	519	676	457	313	429	171
8.259	228.064	[M-H]-	58.06	228.06383:3788 228.99252:180 229.01139:3301 229.06556:226 229.91328:136 229.93415:226 230.01217:283 230.06739:136 230.15087:291	44.99756:49891 71.01295:184 78.95835:1492 85.02907:480 96.96781:882 99.00676:659 125.02212:597 135.03215:721 161.04552:1318 179.05536:1963	0	621	9	218	235	709	483	475	142	1482	2660	289	1700	895	271	1278	25	529	7	2267	187	357	1467	643	574	371	354	344	663	547	865	441	229	8	679	0	772	446	499	174	242	643	380	615
1.574	228.124	[M-H]-	51.95	228.12447:2632 229.00854:724 229.10538:724 229.12598:543 229.14316:724	39.00464:56 44.99747:629 61.98781:595 68.99600:295 77.00193:56 79.95670:3255 81.03331:219 85.02679:111 89.03901:261 92.99489:181 96.95862:682 99.00617:138 99.92475:118 105.03376:724 108.02073:233 109.02792:394 111.00626:17 113.00395:183 116.99588:124 119.04909:1392 121.02820:378 123.00519:169 126.02097:170 128.04958:1231 129.05180:219 131.06024:605 133.02850:942 137.02309:550 141.09064:140 146.04…	0	325	0	184	43	284	309	235	155	1376	337	171	764	255	96	312	0	202	13	1512	201	43	610	234	129	119	132	87	115	238	199	190	100	10	230	8	383	117	125	332	245	351	103	180
8.235	229.012	[M-H]-	31.59	229.01180:9345 229.06727:212 229.08340:127 229.34195:127 229.38919:85 229.91604:216 229.93454:379 229.94916:127 230.01510:696 230.06622:170 230.15238:170 230.31753:85 230.41985:85 230.96140:127 230.99104:169 231.01473:553 231.03664:85 231.05237:85 231.06732:85	41.99914:56 44.99802:34368 45.36971:49 45.44046:80 46.00101:322 47.00205:188 59.01347:338 71.01327:266 73.02909:213 78.95858:1221 80.96437:683 83.01272:197 85.02937:387 87.00813:1377 88.01116:75 89.02345:107 96.96936:1011 99.00813:342 101.02328:216 104.99579:111 113.02307:219 117.01885:377 122.97545:562 125.02400:480 127.03990:81 135.02908:155 138.97899:107 141.01752:216 142.94354:55 152.98532:11…	116	3699	206	3282	2601	4314	3582	3714	2059	1586	7027	4261	3951	3849	2590	5723	221	3757	136	1068	2138	4957	2222	8456	3240	3460	3932	3138	5643	6297	4918	4583	1833	164	4712	98	5038	3465	6393	1425	4666	3307	4492	4626
7.845	229.046	[M-H]-	16.47	229.04568:3552 229.07379:129 229.93542:425 230.01222:1678 230.05075:422 230.06577:424 230.68020:87 230.98985:130 231.01299:245 231.05099:217 231.06905:173 231.08246:87	59.01323:248 75.00749:3004 82.02838:305 93.03346:1393 96.95960:3953 98.95277:132 104.03432:287 111.04503:230 116.03350:283 129.93622:5 135.02890:5212 142.94365:8 152.99507:22 173.04547:1621	15	1522	300	1162	1872	965	683	562	936	255	1482	1140	866	786	1493	1368	14	1127	288	578	1315	1629	575	645	1132	1283	1311	1042	858	1895	779	1097	1781	23	931	118	850	990	853	1598	1743	549	1227	1118
7.552	229.047	[M-H]-	27.93	229.04843:6893 229.08014:140 229.93593:690 229.95240:619 230.00999:282 230.03115:282 230.05460:429 230.91091:352 230.99103:520 231.01200:383 231.04523:2339 231.08126:141	34.96882:681 44.99840:165786 45.12409:670 45.34666:724 45.41583:467 45.74732:230 45.81765:302 45.90777:261 46.00118:1661 47.00216:609 57.03393:666 74.02358:289 85.02879:1537 87.00724:731 93.03386:273 96.95959:8739 97.94582:424 98.95474:851 104.03400:222 108.04406:266 112.03991:292 113.94042:270 122.97484:619 128.03394:1050 130.05000:1860 131.05292:262 140.01706:534 142.94284:463 161.04428:521 210…	12	4170	33	3321	2605	5151	4806	6410	2631	4583	4350	2256	5571	4944	4598	4961	23	3268	28	2062	3451	2517	4521	2894	2804	3169	2908	3014	5897	3164	4618	2594	2031	25	2970	9	4465	2073	4152	1773	1424	5303	2805	4068
6.9	229.097	[M-H]-	11.54	229.09698:2357 230.06605:1433 230.10195:314 231.00810:92 231.02563:360 231.04954:543 231.06884:230 231.09599:138 231.11044:230	44.99799:1355 58.00422:545 59.01365:3757 71.01315:2612 83.01266:131 85.02863:435 89.02389:1735 92.99595:303 95.01295:177 98.02490:200 101.02304:327 104.99432:99 111.05200:140 113.02316:310 116.99443:177 119.03307:131 121.02864:134 127.01637:128 133.03000:143 139.08519:118 147.00551:92 150.02955:121 154.99023:86 157.07667:121 161.02126:124 170.98719:77 173.04456:108 178.99258:92 183.00976:89 191.0…	16	645	22	1334	713	799	1294	633	798	977	853	734	792	862	795	550	35	708	42	538	775	949	916	948	1070	761	333	446	574	600	612	590	279	22	732	35	708	588	991	490	547	809	880	491
2.701	229.107	[M-H]-	23.29	229.10741:2499 230.01718:278 230.11563:555 231.00426:416	44.99722:161 68.99644:99 80.96481:197 87.00532:83 92.99484:201 96.95955:192 102.99969:112 107.04952:135 109.02804:89 111.02288:86 116.99444:153 119.01091:96 121.00845:137 125.00140:105 125.02198:105 128.04973:99 132.98791:146 134.06066:145 135.04490:156 136.07394:136 137.02303:172 142.99221:105 150.03161:245 155.10551:115 165.05459:143 171.00646:89 174.99969:92 179.00490:118 185.11888:64 192.0656…	47	1306	52	581	504	633	690	606	501	1271	659	599	1327	1135	180	1025	73	698	67	1299	778	92	980	670	669	552	2436	1412	678	2032	1351	1106	1009	51	895	56	1042	666	792	653	837	1036	83	1453
2.986	229.108	[M-H]-	15.78	229.10757:2737 230.00676:64 230.02380:96 230.06540:128 230.11060:459 230.98729:258 231.01017:222 231.06640:96 231.08663:277 231.11262:128	44.01388:1298 68.99451:68 71.04946:1979 88.04002:3382 99.04414:955 104.99540:35 116.06952:424 120.98965:101 129.05515:186 132.98981:8 146.08150:2670 153.01472:88 159.09250:700 165.01823:63 171.07971:38 175.00064:23 185.11646:112 204.98836:54 212.99654:30 218.10298:205 226.08710:219	45	821	17	695	287	825	791	394	582	1115	765	313	2084	759	480	800	78	725	62	101	946	498	1202	705	537	337	770	404	793	862	650	934	385	52	801	41	716	403	676	463	351	872	847	660
2.528	230.013	[M-H]-	80.33	230.01243:15133 230.98742:361 231.01540:1996 231.08658:362 232.01294:2469 232.11907:2475	61.98807:2 73.01126:167 85.06515:234 88.03927:219 96.04460:569 98.99013:232 108.04424:391 114.00182:1636 116.99562:56 131.06107:11 142.03287:686 147.05586:106 177.05688:52 186.02316:178 190.05087:32 194.99554:39 205.00722:53	57	2336	107	1630	2541	1663	1757	1571	1710	1447	1344	8422	1000	1295	6686	1232	88	2463	120	857	3875	3029	1941	2400	1567	1819	3282	3484	2528	3266	1084	2921	3846	67	2110	135	1148	2815	1291	2579	2043	1064	2083	1294
7.795	230.067	[M-H]-	40.76	230.06681:2739 231.00639:188 231.02133:188 231.21562:188 231.93071:5624 232.04545:6283	75.00811:2415 80.96444:79 82.02915:151 83.05000:72 85.02895:112 89.02372:605 93.03395:690 96.95937:3835 98.95369:151 104.03460:46 111.04423:80 117.01930:348 120.99064:123 125.02369:98 127.03968:50 129.01891:27 132.98853:80 135.02914:4909 140.03532:110 142.94299:85 149.00264:75 155.03287:91 173.04422:672 191.05563:223	5	382	28	162	169	64	173	62	72	75	466	691	1131	604	797	787	5	433	32	0	229	117	123	110	157	228	468	616	795	491	646	468	444	11	452	43	178	287	133	144	220	217	141	710
6.921	230.067	[M-H]-	69.39	230.06659:6889 230.10060:468 230.22522:96 230.69623:64 230.98816:159 231.00302:268 231.02772:253 231.05085:1234 231.06606:2377 231.11202:95 231.24370:64 231.93171:243 232.02646:95 232.04551:185 232.07449:206 232.13215:96	44.99793:408 59.01330:10 68.99495:137 71.01289:203 72.99291:93 82.02943:428 85.02793:749 87.00658:269 89.02348:572 92.99521:240 95.01215:169 96.95900:65 98.02347:628 102.05541:652 104.99442:95 108.04308:112 113.02409:240 114.09112:206 115.05161:197 117.06541:275 119.04884:180 121.02765:54 124.03964:223 130.99409:135 133.02716:7 140.99156:54 145.00954:77 147.06483:1759 154.99387:72 157.07503:202 1…	12	2195	8	1395	1737	1759	1412	2023	1689	1192	1731	2860	1200	2224	2984	3521	19	2506	18	151	3711	2162	3081	3272	1274	1693	2471	2632	3494	1462	1724	2780	2953	15	2656	6	2155	2487	1416	2996	2451	1897	1782	2615
7.254	230.067	[M-H2O-H]-	56.36	230.06667:5133 230.91431:454 230.99079:272 231.01800:1269 231.05189:541 231.07923:182 231.13314:363 231.93059:1044 232.04547:9805 232.08159:270	41.00287:484 44.99829:70688 45.50063:122 45.71411:105 46.00096:758 55.01920:373 58.00573:349 59.01398:180 59.87981:95 60.01691:1034 60.59814:133 65.03884:127 74.02321:472 83.01333:2096 85.02932:10503 86.03294:654 87.04495:414 89.02423:228 91.02896:197 93.03443:592 96.95948:2349 98.02409:553 101.02423:266 103.03854:257 104.99551:112 109.02871:357 111.00780:242 113.02431:1210 121.04919:303 125.0058…	10	1588	9	1815	1240	2437	2307	2603	1521	1797	1271	1167	1940	1805	1454	1925	5	1396	22	2020	1750	1942	2259	2504	1458	1698	1399	1410	1919	1660	1117	2556	1009	12	1520	8	1676	857	1847	819	810	1647	1249	1093
3.479	230.103	[M-H]-	63.93	230.10284:4341 230.85405:179 230.98773:224 231.01186:224 231.06975:9753 231.10688:730 231.57165:2775 231.93335:224 232.00741:134 232.06906:1086	44.99786:255 68.99555:118 72.00867:157 79.95676:390 92.99484:324 96.95954:1020 98.95466:166 104.99564:189 109.02888:128 111.00592:124 116.99592:386 123.04311:102 132.99002:154 135.04332:89 140.99460:128 144.03012:185 151.00429:99 154.99238:115 165.01705:102 170.98685:121 178.99062:102 190.99752:128 210.99873:105	7	23	9	28	18	46	0	0	1817	24	0	0	87	0	921	0	13	0	7	134	30	2679	32	10	0	0	0	0	814	0	18	0	0	0	5	7	20	0	0	25	0	10	1912	0
3.28	230.103	[M-H]-	63.89	230.10272:3758 230.35521:654 230.85691:90 231.00037:225 231.01916:263 231.04387:209 231.07045:59104 231.34673:180 231.57119:17482 231.93181:180 231.99751:90 232.01462:90 232.03576:134 232.06916:6983 232.10509:134 232.13361:180	39.00448:194 44.99795:277 57.03350:273 71.01309:284 79.95677:1579 81.03399:181 87.00793:129 92.99403:434 96.95953:6866 97.94832:131 98.95569:568 100.03935:96 104.99496:183 109.96680:210 112.98423:105 116.99454:154 120.98912:112 125.02338:203 129.01908:185 132.98975:141 135.04529:96 144.02856:199 151.00479:209 154.99131:143 169.01214:296 182.98787:105 188.99643:105 199.03921:77 210.98361:96 219.06…	6	1561	10	1780	1753	1850	1749	1177	1522	1567	733	469	777	695	738	536	17	1254	15	1469	2216	2181	2774	1973	2011	1729	577	409	661	543	499	358	467	11	1263	17	1788	2046	1249	2147	1733	1511	1544	511
[truncated: 9,038 more rows]
[truncated: 9 more columns]
