# Supplementary material for: Comparative Metabolomic Profiling of Resistant and Susceptible Coffea arabica Accessions to Bacterial Pathogen Infection
Source: Plants (Basel). 2026 Jan 9;15(2):216. doi: 10.3390/plants15020216 (PMC12844768; doi:10.3390/plants15020216)
Supplement: Supplementary file 1 [file plants-15-00216-s001.zip › Table S2.xlsx]

## Sheet: Legend
Supplemental Table. Untargeted metabolomic LC-MS/MS dataset acquired from Coffea leaves.
Table	Description	Extraction Method	Acquisition Type	Chromatography Type	Ion Mode
S2	LC-MS/MS HILIC positive dataset obtained after applying an automatic data curation using MS-CleanR. The annotation is not considered.	Chloroform/Methanol/Water	LC-MS/MS	Hydrophilic Interaction Liquid Chromatography	Positive
Abbreviations	Full Name
R-None	Resistant leaves that underwent no treatment to avoid potential wounding from the infiltration process
R-Mock	Resistant leaves infiltrated with sterile distilled water
R-Pcg IBSBF	Resistant leaves infected by Pseudomonas coronafaciens pv. garcae (Pcg)
S-None	Susceptible leaves that underwent no treatment to avoid potential wounding from the infiltration process
S-Mock	Susceptible leaves infiltrated with sterile distilled water
S-Pcg IBSBF	Susceptible leaves infected by Pseudomonas coronafaciens pv. garcae (Pcg)
QC	Quality Control
IS	Internal Standard
S/N	Signal-to-noise
RT or Rt	Retention time
Mz	Mass-to-charge
HC or HILIC	Hydrophilic interaction liquid chromatography
RP	Reverse phase chromatography
Column Name	Description
Average Rt (min)	Average retention time
Adduct type	Complex formed during ionization to produce mass-to-charge value
Acquisition type	Column and polarity used for LC-MS/MS analysis
Metabolite name	Name of annotated metabolite
Formula	Chemical formula of annotated metabolite
Database	MS-FINDER spectral libraries that matched to the experimental spectra
Ontology	General compound class of the annotated metabolite
Total score	Retention time and/or spectral similarity to the reference spectrum. LC-MS/MS values range between 0-10. Higher values have higher spectral matching.
INCHIKEY	International chemical identifier of the identified metabolite
SMILES	String of molecular structure of the identified metabolite
S/N average	Average signal-to-noise for aligned feature, calculated by dividing the intensity by the root mean square of the noise
MS1 isotopic spectrum	Spectrum of precursor ions. Peaks are represented as A:B - "A" represents mass-to-charge and "B" represents intensity of ion
MS/MS spectrum	Spectrum of product ions from selected precursor ion. Peaks are represented as A:B - "A" represents mass-to-charge and "B" represents intensity of ion

## Sheet: Table S2
Table S2. LC-MS/MS HILIC positive dataset obtained after applying an automatic data curation using MS-CleanR. The annotation is not considered.
						Peak Intensity
Average Rt(min)	Average Mz	Adduct type	S/N average	MS1 isotopic spectrum	MS/MS spectrum	Blank-1	QC-1	IS-1	R-None-1	R-None-2	R-None-3	R-None-4	R-None-5	R-None-6	R-None-7	S-None-1	S-None-2	S-None-3	S-None-4	S-None-5	S-None-6	Blank-2	QC-2	IS-2	R-Mock-1	R-Mock-2	R-Mock-3	R-Mock-4	R-Mock-5	R-Mock-6	R-Mock-7	S-Mock-1	S-Mock-2	S-Mock-3	S-Mock-4	S-Mock-5	S-Mock-6	S-Mock-7	Blank-3	QC-3	IS-3	R-Pcg IBSBF-1	R-Pcg IBSBF-2	R-Pcg IBSBF-3	R-Pcg IBSBF-4	R-Pcg IBSBF-5	R-Pcg IBSBF-6	R-Pcg IBSBF-7	S-Pcg IBSBF-1
5.054	74.006	[M+H]+	157.98	74.00598:1621 74.05925:195 74.09623:588 75.00801:127 75.02616:95 76.00094:165	43.02945:3686 46.99528:821 53.03796:15 59.98992:449 74.00563:1812	0	386	0	206	480	143	176	552	181	276	238	147	458	413	179	294	0	384	0	268	208	221	237	165	160	224	328	1030	407	734	847	228	795	0	373	0	371	387	255	665	587	512	390	366
7.708	74.0598	[M+H]+	15.48	74.06002:5560 74.08176:74 74.09656:686 75.06255:243 75.09895:100 75.50988:50	42.03389:242 56.04954:150 74.05951:99	122	1866	105	2405	1010	1846	1946	1592	2122	1654	2947	1822	1721	2467	1544	2668	140	2091	148	1980	1575	1878	1381	2144	2272	1955	2105	1338	2505	2191	1962	2870	1410	128	2126	179	1992	954	1848	946	1945	1951	1005	2295
6.352	76.0763	[M+H]+	140.98	76.07625:3141 77.00247:58 77.07853:115	42.03354:254 45.03315:298 55.05463:89	30	403	35	357	225	465	364	327	277	462	374	484	1313	343	364	253	54	428	44	438	479	159	437	515	466	236	432	263	300	407	500	606	395	38	418	27	364	403	381	270	381	500	320	352
6.228	77.0018	[M+H]+	75.54	77.00231:2926 77.04033:395 79.05245:593	43.01826:2303 53.03915:36 63.02254:420 77.03816:7	0	739	0	760	595	373	258	541	450	112	723	436	360	1262	447	928	5	1080	0	267	418	930	485	337	817	943	554	734	866	546	865	597	605	0	788	0	1247	1136	886	882	1333	1057	922	1122
4.598	77.0383	[M+H]+	165.61	77.03850:5445 78.03405:1227 78.04445:1164 79.02142:193 79.04189:1107 79.05329:289	42.03385:862 51.02303:1677 53.03905:997 55.05486:102 67.05384:460	54	2614	54	1659	2675	1977	1618	2548	1643	1300	3545	2340	2365	3831	2666	3922	49	2830	55	1629	2083	1962	2496	1497	2022	2397	3337	2785	3737	3013	3699	1881	3529	33	2767	52	3228	3110	2544	2502	2458	2954	2304	3808
6.919	78.033	[M+H]+	67.57	78.03338:1938 80.04936:1634	42.03393:218 52.03107:461	0	738	20	846	865	738	963	718	880	684	973	820	764	857	1014	878	4	954	11	1068	908	829	928	852	846	904	657	756	735	929	796	889	670	12	1101	10	562	1001	1041	727	891	1050	915	856
4.526	78.0338	[M+H]+	283.41	78.03362:7107 79.02128:109 79.02742:145 79.04118:2861 80.04867:1575	37.00704:358 39.02323:4219 41.03882:4347 43.03704:223 50.01542:3397 51.02299:8830 51.87568:245 52.03102:26254 52.61475:103 52.88255:252 53.03880:13547 54.04205:786 65.03881:3172 67.05406:5945 68.05095:820 78.03403:42444 78.44406:70	6	4029	15	5821	5866	4095	5511	2844	4625	2624	3473	3789	4014	3022	3885	4516	0	5193	8	5626	5451	6706	5909	4971	6198	6517	2740	3510	3452	3795	6582	3822	3048	6	4822	18	4794	4584	6283	4464	5051	3640	5134	3518
7.779	78.0462	[M+H]+	1641.1	78.04616:49758 78.06805:68 78.27229:72 78.48040:108 78.54026:72 78.82863:72 79.02351:108 79.04807:308 79.14814:72 79.98050:72 80.05001:558	31.03761:6727 32.02151:562 48.01547:130 78.04467:13	45	21878	52612	22132	22876	22416	22757	26565	23188	26239	31866	30078	24469	23709	25300	28349	46	26643	55875	25257	24470	25716	23658	25470	22474	21121	23319	21184	23731	21566	22875	27372	22208	45	26503	58324	22583	22632	21064	19838	21409	24907	20663	24467
2.127	79.0213	[M+H]+	43470.6	79.02126:1929730 79.04637:347 79.15097:384 79.17174:639 79.18512:384 79.21395:256 79.27097:645 79.28562:383 79.30701:511 79.31500:256 79.33551:383 79.35177:511 79.36318:383 79.37382:511 79.38478:383 79.39859:383 79.41127:383 79.42246:256 79.43816:511 79.44523:383 79.45686:869 79.47383:762 79.50721:1419 79.52513:1939 79.55100:2235 79.57085:947 79.59476:1104 79.61293:935 79.63776:3165 79.66317:638 …	31.97177:1773 34.99520:5625 36.99054:320 43.97163:594 44.97975:82085 45.35182:377 45.41164:435 45.85170:428 45.98695:27084 46.85796:3041 46.99744:292832 47.18810:387 47.35023:1517 47.44127:1405 47.66337:926 47.75155:559 47.84037:652 47.97851:6565 48.14354:526 48.23061:454 48.32487:491 48.38445:392 48.46278:524 48.57037:475 48.82980:851 48.97592:83292 49.37854:695 49.43677:507 49.56813:363 50.9701…	103	1467219	2209	1684402	1856350	1665806	1792124	1883726	1734073	1603731	1750693	1768192	1573529	1892770	1616688	1885514	212	1884570	4534	1909492	1765797	1893870	1921703	1878219	1915892	1620620	1663724	1773003	1692559	1847144	1933752	1779956	1769475	353	1621736	1444	1627114	1644642	1700138	1751137	1645397	1639718	1611437	1615433
2.125	80.0239	[M+H]+	669.08	80.02355:38571 80.04879:516 80.06491:392 80.07789:523 80.10001:392 80.11384:392 80.12515:860 80.13478:262 80.13939:523 80.14966:654 80.16724:523 80.18007:523 80.18746:523 80.20033:261 80.20745:653 80.21898:2157 80.22903:654 80.24552:523 80.25372:677 80.28087:683 80.30771:654 80.31454:523 80.33234:392 80.34043:523 80.34664:523 80.36085:392 80.37599:262 80.38215:392 80.39327:392 80.40609:392 80.420…	31.97163:2453 32.97883:943 34.99524:7541 36.99057:475 43.97050:1220 44.97978:133371 45.37963:771 45.46678:475 45.85132:460 45.98711:41562 46.33488:349 46.85785:3089 46.99788:285724 47.18869:529 47.35949:2780 47.61514:722 47.67434:865 47.82912:891 47.91626:690 47.98210:10254 48.07830:579 48.13404:538 48.23387:492 48.29466:548 48.36708:550 48.42423:457 48.53493:380 48.60821:394 48.66441:407 48.8299…	0	25304	78	29921	28679	31226	25374	28004	29400	29392	30278	32604	30459	29591	29542	27999	0	28787	252	29473	31428	30065	29438	28617	30557	29986	29522	27456	28199	29465	31549	29858	30505	16	29972	44	29951	30750	29909	30207	29194	29990	27410	28426
2.126	81.0172	[M+H]+	745.13	81.01694:70251 81.05045:262 81.08585:262 81.10103:262 81.12632:262 81.13359:262 81.16534:523 81.17249:262 81.18432:392 81.19454:392 81.20956:392 81.21931:262 81.23007:262 81.23345:523 81.25665:262 81.28793:393 81.33136:523 81.34838:262 81.35727:392 81.36788:392 81.38202:262 81.39764:523 81.42674:393 81.44445:392 81.45716:393 81.52600:393 81.54412:392 81.56150:523 81.57673:392 81.59856:262 81.6213…	31.97163:2453 32.97883:943 34.99524:7541 36.99057:475 43.97050:1220 44.97978:133371 45.37963:771 45.46678:475 45.85132:460 45.98711:41562 46.33488:349 46.85785:3089 46.99788:285724 47.18869:529 47.35949:2780 47.61514:722 47.67434:865 47.82912:891 47.91626:690 47.98210:10254 48.07830:579 48.13404:538 48.23387:492 48.29466:548 48.36708:550 48.42423:457 48.53493:380 48.60821:394 48.66441:407 48.8299…	0	54258	138	61574	57695	62502	57369	59118	54650	57645	61122	59333	60706	58214	55539	58180	6	61591	223	58046	57383	58488	56015	56021	58304	59656	58357	58909	60583	57296	61038	62335	60282	14	60478	86	59605	59233	59400	61106	59642	60504	59726	57521
7.541	81.0337	[M+H]+	99.23	81.03304:24004 81.06886:199 82.03625:1006 83.01018:199 83.03770:99 83.04907:149 83.08456:510	38.96319:215 42.03401:275 53.03874:180 58.99430:132	4	6669	16	6024	7361	7409	8095	9006	6047	8509	8899	7767	8530	8954	8296	8335	9	8840	11	7865	8506	7444	11514	6615	6446	7512	6923	7429	8583	7192	7950	7754	6076	11	8040	23	9960	6769	8168	6896	7851	8143	7082	7439
4.959	81.0444	[M+H]+	25.72	81.04446:1585 81.06969:448 82.04905:148 83.00990:138 83.04902:72 83.05968:187 83.08504:567	42.03397:313 52.03072:301 65.03762:135 79.04036:1711	16	1898	30	2085	2047	1672	1969	1780	325	1888	1425	1774	2561	2066	407	2597	17	2204	20	2014	2502	159	2141	2117	1988	1419	1647	1736	328	1929	1455	3379	2156	42	2072	19	1854	1753	1827	2267	2338	1944	166	2276
7.997	81.045	[M+H]+	15.9	81.04414:2750 81.05585:54 81.06935:342 82.04862:317 83.00903:109 83.04918:81 83.05951:781 83.08512:425	39.02380:18 42.03405:4777 44.01983:132 46.06454:19 60.04440:4122 70.02729:200	4	357	11	82	175	113	88	191	234	786	349	1010	1401	270	588	294	24	354	20	61	209	97	207	79	100	111	307	254	347	941	251	682	653	33	351	30	153	162	103	244	72	142	115	369
7.641	83.0599	[M+H]+	23.45	83.05955:5258 83.08462:325 84.04432:1397 84.06288:340 84.07982:443 84.10442:195 85.02780:571 85.05288:130 85.10024:506	38.96332:212 42.03518:421 54.03530:152 77.03712:115 83.05908:80	191	2589	117	2142	1498	1941	2854	2689	992	3158	6381	3624	6330	2948	2098	4337	239	3207	264	5610	2065	1179	5435	2093	1338	1458	1926	1990	1925	1520	7512	1664	1650	301	2814	209	4828	1593	1149	2276	1077	6207	1509	1526
7.971	84.0443	[M+H-H2O]+	285.26	84.04462:69862 84.51846:60 84.61273:60 84.79249:91 84.82471:60 84.84475:60 84.88470:91 84.93807:91 84.96444:121 85.02822:659 85.04740:2410 85.06458:60 85.10142:564 85.61289:60 85.80335:60 86.03412:91 86.04891:225 86.05915:60 86.09471:91 86.10410:91	42.03417:2337 60.04495:2758 70.02938:124 84.04419:167	75	29072	91	31366	16525	27857	23413	22749	27033	28858	34726	31628	28333	25254	22613	34659	100	32102	95	24100	24694	32749	30320	30833	28104	23233	21920	23029	30939	26750	24860	36912	25894	86	28831	105	31530	33608	30819	19450	28178	31234	27905	29978
4.084	85.0199	[M+H]+	14.81	85.01995:2842 85.10008:440 87.03560:1287	42.03454:366	6	683	739	611	586	600	826	953	566	649	631	642	761	748	769	630	7	917	718	808	710	609	656	606	644	1055	603	606	590	824	891	818	642	0	837	1104	579	722	704	560	791	619	642	710
7.884	85.0276	[M+H]+	38.96	85.02857:5865 85.10082:702	39.02385:392 42.03387:458 51.02279:102 55.01753:140 71.01293:150	7	3713	18	6600	3960	4515	3824	3308	5986	323	3022	5017	450	4227	5310	4195	14	4400	4	395	3299	3853	972	3491	4121	2055	2345	3794	5189	4765	779	5334	3322	19	3528	16	1738	3119	4254	2085	5038	949	3103	4256
6.985	85.0279	[M+H]+	32.71	85.02874:8382 85.10173:349 86.03125:524	39.02244:280 55.01760:128 79.04242:112	0	2464	8	3282	1904	4680	4522	3514	1908	2935	2797	1211	2033	3436	1983	3743	4	2884	4	5269	3082	2744	3708	5707	2540	2681	1366	2074	3074	2458	2481	2310	2107	6	2912	8	3105	2483	4422	1693	1146	3387	2476	1510
6.25	85.0647	[M+H]+	19.12	85.06553:4524 85.10112:719	39.02301:321 43.01813:1907 51.02310:28 63.02266:277	89	683	1216	793	609	757	820	787	547	742	621	1680	779	475	641	1126	109	776	967	816	798	362	616	917	663	935	596	634	587	682	928	790	724	117	744	887	832	524	699	524	602	790	368	703
7.579	86.0596	[M+H]+	39.05	86.05957:1170 86.10417:145 87.04440:116 87.08079:116 88.07498:287 88.11194:87	41.03840:20 44.04967:5372 45.03476:150 53.03785:187 65.03988:57	43	843	43	510	471	730	440	693	468	555	1991	510	1271	861	452	907	51	824	44	894	691	599	936	476	719	680	264	429	792	572	964	473	346	56	727	48	1093	670	954	579	686	973	369	1030
6.407	86.0597	[M+H]+	44.06	86.05975:3684 86.09954:79 87.06295:235 87.07828:79 88.07475:210	42.03392:334 45.03289:143 58.06593:369 77.03856:202	50	821	58	736	1018	866	656	662	673	1088	948	668	1684	910	825	860	64	1078	60	1464	695	866	2013	1218	945	826	644	802	875	477	1644	955	584	66	1060	68	990	918	1264	947	983	1067	813	792
3.422	86.0598	[M+H]+	94.7	86.05984:3040 86.09975:52 87.06261:175 87.07834:78 88.03942:104 88.07485:316 88.11180:448	41.03856:490 51.02215:134 67.05653:145 77.03890:137 86.05991:123	53	407	80	442	249	554	763	434	250	765	272	530	2127	333	701	432	74	443	58	714	736	258	645	268	383	345	375	356	421	604	201	858	568	55	409	58	489	279	403	343	288	695	254	217
2.358	86.0599	[M+H]+	343.81	86.06003:34570 86.54010:61 86.96087:91 87.04342:225 87.06311:1419 88.06512:152 88.07518:289 88.11141:239	41.03866:331 44.01332:1470 46.99517:2 64.98576:223	57	10878	69	19568	15450	12999	12218	11379	15408	11287	11321	17743	10323	13332	12069	10981	62	14301	59	12978	13058	17223	10922	18844	20076	21206	8982	14238	11455	8229	5616	27980	8977	75	14354	46	12636	11595	12926	16224	16707	9467	9142	10978
3.896	86.0962	[M+H]+	40.7	86.09704:1770 87.07960:92 87.09167:163 87.09931:61 88.07564:203 88.11333:1803	42.03405:372 46.99383:135 56.04922:330 71.07281:218 79.05369:102	47	1326	51	1241	2056	851	1235	907	1024	1014	1486	854	1608	980	903	1382	70	1107	63	1315	2222	1337	2264	1232	1066	1285	837	900	1059	693	2803	980	1024	51	1445	88	1165	1115	1651	1298	1313	824	1195	1180
6.647	86.0963	[M+H]+	72.88	86.09688:4798 86.90799:2508 87.09995:304 88.07571:228 88.11186:121	38.96319:757 42.03463:350 56.04903:118	102	1282	101	430	430	1675	617	724	488	1180	795	564	1544	895	795	741	116	1589	148	1952	2379	1726	2396	2381	1963	1419	1484	1792	3510	2775	1433	3528	1320	113	1335	118	612	333	1105	814	545	918	534	787
6.573	86.0964	[M+H]+	59.69	86.09655:4991 87.09871:305 88.07492:244 88.11079:122	42.03391:250 44.04996:134 58.06618:105	111	1681	73	453	357	780	763	914	581	1468	694	479	1804	942	672	725	123	1380	166	2468	2312	1644	2169	2477	2195	1752	1402	2009	3750	2900	1321	3097	1440	92	1209	101	546	396	1336	786	608	1109	517	829
4.042	87.0354	[M+H]+	57.61	87.03480:2657 88.03970:148 88.11055:441 89.05985:148	42.03372:325 56.04938:137 70.06459:96	24	2031	2310	2349	2421	2057	2659	1863	2078	1824	1783	1950	2168	1986	2104	1859	40	2276	2542	2459	2610	1950	2012	2182	2000	1917	2225	2068	2381	2219	2782	2414	2367	44	2469	2480	2133	2079	2131	2416	2114	2475	2029	1967
7.187	87.0445	[M+H]+	24.07	87.04451:1676 87.06372:70 87.08998:71 88.04600:94 88.07521:123 88.11189:159 89.05979:71 89.07089:71 89.10591:123	39.02252:648 43.01805:723 45.03364:1943 56.04787:95 69.03318:758	34	630	35	556	320	499	547	470	569	1088	461	399	689	490	497	632	29	614	29	969	473	390	563	810	595	607	303	473	541	932	377	963	591	47	751	30	651	370	672	383	649	597	454	739
6.228	89.0389	[M+H-H2O]+	79.41	89.03962:18829 90.04031:492 91.05335:737	43.01772:1805 49.00631:59 63.02272:328 77.00256:123	0	3664	0	3071	2372	1181	982	3837	2270	368	3258	1657	932	3523	2034	3026	0	2683	0	945	1113	3449	2065	1373	3889	3279	3320	2841	3733	2947	3210	3131	2474	0	3812	0	3570	4211	3180	6326	3990	3479	4465	4643
8.287	89.1071	[M+H]+	103.19	89.10711:4673 90.07385:73 90.11041:210 91.05547:142	55.05361:67 72.08089:1858	57	4022	93	1011	743	873	647	1771	1326	2329	12328	7923	2108	5982	1602	2981	107	4579	136	423	140	2106	270	679	2537	3198	3082	1635	9825	10345	1622	2871	1970	120	4492	123	5376	1413	3931	475	2367	3342	3540	7784
7.581	90.0547	[M+H]+	108.03	90.05477:10652 90.09010:107 90.93506:107 91.05723:315 92.06071:179	42.03394:201 44.05005:5744 44.99696:267	7	3455	32	2213	1083	2655	1640	1610	1580	4132	2595	1926	4528	2062	1760	1954	20	3235	105	4725	2123	2012	2744	3974	3111	2299	2249	1936	2830	3060	3226	4979	2311	28	3936	26	4433	6080	4230	1731	4075	4292	2690	4014
5.063	91.033	[M+H]+	57.55	91.03235:2644 91.05310:427 92.03460:173 92.05802:89 93.02720:267 93.05607:60 93.06938:359	43.02933:1337 59.98935:185 77.03767:26	0	1778	0	991	3426	979	978	2199	889	1479	1263	969	1847	2400	923	1630	0	2230	0	1346	1058	1839	1175	1176	775	1349	2371	6207	1658	5472	5501	1511	3650	0	2394	0	2187	1976	1418	2260	2948	2575	2340	2339
6.063	91.0539	[M+H]+	32.32	91.05389:2111	42.03408:287 44.04969:163 58.06479:201	102	689	122	733	696	666	729	475	543	556	1050	537	707	1045	782	620	119	1156	104	582	427	930	702	538	600	757	979	1175	943	718	1024	504	908	155	752	109	683	758	762	578	738	387	1010	976
4.599	91.0539	[M+H]+	171.08	91.05405:14936 92.05751:782 92.79056:106 93.06933:10581	39.02306:344 42.03415:700 52.03087:1987 53.03873:795 63.02353:89 65.03862:338 67.05370:379 78.03376:1996 79.04169:4568 80.04763:658 81.05056:102	116	6686	141	4741	5415	4886	4916	6921	3972	4197	9747	6272	6388	10422	7113	10472	127	8106	116	3871	4885	5180	6601	4561	5255	6658	9187	7607	10481	8484	9879	4979	9727	163	8338	136	10273	8265	6526	7272	6692	8779	5996	10723
6.922	92.05	[M+H]+	173.52	92.04826:7515 93.05547:1406 94.06478:20956	41.03804:255 52.03004:406 79.04147:572	0	3995	111	5409	4541	3883	3620	4346	5598	3886	5173	4856	4226	5622	3544	3990	24	4682	20	4117	3928	3987	5607	4552	4558	5332	3601	3834	3713	5885	5782	4685	3148	23	5177	116	4085	4840	6506	5113	4871	4396	4684	5133
1.909	93.0366	[M+H]+	38.67	93.03674:5178 93.06872:227 94.03888:348 94.06496:63 95.03215:262 95.04770:185 95.08481:273	42.03441:527 44.01399:236 46.99502:351 48.99194:118 65.00594:239	6	2382	8	2322	2537	2803	2504	2822	1337	1365	2066	1984	2117	2714	1517	2608	0	2522	0	2221	1923	1485	2232	1998	2500	2236	2073	2330	1570	2418	2600	2520	2544	11	2755	0	1925	2529	2714	1896	2024	2097	1430	2068
4.564	93.0693	[M+H]+	97.83	93.05739:5906 93.06851:1692 93.78310:2367 93.80481:323 93.95897:76 94.06547:467247 94.20624:151 94.23414:76 94.33615:113 94.34021:113 94.38688:76 94.39780:189 94.41280:76 94.42918:76 94.44078:113 94.45169:113 94.47763:189 94.48745:151 94.49946:151 94.51635:76 94.52982:113 94.54201:395 94.55759:151 94.56962:236 94.58090:189 94.59386:505 94.62166:194 94.63897:278 94.65447:544 94.66683:335 94.69214:…	37.00771:381 39.02319:3914 41.03897:4771 42.03418:5200 43.03620:130 51.02299:9224 52.03090:27568 52.88192:217 53.03890:14245 54.04132:913 65.03851:3569 67.05426:6045 77.03805:2251 78.03435:43402 78.67670:155 78.80520:1243 79.04204:100134 79.21509:161 79.31560:166 79.55449:283 79.66948:255 79.71799:302 79.94607:272 80.04831:12813 80.25889:166 80.37851:219 80.50964:196 80.68146:242 80.79238:179 80.…	176	5649	237	5583	5658	4488	5560	4340	4575	2888	6368	4769	4694	7386	4634	7369	199	5372	228	5841	5252	5619	6018	5461	5969	6162	6668	4883	6918	5471	6639	4078	6367	187	5871	197	5635	6282	6301	4922	5884	5691	4436	6605
6.915	94.0648	[M+H]+	658.39	94.06470:19903 95.06750:1569	41.03906:204 53.03859:309 79.04088:639	49	15919	258	16202	15887	14992	17127	15088	16483	17470	15681	14097	12870	14386	19159	15708	80	13527	84	17427	14285	18555	17148	14745	17588	18323	14776	15072	14254	15104	15474	15681	13480	79	18750	251	14103	15954	16712	16503	14605	16074	20332	14125
4.526	94.0655	[M+H]+	16086.9	94.06532:516161 94.25046:117 94.27927:117 94.28755:78 94.32369:78 94.35727:117 94.41523:78 94.42475:117 94.46422:78 94.48883:194 94.49959:117 94.52292:117 94.54381:241 94.56422:194 94.57263:155 94.58141:155 94.59152:208 94.60313:217 94.61325:698 94.62160:228 94.64373:556 94.66149:234 94.67219:468 94.68550:275 94.69521:561 94.72282:384 94.74145:320 94.75578:194 94.76858:298 94.78346:194 94.79677:4…	39.02333:4519 40.02656:239 41.03861:5203 42.03450:5208 50.01555:3019 51.02334:9761 52.03102:30102 52.87999:272 53.03857:14169 54.04169:721 65.03889:4441 67.05464:6164 68.05330:568 77.03866:2466 78.03421:43857 78.80394:939 79.04179:105801 79.32588:225 79.55071:367 79.66533:296 79.82087:412 80.04839:13081 80.37317:204 80.57596:261 80.79274:245 81.05241:657 92.04899:3525 93.05690:15222 93.78300:767 …	62	346688	489	430125	480303	363319	434780	223396	388582	235885	302996	336770	332420	253254	331584	344060	125	404718	152	439002	434244	502363	450831	416647	501373	577680	214114	281225	267239	309296	552077	320746	259305	104	413759	504	389504	404977	540378	405065	431203	338480	454433	312008
3.101	95.0125	[M+H]+	20.55	95.01224:2599 95.04819:134 95.08676:555 96.01566:167 96.08447:67 97.02854:307 97.06432:206 97.10103:167	42.03368:193 51.02328:1068 58.06644:46 77.03872:2643 79.05315:857	0	297	0	0	0	55	70	0	40	30	245	938	204	227	791	245	6	384	0	0	18	19	16	0	74	14	978	135	309	1236	46	322	846	8	412	0	169	38	16	124	25	136	17	208
7.632	95.0491	[M+H]+	36.65	95.04859:2805 95.08403:86 96.05294:253 97.02789:288 97.03871:342 97.06316:130 97.10082:173	42.03396:273 55.01704:99 77.03889:136	32	1947	21	1531	1822	1462	1749	1989	1330	2341	3292	2693	2318	1922	2202	1812	25	2101	25	2664	1301	1459	2223	1865	1452	1390	2372	1638	1905	1418	2547	1917	1380	25	2238	19	1751	1221	1579	1555	1277	1852	1461	1871
6.122	95.0597	[M+H-H2O]+	25.06	95.06017:3451 95.08529:136 96.06161:227 96.07006:91 97.02723:240 97.06570:91 97.07417:136	42.03385:265 44.01322:183 58.06522:218	41	484	42	546	1285	646	621	198	457	349	309	387	200	451	361	317	54	451	53	282	636	502	218	509	567	352	518	561	633	1611	232	494	620	45	546	45	228	555	506	570	556	513	325	393
7.92	95.0598	[M+H]+	46.48	95.05978:3308 96.06332:214 97.10223:588	42.03367:4777 95.05905:20	38	1871	42	1489	2461	1802	1911	2121	1009	3031	3279	1310	2782	2293	1298	2094	47	2266	54	4208	2391	1887	2979	2775	1847	2251	1389	2395	1780	2506	2709	1602	1592	43	2449	41	3335	2316	1549	2146	2810	3386	2854	2602
1.753	96.0445	[M+H]+	57.5	96.04406:1313 97.04843:271 97.06431:425 97.10078:170 98.09381:59	41.03874:664 46.06368:92 53.03833:83 66.04363:105 78.03579:131	71	1047	87	1352	1413	1386	1802	922	887	2451	1310	806	2416	897	1013	1458	151	1474	89	2103	1721	1279	1998	1340	937	697	769	937	774	613	1773	1039	922	92	1345	73	996	979	1024	946	758	1017	1129	890
5.132	96.0633	[M+H]+	87.63	96.06371:7018 97.02856:123 97.06691:633 97.10107:220	42.04267:301 53.02688:521 80.03678:1928	13	797	0	322	194	443	428	325	782	138	127	41	1015	182	853	2176	6	969	0	5370	2632	1146	4251	2358	947	737	288	278	489	132	1176	631	311	6	832	0	624	550	1185	650	438	924	539	502
7.886	97.0275	[M+H]+	34.51	97.02842:4552 97.06492:239 98.03112:359 98.98348:479 99.04414:1284	39.02386:468 42.03443:547 44.99642:143 55.01854:209 71.01287:155 81.03267:113	10	2914	12	3532	3315	3355	2772	2300	4056	374	1529	3569	441	3070	2651	2455	13	2832	8	313	2062	3465	571	2589	3479	1239	1847	2860	3306	2917	485	4009	2074	14	3059	7	1377	2176	3046	1360	3792	632	1678	2580
6.953	97.0283	[M+H]+	22.22	97.02828:7537 99.04479:858	42.03425:295 58.06582:89 79.04161:311	0	794	14	1108	453	1140	1254	1325	837	973	775	716	590	1283	738	972	14	2527	6	1466	752	967	1295	1232	932	894	606	577	929	783	922	739	706	7	881	1	1007	1201	999	542	469	989	821	636
3.952	97.0285	[M+H]+	17	97.02783:1340 97.06431:146 97.07685:117 97.10004:188 98.03100:117 98.09621:146 98.98295:146 99.07970:175	42.03395:410 51.02209:102 56.04934:138 77.03812:89	0	752	0	568	631	541	611	1005	446	596	926	829	761	1264	763	1172	18	942	0	1408	710	747	850	466	513	603	1019	531	1486	754	1240	731	668	8	1001	8	871	812	732	735	522	1004	671	1428
6.84	98.0964	[M+H]+	770.87	98.09630:102164 98.55242:124 98.60401:124 98.71699:124 98.74474:186 98.82265:186 98.85377:124 99.04291:186 99.07835:185 99.09935:4543 99.38435:124 99.55452:124 100.07558:451 100.10134:248 100.11218:697	38.96314:405 41.03859:386 56.04862:108 70.06552:300	281	23482	286	15387	27598	18798	19858	33286	16731	38300	43741	10723	39951	31593	16496	34560	275	26880	249	39882	22758	19016	40521	13795	16057	22825	7694	14727	20578	15818	50361	10178	6338	270	25177	213	39208	19244	23240	14103	15812	37064	21190	25669
2.545	98.0981	[M+H]+	42.87	98.09635:2678 98.98365:142 99.04099:107 99.08018:277 99.09902:107 100.03886:178 100.07879:71 100.11177:189	42.03362:704 44.97915:247 46.99535:594 63.99809:550	142	1426	117	678	512	466	483	1122	443	918	600	583	1252	682	479	723	109	1221	107	1659	663	426	1146	703	499	1032	564	634	450	537	714	606	313	212	786	220	833	505	485	515	549	2205	421	696
7.528	101.018	[M+H]+	36.87	101.01627:15476 101.10657:73 101.62295:110 102.01893:482 102.09174:73 103.01263:669 103.07554:110	42.03338:314 53.03832:230 58.99438:232 81.03429:123	7	1373	0	703	698	482	395	1523	522	1425	1050	1185	3778	853	1142	1537	0	1528	0	1325	1161	781	2542	445	762	1184	661	697	801	1995	7012	670	976	0	1616	0	3890	1366	536	1317	989	1809	453	1397
4.598	102.046	[M+H]+	17.7	102.04563:1526 102.09151:106 102.12765:224 102.74351:141 102.76053:70 102.93339:106 103.05379:31760 104.05714:2334 104.10516:70	39.02306:344 42.03415:700 52.03087:1987 53.03873:795 63.02353:89 65.03862:338 67.05370:379 78.03376:1996 79.04169:4568 80.04763:658 81.05056:102 93.05705:1068 94.06515:6207 95.06848:491 96.06815:86	11	677	15	415	518	411	440	569	366	370	793	668	603	936	821	701	25	561	1	357	521	413	538	445	483	577	770	638	866	723	900	707	957	10	636	6	936	631	590	610	594	667	546	810
2.501	102.054	[M+H]+	15.47	102.05476:2216 102.08999:183 102.12770:521 102.93309:100 103.05715:209 103.07247:67 104.10677:100	42.03405:452 43.05479:235 44.98005:234 46.99510:884 63.99765:552 79.02032:163	10	570	15	483	166	711	532	326	260	931	425	285	1810	341	235	448	30	622	23	1486	511	146	834	422	384	249	190	186	374	295	250	840	179	21	649	16	583	341	428	93	205	537	199	224
7.706	102.055	[M+H]+	11.86	102.05469:1392 102.09336:159 102.12737:259 103.05958:119 103.07404:80 104.07019:253 104.10555:410	41.03907:221 56.04997:157 79.03732:73	21	1287	22	1512	653	1126	1422	1072	1338	1130	1889	1288	1288	1624	1270	1671	26	1307	74	1590	1029	1237	901	1431	1563	1092	1310	884	2030	1471	1379	1676	1032	33	1498	53	1617	1075	1059	683	1168	1212	907	1342
7.971	102.055	[M+H]+	36.02	102.05475:10794 102.08841:118 102.12788:220 102.93333:118 103.05745:396 103.07485:118 104.07226:59 104.10678:159	42.03425:776 56.05031:507	33	4054	32	3845	2733	4473	4101	3271	4585	3996	5441	4277	3527	3959	3298	5257	41	4285	46	3942	4448	4971	4538	4146	3867	3846	2844	3766	4228	4008	3837	6038	3843	35	4403	39	4816	4693	4593	2936	4428	4599	3977	4781
8.414	102.055	[M+H]+	9.53	102.05502:1873 102.09065:94 102.12765:313 102.93267:79 103.05701:103 103.07452:118 103.08611:32 103.13017:48 104.10634:137	42.03350:377	41	252	25	66	184	51	27	73	92	48	156	205	192	149	101	275	35	305	35	69	359	943	238	309	378	1175	757	587	1187	756	255	508	511	26	276	50	49	68	105	226	107	50	74	176
6.248	102.091	[M+H]+	18.41	102.09071:2476 102.12660:489 103.09435:195 104.10633:1248	42.03435:15 43.01801:2261	116	1246	1755	1245	1194	1196	1434	1304	1232	1638	1313	1250	1570	1298	1513	1262	106	1151	2068	1383	1452	830	1276	1314	1491	898	1317	1215	1125	1193	1674	1498	1031	97	1661	1834	1272	1078	1007	1044	1012	1606	843	1234
6.481	103.053	[M+H]+	27.82	103.05374:2022 103.07412:84 104.05845:274 104.07005:211 104.10719:395 105.04518:310 105.06816:127	42.03337:184 45.03293:143 56.04948:118	8	1333	6	772	460	590	813	694	554	944	1522	632	1961	1113	1274	1186	0	1126	19	1025	1012	748	889	563	767	714	1422	1066	1179	1370	2474	2451	1525	11	1634	0	1476	1096	1208	1027	1058	1475	563	1694
4.598	103.054	[M+H-H2O]+	300.11	103.05382:14797 103.07334:117 104.05703:1820 105.03128:177 105.04428:3317 105.06843:90	37.00724:27 39.02302:419 42.03389:60 52.03078:647 53.03844:620 54.04110:69 67.05378:358 77.03997:2580 79.46683:85 79.57995:113 79.85378:56 94.77348:84 95.06802:324 96.07114:55	12	14974	43	9988	13015	9563	9774	14705	8360	7696	20473	14493	13226	22266	14157	21645	24	15366	31	7327	10597	9540	15425	8943	10625	13508	18860	14739	24822	17812	21609	10803	20361	18	17170	37	21360	19661	13774	13923	12362	17484	12664	23110
3.129	103.055	[M+H]+	27.08	103.05349:1604 103.07494:78 103.13066:105 103.95515:53 104.05923:230 104.10753:175 104.74975:144 105.04908:744 105.06976:33423	42.03401:116 51.02276:1127 63.99827:26	18	671	17	441	594	636	760	628	490	463	1187	905	842	1422	1239	1223	31	760	11	578	558	788	769	428	465	964	1102	822	1541	1188	1367	417	1202	15	942	28	1198	1136	795	660	786	1135	960	1372
7.186	104.071	[M+H]+	93.3	104.07013:6060 104.10679:165 105.07319:268 106.07405:83	41.03849:730 43.01798:747 45.03377:2016 69.03349:779	24	2642	53	2526	832	2872	2655	2877	2203	4569	2408	1674	3591	1922	2039	3361	37	3848	61	5537	2122	1421	2627	3241	2474	1867	1295	2993	3436	3764	2042	4208	2621	16	3211	44	2997	1777	3178	1449	3378	3431	1989	4382
5.45	104.106	[M+H]+	90.65	104.10642:1728 105.03339:104 105.04384:59 105.06781:24 105.10881:102 105.93699:35 106.07519:24 106.08573:64	42.03378:299	1110	838463	2223	906629	367254	1009306	492253	872715	761150	1027700	947744	761951	1158873	951583	799046	972577	3433	883674	1434	1057346	924239	804370	976760	936807	905336	892390	781558	864667	949334	829903	1015731	907514	818000	1202	970710	2321	990042	921243	1011339	902316	913503	973025	850766	920391
4.599	105.044	[M+H]+	63.04	105.04458:2960 105.06180:115 105.06999:57 106.04730:226 107.08486:144	39.02280:543 42.03385:711 43.05422:144 52.03092:1857 53.03794:797 66.04566:519 78.03423:3553 79.04170:6401 79.83819:83 80.04805:1143 81.05175:89 94.06544:7748 95.06818:599 95.46718:64 96.07107:96 105.04499:73	60	3796	90	2486	3070	2396	2410	3151	2061	1833	4629	3256	3584	4834	3398	4821	54	3706	82	1916	2902	2460	3344	2360	2473	3087	4501	3845	5106	4188	4611	2610	5002	72	3855	64	5057	4157	3204	3447	3417	3839	2945	4792
3.139	105.07	[M+H]+	250.24	105.06957:12130 105.09041:54 106.04395:83 106.07317:733 107.04829:138 107.08491:214	42.03372:374 51.02290:238	69	12400	68	5525	8282	9552	10662	9374	6807	5776	20107	11625	14854	20984	15870	21001	79	13380	90	10181	5502	10356	10444	5481	5607	11410	19407	13108	23201	20176	26996	5872	16803	56	13123	90	18292	14019	9983	7779	7807	17932	12602	18375
5.355	105.11	[M+H]+	2977.33	105.11015:44990 105.13359:496 105.14717:302 105.18137:151 105.21666:151 105.22530:151 105.24410:226 105.25688:377 105.26132:151 105.27362:302 105.28399:302 105.30491:302 105.32069:302 105.33113:302 105.34242:302 105.35399:226 105.36537:226 105.37027:151 105.38819:582 105.39738:226 105.40675:302 105.41842:377 105.43103:302 105.44380:226 105.45646:226 105.46654:226 105.48713:812 105.49458:226 105.5…	30.03395:231 31.98932:712 42.03398:4835 43.01846:5636 44.04992:72595 44.41529:424 44.51130:434 44.58945:322 44.73300:312 45.03556:57683 45.40752:730 45.46548:601 45.52852:597 45.63997:477 45.67600:405 45.72293:245 45.79232:192 46.03575:3275 46.13697:296 46.21203:157 46.28577:194 47.03762:215 56.04940:803 58.06548:116518 58.28109:134 58.47839:414 58.56453:555 58.66491:379 58.74636:338 58.89691:421…	102	33259	139	35998	34525	38477	39691	37417	33299	40622	38982	28783	44958	36126	30413	38057	182	36283	104	43386	37082	31418	41323	38976	35041	34934	28066	33148	39561	32429	41338	33769	32401	72	37666	128	37544	37552	40684	36471	35009	36681	33313	35902
7.986	106.049	[M+H]+	145.05	106.04972:13227 106.08592:110 106.72715:55 107.05193:446 107.08350:150 108.05463:146 108.06784:83 108.08135:55	42.03426:2395 43.01801:381 45.03294:28 60.04489:2016 70.02873:122	73	5164	54	6223	1797	6241	4953	3623	4204	6426	11769	2602	13051	6064	2596	5634	68	6877	275	7946	2139	3509	2023	5688	9698	6359	5059	3522	8258	4669	3216	6842	2197	56	6102	98	6129	5082	6949	793	3909	6762	6044	8108
6.389	107.048	[M+H]+	31.48	107.04818:2633 107.08439:243 108.05297:221 109.10121:89	42.03363:238 51.02282:140 58.06441:180 79.05323:191	18	1198	10	966	645	663	898	1268	648	621	954	1088	662	931	1034	955	8	882	18	872	1103	1043	1222	381	853	995	979	1005	902	1103	1564	584	667	14	1009	14	1332	1188	1011	972	1038	900	1264	1168
6.23	107.049	[M+H]+	18.76	107.04924:3469 107.08581:578	39.02323:307 43.01800:2247 49.00781:67 63.02288:467 77.03884:66	16	481	14	450	527	247	243	383	354	81	792	516	105	512	390	442	15	685	2	211	234	895	279	253	594	736	626	710	629	354	453	571	415	0	611	12	861	1290	783	766	769	649	808	691
3.82	108.082	[M+H]+	79.34	108.08067:2389 109.02770:131 109.06455:131 109.08293:187 109.10001:336 110.05878:253 110.10327:99	42.03434:367 51.02278:160 55.05457:131 65.03865:156 77.03815:164 92.04912:347	45	1461	65	1932	2394	1421	2063	841	1511	1100	1096	1023	1743	1016	1123	1546	37	1665	51	2254	2563	2290	2896	1747	1876	2309	640	746	863	1014	2595	961	701	34	1522	69	1404	1264	2331	1416	1411	1277	1538	1198
3.826	108.082	[M+H]+	99.02	108.08011:2499 109.04980:282 109.06229:179 109.08355:177 109.10058:331 110.07049:61 110.10260:92	42.03401:243 53.03712:118 65.03728:128 77.03910:142 93.05585:240	45	1461	65	1932	2394	1421	2063	841	1511	1100	1096	1023	1743	1016	1123	1546	37	1665	51	2254	2563	2290	2896	1747	1876	2309	640	746	863	1014	2595	961	701	37	1522	69	1404	1264	2331	1416	1411	1277	1538	1198
7.878	109.028	[M+H]+	20.82	109.02770:3519	39.02296:462 42.03395:400 43.05473:180 51.02251:165 55.01756:182 58.06474:140 71.01289:217	0	644	0	974	568	1211	540	669	920	63	415	1064	26	677	719	610	7	541	5	42	565	775	251	513	874	247	410	598	471	616	103	1056	589	4	583	6	198	647	609	348	808	152	415	532
7.54	109.028	[M+H-H2O]+	59.42	109.02810:4881 109.06287:82 109.10019:123 110.03234:275 110.05472:82 111.04405:240 111.08362:123	39.02302:191 42.03440:238 44.04943:667 53.03820:193	0	3042	4	2245	3229	2385	3051	3041	2797	3350	3077	2566	2758	3222	3219	2964	17	3306	0	3165	2910	2671	3420	2495	2189	2463	2594	2452	3269	2561	2714	2677	2270	0	3106	0	3583	2722	2752	2388	2892	3240	2611	2575
6.311	109.049	[M+H]+	29.94	109.04900:3617 109.09783:152 111.09158:365 111.11466:152	42.03356:273 45.03364:124 58.06522:118	0	276	0	475	284	208	304	115	1109	54	63	227	41	66	375	45	0	239	0	107	292	772	108	517	440	629	487	244	177	231	52	182	249	6	335	0	435	596	433	519	650	404	914	172
8.985	110.009	[M+H-H2O]+	1102.66	110.00868:35015 110.05386:30 110.42911:30 110.49645:30 110.55768:45 110.67447:60 110.95907:60 110.98689:44 111.00937:4315 111.05496:30 111.08932:60 111.11734:60 111.17856:30 111.42968:30 111.45340:30 111.51345:30 111.67233:60 111.69328:30 111.71745:30 111.73007:30 111.83251:30 111.96238:45 111.98669:380 112.00598:4456 112.04795:30	68.98225:7654 82.01436:247 96.98773:800	398	27683	352	25084	22623	21427	22545	23862	25563	26679	42486	40417	18849	28357	25009	23777	273	31036	741	18189	25497	30290	15614	20640	29335	37308	27960	28961	31577	26505	30702	23346	27502	363	31116	417	28227	28689	28836	30904	29019	26630	29165	29148
6.914	110.059	[M+H]+	45.39	110.05936:1100	37.00706:1338 39.02328:11306 41.03894:9683 42.03444:13545 44.99711:1432 51.02351:8144 52.03058:4403 53.03870:30302 54.04200:1376 65.03874:58422 66.04064:4879 67.05321:13835 68.04834:1620 77.03856:6225 78.03414:115868 78.80356:502 79.04118:42784 79.80812:388 80.04872:8626 82.06626:556 91.77355:2197 92.05010:341671 92.57564:984 92.77285:1547 92.91471:468 93.05615:75377 93.23881:430 93.35952:433 93.…	40	759	56	957	875	914	1060	1036	1063	749	917	913	725	814	831	1136	33	835	53	829	922	955	1312	923	1054	829	808	825	964	955	952	866	600	41	978	60	880	903	1013	969	1161	1180	765	1227
5.501	110.06	[M+H]+	53.4	110.05987:1952 111.04110:62 111.06087:139 111.07887:82 111.09108:168 111.11929:82 112.08676:440	41.03871:407 43.05418:1164 55.05412:51 65.03849:55 68.04885:258 70.06536:15014 71.06790:794 72.07981:29 79.05331:24 95.03700:125 110.05842:149	38	1181	36	1683	1665	1155	1373	1193	1540	1612	753	1028	993	1042	1338	1250	48	1201	50	1390	1590	1568	1796	1623	1628	1485	866	1055	928	1307	1085	1551	656	65	1274	63	1263	895	1401	833	1017	1183	1067	1040
8.459	110.071	[M+H]+	67.5	110.07062:3221 111.05306:78 111.07401:143 111.09026:115 111.11597:78 112.07274:31 112.08598:95	42.03389:202 53.03785:175 58.06537:267 73.02690:108 78.03372:137 84.04415:150 92.04906:235	103	706	96	312	489	190	255	302	385	324	943	512	378	627	365	473	84	781	284	343	754	1524	548	479	1292	1963	1730	1798	2167	1822	879	1342	729	74	837	158	478	644	674	862	562	377	400	627
4.525	111.03	[M+Na]+	17.98	111.03030:3980 111.08379:168 111.11408:126 113.03477:222	39.02300:300 43.02877:410 44.04929:426 51.02307:1333 53.03824:831 55.01803:238 65.03882:652 75.02331:202 77.03869:23453 77.42025:102 77.52711:86 77.66015:80 77.81211:89 78.04231:1031 79.05283:191 79.20120:73 79.73487:64 81.03297:165 91.05464:7963 92.05760:628 93.06979:2910 93.60744:64 94.04094:616 95.04834:172 96.07865:77 103.05410:8330 104.05710:639 105.04440:1138 107.04794:89 109.06561:77	0	1039	0	1003	1077	901	1427	620	786	638	596	664	783	533	695	840	0	1042	0	951	1012	1210	1028	1004	1123	1243	501	528	791	646	1116	881	590	0	815	0	862	831	1100	827	996	890	1008	691
7.239	111.043	[M+Na]+	20.28	111.04377:1818 111.09348:101 112.04729:151 113.10824:151	58.06521:297 72.08008:16 84.08194:1228 92.04920:2613 94.06492:1890	7	487	3	986	706	735	1170	502	767	299	532	865	450	1762	809	355	13	629	22	798	947	906	910	1103	655	1145	432	453	1086	1661	427	1416	240	21	624	9	719	332	683	459	461	329	731	385
7.632	111.044	[M+H]+	31.53	111.04378:5493 111.08872:124 112.04696:579 112.05898:124 112.07415:388 113.02209:83 113.05942:124 113.06838:83 113.10496:83	39.02287:205 43.02984:206 44.04909:58 54.03394:407 55.02999:1490 56.04967:2494 59.06008:170 66.03402:1434 83.06048:29681 84.04439:3618 85.06517:274 86.05964:169 92.04916:69 93.05590:80 94.06490:72 97.03873:212 110.05834:39	20	2689	18	1932	2005	1984	2473	2792	1869	3001	4010	3224	3058	2501	2662	2977	29	1428	13	2910	1487	1593	3455	2637	2046	1584	2175	2342	2325	1785	2936	2145	1738	23	2892	22	2054	1646	1932	1629	1815	2089	1758	2242
8.984	112.006	[M+H]+	242.31	112.00596:3421 112.03855:22 112.07336:33 112.18575:22 112.28171:22 112.38440:22 112.98677:44 113.00932:107 113.06023:33 113.10691:70 113.27044:22 113.57853:22 113.60846:22 113.74247:22 113.82935:22 113.96273:22 113.98428:44 114.00251:90 114.05795:22 114.09108:629	66.01893:1318 68.98223:4410 73.02906:28 96.98813:485	89	3072	63	2954	3086	2358	2669	2859	3114	3292	4698	4894	2434	3282	3123	2939	53	4088	112	2288	2992	3445	2041	2484	3530	4145	3324	3319	3528	3157	3838	2585	3185	70	3494	75	3117	3291	3385	3873	3417	2908	3257	3509
4.044	112.029	[M+H]+	190.01	112.03100:4961 112.08612:617 113.01354:9000 113.09575:270 114.01527:566 114.09016:1132	33.01332:801 43.02893:274 46.99321:545 58.00890:32551 59.01168:695 60.02434:4612 62.03864:232 67.02899:2447 69.00789:877 70.00830:470 85.01980:54060 86.02393:2164 86.19052:109 87.03515:18898 87.76625:66 88.03777:859 94.03899:69 103.02999:129 112.03035:21064	0	2727	3108	3431	3265	3706	3424	3194	3292	3226	2850	3359	3778	3055	3784	3899	0	3048	4230	3833	3674	2911	3466	3281	3443	3451	3406	2797	2851	4006	3190	3199	3492	0	3416	3579	4163	3411	3557	3583	3300	3675	2998	3671
5.79	112.044	[M+H]+	123.82	112.05026:25780 113.05328:1080 113.09454:149 113.10791:75 113.90984:75 114.05346:186 114.06496:208 114.07645:112 114.08972:1212	40.01815:686 42.03390:534 52.01898:735 58.06531:22 67.02900:596 69.04472:558 77.03785:126 91.05388:130 95.02392:3940 103.05340:85 105.06839:114 112.05048:1401	6	1906	16	1987	2306	1636	1739	1400	1839	1493	2112	1271	2158	1718	3021	1727	0	2289	15	1905	2264	1861	3409	1765	1836	1959	1242	1459	1546	15927	3655	984	1538	21	2869	13	1933	1925	2040	1878	1908	1638	1852	2189
6.549	112.05	[M+H]+	84.81	112.05024:2660 113.05315:199 113.09633:103 113.10679:103 114.05489:138 114.09121:652	41.03885:1029 43.05453:780 44.04995:647 55.05391:253 58.06475:181 67.02839:46 70.06514:58 95.02369:221 112.04908:124	0	1068	0	304	215	1023	703	688	209	3097	641	259	2384	841	194	414	5	1089	0	3930	598	228	1465	458	415	459	216	139	502	355	1130	247	169	5	1058	0	853	540	496	271	207	1453	129	265
4.777	112.051	[M+H]+	57.87	112.05125:1373 113.05809:122 113.10656:91 114.06590:2890 114.09188:985	42.03416:82 44.04943:607 55.05419:23 58.06531:75 65.03842:50 81.06918:53 94.06470:352 96.08096:71 103.05322:541 107.06971:1106	6	268	0	191	188	255	222	200	140	579	184	186	580	314	272	219	6	336	0	1035	205	180	456	200	183	216	211	182	305	224	184	195	174	0	250	0	313	232	209	139	210	274	202	244
4.043	113.014	[M+H]+	135.64	113.01432:12073 114.01690:597 114.09059:714	33.01408:1085 43.02889:258 46.00921:666 58.00920:36662 59.01172:500 60.02434:4914 61.02726:185 67.02915:2081 69.00841:1091 84.76477:317 85.01998:61362 85.60896:143 85.76322:182 86.02115:1871 87.03526:20636 88.03797:697 103.02804:330 112.03070:25652 112.67420:567 113.01482:133944	0	8695	8686	7777	8980	8715	8636	8204	8583	8065	7336	7050	8352	7723	7376	8447	0	7939	9866	8362	8578	8276	8132	8385	8529	8136	7184	8166	7564	8195	8683	8161	7929	0	8492	9084	7827	8821	8285	8290	8516	8414	7468	7812
4.503	113.034	[M+H]+	32.61	113.03451:8350 113.05627:115 113.72124:47 114.03702:417 114.06591:7148 114.08914:871 115.03801:94 115.05385:117 115.06946:402 115.09345:94 115.11185:146 115.12094:139	43.01866:455 44.04947:1060 51.02262:206 58.06514:137 65.03846:148 70.02857:179 77.03903:1176 81.07077:102 91.05372:702 93.06958:290 96.00737:259 103.05351:606 110.08045:180	0	1167	0	822	245	1838	1341	977	343	3774	822	218	4926	864	274	706	0	1322	0	5486	1101	212	3143	681	762	485	272	293	723	409	1014	468	439	0	982	0	1587	488	822	470	271	2221	218	331
7.546	113.061	[M+H]+	24.89	113.05910:2104 114.05502:204 114.06460:235 114.09118:361 115.03792:368	41.03879:522 44.05025:697 53.03871:265 58.99520:7500 60.99026:346 74.00570:3065 80.04913:942 86.05974:371 97.02791:51 101.01666:33551 101.71674:84 102.01860:1139 103.01161:1429 104.01452:134 108.04332:584	34	925	55	800	823	874	744	804	656	1062	834	1020	1188	928	996	1259	59	740	49	770	1014	732	1091	788	1061	693	728	749	1246	901	1128	838	707	66	1004	51	1314	736	809	1020	776	1074	708	872
6.119	113.071	[M+H]+	26.64	113.06994:5508 113.10546:242 114.07406:447 114.09110:575 115.05623:91 115.07298:136 115.12214:256	42.03396:831 55.02930:859 57.04444:222 58.06514:180 68.04925:442 78.03253:201 82.03971:1176 92.02350:614 95.06005:731 102.09023:90 108.04242:1014 109.04945:2894	10	857	45	767	2596	1209	927	365	828	561	451	628	334	845	450	552	30	790	50	445	901	911	433	874	826	917	1162	1169	776	2288	416	788	848	31	743	39	515	824	762	1258	1844	835	510	632
6.372	114.054	[M+H]+	11.08	114.05431:2136 114.09008:431 115.05380:171 115.11108:171 115.12451:128 116.06955:214 116.10569:214	42.03445:299 45.03317:134 58.06501:381 65.03854:156 68.04910:96 77.03754:270 91.05360:206 103.05318:102	20	477	9	1011	560	682	676	606	1329	407	426	786	374	518	1299	414	15	707	10	631	884	1560	899	650	796	910	802	1127	812	837	442	696	584	5	763	0	688	623	721	686	881	491	1282	657
5.153	114.066	[M+H]+	7.76	114.06552:3333 114.09027:1464 115.07806:159 115.09379:106 115.12209:212 116.07018:693 116.10539:212 116.14247:106	42.03429:303 51.02096:134 55.05368:156 65.03821:196 70.06520:129 77.03870:229 81.04511:162 83.06005:102 91.05398:527 105.03349:124 109.07493:158 111.09209:134	14	545	866	533	569	954	541	530	539	517	563	477	460	580	508	575	10	654	1186	660	710	529	1284	602	785	472	495	408	458	414	608	593	478	29	478	960	665	458	619	396	576	396	405	429
4.258	114.066	[M+H]+	3840.71	114.06637:576328 114.24473:130 114.28058:86 114.35746:130 114.37067:86 114.41752:173 114.42949:173 114.46155:86 114.48949:86 114.50579:129 114.52527:173 114.57192:129 114.58778:216 114.60810:216 114.62236:216 114.62687:129 114.65139:369 114.67622:244 114.69651:282 114.71178:325 114.72813:677 114.75562:351 114.78459:216 114.79220:216 114.81122:230 114.84428:129 114.87011:232 114.88104:342 114.8877…	42.03363:2208 43.02938:21998 43.92009:1044 44.04981:140488 44.33601:370 44.43420:907 44.51092:602 44.55392:498 44.60529:536 44.74284:367 44.83536:429 44.93461:265 45.05266:2355 45.09677:162 45.19780:216 45.43848:209 72.04395:753 86.07106:1669 114.06576:5356	121	479682	581729	506969	510570	565881	539488	489607	525986	484772	520517	536961	527286	527759	555956	525854	481	522954	648840	524490	539007	535265	517255	481839	508220	517315	520056	537649	526751	509431	504742	525492	528352	244	536976	665330	535384	527025	549965	507788	504760	544585	516322	491996
3.773	114.127	[M+H]+	90.08	114.12742:3241 115.05483:137 115.07535:137 115.09399:137 115.12985:251 116.07013:337 116.10589:362	43.01815:388 55.05429:293 58.06548:164 68.05574:153 70.06479:166 77.03813:402 84.07912:96 91.05446:288 94.04161:134 98.09573:282 105.06831:243 114.12707:316	0	382	15	958	63	505	657	15	672	23	21	0	41	0	0	28	6	444	13	1210	40	1992	54	545	864	2934	0	0	0	0	74	0	0	14	449	10	737	637	893	0	699	1080	1719	0
6.992	115.039	[M+H]+	14.96	115.03858:856 116.04367:827 116.10561:249	38.01538:168 39.02292:1198 41.03836:1156 51.02312:726 53.03879:2425 55.01811:230 58.06533:332 65.03874:4157 66.03798:380 67.05401:1198 68.04926:277 69.03343:138 70.06507:121 77.03791:692 78.03389:9990 78.57352:86 78.80602:119 79.04137:3252 79.51389:73 80.04868:633 81.05351:144 82.06540:102 92.04979:31726 92.46848:64 92.66756:115 92.77455:140 92.92177:92 93.05625:6675 93.38706:64 93.53902:108 93.6…	7	461	0	572	341	943	697	642	322	620	614	211	360	402	393	519	19	568	0	559	447	402	818	1163	381	531	478	374	487	378	461	630	289	0	504	4	603	406	475	383	210	535	391	328
8.037	116.033	[M+H]+	10.08	116.03338:1561 116.05015:83 116.07037:535 116.10600:180 117.03680:152 117.06602:170 117.10722:42 117.13764:110 118.06992:62 118.08582:1885 118.12090:83	43.01775:517 44.01325:99 45.03336:74 46.02852:640 56.04905:917 65.03819:84 70.02843:558 74.02332:4329 81.04458:256 87.05515:382 116.03231:133	0	533	0	807	65	533	227	240	614	592	359	437	130	196	298	419	0	488	4	518	331	353	87	410	742	460	155	221	406	149	89	508	144	0	609	0	638	227	500	98	1016	518	384	593
7.127	116.071	[M+H]+	440.6	116.07066:81740 116.10735:63 116.31699:63 116.48744:63 116.68001:95 116.72868:95 116.78773:63 116.81915:95 116.83377:126 116.90158:63 117.07358:2886 117.11272:63 117.13868:169 117.36665:63 117.42979:63 117.76101:63 117.80444:95 117.83950:63 117.98970:63 118.07563:1232 118.08587:2575 118.12240:158	41.03865:326 43.05401:1064 68.04890:542 70.06496:50895 70.48323:135 70.58813:208 70.79967:129 70.93159:149 71.06787:1695 71.20934:51 71.54366:72 78.03353:698 84.08042:1916 93.05587:1339 95.06063:579 116.07018:349	265	50078	184	45181	23874	59159	35269	36449	34534	69993	81764	36071	104916	71108	38800	57336	230	55812	384	67017	47277	40208	46563	35473	62472	41739	30218	30692	53427	80515	40900	56441	34281	135	50983	182	51047	33151	58005	22813	33417	49436	26508	42737
6.229	117.033	[M+H]+	17.48	117.03308:3663 118.08353:807	63.02302:417 77.03796:180 89.03843:2093 94.03985:217 107.04710:129 117.03228:166	0	1160	0	956	873	455	297	846	914	128	1370	616	260	1046	678	1085	0	1055	0	358	359	1126	769	440	875	1087	1150	736	873	866	1183	1035	814	0	1244	0	1333	1365	1143	1092	1256	936	1356	1616
7.624	118.06	[M+H]+	14.04	118.06085:12200 118.08365:1286 118.73065:120 119.06367:430 119.08810:217 119.69922:80 120.06499:3224 120.10023:120	41.03826:99 43.02934:748 44.04928:676 45.03286:152 58.06511:474 59.07125:7 67.05315:549 72.05621:601 80.04873:198 85.06368:327 86.06012:2118 88.03840:44 92.04843:207 97.03832:125	24	1660	13	1053	1127	1323	2147	1834	887	2146	2724	775	2495	1650	846	1961	14	1667	6	2643	1404	1242	2760	1143	947	2007	459	489	1169	2169	4775	1015	385	6	1612	21	2449	1259	1765	594	649	2533	1167	1154
3.891	119.035	[M+H]+	31.25	119.03508:2578 119.08506:140 120.03811:189 120.05337:95 120.09281:71 120.10162:128 121.02848:505 121.06430:118 121.10124:166	55.02920:787 58.06527:88 67.02902:2077 77.03825:55 82.04030:836 92.02436:10684 93.02711:543 94.03969:3166 95.05900:203 109.05073:1750 118.08526:68 119.03574:40766	0	1437	0	1969	708	2099	2393	1706	1131	2050	1118	645	2851	1310	650	1127	0	1559	0	2666	2066	853	2874	1572	1499	1193	901	612	1833	1054	2000	1285	721	0	1396	0	1997	1363	1895	1032	679	2158	1131	670
7.71	120.065	[M+H]+	177.26	120.06524:30944 120.09830:55 120.69545:83 121.02699:83 121.06943:1477 121.09990:237 121.34415:55 122.07001:323	31.98895:74 43.05367:143 56.04936:4171 57.03340:667 58.06573:38 70.06477:53 74.05981:850 98.09547:48	39	11209	82	13503	5330	10348	11136	9004	11593	8611	16801	9436	9127	13874	8222	10578	61	10931	191	10325	7764	9104	8244	10969	12824	9756	7873	7338	13937	10354	9332	13956	6965	51	12265	91	10398	6069	9485	4854	8602	9574	5340	10365
6.482	120.08	[M+H]+	183.54	120.08074:21993 121.06394:511 121.08380:2149 121.10002:277 122.06659:90 122.08680:225	42.03362:250 58.06505:334 77.03795:428 86.06028:83 91.05442:238 103.05343:496 120.07945:217	70	10395	51	5508	3569	5124	6507	6717	4993	9223	13239	5371	18449	10233	5468	10380	17	12576	268	7691	7982	6678	7148	5089	7612	6080	13708	10123	11770	12655	21013	10446	14089	25	10913	41	13972	8420	12210	9332	9555	11771	5021	14748
3.948	121.028	[M+H]+	28.67	121.02785:4337 121.06441:129 121.10180:244 122.03056:617 122.09613:129 123.04267:129 123.08473:172 123.11355:86	41.03868:179 55.02928:799 58.00888:194 67.02844:1512 82.03931:711 92.02398:7702 94.03984:2213 97.02701:162 109.05005:1878 119.03504:30447 120.03697:1648	0	1633	11	649	1337	1053	1223	1396	909	1066	1888	1474	1019	2421	1478	2375	10	1212	8	1908	769	1314	1708	640	886	1114	1928	991	2190	1112	2032	1063	1178	0	1637	11	1584	1366	1246	983	933	1960	1113	2763
3.033	121.064	[M+H]+	24.63	121.06399:1415 121.10140:156 122.06766:199 122.09623:614 123.04541:110 123.07842:207 123.09012:83 123.11709:151	39.02323:284 55.05366:60 67.05448:97 93.04441:1774 95.06013:122 109.01048:40 121.03918:863	19	907	19	549	850	673	621	841	518	542	1006	1082	828	1500	1054	1274	34	851	21	668	913	824	901	495	500	824	1272	886	1501	1886	1277	681	979	33	783	18	895	834	840	648	566	1076	643	820
4.599	121.065	[M+H]+	4027.94	121.06494:262302 121.27748:73 121.37956:73 121.54981:73 121.58694:109 121.60987:109 121.62601:109 121.64195:109 121.65983:109 121.68532:109 121.70091:234 121.71578:145 121.72818:73 121.74424:109 121.75736:73 121.76949:109 121.77900:182 121.80382:109 121.81684:145 121.82796:145 121.83766:109 121.84483:73 121.86282:182 121.88756:73 121.91181:109 121.92974:109 121.94994:109 121.96741:146 121.97993:1…	39.02277:1701 44.04950:399 51.02338:9059 53.03871:4695 65.03833:3655 77.03859:171591 77.46222:328 77.55577:590 77.72228:300 77.81149:414 77.92375:281 78.04182:7179 78.14260:210 78.48684:220 78.65884:232 79.05304:493 81.03222:787 91.05407:53217 91.58043:183 91.69538:181 92.05736:3426 93.06981:18340 94.04170:3045 95.04879:1497 96.05343:245 103.05403:62586 103.74351:177 104.05689:3973 105.04425:3304…	42	245133	224	173986	202422	170044	163938	239310	152159	129423	338121	235958	235198	363653	246391	366556	110	272965	80	125467	177708	181966	241989	146005	171706	227778	335375	245631	360200	289059	328644	167698	336078	63	271898	249	338334	314230	231151	231494	214460	298014	224795	369452
5.726	121.065	[M+H]+	18.68	121.06479:1987 121.10065:316 122.06177:65 122.06832:273 122.10367:97 123.04388:65 123.07971:162 123.11673:176	43.05427:77 55.05424:130 59.07207:88 68.04764:52 77.03742:117 81.04459:1276 91.05376:79 94.06300:211 95.08321:43 97.07025:324 103.95539:51 119.04863:58	16	708	26	340	566	218	286	519	392	222	1333	349	346	714	539	1078	32	729	18	215	247	1037	451	581	450	609	735	759	974	446	1686	305	967	9	616	0	750	813	562	718	410	453	568	1263
1.578	121.067	[M+H]+	21.25	121.06428:1313 121.09967:304 122.02323:304 122.06709:456 123.04357:456 123.07879:608	43.01727:289 58.06479:219 67.05294:180 77.03933:339 91.05318:185 95.08447:128 103.05238:134 115.05526:108	40	581	57	549	924	390	580	674	413	300	670	727	388	1169	695	940	52	763	38	298	916	519	1158	494	514	526	1063	812	810	673	848	693	725	94	606	0	691	712	630	913	540	1131	459	967
7.401	122.081	[M+H]+	204.91	122.08078:14276 123.08352:847 123.11598:81 124.03940:229 124.08823:572	44.04930:53 56.04974:353 70.06555:646 81.04452:2926 100.07413:124 107.07297:123 118.08553:42	17	391	55	190	233	142	181	245	169	126	212	238	163	185	182	220	31	518	58	129	6708	163	232	302	382	418	300	182	207	208	317	161	189	9	383	61	150	173	269	154	270	190	275	223
3.143	122.096	[M+H]+	143.53	122.09603:8047 123.07906:270 123.09799:1108 123.11547:121 123.72081:49 124.08672:809 124.11475:48	42.03374:84 51.02256:459 62.92837:62 65.03838:80 69.07016:16 77.03832:4701 79.05381:3040 81.07039:122 92.04854:250 103.05424:2215 105.06916:4965	100	4417	109	2121	3341	3363	3393	3643	2504	2402	8175	4803	5539	7349	6051	7625	97	5208	97	3399	2430	3798	4243	2357	2132	4444	7046	4949	8482	7530	9079	2428	5638	106	5082	110	6466	5228	3477	2841	3070	6682	4475	7031
2.068	123.055	[M+H]+	128.11	123.05526:19945 123.08179:121 124.05762:1221 124.08587:551 125.06001:365 125.07035:301 125.09260:126 125.10643:208 125.13272:63	51.02318:135 53.03841:1221 56.04856:73 58.06413:42 62.98952:20 78.03362:2127 79.02084:221 79.57562:55 80.04931:6130 81.01651:63 96.04379:260 105.06751:139 108.04246:17 123.05494:1614	29	6602	106	9950	5668	11960	11908	6163	6479	11473	5261	4366	13232	6276	5492	7102	35	7889	110	8372	12090	6057	15158	17535	6915	5760	6128	5685	6824	6301	8706	13530	6280	24	7673	85	8085	5219	8789	4239	5920	8873	5459	4626
7.402	124.039	[M+H]+	78.05	124.03891:16435 125.04302:2611 125.07062:93 125.10831:93 125.12873:93 126.04220:287 126.05467:264	53.03901:465 78.03335:905 80.04903:1452 97.07549:40 106.02785:113 110.06074:17 124.03870:921	39	6814	33	4679	4722	10102	5898	7057	2912	17391	5947	3262	16789	5651	3360	3910	36	8532	35	22086	7339	6411	13067	7625	6431	6516	6549	5441	9064	6185	8373	5937	3822	32	8187	31	10613	11343	9422	5280	5144	8970	5422	7968
3.927	124.039	[M+H]+	15.98	124.03885:2203 124.07616:131 124.08652:401 125.04272:224 125.06946:319 125.09059:66 125.10547:237 125.13046:98 126.05450:198	41.03820:89 46.06486:168 55.02907:286 58.06573:253 65.01382:46 80.04973:388 82.03937:782 85.06619:293 92.02419:8285 94.03976:2204 95.04207:196 109.05065:1474 119.03579:32420 120.03718:1718 121.04004:139 122.03399:121 124.03945:224	19	1251	14	1432	1174	1694	1357	699	583	2188	952	547	1981	608	453	732	20	1268	32	4680	1700	728	2882	1545	1410	1310	687	944	524	727	1444	1044	648	18	1304	18	1350	1009	1370	1037	835	1734	615	899
4.76	124.075	[M+H]+	18.46	124.07615:2577 125.05820:173 125.07672:242 125.09284:126 125.10606:235	42.03407:291 43.05436:266 44.04954:312 51.02267:242 54.03391:265 58.06469:134 65.03834:246 77.03798:525 81.04471:1023 91.05416:427 93.06969:375 103.05363:293 107.07240:280 109.07624:131 113.01191:83 121.06497:310 124.07598:211	6	1727	0	3099	2654	2181	2277	1785	2600	1275	1127	2141	1335	1531	2248	1511	0	2078	6	2002	2950	2801	2100	2060	2644	3439	1932	2434	1608	2314	1809	2392	1655	6	2423	0	1719	2332	2078	2895	2904	1465	2503	1645
2.022	126.054	[M+H]+	37.34	126.05407:1424 126.11282:91 127.05603:122 127.07642:152 127.08554:91 127.11068:91 128.06949:152	64.92778:39 80.04948:3906 96.04339:179 105.03077:49 106.02751:219	40	414	48	664	343	613	823	403	164	788	322	194	935	171	184	701	62	394	34	1277	333	307	589	468	234	292	283	196	156	220	405	244	194	47	353	27	374	224	371	217	182	684	288	161
5.935	126.065	[M+H]+	50.72	126.06570:2638 127.03810:149 127.06756:297 128.05981:149	42.03360:232 55.05305:140 58.06640:134 69.06999:102 77.03830:189 83.06018:149 91.05343:155 94.04056:161 105.03304:118 109.03897:191 119.05052:96 126.06499:165	99	2083	29	1601	1882	1553	1191	1518	1219	1578	1327	1842	1116	1509	1726	1674	92	1703	78	1916	1844	1717	2294	1761	1673	2364	1992	1753	1394	1607	1280	1939	1756	76	1827	86	1888	2017	1888	2074	1819	1674	2093	1402
5.391	126.069	[M+H]+	44.81	126.06860:3841	43.01775:189 45.03386:149 58.06448:86 79.05292:134 81.04372:131 91.05381:133 107.04743:96 123.09121:83	96	493	85	432	629	444	450	352	439	348	534	690	286	597	522	587	79	1024	69	362	522	555	645	469	502	812	728	603	425	716	634	552	644	79	512	67	643	582	482	727	1311	583	479	704
5.813	126.073	[M+H]+	101.31	126.07397:8247 126.10139:87 127.03778:147 127.07796:647 127.11114:161 128.07458:59 128.11352:59 128.14180:88	42.03385:233 44.01281:47 55.05366:52 58.06716:82 70.06457:126 77.03863:213 81.04480:1690 83.05915:103 97.07078:613 103.95330:63 109.07240:55 118.08520:11 124.08587:149 126.07402:308	70	1276	95	1264	1448	1068	1206	1201	1345	1234	1068	1467	1389	1192	1467	4470	86	1695	76	12319	4788	2034	9418	5764	1698	1826	1549	1367	1109	1257	3090	1273	1375	73	1321	74	1254	1175	1975	1292	1419	2843	1640	1106
1.557	126.091	[M+H]+	44.49	126.09095:4428 127.03730:218 127.07479:125 127.09462:533 127.10961:167 128.06183:261 128.10867:167	42.03355:84 45.03362:32 53.03910:37 65.03820:86 70.06552:47 78.04385:132 83.05990:105 91.05414:92 93.05906:159 96.04157:1209 109.06434:94 115.05359:58 126.09002:86	70	941	72	1457	1559	687	821	597	897	221	380	1759	211	1007	1088	537	67	1172	48	145	962	875	360	928	1894	1053	1925	1991	880	1234	373	1851	1360	74	1051	54	474	1284	1151	950	1321	334	1214	1972
7.887	127.038	[M+H]+	96.62	127.03799:8856 128.04240:642 129.05441:169	41.03831:326 53.03870:199 55.01826:220 69.03239:210 77.03794:121 81.03278:174 84.04363:530 94.06438:192 109.02771:89	13	4011	21	7189	4335	4476	3952	3429	8072	406	2754	4911	421	6043	4666	4798	19	4467	4	503	3071	4094	1042	3742	4134	2280	2666	5158	4060	4726	567	7039	4479	11	3615	15	1748	3229	5110	1963	5878	1238	3249	4206
6.977	127.038	[M+H]+	52.83	127.03974:2687	39.02370:743 42.03388:1356 44.04999:149 44.99712:152 51.02297:721 53.03894:1950 54.04181:188 55.01706:165 58.06560:217 65.03853:3670 66.04088:346 67.05381:1015 69.03403:102 70.06456:158 78.03411:7617 79.04123:2679 80.04890:701 81.07159:77 83.06120:96 92.04986:23888 92.61617:64 92.77772:137 93.05646:4427 93.26675:73 93.41641:73 93.78343:268 94.06537:22844 94.54624:99 94.63056:108 94.78578:83 95.06…	8	2064	9	2366	1017	3157	2762	2173	1564	2265	1916	884	1137	2046	1319	1674	13	1945	14	2893	1758	1933	2722	2935	1553	1890	1908	1293	1832	1557	2174	1566	1166	9	2033	8	2856	2200	2297	1499	867	1783	1474	1383
7.545	127.038	[M+H]+	55.64	127.03882:3527 127.07521:82 128.04168:297 128.06914:231 129.03942:163 129.06542:563 129.10322:383	41.03879:522 44.05025:697 53.03871:265 58.99520:7500 60.99026:346 74.00570:3065 80.04913:942 86.05974:371 97.02791:51 101.01666:33551 101.71674:84 102.01860:1139 103.01161:1429 104.01452:134 108.04332:584	5	1450	4	1546	1665	1665	1674	1907	2198	2518	1890	2388	2127	2091	1695	1897	14	2141	0	1744	1877	1791	2210	1630	1242	1556	1590	1406	2026	2032	2002	1936	1482	9	1885	7	2222	1601	1487	1377	1695	1892	1651	1633
7.413	127.05	[M+H]+	67.27	127.04994:16729 127.07333:71 127.10929:73 128.05300:613 128.06961:279 129.05192:146 129.06315:146 129.10047:182 129.12955:73	54.03349:456 55.05382:95 70.06510:108 81.04477:6350 82.04697:562 100.07515:176 107.07311:170	18	1707	16	1663	3391	1905	1856	2032	1734	2749	1696	1255	1313	1856	1233	1272	20	1830	12	1222	2088	3325	1675	2035	1811	3833	843	1591	1271	5330	1037	1372	634	11	2148	15	1407	2118	1782	2826	2186	1248	1371	1237
1.81	127.05	[M+H]+	35.31	127.04993:3093 127.07417:125 127.11061:94 128.05487:157 128.06981:125 128.10682:63 129.01662:219 129.05403:94 129.06575:63 129.08887:157 129.10853:63 129.12448:63	41.03848:393 55.05391:215 58.06442:132 65.03852:142 77.03788:1048 81.06909:118 91.04075:345 98.09371:105 106.06439:915 109.07244:108 118.05212:2465 124.08647:146	6	755	0	717	710	1083	772	1461	684	2497	1004	457	1106	1173	440	2112	14	857	7	2327	756	662	2427	1334	654	837	255	201	963	477	946	426	197	6	914	6	1264	549	1182	873	1089	1262	543	859
8.984	128.019	[M+H]+	52.86	128.01942:2408 128.10840:29 128.67292:29 128.72071:29 129.02009:425 129.03926:932 129.08961:58 129.10178:58 129.12731:29 130.01614:319 130.04086:150 130.06439:43 130.12177:29	66.01894:2853 68.98250:7533 69.98237:528 82.01448:232 86.99131:277 96.98805:1042	26	1397	30	1115	1271	1136	1113	1361	1232	1271	2070	1747	870	1489	1192	1253	34	1611	116	877	1183	1466	773	1181	1593	2132	1249	1491	1513	1289	1625	1215	1252	37	1420	42	1411	1440	1378	1694	1585	1449	1422	1603
7.671	128.07	[M+H]+	41.39	128.07007:3450 128.67532:274 129.06538:38910 129.10058:1501 129.66218:151 129.71959:101 130.04967:7530 130.06791:1930 130.08570:201 130.10676:278 130.12296:101	31.98913:169 39.02271:1069 54.03323:305 56.04942:10322 57.03235:446 66.03350:1411 70.06456:1218 74.05974:1177 78.03364:65 82.06469:1528 83.06022:29983 83.75972:115 84.04420:10803 84.41126:80 85.04643:865 94.06498:218 100.07449:466 109.07504:64 112.09865:392	31	488	26	274	359	475	430	467	243	915	880	309	1230	624	336	761	37	672	27	1192	324	276	906	334	258	355	259	307	513	508	1237	543	293	27	647	40	660	281	382	179	210	777	214	467
7.311	128.07	[M+H]+	257.45	128.07059:10595 129.05373:179 129.07311:1186 129.10190:224 130.04821:236 130.08465:224 130.12249:619	41.03875:283 44.05066:108 53.03833:306 58.06562:213 65.03771:241 67.05407:236 78.03353:722 82.06492:108 92.04903:1219 94.06507:1020 98.09608:102 106.02827:108 124.03844:169	33	6409	36	5157	3284	3823	4598	6125	4470	4039	8071	9289	6926	8054	9372	8974	33	6731	61	5096	3936	6545	5798	3392	4855	8495	3032	4718	5730	7864	10122	4058	2013	28	7443	46	12821	6017	4797	3751	4506	10993	4142	6430
4.095	128.106	[M+H]+	60.87	128.10649:3265 129.10736:177 129.64902:2701 129.67152:176 130.01107:205 130.01968:153 130.04108:500878	33.01363:232 42.03394:308 46.00894:215 55.05430:144 58.00920:3691 60.02425:843 67.02896:338 69.00860:195 70.06517:470 78.03440:159 83.06121:121 85.01961:6285 86.02229:226 87.03512:2219 92.02408:268 103.02973:102 109.05069:163 112.03035:2483 113.01503:12592 114.01726:461 115.01860:80 119.03507:274 122.07343:108	61	450	40	586	318	983	907	1094	314	2115	522	808	2190	627	802	783	65	645	52	1596	500	188	838	771	516	457	457	381	609	568	425	1266	262	48	686	12	793	149	862	182	232	762	255	279
7.798	128.107	[M+H]+	50.82	128.10615:2367 128.12020:1906 128.14316:53 129.05377:132 129.07138:132 129.10420:348 129.12466:79 129.13752:106 130.04971:473 130.08619:79 130.09592:79 130.10991:53 130.12265:106	41.03803:284 43.05390:146 45.03416:163 55.05383:180 58.06536:219 65.03852:121 70.06525:123 72.08058:637 79.04134:193 84.04273:250 93.05593:365 99.05402:158 105.03361:86 123.09156:115 128.10625:112	13	627	15	161	180	199	308	599	140	917	1173	536	582	1134	344	697	12	936	32	159	114	295	179	167	270	347	701	1058	1681	1327	901	575	612	14	547	11	212	214	364	163	261	218	429	1607
8.976	129.039	[M+H]+	19.83	129.03905:1178 129.09149:46 129.10063:62 130.00244:31 130.01621:306 130.04099:157 130.15299:31 130.68864:31 131.01651:62 131.03809:227 131.10701:77	66.01914:2692 68.98217:7954 69.98238:358 82.01448:271 86.99178:263 96.98788:1001 110.00770:687	30	828	24	708	675	606	687	821	778	721	1197	1270	480	731	807	756	26	836	41	558	621	1068	475	553	741	1019	707	682	774	696	770	596	618	24	718	28	717	768	806	701	839	648	686	814
7.23	129.054	[M+H-2H2O]+	37.88	129.05372:5263 129.10297:137 129.12821:103 130.04038:136 130.05592:1710 130.08650:171 131.05265:137 131.08106:184	42.03387:367 53.03807:275 55.05403:136 58.06436:333 65.03807:297 68.04982:215 78.03348:967 84.07922:96 92.04909:2140 94.06468:1836 95.06759:175 99.04204:118 110.05886:105 120.04486:121	10	2001	3	1937	1311	1812	2224	1419	2355	1273	1445	2260	1272	3348	2411	1361	36	2579	17	2266	1280	2277	2404	2655	2357	2418	953	1088	2950	3412	1262	3574	1086	18	1784	20	1792	724	1979	1004	1346	888	1348	1248
7.646	129.065	[M+H-H2O]+	243.38	129.06518:9698 129.10135:1074 129.66563:155 130.04933:15021 130.10568:155 131.05292:1241	43.01787:266 58.06521:35 66.03348:298 68.04830:20 70.06450:27 78.03392:184 83.05986:2126 84.04395:6019 85.04804:516 92.04903:449 97.03842:85 100.07524:64 112.09866:39 118.08499:15	44	13084	76	9805	4826	5361	4301	11331	6239	17608	34244	4776	38256	12006	5118	23012	77	13845	80	34766	7807	3153	27344	3393	6256	3672	3555	2689	5837	3905	37717	4288	2441	65	15145	68	24572	5749	4943	2031	3806	34429	4109	7646
4.044	130.041	[M+H]+	26657	130.04106:1127351 130.07011:152 130.28918:258 130.29950:258 130.35293:172 130.39026:172 130.45736:258 130.48579:258 130.50052:258 130.52534:172 130.54389:258 130.56602:258 130.58792:258 130.60045:258 130.62055:172 130.63465:430 130.64962:430 130.67358:442 130.69211:487 130.70389:429 130.71651:343 130.72070:258 130.73013:343 130.74867:343 130.77346:429 130.79586:344 130.82001:344 130.83926:344 130…	42.03370:109 43.02889:110 46.00907:644 58.00912:38690 59.01152:714 60.02473:5558 61.02712:215 65.01266:551 67.02923:2171 69.00842:1018 85.01979:54435 86.02187:1587 87.03529:17530 88.03755:826 92.02415:583 103.02958:361 112.03044:22621 112.67342:694 113.01473:104126 113.31101:151 113.59875:229 113.70082:262 113.81964:190 114.01725:3864 114.30274:150 115.01728:462 130.04097:47957	24	884543	1086503	975224	1033222	1013836	1071440	1029709	938229	890918	852725	914220	1041849	980984	941621	952705	54	975598	1139478	1017550	958374	903136	991799	1061894	1061770	943902	968072	985679	1005318	1027213	1030688	1046966	1030639	97	1026905	1121345	984554	946328	957460	1002174	1002519	986400	918466	938165
7.638	130.049	[M+H]+	155.65	130.04959:27817 130.06729:1321 130.08797:124 130.12354:186 131.05280:1364 131.07245:124 131.10139:124 132.06435:805	42.03438:66 44.04923:151 56.04966:1493 58.06463:449 59.07250:143 65.03784:128 68.04985:470 83.06005:2231 84.04409:6185 85.04593:625 86.05990:461 93.05623:377 97.03854:301 102.05495:56 112.09905:385 118.08277:78	38	8468	69	8575	2185	13500	7866	5227	5210	12666	9475	3005	23397	5902	3550	9674	53	8183	59	28182	5654	3750	6745	12420	12920	7096	6111	4206	9708	5360	6328	13881	2243	40	7874	72	8265	5464	8568	1253	3807	10286	4595	9525
7.962	130.05	[M+H]+	590.7	130.04952:53261 130.08249:86 130.65993:67 130.71804:44 130.76781:44 130.77584:44 130.80266:67 130.83897:67 130.90902:67 130.99755:44 131.03349:862 131.05250:2766 131.10498:89 131.16054:67 131.43670:44 131.62401:67 131.87841:67 131.92658:44 131.96065:67 132.03523:89 132.05348:357 132.08389:44 132.10044:89 132.13648:111	39.02342:1784 41.03876:11235 42.04242:358 44.01335:104 56.04978:23149 56.41653:101 57.05259:893 65.04293:121 71.01121:149 83.79341:604 84.04450:98895 84.48898:347 84.59327:380 84.70786:226 84.79109:257 84.88555:249 85.04643:4316 85.28874:150 85.43289:169 85.55274:178 85.72006:109 86.03113:483 86.34751:122 102.05447:2917 130.04948:686	131	27121	160	28878	15294	27827	21670	22760	28066	27276	38940	27079	27962	24259	23017	35076	188	31151	235	24242	24289	32187	28422	30150	30987	25189	21937	23290	29810	28653	25140	40573	25680	136	29366	212	31787	37928	30389	16046	28576	29484	29449	31148
8.265	130.085	[M+H]+	17.48	130.08580:1460 130.12156:180 131.04926:49 131.08918:98 131.10634:49 132.06285:549 132.10112:74 132.13789:74	43.01782:1949 46.02908:1362 65.03859:11 70.02864:1071 74.02346:4144 88.03870:830 118.08521:26	44	955	56	691	525	783	977	791	623	1597	1176	949	1822	1046	649	1069	59	1107	66	959	808	1123	882	1110	930	1045	1018	1224	1325	1296	881	1504	920	47	988	74	1188	788	1179	843	974	977	1083	1517
1.869	130.086	[M+H]+	60.23	130.08581:6310 130.15648:54 131.04781:163 131.08827:503 131.10591:81 132.06691:81 132.10138:170 132.13710:134	43.01869:478 70.06530:1113 93.07127:26 95.08537:94 115.05473:50 124.07782:29	70	901	76	398	401	1353	1321	745	262	2678	845	863	3214	690	594	751	88	790	83	3432	897	286	1811	944	281	416	445	313	427	485	475	944	334	67	694	62	1279	465	906	462	378	1513	226	413
8.546	130.086	[M+H]+	35.8	130.08559:2262 130.11940:32 130.15601:80 130.91273:32 131.08788:603 131.10272:48 132.06597:121 132.10238:80 132.14025:121	42.03394:34 56.04883:135 58.06477:11 77.03694:23 84.08061:1721	80	1252	81	414	508	298	680	546	432	1540	2202	1198	933	1211	420	1451	85	1398	98	452	578	2429	651	912	1652	2846	1553	2186	3341	2601	1227	2292	898	50	1306	89	732	660	896	864	726	648	628	1211
6.798	130.086	[M+H]+	23.87	130.08568:4591 130.16379:72 131.08793:823 131.10593:72 132.06638:72 132.10090:179 132.13717:96	43.01856:1706 45.03386:1044 58.06548:30050 58.48787:223 58.64170:118 58.72069:102 58.90485:220 59.07308:7650 59.74697:92 59.83213:86 60.08038:861 81.04426:586 82.06448:307 84.08034:613 87.04411:1340 96.08040:153 98.70413:55 118.08630:4923 119.08930:319 127.12512:182	55	630	57	396	435	589	589	815	438	1041	1477	268	1919	957	403	1179	65	630	88	1685	373	284	761	360	394	435	173	466	398	429	1823	274	228	55	559	41	996	324	533	254	345	1130	295	539
6.65	130.086	[M+H]+	51.33	130.08572:6319 130.71728:88 130.72265:147 131.09021:331 131.11751:11047 131.95809:59 132.04083:59 132.07705:59 132.10168:474 132.12002:777 132.13858:146	42.03352:163 45.03311:145 57.07002:210 67.05402:128 82.05116:121 84.08081:1551 98.09423:70	55	997	65	441	900	299	544	441	411	972	2323	519	2551	903	876	1212	90	1160	50	693	675	418	2817	276	294	409	262	382	468	801	4402	212	280	75	1193	46	1787	535	659	637	687	733	632	1142
7.147	130.086	[M+H]+	366.77	130.08618:15950 130.69721:95 130.82589:48 131.08905:1242 131.18754:48 131.96082:71 132.07618:740 132.11246:119 132.13677:119 132.14720:71	41.03907:451 43.05456:1544 53.03845:406 56.04966:561 65.03912:378 68.04970:1004 70.06546:60745 70.47799:115 70.62407:214 70.76356:147 71.06831:2099 72.08063:464 78.03386:380 84.08093:3583 85.08441:303 94.06489:1376 95.06014:311 98.09611:419 116.07055:295 130.08784:86	63	19211	80	13073	18294	71064	16953	6896	6384	25510	14890	14009	18415	7244	12779	7873	54	23332	59	36377	15762	4598	91380	9379	8461	3887	4097	4797	7493	10591	8924	9268	6956	49	21728	78	54164	59483	26640	8836	6153	22625	20870	13673
5.477	130.097	[M+H]+	60.88	130.09676:4695 130.12129:46 131.04768:117 131.10028:298 131.11434:47 131.95976:117 132.10127:117 132.13930:212	39.02283:184 43.05461:100 62.92825:95 70.06498:2827 78.04209:53 95.03776:110 107.07197:233 109.07503:40	102	2853	159	1612	1664	5077	3802	2674	831	11332	2454	1065	7969	2699	645	2357	118	3139	167	15896	4107	1009	7147	3527	1247	1600	1430	1184	1248	2264	3048	2011	1263	154	2916	179	2205	1088	1974	1230	888	4122	454	1299
3.874	130.122	[M+H]+	158.59	130.12224:34961 130.15694:70 130.57486:48 130.73939:48 130.95464:48 130.96476:72 131.07068:96 131.10457:95 131.12465:2839 132.12716:251 132.13835:133	41.03851:730 46.06475:355 55.02907:861 57.06899:483 65.01307:1936 67.02909:2546 71.07336:81 85.06460:949 92.02437:16355 94.03949:4125 95.04204:238 96.07952:181 109.05066:2017 119.03535:58522 119.75300:163 120.03759:2795 121.07219:99 124.03849:181 130.12212:1045	38	4329	43	2316	2774	8065	8564	3251	1852	11656	2152	1774	24744	3201	3310	3745	38	4933	45	24447	9100	2906	13755	8770	2784	3809	2912	2800	5060	2990	3739	5378	3089	48	4717	48	5420	2114	5050	2091	2632	7201	2255	3148
7.42	130.125	[M+H]+	26.71	130.12473:3434 132.06538:661 132.13693:155 132.14984:62	42.03424:269 44.04910:131 45.03352:128 54.03528:177 58.06453:228 65.03886:249 70.06544:207 78.03338:555 81.04475:323 92.04940:762 94.06481:855 97.07535:152 98.09475:147 109.01112:121 124.03916:121	43	483	38	466	718	364	406	634	427	623	1043	791	530	535	462	435	46	598	40	1164	531	558	645	284	464	243	487	509	468	751	314	129	398	44	292	35	474	227	459	623	256	611	426	269
2.462	130.159	[M+H]+	225.18	130.15899:33453 130.36112:26 130.72775:26 130.76819:64 130.79542:26 130.80563:26 130.81687:26 130.84900:26 130.87872:26 130.96870:39 131.00165:26 131.04585:26 131.06555:52 131.07885:52 131.08846:26 131.10707:64 131.13196:26 131.16197:2397 131.19061:26 131.28710:26 131.32525:39 131.38898:52 131.42310:26 131.53259:26 131.65663:26 131.66147:26 131.74688:26 131.76542:26 131.87613:52 131.95914:52 132.…	41.03844:594 43.05461:999 46.06553:1342 58.06508:176 70.06434:16 79.05328:74 83.06121:104 88.11215:498 93.04703:10 103.05583:60 109.00902:64	95	8600	23243	9583	10337	10928	10939	11261	10416	6404	7270	7729	15578	10734	11224	12885	110	10083	26775	12847	10887	9593	10363	10926	10354	10083	10350	10243	10653	10346	13113	12224	10583	156	10143	22484	10751	10473	10262	7910	9221	9793	8686	10325
2.322	131.047	[M+H]+	29.18	131.04718:3122 131.08238:125 131.10859:94 131.96158:63 132.05113:125 132.13773:94 133.07532:164 133.10012:902	43.01810:2670 44.01357:735 45.03375:1368 58.06413:97 61.01184:118 63.99756:191 69.03356:1925 86.06034:30144 87.04398:2463 88.06300:243 104.05075:191 121.03921:91	0	265	8	172	220	164	153	149	201	67	174	136	66	161	196	116	0	328	0	146	312	295	463	415	353	284	394	344	310	286	156	1154	637	6	263	6	714	302	348	690	1169	385	380	458
6.608	131.118	[M+H]+	361.62	131.11787:55507 131.57701:59 131.62545:88 131.71558:59 131.72766:59 131.74459:59 131.80584:59 131.85422:88 132.04456:59 132.06392:59 132.07985:907 132.12053:4261 132.57176:88 132.71311:59 133.02426:59 133.06718:59 133.08553:147 133.10163:118 133.12321:421	41.03861:25 43.01828:2179 55.05551:724 60.04378:586 69.07050:86 72.08062:5545 73.08404:396 83.06050:42 86.06047:625 87.04386:503 114.09145:668 118.06459:25	54	11277	37	4422	11974	11568	8657	26993	3992	24400	20176	10954	16961	18197	9390	21404	26	13332	32	13054	7269	3359	23990	8479	4507	4486	10882	5776	21409	9468	11592	7017	7423	17	13343	30	27403	10699	12788	6824	5574	19241	11210	19217
8.047	131.129	[M+H]+	35.63	131.12878:1883 132.06436:84 132.10048:83 132.11066:42 132.13344:183 132.15054:63 133.06051:6850 133.08352:82 133.09846:104	41.03860:426 44.04947:287 57.06801:140 70.02821:287 72.08077:243 74.02379:1591 81.04535:2414 84.04438:505 94.06439:280 118.08566:84	6	242	14	114	60	104	137	153	68	411	1380	333	571	724	168	254	21	318	12	84	58	152	76	96	131	185	282	250	923	328	362	306	258	12	329	13	178	101	220	63	99	124	174	883
7.55	132.066	[M+H]+	146.84	132.06517:33458 133.06788:1945 133.10450:129 133.67461:129 134.04254:129 134.08011:3985	41.03867:990 43.01806:271 53.03834:16 58.06546:476 68.04963:3254 69.05274:183 80.04922:494 86.05983:2976 93.05675:71 108.04383:170 120.04289:40 132.06482:86	17	6407	1104	5529	3370	5254	3424	7638	4006	5497	14454	3796	11899	8654	5110	12722	21	6106	1423	7356	4434	3928	7439	3650	6002	6509	4608	3135	9499	5021	8134	10884	3570	8	8127	1228	8743	9998	3840	4526	4035	6542	7954	13917
6.417	132.101	[M+H]+	42.21	132.10123:3867 132.13542:104 132.14549:104 133.10336:466 134.07959:500 134.11165:69 134.11765:104	31.99077:73 42.03337:244 55.05430:355 58.06492:306 70.06495:293 79.05281:288 91.05240:131 100.11262:99	140	903	128	1424	1052	1155	1329	1328	742	1928	1243	731	2075	1283	584	1748	122	1396	113	1844	1452	1006	1762	992	916	1288	383	885	747	948	1838	665	405	121	1522	111	1447	1105	1660	657	728	1637	913	938
6.575	132.101	[M+H]+	127	132.10153:22515 132.13403:142 133.10264:2476 134.10886:145	43.05481:963 44.05002:1572 86.09655:731	291	4613	260	1797	1524	2702	2782	2431	1806	6114	2928	2087	6441	3495	2978	2289	179	5557	493	9315	10541	7728	9473	7859	8428	7487	6233	5546	14853	12674	5649	13992	4804	186	5340	240	2230	1760	5646	2835	2242	3118	1648	2845
3.202	132.104	[M+H]+	28.64	132.10115:1395 132.13689:111 133.03075:56 133.07445:111 133.10286:257 134.06161:56 134.08071:156 134.09543:305	41.03838:392 44.04908:212 58.06509:191 67.05348:208 77.03846:617 79.05488:539 81.06882:135 91.05463:179 103.05378:229 105.06925:729 123.09269:147	62	489	51	629	557	697	1134	510	429	662	381	325	1328	586	382	714	56	559	58	1132	955	548	766	758	618	611	316	403	698	372	675	562	356	62	743	62	506	577	748	736	493	467	505	760
7.071	132.113	[M+H]+	62.39	132.11274:4193 132.13755:172 132.37803:45 132.98543:45 133.10375:112 133.11622:350 134.08177:114 134.11910:67	41.03832:486 55.05398:167 67.05370:150 70.06456:55036 93.05541:515 98.06060:99	5	1874	42	428	335	586	519	2513	543	3123	4660	1198	3067	2654	641	2381	0	1920	7	910	708	909	1349	326	669	685	1180	703	3076	2502	1105	1135	923	4	2148	26	1026	416	759	626	762	1033	498	2486
8.022	133.061	[M+H]+	312.29	133.06061:42282 133.09034:57 133.68680:62 133.81921:62 133.99083:42 134.06429:2895 134.07905:449 134.11621:62 134.42457:62 134.44799:42 134.63415:62 134.64590:42 134.68420:42 134.79490:62 135.04591:112 135.06441:270 135.08286:104 135.11585:104	43.01767:500 44.01297:33 44.04945:525 46.02844:709 56.04968:620 58.06469:353 70.02887:545 74.02345:3880 78.03339:202 87.05561:386 94.06496:452 99.00597:102 116.03381:143 124.08628:96	30	11043	32	25824	1123	11470	5630	6081	17893	18314	8298	7582	3256	4877	7992	13070	36	13267	48	9579	7964	7423	1841	10089	20610	10614	2454	6423	8410	3672	2683	14357	3905	26	13385	36	17092	5285	15094	1558	24636	18072	9166	18706
8.264	134.044	[M+H]+	162.43	134.04471:30370 134.07016:118 134.08042:178 134.11706:50 134.86899:74 134.96859:50 135.04868:1590 135.08355:74 135.11489:74 136.02102:194 136.05028:551	43.01807:1183 46.02850:635 70.02776:796 74.02360:2599 88.03964:377	62	14194	62	10185	6087	14226	7245	10206	7024	20572	10072	11051	19249	7478	7031	16944	73	16279	139	15920	17126	12820	16431	19809	16364	9221	8872	11885	10914	11623	10371	21959	10408	63	15166	87	21172	26195	21632	9716	23767	22384	18057	16149
7.389	134.081	[M+H]+	28.86	134.08072:3834 134.12037:62 135.04579:195 135.08229:275 135.11560:156 136.02123:261 136.03822:93 136.07495:62 136.08519:62	58.06549:63 70.06581:311 78.03339:188 81.04432:1233 92.04912:16234 97.07185:61 100.11077:19 107.07213:59 118.08551:44 133.01152:51	164	2284	279	1914	2576	2344	2810	2362	1941	2527	3167	1960	4303	2304	2531	2834	232	3203	294	3572	2910	2287	4591	2695	2113	2002	2154	2346	2558	1803	3042	2803	1886	209	2629	352	2910	3349	2541	2652	2645	2996	1091	2132
7.749	134.081	[M+H]+	426.41	134.08077:20302 135.04363:139 135.08367:1388 135.11423:112 136.02014:459 136.05948:56 136.08496:225	31.03712:564 41.03832:11 56.04927:34 70.06504:2252 74.05988:226 78.03302:106 88.07590:151 98.09620:67	463	35167	307	35114	10125	38132	44590	26685	20681	30945	24443	49180	48460	39887	53293	33469	410	41862	291	18819	37606	19338	31115	20136	29021	21042	52016	13040	33273	69844	32593	29472	56438	401	44607	425	49993	50672	47940	28822	31447	39079	35747	50720
5.927	135.03	[M+H]+	48.92	135.02944:4511 135.08042:95 135.11540:474 136.02807:331 136.05983:95 136.11962:95 137.02861:142 137.05875:524 137.09654:252 137.13158:877	42.03392:283 56.04821:164 58.06561:165 65.03951:124 77.03896:154 80.04964:166 91.05376:212 95.02433:113 105.06902:108 110.03423:188 126.06458:138	0	2707	2641	2384	3295	2637	2670	2553	2172	2354	3570	3287	2750	3371	2990	3050	0	3440	3004	3190	2525	2266	3244	2573	2975	2834	2972	3235	2772	3029	3891	2836	3037	0	3629	2456	2912	2931	2736	3018	3218	2934	2774	4013
6.229	135.044	[M-NH4+2H]+	199.12	135.04370:5870 135.11604:350 136.02126:224 136.03191:86 136.04701:632 136.06272:86 137.02298:86 137.05808:470 137.09654:214 137.13102:453	55.05393:263 58.06498:300 77.03921:124 81.06832:121 89.03883:245 95.06010:77 110.03527:121 118.08571:150 135.02930:189	17	13867	22	10729	12582	4828	4201	10081	10388	1163	14848	7442	3426	15904	7785	12232	26	15160	21	3233	3831	16380	7218	5345	12751	15371	12880	12432	15132	12650	16263	11125	10320	33	15062	17	16175	23026	15741	15286	17812	10969	14783	20936
2.654	135.044	[M-NH4+2H]+	42.85	135.04470:3515 135.11665:737 136.02035:485 136.04368:343 136.06068:206 137.05759:451 137.09731:399 137.13138:609	42.03435:336 53.03895:127 55.05404:143 64.92602:183 72.04506:112 77.03846:348 91.05381:228 94.06236:108 103.95455:118 109.07285:92 119.04857:77 131.95985:92	8	545	20	214	295	450	210	542	189	732	602	160	213	721	270	433	14	549	16	506	228	427	522	760	301	603	444	458	1840	725	352	547	522	17	570	11	880	612	688	368	471	641	589	1940
4.877	135.044	[M-NH4+2H]+	25.18	135.04385:1478 135.07905:216 135.11739:948 136.02066:236 136.04638:155 136.06026:493 136.07899:116 136.11863:208 137.05795:194 137.09599:565 137.13136:590	42.03295:473 44.04919:246 51.02292:221 55.05419:207 58.06494:158 65.03870:176 70.06506:115 77.03810:1567 79.05334:170 85.02611:147 91.05361:1003 93.06904:374 103.05342:752 107.07271:166 109.07490:231 121.06473:520 124.07499:161 130.04522:73	6	827	19	358	459	292	300	455	236	383	1554	474	1060	743	644	778	11	851	13	446	424	789	1115	353	586	729	742	460	912	979	825	719	569	11	795	13	973	991	808	660	853	965	544	1137
5.011	135.044	[M-NH4+2H]+	22.54	135.04409:1293 135.08009:153 135.11612:1326 136.02117:284 136.04567:92 136.06124:257 136.11991:236 137.04316:92 137.06166:123 137.09630:217 137.13421:1283	41.03855:286 44.04934:178 53.03809:124 55.05378:140 58.06462:150 64.92570:118 68.04904:152 72.08009:147 79.05356:349 91.05513:197 95.06015:235 103.05426:189 107.05104:96 109.07597:644 121.06268:137 123.06573:116	6	434	19	215	308	263	275	343	236	299	989	345	391	360	644	627	13	538	11	254	348	789	530	287	403	383	526	320	912	522	429	457	333	14	603	16	397	547	589	372	449	608	544	524
1.438	135.074	[M+H]+	23.14	135.07340:2911 135.11617:327 136.02150:382 136.03760:94 136.08077:3280 136.11952:63 137.02260:94 137.05929:561 137.08632:1066 137.13225:592	41.03863:252 55.05387:137 77.03779:175 80.05696:207 91.05486:153 94.06421:86 106.06743:128 108.08487:218 118.04936:96	137	1067	1031	1182	1282	1334	1252	1106	1039	1314	1048	1121	1157	1411	1395	1163	93	1938	1016	1437	1127	1005	1236	1257	1346	1142	1319	1084	1141	1363	1017	1325	1186	150	1035	951	1664	1226	966	1196	1384	1171	1008	1243
4.44	135.08	[M+H]+	26.21	135.07995:2293 135.11614:1814 136.02158:433 136.06001:406 136.08196:214 136.11831:291 136.67903:66 137.06200:163 137.09566:10070 137.13141:465	42.03365:405 44.05010:1283 55.05449:215 65.03783:198 77.03834:556 79.05398:264 83.05828:122 91.05383:511 103.05350:246 105.06869:592 115.05393:362 122.07195:232 133.10050:209	69	782	54	801	363	540	720	175	835	148	318	1074	274	701	962	555	65	1031	139	541	289	1144	143	1176	794	1050	1196	1815	937	1152	375	1095	1255	114	972	74	564	1210	946	723	1513	428	751	940
3.783	135.082	[M+H]+	48.41	135.08171:2014 135.11609:3084 136.02085:382 136.03935:68 136.06032:1050 136.08124:190 136.09259:102 136.11945:472 137.05919:377 137.09531:1755 137.13176:653	42.03381:300 55.05428:238 66.03463:115 69.06986:121 77.03860:260 79.05417:200 81.05494:128 91.05362:414 93.06953:143 103.05181:140 105.06894:177 114.12799:145 119.03484:190 123.04170:99	52	493	68	1626	358	357	577	387	633	272	256	659	275	411	742	377	139	546	86	271	463	916	250	532	848	683	436	1064	335	848	261	634	453	58	429	46	486	618	435	924	1120	326	548	453
2.726	135.118	[M+H-NH3]+	28.99	135.11618:2699 136.02039:466 136.03634:182 136.04698:182 136.06014:393 136.11640:339 137.05886:660 137.07032:121 137.09489:727 137.11044:242 137.12915:1737	42.03370:284 55.05352:155 64.92573:140 70.06524:118 77.03838:210 81.06909:155 91.05427:235 93.06776:131 100.11205:83 107.08401:124 109.07394:99 124.08567:92	110	1094	144	494	1410	609	775	738	372	1266	1056	532	1186	1420	784	1065	182	1077	126	1180	1408	831	1804	696	792	981	2712	1298	1332	2179	1558	1615	1871	134	1339	116	1059	1080	1051	2078	921	1227	902	2958
6.92	136.038	[M+H]+	18.61	136.03852:2037 137.13366:482 137.63666:14303 137.65954:2656 137.67709:722 138.05491:3014492	39.02353:11032 40.02739:590 41.03898:9535 42.03436:13346 44.99721:1400 51.02293:8053 52.03050:4384 53.03899:29701 54.04204:1408 65.03894:57382 66.03955:4854 67.05387:13578 68.05357:1544 77.03834:6135 78.03424:114616 78.80320:492 79.04144:42410 79.80591:364 80.04851:8459 81.05289:594 82.06472:563 91.77467:2177 92.04983:340649 92.46994:451 92.54270:1160 92.71946:858 92.92890:423 93.05647:74511 93.2…	30	1090	66	1546	1469	1122	1201	1327	1754	1388	1538	1534	1703	1162	1343	1646	38	1213	40	1228	1009	1092	1349	1376	1554	1648	1108	1146	1188	1532	1059	1326	895	36	1545	68	1500	1207	1829	1243	1252	1666	1415	3137
4.257	136.048	[M+H]+	64.11	136.04754:6407 137.05038:474 137.13269:394 138.05567:104 138.09052:156 138.13508:156	42.03373:1444 43.02958:28895 43.91997:516 44.04999:192478 44.37587:958 44.41853:610 44.46227:986 44.54831:638 44.60390:659 44.72625:542 44.79112:377 44.84056:462 44.90155:414 44.98695:309 45.05260:2915 45.14451:255 45.26743:242 45.36783:226 45.47486:217 58.00815:233 86.07070:2201 114.06599:4185	18	485	3459	471	561	840	647	695	862	642	369	512	516	322	687	762	24	418	3611	676	652	600	786	707	653	500	307	419	460	712	325	545	482	15	485	5733	536	364	568	720	396	514	504	285
4.479	136.061	[M+H]+	13.8	136.06085:2554 136.08466:82 136.11807:137 137.02246:110 137.06129:199 137.07887:54 137.09587:3798 137.13153:682 138.05439:180 138.09104:2798 138.13507:137	42.03390:398 44.04949:765 51.02253:169 53.03890:155 58.06534:126 65.03821:208 77.03850:1127 81.06901:124 91.05422:745 93.07006:261 103.05367:431 105.06864:205 109.07619:134 113.01478:108 115.05314:156 117.06867:138 119.03579:146 121.06395:330 124.08858:96 133.10066:112 136.06213:108	11	636	0	951	601	797	974	881	623	1127	406	385	1243	1244	318	749	22	1062	5	1330	1016	484	1008	984	1052	632	403	677	946	662	1133	1215	586	19	814	12	1207	1105	1031	717	935	1469	541	1362
3.89	136.061	[M+H]+	2010.19	136.06178:322968 136.20626:47 136.26281:47 136.28890:71 136.42094:95 136.45076:71 136.49984:71 136.51035:71 136.52737:71 136.56919:71 136.59578:71 136.61322:71 136.62868:118 136.64389:256 136.66406:94 136.68826:118 136.71237:118 136.72846:118 136.74783:118 136.76428:142 136.77770:118 136.79739:95 136.81634:123 136.83615:71 136.84563:118 136.85769:95 136.87325:118 136.90612:95 136.92533:47 136.938…	55.02920:773 58.06527:82 67.02902:2023 82.04030:834 92.02436:10419 93.02711:524 94.03969:3130 95.05900:176 109.05073:1737 118.08526:60 119.03574:40066 119.71509:107 120.03835:2097 121.03833:226 124.03880:377 133.04941:371 136.06165:17652	51	154584	92	215951	78500	243600	253615	200637	121772	269846	144406	71585	349728	172228	74110	152456	63	175595	93	354654	186004	75358	309947	197445	177915	140022	74215	47746	166212	123148	251691	156975	78279	59	175924	122	249085	135967	185172	93502	77339	266301	107447	77694
3.433	136.075	[M+H]+	15.32	136.07488:2240 136.10602:103 136.11815:138 137.05894:498 137.09510:294 137.10951:103 137.13200:935 138.05341:288 138.09211:138 138.10135:69 138.13607:138	42.03393:256 55.01691:163 58.06505:134 65.03849:138 70.06560:121 77.03903:220 83.04727:137 91.05465:180 94.06443:163 100.11155:96 105.06996:112 109.01049:77 119.08449:105 136.07419:102	32	800	46	1234	1310	848	1011	666	886	400	519	698	553	735	610	689	41	917	53	939	1157	1451	1246	1070	1066	1265	469	747	433	609	1300	950	447	19	985	49	787	864	1301	1192	1004	711	1037	674
3.147	136.075	[M+H]+	14.62	136.07542:1943 136.11873:75 137.05915:497 137.07741:302 137.09530:268 137.13269:1031 138.05642:186 138.09750:112 138.13562:112	41.03824:80 53.03756:345 65.03760:142 67.05383:188 77.03856:3844 79.05352:2314 85.06502:122 92.04804:715 93.05564:349 94.06481:192 103.05380:1832 105.06942:3939 116.05877:74	59	516	43	814	692	471	523	288	918	244	290	474	244	367	780	394	41	653	65	595	575	1504	588	475	790	925	375	522	324	448	461	426	396	21	560	65	405	863	879	1146	1262	318	822	417
7.018	136.076	[M+H]+	26.87	136.07701:5721 137.07528:451 137.13007:4407 137.63598:4725 137.65452:730 138.02271:132 138.05497:674416	39.02312:588 42.03412:802 44.99717:194 51.02301:517 53.03893:1513 58.06538:365 65.03884:2409 66.04388:550 67.05409:1069 68.05563:178 70.06601:155 72.08096:112 77.03857:547 78.03396:6016 79.04192:2044 79.81550:67 80.04888:635 81.03198:147 83.05027:92 91.05199:164 92.04953:18746 92.77808:83 93.05598:2852 93.29780:64 93.78277:147 94.06518:15231 94.37539:96 94.66829:96 94.81853:73 95.06804:788 95.229…	38	372	43	2022	254	519	1579	481	410	357	336	257	591	598	460	533	26	567	77	849	870	490	547	657	508	524	556	541	775	2096	852	898	438	39	618	48	845	435	821	571	655	646	270	579
1.438	136.079	[M+H]+	25.25	136.07990:3889 136.11125:93 137.02451:126 137.05895:1175 137.08581:1330 137.13120:701 138.05606:266 138.09357:198 138.13562:94	43.01761:1174 55.05477:52 77.03757:172 91.05436:944 103.05289:5 108.08467:71 118.06279:382	69	1865	2256	2021	2025	1862	1861	1946	1580	1989	2145	2007	2524	1893	2250	2818	110	2166	2306	2182	1951	2174	2026	2372	1863	1922	1974	2063	1908	2113	1868	1963	2308	85	2065	1844	2033	1894	2024	1954	2273	1714	1841	2177
4.341	137.045	[M+H]+	65.41	137.04566:10696 137.09635:151 137.13150:491 138.02972:48 138.04662:1444 138.09144:1060 138.13483:120 139.03755:72 139.05328:96 139.07439:125 139.08817:170 139.11479:795 139.14644:48	42.03433:319 43.02936:2021 44.04998:14500 44.33589:77 44.49541:99 44.60387:105 44.75634:86 44.96600:64 45.05290:424 55.02823:175 58.06485:168 65.03912:149 71.05015:157 77.03820:146 79.05370:149 86.07167:354 92.02381:209 94.03926:253 105.07087:96 110.03404:249 114.06583:547 119.03407:353 122.06050:131 124.08460:143	45	1022	244	196	167	1154	242	99	95	441	71	122	150	70	123	5999	12	1024	271	4355	169	212	177	8698	188	312	221	178	132	1511	133	265	123	90	975	89	118	170	829	68	85	148	153	165
1.948	137.059	[M+H-H2O]+	12.85	137.05896:2616 137.09527:274 137.13166:793 138.06139:199 138.09014:249 138.13429:100 139.03836:5601 139.07013:149 139.11085:1238	41.03862:1208 51.02274:89 55.01730:78 57.06985:587 65.03829:200 71.04821:119 77.03822:447 91.05406:156 94.04070:207 97.02648:66 105.03398:12 111.04268:199 122.03600:107 130.15974:179	42	1383	65	1770	1961	1785	1387	1098	1680	881	1083	2041	382	1366	1435	1112	20	1870	65	1012	1803	2158	1248	1692	2172	2285	1419	1861	1324	1881	787	1432	1538	48	2161	57	1242	1908	1608	2390	2357	1383	2532	1294
6.047	137.059	[M+H]+	62.86	137.05878:11847 137.09932:567 137.13139:567 138.06121:2169	41.03860:284 65.03899:351 77.03829:82 91.05348:1336 107.04910:132	26	5737	48	5348	4840	5126	9500	3194	4752	1852	15431	2514	5188	8643	3988	5632	9	6681	50	3604	1644	7522	5923	2046	3515	7382	5753	7345	8119	3202	17837	1803	6609	40	6275	31	9016	9635	4977	4964	8058	8905	10018	9868
1.622	137.059	[M+H-H2O]+	32.66	137.05916:7943 137.09581:466 137.12952:932 138.06374:2441 139.03688:1645 139.07070:699 139.11128:1244 139.12400:699	39.02349:209 43.01817:296 55.05333:167 58.06490:136 65.03822:205 77.03779:253 79.05340:202 81.06907:140 91.05411:235 94.04140:389 106.06520:238 115.05285:144 118.05141:446 122.03581:161	61	3051	78	3238	2329	2911	3037	2952	2875	1817	2291	3133	935	4170	3925	3149	33	3646	69	1981	2382	4675	1554	3812	4614	3822	2943	3492	3340	3978	3029	3707	3012	68	3750	42	3647	4046	4162	2844	4977	3448	3722	4536
1.394	137.059	[M+H-H2O]+	42.24	137.05874:12732 137.09500:184 137.10617:122 137.13183:792 138.06239:1297 138.08216:122 139.03760:123 139.07505:306 139.11190:831	43.01813:735 55.05375:152 65.03843:128 77.03711:299 91.05336:1019 105.06990:124 109.07380:96 118.06382:459 124.08693:96	76	2728	38	2982	1172	4713	6056	1952	2428	4576	2120	764	4225	1642	993	3240	87	3517	61	18976	1531	3504	5747	3744	2008	2612	732	770	1254	1157	4683	860	1364	76	2967	3	8718	4083	2870	1848	2499	8448	3540	1392
5.257	137.059	[M+H]+	208	137.05917:19078 137.09387:145 137.13230:536 138.06216:1516 138.09150:145 138.13450:58 138.77480:58 139.03753:87 139.06621:211 139.08686:331 139.11179:744 139.12323:1126 139.14892:58	43.01807:1982 65.03824:309 91.05360:1108 109.04047:27 119.04935:281 124.08881:46	38	20889	52	30654	10671	22872	29277	8882	27286	2403	8955	10073	4280	13833	9393	23197	50	23677	50	20698	6917	43967	8042	46348	31043	44535	9807	20076	13986	24637	14662	14108	18722	46	24072	63	40395	44212	30602	24895	60969	24036	35199	24217
2.87	137.061	[M+H-H2O]+	41.5	137.05932:4639 137.09627:263 137.13086:534 138.06319:1433 138.09193:158 138.13228:105 139.05182:662 139.06823:158 139.08624:105 139.11261:2138	43.01771:331 55.05447:129 70.06366:99 77.03791:167 91.05387:192 105.03182:128 109.07564:121 122.02760:153	43	1546	4	1719	1355	1839	1926	2209	1875	1012	2751	753	878	1477	474	2797	53	1669	81	2516	1388	2812	2708	2476	1652	1983	673	646	1305	1378	2623	476	826	45	1582	0	4443	3126	2557	1980	3286	3152	3044	1605
3.605	137.095	[M+H]+	21.91	137.09556:3067 137.13217:1617 138.05523:268 138.09761:499 138.13546:199 139.03877:286 139.07572:187 139.11231:1175 139.12221:832	42.03393:313 44.04920:224 55.05370:171 58.06435:105 65.03869:231 77.03830:258 79.05409:169 81.06998:141 91.05435:338 95.08492:92 103.05256:134 106.06582:143 115.05420:124 124.08657:102 136.02110:118	106	1543	130	2594	1457	1536	1757	409	2486	284	879	1912	865	1183	1550	1081	144	2112	158	1121	847	2539	655	1508	2354	3550	1773	3311	1487	1814	1039	1535	2296	128	1979	140	1175	2040	1630	2189	3804	1126	2073	1653
4.443	137.096	[M+H]+	42.84	137.09649:4217 137.12970:2363 138.01282:60 138.05426:120 138.09643:523 138.13518:120 139.03810:120 139.08579:472 139.11115:1024 139.12203:881	43.01774:477 44.05016:1425 45.05278:131 55.05411:174 61.02838:184 77.03832:353 81.07417:121 86.07115:115 91.05385:299 93.06860:139 105.07021:317 109.07669:153 114.06568:225 117.06973:240 122.07162:166	105	3586	102	4358	1815	2824	3300	1184	3326	451	1594	6147	1453	3512	4736	2609	112	3964	94	2331	1410	4962	815	3712	4252	5337	6912	8035	3678	5960	1746	5109	5992	99	3640	133	2182	4368	3543	2973	6603	1739	2959	4679
6.083	137.096	[M+H]+	23.75	137.09603:4836 137.11101:599 137.13305:1228 138.05670:601 138.09656:601 139.11135:1134	42.03393:205 58.06554:198 59.07143:140 67.05360:197 77.03879:344 82.05283:188 91.05401:353 95.05981:177 104.06197:147 107.04882:169 109.06363:121 119.08610:141 124.08731:112	115	1817	116	2508	510	1229	1800	338	1723	220	727	3141	537	1005	1917	812	84	1618	82	1108	669	3402	350	1538	2230	2857	3068	3315	1284	2495	481	2776	2495	109	1743	113	962	1930	1386	1251	2172	908	1795	1301
6.918	138.055	[M+H]+	20441.4	138.05452:3103646 138.22609:448 138.25482:671 138.28352:448 138.42274:448 138.42777:895 138.45905:671 138.47266:447 138.48423:671 138.49415:447 138.52921:447 138.55554:895 138.56852:671 138.57927:447 138.59084:671 138.60123:894 138.61359:1118 138.62157:894 138.63569:2005 138.66315:670 138.67217:894 138.69180:1117 138.71811:1465 138.73456:1214 138.74540:894 138.76782:1238 138.78349:1233 138.80369:…	37.00721:739 39.02318:11360 40.02694:422 41.03852:6140 42.03400:2632 43.03698:402 44.99728:926 51.02316:4152 52.03059:552 53.03879:24450 54.04151:588 55.05383:276 65.03871:43293 66.03975:4400 67.05306:10942 68.04950:1328 69.03337:348 77.03818:3726 78.03395:67937 78.80356:393 79.04118:28405 79.40917:303 79.80605:326 80.04857:4882 81.05157:851 82.06445:586 91.77195:690 92.04950:270376 92.61761:921 …	593	2136303	57566	2681450	2256092	2538083	2423230	2419989	2811103	2608996	2643442	2531227	2594626	2764286	2739357	2765147	7291	2841332	10767	2900666	2617297	2944970	2773123	2734825	2646425	2796934	2371135	2559690	2458551	2569532	2527401	2497652	2221625	4868	2796572	63026	2802871	2714970	2784036	2551199	2727087	2808808	2787859	2629824
9.06	138.055	[M+H]+	13.89	138.05477:6310 138.08882:53 138.09959:79 138.13335:53 139.02356:79 139.05865:461 139.07241:140 139.11537:891 139.14777:53 140.05868:53 140.06865:53 140.08444:53 140.11395:149	41.03869:172 45.03395:159 58.06546:418 68.98159:445 77.03768:137 83.05981:96 92.04874:342	265	2935	249	4707	3291	3522	4311	2222	3937	3349	2190	2758	3429	2400	3007	3162	406	3829	355	5166	3016	4333	4810	3789	4146	3765	1880	2315	2228	3503	2700	3277	1552	281	3637	340	3499	2756	4007	2277	2777	3573	4031	2148
7.18	138.055	[M+H]+	383.04	138.05453:97757 138.45957:55 138.62836:82 138.63992:137 138.67081:82 138.69757:110 138.79025:55 138.89780:55 138.97974:55 139.02433:135 139.05765:5688 139.08461:108 139.11932:1231 139.14602:109 139.37071:55 139.39889:55 139.42791:55 139.49662:82 139.50834:82 139.52410:55 139.53488:55 139.56685:82 139.89590:55 140.03246:109 140.05981:357 140.12177:177	41.03855:458 44.04957:218 53.03817:406 58.06494:274 65.03818:501 70.06486:482 72.07987:121 78.03352:1014 84.07961:296 92.04917:1887 93.05589:473 94.06482:2043 95.06385:297 98.09579:134 110.06119:157 113.10756:108 118.08583:140 138.05423:2391	4271	51740	1067	94853	61779	66430	85448	57178	93013	55634	51213	62871	52041	57546	64227	61374	970	64476	1348	93658	53244	85691	71603	69383	89040	90347	28485	37729	44341	65438	62065	51670	27450	685	63601	1203	72894	51368	76587	49340	59002	69440	54148	49432
7.595	138.055	[M+H]+	71.11	138.05450:27171 138.09113:91 138.62158:92 138.81630:61 139.03850:2685 139.05836:1954 139.09397:182 139.11317:1047 139.14658:61 140.03857:260 140.06352:184 140.08194:61 140.11345:122 140.12030:92	39.02330:168 42.03374:844 44.04939:202 53.03868:311 56.04955:552 58.06487:364 67.05375:460 72.05509:159 74.02388:149 78.03396:481 84.08065:436 85.06424:375 92.04911:731 94.06422:617 97.03960:138 101.01606:247 102.09125:96 109.01224:105 120.04270:137	545	14786	460	24223	16073	16936	20761	11871	20152	14409	10680	13922	13352	12922	13509	16470	458	15961	680	20958	14329	18486	20505	17484	21587	20931	7078	9296	11618	19511	12859	13434	6054	352	16545	367	18744	14377	16519	11960	13743	16576	14661	11356
10.004	138.055	[M+H]+	12.52	138.05481:5359 138.09096:61 138.13515:112 138.63665:19 138.70025:25 138.78640:19 139.01374:19 139.02833:19 139.03866:31 139.05854:401 139.08041:31 139.08605:31 139.11176:820 139.14763:34 139.29398:12 139.69785:12 139.73298:19 139.75844:12 139.96216:19 139.98341:19 140.01678:19 140.06051:41 140.07826:32 140.11496:110	42.03328:124 58.06479:471 77.03780:199 92.04884:124 105.03372:134 118.08529:145	146	1680	174	2163	1840	1682	1990	1449	1985	1990	1496	1722	1646	1361	1735	1728	282	1790	264	2275	1735	2169	2284	2027	2340	2322	962	1161	1289	1914	1548	1648	830	210	1816	207	1845	1572	2088	1306	1672	1769	1791	1292
1.587	138.066	[M+H]+	24.97	138.06576:5076 139.03922:894 139.06988:1490 139.11115:1490	58.06493:20 65.03790:213 79.05437:2998 91.05342:1480 94.04113:293 106.06430:3984 115.05407:81 118.05134:9251	0	2682	34	2402	2009	3575	3925	3302	3006	4618	3276	2710	5180	3078	1987	3230	8	3165	52	4158	3771	4013	4350	2876	2431	3200	1304	1220	2922	3231	3086	1812	1032	97	4210	23	6703	2096	3924	3694	3355	3423	2237	1346
4.599	138.091	[M+H]+	1009.47	138.09133:196563 138.34535:64 138.39904:64 138.60314:97 138.61554:64 138.62464:64 138.67005:172 138.70384:97 138.71559:64 138.74433:97 138.76329:97 138.77734:129 138.78577:64 138.81635:97 138.84501:129 138.85621:64 138.86895:97 138.88103:64 138.89675:97 138.91928:165 138.94496:97 138.95592:64 138.96670:97 138.97890:97 139.00800:97 139.01857:97 139.04091:161 139.05816:64 139.09452:12845 139.20635:…	39.02306:2035 44.04991:399 51.02316:12980 53.03894:7704 54.04208:290 55.01762:1251 65.03868:5911 76.80916:1586 77.03879:214479 77.37452:265 77.57028:574 77.65788:443 77.69483:337 77.81103:522 78.04282:10468 78.23655:350 78.31482:283 78.84090:269 78.89425:277 79.05188:827 81.03334:1103 91.05446:80402 91.59787:247 91.73851:230 92.05753:5123 92.79257:387 93.06993:27669 94.04163:3936 95.04881:1421 10…	220	119795	266	74177	90788	73341	76000	112236	65532	55342	151358	102817	101677	172126	114031	172559	210	127527	230	56733	81535	80846	112555	70078	78329	101755	151794	116583	172234	131554	160422	74804	158591	187	126821	349	159552	142192	105692	103127	95481	137916	99139	178281
7.63	139.038	[M+H-H2O]+	18.19	139.03845:12039 139.05911:1310 139.08629:124 139.09810:165 139.11189:832 140.04223:1314 140.06483:165 140.11342:124 141.04509:166 141.06687:124 141.13844:124	39.02287:205 43.02984:206 44.04909:58 54.03394:407 55.02999:1490 56.04967:2494 59.06008:170 66.03402:1434 83.06048:29681 84.04439:3618 85.06517:274 86.05964:169 92.04916:69 93.05590:80 94.06490:72 97.03873:212 110.05834:39 129.06517:253	18	4454	19	3733	4550	4404	4696	6173	4062	6542	7517	6705	6054	5353	6167	6214	30	4715	19	6445	3796	3385	7650	6036	3790	3224	4898	4822	5078	4153	6062	4728	4295	17	5567	15	4328	4114	3707	3490	3375	4267	3833	5569
1.98	139.039	[M+H]+	36.77	139.03844:48854 139.08461:114 139.11171:480 139.12374:171 140.04166:3081 140.06926:114 140.11497:171 141.04259:424 141.13065:171	39.02301:411 42.03517:527 51.02240:465 55.01756:311 58.06465:251 65.03815:752 68.99689:723 71.01257:197 77.03831:376 83.04955:350 93.03325:372 95.04537:161 105.03328:159 109.05107:77 111.04387:347 123.04362:162 124.08419:83 131.96042:105	29	6797	15	1669	4744	453	388	2973	2396	564	14999	2274	674	13254	3050	7307	0	7879	3	324	506	8308	1022	512	3745	4288	9118	10085	11522	5021	13197	1260	8920	6	8784	30	5516	8957	5431	5608	14077	1814	8469	23760
1.661	139.039	[M+H]+	12	139.03827:4655 139.07264:180 139.11168:1099 139.12208:753 140.04157:400 140.07036:574 140.11646:180 141.05398:261 141.06756:72 141.09383:180 141.12639:108 141.13633:293	41.03850:263 44.01354:1041 55.05439:166 62.92852:277 68.99709:103 77.03843:259 80.05648:139 83.05981:36 96.08044:127 105.03477:132 119.05461:137 121.07606:224 131.05994:30 133.07599:13 134.07811:127 136.01942:27 139.03847:43	0	1875	34	1295	1676	425	249	1501	1264	258	4256	1689	706	3192	1334	2478	32	2018	27	223	389	1974	369	668	1770	2032	1633	1815	2418	1478	1662	675	1686	29	2064	6	1800	2106	1305	1450	2821	608	2192	3457
1.535	139.039	[M+H]+	31.8	139.03876:3094 139.07371:420 139.11123:987 139.12320:849 140.04330:228 140.07005:212 140.07807:127 140.10262:85 140.11469:213 141.04460:219 141.05455:170 141.06841:127 141.09017:532 141.10090:276 141.13216:229	41.03813:724 55.01838:177 66.04389:154 69.07021:159 77.03844:244 81.05314:149 91.05440:502 95.08653:140 105.06850:134 109.07424:99 115.05358:80 128.06149:121	28	1815	29	1357	1610	988	645	1268	1263	384	3101	2140	1294	2807	1889	2152	17	1989	14	671	633	1866	775	927	2543	1986	1964	1919	2182	2166	1924	1559	1993	12	2001	36	2309	1991	1876	1575	2780	1129	2019	2915
6.916	139.058	[M+H]+	2213.64	139.05709:156498 139.08529:594 139.09133:408 139.10588:615 139.11910:821 139.13432:821 139.15182:616 139.16878:1026 139.18992:616 139.19561:410 139.21100:616 139.22429:616 139.24988:616 139.27562:410 139.29158:616 139.30712:616 139.31392:410 139.33619:1026 139.35973:615 139.37557:615 139.40074:821 139.41655:616 139.44386:410 139.49243:410 139.50609:821 139.52489:821 139.53730:616 139.55049:616 13…	37.00738:617 39.02317:11617 40.02784:355 41.03865:8969 42.03424:10147 44.99701:1052 51.02302:6627 53.03862:26326 54.04176:1084 65.03845:49711 66.03998:3821 67.05327:11973 68.05279:1176 69.03289:383 77.03824:5367 78.03375:107069 78.80367:408 79.04078:36732 80.04847:7432 82.06467:491 90.03218:325 91.77288:1413 92.04924:323395 92.60411:653 92.77447:662 92.96339:392 93.05611:62618 93.28569:435 93.403…	63	131501	3300	153508	145868	144148	152740	139757	162263	155776	149016	158519	151300	151750	144786	160482	457	167041	703	155834	148668	164090	165620	155453	159347	155208	132294	147524	139809	169299	148456	148495	122907	389	153325	3524	161758	163421	157267	141114	151041	163336	151317	157353
5.173	139.086	[M+H]+	6.84	139.08636:3031 139.11044:1106 139.12163:700 140.08242:1068 140.12006:160 141.08888:224 141.12668:120 141.13737:330	41.03860:190 43.01801:290 44.04988:188 55.05453:173 58.06563:121 65.03859:145 70.06411:172 77.03782:241 81.04404:195 91.05440:417 95.06003:156 105.03345:134 109.07543:260 119.04926:168	47	1211	62	720	519	787	871	602	573	1574	4292	401	4953	1375	492	3034	43	1514	65	1778	588	540	1347	649	361	350	477	436	891	1077	3443	783	483	89	1403	119	1562	810	1097	312	464	1311	813	1219
5.034	139.087	[M+H]+	13.05	139.08681:3979 139.11574:1597 139.14727:56 139.65513:113 140.05165:229 140.08152:11435 140.11313:584 141.05543:56 141.06608:84 141.08408:578 141.12466:56 141.13892:188	42.03366:305 44.04909:218 54.03377:333 58.06492:156 65.03931:276 70.06494:166 77.03846:434 81.04447:585 91.05410:791 95.06078:160 100.11132:96 103.05443:142 109.07557:511 119.04895:233 121.06406:131 136.02227:118	76	1264	70	559	615	1223	1160	733	871	1944	4207	483	5292	2002	493	3001	104	1403	72	3071	566	410	2130	1383	470	369	416	380	910	1252	3642	711	528	89	1758	81	1873	985	1094	310	671	1745	672	1066
6.914	139.169	[M+H]+	4.72	139.16859:2589 139.18825:743 139.21594:743 139.23068:743 139.25450:495 139.27388:743 139.28719:743 139.31355:743 139.32874:743 139.34700:991 139.35967:743 139.37886:743 139.39809:743 139.41567:991 139.43037:743 139.44120:495 139.44949:495 139.48017:496 139.50505:495 139.52081:991 139.53718:1239 139.55482:495 139.57106:743 139.58971:743 139.60926:991 139.62968:743 139.65624:991 139.66774:743 139.6…	38.00882:1022 39.02319:14397 40.02772:507 41.03879:11266 42.03436:14005 43.01851:365 44.99724:1109 51.02327:7980 53.03897:29286 54.04174:1222 65.03891:55484 66.04011:5316 67.05316:12976 68.05389:1575 77.03849:6198 78.03412:129005 78.80709:510 79.04123:43242 80.04882:8927 82.06493:769 91.77355:2077 92.04989:359546 92.57541:817 92.77416:822 92.85509:420 93.05624:79835 93.22335:416 93.30573:531 93.4…	0	496	10	563	600	437	340	492	781	259	343	532	680	325	317	655	0	507	0	803	420	553	247	513	755	314	482	194	706	188	479	484	435	0	567	6	547	1169	804	265	315	326	667	320
7.264	140.034	[M+H]+	56.63	140.03434:6588 140.06036:387 140.11392:102 141.03767:489 141.06366:360 141.10888:102 141.12786:153 141.13813:272 142.04710:255 142.08442:275 142.09435:153	53.03873:153 65.03801:544 78.03390:1348 92.04926:3595 94.02840:2382 100.07397:138 112.09749:30 120.04445:82	10	389	24	20	84	56	44	5	25	108	61	111	232	67	72	108	20	355	16	154	181	266	148	226	416	22	194	129	49	3184	125	192	105	13	300	25	52	46	47	76	236	30	29	114
2.86	140.049	[M+H]+	87.39	140.04956:5933 140.11702:236 140.12599:177 140.14312:118 141.05178:536 141.12651:118 141.14050:177	42.03367:325 55.05437:160 79.05276:188 105.03420:64 122.02474:144	0	5864	4863	5058	5289	5314	5076	5293	4691	4053	6698	7554	5802	7668	8084	8671	16	6718	5394	6249	5320	4698	5334	5748	4753	5260	7759	8154	8098	8414	8073	6510	7604	0	6174	4511	5377	5134	6092	5479	5078	5492	5385	7999
4.958	140.082	[M+H]+	961.51	140.08189:63857 140.12380:93 140.65999:94 140.67043:125 140.84984:156 141.04977:93 141.08445:4114 141.13474:204 141.16179:62 141.26096:94 141.60177:63 141.91694:63 142.05985:178 142.08668:1137 142.12061:531	42.03360:612 54.03376:3088 65.03883:91 70.06570:35 77.03796:166 81.04479:15390 82.04773:727 83.05847:62 121.06369:128 122.07052:546	58	60816	82	77057	61019	62924	70930	57456	8707	61501	48474	52707	75317	74806	10090	88675	65	74228	56	66365	80655	3672	66708	69206	63186	45417	57560	56977	7150	60166	43868	117929	78346	57	69984	47	67337	53748	70745	77900	75256	66090	4580	80476
4.827	140.082	[M+H]+	619.42	140.08172:74450 140.12029:95 140.27777:65 140.75886:65 141.08453:3643 141.10027:2351 141.11173:128 141.12421:405 141.13574:175 141.35698:97 141.82466:65 142.02987:97 142.06093:492 142.08609:1391 142.12077:189	42.03372:56 54.03402:3936 57.03307:76 65.03773:273 77.03892:218 81.04486:17823 82.04787:698 83.05884:39 91.05389:438 95.08426:33 103.05407:129 107.07224:167 119.04829:228 122.07096:771 127.03626:256	65	2845	57	6699	1925	1758	2336	1782	64871	5900	4497	3903	6672	2271	61990	6056	70	7022	56	167	6092	31958	4852	5113	5011	3199	3801	4377	64716	4248	3220	8293	5271	59	6303	82	5018	3656	4797	5818	5385	4494	45738	5793
6.914	140.171	[M+H]+	16.74	140.17078:1292 140.18009:775 140.20218:1034 140.21611:517 140.22987:1034 140.25658:517 140.27308:775 140.29691:775 140.31421:1560 140.32419:1034 140.33796:775 140.35267:517 140.36356:775 140.39192:1034 140.42505:776 140.44506:776 140.46109:776 140.48036:517 140.50038:776 140.51365:517 140.53695:517 140.56567:1034 140.60046:517 140.62936:517 140.66149:775 140.67919:1034 140.69171:1034 140.70550:51…	39.02326:10849 40.02749:499 41.03896:9445 42.03456:11160 43.03054:362 44.99668:1198 51.02299:7606 53.03875:29337 54.04171:1269 65.03863:50188 66.04034:4990 67.05335:13398 68.04829:1244 77.03839:5644 78.03395:125051 78.57360:362 78.80568:489 79.04122:38855 80.04845:8324 82.06466:523 91.77417:1746 92.04963:344208 92.62196:1091 92.77391:946 93.05604:71844 93.31200:449 93.38252:440 93.45946:444 93.55…	0	1117	7	420	512	744	518	614	691	306	1047	816	630	726	476	803	0	456	5	717	472	706	748	590	836	601	645	347	675	950	517	906	318	4	654	13	763	689	583	1160	1065	899	1078	503
1.45	141.048	[M+H]+	18.71	141.05452:3177 141.07134:69 141.08942:803 141.12704:139 142.05912:189 142.08832:104 142.12045:104 143.06360:69 143.10631:260 143.11769:69	43.01803:1777 59.04861:57 65.03813:11 69.07006:4 91.05433:461 107.07967:113 108.08432:148 118.05218:338	32	452	32	328	334	997	752	416	408	437	335	634	758	359	437	476	76	469	44	599	977	354	1025	1073	348	470	414	513	221	681	985	625	337	76	617	38	679	623	491	345	418	1680	259	758
7.54	141.054	[M+H-H2O]+	65.35	141.05447:11685 141.14240:84 141.92510:84 142.05736:1010 142.08600:258 142.09596:84 143.05856:210 143.10518:126 143.11622:84	43.02890:133 44.04953:1222 53.03902:330 71.01313:93 74.00542:508 81.03354:1211 86.06070:383 101.01659:7027 103.01202:404 108.04354:414 122.06134:43	30	5590	5	4572	5501	5482	4500	6063	4825	6607	6119	6201	5716	6130	6196	6019	30	6655	11	6430	6112	4756	7236	5419	4851	5317	5392	5513	6751	5772	5787	5234	4820	37	6677	19	6536	4950	5184	5208	4859	5951	5406	5625
7.168	141.065	[M+H]+	19.87	141.06501:2701 141.08511:99 141.10176:75 141.13749:487 141.30318:50 141.59546:50 141.65646:75 141.95793:50 142.06821:176 142.08540:2427 142.12734:50 142.14157:75 142.34423:50 143.06990:75 143.08803:230 143.10487:125 143.15345:240	42.03363:147 44.04947:141 53.03847:90 70.06494:33383 72.08029:155 78.03350:678 84.08080:8379 95.06148:131 98.09501:201 110.05953:52 120.04269:117 136.03859:175	61	1726	81	1632	2036	1116	1316	1470	1618	2155	1375	1560	2489	1577	2047	1618	70	1824	75	1499	2071	2476	1970	1824	1377	2990	1836	1921	1552	1517	2914	1172	1550	87	1700	68	2392	1789	1350	2427	2189	1961	1869	1828
7.284	142.051	[M+H]+	47.88	142.05100:4459 142.06722:118 142.08571:332 143.05325:310 143.08112:1475 143.09595:119 143.10983:178 143.15278:178 144.06518:1971 144.10116:702	42.03363:261 51.02283:226 58.06558:245 65.03835:277 70.06418:358 78.03347:625 82.06425:133 84.07958:182 92.04911:1596 94.06434:1799 96.06736:157 98.09602:124 110.05901:118 120.04364:131 138.05485:1156	11	634	30	298	1014	300	208	202	532	273	294	1088	318	267	836	264	10	572	32	331	1380	710	1536	498	404	450	510	499	375	447	230	599	673	20	446	34	340	477	237	612	544	314	404	244
4.859	142.06	[M+H]+	42.78	142.06025:1637 142.08597:384 142.12359:285 143.06220:132 143.07628:132 143.08776:184 143.10683:99 143.11811:176 143.15362:444 144.06204:277 144.08567:66 144.09789:99 144.11939:66 144.13682:132	42.03393:297 44.03691:205 54.03415:470 58.06477:124 65.03772:183 77.03822:302 81.04482:1444 91.05371:241 103.05463:200 105.06912:105 109.07432:121 114.09137:137 122.07080:167 127.03568:119	0	1036	1242	1157	1211	1061	1204	1228	1033	1119	1011	1008	1351	1281	884	1312	0	1490	1352	1164	1275	1071	1181	1076	1230	1104	1079	1099	951	1210	1304	1348	1018	8	1019	1503	1404	1237	1324	932	1410	1183	1015	1121
4.6	142.085	[M+H]+	71.46	142.08548:3456 142.12258:101 143.08967:239 143.10766:126 143.12299:50 143.15396:210 144.06594:76 144.08078:76 144.10073:50 144.13613:50	44.04960:214 51.02315:2113 53.03875:774 65.03823:1699 68.04978:408 77.03862:232 78.54770:225 79.05274:7 79.27356:96 80.05964:112 81.03491:477 83.06061:79 92.05734:318 92.79026:16 94.04795:4327 94.59629:33 95.04785:467 96.07958:296 104.05681:229 104.22714:8 104.36362:18 105.04433:143 106.04586:246 142.08559:92	49	1454	49	1209	1118	2392	2413	1236	1382	1273	1540	1836	993	1484	1280	687	34	2069	52	1885	511	2031	810	1383	1876	2734	1976	1309	2524	2652	1347	694	1115	45	2074	40	2942	2549	4053	1678	2498	2652	3126	2198
1.888	142.085	[M+H]+	138.26	142.08540:5948 143.07163:146 143.08863:849 143.10660:182 143.15346:182 144.06600:194 144.13818:73 144.17451:495	41.03869:361 43.05452:221 55.05406:211 65.00583:166 72.08023:184 79.05356:238 91.05424:137 94.04069:172 106.06458:162 110.06096:64 115.05454:64 124.07511:157	73	4472	100	8477	2701	8862	9024	5923	4186	10446	913	7101	13191	1871	10938	3629	65	4976	79	2037	13430	1262	5069	6940	4700	1953	3268	3842	1970	3972	784	22501	3921	102	4983	81	2396	1014	3516	3215	1510	2548	1079	894
7.185	142.086	[M+H]+	64.31	142.08519:2466 143.06964:154 143.08836:308 143.10606:123 143.11066:61 143.15363:160 144.06352:175 144.07493:92 144.10014:223 144.13669:62	41.03840:294 44.04961:272 53.03914:196 58.06446:267 65.04000:787 70.06462:341 72.08046:134 78.03374:560 92.04904:810 94.06476:929 109.00796:102 118.08640:139	69	1708	57	1217	506	1527	1703	1696	1164	1768	2290	1758	2720	3373	2133	2823	58	1673	72	2409	500	818	1367	1418	1014	881	1488	1884	2829	2159	3128	1856	784	53	1761	71	2494	870	1716	470	876	2127	761	3126
2.116	142.086	[M+H]+	51.09	142.08649:2642 143.08851:278	55.05405:50 63.99785:1162 80.04912:3029 81.01720:81 96.04470:146 123.05408:760 139.12073:36	81	1089	60	756	981	2307	1660	1121	620	2370	930	1698	2474	963	1197	1320	53	1335	55	3514	1432	660	3128	1222	721	781	943	970	933	1052	1494	1166	818	66	1136	72	1740	686	1575	1008	702	2145	742	679
5.108	142.086	[M+H]+	71.36	142.08586:2369 143.08789:287 143.10620:174 143.11658:128 143.15186:955 144.06494:263 144.10990:64	41.03841:317 43.05436:153 44.04951:173 53.03771:102 55.05438:142 59.07221:159 65.03825:145 68.04859:144 77.03801:355 83.05015:124 91.05365:344 96.04463:112 103.05454:140 110.08194:166 123.08895:105	49	914	53	1502	731	1366	1816	973	727	1551	633	1141	2896	576	1894	858	65	908	59	1087	1396	652	1406	901	1171	1137	841	1036	779	1153	730	2154	997	42	1080	47	866	530	1189	713	582	656	626	416
8.007	142.097	[M+H]+	253.31	142.09709:79013 142.30646:54 142.38856:54 142.47068:82 142.50504:54 142.60614:82 142.61906:54 142.66336:82 142.67477:82 142.68951:54 142.72675:82 142.79982:54 142.84016:54 142.88836:54 142.91689:54 142.94278:82 142.99092:82 143.01524:82 143.09973:5107 143.15388:82 143.18410:82 143.24865:54 143.27587:109 143.42855:54 143.62370:82 143.72807:54 143.87067:109 143.88266:82 143.98009:82 143.99182:82 14…	41.03856:247 44.04913:468 54.03351:557 56.04984:262 60.04386:814 68.04911:490 74.02328:689 77.03681:32 81.04487:13788 81.74710:23 82.04939:791 83.05974:1176 84.04432:37 84.38891:23 84.76941:20 85.04697:95 86.04903:40 92.04834:200 95.05986:3436 102.05425:127 107.06005:382 124.08660:879	46	6269	50	1114	2156	1583	1208	3025	1102	23778	8250	24207	37948	4590	15913	4964	49	6917	48	916	3588	1233	3731	1355	1240	1232	7141	5622	5122	22438	3788	13290	12096	56	7409	49	1920	1316	1856	5104	1331	2287	2048	7535
7.273	143.081	[M+H]+	31.97	143.08071:3123 143.10767:137 144.06497:969 144.10225:479 144.98213:138 145.04855:864 145.06667:303 145.10341:92 145.16997:183	42.03423:228 53.03828:171 58.06486:207 65.03902:217 70.06460:224 78.03346:616 92.04916:856 94.06439:1148 98.09650:170 112.09991:73 118.08492:73 124.03989:108	43	1412	168	882	1103	1536	988	1169	907	1109	1139	967	1989	1582	1762	3798	44	1315	240	1339	1039	1004	1266	747	958	1102	689	1042	865	1325	3816	945	731	48	1453	189	1430	863	995	667	843	1775	761	1302
3.621	143.081	[M+H]+	20.75	143.08111:2079 143.11253:264 143.15394:172 144.06588:194 144.08407:138 144.11256:172 144.13862:326 144.98284:268 145.04919:138 145.08545:138 145.09981:103 145.12244:69 145.14274:69 145.16819:204	43.01819:407 44.04937:2145 62.92862:32	99	1386	88	1149	646	1177	994	1772	951	1897	2169	1800	2558	2587	1832	2223	126	1596	102	1217	880	902	1338	1042	1358	1207	941	1249	2305	1973	877	3235	823	116	1568	112	2391	775	2285	597	957	2245	1406	2544
7.377	143.081	[M+H]+	26.92	143.08083:5346 143.10296:143 143.15361:209 144.04402:87 144.06494:350 144.08459:510 144.10134:1180 144.98222:176 145.04882:771 145.10404:115 145.16884:173	44.04924:269 54.03380:119 81.04475:1550 97.07491:388	41	1412	60	956	1103	1536	988	1169	782	1109	1216	967	2011	1582	1762	3798	79	1147	56	1099	1045	782	1865	731	767	1174	527	676	865	2048	2812	945	570	69	1453	67	1598	978	971	475	1028	1594	805	767
6.791	143.081	[M+H]+	28.51	143.08146:2173 143.10338:85 143.11563:124 143.15622:98 143.66295:51 144.04870:407 144.06320:189 144.08341:459 144.10148:3233 144.13837:51 144.98178:69 145.04907:771 145.08524:92 145.10614:476 145.12146:69 145.13231:51 145.16840:99	43.01875:702 45.03332:285 58.06534:4742 59.07270:1268 81.04391:524 82.06506:10 109.07626:20	113	2177	52	3139	2055	2252	2731	2232	2936	1065	1174	3271	661	1846	1565	978	46	2267	66	1312	2153	2081	1099	1849	3922	4454	2022	2355	2100	8109	1340	1791	2407	54	2565	64	2214	2732	3171	3116	3480	1916	2868	1858
7.828	144.063	[M+H]+	20.75	144.05621:2499 144.10083:162 144.97979:91 145.04945:91 145.06058:151 145.09587:61 145.12515:90 145.14405:5022 145.16925:120 146.08144:151 146.14688:368	31.03660:1092 43.05457:62 58.06518:234 72.08019:941 78.03385:136 92.04870:229	117	758	132	825	1979	780	744	632	443	443	561	788	246	614	1266	843	124	803	109	1191	2410	782	1912	776	733	794	1075	620	724	900	678	905	833	108	883	126	813	575	1208	1450	708	1065	560	636
7.294	144.065	[M+H]+	30.36	144.06565:1459 144.08242:288 144.10065:555 144.98170:145 145.04967:1064 145.06724:145 145.10523:145 145.16982:145 146.08017:1322	53.03850:541 78.03334:2687 80.04896:1761 97.07647:116 106.02754:193 124.03815:1214	73	1274	102	1262	648	2095	1870	1097	1099	1569	1381	833	3389	1303	930	1797	84	1287	140	3198	1273	1124	1544	1651	1153	960	913	694	1737	1112	1047	1998	746	67	1326	122	1417	856	1169	675	840	1270	898	830
6.447	144.08	[M+H]+	20.65	144.08025:2095 144.15477:71 144.98211:107 145.02794:142 145.05026:106 145.08285:311 145.09752:106 145.11911:71 145.16779:71 145.61922:107 146.05973:2652 146.11806:71	58.06465:248 65.03901:105 77.03809:346 91.05364:437 103.05400:411 118.08630:173	16	893	6	142	809	333	230	224	110	302	887	333	251	476	411	288	9	990	8	431	734	1065	938	740	1093	2430	1239	1036	1301	1226	904	1409	806	15	850	8	790	1227	1072	941	911	411	679	778
3.233	144.08	[M+H]+	100.09	144.08009:21607 144.12345:105 144.13857:467 144.98057:369 145.02723:176 145.04717:140 145.08340:2743 145.10106:140 145.13133:105 145.14507:70 145.16722:105 146.08634:141 146.11965:105	41.03827:365 55.05381:285 62.92896:99 68.04855:115 77.03788:483 79.05374:231 91.05405:375 94.03994:153 103.05324:198 105.06875:320 116.05787:513 124.08507:149 127.05328:172 143.07241:537	16	5591	26	3738	18668	2231	2259	8745	3861	1140	4571	5706	1094	4543	10282	6819	14	5731	27	1000	9369	8274	6624	4333	4089	7801	11728	8209	5031	8267	6081	7574	13223	17	5506	32	4463	6920	4505	9365	6049	3075	7068	9171
3.823	144.101	[M+H]+	19.89	144.10137:1394 144.13534:142 145.04778:142 145.06138:71 145.10237:241 145.16970:189 146.09036:142 146.10614:71 146.11887:107	43.01784:347 55.02841:165 58.06482:182 65.01294:159 70.06379:128 77.03874:482 79.05407:147 92.02354:439 94.04019:211 98.09647:201 109.05068:199 114.12752:356 119.03532:1758 124.09683:108 136.06135:864 137.06748:118	60	808	59	928	779	904	968	723	116	758	429	323	648	822	92	603	60	778	41	967	967	36	1244	1386	899	1370	381	261	81	286	340	316	213	62	705	68	1417	989	805	922	1035	987	40	344
6.84	144.102	[M+H]+	4408.61	144.10207:1213714 144.23455:52 144.30474:138 144.31426:52 144.31973:78 144.33266:176 144.36267:104 144.37631:130 144.40072:78 144.41253:78 144.42435:104 144.43517:296 144.44704:130 144.46933:78 144.48300:78 144.49823:182 144.51978:130 144.54698:130 144.56129:104 144.57436:130 144.59393:130 144.62451:407 144.65373:282 144.66898:694 144.69193:889 144.70938:855 144.73318:1153 144.76627:1185 144.8009…	42.03427:387 43.01792:1703 44.04962:1343 55.05392:898 58.06548:4801 68.04972:2015 70.06527:18043 72.07950:410 83.07258:1488 87.04331:1294 94.06480:3313 96.08044:3345 98.09732:271542 98.64985:307 99.09943:15405 99.56974:293 99.74198:305 100.01521:305 100.10202:740 100.60654:281 118.08582:1414 144.10168:6559	187	289448	260	206149	352742	227243	254754	383181	196780	437371	466495	152447	492021	388958	189978	411940	239	323075	212	473867	264603	213950	502313	170235	211292	263414	92549	169541	252583	198048	655292	124209	78507	153	313471	401	425109	238874	271722	187007	200203	420605	257887	324255
4.208	144.113	[M+H]+	43.76	144.11289:1853 144.13543:97 145.04897:65 145.11509:244 145.16889:174	44.41745:16 44.76836:10 45.13142:36 45.67184:10 57.04514:126 70.06435:1415 86.07113:39 114.06524:138	47	1973	33	770	881	3002	2091	1995	876	8536	1728	1300	7206	1667	1477	1693	40	1974	28	6912	4718	656	6126	1443	684	751	1444	1679	1727	1715	2496	1887	1406	61	2404	24	1594	649	1152	1204	367	1977	593	932
3.322	144.138	[M+H]+	39.25	144.13824:1171 144.98166:185 145.02832:111 145.04908:148 145.08386:392 145.09993:185 145.14064:232 145.16864:267	41.03925:304 55.05427:208 58.06516:150 67.05375:128 77.03822:279 81.06911:274 91.05344:232 95.08407:127 103.05399:92 109.00963:112 115.05324:102 124.08738:134 136.02087:64 144.08167:108	142	2227	83	977	635	3239	2868	1178	1199	6623	2214	1163	3826	1753	1041	1747	124	1915	225	8002	1762	1043	3349	2781	1125	1308	1166	624	1511	1592	2064	1709	866	170	2612	129	1937	1103	2068	919	1222	3340	1576	1037
3.167	144.138	[M+H]+	78.92	144.13819:11265 144.98071:246 145.02767:160 145.04854:112 145.06729:56 145.08361:172 145.10091:182 145.12227:84 145.14096:1200 145.17004:152 146.14373:280	41.03824:289 43.01815:223 58.06598:298 65.03884:150 67.05363:125 69.03237:120 72.08126:156 79.05374:558 85.06406:160 92.04893:271 95.08465:73 103.05399:163 105.06921:296 107.07220:201 117.06878:105 123.09375:115 134.09422:112	66	2901	144	1713	740	4450	4058	1370	1199	9490	2292	1660	6232	2383	1000	1976	124	2474	86	10967	2247	1240	4370	3054	1442	1343	1273	977	1992	2450	2475	2634	984	75	2612	129	2809	1910	2247	1018	1525	3832	1399	1525
6.228	145.028	[M+Na]+	32.18	145.02813:3449	53.03821:53 63.02358:439 89.03846:2541 117.03199:240	0	1790	0	1700	1714	900	766	1349	1828	293	2083	1551	525	2768	1183	1875	0	2414	0	463	686	2906	2386	702	1892	2395	1845	2408	2215	2043	2540	2002	2149	0	2336	6	2540	3262	2316	1992	3451	1788	2377	2957
7.303	145.049	[M+H]+	27.97	145.04884:824 145.06683:267 145.09582:107 146.04793:160 146.08061:1223 147.04507:107 147.06241:160 147.07147:160 147.08118:324	58.06433:94 70.06440:181 80.04914:528 85.02653:47 97.07563:141 106.02985:135 124.03893:876	10	874	6	1053	608	1569	1336	1054	982	1350	1362	634	1835	1223	619	1808	7	1147	5	1476	760	859	1271	1131	745	1079	566	606	1307	834	912	713	701	5	1170	22	1091	818	905	768	441	1163	632	720
7.886	145.049	[M+H-H2O]+	71.81	145.04911:11086 146.05254:802 147.05405:399 147.07565:17391	41.03849:455 43.01766:286 69.03302:1004 85.02768:1206 86.03312:86 97.02785:446 109.02934:117	4	3598	22	6472	3919	4027	3772	3923	6794	650	2597	5138	461	5485	4244	4529	11	4166	19	477	3170	4324	1066	3980	4584	2054	2439	3727	3644	5477	834	5961	4458	8	5082	21	2042	3688	3859	2172	6006	1135	2569	4241
6.987	145.059	[M+H]+	47.25	145.04825:2872 145.10534:580 146.06147:580 146.10935:387	39.02328:1630 41.03876:1746 42.03405:1514 44.99683:243 53.03862:3831 55.01841:243 58.06486:232 65.03888:6098 66.03737:709 67.05387:1614 67.64714:64 68.05255:169 69.03348:105 70.06496:254 73.04591:96 77.03869:1044 78.03406:17179 78.60125:89 78.70576:73 78.80170:121 79.04164:5904 79.24821:80 79.87717:70 80.04889:1511 80.48117:64 81.05411:112 82.06407:216 84.04390:221 91.77317:340 92.05002:53067 92.…	5	2149	12	4412	1534	5412	4294	3633	1896	4389	2237	1432	2078	2851	1697	4617	12	2623	9	3866	2228	3175	3850	4518	2015	2564	1669	1861	2863	2291	2883	2215	1497	0	2866	7	3152	2514	2727	2082	1489	3503	2303	1810
1.619	145.065	[M+H]+	33.58	145.06386:4341 145.10243:596 146.06132:894	53.03873:135 63.02258:210 65.04079:715 77.03852:7378 79.05418:7183 80.05630:414 90.03337:1557 91.04164:2850 94.04115:528 104.04991:484 106.06530:9865 107.06804:1001 117.04459:933 118.05285:19129 119.05582:1445 120.05951:60 122.03605:182 123.04018:54 131.06084:4248 132.06728:1845 132.67477:296 133.07639:46167 133.67426:109 133.77954:150 133.94249:110 134.07938:2830 135.08183:242 136.72652:49 137.0…	28	435	50	1391	280	1214	669	202	577	589	347	110	600	336	259	215	41	598	41	1919	970	521	1009	1838	748	909	162	123	358	377	305	74	288	56	573	55	2161	1013	903	755	738	1553	845	217
7.787	145.145	[M+H]+	202.73	145.14477:115834 145.67773:83 145.70544:110 145.71874:110 145.73060:83 145.73875:55 145.75910:55 145.78491:55 145.80338:83 145.82235:110 145.84000:55 145.85321:55 145.87865:55 145.91311:83 145.91802:55 145.93068:83 145.94755:83 145.97399:55 146.00673:55 146.02115:55 146.07068:208 146.08069:327 146.10578:83 146.14722:6670 146.17086:109 146.20024:83 146.21722:55 146.25797:55 146.32421:55 146.36414:…	30.03431:577 41.03839:40 43.05408:244 57.04478:1593 72.08082:8545 72.86162:51 73.08414:429 74.07122:1118 97.07528:91 112.09907:57 118.08604:38	27	12813	146	3773	3218	3504	3944	14232	3118	17298	43374	13027	18010	28322	8833	16554	42	15218	75	2516	1992	5524	3966	3743	6235	7689	18211	14734	50434	23728	22516	13117	13893	38	14809	88	5526	3630	9068	2434	4141	4419	7919	45341
1.972	146.059	[M+H]+	58.16	146.05957:2555 147.04371:319 147.06264:550 147.11436:92	41.03866:569 57.06979:197 65.03844:159 77.03771:237 81.07007:133 91.05453:159 94.04225:125 104.04783:128 110.05917:120 117.05669:80 118.06408:77	35	964	52	880	1022	1204	1413	848	766	1119	549	676	1368	771	1246	944	52	1171	47	2411	1545	1010	2111	1008	836	955	886	1274	812	1101	905	1507	779	40	1050	55	621	947	1087	1870	1297	966	872	815
1.393	146.06	[M+H]+	67.52	146.05980:7326 147.06287:772 147.07844:245 147.11552:184 148.06430:245 148.09740:123	43.01813:735 55.05375:152 65.03843:128 77.03711:299 91.05336:1019 105.06990:124 109.07380:96 118.06382:459 124.08693:96	13	889	0	520	792	1266	665	366	281	2850	1508	314	1504	1163	474	1077	18	808	0	2698	1563	401	2019	938	474	377	371	357	720	663	644	856	350	13	999	16	576	451	524	713	501	1362	153	494
2.358	146.081	[M+H]+	439.1	146.08078:33354 146.63731:65 146.97653:131 147.04211:348 147.06360:163 147.08412:2435 147.11929:333 148.08534:388 148.11448:131	41.03883:215 43.01823:2132 44.01312:667 45.03342:1287 55.05428:35 63.99701:150 69.03358:1612 86.06044:21831 86.84597:41 87.04422:2276 87.69343:51 88.04689:250 117.06960:71	29	10730	49	19926	15841	13240	12589	10087	14986	10356	10308	16297	10296	11992	11710	9814	37	13368	35	12390	13076	15419	10615	17374	18919	20069	8887	13153	10402	7953	5566	26432	8089	44	12855	6	12377	10748	12827	14223	14807	8891	9180	10124
7.662	146.081	[M+H]+	204.68	146.08066:9655 147.02022:529 147.04300:108 147.06889:2354 147.08140:860 148.06025:3381 148.08317:217 148.09596:435	42.03400:230 44.05012:150 56.04985:3923 70.06433:164 83.06040:44 84.04370:2829 86.06066:562 92.04903:291 100.07573:82 112.09880:317 129.10309:98	35	3442	43	1725	2235	3578	3116	3534	1036	7690	8698	1982	8754	5253	2491	7092	35	3603	46	11606	1694	906	8313	1498	1544	1390	1286	1363	2954	6519	8196	2205	1381	38	4513	30	4624	1468	1815	1134	1094	5038	1110	3901
7.351	146.081	[M+H]+	128.96	146.08055:2674 146.97758:203 147.04204:102 147.05055:102 147.06436:254 147.08378:277 147.11783:102 148.06057:254 148.08432:102 148.09526:277	68.05046:237 78.03378:1212 82.06459:112 97.07500:9 124.03908:626	32	2076	30	1420	2092	1477	1536	2005	1570	1870	2388	1698	2300	2000	2111	2322	43	2261	77	2713	2184	2499	2632	1862	2058	2794	1628	1899	1704	2027	4474	1668	1510	37	2547	32	2520	1862	1687	2211	2274	2463	1100	1826
6.623	146.091	[M+H]+	255.29	146.09207:17885 146.11536:98 146.97884:170 147.04356:285 147.06255:169 147.09475:1270 147.11418:191 148.04649:68 148.09586:211	41.03916:91 43.01797:1012 45.03301:376 69.03335:169 72.08167:2075 82.05242:47 86.06052:687 87.04344:440 91.05377:7 94.06501:57 111.05408:102 114.09117:297 118.08365:72	84	5599	130	4687	8499	5423	4691	6894	4328	7998	6147	9197	4842	6211	7988	4870	151	6497	88	3555	10858	3530	10354	6364	4718	3339	7895	8066	8302	10829	4822	8075	8684	94	6730	124	6168	5970	6003	9212	6646	3937	5748	7736
3.591	146.092	[M+H]+	342.3	146.09206:12461 146.88512:22 146.97965:100 147.01279:22 147.06495:82 147.09449:796 147.98320:22 148.00577:59 148.06884:34 148.09496:107 148.13245:34	42.03368:120 44.04950:1416 58.06448:41 83.06129:61 109.07424:40	21	8178	10639	10518	8879	8757	10037	9659	11430	4823	7122	7048	6726	11045	11681	8941	18	8445	12859	7838	4345	13354	6135	8332	8336	10566	9027	9502	14646	9992	10394	8106	9634	12	8624	15180	9146	8904	9201	6598	10388	8516	11958	9688
6.809	146.107	[M+H]+	221.81	146.11716:16737 146.15254:51 146.38394:51 146.41877:34 146.66612:34 146.74691:34 146.81922:34 146.85956:51 146.87623:34 146.90856:34 146.93750:34 146.95537:34 146.96873:68 146.98006:51 147.04354:103 147.06229:120 147.12000:1494 147.33183:34 147.34632:34 148.05629:34 148.08563:34 148.09653:94 148.12264:152 148.13832:51	42.03389:133 45.03321:366 58.06552:18706 58.51389:57 58.91061:150 59.07280:4600 60.07993:308 81.04454:684 87.04361:645 100.11195:68 106.06478:33 118.08595:2812	131	4827	91	2113	2931	4921	6030	2392	2252	8593	15226	1256	24248	12505	1578	9021	86	5375	88	5571	1616	2486	2316	3340	1716	3156	1744	8363	4474	4956	19414	2110	1876	56	5626	92	4956	5472	4884	1423	2107	8300	6554	4241
2.902	146.117	[M]+	77.86	146.11664:3211 147.04343:463 147.06531:210 147.08072:158 147.11836:348 148.11110:158	41.03847:79 43.01791:265 77.03758:54 87.04366:1066 107.07100:173 109.07415:25 112.03958:45 122.02770:214 124.09094:13	47	1544	649	1981	3449	2172	2234	2220	1376	4815	1272	1082	3330	1993	1161	2302	290	1613	0	3950	3508	1659	3854	3344	1754	1388	952	1477	2981	918	2476	1896	946	39	1757	646	1786	1830	2370	2442	2667	2620	1325	1679
6.176	146.117	[M+H]+	95.63	146.11725:4324 147.04351:444 147.06404:103 147.11959:648 148.04785:155	42.03374:38 55.05434:48 58.06545:76 63.02252:516 81.06950:12 89.03721:1627 135.04337:12	51	2358	67	2124	3456	2565	2853	3145	1883	4670	3662	1522	4078	3330	1732	2825	53	2692	54	5675	2781	2305	4104	2504	2033	2582	1148	1427	1652	1878	3891	1593	1250	56	2983	62	3349	2313	2511	1339	2246	3612	1655	2455
7.53	147.022	[M+H]+	254.92	147.02190:18163 147.06376:159 147.08133:159 148.02367:912 148.04751:80 148.05921:297 148.09609:367 148.10691:448 148.13430:119 149.01872:647 149.04448:317 149.05934:498 149.09234:203 149.10929:159	43.01776:532 44.05003:1281 53.03864:570 58.99535:1177 68.04950:1413 71.01115:49 74.00552:413 81.03302:1185 83.05011:29 84.04368:213 86.06007:1538 97.02782:88 101.01627:3993 108.04399:670 118.08447:21	0	11004	0	6149	4220	3240	3039	11602	4124	13023	9238	10172	35515	7242	9511	8997	0	13094	0	11667	8335	7130	22096	3074	6149	10889	5221	4840	6301	16877	66483	4473	7559	0	12665	0	34910	9827	3579	9703	7765	17253	3635	6110
4.744	147.043	[M+H]+	90.89	147.04317:4726 147.08429:97 147.11590:130 148.04574:487 148.08373:65 149.02209:192 149.04372:283 149.05844:846 149.09968:65 149.13334:211	41.03884:271 44.04921:314 57.03329:137 65.03774:234 77.03816:1158 79.05361:182 84.04014:96 91.05386:794 93.06953:253 103.05454:597 105.04521:134 107.07260:266 121.06461:373 124.07593:190	6	3077	17	2324	2458	3331	3595	4085	563	2025	2173	2981	2468	4737	983	3539	8	2876	1	3130	2299	1328	2986	2879	3494	2730	3923	3389	1918	2514	1996	2629	1804	8	2693	15	2714	2297	2824	3079	1802	3217	1401	3237
4.871	147.044	[M+H]+	113.43	147.04326:6865 147.06651:163 147.11561:176 148.04676:674 148.08157:66 148.09646:282 148.13503:132 149.02219:300 149.05934:1217 149.09409:66 149.13201:165	42.03404:145 54.03398:1743 55.05369:15 65.03846:345 69.04340:144 81.04447:9252 82.04809:416 91.05397:1987 94.06298:140 103.05367:370 119.04833:386 121.06293:158 127.03641:256	6	2058	13	2324	1909	2492	2477	2847	2948	1579	1882	2401	1841	3070	5219	1853	11	2854	15	2008	1510	4913	2252	1509	1810	1565	2470	2372	8038	1841	1996	1933	1792	14	1997	17	2486	1844	1905	1516	1345	1663	5638	2058
4.622	147.044	[M+H]+	82.2	147.04320:2620 147.06557:140 148.04682:299 149.02148:140 149.04497:292 149.05879:604	39.02304:2150 44.04950:300 51.02351:12712 52.02596:470 53.03870:7411 55.01820:1424 65.03863:6000 66.04567:1061 76.80822:1406 77.03883:228809 77.35214:285 77.47080:438 77.60490:584 77.71976:478 78.04255:10949 78.19321:379 78.59050:245 78.67635:288 79.04911:801 81.03306:1008 90.77962:671 91.05434:83742 91.66192:257 92.05716:5839 92.79227:314 93.06980:28866 94.04141:4496 95.04831:1141 102.04679:4041…	0	3077	17	2463	2239	3331	2977	3354	165	2025	3029	2981	2468	6436	330	3539	8	3512	19	3130	2299	185	3106	2879	3494	2913	3923	3989	320	3191	3063	3273	2238	8	3407	1	4151	3874	3729	3079	3038	4032	114	6158
1.992	147.044	[M+H-H2O]+	29.93	147.04380:2446	39.02276:326 43.01811:298 51.02264:175 55.01828:404 65.03834:430 68.99702:274 77.03751:247 83.04832:134 91.05413:217 95.05115:137 103.05354:128 105.95318:77 111.04408:171 119.08634:92 123.04372:92 133.95973:108	20	862	0	353	610	311	316	418	409	535	1174	672	194	905	486	633	6	760	13	430	606	2137	632	379	528	756	1292	1041	1250	719	828	520	1572	10	1000	0	811	924	617	1207	861	546	1114	2610
5.285	147.044	[M+H]+	72.05	147.04391:7324 147.11653:159 148.04614:648 148.11359:347 149.02351:204 149.04482:402 149.05877:436 149.09721:58	43.01783:1615 65.03789:237 77.03817:64 91.05397:957 119.04835:230	6	1884	9	1228	2516	2114	1928	2320	1584	1800	1768	2271	1568	2815	3374	1723	6	1899	0	1874	1715	3257	1934	1764	1395	1511	2179	1869	5443	1817	2314	1802	1469	6	1707	11	1797	1761	1460	1845	977	1439	3510	1833
5.055	147.044	[M+H]+	83.52	147.04359:7766 147.06563:228 147.09868:75 147.43575:50 148.04713:714 148.08591:75 148.10064:50 149.02250:354 149.04504:314 149.05927:1561 149.13209:75	42.03398:35 54.03402:287 65.03836:527 77.03817:468 91.05403:1830 95.06018:206 103.05400:137 109.07630:622 119.04746:379	6	4350	8	2926	3669	4049	3927	4649	2066	3089	6500	3881	4750	9343	2510	5223	13	5507	15	5239	3095	2220	6548	3330	3696	4496	5044	4737	2504	5049	7790	3611	3153	14	5845	8	6816	6068	6580	4943	3013	6649	1830	8630
3.015	147.044	[M+H]+	33.71	147.04406:3810 147.06565:197 147.09057:945 147.11389:330 148.04439:76 148.08640:76 148.09440:152 149.02319:238 149.04396:311 149.05909:767 149.09508:537 149.10836:76 149.13170:276	42.03352:425 55.05380:190 66.04719:149 77.03824:285 91.05426:263 103.05412:140 106.06795:118 124.08816:108	17	863	6	247	481	450	243	374	197	324	579	551	647	587	507	363	5	778	6	406	910	738	1256	854	685	762	1751	1669	1270	1635	832	1841	1985	1	903	0	732	815	886	1621	817	630	585	1204
7.231	147.064	[M+H-H2O]+	64.61	147.06452:8116 148.06720:591 148.09613:328 149.02372:102 149.04466:284 149.05687:2065 149.06895:170	41.03867:408 53.03835:314 55.05404:189 58.06445:280 59.07201:250 65.03870:325 67.05426:410 78.03380:789 84.07952:148 92.04911:1980 94.06465:1680 95.06666:236 98.09532:150 120.04507:124	155	2797	121	2782	2380	3411	3550	1994	3353	1475	2562	3775	2179	5540	3699	1708	107	2794	100	3530	1988	3624	3787	4127	3264	3742	1493	1434	4600	5614	1582	5355	861	83	2751	105	2984	1603	2786	1298	1758	1403	1239	1776
3.068	147.092	[M+H]+	35.75	147.09068:1643 147.11560:264 148.04807:82 148.09340:395 148.11350:82 149.02187:204 149.04567:316 149.05903:551 149.09397:433 149.13112:393	41.03865:294 53.03842:208 58.06479:214 79.05388:602 83.06097:170 91.05463:370 103.05326:211 105.06908:338 119.08539:73 122.05941:105	50	550	47	700	927	341	332	778	864	201	121	382	99	300	477	214	54	604	47	1013	831	1636	194	1810	737	1091	454	992	336	593	293	1165	1606	42	513	36	193	554	407	1818	1425	261	512	297
8.547	147.113	[M+H]+	81.86	147.11247:13707 147.15670:40 147.81430:27 147.88516:27 148.06004:251 148.09644:113 148.11496:938 149.02704:372 149.04465:278 149.05847:635 149.09814:54 149.11730:149	42.03373:85 56.04899:434 67.05380:44 82.06531:27 84.08049:3023 85.08477:246 100.11164:8	75	3018	79	939	1149	740	757	1218	1104	4185	5842	3049	2286	2815	949	3392	77	3986	170	1140	1742	7014	1571	2341	4245	8171	4580	6395	9292	6757	3318	6522	2459	65	3385	104	2146	1515	2495	2072	1791	1523	1399	3095
7.637	148.06	[M+H]+	114.64	148.06063:11845 148.09643:956 149.04622:425 149.06218:695 150.07342:554	39.02337:280 42.03439:141 45.03392:128 58.06511:61 60.04500:61 65.03811:190 69.04454:367 73.02923:140 83.06018:1880 84.04433:6093 85.04820:501 86.05954:76 88.03868:103 97.03913:580 100.07539:65 102.05627:413 121.02850:120 130.04817:235	36	4517	29	5381	1383	6218	3704	2950	2811	5844	5026	2211	11080	3158	2355	5028	21	4343	30	13432	3182	2202	3515	6089	6470	3792	3336	2081	4910	2834	3500	6981	1449	33	5024	31	4150	2954	4322	1046	2383	5292	2635	5693
7.971	148.061	[M+H]+	4297.89	148.06011:277607 148.09836:47 148.24859:48 148.29338:73 148.32383:48 148.36830:48 148.42978:97 148.46068:48 148.48293:48 148.51287:48 148.53605:73 148.57913:48 148.59208:73 148.61112:136 148.62602:73 148.63973:48 148.64783:97 148.65792:121 148.67093:97 148.68577:48 148.70629:121 148.72002:48 148.72968:73 148.74345:121 148.77190:219 148.78192:121 148.79031:322 148.80364:121 148.81667:129 148.83949…	41.03881:7494 42.04166:194 44.01255:116 56.04969:17340 57.05265:701 71.01345:210 84.04422:77680 84.57837:223 84.76838:140 85.04648:3038 85.31017:102 85.46919:85 85.71372:102 86.04749:409 102.05418:2379 130.04875:584	136	167200	256	188972	109277	182249	144549	151929	186794	201025	218573	185705	158884	165838	146236	220686	232	197770	350	155834	162773	206390	190662	190357	161060	136905	132589	152574	158492	168361	149865	226714	143914	194	188497	269	200859	198826	183911	110009	190268	182430	174344	186855
7.611	148.096	[M+H]+	76.87	148.09627:8689 148.13557:58 149.02255:451 149.04368:261 149.06041:322 149.09866:900 150.02850:58 150.05423:295 150.07591:284 150.10098:178 150.11040:156	44.04952:116 58.06536:80 68.04910:114 72.05534:152 84.04419:2291 85.06481:617 92.04915:509 97.03950:310 101.01597:30 112.09800:142 118.08654:77 121.06349:11	167	3562	204	2646	1252	4704	6431	2504	1590	8712	3890	2953	8450	3230	2896	3405	216	4052	204	3511	2989	1542	4927	3048	2873	1515	2660	718	2216	4072	2834	2643	3375	274	3366	216	4326	3267	6076	1698	1834	3869	1834	2951
5.351	148.11	[M+H]+	62.31	148.11227:2283 148.13042:185 149.04396:315 149.05826:407 149.09273:123 149.11330:123 149.13197:247 150.07600:123	43.01779:520 55.05383:102 61.02992:115 65.03869:118 77.03923:137 91.05250:333 105.03126:77 109.00957:64 119.04797:102	0	566	9	1232	736	407	485	778	931	474	629	808	542	615	802	514	0	753	9	554	548	800	577	666	767	623	762	917	671	804	662	772	726	10	709	6	468	534	600	1111	857	428	640	548
2.615	148.111	[M+H]+	53.56	148.11212:1651 149.02361:325 149.04437:270 149.05857:558 149.09619:368 149.11524:163 149.13143:480 150.05487:822 150.09736:98 150.10879:98 150.13278:131	42.03379:288 55.05493:132 63.99881:252 79.02153:197 91.05343:176 105.06954:170 114.08977:99 124.08531:112 132.07913:185	13	1634	19	2705	1955	2842	2992	2750	1759	7272	674	2783	8823	1198	3920	1612	18	1711	6	2046	3440	917	2590	1992	1885	1055	1319	1030	1198	2088	425	4493	1154	17	2028	14	1565	949	1820	1089	1387	1715	900	1032
1.66	149.07	[M+H-H2O]+	32.69	149.06998:3827 149.09674:191 149.13073:169 150.02589:68 150.04137:101 150.05392:237 150.07338:484 150.09698:101 151.03877:208 151.07657:186 151.09627:205 151.11206:135 151.14552:68	43.01791:51 58.06535:111 65.03861:118 77.03797:3486 79.05400:3401 91.04181:1036 94.06524:507 105.03172:190 106.06465:5573 115.05411:156 118.05253:11017 133.07587:24888 134.07922:2058	503	3267	32	6117	5602	4074	4922	1986	5015	8453	5962	5023	303	5581	0	390	29	4055	7829	8974	0	331	373	201	0	2020	7550	111	583	2646	1582	6589	1393	821	4046	25	70	0	0	5371	6004	6671	1635	4504
3.663	149.093	[M+H]+	9.54	149.09515:1570 149.13141:430 150.03994:177 150.06398:264 150.09222:367 150.11174:106 150.13294:106 151.03901:199 151.07347:295 151.09478:176 151.11088:656	42.03365:289 43.05424:234 44.04920:255 53.03803:118 70.06585:99 78.04415:269 82.06471:128 91.05373:249 106.06391:161 108.05502:147 115.05469:122 119.08449:77 124.08579:89 136.01944:92	60	394	58	557	1702	331	416	959	441	489	360	357	215	247	340	207	74	420	72	369	1152	562	853	347	558	777	353	462	296	376	227	661	382	63	491	59	303	661	346	1238	728	368	595	272
5.827	149.095	[M+H]+	9.02	149.09533:2984 149.13111:339 150.04422:181 150.05863:181 150.09881:504 151.04001:257 151.07323:375 151.09751:90 151.11084:543 151.14746:274	41.03863:246 53.03779:142 58.06446:216 77.03800:299 91.05353:372 94.06341:180 105.06877:176 109.00876:105 109.07435:102 115.05198:140 120.08733:80 124.08660:115 128.06275:77 136.01869:80	45	1176	57	1472	1382	769	1018	1361	1342	507	379	1566	386	752	1360	599	54	1220	73	605	1294	1868	633	1229	1254	1362	1542	1529	746	1230	641	1664	1545	81	1042	59	779	1243	783	2116	1683	705	1090	868
3.81	149.096	[M+H]+	8.64	149.09579:2716 149.13090:1174 150.06310:84 150.07854:168 150.09843:392 150.13628:126 151.03899:84 151.07401:264 151.09384:126 151.11117:849	41.03806:351 51.02224:74 53.03861:78 55.05430:265 58.06527:34 65.03888:92 69.06967:72 77.03840:1001 91.05483:1185 103.05301:145 105.06934:367 121.08837:148 124.09668:30	55	940	57	1370	543	892	924	385	1231	250	460	959	271	953	842	396	77	1093	68	605	598	1407	463	1019	1390	1699	985	1552	594	1161	454	1022	1015	56	1105	68	842	1167	865	2534	1703	951	1153	657
3.222	149.096	[M-H2O+H]+	7.09	149.09534:1859 149.13064:443 150.04737:177 150.06146:106 150.07440:142 150.09264:803 151.03963:237 151.07426:210 151.09356:459 151.11060:494 151.14732:177	55.05403:181 58.06333:189 69.04348:150 73.02853:121 77.03869:248 79.05379:210 83.05929:124 91.05334:254 105.06944:270 117.05763:165 136.02005:123	86	693	70	1289	655	570	764	336	916	398	294	718	256	368	831	300	56	729	75	664	428	1195	498	902	946	1138	652	1026	439	746	328	1056	926	56	959	105	698	1067	818	1419	1248	698	963	409
2.551	149.131	[M+H]+	64.78	149.13126:1650 150.05408:2551 150.08816:70 150.10047:140 150.11865:70 150.13429:175 151.03892:225 151.05723:481 151.07661:139 151.08605:139 151.09455:208 151.11084:679 151.14549:212	46.06515:126 53.03828:163 58.06570:140 63.99952:108 78.03247:224 81.06889:153 91.05359:151 94.03949:124 98.09600:121 105.06965:115 118.06436:193 120.08063:105 124.08444:89	53	764	55	362	1075	438	293	366	173	1256	575	229	909	564	239	331	50	883	44	539	653	399	1314	1042	614	736	877	372	712	633	376	551	872	58	618	52	851	929	618	945	544	996	587	885
4.441	149.132	[M+H]+	21.14	149.13185:3323 150.06276:126 150.07556:219 150.08955:374 150.10098:126 150.10683:63 150.13475:316 151.03833:126 151.07539:182 151.09461:223 151.11099:345 151.14832:240	43.01712:332 44.04987:1029 55.05416:220 58.06548:112 65.03866:182 70.06487:118 77.03822:388 81.07050:121 86.07300:121 91.05420:582 104.06065:318 107.04865:294 109.07545:86 113.01550:126 115.05502:238 117.06868:218 122.07269:252	44	1182	32	1302	813	828	872	266	1098	222	413	1740	525	1121	1441	854	62	1097	48	1086	551	1418	346	1342	1381	1710	2078	2612	1268	1706	623	1736	1933	35	1327	38	864	1474	1090	1314	2288	612	1058	1518
1.399	149.132	[M+H]+	134.5	149.13223:5313 150.06467:193 150.09058:387 150.13608:592 151.01158:290 151.03819:193 151.07444:290 151.11152:535 151.12623:193	43.01761:412 55.05422:153 77.03818:333 83.04702:170 91.05429:475 105.07013:153 107.08425:140 109.00890:136 117.05719:193 123.08625:137	77	492	69	422	194	356	230	166	175	285	323	272	267	299	288	283	89	669	60	274	414	379	1198	397	421	551	402	305	427	474	372	593	1235	129	1082	74	325	419	696	1203	501	537	559	1510
1.527	149.132	[M+H]+	81.71	149.13239:2326 150.02523:61 150.04438:91 150.06149:91 150.08850:91 150.09489:121 150.10340:61 150.13421:227 151.03623:166 151.07429:348 151.09366:151 151.11161:473 151.14760:121	41.03904:374 55.05397:167 66.04429:133 68.99657:108 77.03792:220 79.05392:223 81.07010:140 91.05338:203 105.06930:118 115.05400:129 124.08570:124	56	1191	69	676	513	1232	1489	641	543	1996	1071	703	2266	864	598	1040	92	1969	60	2291	1736	593	2134	942	1234	1016	975	676	1141	1019	967	1777	1627	65	1198	74	1352	1573	1444	1886	1003	1477	866	1510
7.54	150.054	[M+H-H2O]+	84.2	150.05444:8062 150.07480:522 150.08639:81 151.03468:163 151.05815:730 151.09104:82 151.14455:82 152.05765:123 152.07157:204	41.03853:449 43.01790:375 44.04936:386 53.03908:587 58.06479:524 65.03888:162 68.04841:411 74.00526:134 78.03362:495 81.03302:699 86.05935:410 92.04858:1484 94.06480:845 101.01618:995 108.04388:244 120.04335:118	95	5404	110	4696	6019	6142	5322	6657	5213	6057	6186	6930	5959	7038	6730	7128	90	6843	113	6347	7077	5681	7143	5016	6463	5898	5421	6194	6962	5805	6054	5393	5323	107	5800	97	6457	6328	6485	5164	5550	5836	5495	5290
8.858	150.054	[M+H]+	20.7	150.05419:2020 150.09089:50 150.11197:375 150.93459:34 151.03937:133 151.05863:157 151.09587:108 151.11063:119 151.14726:34 151.94728:51 152.04164:34 152.05913:67 152.10834:67	41.03755:644 53.03912:327 58.06548:367 65.03830:120 70.06493:121 81.03483:436 84.04399:159 93.05543:254 108.04431:96 114.09000:118	144	1165	102	1462	969	2056	1869	1530	1226	813	867	1669	246	1491	994	1191	94	1214	112	277	887	1489	475	1088	1857	1658	623	938	1516	1345	396	1152	378	120	1354	97	1077	1347	2323	784	1103	791	1320	1563
3.02	150.076	[M+H]+	16.57	150.07579:2917 150.09101:147 150.10090:74 151.04286:184 151.07512:371 151.09689:147 151.11070:364 151.14879:111 152.04947:147 152.06964:240 152.10497:215 152.11573:189	41.03860:519 44.01268:184 55.05448:168 62.92803:128 67.05371:143 70.06308:105 77.03806:260 91.05362:248 94.04108:146 105.07081:134 107.08849:124 119.04849:89 130.06424:252 139.12240:102	56	354	30	249	334	248	281	470	269	237	298	312	304	319	359	415	52	348	18	426	433	351	390	343	352	386	277	456	670	316	427	332	1207	29	1228	41	383	465	283	355	394	267	299	417
4.633	150.077	[M+H]+	57.81	150.07718:6049 151.03875:122 151.07944:588 151.11055:218 152.06629:122 152.10712:92	39.02282:318 41.03824:399 44.04949:352 51.02303:1309 53.03905:1021 55.01804:241 58.06520:105 65.03845:665 69.05042:150 77.03872:19187 77.51098:64 77.65370:83 77.80931:80 78.04249:1008 78.59549:77 79.05322:121 81.03305:223 82.03998:147 91.05416:7413 92.05751:528 92.80386:73 93.06988:2839 94.04096:715 95.04816:154 96.05449:118 103.05419:7560 104.05710:561 105.04461:448 106.04752:112 109.05189:174 1…	33	3927	27	5726	5393	4762	5434	4025	675	3135	1691	5081	2238	3350	827	2105	17	4203	30	3636	6692	876	4214	5199	5238	6318	5589	2957	530	3203	1901	3898	3343	21	4418	28	4716	6512	5795	6912	7055	4026	866	2324
6.143	150.077	[M+H]+	816.21	150.07725:129806 150.63081:99 150.76232:148 151.00570:148 151.03791:148 151.07920:7522 151.10856:196 151.52046:148 151.59821:148 151.62518:99 151.66150:99 152.05592:148 152.08028:310 152.12638:148	42.03413:575 55.02977:426 58.06455:128 65.03825:139 67.02882:144 68.04923:182 77.03876:142 82.03973:498 92.02385:455 94.03969:432 109.05131:1528 119.03485:942 123.06582:211 133.05068:1309 135.05287:511 150.07744:6830	37	51478	84	47572	60769	45143	40792	53187	53146	36028	57819	61039	31932	55241	56571	56740	49	63650	44	37812	50827	67158	42345	48946	51217	63432	61497	62591	60061	54966	53776	44530	61410	45	63241	72	57981	75387	55365	73617	64332	52476	71816	68464
4.445	150.077	[M+H]+	71.86	150.07653:6831 150.10556:87 150.13432:148 151.03989:89 151.07832:361 151.09738:89 151.11067:242 151.14703:118 152.04094:59 152.07141:206 152.11715:89 152.14261:89	42.03400:329 44.04978:555 51.02301:746 58.06443:111 65.03883:223 69.06975:124 77.03875:5929 78.04261:308 79.05359:222 86.06856:102 91.05420:2277 92.05746:188 93.06924:894 103.05387:2744 105.04414:478 107.04860:184 109.01135:158 113.01272:115 117.06986:210 121.06460:1634 133.05153:143	24	217	14	206	181	184	205	231	5247	227	136	206	192	286	5039	260	35	239	17	241	180	5053	288	241	210	175	208	215	4232	179	360	254	159	48	205	53	289	275	266	285	356	318	5584	213
3.924	150.077	[M+H]+	42.81	150.07678:5123 150.10522:82 151.04177:123 151.07726:390 151.10960:566 152.06903:257 152.08334:164 152.10344:123 152.11884:123	41.03905:227 44.01515:115 55.02879:143 58.00877:218 67.02840:232 77.03828:236 80.04800:260 85.01868:337 92.02380:879 94.03876:637 103.05361:158 109.05052:236 113.01417:530 119.03501:2492 122.02840:80 133.04997:347	21	2844	17	2622	2254	2402	2287	2750	2872	1483	1815	4720	1766	2626	4192	2441	21	2668	6	1959	3152	4699	1735	3071	2765	4717	3698	4326	3084	4148	1923	3727	3449	27	3200	6	3177	3347	3066	4259	4028	2443	3664	3108
8.984	151.035	[M+H]+	334.38	151.03536:35427 151.09225:28 151.11987:28 151.47397:28 151.57162:55 151.58062:28 151.60377:55 151.62091:28 151.62869:28 151.67788:55 151.69787:28 151.73160:28 151.74217:41 151.76095:41 151.79734:42 151.84385:42 151.94184:28 151.98289:28 152.03644:5516 152.07126:27 152.10811:55 152.12466:69 152.15483:28 152.20530:42 152.23105:28 152.28737:28 152.29931:42 152.31809:41 152.33763:28 152.38117:42 152.…	41.03783:55 66.01874:2657 68.98219:6967 77.03759:28 83.04774:25 86.99270:318 96.98752:930	452	31662	416	28802	27084	23811	26812	29224	30973	30178	48141	46471	21283	33598	31161	29531	467	36094	896	22261	30605	36141	20501	25274	32948	43808	33791	34356	37690	30321	34748	27152	32981	397	37670	495	33740	35726	33957	36809	35499	30858	34219	34573
4.047	152.023	[M+Na]+	41.9	152.02245:1643 153.02298:258 153.05373:462 153.08934:474 153.09820:171 153.12644:4818 154.09809:258 154.13024:568	46.06465:131 67.05315:56 95.08553:23 130.04018:2021	20	1250	8500	1755	1359	1671	1607	1707	2169	1069	676	1053	1877	1526	1181	1397	8	1344	7904	1525	1625	1556	1050	1354	1440	1117	1262	1307	1198	1474	988	1373	1303	11	1221	14357	1433	969	1610	1190	1566	2221	1849	1097
2.857	152.049	[M+H]+	28.9	152.05202:5279 152.07324:235 153.05237:315 153.12674:1031 154.12979:393	43.01728:167 45.03394:146 71.04919:128 79.05366:136 81.06973:205 89.03865:150 98.05792:166 117.03444:77 139.11718:77	15	965	597	787	803	870	944	927	765	672	1228	1214	1215	1344	2387	1548	3	1284	843	887	988	745	919	874	1342	997	1528	1746	1550	1384	1457	1018	1223	16	1263	719	898	803	1000	1111	927	866	956	1536
6.253	152.056	[M+H]+	97.21	152.05622:26733 153.05809:1008 153.12672:1525 154.06132:123 154.08614:225 154.12991:456	43.02892:217 55.02926:129 63.02330:263 77.03789:801 81.04372:238 87.04429:48 89.03845:5476 93.00810:60 95.05822:195 107.04756:605 110.03443:479 117.03274:2035 118.06427:118 124.08502:54 125.07128:87 135.04153:2219 145.02673:351 152.05508:336	12	4683	1775	2882	1743	5117	3656	1981	1526	11948	2976	1337	10241	2064	1138	2809	20	4800	1776	15637	3998	1660	8688	3996	2850	2220	1671	1875	2263	2436	4868	2187	1897	19	3583	1339	3351	3091	3741	2073	1818	7236	2282	2494
5.926	152.057	[M+H]+	1296.78	152.05638:113971 152.72537:110 152.77744:110 153.05835:5860 153.09018:110 153.12679:1274 154.06023:412 154.12809:275	43.02908:229 55.02890:267 107.03433:73 109.05082:114 110.03557:1698 135.02982:4074 139.12183:37 152.05568:935	9	67460	57574	60241	57412	56148	59085	65902	51702	50436	83218	69898	59322	78215	60521	82573	17	77272	62781	61412	53268	60949	67177	61364	62101	58962	73956	77068	67266	75303	86882	56988	71377	18	76180	62482	75368	75107	65858	60811	63898	69873	63714	78127
4.693	153.018	[M+H]+	18.05	153.01785:804 153.05406:1287 153.09436:139 153.12684:5982 154.02241:140 154.05835:140 154.13054:728 155.06846:105 155.08117:195 155.11180:243	41.03772:311 55.01834:143 65.03827:150 70.06492:140 77.03790:260 81.06989:200 89.03819:681 93.06967:209 103.05303:250 109.06481:105 117.03250:386 119.04826:124 121.06399:373 135.04403:149 145.02645:155	22	769	42	812	1278	720	877	1311	671	816	494	600	735	598	577	886	23	790	31	849	1262	981	2191	880	694	1299	440	615	757	1022	957	534	958	42	1014	30	1160	1079	1028	953	1133	1032	966	756
2.082	153.054	[M+H]+	74.89	153.05350:6927 153.08970:220 153.12704:10721 154.05243:1035 154.12939:1106 155.07654:330 155.15367:2047	34.99523:1137 46.99505:15857 48.99010:1743 61.01056:48987 62.01808:11728 62.99091:4933 63.99804:161759 64.41937:581 64.49216:522 64.99857:2101 65.99356:5999 78.78486:3012 79.02350:440636 79.48638:2601 79.84370:1011 80.02343:13285 80.14651:703 80.26804:641 80.36324:783 80.46471:817 80.61275:586 80.68496:444 80.83398:497 81.01699:23355 81.49360:445 82.02049:820 121.02793:461	18	118	44	70	348	50	57	27	286	4688	2833	1272	16	68	257	470	36	144	48	33	57	414	54	98	41	300	103	68	302	86	377	23	362	20	154	34	441	374	300	102	505	50	360	546
5.52	153.054	[M+H]+	16.05	153.05448:1352 153.08836:139 153.10164:208 153.12657:1286 154.05020:54 154.05821:109 154.08647:81 154.10587:156 154.13041:136 155.04412:54 155.06997:81 155.07918:183 155.10559:211 155.11932:54 155.14200:204 155.15277:81	43.01727:256 55.01712:179 70.06463:265 79.05395:266 81.06946:201 89.03762:546 93.06937:182 95.08415:167 105.06831:224 107.08534:189 109.10111:143 117.03215:189 121.10089:232 135.04243:170 146.03633:115	42	836	10	680	489	443	657	354	598	255	509	415	398	444	392	923	31	856	31	533	563	1108	471	907	649	781	319	420	581	898	661	281	650	25	592	25	1016	912	746	854	1216	879	795	783
2.279	153.054	[M+H]+	44.51	153.05403:9569 153.09140:402 153.10341:429 153.12682:6349 154.02552:54 154.05738:735 154.08548:134 154.09654:80 154.13079:1025 154.15698:107 155.03518:81 155.05955:155 155.07999:568 155.10684:240 155.14259:254	65.03870:469 108.02382:49 121.02940:2242 135.04343:18	14	3930	40	1486	4256	3743	3306	5546	1018	4550	4243	1796	4874	9416	3075	7009	21	4329	13	10100	5354	1582	12560	4411	1568	2517	5847	2062	5681	4194	8950	4597	4983	23	4288	48	7484	3433	3859	3182	1627	10672	2250	8586
4.748	153.054	[M+H]+	21.69	153.05732:2417 153.09018:260 153.10367:113 153.12726:8974 154.05532:221 154.08692:77 154.12995:1168 155.08524:153 155.11269:191 155.14255:239	43.05429:431 53.03783:133 55.05442:140 65.03793:198 77.03785:523 81.06946:208 89.03839:1139 91.05345:407 93.07038:223 106.03971:240 109.10086:105 117.03349:694 121.06377:333 135.04355:501 145.02713:160	27	732	44	943	449	836	791	941	278	1396	1102	569	1015	1994	510	1417	52	1110	35	1896	490	529	1599	421	454	373	723	272	1280	928	1174	727	413	29	955	32	1024	514	677	304	304	1667	539	1200
3.944	153.054	[M+H]+	73.57	153.05395:3884 153.09822:251 153.12704:2188 154.05540:369 154.08459:56 154.09512:112 154.13031:304 155.00600:56 155.04897:56 155.05715:56 155.06579:84 155.08192:209 155.10526:139 155.11767:381 155.14051:161 155.14824:56	41.03849:217 65.03820:492 80.04771:75 106.03950:39 121.02720:1649 124.03925:75 133.04871:149 136.06281:317 150.07536:55	30	5489	32	3159	5018	4038	4617	5625	2768	4068	7126	5479	4090	10184	4852	9443	28	4902	38	7248	3861	4585	6303	2972	2824	3946	6323	3411	8269	4822	8742	4141	3474	24	5415	43	5265	5392	4334	4250	3545	7245	3689	9344
1.519	153.054	[M+H]+	15.77	153.05417:2461 153.09122:465 153.10839:103 153.12661:1214 154.05690:308 154.08633:269 154.12844:229 154.14059:103 155.03260:186 155.04328:69 155.07535:187 155.08351:103 155.10669:1250 155.12084:103 155.14288:222	43.01833:284 55.05491:323 67.05364:166 77.03804:368 85.06464:151 91.05378:260 93.06965:151 95.04996:142 97.06438:108 103.05394:154 107.07283:515 109.10077:108 119.04867:115 121.02808:151 124.07759:105 132.06941:484 150.02461:155	33	804	58	954	625	799	908	615	637	471	794	494	501	1206	398	874	32	1028	34	1044	562	1322	850	779	1020	1306	612	624	692	539	1354	530	1063	42	813	25	1203	1129	1248	842	1191	1155	1143	878
6.095	153.054	[M+H]+	25.66	153.05547:6937 153.08925:821 153.12687:1095 154.05760:1094 154.08580:5127 154.12961:548 155.08595:1369	43.01767:279 56.04933:193 65.03779:227 72.04433:112 77.03846:489 81.06883:292 89.03846:1884 91.05387:987 93.05717:201 94.06530:184 103.05502:143 108.04426:385 117.03299:612 123.06680:175 132.01880:86 135.04345:443 137.05944:252 145.02830:171	14	827	45	1169	584	793	1241	604	1457	250	330	553	189	327	599	478	32	1026	61	759	629	1981	542	1199	1524	1777	556	728	437	897	605	402	1164	18	1032	45	1259	3026	1683	1364	1870	1114	1546	633
2.614	153.058	[M+H]+	20.32	153.06559:1956 153.08992:314 153.12705:2299 154.05122:259 154.06877:156 154.08608:259 154.12765:208 155.03308:156 155.07370:351 155.10545:424 155.14172:294	70.06429:510 81.06993:300 84.04224:52 94.06472:248 95.08508:132 98.09646:11330 99.09891:747 105.06988:44 119.08659:163 121.09972:143 129.06937:37 135.04390:124 136.03740:295 148.03876:139	30	1120	60	1001	1112	1131	567	839	615	469	529	1162	701	860	1519	844	49	1979	65	593	1389	900	768	902	857	1116	1428	1310	809	1385	824	1472	1642	58	1046	37	1042	891	855	2340	1066	658	764	984
6.874	153.072	[M+H]+	17.77	153.07601:3819 153.08844:231 153.09877:54 153.12765:1151 153.56143:55 154.04959:82 154.08543:136 154.13008:200 155.07788:55 155.10641:82 155.14175:109	55.01822:159 69.03383:250 77.03748:180 81.06925:156 85.02788:234 93.05748:128 97.02771:121 106.06425:386 115.03676:96 128.07059:131	45	674	38	703	697	584	791	397	747	808	354	798	738	746	606	1191	50	620	51	900	643	966	643	832	744	560	422	493	721	753	546	728	445	41	599	30	832	631	1339	488	636	682	837	646
3.763	153.101	[M+H]+	24.18	153.09228:874 153.12698:26407 153.66676:100 153.81127:67 154.05710:167 154.09387:244 154.13001:2711 155.06820:454 155.07898:1024 155.10519:272 155.11653:100 155.13920:342	41.03864:1250 43.05407:2212 55.05378:263 69.06972:125 79.05345:691 92.05748:63 96.04366:47 97.06339:13 105.06951:125 107.08467:186 129.07573:47 135.11584:95	87	577	109	1417	590	389	406	841	437	506	422	768	82	521	351	445	73	1182	98	876	814	654	774	761	392	1137	711	642	677	1169	323	595	911	83	1365	84	1020	636	544	969	1786	572	814	531
1.999	154.049	[M+H]+	47.13	154.04977:22219 154.08483:167 154.13125:135 155.05149:1584 155.07949:971 155.10498:240 155.14141:207 155.15654:101 156.05920:258 156.09231:135 156.13716:350	42.03392:24 55.05430:147 70.02821:1493 81.06852:92 83.06099:567 108.05489:220 111.03089:3763 113.03365:462 117.03285:61 121.02554:48 122.05783:10 126.05549:1865 135.06613:112 145.02701:94 149.05853:13 154.05104:271	32	1931	654	3072	958	7895	5638	2367	1601	2255	1706	1007	4577	1841	1626	1669	53	2588	591	20023	4002	1031	7569	4320	1318	2867	1642	1122	1043	1898	3434	2440	1212	51	2501	578	4197	1712	2527	1497	721	11003	1021	558
7.206	154.049	[M+H]+	39.97	154.04929:3968 154.08479:143 154.10168:86 154.13093:194 155.00924:144 155.05252:376 155.08204:86 155.10415:58 155.14285:115 156.05703:998 156.07982:57 156.10020:86 156.13775:294	43.01765:1258 53.03857:119 57.03356:593 60.08091:1024 69.03340:1428 80.05023:132 85.02806:1642 89.03838:150 94.06389:42 96.04354:327 103.03857:2214 108.04369:239 110.05703:486 112.07526:192 117.05358:59 122.05878:156 125.06995:71 126.09045:39 129.05441:93 136.03783:112 138.05472:175 154.04996:440	24	2366	44	3743	1894	2132	2988	2040	3350	2415	2386	2439	2104	2414	2829	2706	35	2770	44	2789	2204	5083	3479	2851	3178	5204	1166	1255	1887	1884	1830	2193	1070	40	2529	42	2806	2851	2288	2810	2659	2569	1515	1462
6.341	154.086	[M+H]+	40.81	154.08625:3554 154.13033:244 155.06728:136 155.08478:237 155.10865:227 155.14045:181 156.06642:181 156.10152:334 156.13662:287	41.03855:186 45.03234:83 55.05408:147 63.02262:187 72.04448:115 77.03876:306 81.07033:121 89.03862:2547 90.04262:195 91.05413:263 95.08490:152 107.04847:176 109.06499:83 110.07865:83 117.03353:626 119.04942:199 121.02889:77 123.05062:96 124.09689:89 135.04364:549 137.06030:137 140.08974:164 145.02693:153 149.04728:203	63	641	58	980	813	760	923	426	546	536	687	447	554	501	560	868	58	664	52	1118	661	966	1117	851	796	977	337	424	665	401	1512	568	420	63	759	76	590	625	931	600	628	553	940	452
7.07	154.095	[M+H]+	82.22	154.09422:8134 154.12895:183 155.07769:110 155.09805:560 155.14157:294 155.69957:55 156.04057:55 156.13824:253	41.03899:102 45.03349:102 69.03297:137 77.03761:99 81.07071:157 95.08425:147 100.10998:92 116.04607:218 127.03801:86	41	3630	70	467	33	1033	731	285	209	4499	14742	115	5530	6344	1084	5723	52	3759	50	1678	92	419	969	602	1407	1247	4307	1209	8874	3015	2978	3188	1957	56	3508	69	2371	1296	2085	51	458	2747	1342	8052
6.064	154.097	[M+H]+	55.3	154.08651:9896 155.08815:1192	56.05040:89 65.03885:940 69.06957:58 81.06913:276 91.05424:5804 109.06422:73 119.04827:1259 122.06054:172 137.05885:1141 149.04655:291	46	3904	82	4250	3014	3655	5074	2684	3077	1939	8111	2398	3182	5543	3008	4321	73	5391	71	3469	1429	6326	4256	2382	3315	5076	3734	4420	4648	7496	8209	1982	3950	64	5327	40	7127	5078	5017	3294	3054	5907	5292	5366
7.919	154.133	[M+H]+	403.37	154.13362:102539 155.13622:6744 156.13730:619	41.03861:86 60.07978:270 68.04998:322 78.03410:16 95.06037:3375 96.06348:244 98.98510:89 130.12140:25	220	28647	257	18054	37094	20116	25648	28952	17644	54773	47021	15435	41198	32710	15832	32170	185	33221	271	49114	30522	30868	42010	35177	28385	32102	11557	35721	26648	44047	43344	19777	18111	183	33900	261	49196	39188	24063	32131	40085	50339	39274	28284
3.508	155.027	[M+H]+	11.97	155.02687:1273 155.04234:120 155.04827:72 155.07001:121 155.08204:226 155.10984:158 155.14190:190 156.02767:72 156.03370:97 156.06409:97 156.10898:97 156.13802:315 157.02493:73 157.06619:97 157.09123:97 157.13087:173	43.01709:181 55.01790:198 70.06469:141 72.04501:126 77.03767:137 81.07007:135 91.05381:190 98.98351:150 105.03219:148 108.05649:89 117.03239:137 121.06233:118 123.09262:124 135.06726:124 145.02569:80	0	254	0	189	222	90	132	273	155	337	216	67	1342	255	82	293	0	285	0	692	291	175	573	335	250	231	63	324	133	455	1030	145	179	0	267	0	416	250	269	172	289	639	232	231
1.946	155.049	[M+H]+	26.05	155.04945:19927 155.07918:536 155.10702:129 155.14185:129 155.69556:64 156.05288:1101 156.13801:292 157.05433:129 157.08625:129 157.09540:64 157.13118:129	43.01834:108 57.02321:307 85.03040:568 97.02997:140 113.02498:1672 127.04077:51 155.04935:503	64	1982	6201	2590	2828	3325	2936	2667	2894	1369	1702	1642	3190	2895	2447	2977	84	2720	7147	3380	2892	2540	2672	3380	2435	2080	2500	2733	2748	2675	2746	2488	2660	80	2043	5988	2640	2348	3340	2473	2008	2676	2316	2502
2.449	155.079	[M+H]+	16.23	155.07020:1990 155.10513:183 155.14257:171 156.07336:411 156.09977:103 156.11937:103 156.13859:481 157.09082:103 157.09896:68 157.11949:137 157.14033:103	41.03881:144 53.03776:130 67.05377:224 70.06394:41 77.03923:2449 79.05349:242 81.06933:64 89.03840:173 93.06912:7 95.04902:2063 105.03392:217 109.10170:59 123.04310:415 125.02304:665 133.09743:23 140.04643:789 150.05511:86	155	1137	28	1874	1004	1314	1222	848	2626	521	405	993	610	805	1025	634	76	1331	16	913	1336	1529	683	2015	3143	1577	949	1371	589	891	473	967	1066	17	1312	0	1439	2176	1313	1731	3233	964	1531	1002
1.437	155.097	[M+H]+	44.34	155.09746:8771 155.13889:1509 156.10075:991 156.13707:317 157.08383:99 157.10242:164 157.12117:218 157.13562:99	65.03784:19 81.03276:12 91.05369:189 95.08402:37 108.08477:1395 109.09074:349 119.08535:148 123.08017:51 131.05893:217 136.08026:322	248	4804	5640	5208	5670	5355	5126	5336	4509	4561	4842	5156	5391	5777	4742	4987	411	5362	5700	5709	5039	4653	5346	5536	5358	5393	5169	5472	4661	5178	4916	5205	5644	462	5454	5245	5208	5362	4601	5245	5267	4998	4361	5321
6.678	155.117	[M+H]+	12.6	155.11722:4238 155.14129:166 156.04132:1854 156.06086:67 156.08172:67 156.10165:67 156.11969:421 156.13682:362 157.04903:134 157.12181:134	38.96298:209 43.05373:156 55.05312:80 69.03233:137 72.07960:191 77.03804:140 81.06920:183 86.09516:248 90.04101:169 96.04445:136 97.04954:140 105.07116:121 109.07443:102 117.03281:89 135.11403:102 138.09031:102	43	334	41	185	312	733	334	418	314	690	209	428	220	210	698	376	40	421	54	544	436	186	1303	336	222	224	373	231	916	352	157	303	344	64	374	8	662	429	466	285	227	480	317	250
6.785	156.042	[M+H]+	712.12	156.04208:82518 156.08444:85 156.09882:86 156.42059:43 156.43464:43 156.56933:108 156.59578:65 156.64569:65 156.66569:43 156.67936:43 156.72068:64 156.73478:64 156.77029:43 156.79351:65 156.81513:64 156.82721:64 156.84063:43 156.85784:65 156.88284:43 156.90022:65 156.91362:43 156.93222:43 156.94649:108 157.02007:42 157.04474:3612 157.08096:64 157.09243:64 157.12493:86 157.13700:86 157.15118:64 15…	40.96118:241 57.06935:143 69.03285:168 80.05527:183 85.02844:188 91.05450:146 97.02743:86 107.07268:177 112.05070:151 127.03801:112 152.06940:152	156	51906	797	46083	78017	78864	61330	65115	35516	83401	68389	32628	79717	40458	42710	62729	305	59657	557	100319	57251	35120	98096	49468	35543	37705	23812	21348	18324	50957	121297	29822	33851	220	54587	618	81459	39560	47443	25020	23014	89771	36159	35140
7.239	156.056	[M+H]+	77.43	156.05624:27023 156.10073:80 156.13840:160 157.05979:2775 157.09560:120 157.13371:80 158.04303:355 158.06073:395 158.08010:855 158.15526:120	55.05422:1046 61.02744:221 69.03356:1299 73.02750:47 81.05220:1020 83.04832:429 84.08065:740 89.03919:89 96.04442:798 100.07458:382 109.04925:419 110.05476:1829 112.07522:2 115.03225:35 122.05906:228 125.07018:163 132.04510:26 138.04453:414 156.05614:1830	11	4906	18	3563	6493	4529	6076	4187	3002	4098	2941	3062	5460	2955	6516	7285	27	6188	21	9282	11445	7848	16287	8173	4971	4790	5321	4191	3549	2447	10605	4492	5676	14	6494	38	3903	4855	5638	7871	5101	4717	2842	3998
8.464	156.076	[M+H]+	59.28	156.07627:19712 156.13649:119 156.94220:31 157.04787:46 157.06078:124 157.07892:1044 157.13250:78 157.15690:47 157.17083:78 157.67490:31 157.88040:31 158.08328:148 158.11699:62 158.13246:47 158.15523:168	42.03328:9 43.01678:70 56.04955:506 59.04800:50 70.06488:1093 83.06031:2074 93.04435:993 95.05991:131 98.98310:5 110.07059:2160	357	3857	412	1676	2784	1193	980	1636	2136	1881	5515	2842	1643	3287	1819	2511	379	4602	1269	1298	4384	10038	2436	2986	6659	13380	10085	10378	14215	11420	6312	8524	5304	302	3862	662	2425	3791	3796	5655	3262	1746	2403	3868
6.575	156.084	[M+H]+	42.57	156.08441:7327 156.10785:118 156.13842:324 157.08887:515 157.12129:178 158.08180:118 158.11644:522 158.15358:237	43.05392:156 71.04873:166 81.04417:181 85.02606:134 89.03834:190 95.08572:112 97.06762:115 98.07996:128 109.03834:516 125.06580:165	38	642	26	353	304	836	642	319	728	123	30	92	977	152	941	1928	43	825	45	5631	2714	564	4512	3015	897	552	334	266	355	194	1177	695	462	48	568	48	668	817	946	934	340	2092	376	383
6.169	156.085	[M+H]+	65.07	156.08471:5625 156.12234:66 156.13852:255 157.08827:355 157.15333:99 157.17126:99 158.08192:229 158.15374:460	42.03389:22 55.02821:284 66.03188:85 82.03970:259 83.04829:161 93.06782:8 109.07168:1231 119.03484:942 127.08037:142 138.06996:16 150.07681:2993 156.08340:186	46	232	33	110	34	112	66	43	132	0	0	0	213	20	179	677	38	283	56	3099	1221	157	2053	1376	198	133	61	121	64	0	364	363	86	34	216	38	218	149	442	253	25	844	97	98
2.11	157.035	[M+H]+	8507.11	157.03450:610128 157.38485:263 157.51436:263 157.55650:526 157.56548:263 157.63952:263 157.65979:263 157.67695:394 157.69645:263 157.74444:263 157.77178:263 157.81512:526 157.84358:263 157.84901:394 157.86153:394 157.89341:394 157.98140:263 157.99268:393 158.00236:260 158.03683:23592 158.07916:394 158.12122:263 158.22896:263 158.29152:526 158.31376:263 158.36550:263 158.42862:263 158.44788:394 15…	34.99485:1303 45.98685:2173 46.99487:19510 48.97453:1608 61.01057:57462 62.01782:14060 62.99033:5134 63.80725:964 63.99898:156709 64.41013:861 64.51705:633 64.99840:2714 65.99312:7049 78.78380:3595 79.02478:447644 79.48890:3603 79.63395:1942 79.74044:1584 79.88908:855 80.02334:14253 80.10246:532 80.17150:734 80.26954:785 80.45253:613 80.49997:600 80.61429:689 80.77359:659 80.92369:488 81.01706:29…	0	392070	0	428689	409956	433759	418562	426477	349814	321779	369034	373241	362858	414600	354840	395995	0	435143	0	385469	366232	397524	380405	363871	397512	351770	382409	379584	381856	396524	402413	398483	361203	0	434248	0	364845	411193	375616	377974	377989	359417	348118	387120
7.627	157.05	[M+H-2H2O]+	61.49	157.04976:8696 157.09673:347 157.17119:261 158.05357:781 158.08083:1293 158.15144:157 159.05398:260 159.07660:2574 159.15094:273	43.01791:1318 44.04956:730 55.05440:51 68.04884:399 70.06529:37700 70.37831:66 70.49049:167 70.57486:142 70.76253:134 71.06839:1696 71.78750:68 72.04520:535 77.03852:263 83.04850:622 84.08001:127 87.04484:45 89.03827:52 95.04852:116 98.05888:588 105.03306:63 111.05420:523 112.07522:2071 116.06983:1143 119.04977:77 130.08379:81	5	4367	5	3630	5460	5080	3886	5146	3728	7832	6952	7276	5916	5331	5960	5115	13	5212	6	5627	5929	3841	7304	5496	3812	3508	5119	6213	5079	4179	6027	4798	4395	6	5619	3	4738	4764	3334	5446	3808	4081	3380	5350
5.584	157.096	[M+H]+	18.13	157.09587:3276 157.12738:179 157.16739:48 158.08014:947 158.09905:451 158.11630:1120 158.15302:300 159.06441:73 159.08264:147 159.11049:770 159.15746:73	55.01679:102 70.06469:260 79.05427:184 81.06954:156 89.03859:298 110.08277:256 117.03254:218 121.06328:124 124.08681:115 139.08527:162	65	480	32	261	291	383	349	272	476	648	2265	237	1690	795	224	1357	39	629	51	634	198	200	453	321	278	147	229	198	431	791	1440	205	253	68	646	51	757	488	443	211	258	556	222	441
4.999	157.096	[M+H]+	30.11	157.09694:3834 157.12101:127 157.17057:94 158.08099:2555 158.11864:71 158.15282:273 158.16823:94 159.05857:47 159.08528:353 159.11767:118	70.06464:783 72.04290:108 79.05355:238 89.03893:590 95.05987:137 98.98399:108 105.03351:126 109.07563:233 110.08326:455 117.03289:288 121.06582:134 124.08530:73 126.12547:64 135.04483:157 139.08579:173 149.04603:138	7	886	6	381	299	702	733	546	603	1264	3542	453	3776	1361	504	2662	55	959	16	1540	391	399	901	570	471	421	401	241	630	942	2746	421	360	35	1096	48	1561	534	1096	1493	755	1400	455	987
5.139	157.098	[M+H]+	52.56	157.09619:6553 157.12810:115 158.08035:508 158.09961:536 158.12067:115 158.15387:442 159.02647:86 159.08178:115 159.10041:115 159.11541:86 159.15782:58	53.03807:224 55.05343:15 80.05597:16 91.05347:650 93.06854:128 95.06044:123 98.98319:2 110.08338:464 117.03329:1150 123.07972:109 133.07497:158 149.04562:724	53	768	6	400	282	672	969	482	467	1346	2966	331	3477	1481	464	2100	55	992	48	1531	419	332	929	448	391	299	325	229	652	921	2337	474	403	69	1027	34	1561	647	652	269	424	1249	478	715
6.786	158.04	[M+H]+	104.8	158.03996:5773 158.08045:198 158.11684:1527 158.15270:102 158.17390:61 158.20221:41 158.24658:61 158.26580:41 158.37447:41 158.48423:61 158.49820:41 158.54050:82 158.55390:41 158.56910:61 158.63714:82 158.66974:41 158.74661:82 158.79978:41 158.82847:61 158.83834:61 158.86437:41 158.96882:41 159.04286:450 159.06394:41 159.07970:82 159.11833:327 159.14200:61 159.17515:41 159.24426:41 159.29654:41 1…	69.03303:137 85.02766:198 96.08047:96 97.02703:96 101.02209:80 112.05179:150	22	3124	78	2687	4498	5089	3903	3660	2513	5275	4203	2075	4684	2644	2732	3602	34	3809	67	6175	3720	2022	6602	3150	2005	2283	1767	1297	1161	3093	7604	1919	2071	31	3218	82	5210	3011	2786	1704	1733	5337	2386	2472
7.649	158.08	[M+H]+	58.58	158.07993:1773 158.09938:115 158.15677:115 159.07504:2263 159.14786:323 159.15879:288 160.06489:230 160.08000:230 160.09603:379	43.01801:773 44.04943:437 56.04906:393 60.04401:300 68.04915:455 70.06504:86121 70.50690:267 70.55354:424 70.60482:271 70.67160:280 70.77745:189 70.86912:204 71.06795:2914 71.18764:188 71.25370:140 71.35889:98 71.50329:151 71.56035:140 71.78086:108 72.04259:372 73.02744:103 77.03746:181 81.03170:132 83.05906:366 93.03365:101 95.04795:176 98.05949:1189 99.06260:154 110.07135:321 111.05380:261 112.…	19	681	14	491	354	730	701	590	396	1324	1023	655	1113	606	800	715	21	624	30	1035	412	457	670	648	361	399	425	238	505	629	426	798	448	26	762	19	944	495	771	549	624	577	613	538
3.415	158.08	[M+H]+	38.83	158.08149:2009 158.11700:117 158.12958:146 158.15422:227 159.02804:59 159.06157:88 159.08251:213 159.09860:88 159.11292:88 159.14779:88 159.16019:88 160.07765:59 160.09486:59	41.03891:143 55.01734:143 77.03802:184 81.06885:218 83.05906:108 90.04117:206 105.06772:134 109.10118:92 117.03331:182 123.07791:128 131.04975:83 135.06677:216 137.10813:121 152.06621:80	34	929	31	1734	1488	871	1091	1063	1538	613	872	1034	610	807	1220	725	41	1336	29	964	945	2263	1341	1426	1670	1839	590	1218	419	683	757	881	1010	40	1233	37	1045	1671	1135	1638	1711	778	1142	744
4.965	158.08	[M+H]+	17.59	158.08033:1710 158.09840:366 158.11164:119 158.11917:119 158.15494:377 159.02991:90 159.06207:60 159.08581:199 159.11034:149 159.15684:60 160.08830:60	43.01776:258 53.03817:143 70.06449:347 77.03783:303 79.05303:166 81.06976:193 89.03869:1705 91.05381:285 94.06164:96 96.04575:86 97.06344:128 98.98359:118 105.07855:153 111.09055:324 117.03355:635 119.04960:215 122.06093:149 124.04964:151 135.04350:206 139.08537:258 145.02771:329 149.05863:479 153.12740:92	10	1063	31	1021	746	956	1303	650	754	482	1864	772	2688	1045	546	838	23	1247	19	991	683	898	736	972	1169	1329	870	913	836	1100	862	1028	616	31	1290	14	1226	836	1486	1048	1086	975	786	1132
5.688	158.08	[M+H]+	61.57	158.08047:2874 158.11731:179 158.12961:107 158.15372:293 159.02875:107 159.08491:71 159.11380:219 160.07493:107 160.09365:107 160.12549:72	43.01847:169 70.06574:204 77.03775:264 81.06928:189 89.03827:280 99.04103:118 104.05691:128 107.08354:83 109.10142:92 117.03284:200 124.03879:89 135.04213:105 149.04301:105	36	947	35	804	624	674	764	485	844	465	858	606	1220	724	824	797	20	926	31	846	640	1124	648	778	736	1238	664	763	1195	798	485	1106	569	25	854	2	1000	578	1113	792	815	646	1080	712
3.415	158.081	[M+H]+	54.75	158.08055:2516 158.11232:101 158.12923:273 158.15411:188 159.08333:351 159.11288:135 160.09691:101 160.11879:101	55.01747:170 56.05472:143 67.05581:102 77.03833:251 81.06925:251 90.04131:225 94.06413:179 98.05914:259 107.08533:140 117.03182:159 123.04323:99 124.06236:121 135.11521:99 149.04649:64	31	929	31	1734	1488	871	1091	1063	1538	613	872	1034	610	807	1219	725	41	1336	29	964	945	2263	1341	1426	1670	1839	590	1218	419	683	757	881	1010	40	1233	37	1045	1671	1135	1636	1711	778	1142	744
7.212	158.081	[M+H]+	51.25	158.08149:2596 158.11722:553 158.15636:67 159.08376:315 159.11793:167 160.03725:981 160.06136:67 160.09664:560 160.18109:134	43.01789:4134 44.04965:599 55.05383:1014 58.06507:367 60.08046:2983 69.03257:439 73.06462:164 81.05265:402 83.04890:282 85.02847:4158 86.05907:94 87.04429:204 95.03568:260 96.04407:414 97.06591:59 99.04293:91 103.03818:4938 110.05566:839 117.03207:109 122.05921:268 125.07009:296 136.03893:192 138.04712:197 140.06914:213 156.05647:580	18	852	963	813	690	1165	894	855	594	1292	1631	642	2933	1140	655	1166	25	1380	616	2147	1184	720	1685	1097	903	591	613	477	865	646	1257	804	596	19	1048	935	867	795	1336	619	450	974	426	1545
5.064	158.081	[M+H]+	49.82	158.08099:2555 158.11864:71 158.15282:273 158.16823:94 159.05857:47 159.08528:353 159.11767:118 160.08459:71 160.09989:47 160.13276:47	70.06464:783 72.04290:108 79.05355:238 89.03893:590 95.05987:137 98.98399:108 105.03351:126 109.07563:233 110.08326:455 117.03289:288 121.06582:134 124.08530:73 126.12547:64 135.04483:157 139.08579:173 149.04603:138	10	1063	31	1021	746	877	1303	650	586	482	1864	772	2688	938	565	826	24	1091	19	961	683	1096	1033	1108	1013	1329	870	1086	836	1061	862	1078	616	34	1290	14	1226	785	1490	1048	1065	975	786	946
7.119	158.092	[M+H]+	65.04	158.09148:3158 158.11600:244 158.15254:149 158.16412:102 158.96148:204 159.06994:51 159.09497:353 159.54896:77 160.03606:7254 160.06439:125 160.07431:101 160.09639:2632 160.18149:51	42.03367:138 70.06526:2359 89.03847:71 100.11209:28 105.03474:4 116.06892:69 149.07004:90	37	908	9	1242	1475	813	1213	563	1112	1542	894	440	850	1034	548	871	25	1240	45	916	1124	1180	388	1084	857	1107	1070	2550	870	1232	1458	783	1040	40	1299	42	1125	1055	1077	1287	1941	1200	1402	1153
6.05	158.116	[M+H]+	16.31	158.11739:2596 159.11968:894	56.05040:89 65.03885:940 69.06957:59 81.06913:276 91.05424:5791 109.06422:73 119.04827:1257 122.06054:171 137.05885:1140 149.04655:290	60	622	66	15	44	107	121	135	146	333	782	646	1477	1244	675	1636	86	453	72	148	141	26	94	22	73	108	435	605	843	783	1504	377	472	34	584	72	5	25	69	63	51	103	88	571
2.503	158.117	[M+H]+	76.29	158.11661:3246 158.15397:452 159.06045:53 159.07787:106 159.08813:79 159.11812:594 159.15205:79 159.60654:79 160.09624:18611 160.12595:51	53.03829:38 67.05443:52 70.06403:526 77.03770:198 79.05333:71 84.07887:111 89.03746:101 94.06326:217 96.08197:210 98.09646:10180 100.11236:44 105.03269:53 107.08350:114 109.09974:74 117.03184:50 122.06215:201 135.04431:54 142.08511:253 150.05486:208	55	8090	71	8842	1792	5662	4802	13552	6129	5301	3146	5684	16602	9558	8204	8298	54	9188	80	25469	2078	5022	1988	8646	8030	12265	6343	6121	8509	3774	4412	6779	3067	82	10018	70	11244	1322	4728	6012	6002	35677	1624	6074
6.634	158.118	[M+H]+	4310.37	158.11759:692247 158.25009:96 158.33578:96 158.39764:96 158.43489:145 158.46883:96 158.51342:96 158.53287:96 158.56608:193 158.59122:96 158.60714:96 158.62324:144 158.63788:296 158.66189:193 158.68023:96 158.69347:193 158.70796:96 158.72153:96 158.73450:241 158.75642:193 158.76752:193 158.78147:241 158.79317:241 158.81121:281 158.84650:250 158.86730:360 158.88421:275 158.90101:273 158.92585:541 1…	41.03887:864 44.04923:1745 46.06522:1104 56.04955:959 58.06545:8014 59.06911:349 65.03802:118 67.05404:1664 70.06439:1156 72.04410:1545 74.06025:382 82.06499:847 84.08077:1462 85.06411:371 87.04289:366 95.04874:2200 98.09648:8020 99.09946:523 100.11052:130 102.05490:3815 109.08868:111 110.09491:136 112.11118:3998 113.11434:348 114.09042:185 122.09608:311 130.12277:288 140.10680:1530 157.63815:618…	63	305468	51	587086	1012	493107	497761	648	562838	2259	729	547	812	883	530	732	99	395205	76	882723	1590	879959	2300	378543	524333	1059823	436	750	329	3380	1842	808	757	61	360303	79	647979	603249	502669	640	464911	935499	729856	456
3.055	158.128	[M+H]+	24.26	158.12764:2090 158.15330:234 159.06429:66 159.08931:66 159.11092:98 159.13033:373 160.05321:66 160.10420:530	44.04869:159 71.04950:240 79.05463:228 91.05345:175 103.05363:233 107.08394:89 117.03150:131 124.08481:89 132.05498:115 138.11588:73	49	1185	30	938	829	2437	1920	1043	702	3087	674	1255	1852	1058	1473	1218	47	1670	39	3769	2279	820	3925	2103	922	979	1274	1100	946	1692	1082	1243	972	48	1648	44	1609	1149	1171	1140	913	1931	1060	796
2.111	159.031	[M+Na]+	687.24	159.03065:33769 159.06205:260 159.20020:262 159.22235:262 159.29323:262 159.57162:262 159.66205:393 159.81163:393 160.03343:2952 160.09491:393 160.11366:931 160.43402:262 160.45803:262 161.02556:1585 161.04953:392 161.07474:523 161.09980:393	34.99530:1056 46.99540:14798 47.98188:602 48.97417:1703 61.01087:58071 62.01823:12295 62.99032:6081 63.80598:1567 63.99888:151283 64.40104:1048 64.51899:672 64.99941:1928 65.99387:6332 78.78545:3284 79.02477:423596 79.47190:3336 79.69122:1522 79.83353:978 79.92488:891 80.02378:13924 80.20442:612 80.26515:664 80.35725:618 80.48843:476 80.52268:465 80.62612:728 80.79081:768 80.92368:490 81.01741:28…	0	28539	0	29749	28803	30963	29885	30116	25361	23393	28971	29241	26520	32092	25249	29550	0	30688	0	28156	27819	28763	28374	25970	27671	25769	27677	28537	29406	28767	27503	29525	27035	0	31308	0	28368	31725	29035	27313	27670	29024	25714	27961
7.54	159.065	[M+H]+	65.8	159.06458:4958 160.06788:534 161.06870:189 161.09384:555 161.12590:189 161.16451:151	43.01779:377 53.03834:201 67.05290:121 70.06515:249 81.03387:496 85.02856:118 88.03864:243 95.08463:92 103.05437:102 108.04413:169 118.06265:96 130.12131:99 149.04375:112	32	3020	6	2397	3110	2659	2816	3365	2387	3581	3582	3445	3396	3377	3062	3100	29	3013	8	3050	3088	2771	3922	2867	2456	2724	2641	2593	3694	3021	2625	2915	2463	29	2639	35	3774	2727	2672	2764	2547	3221	2628	2715
7.62	159.076	[M+H]+	39.17	159.07604:4005 159.16066:250 160.06237:150 160.07920:333 160.09275:200 161.06416:250 161.09169:2038 161.16622:150	43.01805:339 56.04955:46 70.06540:13401 70.54259:64 71.06810:609 72.04387:147 82.05233:302 84.04409:241 86.06019:209 89.03803:33 96.04276:116 98.05993:360 103.03849:123 107.04779:65 112.07525:801 116.07014:597 119.04995:42 122.05857:56 125.07090:235 135.04266:30 149.04526:37	41	1132	48	724	853	795	1392	965	642	1042	1529	712	1397	1015	1115	1617	39	1064	30	1234	638	583	1479	849	833	569	497	910	870	1026	2536	654	477	44	1064	30	995	902	975	456	419	1347	646	955
8.044	159.076	[M+H]+	56.1	159.07624:5657 159.11362:80 159.15758:80 160.07920:335 160.09847:60 161.05514:60 161.08480:112 161.12758:40	44.04930:14 60.04396:5 70.06485:1256 77.03685:50 81.07111:14 84.04413:71 113.07000:699 135.04713:7 159.07634:128	56	2159	88	4022	1267	1925	1786	1446	2654	1546	1473	1732	1429	1192	1600	799	108	2285	135	696	1278	1515	1025	1027	2197	2006	1818	848	1228	2255	1020	1339	1985	60	2405	117	3118	10689	3300	2227	4067	2382	8471	2474
6.45	159.091	[M+H]+	39.44	159.09191:2864 160.05898:125 160.07356:240 160.09455:610 161.06179:209 161.07674:125 161.09948:125 161.12860:125	42.03367:250 55.01791:98 68.04945:95 71.01331:90 77.03865:611 79.05453:1847 81.06925:50 89.03837:153 93.06975:1754 96.07997:39 102.04566:291 103.05411:242 104.05680:1088 107.06285:1007 110.09617:1096 120.08060:23783 122.08943:58 130.06355:47 148.07368:30 151.06210:86	51	974	19	302	826	422	324	196	180	187	1676	399	400	693	461	332	36	1166	41	444	1159	1579	1098	1073	1450	1969	1687	1758	1586	1512	1325	1687	911	31	1161	27	1114	1781	1476	1177	1218	647	780	814
5.094	159.091	[M+H]+	39.83	159.09169:1166 159.15920:96 160.09401:697 161.04928:144 161.05954:239 161.10214:244 161.12755:144	43.05368:317 55.05428:131 67.05250:112 70.06448:191 78.04416:222 81.06939:210 89.04023:743 97.06437:108 105.06927:192 117.03278:428 119.08615:131 122.09505:92 130.06397:115 134.03602:132 145.02614:102 149.04413:124	31	374	42	241	632	723	534	337	188	1019	228	437	519	384	410	313	12	417	41	477	1289	139	853	440	210	248	315	187	155	270	262	305	430	33	309	22	293	224	269	222	223	291	198	241
6.632	159.091	[M+H]+	32.2	159.09148:2654 159.12021:208 159.13715:65 160.07556:174 160.09411:503 161.07979:65 161.09757:98 161.12770:413	41.04169:140 55.01682:99 55.05450:99 68.04843:156 72.04371:131 77.03755:131 79.05330:126 81.07091:137 84.07955:73 89.03835:357 97.06315:108 103.05371:121 107.04887:105 117.03352:161 130.06364:108 135.04234:102 138.11537:89 145.02670:102	43	264	20	257	0	206	261	274	405	144	1106	418	1670	687	599	1153	48	186	25	204	25	164	99	72	126	598	595	529	669	304	813	522	376	13	286	17	284	322	361	0	157	445	230	524
2.232	159.112	[M+H]+	45.38	159.11215:1188 160.09781:99 160.11243:256 161.06020:189 161.09782:132	43.01781:189 45.03324:242 55.01695:144 61.00983:182 63.99772:467 72.04376:166 79.02088:1878 81.06933:195 89.03813:248 94.06513:141 95.08525:125 97.06466:115 98.98286:102 105.03269:156 117.03226:148 121.02740:132 123.07931:102 135.06744:89	75	801	82	1253	945	652	468	1033	530	621	519	765	1271	646	749	834	76	800	78	2050	2714	338	769	1033	497	368	466	428	557	862	464	1411	1128	99	727	68	535	607	497	364	674	464	559	851
6.905	160.036	[M+H]+	322.48	160.03629:3173	57.03365:131 69.03306:145 77.03587:118 81.06948:136 92.04807:312 97.02825:131 116.04713:128 135.04342:115	11	3401	783	4881	3372	11116	8778	6396	4077	8980	3474	3602	3679	5147	4977	5142	112	4605	206	8116	10018	4751	4704	8488	4003	4425	5537	6098	5504	4468	4390	4180	6457	101	3930	790	4087	4060	5281	6162	4892	5566	4495	4329
7.053	160.037	[M+Na]+	1453.15	160.03650:78849 160.33515:79 160.92158:79 160.99150:119 161.03955:5674 161.09531:79 161.16291:119 161.67421:79 161.84477:158 162.04205:484 162.07596:781	57.03329:19 85.02797:116 101.02320:60 116.04629:1083 139.12592:51 160.03671:41	36	32552	92	47521	12560	76256	84452	22686	26964	85111	38314	8544	35434	29362	16531	40971	112	31493	122	91623	13517	23193	36392	68211	32147	30115	11485	11092	28826	21329	28730	29513	8354	101	35518	71	58555	35600	57606	8119	15554	61390	34165	25423
5.377	160.074	[M+H]+	52.31	160.07445:1714 162.07314:278	67.05234:86 70.06416:96 79.05330:121 81.06974:112 89.03820:314 93.06900:147 104.04760:96 107.04726:99 117.03278:263 119.04962:115 124.08565:64 132.07855:92 135.04421:129 142.06399:70	11	190	17	15	225	18	28	161	96	97	190	92	56	100	38	126	38	212	24	38	79	216	70	35	46	63	171	154	565	107	131	56	182	18	121	23	70	159	68	159	288	19	270	931
3.644	160.075	[M+H]+	39.82	160.07481:1441 160.09504:77 160.13402:51 160.89283:51 161.02111:51 161.07865:175 161.09711:145 161.13222:144 162.07521:818 162.10548:51 162.14839:77	43.01673:169 55.01710:154 70.06373:153 77.03743:198 81.06988:159 91.05435:293 98.98317:124 105.03291:161 109.10194:89 117.03504:112 118.06448:86 123.07868:86 130.06523:108 137.09576:73 145.02807:70	16	170	21	111	132	89	117	81	42	130	498	214	949	318	250	397	27	224	43	196	115	99	152	125	94	95	339	270	192	300	207	271	298	17	213	26	72	102	116	79	61	120	57	275
1.376	160.086	[M+H]+	69.97	160.08562:2732 161.08840:256 162.07484:427	43.01723:148 55.01825:114 72.04410:147 80.05479:112 92.04905:128 97.97060:143 107.08589:99 116.07043:86	26	602	1388	658	619	588	616	652	698	442	798	811	688	767	1048	754	42	802	1485	925	662	696	797	568	764	614	1166	915	759	846	779	720	688	42	843	1341	845	853	587	584	753	821	651	1004
2.107	160.095	[M+H]+	45.92	160.09605:1395 160.10999:765 160.43146:78 161.02645:327 161.06747:527 161.09827:194 161.11585:155 162.03806:78 162.05913:78 162.07558:915 162.10709:117	46.99535:284 55.01747:25 63.80742:35 64.51999:16 64.60024:27 64.76417:15 64.99893:110 65.53472:19 65.99351:18 66.99620:29 78.78436:26 79.40785:52 79.56155:136 79.73879:95 79.80471:19 79.90940:10 79.95919:3 80.02377:254 80.12903:5 80.44155:14 80.59517:16 80.77129:8 80.93941:22 81.32191:12 81.52333:6 81.67190:12 82.01950:28 82.25987:12 82.75101:9 83.04903:161 83.20378:10 84.05103:8 89.03769:1804 10…	64	472	58	372	727	675	310	359	319	441	472	89	630	373	439	459	43	741	58	642	615	557	930	578	423	482	480	620	482	505	448	858	542	44	491	48	455	1169	864	446	304	649	1560	376
7.14	160.096	[M+H]+	488.25	160.09613:28931 160.13094:115 160.74243:59 160.78071:59 160.87828:88 160.89914:59 161.03811:88 161.09874:2353 161.16517:194 162.05323:88 162.07536:273 162.11047:1069	42.03425:179 44.04898:349 56.04892:16 70.06474:1486 81.06903:14 84.08021:38 86.05889:130 95.05948:201 114.09060:299 121.07442:115 142.08624:29 160.09538:142	52	9956	87	9839	13044	6556	9832	14387	12273	14294	9194	7969	13127	9957	9249	12432	54	11763	222	16425	18737	18352	11252	8496	9119	18981	3802	11012	8667	8496	20518	6138	3606	57	11341	60	9520	6063	9726	15390	11733	14532	7926	9134
7.362	160.096	[M+H]+	159.56	160.09613:6000 160.17718:93 160.98419:93 161.03783:186 161.09664:352 161.16309:232 162.07500:965 162.11210:5636	41.03818:129 55.05388:78 57.06911:66 67.05321:53 71.04840:66 72.08052:2 85.06435:66 96.08023:236 107.07269:1429 116.10619:160 135.04544:18 155.08015:11	50	2796	45	1872	2161	2041	1696	2127	1749	2411	2652	3116	2899	3166	3911	2640	51	3107	41	1895	2661	2257	2659	1232	2190	2244	1922	3224	2890	2107	3866	2158	2807	47	2508	48	2493	3313	2471	1940	1666	2823	1679	3071
2.588	160.096	[M+H]+	719.41	160.09662:38116 160.37905:96 160.93261:64 161.02922:64 161.05924:297 161.07872:95 161.09945:2243 161.13151:225 161.17161:96 162.07503:703 162.10264:406 162.12840:64 162.14897:64	41.03884:54 55.05427:68 81.06898:145 84.07951:107 89.03811:54 94.06447:117 96.07982:113 99.09904:122 100.10559:42 105.03279:127 107.08408:80 138.05405:170 142.08501:247 150.05319:71 160.09651:1108	25	20311	43	12029	31985	15548	11616	26478	11877	38784	22986	22603	45142	27778	20305	35992	61	23264	53	30702	41795	16300	57521	13518	11863	17107	9350	17180	20538	15597	28673	10995	13283	49	23136	44	23317	20209	12122	16676	12082	26222	18126	29575
6.25	160.107	[M+H]+	98.91	160.10809:2441 161.11104:482	53.00188:212 63.02251:6335 68.04873:179 77.03875:10986 81.04425:520 89.03886:139944 89.58943:390 90.04179:7980 90.23350:200 90.35680:140 90.61757:210 91.05387:615 95.05903:223 105.04450:419 107.04912:4408 117.03367:37313 118.03676:2784 135.04356:22610 136.04715:1702 145.02840:5008	39	2013	49	1811	2511	1495	1600	963	1352	2094	1250	4715	1699	1002	2287	1155	46	2049	16	1596	3539	1520	3754	1680	1599	1463	2048	2901	2962	3213	1909	2290	1915	26	2055	24	1495	1825	1232	2175	1231	1441	2179	1294
3.009	160.108	[M+H]+	55.81	160.10806:3592 160.13371:107 160.89456:72 161.05998:108 161.09707:180 161.11012:206 161.12933:108 162.05406:72 162.07639:672 162.14654:72	41.03809:65 43.01756:119 55.05379:109 67.05371:76 77.03816:237 81.06905:107 91.05345:1177 95.01122:615 103.05318:327 107.08504:121 116.06972:163 119.04862:625 132.05225:116 132.07684:26 134.09535:655 147.04453:85	19	1292	659	1017	1110	1061	1199	1017	978	640	837	901	1101	1205	1266	1215	14	1232	909	1641	1084	1321	1380	1310	1275	1125	1384	1464	1260	1729	1914	1232	1382	30	1374	929	1397	1313	1342	1495	1467	1309	1531	1372
6.4	160.122	[M+H]+	213.27	160.10741:27851 161.11059:1837 162.07561:896 162.11364:303	43.01768:1764 46.06533:2528 59.04942:681 67.05398:2753 71.05972:3584 77.03822:6 79.05424:168 81.05637:210 84.08023:2376 91.05328:61 97.03912:130 100.08584:157 109.03911:110 125.06705:102	35	1320	42	2786	1983	7288	10029	760	2251	2827	1000	3441	1332	781	1731	903	41	1423	32	4319	2759	4315	2890	1611	2148	4953	1595	2219	2231	2491	1507	1815	1516	32	1815	38	2919	2359	9750	1675	1971	4016	3006	1014
6.195	160.133	[M+H]+	105.29	160.13296:2277 161.05546:95 161.13417:355 162.07488:638	42.03341:231 55.02849:381 57.04444:118 63.02298:20 67.02916:185 70.06655:34 77.03836:392 82.03954:448 90.04125:414 92.02394:324 94.03950:523 96.05462:32 109.05099:1588 117.03361:926 119.03451:943 123.06518:780 133.04991:1468 135.04414:409 145.02737:259 150.07736:5804	63	1027	79	751	862	2911	1390	624	567	2983	1876	775	2233	828	486	1065	56	1412	61	3145	1163	1809	3129	1510	1053	1454	628	542	775	935	689	1406	532	64	1420	65	1719	2190	1143	527	1736	2608	1141	615
2.115	161.029	[M+H]+	31.75	161.02476:1721 161.03698:348 161.06191:232 161.13354:232 162.02910:348 162.07440:1146 163.03865:718 163.07719:580	34.99493:1415 45.98718:2007 46.99491:16624 47.99465:460 48.97460:1614 61.01085:56483 62.01828:12238 62.99041:5298 63.80805:1205 63.99828:147267 64.41587:755 64.48764:563 64.99974:2506 65.99330:6295 78.78430:3335 79.02443:440501 79.49119:3375 79.68919:1359 79.91069:849 80.02354:14762 80.24585:835 80.28140:467 80.35255:636 80.42241:715 80.45680:515 80.55848:595 80.66740:647 80.73387:558 80.77390:45…	0	1470	0	1118	1089	1191	1255	1168	952	898	1032	1181	929	1325	882	1052	0	1068	0	1005	1020	1212	1116	838	988	908	965	1558	955	1354	1201	1138	1035	0	1018	0	949	1084	992	1144	1547	1162	912	1051
7.052	161.039	[M+H]+	64.38	161.05033:4143 161.06251:100 161.09309:168 161.16641:135 161.57626:67 161.60214:67 162.04144:505 162.07564:1226 162.11298:135 162.65800:67 163.03856:1335 163.05912:1523 163.10427:67 163.13207:67	41.03857:257 44.04976:143 55.01701:146 57.03344:160 69.03258:501 73.02752:245 81.07049:175 85.02797:421 91.05345:210 97.02800:200 99.04373:159 107.08208:86 116.04614:358 120.07895:124 127.03823:195 152.06942:89	0	2598	15	3498	1024	4761	5192	1036	2095	5034	2425	791	2107	2263	1275	2529	17	2291	8	5696	1082	1865	2661	4623	2145	2037	810	850	1976	1595	2055	2059	677	11	2549	13	3795	2413	3421	526	1418	3801	2119	1812
7.665	161.091	[M+H]+	58.71	161.09221:5503 161.16322:120 162.07565:1636 162.09536:566 162.11081:591 163.03820:1790 163.05461:160 163.07682:407 163.09661:160 163.11646:120	44.04933:1129 56.04990:97 70.06478:91 77.03813:20 81.07002:51 89.03970:433 138.11115:11	69	2193	69	1464	3235	3018	2507	2149	1452	4204	1981	2451	3039	2052	2472	1353	71	2609	80	4625	2604	1372	6666	2404	1746	1404	1338	1909	2073	1759	1952	2347	1382	121	2512	78	2957	4313	1773	1834	1014	2526	3601	1432
3.223	161.107	[M+H]+	52.2	161.10682:4563 161.13223:174 162.07489:848 162.10917:493 162.14848:105 163.03825:1862 163.07487:886 163.09392:70 163.11167:812 163.13149:238 163.14550:279	55.01728:106 77.03835:34 79.05326:82 91.05338:171 104.05893:59 107.07172:41 108.08038:120 115.05365:756 117.06882:1409 127.05389:559 129.06807:200 136.07468:470 144.07973:3628	69	1318	98	765	3208	604	580	1496	854	338	955	1320	258	1084	2142	1316	62	1482	87	249	1518	1574	1354	838	1092	1838	2141	1919	1001	1590	1226	1627	2670	52	1373	114	894	1128	764	1993	1212	582	1535	1799
8.329	161.128	[M+H]+	51.96	161.12831:2862 162.05570:34 162.07543:931 162.10503:86 162.11247:69 162.13224:405 162.17282:34 163.03878:385 163.06032:93 163.07447:429 163.11126:34 163.13207:181	43.01783:192 56.05024:128 69.03276:118 70.06475:115 73.02868:124 79.05297:134 82.06320:122 84.08085:383 88.04008:137 95.05943:134 98.98296:140 109.07594:469 123.09114:170 139.12059:143	33	1872	28	1119	1026	1138	1375	1237	1081	1504	2059	2635	1407	1601	1363	1476	41	1950	35	917	1418	1669	947	1900	2567	4177	2061	1563	2708	2557	996	2060	1869	37	1912	42	2028	2254	2868	2050	2606	1457	1808	3143
5.816	161.132	[M+H]+	37.84	161.13363:2234 162.07687:968 162.10374:124 162.13544:408 162.14812:83 163.03819:2608 163.07393:596 163.11115:1688 163.14930:421	55.05449:115 70.06468:180 77.03856:278 81.06879:166 89.03847:299 92.05661:186 93.06939:174 98.05942:102 103.05304:204 117.03230:133 121.02709:178 123.07777:112 131.08432:140 145.02857:102 158.10823:64	18	667	26	911	796	515	459	372	837	241	342	966	244	512	802	346	40	778	26	461	685	1191	422	759	771	1042	1052	1051	490	985	377	855	1029	28	905	26	510	693	542	1287	1076	338	801	560
6.084	161.132	[M+H]+	70.22	161.13229:2841 162.13433:522 163.03854:1979 163.07156:1043 163.11211:522	43.01766:315 55.01762:150 65.03840:166 70.06558:169 78.03322:232 81.06993:174 91.05333:734 93.06903:310 94.06507:310 95.08363:226 105.03473:150 108.04394:327 119.04745:227 123.06749:312 125.04667:92 137.05936:403 138.05474:462 148.04019:102 154.08515:92	36	568	20	742	263	784	686	136	401	576	442	1292	361	398	731	500	37	757	42	581	297	1376	527	1023	698	882	998	1127	407	769	205	866	838	39	660	28	536	548	740	269	989	365	532	341
7.399	162.112	[M+H]+	89.05	162.11209:16271 163.03800:2785 163.05861:331 163.07498:519 163.11616:1950 164.04090:343 164.07004:397 164.09077:666 164.11636:267 164.13343:77	67.05351:241 71.04967:26 77.03722:15 85.06440:447 98.09576:247 107.07197:1100 116.10619:351 130.12199:5 152.06973:280 162.11639:85	60	5723	48	5538	5516	6456	6372	7606	5381	8875	7017	5479	5360	4164	3297	5920	221	7701	57	14643	6537	8135	10048	8619	6349	8501	2275	4286	3947	5135	7979	3437	2150	165	8458	52	10900	8264	10512	6698	7323	11560	7062	5034
7.205	162.112	[M+H]+	729.85	162.11280:234918 162.14910:67 162.29037:74 162.33675:49 162.36856:49 162.41455:74 162.44104:49 162.48758:74 162.52754:74 162.53867:74 162.55650:49 162.58246:49 162.60843:74 162.62294:123 162.64262:49 162.65622:74 162.67438:74 162.68864:74 162.72134:98 162.73470:74 162.74553:98 162.75934:74 162.77553:74 162.79526:98 162.80528:49 162.82286:123 162.84216:188 162.85985:98 162.87695:98 162.89523:140 1…	43.01808:4439 44.04939:500 45.05692:275 57.03315:753 58.06482:638 60.08077:2473 83.04969:64 85.02847:4511 89.03784:183 102.09143:2921 103.03892:4273 104.04211:214 105.03920:77 108.04336:80 112.07508:236 117.03369:34 122.05934:90 125.07031:146 135.04388:56 154.04797:263 162.11240:1916	139	96721	335	30222	124868	71456	94876	60794	28273	221822	168825	33396	223830	180615	46906	185652	118	106343	391	153692	96722	69640	131465	79823	25990	66734	27073	86598	111916	134322	141250	43363	39199	72	110862	392	110071	116810	71275	47348	71429	167828	141447	122180
1.352	163.032	[M+H-H2O]+	10.34	163.03230:1960 163.07523:793 163.11191:526 163.13105:135 163.14558:81 164.03968:5851 164.07648:159 164.09234:81 164.10733:261 164.14043:81 164.87115:54 165.02907:164 165.04439:620 165.07332:108 165.09150:199 165.11171:197 165.12365:178	43.01784:156 55.01729:124 79.05368:217 91.05471:146 93.06884:121 95.08525:128 98.98342:188 105.06921:223 107.07133:197 109.09942:121 118.06159:112 127.03778:118 133.06363:92 163.03111:125	56	554	58	679	886	671	876	645	406	444	1099	790	369	834	107	241	81	712	1046	1241	249	161	268	210	113	508	1287	157	163	821	397	1141	449	106	543	89	216	217	143	1055	1242	1125	368	834
6.229	163.038	[M+H-C9H10O5]+	1544.76	163.03871:357383 163.07144:660 164.04168:33152 164.06920:1728 164.67081:463 165.04396:3948 165.07442:693	39.02320:362 53.03824:423 63.02281:3881 68.99911:170 77.03803:6506 78.04226:461 79.05412:3115 81.03285:424 89.03854:82337 89.56324:201 89.66300:271 90.04145:5094 90.35336:134 90.44810:86 91.05377:996 91.27375:86 92.05751:152 93.03300:235 95.08412:176 101.03790:166 105.04447:301 107.04886:3300 108.05109:371 110.03511:508 117.03341:21629 118.03608:1689 119.04731:520 135.04276:16310 136.04665:1417 1…	27	233224	81	207264	194380	87984	79857	169121	188890	19651	287523	150140	60450	267509	130701	206758	63	242115	55	61037	67871	274557	143930	87691	241557	317944	234244	241374	257927	255360	296079	223782	185858	49	278151	133	305902	345744	282916	276621	276412	216486	263509	408254
4.559	163.038	[M+H-C9H10O5]+	32.61	163.03823:6856 163.07363:398 163.11094:129 163.13324:129 164.04102:1219 164.07132:214 164.09208:215 165.05497:1075 165.08974:214 165.11229:129 165.12512:215	63.02235:186 81.06907:87 89.03834:2505 103.05331:49 117.03275:1432 135.04358:108 145.02809:246 149.05785:232	23	3515	38	2054	2466	1358	1121	1573	607	936	4342	2833	1624	3263	862	3298	49	3486	48	1130	2101	1539	3005	2229	3404	3411	5669	2898	1204	3569	2476	3064	4252	44	3698	43	3300	4401	3908	3824	4219	3761	1300	5306
2.601	163.038	[M+H-H2O]+	15.54	163.03825:3315 163.07489:660 163.09293:103 163.11333:351 163.13350:103 163.14427:258 164.03990:285 164.08053:155 164.11119:155 165.05547:348 165.08996:401 165.11253:326 165.12530:370	53.03856:57 55.05439:86 67.05310:171 70.06450:660 79.05329:95 81.06882:131 89.03824:413 94.06375:271 96.07858:244 98.09594:11014 99.09874:675 100.07441:29 105.06905:220 110.05883:121 117.03317:94 130.07475:64 136.03802:189 145.02826:32	20	2536	55	1899	1650	996	1207	1002	1982	1330	1251	1542	1180	2416	1673	1815	48	3066	50	718	1083	6030	1534	1436	2678	4763	3961	2210	1925	5002	2746	1541	3387	53	2902	40	2459	6631	2836	4675	4490	3180	5206	2983
2.021	163.038	[M+H-H2O]+	28.2	163.03841:8527 163.06242:180 163.07461:1317 163.11321:182 163.13405:182 164.04079:875 164.07622:242 164.09257:857 164.14340:121 165.05339:380 165.06658:182 165.07849:121 165.09220:303 165.11534:303 165.13412:182	42.03382:77 55.01775:65 72.04306:18 77.03745:384 83.04815:55 89.03883:1894 91.05322:254 93.06929:82 103.05407:194 108.05567:83 111.03029:205 117.03281:675 120.07938:55 123.04345:192 124.11026:58 135.04309:310 138.06445:173 145.02789:231 149.05901:71 163.03847:329	39	2510	55	1457	1771	1059	1179	1278	1220	898	6420	1563	1040	1877	1315	2185	53	3026	56	1636	1125	3837	2110	1424	1557	3602	1864	1598	1996	2116	1882	899	1774	48	3167	46	4626	7346	2770	3091	3734	4696	5066	2730
2.485	163.039	[M+H-H2O]+	21.72	163.03850:11295 163.05693:1325 163.07516:810 163.11130:168 163.13272:168 163.14336:168 164.04119:830 164.07801:267 164.11563:126 164.12713:84 165.05333:522 165.07192:168 165.08999:610 165.11261:250 165.12626:284	41.03874:309 53.03840:260 65.03796:543 70.06482:54 77.03860:4349 79.05375:327 81.06902:143 89.03852:2016 93.03293:596 95.04887:2666 105.03299:419 110.03670:122 117.03393:917 123.04382:716 125.02341:1066 129.06853:114 133.05170:368 135.04384:510 140.04591:1159 145.02924:274 150.05724:120 161.04698:299	25	2607	50	2672	2264	1465	1216	1159	1982	1330	2016	1542	949	2332	1310	1815	51	3066	57	904	827	6030	2406	1436	3198	5271	4383	2875	2258	4550	2169	1547	3470	53	2902	40	3301	9998	3736	6104	6250	3180	3923	3309
4.813	163.039	[M+H-C9H10O5]+	76.49	163.03878:17033 163.07382:466 163.11095:175 163.14489:140 164.04177:1791 164.06924:243 164.07910:140 164.12919:70 164.89058:70 165.05372:645 165.07046:140 165.09005:175 165.11182:244 165.12544:175	42.03472:7 43.05419:70 67.05358:43 79.05402:344 89.03837:3188 95.08507:102 106.04275:55 107.04778:68 110.08429:51 117.03262:912 129.07005:55 135.04398:538 139.08623:26 145.02853:328	19	12295	50	5200	6671	4497	5141	6234	2217	6458	34263	8588	18482	14724	4008	16532	46	16601	46	7071	5925	5402	19574	5892	11356	12966	16294	8992	5056	16961	17966	9360	10105	48	15138	43	22014	19511	16574	10439	11184	17242	4626	25676
5.073	163.039	[M+H-C9H10O5]+	89.55	163.03884:24846 163.07822:323 163.10988:61 163.13051:92 164.00785:61 164.04179:2603 164.06923:1080 164.08957:206 164.10868:153 164.12787:123 165.04813:481 165.07431:203 165.08999:443 165.11212:153 165.12679:123	43.01756:216 44.05685:71 55.01720:125 65.03880:301 70.06444:556 77.03868:728 81.06949:528 89.03861:7356 91.05331:822 95.06028:202 98.98407:68 105.03287:186 106.04041:41 110.08388:436 117.03270:1322 121.02780:792 135.04289:1113 139.08623:857 145.02710:515 149.04480:673	19	5212	51	3521	4174	2039	2350	3768	4083	2344	6792	3592	4974	5194	9612	5341	47	4717	48	2618	2295	11025	5147	3028	5097	5127	4840	4653	17878	6758	4509	3997	5177	48	5644	52	5866	7257	5635	4814	5843	5826	11754	6239
1.967	163.045	[M+H-H2O]+	40.26	163.03738:5956 163.04543:8961 163.07373:870 164.04181:545 165.05276:2641 165.07715:272 165.08927:710	55.05336:79 70.02750:104 78.04587:74 89.03760:1321 95.06032:249 105.03288:36 106.03980:93 111.03148:229 113.02613:465 117.03226:489 119.04828:128 126.05455:166 135.04314:212 138.08955:234 145.02634:203	38	2235	75	1384	1627	946	996	1079	1087	842	5060	1414	947	1692	1146	1967	70	2664	70	1378	987	3336	1843	1253	1443	3171	1822	1496	1723	2038	1768	846	1611	70	2777	50	3880	6568	2397	2799	3360	3911	4296	2559
7.887	163.06	[M+H]+	19.8	163.05934:4701 164.06780:479	41.03887:168 45.03357:344 55.01866:596 57.03334:295 61.02824:318 69.03366:4081 70.03727:224 73.02868:157 81.03325:167 85.02868:1554 95.06049:9 97.02826:372 101.02322:449 109.02893:188 115.03741:172 127.03882:563 145.05000:120	6	2571	10	4234	3141	2718	2256	2551	4057	163	1510	4498	300	2851	4142	3093	12	2750	0	372	2370	3342	709	2571	3517	1363	2232	2365	3341	2738	632	4476	3080	9	2790	14	1370	2375	3452	1535	3502	1066	1830	2773
5.187	163.087	[M+H]+	40.17	163.08568:14058 163.13053:98 163.14730:131 164.04167:511 164.08876:1199 164.11291:98 164.15189:99 165.05362:621 165.07365:98 165.09032:277 165.11292:499 165.12519:193 165.16556:131	41.03867:129 43.05411:355 67.05349:8 81.06885:231 91.05356:500 95.08463:12 105.06923:238 117.03291:130 119.04924:95 133.07494:1292 137.13039:9 145.07520:1140 163.08534:1140	134	3988	381	6596	6001	3607	4613	2775	6766	1935	1693	8298	1224	3511	6460	1540	320	4477	161	2000	5684	5063	2455	4543	6284	6465	7012	7323	4415	5369	2169	6387	4972	205	4328	30	2128	4107	4433	5126	5095	1837	5166	4161
5.816	163.115	[M+H]+	23.78	163.11160:2770 163.14763:108 164.04194:108 164.07423:281 164.08805:143 164.11480:179 164.12659:143 165.05187:589 165.08921:323 165.11389:494 165.12604:622 165.15897:72	43.01731:145 45.03287:112 55.05438:96 70.06473:184 79.05318:250 91.05391:350 95.08432:137 98.98221:121 105.03269:146 107.08486:115 119.04865:173 122.06606:143 131.08496:112 134.03711:121	52	678	33	1302	688	800	704	472	1146	280	352	1345	247	690	760	426	60	724	21	474	721	1228	300	600	837	1080	939	1363	455	829	411	1013	927	39	730	32	484	923	712	1522	1724	479	654	690
3.802	163.147	[M+H]+	26.4	163.14734:3307 164.04336:169 164.07346:168 164.09148:169 164.12898:84 164.14943:392 165.05394:126 165.06944:84 165.09046:411 165.11282:210 165.12692:441 165.16305:126	41.03825:393 43.05406:1353 55.05390:313 69.03185:210 77.03807:485 81.06984:397 84.08008:156 91.05387:349 93.06991:208 95.06199:161 105.06868:212 107.08536:193 109.09985:99 117.03311:131 119.08445:102 123.04535:143 129.07056:105 131.08458:92 133.10028:102 135.04420:108 144.08807:92	32	927	58	1239	435	981	1065	374	1084	213	400	859	227	506	741	515	25	835	40	808	344	1258	310	909	1292	1438	917	1232	459	732	358	995	813	34	868	54	529	1210	769	2454	1828	521	1481	403
3.643	163.147	[M+H]+	23.19	163.14745:1817 164.04473:106 164.07612:176 164.09207:71 164.10106:71 164.11700:106 164.12985:71 164.14979:322 165.05402:423 165.08988:413 165.11253:253 165.12599:196 165.16297:141	43.01807:184 55.05355:134 72.04200:92 78.04538:308 81.03354:157 81.06841:183 91.05379:327 97.06382:120 105.03272:192 117.03204:144 121.10043:156 123.07930:105 131.04676:105 135.06695:182 137.08435:73 144.09274:115 149.05823:108 163.06161:252	26	350	58	353	1601	228	259	906	372	467	152	312	135	142	252	122	41	554	16	210	1361	966	841	239	406	579	301	310	171	252	133	205	261	34	395	30	220	380	239	1498	481	232	432	152
1.354	164.04	[M+H]+	33.97	164.03908:5160 164.07525:150 164.09055:89 164.10688:733 164.14225:90 165.04369:622 165.07006:149 165.09136:242 165.10966:232 165.12419:178 165.16121:60 166.03570:405 166.06030:119 166.09102:386 166.12565:161	41.03825:193 43.01827:201 55.05507:159 72.04290:144 79.05413:175 81.03348:159 92.04748:156 98.98370:166 106.06441:252 114.09244:99 115.05353:99 119.04942:92 122.09480:145 131.06087:102 145.06269:112 164.04343:92	120	1687	45	2381	2734	1742	2796	1950	1562	1434	3366	2569	115	2985	138	182	42	1899	4271	4421	190	311	211	141	94	2096	4210	158	364	2042	571	3574	1061	108	1639	31	128	193	136	3564	5279	3245	538	3116
7.329	164.091	[M+H]+	26.86	164.09096:1890 165.05292:90 165.07078:134 165.09605:224 165.11156:90 166.08778:224	46.06487:136 57.06938:395 68.04942:637 95.06010:1380 98.05933:141 109.07579:7154 110.08372:5133 111.08931:635 124.03835:52 130.12260:706 137.06992:886 155.08102:2760 156.08426:310	57	1952	225	1245	1985	1274	1290	1432	1617	1783	1477	1185	1498	1643	1854	2012	47	1970	420	3009	1525	2150	1729	2373	1421	1545	1379	2265	1780	1187	2058	1734	1403	74	1985	270	1571	1526	1775	1659	2037	1416	1228	2277
7.475	164.091	[M+H]+	26.12	164.09078:4460 164.11911:61 165.04983:92 165.07471:301 165.09299:398 165.10963:123 165.71419:61 166.08616:123 166.09584:194	43.01858:186 44.05053:199 56.04999:96 68.04989:112 71.04856:215 77.03817:151 81.06997:140 85.06382:167 89.03712:168 94.06311:124 98.98284:159 100.07408:162 117.03112:153 121.06448:86 130.09690:211 138.05442:86 164.06632:112	55	2185	42	1733	2276	2097	2340	2239	1572	2443	2635	1589	3999	2578	1942	2881	82	2379	79	2543	2558	2316	4216	2446	1836	1408	1603	2121	2648	1144	3480	2561	1783	74	2669	74	2312	2774	2160	2094	2631	1952	1772	1884
4.885	165.053	[M+H]+	13.21	165.05403:1563 165.07275:162 165.09119:415 165.11231:280 165.12705:193 165.16140:65 166.07168:5253 166.12020:130 167.03145:65 167.07225:696 167.10476:215 167.15317:1043	43.05417:278 55.05401:164 67.05407:154 77.03794:322 79.05325:183 81.06880:222 83.08597:99 89.03825:1108 95.08522:124 103.05204:205 105.06980:339 107.02267:169 109.06431:89 117.03312:672 119.08115:699 121.06531:112 124.04959:238 133.09954:901 145.02869:337 149.04489:354	30	465	46	471	841	498	547	578	639	361	559	786	508	685	869	501	41	550	46	507	622	960	439	412	490	399	557	757	1545	444	421	736	416	47	642	32	686	559	727	538	579	600	1274	763
1.988	165.053	[M+H]+	16.78	165.05354:2467 167.06728:1122	41.03866:157 43.01805:165 55.05372:133 69.06923:105 77.03827:283 81.06966:163 91.05406:393 95.08469:159 103.05350:195 108.05538:96 110.07982:105 117.03295:199 123.04394:124 128.05989:86 135.04294:105 137.08051:102 146.09501:105	28	746	7	261	538	337	284	374	394	284	1247	482	201	1208	378	840	50	966	73	248	349	1024	417	333	431	702	1000	1007	1468	523	1125	336	984	41	814	33	756	1072	677	888	1187	375	829	1866
5.039	165.054	[M+H]+	15.08	165.05434:1878 165.08892:202 165.11177:249 165.12708:146 165.16249:88 166.04257:58 166.07173:2645 166.09460:285 166.11442:88 167.03477:58 167.07086:610 167.10465:241 167.11734:262 167.15291:577	43.05413:329 59.04862:182 70.06479:334 77.03764:310 81.06960:223 89.03847:927 91.05339:535 93.06899:140 95.08442:134 97.06443:118 107.04854:163 110.03592:156 117.03304:361 122.05891:230 135.02782:152 139.08590:89 145.02703:116 149.04556:220 164.10701:121	34	919	46	729	804	980	764	957	639	694	1230	833	1163	1717	564	971	43	1180	43	1531	684	425	1450	626	964	909	1087	1050	764	1038	1444	736	623	52	1244	41	1634	1560	1196	1008	857	1293	474	1719
3.008	165.055	[M+H]+	11.87	165.05365:1960 165.09052:814 165.11175:245 165.12683:759 165.16284:71 165.59807:71 166.04602:178 166.05856:230 166.08209:142 166.09719:785 166.12015:177 166.12951:177 167.03249:401 167.06914:1041 167.10647:292 167.15348:514	43.01825:107 44.04959:88 71.04875:113 73.02798:102 77.03829:101 78.04291:24 81.06907:49 91.05413:774 95.01236:163 97.06438:42 103.05394:304 109.05158:72 119.04850:660 121.06552:67 124.08696:35 131.04880:100 134.09526:1300 147.04504:145 163.11446:118	31	656	38	182	384	236	195	230	130	157	290	312	443	500	262	200	35	1051	48	280	684	615	1027	646	502	580	1417	921	1219	1294	1100	1573	1610	43	632	51	832	522	762	1155	769	443	716	897
1.515	165.055	[M+H]+	261.11	165.04850:430291 165.23421:43 165.26481:64 165.27321:43 165.28873:86 165.32500:43 165.33050:86 165.37324:43 165.41413:86 165.44161:64 165.47430:64 165.49139:107 165.52045:43 165.54514:299 165.57556:64 165.59372:116 165.61351:442 165.62978:64 165.63899:64 165.65439:107 165.68191:204 165.70588:116 165.71898:123 165.73038:121 165.76847:367 165.79192:140 165.81483:239 165.83147:549 165.87023:262 165.…	53.03954:132 65.03992:48 67.05497:344 77.03836:2016 79.05426:2786 80.05738:394 81.06980:41 91.05302:189 94.06516:121 104.04942:526 106.06499:7612 106.75118:162 107.07292:13508 107.74993:53 108.07619:809 108.79515:24 109.07898:66 111.02363:66 118.05267:248 123.01296:24 131.06035:11887 132.06818:14079 132.46977:48 132.67056:80 132.85835:94 133.07494:3542 134.07619:505 134.46046:48 134.66060:24 135.…	39	1030	55	1309	1862	1275	3214	1138	859	1684	1088	1256	436	1705	192	554	48	1200	154620	6909	508	363	498	265	235	864	4456	341	474	1673	642	2182	735	69	1336	64	339	426	436	2570	3247	3020	438	1671
7.23	165.075	[M+H]+	61.23	165.07528:23680 165.10908:130 165.12129:176 166.04856:132 166.07874:1787 166.09698:304 166.11656:88 166.81230:88 167.07570:449 167.10203:132 167.15473:797	43.01806:436 55.05401:982 69.03322:1887 73.06461:377 81.03255:533 87.04357:103 96.04316:149 99.04370:225 102.09055:167 110.05571:350 115.03562:78 118.08484:90 122.05952:125 125.07096:29 129.05551:56 132.04694:96 138.04446:112	61	6115	94	7145	4452	6472	10036	4604	8116	3357	5191	8326	4994	11768	7993	3679	76	6494	92	7168	4447	8078	8667	11217	8050	9406	3284	3424	11992	12934	3811	13170	1972	56	7844	54	6726	3125	7424	3364	4628	3352	2663	3821
1.81	166.049	[M+H]+	13.87	166.04940:3131 166.07023:63 166.09586:432 166.12399:127 166.90116:63 167.05368:398 167.06998:1418 167.10515:294 167.14096:158 167.15299:198 168.05112:63 168.06682:452 168.09898:127 168.12096:158	43.01739:197 55.05354:150 66.04546:131 77.03782:243 79.05374:139 81.06911:170 91.05325:255 97.06345:92 100.07507:295 103.05359:174 109.05231:105 116.07072:143 119.05021:105 120.04362:108 122.06117:127 123.04377:127 124.08588:130 136.07412:194 139.12127:77 148.03851:184	13	626	23	865	921	1089	889	745	595	882	505	766	1048	666	601	745	11	972	10	1031	936	594	1046	1433	607	622	657	643	1030	858	942	1057	800	0	768	0	600	566	708	606	569	648	508	470
7.853	166.052	[M+H]+	16.37	166.05279:4258 166.09475:147 166.11004:45 167.03466:45 167.05527:289 167.10500:89 167.11794:311 167.15300:358 168.04699:285 168.06481:293 168.08898:45 168.12103:156 168.15324:67	56.04910:214 70.06480:163 74.02326:216 81.06995:150 84.04509:136 97.06346:134 116.06961:99	23	1246	78	1459	930	1124	1089	1063	1115	1779	1445	765	1065	1104	783	1092	35	1258	145	2092	1378	1682	1304	2425	1572	1391	1270	1463	1516	1402	2190	1691	1043	42	1401	115	1310	1403	1294	935	837	1462	1191	1292
8.232	166.07	[M+H]+	12.86	166.07058:4208 166.09776:115 167.03280:93 167.07390:548 167.10649:117 167.15289:666 168.07515:372 168.12168:70 168.15477:117	41.03773:154 45.03405:57 46.06517:143 56.04920:238 58.06477:228 60.04375:159 67.05451:219 73.02766:30 84.08030:6357 85.08325:640 86.09523:752 98.98326:144 104.10597:143 114.12786:50 124.99897:662 130.12062:330 138.05376:98 166.06178:75	11	869	9	1768	913	1524	1697	840	1843	992	510	1353	451	1173	1045	446	19	1015	23	604	419	752	608	630	987	746	764	654	758	747	434	562	376	6	912	8	956	1238	1371	602	750	822	1283	1087
4.911	166.072	[M+H]+	41.02	166.07210:4042 166.09096:1441 166.12877:63 166.90345:63 167.07210:691 167.09333:126 167.10750:376 167.14174:308 167.15273:728 168.07140:95 168.11782:126 168.15690:126	45.03346:211 70.06500:239 72.04385:56 78.04733:29 89.03887:461 91.05352:312 94.06694:42 103.05532:83 105.06978:276 107.04902:174 109.07558:61 110.08379:218 117.03273:101 119.08471:372 121.06276:76 124.04897:501 129.06821:176 134.10294:86 139.12135:49 145.09988:24 149.04613:1364 163.03841:84 166.07111:440	19	4251	22	2869	2770	3844	3396	4126	2605	2992	5220	3820	5168	5503	3634	4572	21	4504	18	3642	3030	2535	4487	2276	3180	2360	5488	5252	6081	4788	5386	2974	4094	12	4056	15	6256	4807	4499	3274	2507	4778	4255	6047
3.992	166.072	[M+H]+	29.16	166.07197:5432 166.14106:60 167.03404:89 167.07236:752 167.10659:119 167.12046:119 167.14911:576 167.99697:242 168.07397:119 168.10112:166 168.12119:89 168.15251:149	43.05399:866 46.06500:302 70.06557:15 81.06931:177 84.04448:19 96.04330:28 110.03428:157 113.01436:1124 121.02755:3 130.04105:2260 135.02943:145 149.04541:70 166.07092:212	8	2304	19	1928	1805	1788	1842	2444	1567	2205	3402	1664	2827	3444	1322	3562	23	3826	34	3120	1533	2891	3923	1687	1897	2865	2091	2416	1757	3299	5375	1095	1997	5	2744	19	4599	4807	3114	2333	2293	4153	4009	5080
6.837	166.084	[M+H]+	23.35	166.08405:3955 167.06694:168 167.08700:468 167.15369:730 168.06446:660 168.11327:1150 168.16103:168	38.96351:15501 43.01737:118 55.01820:211 79.05495:60 81.06995:64 91.05286:73 97.02766:26 101.02226:26 106.06446:349 115.03784:100	10	1366	40	1146	2500	1742	1126	1784	1393	2322	2047	1322	2628	2143	1489	2007	2	1553	14	2020	1722	1456	2233	896	1433	1519	776	1313	1194	1564	2710	952	989	0	1726	99	1835	1439	1363	1254	1404	1924	1441	2533
6.08	166.086	[M+H]+	28.86	166.08598:5446 167.08684:1107	43.01750:30 56.04937:41 65.03769:367 74.05944:212 91.05337:3133 94.06455:295 108.04346:138 109.06298:15 119.04799:649 121.06484:363 123.04447:216 135.04256:59 137.05870:781 138.05386:346 147.04359:105 149.04584:17 154.08539:45	0	1274	2	571	1111	668	770	724	642	542	1235	721	822	1345	1123	1912	0	1229	6	1128	440	1416	1058	513	801	1037	1961	1755	2010	1328	2004	746	1885	0	1325	0	817	1323	867	1550	941	1110	990	3009
6.481	166.086	[M+H]+	406.98	166.08598:133092 166.57072:77 166.58417:193 166.64141:77 166.67405:77 166.78194:77 166.80152:116 166.85659:155 166.88532:77 166.92009:155 166.93794:77 166.95101:116 166.99419:77 167.08912:11619 167.12761:77 167.15279:384 167.17495:116 167.32099:77 167.40547:77 167.70064:116 167.80886:116 167.84910:77 167.87366:77 167.93280:77 167.96556:77 167.99425:116 168.06469:116 168.07357:193 168.09178:1345 1…	43.01734:175 53.03833:159 59.04887:144 70.06512:1182 72.04277:123 77.03835:3948 79.05426:1802 80.05057:260 91.05438:1130 93.06919:2162 95.04580:81 96.08098:203 103.05427:18739 104.05717:1427 105.06601:264 107.04844:638 110.09615:575 118.06503:340 119.07223:129 120.08088:30421 120.46204:38 121.08385:2236 121.64710:33 122.08546:169 124.07466:288 128.10574:698 135.10220:226	169	40671	153	22921	14663	21232	25370	27225	16893	36923	55098	21196	80617	43349	20877	42935	395	45463	526	34892	34648	21412	30883	20226	28023	23536	54269	38940	45845	55016	78531	46377	53791	149	48334	197	56381	35652	45288	36640	38636	46220	20072	60333
1.557	166.086	[M+H]+	15.11	166.08618:2717 166.11883:170 166.12969:170 167.03087:213 167.07032:766 167.08722:372 167.10654:335 167.14527:471 168.06776:222 168.07553:213 168.10114:170 168.10810:170 168.14067:128	53.03825:93 67.05380:224 72.04417:16 77.03794:922 91.05343:869 93.06918:352 95.04909:108 97.06409:18 103.05489:635 110.06994:84 115.05313:109 121.06512:1286 128.06126:29 138.06555:313 146.06119:45	87	1256	0	674	1733	1134	1056	1163	812	679	1152	1685	892	1730	1548	1498	0	1282	164	570	1587	1045	1448	661	1209	1648	1716	1605	1609	1018	1137	1235	2204	0	1202	118	1298	1312	1071	1380	1003	1136	935	1335
1.509	167.044	[M+H]+	68.53	167.04404:14112 167.08009:85 167.09928:180 167.12005:107 167.14877:145 167.15958:86 167.17420:43 167.18405:64 167.19659:107 167.20918:64 167.23521:107 167.25078:107 167.26260:86 167.27800:86 167.29665:64 167.31481:64 167.34003:121 167.35780:43 167.38142:86 167.39059:43 167.40349:107 167.43073:86 167.44403:64 167.47674:86 167.49157:64 167.50038:64 167.52205:86 167.54440:113 167.55823:64 167.58077:…	53.03954:132 65.03992:48 67.05497:344 77.03836:2015 79.05426:2785 80.05738:394 81.06980:41 91.05302:188 94.06516:121 104.04942:526 106.06499:7609 106.75118:162 107.07292:13504 107.74993:53 108.07619:808 108.79515:24 109.07898:66 111.02363:66 118.05267:248 123.01296:24 131.06035:11883 132.06818:14079 132.46977:48 132.67056:80 132.85835:94 133.07494:3540 134.07619:505 134.46046:48 134.66060:24 135.…	0	79	10	114	179	77	358	77	86	116	58	89	0	130	0	0	7	107	5495	343	0	56	19	0	0	21	185	76	0	116	38	125	64	8	109	0	0	23	0	144	141	176	26	96
3.141	167.054	[M+H]+	19.92	167.05396:3827 167.08695:72 167.10633:250 167.15245:634 168.05915:135 168.10677:49 168.12205:121 168.15502:73 169.04888:146 169.05816:97 169.08532:221 169.12219:288 169.13492:48 169.15767:97	66.04536:323 71.04814:116 77.03907:301 92.04874:4551 94.06244:394 95.08331:172 105.06897:356 108.04315:44 117.03283:105 122.05970:585 124.05063:341 134.09419:661 138.05380:309 152.06993:4952 167.11467:8	8	227	11	324	328	418	274	441	267	868	185	162	1935	263	72	266	6	309	0	804	298	118	374	150	239	178	133	36	135	207	293	193	80	1	303	14	303	256	293	70	276	340	120	160
7.459	167.07	[M+H]+	18.14	167.06957:2128 167.10698:133 167.15303:408 168.07151:245 168.12342:100 168.15908:100 169.04716:67 169.08459:100 169.09820:167 169.16951:252	43.01762:461 45.03330:438 57.03380:238 67.05412:233 70.06532:415 72.04460:181 77.03826:316 81.03323:152 81.06948:154 85.06460:457 87.04373:443 91.05363:242 93.07010:205 98.05971:375 100.07558:163 103.05443:216 107.07069:80 110.08164:128 116.10569:194 121.06480:211 124.03752:119 130.12291:349 134.05957:105 138.05309:73 149.05960:135	41	426	34	826	462	858	1052	533	822	533	164	304	206	342	273	393	37	460	50	1183	216	923	354	1027	912	745	288	596	398	293	284	484	384	39	500	24	400	478	728	351	578	584	536	360
3.701	167.07	[M+H]+	40.07	167.06997:14053 167.10792:311 167.15456:414 168.07255:1830 168.11166:129 168.12185:162 168.15555:129 169.05015:215 169.07826:314 169.12131:176 169.14689:65 169.16787:129	41.03871:329 43.05391:368 45.03345:128 55.05439:201 70.06481:163 77.03853:547 81.06885:405 91.05358:372 95.08465:124 105.03297:201 107.04771:150 107.08391:137 109.10115:105 117.03259:141 121.06376:128 133.10038:158 137.06081:96 149.05883:151 167.06816:112	51	3965	66	5635	4114	2759	2812	4581	6296	613	1509	4774	456	3731	4143	4945	33	4089	57	1154	3494	5196	1525	4909	6106	4545	3387	9158	4033	6492	2234	5259	4457	78	4171	68	2235	3701	3729	6576	10641	1697	3569	4994
6.167	167.07	[M+H]+	18.2	167.06960:1976 167.10493:224 167.15465:358 168.07452:224 169.08966:134 169.12234:179 169.16925:285	42.03310:187 55.02894:369 77.03858:26 94.04003:697 103.05351:26 106.04025:274 109.05030:1253 117.03388:421 119.03459:979 123.06630:372 147.04152:15 150.07709:4588 151.08044:466	42	1015	56	1376	1229	909	909	975	1296	364	523	1494	339	897	1556	897	67	1319	39	541	1515	1166	462	1852	1208	1308	1830	1886	928	1220	843	1654	1664	44	1334	26	991	1112	961	1581	2571	890	887	1291
1.613	167.07	[M+H]+	21.58	167.06937:2117 167.08863:284 167.10627:614 167.14386:1653 168.06841:356 168.12085:213 168.14709:356 169.04886:379 169.08503:445 169.12071:436	43.05436:214 53.03795:222 67.05349:170 71.04796:156 77.03804:275 81.06886:188 83.08521:153 91.05473:385 93.06972:207 95.08487:211 103.05282:269 109.05998:128 110.07112:122 116.06925:89 121.06414:345 123.04311:204 126.02744:70 131.04759:80 133.02777:99 138.06473:234 147.04342:80	63	2137	86	1741	2746	1704	2581	2396	3074	1594	1107	2063	474	1794	2163	1548	85	2550	62	1429	2894	2832	1588	2645	2636	2373	1783	2277	1720	2010	1660	1918	1738	100	1998	105	2661	2561	2383	2584	3120	2031	2958	2000
1.535	167.071	[M+H]+	17.68	167.07085:3249 167.10738:456 167.14235:692 168.07150:454 168.10591:228 168.12553:116 168.14428:116 169.04868:398 169.06950:77 169.08531:394 169.12346:283	43.01768:45 55.05439:194 67.05389:229 72.04358:21 77.03817:989 81.06970:21 83.04876:180 85.06352:159 91.05355:908 93.06943:358 95.08483:118 103.05375:653 106.06386:58 109.09822:78 115.05253:124 121.06441:1296 122.06831:105 130.07550:53 137.12994:5	60	2137	113	1741	2746	1704	1806	2396	3074	1594	1107	1698	603	1794	2163	1610	84	1919	62	1429	2894	2832	1588	2645	2636	2373	1784	2201	1720	2010	1660	1918	2116	113	1809	105	2661	2561	2383	2584	3120	2031	2958	2000
4.995	167.071	[M+H]+	7.84	167.07055:1310 167.10457:648 167.11614:269 167.15259:469 168.07026:156 168.11386:113 168.12232:113 168.15710:141 169.05040:164 169.06957:56 169.08580:185 169.12140:406 169.14535:56 169.16948:218	43.01771:262 55.01832:256 63.02200:260 70.06532:193 78.04562:293 81.06867:196 89.03801:1223 91.05448:288 95.04961:150 98.98379:121 105.06899:181 107.04813:179 110.08304:175 117.03288:552 119.04912:214 122.05876:168 124.04875:105 131.08546:143 135.04299:215 145.02790:197 149.04582:239	50	816	74	724	749	401	455	491	399	200	856	1325	558	907	1171	978	65	958	84	426	918	440	458	751	582	694	1174	1290	927	803	862	868	1424	71	766	58	618	703	489	874	1063	436	453	1141
7.125	167.081	[M+H]+	16	167.08070:3019 167.10581:92 167.15542:2550 168.06544:320 168.08470:397 168.12017:92 168.15682:123 169.05091:93 169.09853:93 169.11978:93 169.16855:652	42.03342:369 44.04968:1615 56.04871:61 70.06463:2530 80.05039:15 86.05947:76 95.05939:412 114.09055:489 121.07486:255 142.08485:129 160.09589:177	55	861	44	1375	996	1091	1458	1316	1457	1056	665	401	1096	837	672	863	41	798	54	1736	1559	1158	1449	825	1132	1105	194	641	606	917	2081	496	237	54	921	58	1209	801	1093	550	703	1226	885	972
4.496	167.092	[M+H]+	17.15	167.09151:1822 167.15325:469 168.06513:86 168.09732:161 168.11646:143 168.13395:57 168.15682:86 169.04942:143 169.06114:86 169.08453:143 169.12115:164 169.16764:218	43.01692:227 55.05309:131 63.02309:118 77.03797:413 81.06837:317 89.03796:1147 91.05272:422 93.06913:161 97.06380:105 103.05369:192 106.03988:145 109.09913:83 117.03276:502 121.06389:339 124.08644:80 134.03541:219	28	1104	0	1469	1490	1603	1112	1762	476	936	966	1697	906	1253	595	1117	0	1450	15	1122	1719	313	1142	1460	1506	1450	1678	1772	323	1650	818	1904	1561	35	1202	24	1182	1400	1413	1548	1420	1420	357	1255
2.614	167.106	[M+H]+	18.38	167.10560:3568 167.14410:1063 168.06680:1855 168.11035:370 168.14166:207 168.90014:166 169.05165:165 169.06470:165 169.08525:924 169.12258:899 169.17008:124	41.03857:411 53.03824:162 65.03818:128 70.06400:145 72.04441:138 77.03838:316 80.04882:289 91.05299:532 93.06954:307 95.08471:155 98.09612:815 105.06920:277 107.08542:153 117.03241:227 119.08512:176 121.10077:148 135.04356:256 136.03906:281 138.05385:105 145.02687:134 149.05686:164 160.09609:138	174	1773	240	745	764	1010	1895	1612	399	2295	1251	504	1052	1004	493	657	195	1348	175	1936	1974	1528	3768	1131	1819	2261	3006	1234	2076	2283	1460	1430	1992	169	1699	141	1460	1416	2445	2885	1766	2191	1408	1522
2.711	167.106	[M+H]+	21.13	167.10609:4734 167.15085:427 168.06446:577 168.11117:344 169.04894:215 169.06563:133 169.08557:320 169.09875:133 169.12198:1595 169.16372:133	41.03884:163 43.01776:173 55.05356:165 59.04841:126 67.05459:150 71.04827:223 79.05294:291 81.06957:189 83.05986:115 90.04481:331 93.06995:193 95.08507:118 98.09596:478 104.05695:127 105.06950:209 107.08420:115 117.03290:255 119.08428:105 121.10076:191 123.08043:121 135.04249:131 145.02746:121 149.05868:99 160.09538:118	130	1773	138	1394	2298	1984	1895	2187	791	2295	1251	1072	1113	1869	1142	1491	170	2147	175	2686	2075	1528	3768	1627	1479	2261	3006	1853	2076	2283	2347	978	1992	169	2000	137	1762	1639	2445	2885	1766	2744	1408	2040
3.743	167.117	[M+H]+	18.25	167.11708:2048 167.15337:356 168.07218:148 168.09988:107 168.11977:332 168.15618:80 169.05293:80 169.08635:134 169.09858:54 169.12159:160 169.16852:170	41.03865:3367 43.05421:6530 45.03281:18 55.05407:919 59.04853:164 67.05428:230 69.06950:187 71.04835:258 77.03832:727 79.05340:2508 81.06963:2847 82.07250:297 91.05371:740 97.06251:153 105.06867:602 107.08450:310 109.10113:67 122.09614:148 139.04889:67	38	486	11	479	133	450	384	543	320	886	800	235	1809	975	382	875	6	689	8	876	0	332	603	675	770	348	396	184	1089	761	404	884	537	0	737	0	878	199	841	112	1099	765	439	624
4.737	167.142	[M+H]+	15.75	167.14212:1937 168.06678:119 168.11859:119 168.14427:301 169.04929:199 169.08510:251 169.12183:262 169.15430:119 169.16988:199	41.03841:297 43.05319:518 45.03373:99 55.05405:137 63.02238:196 70.06425:189 78.04584:411 89.03818:1257 93.06974:152 96.04393:134 98.98453:131 103.05346:128 107.04880:212 107.08416:204 109.09969:121 117.03353:601 119.08438:153 121.06341:252 124.08593:108 135.04336:367 145.02738:249 163.03848:118	0	496	0	180	535	423	400	634	152	926	525	408	0	597	0	139	11	729	0	563	201	46	726	1198	323	202	526	118	218	162	379	507	514	0	503	6	843	507	34	417	117	915	336	277
1.532	167.143	[M+H]+	23.17	167.14265:2983 167.16256:131 168.07045:234 168.09955:220 168.11180:370 168.14551:1043 169.05096:362 169.08462:339 169.10056:132 169.12165:762 169.14562:88	43.01774:266 55.05422:239 67.05321:263 71.04915:128 77.03855:254 81.06928:233 85.06458:153 91.05421:313 93.06975:346 95.04708:193 97.06436:124 103.05348:167 105.07021:128 107.08522:137 109.07537:102 117.03325:147 121.06401:243 124.07575:121 130.06449:99 135.04404:77 143.08447:77 149.05562:73 167.06968:73	92	1216	130	403	289	524	444	333	335	1072	486	315	1136	550	398	421	64	1442	89	1124	2626	779	3407	1622	1532	1171	1193	715	1107	1195	898	2381	2386	183	1887	219	1355	1114	2133	2768	1564	1641	1251	2606
6.996	168.065	[M+H]+	107.92	168.06528:17643 169.06750:1962 169.16839:457 170.07149:402 170.15320:620	43.01804:194 55.01765:5 57.03281:386 61.02770:105 69.03330:147 77.03814:288 81.03285:113 91.05406:1335 95.04838:521 97.02765:107 98.06147:59 99.04420:24 101.02289:57 106.06448:372 116.04833:14 117.05298:89 119.04797:405 123.04314:924 124.07550:179 127.03792:87 136.07538:435 152.03198:105	69	6895	193	8655	8730	10977	9534	7974	7002	6016	4687	6493	5411	7261	5912	7194	133	8533	212	9746	10332	10002	11256	9344	7634	8867	5119	6503	6495	5763	6908	5828	4783	94	7556	243	9099	8017	7014	8004	6647	7847	8282	4902
7.882	168.066	[M+H-H2O]+	36.14	168.06491:6313 169.06864:640 170.15180:640	41.03892:490 43.01812:312 55.01827:396 57.03404:325 61.02824:225 69.03359:3359 81.03262:237 85.02813:1086 95.05991:3048 97.02827:519 101.02366:381 109.02779:135	36	2384	41	4713	2620	3538	2533	1792	4764	374	1797	3684	217	3592	2938	2865	57	3693	63	301	2078	2887	788	2923	2704	1652	1426	2432	2844	4275	468	3117	2638	39	2719	52	1393	1737	3181	1479	3340	630	1686	2709
5.926	168.066	[M+H]+	22.86	168.06586:1682 168.10814:160 168.11899:160 169.06791:266 169.09625:160 169.12187:213 169.15706:160 169.16915:373 170.12169:106 170.15389:384	43.02907:261 55.02926:33 59.06328:73 70.06534:104 80.02429:342 94.02810:20 95.03631:36 105.03543:28 107.03536:138 110.03526:1222 111.03606:101 122.07976:307 124.03843:250 135.03030:3051 137.12817:12 152.05611:785	61	351	53	281	221	553	511	378	242	741	390	207	1177	411	224	630	45	555	29	1112	589	327	1030	680	516	404	232	248	310	239	644	346	233	48	415	42	487	317	414	288	212	368	227	314
2.541	168.066	[M+H]+	36.69	168.06464:3542 168.11069:167 168.12185:100 168.14088:167 169.04993:100 169.06808:591 169.08601:221 169.12146:244 169.16719:134 170.05494:709 170.06947:100 170.07961:222 170.09239:174 170.12727:67 170.15206:837	67.05293:293 70.06481:1349 77.03774:276 79.05411:216 81.06913:190 85.02712:173 89.03845:69 92.04899:178 94.06451:828 96.07943:333 98.09587:19551 99.09894:1364 106.06336:183 107.05757:85 117.03284:106 119.08616:133 122.05939:560 124.05027:84 128.05006:108 132.05634:38 134.09859:327 138.05405:274 145.02869:40 150.05476:729 160.09534:1518	37	1314	58	889	750	1714	1938	985	916	3346	833	900	3087	998	1093	830	53	1579	34	2505	1308	1367	1717	1220	846	1129	938	1007	965	990	1243	1061	724	61	1360	38	984	1238	1063	965	759	1246	756	572
2.342	168.066	[M+H]+	83.21	168.06644:2949 168.09870:147 168.11215:148 168.13785:526 169.04847:296 169.06709:332 169.08311:239 169.12036:382 170.07943:669 170.12265:74 170.15378:578	43.01784:353 55.01788:150 67.05435:273 77.03814:480 79.05314:253 81.06902:294 86.05940:131 89.03821:1145 92.04847:362 95.04848:409 97.06464:162 105.03203:189 105.06911:191 107.04878:166 109.09936:86 117.03258:406 121.02797:212 123.04406:116 125.02155:183 135.04234:226 140.04530:181 145.02785:118 149.05875:128	19	1000	48	1297	928	926	855	909	164	1081	896	852	1013	878	1383	902	56	881	45	1108	906	251	1020	1168	1107	1048	581	908	1237	674	927	1128	597	44	977	41	1051	621	1069	1862	829	1108	1017	824
1.81	168.068	[M+H]+	14.62	168.06824:3018 168.10338:142 168.11696:143 168.12437:152 168.14162:57 168.15687:86 169.04971:276 169.06920:114 169.08652:297 169.10790:309 169.11938:224 169.17094:296 170.05510:86 170.08112:271 170.11670:359 170.15337:490	44.04920:329 57.03339:211 69.06958:45 89.03748:99 94.06468:56 98.98369:41 100.07532:3267 112.03767:42 123.06651:42 150.05170:128 163.03683:16	43	625	73	294	335	540	522	292	508	575	375	379	666	283	298	324	65	442	63	1253	516	389	1028	442	383	478	253	283	281	365	572	584	416	61	454	78	755	411	420	548	410	947	293	212
1.414	169.049	[M+Na]+	66.62	169.04937:44414 169.09698:129 169.10759:97 169.12748:161 169.83360:65 170.05258:3196 170.07888:96 170.09476:161 170.12083:161 170.15362:454 171.05376:316 171.10022:335 171.14871:773	43.01774:246 55.01796:59 68.99723:582 85.02756:120 91.05386:251 98.03520:184 111.00727:3364 120.04626:22 126.03009:1399 141.05411:1849 169.04915:132	72	4436	91	4517	3166	18179	10736	4777	3678	5725	1939	7896	3482	2128	6290	4001	63	6461	86	9193	16836	2669	15126	16668	3243	3691	5017	1522	1493	8472	1915	6064	2834	78	5573	4	9355	3519	6155	2888	1955	23811	2321	816
1.79	169.049	[M+H]+	18.76	169.05010:3236 169.08605:263 169.10752:277 169.12454:230 169.16857:181 170.05091:242 170.08089:370 170.11604:434 170.15239:620 171.02749:96 171.05871:64 171.07443:96 171.10145:457 171.11949:96 171.14899:634	43.01700:162 67.05335:54 77.03757:1303 98.98419:23 105.03159:19 109.09981:1 117.03292:47 120.08248:34 124.08571:25 130.06377:32 135.04237:48 141.06831:5 149.05884:27 152.06734:2 167.15858:3	72	1016	53	917	1682	599	715	993	1048	383	548	974	348	1076	1038	497	52	1056	56	362	1003	1639	752	1036	1016	1036	1281	2063	784	866	1062	890	739	54	840	61	624	900	634	1354	1128	386	694	592
3.178	169.049	[M+Na]+	15.36	169.05016:2966 169.08516:196 169.12251:193 169.14378:83 169.17163:172 170.05173:138 170.08039:342 170.10742:110 170.12482:55 170.15288:566 171.07341:55 171.08479:138 171.09965:138 171.11465:82 171.14927:621	45.03297:148 53.03781:154 65.03869:195 70.06452:184 77.03800:237 81.06962:146 92.04854:471 95.08559:118 98.09691:128 105.06917:218 107.05897:92 109.07812:99 117.03285:210 123.06574:112 134.05794:140 136.07736:128 144.07927:330 152.06894:370	47	897	71	814	1052	568	708	1217	1105	319	429	770	145	1115	887	1520	43	833	67	204	685	836	915	1069	794	763	1153	783	1186	692	553	944	650	55	862	59	694	943	1161	513	1106	700	759	1838
1.79	169.109	[M+H]+	11.54	169.10919:2714 170.05291:188 170.07953:443 170.11716:650 170.15318:518 171.06550:235 171.08131:130 171.10445:306 171.14701:370	45.03358:169 72.04389:170 77.03802:246 80.04879:225 83.05772:102 89.03815:237 95.04843:203 96.04310:106 97.06348:107 98.98284:127 100.07559:129 105.03309:170 109.07653:92 112.03910:83 116.06721:163 123.04316:131 124.08456:83 131.04626:70 136.04022:112 138.08991:102 149.02464:92 153.12571:73 163.03736:77	15	172	10	167	196	150	151	230	127	232	310	152	360	140	134	225	16	286	10	580	1058	204	525	228	133	277	34	36	110	134	310	147	70	4	224	0	427	189	149	593	271	211	144	36
7.284	170.044	[M+H-H2O]+	35.9	170.04376:4548 170.07693:92 170.15210:688 170.17286:138 171.04658:580 171.05979:92 171.07563:441 171.09944:92 171.14917:413 171.18527:92 172.04994:138 172.10668:299	43.01745:46 46.06518:1103 57.06982:624 67.05395:909 71.04861:128 81.06920:163 85.06386:2414 89.03834:84 96.04287:199 98.05950:30 110.08362:5071 123.06857:16 125.10625:17 130.12202:3351 137.05733:530 140.06741:12 158.11423:19	13	904	11	1657	2055	726	507	553	794	665	726	2636	808	595	1865	674	9	1185	16	507	3706	1685	2439	1516	825	835	1606	1956	635	1158	442	1266	1212	10	1164	14	776	1141	648	1761	1372	583	815	864
8.984	170.066	[M+H]+	87.24	170.06577:14286 170.15333:180 170.54539:41 170.55757:27 170.76304:27 170.99947:41 171.06666:2532 171.09540:73 171.11809:40 171.13648:263 171.14896:252 171.18344:54 172.02758:40 172.06319:1720 172.08961:27 172.10335:54 172.11632:40 172.13514:54 172.15217:54 172.16663:67	66.01843:2107 68.98200:7631 70.97923:1437 72.07964:15 77.03819:25 82.01260:231 86.99201:789 96.98804:1019 98.98484:133 110.00833:706 128.01649:34	177	11188	212	10096	9665	8046	9308	9699	10145	9790	15144	15238	7309	10519	9587	9174	169	11405	313	6709	8832	9949	5805	7523	10101	12912	9835	10114	10676	8908	10521	7637	8970	178	10167	198	9457	9840	9238	10289	9608	9255	10111	10600
6.475	170.08	[M+H]+	23.98	170.08076:2195 170.11572:114 170.15315:330 170.17387:76 170.56355:76 170.65068:76 171.02618:609 171.06471:512 171.08232:417 171.10989:266 171.14836:279 171.18217:76 172.02562:76 172.06776:114 172.09064:152 172.10748:873 172.13101:76 172.17054:190	42.03424:312 53.03811:224 59.05018:48 70.06514:995 77.03850:4794 79.05406:2324 81.06954:133 83.04749:59 91.05399:1902 93.06946:2202 96.08045:202 103.05453:20575 103.73412:137 104.05716:2009 105.05901:348 106.06535:153 107.04886:706 108.05075:42 110.09544:668 118.06422:371 120.08097:32601 120.71854:66 121.08369:2292 121.42069:78 122.08617:217 123.08575:64 124.07654:164 128.10611:527 151.05891:213	32	2448	6	3068	1740	3625	1419	1492	1941	2007	2970	1892	5609	3503	1762	2888	16	2628	17	1751	2311	1445	2363	1985	3580	1916	1594	1582	2320	3439	1272	4713	1812	15	2453	26	2865	2009	2734	1443	2231	1764	1450	1824
5.985	170.093	[M+H]+	25.64	170.09331:2979 170.12380:125 170.15387:472 171.06841:83 171.09704:257 171.11377:125 171.14855:446 172.06974:232 172.09483:125 172.10825:125 172.12983:83 172.13905:125 172.16945:125	43.01851:151 45.03357:117 55.05447:115 65.03974:89 70.06569:140 73.02722:100 77.03797:139 81.06907:179 91.05414:195 97.06307:92 103.05312:128 117.03324:152 124.08837:102	78	773	82	762	701	687	855	681	619	840	429	678	865	745	676	595	70	649	193	978	1003	410	1174	1193	762	706	686	526	830	488	649	1163	799	79	708	94	763	600	738	1112	812	760	435	620
6.288	170.101	[M+H]+	52.64	170.10029:34386 170.15548:198 170.76154:79 171.10304:2976 171.13334:118 171.14736:338 171.58280:79 172.05403:79 172.08026:158 172.10590:451 172.13100:158 172.14062:79 172.16688:119	63.02200:105 69.03277:11 77.03906:314 80.04858:436 89.03855:18 93.04413:184 95.06142:510 107.04815:497 110.07839:249 117.03346:838 123.05517:2133 132.07982:17 135.04317:661 139.08235:1089 140.08952:898 145.02950:186 152.09032:409 163.03856:85	72	877	72	621	396	796	809	789	1376	182	142	82	963	331	1116	3103	64	1295	84	16749	6155	1092	8589	6348	1263	1068	503	560	733	228	1718	1255	492	89	1217	116	916	785	1764	837	404	3690	606	670
1.469	170.117	[M+H]+	14.21	170.11745:2944 170.15352:562 171.02685:155 171.06127:62 171.07433:93 171.10050:461 171.12009:446 171.14843:629 172.09579:93 172.13303:1019 172.16710:155	43.01757:242 55.01799:12 67.05387:53 81.06862:284 83.08540:61 91.05452:8 105.06783:203 107.07973:926 108.08434:1127 118.06633:94 124.07309:71 135.07280:219 136.07860:195	79	589	123	1111	286	848	811	587	452	965	218	857	1236	413	1364	482	96	847	107	318	983	347	671	938	757	407	714	644	486	886	281	2802	605	99	805	58	390	257	544	569	1030	562	250	260
6.517	171.025	[M+Na]+	24.44	171.02592:2963 171.07852:92 171.11157:153 171.14854:405 171.61410:92 172.02937:276 172.10688:294 172.12872:61 172.16798:122 173.02955:122 173.09124:310 173.10804:92	43.01740:92 61.02806:1255 71.01093:296 81.06837:267 89.03845:52 96.08116:9 110.09576:587 120.07987:2	0	954	13	1248	1267	1606	1667	1781	3380	2382	1260	1273	1972	1145	3093	1504	0	1204	0	2387	1543	2881	1687	1703	1138	1102	998	1132	2431	985	702	1633	1516	0	1033	0	1386	910	1404	2027	1144	1883	2862	740
6.436	171.025	[M+H]+	13.16	171.02610:1114 171.07731:192 171.08855:77 171.11253:2225 171.14671:402 171.16059:77 172.11379:659 172.13367:192 172.16579:154 173.09363:115 173.13206:1315	43.01817:408 45.03305:40 53.03811:46 61.02826:1247 68.04829:62 71.01193:383 79.05421:2470 86.06010:545 96.04299:151 107.04877:1235 114.05515:150 117.03268:296 122.06076:219 131.04868:125 145.02708:138 154.08517:32	0	954	13	1248	1267	1606	1667	1781	3380	2382	1260	1273	1972	1145	3093	1504	0	1204	0	2387	1543	2881	1687	1703	1138	1102	998	1132	2431	985	1668	1633	1516	0	1033	8	1386	910	1404	2027	1144	1883	2862	740
4.166	171.064	[M+H]+	18.76	171.06466:7873 171.09933:188 171.14602:419 171.18044:109 172.04507:73 172.06754:723 172.08283:73 172.09544:181 172.13534:109 172.14915:73 172.17074:222 173.06824:222 173.08070:181 173.09121:109 173.11710:374 173.13380:145	43.01714:210 55.05341:174 67.05335:201 72.04289:105 77.03922:162 81.06940:170 83.04767:158 91.05403:238 93.03282:206 96.01954:137 97.06429:146 103.05363:182 111.04385:186 117.03193:134 122.06016:366 131.04788:118 139.03945:120	30	1905	20	1737	1956	425	520	784	1140	108	318	1916	89	970	1698	939	24	1876	17	160	796	2646	354	1126	2392	2143	3131	4941	1107	2572	686	2087	4262	21	2199	44	1131	2467	1563	3206	5614	527	1493	2325
7.549	171.076	[M+H]+	21.95	171.07586:5623 171.10506:114 171.11481:115 171.14806:196 171.18403:202 172.05930:159 172.07988:458 172.10684:450 172.13223:58 172.15136:116 172.16859:244 173.09023:544	41.03790:184 44.04997:302 67.05405:74 70.06463:23784 72.08011:74 77.03780:128 81.04417:85 82.06462:429 85.02854:183 91.05359:39 96.06872:231 97.07461:329 111.05398:444 112.07424:1643 116.07084:1163 119.04853:32 125.07003:100 130.12234:76 149.04735:58	42	735	46	554	1023	537	631	818	558	733	1175	832	1106	781	789	973	56	1188	53	1297	1187	958	1098	639	519	1040	455	844	652	760	3001	562	423	56	920	23	1182	740	497	696	744	926	579	809
7.221	171.076	[M+H]+	24.81	171.07596:2432 171.09370:141 171.11130:100 171.15101:237 171.18241:75 172.05055:154 172.06303:100 172.07970:340 172.09715:423 172.13557:100 172.16818:126 173.09177:354 173.13235:75	55.05412:1243 60.08061:2348 69.03327:283 71.04940:154 81.05250:985 85.02801:2815 91.05461:72 96.04365:247 99.04287:117 102.09122:409 109.04813:275 110.05526:1649 114.09001:48 122.05950:315 125.07096:190 129.05467:78 138.04523:54 149.04668:58 156.05586:1033 164.06929:350	51	871	66	798	781	691	825	643	940	1213	1133	433	1713	813	419	1140	41	1040	62	1804	1052	920	1678	636	637	999	279	902	603	672	2292	551	443	60	1081	76	1591	1132	848	635	822	1530	984	792
7.35	171.112	[M+H]+	8.31	171.11209:2405 171.13350:128 171.14845:542 171.18900:86 172.09561:398 172.11000:318 172.16594:172 173.09266:716	67.05400:1090 85.06427:2741 95.05978:972 96.08120:321 109.07577:5943 114.09176:49 137.07004:340 155.07889:2800	58	630	50	544	655	461	562	760	547	1252	759	1299	2198	1162	1032	948	20	803	50	449	236	567	558	564	1041	590	550	489	894	826	274	1607	424	31	980	54	1070	262	976	268	460	991	334	770
6.387	171.113	[M+H]+	9.59	171.11253:2225 171.14671:402 171.16059:77 172.11379:659 172.13367:192 172.16579:154 173.09363:115 173.13206:1315	43.01817:408 45.03305:40 53.03811:46 61.02826:1247 68.04829:62 71.01193:383 79.05421:2470 86.06010:545 89.03841:5 96.04299:151 107.04877:1236 114.05515:150 117.03268:297 122.06076:219 131.04868:125 145.02708:138 154.08517:32	75	775	63	1225	1257	1198	1320	444	627	1283	666	629	1587	644	651	826	42	994	51	1432	1088	1521	1271	693	681	1790	831	1109	584	927	679	643	615	69	817	64	720	1075	897	700	1219	945	1015	447
8.216	172.06	[M+H-H2O]+	27.05	172.06095:2677 172.10756:253 172.13391:64 172.17010:107 173.01978:153 173.06280:249 173.08800:107 173.10869:64 173.12814:143 173.20233:43 174.04090:132 174.07805:205 174.11203:64 174.16246:86	42.03320:118 56.04906:329 58.06501:455 68.04879:93 71.07194:92 72.07932:93 80.97171:23 82.06412:204 84.08028:10620 86.05941:173 95.05810:284 98.98445:338 124.99974:545 130.12134:355 138.05490:53	17	647	19	570	237	766	626	489	388	287	402	364	450	661	386	343	32	787	18	620	483	843	375	855	1463	1220	1110	855	907	605	483	1146	314	19	576	26	693	805	969	233	668	465	846	578
3.811	172.096	[M+H]+	38.66	172.09669:2313 172.13553:155 172.15055:93 173.02136:124 173.08164:155 173.10002:231 173.13147:384 173.20144:93 174.07609:170 174.08788:210 174.11090:93 174.13171:155	41.03825:468 43.05425:625 45.03322:124 55.05411:151 65.03791:83 71.04891:169 79.05362:543 81.06874:749 83.04931:102 91.05278:306 93.06862:180 95.08383:96 98.98326:111 105.06931:143 107.08485:155 109.10082:83 117.03241:159 123.07921:86 135.04421:86 153.12575:89	57	3688	78	5204	4830	4853	5308	3801	169	4524	1837	1305	2537	2402	138	2217	70	3906	62	6583	4915	152	5636	6675	5230	5236	1500	1323	154	1248	1895	1371	867	48	4086	97	5995	5003	4214	5233	6184	5171	133	1511
8.119	173.02	[M+H]+	43.31	173.02045:10689 173.06324:40 173.08098:80 173.11585:40 173.85849:40 174.02530:421 174.07730:175 174.11110:80 174.15987:638 174.18824:40 174.80874:40 175.02416:165 175.05618:60 175.07435:40 175.11288:146	44.04887:16 57.03367:19 70.06580:10 72.08041:70 80.97375:884 89.03861:12 98.98369:2459 106.03798:28 110.02279:23 116.06842:50 135.04565:64	0	2490	6	2133	2384	1757	2588	1872	1831	2360	2771	3400	4190	2640	3012	4076	20	3078	19	1038	2278	3152	2406	4808	1811	1120	2982	2997	3556	2549	2498	5660	3090	10	3137	21	1815	2255	2476	1374	3230	1822	2478	2886
7.638	173.091	[M+H]+	21.42	173.09246:2789 174.07564:5092 174.11582:244 174.57416:467 175.06430:1895 175.10745:94281 175.15304:98	43.01783:1042 44.04963:453 56.04930:230 60.04386:125 68.04905:208 70.06518:36609 70.37962:111 70.60044:112 70.82905:131 71.06781:1700 71.89474:67 77.03814:39 83.05971:892 85.02848:130 89.03802:198 96.06674:89 98.05997:350 112.07555:2249 116.06979:1238 130.08817:95	48	1072	59	876	1169	947	971	888	772	884	1070	672	1205	712	594	711	35	1001	103	1380	1297	896	1517	1029	1043	1039	650	639	1010	840	1220	876	798	18	1332	72	912	867	838	761	986	875	720	1018
7.838	173.093	[M+H]+	27.26	173.08665:1383 173.09306:2154 174.04010:245 174.07485:1078 174.11026:138 175.07511:236 175.11251:138 175.14446:55	43.01743:168 55.05462:186 69.03319:148 70.06387:229 73.02747:198 78.04244:155 81.06911:170 84.08070:230 89.03824:448 91.05393:200 97.02774:118 105.03346:118 109.10099:99 117.03234:248 135.04330:147 145.02686:64	11	780	83	885	628	598	665	890	738	867	945	652	1304	894	551	565	32	735	92	788	667	855	836	774	933	813	634	544	874	746	830	757	585	8	936	105	1105	780	985	523	1267	680	814	693
1.472	173.108	[M+H]+	47.53	173.10740:10380 173.16243:219 174.08723:153 174.11008:1219 174.14758:115 175.09306:115 175.11265:225 175.14746:154	43.01784:419 55.01733:9 80.05612:542 95.08509:24 106.06488:1085 108.08430:1170 111.00671:301 117.06857:52 126.03181:137 132.06712:691 135.07137:109 136.07906:200 141.05315:134 158.08313:43 164.03966:5613 173.10663:353	194	1396	111	1360	1757	1032	1361	923	1634	1379	1875	2176	1882	2326	479	660	117	1181	526	2768	1274	520	1131	790	743	921	1496	487	696	1040	553	2011	688	156	1520	88	924	643	973	2395	3341	2530	1004	1524
1.552	173.115	[M+H]+	40.19	173.11695:1677 174.06134:98 174.08807:146 174.11986:244 175.08520:244 175.11181:334 175.14965:244	41.03894:672 55.05430:226 67.05388:511 70.06495:100 77.03890:989 81.06881:434 91.05390:584 93.06929:356 95.08498:102 96.08161:152 103.05381:385 106.06406:122 109.06248:20 110.07116:96 121.06431:1578 122.06715:170 124.07623:26 138.06503:569	70	946	82	873	499	1229	1080	834	690	1654	729	663	2274	787	695	763	98	1192	94	2364	1610	808	1409	932	879	915	886	568	813	1151	866	1169	745	76	1192	50	1196	733	1216	499	699	1694	1284	676
6.804	173.128	[M+H]+	36.09	173.12840:3159 174.04907:67 174.07637:184 174.10873:111 174.13082:311 175.05589:67 175.11284:123 175.13460:67 175.15244:89	38.96341:8707 69.03292:115 72.08014:213 81.06910:34 97.02646:61 99.07820:10 106.06477:189 112.05102:244 118.08632:68 128.06998:175 153.07153:52	25	547	34	249	252	454	238	541	313	234	1433	904	269	1233	315	693	26	745	36	152	100	312	268	178	456	535	652	391	1739	1544	309	275	451	33	547	42	684	516	990	165	473	472	629	1377
1.629	173.128	[M+H]+	36.86	173.12825:1753 174.08353:173 174.10461:260 175.07480:347 175.10683:173	55.05433:255 71.04914:241 78.04516:375 81.06958:214 85.06532:105 91.05389:226 95.05093:131 97.96783:154 103.05338:186 107.04806:134 109.02838:99 115.05152:102 119.08327:92 123.04321:135 133.07677:124 138.06425:134 150.07482:121	57	1718	110	2614	1551	978	835	2390	1253	2204	1511	1988	2848	1227	1689	1696	68	1488	67	2447	4523	903	812	3200	1035	596	1032	1053	1109	2735	1150	2560	2853	64	1717	69	922	1490	1316	655	1278	750	1322	1718
1.845	173.128	[M+H]+	57.75	173.12765:4537 173.15713:90 173.20192:60 174.07996:121 174.11183:249 174.13123:657 174.14706:203 174.18523:91 175.07319:151 175.09039:121 175.11386:296 175.13076:60 175.14806:121	44.04924:153 57.03289:137 70.06427:153 77.03871:209 81.06986:148 83.04988:137 91.05297:190 95.06107:143 97.06397:138 100.07511:393 109.02549:121 116.07098:105 123.06710:102 134.05902:96 136.07489:118 148.03952:89	103	2752	110	2829	1750	4723	6090	2362	2617	2409	4939	6069	2810	2303	1773	4768	102	2698	99	5624	2048	478	746	3402	4649	1952	5795	4898	2982	1670	5362	1111	5006	172	3031	144	2460	1674	2745	1133	597	1181	929	1695
6.377	173.13	[M+H]+	25.49	173.13018:2462 173.54588:89 174.07489:4954 174.13478:177 175.05724:88 175.07943:697 175.11258:88 175.14769:1309	43.01773:345 55.01744:159 61.02779:294 63.02270:266 70.06451:329 79.05403:733 81.06878:237 86.05915:285 89.03793:1166 96.04344:159 99.00638:77 103.05309:238 107.04824:837 114.05785:137 117.03273:476 119.04635:155 123.06679:142 129.06955:153 135.04303:360 145.02804:168 149.06229:64	50	1227	56	1263	875	672	850	485	1322	431	496	1286	327	691	1675	798	48	1197	55	484	1063	1412	719	1453	1445	1376	1257	1408	1036	1081	418	2097	1210	64	1032	64	591	938	764	1161	1071	854	1269	969
4.883	173.132	[M+H]+	36.11	173.13211:4602 173.20134:147 174.07496:499 174.11247:110 174.13568:787 174.61512:217 175.03756:184 175.07425:184 175.08627:184 175.11278:147 175.14796:27727	43.05402:543 55.05399:221 70.06552:77 77.03808:173 91.05339:547 93.06937:726 95.08498:98 98.98316:32 105.06928:772 107.04671:95 119.08596:1413 124.04937:297 129.06940:283 131.08495:271 132.08864:117 133.10046:592 135.04359:85 137.10323:27 143.08456:377 145.09990:397 149.04495:510 164.03873:35	42	2109	53	2439	3582	1583	1797	1869	1960	1315	1743	2078	1492	1778	2310	1415	43	2509	41	1967	2840	2652	2513	2255	2472	3279	2254	2890	1509	2414	1546	2440	2100	46	2582	64	2307	2956	2452	4102	2702	2196	2090	2071
6.161	173.137	[M+H]+	21.31	173.13717:3630 174.07528:197 174.09196:118 174.11605:118 174.13087:119 174.14585:119 175.11232:197 175.14641:294	43.01815:7 55.02875:186 67.02787:203 72.04436:18 78.04296:38 82.03999:516 91.05350:442 94.03958:533 95.08372:35 106.03955:395 109.05073:1513 119.03502:936 123.06575:370 135.04405:241 137.06020:367 150.07663:5463	53	508	49	687	556	451	535	851	535	410	734	715	486	643	595	1251	67	683	81	351	543	493	612	632	389	614	699	879	647	532	501	626	451	54	504	33	432	526	325	500	447	354	501	611
4.796	174.073	[M+H]+	31.94	174.07271:4668 174.11043:125 174.13494:239 175.07432:397 175.14703:4326 176.08182:125 176.12785:166 176.15002:568	43.01807:44 55.05333:66 70.06512:128 77.03898:869 84.04329:76 89.03834:6500 90.04060:446 96.07949:37 107.04857:243 110.05808:51 117.03348:2602 121.06336:97 128.06239:175 131.08421:86 135.04362:1372 141.07013:56 145.02718:447 149.05701:76 163.03876:496	11	884	8	751	870	661	620	667	568	603	642	784	683	925	795	951	8	779	6	715	848	810	664	801	698	655	976	1127	1195	1433	790	999	970	0	775	8	711	1736	620	986	871	796	675	893
7.624	174.074	[M+H]+	64.08	174.07581:7963 174.57535:1290 174.59775:243 175.06668:1596 175.10762:173308 175.55228:146 175.56913:146 175.57936:98 175.59718:146 175.61596:146 175.62735:98 175.69901:146 175.73823:146 175.81816:98 175.86192:98 175.88333:98 175.90010:146 175.92971:98 175.94294:98 175.99323:98 176.02863:98 176.06494:446 176.09261:4487 176.11057:13707 176.15349:145	43.01800:913 45.03367:409 55.05435:47 58.06444:341 68.04854:133 69.85595:308 70.06546:44598 70.30114:64 70.52334:159 70.61660:182 70.77645:105 70.89732:108 71.06832:1864 71.26806:112 71.54829:61 71.65557:67 72.04481:399 73.02653:57 77.03816:101 82.06287:338 83.04864:423 85.02752:66 86.06759:222 96.04437:129 98.06029:675 101.02341:113 110.06025:190 112.07540:2035 114.05519:963 116.07037:1069 117.0…	52	2578	26	2386	1281	2179	2810	1791	1841	2670	2471	1841	3688	2358	1738	2732	35	2702	22	4889	3594	1597	4285	4166	2028	1687	1397	1242	2824	1399	2716	2828	1652	20	2780	35	2388	1432	2294	1283	1334	2217	1098	2078
6.375	174.075	[M+H]+	86.54	174.07513:3454 174.08380:5323 174.11361:160 174.13281:160 175.06115:80 175.07949:2021 175.10946:200 175.14755:898 176.08664:160 176.12709:1827 176.14859:261	43.01789:232 53.03787:108 61.02821:343 69.03307:192 72.04382:189 77.03803:350 86.05920:322 89.03793:2131 95.08365:204 103.05237:149 107.04825:241 115.03779:118 117.03261:584 119.04837:108 122.05787:139 129.06800:83 135.04336:426 145.02793:161 163.03691:220	0	3129	70	4022	4330	2988	3134	2775	5047	2215	3016	2796	1365	3113	6442	2577	33	3676	76	3356	3645	4817	3536	4223	3694	3733	3070	3230	5127	2584	2078	4164	2165	39	4130	44	3436	3302	3022	4328	4199	2304	4320	3983
3.947	174.075	[M+H]+	60.96	174.07584:11403 174.15027:172 175.03888:172 175.07884:1174 175.11199:129 175.14779:251 176.07990:215	43.01742:55 56.04941:54 65.03888:1335 84.04341:334 93.03310:1143 97.02816:827 109.04994:337 117.03432:255 121.02838:4645 123.03168:39 130.04210:10 135.02933:397 150.07561:201	27	3299	141	1788	2712	2353	2936	3357	2003	2940	4623	3166	2765	6055	3367	6342	4	3788	144	4655	2367	3616	4074	2067	1701	2588	3940	1947	5563	3447	5705	2549	2808	17	3420	119	3627	3013	3608	2372	2495	5044	2745	5985
8.259	174.075	[M+H]+	43.84	174.07571:5935 174.11372:81 174.14753:62 174.60878:137 174.62511:82 174.64331:62 175.05631:41 175.07832:379 175.09938:82 175.11421:323 175.14377:23955 175.88172:62 175.99866:41 176.01636:41 176.05176:41 176.07654:367 176.09299:103 176.10999:82 176.12741:416 176.14681:2058	45.03325:62 55.05447:130 67.05430:213 74.02339:263 79.05465:32 82.06504:534 84.08086:4469 85.08212:501 86.09640:478 95.05978:91 128.06964:370 136.04971:29 167.15154:25	49	1192	51	1125	1270	988	1199	806	1142	868	668	1635	829	1107	2545	1183	51	1221	2	853	865	1481	1315	1094	985	905	1510	2350	809	1125	1603	1847	1494	60	1094	19	916	1202	792	1695	1520	817	949	651
8.404	174.076	[M+H]+	39.1	174.07567:3813 174.11148:81 174.14811:87 175.07863:470 175.11464:115 175.12908:33 175.14534:109 176.05372:49 176.07887:66 176.09393:82 176.12615:228	43.05379:168 55.05395:182 73.02783:177 80.05016:135 82.06446:454 86.09542:174 98.98311:105 105.06834:86 116.06908:124 128.07064:176	66	833	52	490	697	533	556	353	564	609	766	655	692	407	741	260	25	825	28	315	532	602	863	402	456	554	1020	698	512	1174	966	425	1031	39	760	19	978	1943	752	1386	1555	687	1309	739
7.796	174.076	[M+H]+	39.44	174.07577:5646 174.10992:188 175.07678:355 175.11150:145 175.14947:58 176.09164:4492 176.10731:1198 176.12666:1712	42.03454:197 55.05435:169 68.04884:185 72.04265:188 81.04333:224 84.08102:273 89.03736:218 94.06507:156 96.04420:257 97.07589:193 105.03148:80 112.07580:323 116.06931:179 121.02672:77 128.06848:178 137.05893:112 164.06961:166	47	1409	53	1294	1757	1416	1407	1416	1080	1861	1466	1708	1303	1869	1193	1946	57	1530	216	2005	1735	1741	2140	1800	1073	1732	1244	1718	1191	1203	1799	1726	1008	66	1541	160	1288	1257	1082	1922	1321	1816	1196	1441
6.498	174.111	[M+H]+	91.96	174.11207:11945 175.07588:67 175.11466:940 175.14846:211 176.09168:1563 176.11858:230	41.03917:361 43.05429:512 55.05339:53 59.04828:121 68.04836:147 70.06513:828 77.03838:2789 81.06929:184 84.08048:52 89.03797:60 93.06987:1883 96.08017:405 103.05400:10446 107.04796:602 110.09624:1221 120.08052:20963 121.08407:1371 124.05052:275 128.10689:839 156.10127:177	104	5235	65	3675	5357	3315	2834	3935	3771	3019	5553	5738	5727	6697	6496	6956	93	5177	83	5730	5534	4146	5017	3477	3231	4392	4287	5634	4642	5621	7808	6950	3329	77	5455	210	5334	3481	3371	3531	4097	4622	3232	5022
6.995	174.113	[M+H]+	37.97	174.11208:1913 175.11626:293 176.00878:2913	41.03847:344 45.03332:245 57.03439:264 69.03331:393 73.02774:187 79.05337:219 85.02851:318 91.05337:351 94.06465:278 97.02740:260 98.06045:146 99.04291:154 101.02268:150 107.07176:215 110.09613:108 114.09155:96 119.04781:142 122.05913:299 127.03819:168 136.03885:191 138.05413:691 151.06301:519	103	1015	110	515	803	517	886	652	578	684	790	707	1148	1493	956	1252	89	861	110	884	1017	896	1240	643	604	602	814	1131	1025	925	1473	561	752	91	806	84	688	732	628	472	546	978	724	1078
3.445	174.114	[M+H]+	30.76	174.11226:3414 175.07641:276 175.09462:153 175.11492:397 175.14702:580 176.09067:360 176.11683:119 176.12724:89 176.15071:89	95.08419:28 98.09655:1283 105.03267:23 123.08062:71	70	901	64	1208	209	980	735	1614	1007	1538	375	606	1668	1190	876	1165	52	944	65	3130	773	524	486	1573	757	915	571	444	1029	405	337	1153	280	46	1007	70	1061	138	466	598	468	2775	232	568
5.93	174.124	[M+H]+	39.16	174.12337:2611 174.14718:129 175.08287:86 175.12596:378 175.14558:306 176.12871:86	43.01759:191 70.06533:149 77.03943:187 79.05344:171 83.04873:119 91.05329:293 96.05209:99 103.05423:228 107.08436:96 110.03394:247 117.03335:137 122.05917:150 129.06742:80 135.02891:298 137.05828:118 152.05706:180	36	1621	53	1949	2543	3650	2294	1102	1198	2495	1900	1977	1908	1514	1236	1450	99	2031	46	2440	2432	1510	3240	2379	2098	2245	1599	1618	1333	2782	1260	2293	1812	62	2082	48	1551	2433	2790	2127	1325	1910	1626	913
2.991	175.075	[M+H]+	31.6	175.07499:1809 175.11531:234 175.12105:78 175.14780:763 176.08093:284 176.12227:78 176.13811:78 176.15070:210 177.05432:1678 177.09166:1598 177.10146:78 177.12612:209 177.16237:196	43.01764:188 53.03828:166 67.05338:131 71.05945:182 78.04572:297 81.06940:199 89.03848:415 94.03895:126 95.04758:128 103.05353:253 107.07307:121 109.06402:105 115.05574:131 117.03263:216 119.04763:188 123.07822:112 128.06035:96 132.05622:163 134.09533:266 136.08342:73 138.09895:73 149.05887:112 152.06167:77 162.06654:77	19	727	8	1365	1137	870	1022	840	1318	249	308	531	108	985	563	794	35	882	26	262	678	1424	766	1446	1632	1219	590	842	1121	1081	975	566	650	27	880	31	1326	1293	1461	931	1578	1429	1238	1200
4.064	175.098	[M+H]+	34.25	175.09836:1749 176.10078:133 177.05463:199 177.09129:133 177.11027:199	45.03348:366 46.06475:95 72.04393:43 80.04921:115 98.98334:25 123.08678:71 130.04118:3764 139.12184:42	50	637	1074	643	600	605	628	771	734	776	586	521	696	763	735	823	48	615	1553	566	638	741	641	726	547	554	616	758	823	814	961	1156	766	67	597	1130	669	536	612	583	624	598	618	486
7.645	175.107	[M+H]+	1137.59	175.10784:175762 175.49453:109 175.57656:109 175.58755:163 175.78207:109 175.81651:109 175.83234:163 175.87175:163 175.88635:109 175.90311:109 175.92658:109 176.01474:163 176.06352:271 176.11046:12661 176.16488:163 176.33081:109 176.38769:109 176.42765:218 176.52386:109 176.53933:163 176.62836:109 176.73009:109 176.80148:163 176.81691:218 176.84212:109 176.86227:163 177.01490:109 177.05377:272 17…	43.01778:928 43.05376:459 55.05351:208 68.04869:111 70.06530:35285 70.52334:130 70.63866:178 70.85472:88 71.06789:1358 71.27814:53 71.48774:69 74.02254:76 82.06522:493 84.04427:183 86.05972:130 89.03728:118 95.04850:215 98.05940:571 103.05484:111 111.05510:319 112.07538:2045 114.05530:162 116.07017:1060	85	70170	83	44457	22020	94268	112430	52890	32166	127515	114114	55318	181156	68832	73896	84094	124	75963	154	107553	39519	33224	64754	74345	32075	40511	66979	25988	61092	92572	28469	89735	50777	121	74119	116	121575	75340	119214	33103	36168	95854	41512	83732
7.368	175.108	[M+H]+	31.8	175.10751:3403 175.59435:172 176.09556:450 176.12769:29666 176.16410:126 177.05059:259 177.06111:129 177.08790:86 177.10842:244 177.13122:2397	43.01798:315 46.06530:163 57.06919:280 67.05487:416 72.08203:478 77.03810:22 79.05309:127 80.97323:54 85.06465:1466 92.04898:502 96.08077:171 98.09567:136 107.07267:2032 116.10679:223 125.06948:14 130.12160:320 134.05975:253 138.05287:12 152.06985:764	64	1220	93	701	728	1187	888	1341	1000	1626	2044	568	1496	1858	758	1617	121	1196	176	2044	571	1267	1596	1388	1045	1022	729	732	1307	1166	1590	1058	509	152	1290	170	1121	1159	1017	716	762	1218	958	952
8.487	175.118	[M+H]+	109.46	175.11884:10389 176.05678:62 176.08386:31 176.09790:96 176.12318:886 177.05477:98 177.07413:46 177.08829:110 177.11099:46 177.12825:163	41.03859:4 55.01772:5 60.05493:231 70.06501:1542 72.07943:63 91.05398:48	529	6556	638	4661	3053	4637	3722	5220	4427	11459	9141	5451	5689	7013	4196	5612	774	7910	1078	7038	3710	9608	4058	4637	9032	9341	6011	7197	8335	13282	8587	7008	4854	509	7214	983	6896	8337	7180	4643	7342	6535	5355	7847
8.246	175.144	[M+H]+	452.15	175.14398:98225 175.18383:80 175.58029:55 175.60541:55 175.61391:110 175.73145:55 175.76828:55 175.85859:55 175.86617:82 175.89265:82 175.93215:55 175.96382:110 175.97500:82 175.99524:82 176.00593:110 176.02219:55 176.05196:142 176.06815:55 176.10150:137 176.14640:7587 176.19395:55 176.28903:55 176.38289:110 176.39781:110 176.55099:82 176.57442:55 176.69946:55 176.76854:55 176.87310:82 176.98425:…	41.03825:164 46.06474:295 56.04896:330 67.05349:550 69.06950:69 73.02743:26 82.06505:235 84.08091:12964 85.08419:1410 86.09642:907 95.06108:117 98.98412:319 102.09257:25 130.08575:569 137.05995:44 164.06935:32	56	25494	60	17783	13353	17590	25411	14292	15192	31537	21025	19079	49005	15727	14110	22974	59	31089	61	17753	22656	38343	24482	42044	40637	37066	31414	28022	45011	33358	18524	49252	32488	64	30496	99	26871	19139	40245	14502	35162	22658	24362	53952
4.88	175.147	[M+H]+	181.59	175.14800:17570 175.18091:74 176.12152:113 176.13084:75 176.15132:2112 176.51883:113 177.05436:7253 177.07824:741 177.09053:112 177.09953:189 177.12760:151 177.16312:746	70.06468:38 89.03832:105 91.05361:460 95.08309:299 105.06917:631 107.04894:248 110.08333:20 119.08443:1074 124.05031:667 128.06235:289 133.10027:548 135.04399:97 139.08617:71 145.09933:310 149.04497:1484 158.10823:127 166.07272:425	47	11189	48	13054	17270	8468	8922	9220	9574	6973	9428	9709	7787	9660	8767	8144	40	13794	68	8861	15707	12002	14451	12247	14664	15133	11591	13043	7146	13438	7857	13130	10522	47	13835	40	12036	14936	12907	21383	15602	11042	9102	12210
6.365	175.147	[M+H]+	20.48	175.14767:2438 176.09216:3076 176.12817:163 176.15227:241 177.05329:781 177.09424:453 177.12779:123 177.16285:290	41.03911:578 55.05320:143 61.02813:255 70.06437:365 77.03870:605 79.05416:1248 81.06946:210 86.05919:187 89.03842:2228 93.06995:102 96.04406:154 103.05353:227 107.04866:715 114.05342:105 117.03216:672 119.08546:124 123.05267:118 129.06852:143 131.04619:140 135.04372:366 145.02754:156	44	864	42	1047	1001	914	646	498	989	245	475	1685	242	750	1662	562	58	1140	46	424	935	1445	494	1062	1212	1563	1506	1929	898	1465	323	1423	1225	56	999	58	946	979	739	1485	1273	377	811	1039
5.246	175.147	[M+H]+	54.3	175.14734:6172 176.08589:100 176.15113:590 177.05372:1789 177.08997:99 177.12540:133 177.16335:207	41.03847:100 43.01799:41 55.05467:54 70.06436:67 79.05382:253 81.06946:70 97.06535:9 105.06913:24 119.08392:204 133.07634:1053 145.07555:631	47	2747	65	2805	1584	1235	1746	728	2126	474	942	4087	940	2222	3000	1608	55	2927	39	1314	1291	4009	613	2314	2729	4257	3340	4460	2882	4542	1239	3135	2919	64	2915	53	1584	3174	2411	5002	3931	732	2370	3091
5.16	175.147	[M+H]+	58.47	175.14693:2237 176.08322:337 176.11405:64 176.15044:371 177.05381:3561 177.08864:172 177.12983:64 177.16250:344	43.01766:68 43.05461:111 55.01813:68 65.03934:66 70.06567:229 77.03846:120 93.06872:75 105.07092:156 109.07382:206 119.06708:215 131.05824:112 133.07533:1201 145.07478:1001	47	2747	65	2805	1584	1235	1746	728	2126	474	1460	4087	908	2248	2844	1608	84	2927	39	1314	1291	2869	613	2314	2729	4257	3263	3688	2269	4275	911	4172	3844	58	2915	46	1584	3174	2411	5002	3931	1423	1944	2744
2.461	175.148	[M+H]+	51.13	175.14751:3340 176.07943:1300 176.13455:127 176.15162:431 177.05368:4269 177.08342:1682 177.10723:127 177.12695:239 177.16316:169	41.03825:394 65.03740:370 77.03797:2544 79.05329:628 81.06903:428 89.03825:2154 95.04926:1490 105.04334:235 109.09826:111 117.03311:174 119.08515:225 121.09939:116 123.04374:511 125.02164:693 135.04301:385 137.13100:79 140.04626:938 145.10071:55 149.05833:145 163.03940:146	46	922	66	1147	1350	1235	1055	612	1612	1169	548	1113	580	707	1006	380	55	1028	56	772	935	1402	1187	903	1307	1270	1139	1396	911	999	508	1107	1246	31	888	43	1073	1570	1206	3614	1780	977	1116	1122
4.443	175.148	[M+H]+	38.62	175.14766:5140 176.07988:126 176.10688:95 176.12737:63 176.15204:843 177.05456:4637 177.09101:94 177.10249:63 177.12802:175 177.16417:870	41.03943:119 43.05382:176 55.05441:153 69.06906:186 78.04487:243 81.04533:256 89.03838:512 95.08508:135 103.05291:220 105.06945:281 117.03403:451 119.08574:143 133.10113:228 145.02787:128 149.05893:129 163.04227:83	41	1870	47	2856	5331	1621	1670	2248	2083	1348	842	2798	532	1424	2265	1066	64	2496	52	1198	4298	2528	2020	2123	2957	3323	2902	4193	1476	2417	682	2267	2681	46	2599	44	1406	2639	1800	6058	3642	1265	1522	1809
2.641	175.148	[M+H]+	29.83	175.14588:3175 176.06393:183 176.07604:275 176.12170:183 176.15063:458 177.05370:2136 177.08986:366 177.12577:183 177.16383:685	43.05414:248 55.01660:174 67.05241:169 70.06565:150 72.04419:143 77.03751:371 81.06932:219 89.03788:369 93.06970:193 95.08475:180 98.09595:606 105.06960:750 109.09977:115 117.03333:266 119.08453:122 121.10117:138 123.07987:96 129.07057:102 135.04335:147 142.08655:102 149.06103:102	48	1545	61	1462	2318	1264	1120	1176	1359	1088	690	1097	509	1741	1804	991	53	1616	50	908	1727	1995	1523	1525	1540	2298	2193	3370	1632	2666	1841	1348	2535	53	1516	56	1166	2105	1418	3425	1948	914	1213	1746
6.899	176.01	[M+H]+	604.19	176.01059:42915 176.05008:87 177.01361:2864 177.05415:557 177.07913:88 177.16229:88 178.00807:4191 178.03313:87	55.05526:185 69.03249:253 73.02560:115 85.02736:905 92.04835:362 97.02802:150 99.04256:141 119.04707:83 127.03748:115 152.06951:195	15	9825	204	9174	9558	28606	22641	15576	8843	55989	9178	13581	19408	11575	12336	17579	46	12900	52	27819	28255	11965	23211	27959	8737	5198	10867	11968	12867	9002	11017	15069	12453	46	11728	133	10598	9264	9999	9844	10043	11830	11202	11557
2.411	176.07	[M+H]+	150.56	176.07048:9829 176.10459:137 176.11361:139 176.13735:84 177.05658:1810 177.07193:1257 177.11194:140 177.12727:188 177.14940:84 178.04360:84 178.05661:387 178.07209:436 178.10359:84 178.12084:149 178.13385:112	41.03896:117 72.04387:19 78.04490:23 79.05320:83 81.06916:137 89.03816:285 104.04971:127 107.08524:51 109.09969:39 117.03292:189 123.07734:35 133.05157:2395 136.03809:164 144.04321:287 149.05952:30 161.04652:1901	9	2370	30	45	2582	79	30	2203	336	0	1411	1120	125	5209	1786	10526	19	2629	11	166	194	1092	302	50	236	1267	2605	2590	8929	1390	5696	370	697	14	2524	24	284	1126	238	737	655	266	639	8283
7.627	176.091	[M+H]+	64.05	176.09053:3669 176.10897:3303 176.12518:1708 176.94161:103 177.05150:258 177.05931:155 177.07539:290 177.09167:274 177.11113:592 177.13171:207 177.81689:103 178.05010:103 178.07189:207 178.08457:155 178.10758:279	43.01802:429 44.04939:376 56.04859:41 68.04896:251 70.06506:8432 71.06794:455 72.07193:54 77.03824:177 82.05219:1234 89.03766:15 91.05288:56 95.04787:221 98.05911:358 111.05435:1275 112.07471:847 116.07016:413 121.02834:114 125.06963:25 132.06882:28	38	1831	35	1973	2679	1916	515	2454	1491	2188	2331	1569	1947	1707	1969	2140	26	2605	36	4735	2212	1977	2039	2058	1817	2038	629	1506	2248	1833	2703	852	595	30	2135	47	849	276	862	1599	1024	1420	808	1204
7.226	176.091	[M+H-H2O]+	412.18	176.09083:12230 176.12754:256 177.05713:156 177.09440:1256 177.12994:61 178.04681:152 178.09384:270 178.13782:61	43.01788:6222 55.05431:886 57.03323:1204 60.08063:3897 69.03343:164 73.06424:336 81.05164:368 83.04874:185 85.02786:6032 86.06015:79 96.04373:179 102.09115:5221 108.04391:223 110.05464:356 112.07445:672 125.06951:228 136.04108:168 156.05589:259 162.11147:2824	22	2228	32	1387	689	2385	1937	1946	1027	4863	3026	875	7943	1828	1174	2870	20	2538	33	6152	1753	1149	3574	2159	1892	1273	806	991	1998	1179	3465	1708	935	21	2067	43	2679	1472	2419	1044	897	2404	1042	2062
6.427	176.091	[M+H]+	278.03	176.09058:6357 176.12175:111 177.05515:351 177.09372:664 177.13043:112 177.16396:112 178.08216:112 178.09370:210 178.10646:187	43.01764:78 45.03408:109 61.02812:31 68.04840:86 77.03775:1182 96.08034:248 103.05396:5213 107.07206:267 120.08017:8198 122.06015:32 124.07493:191 151.06226:355	30	4644	4	5790	5390	3812	3764	2396	7905	1569	2577	4523	1354	3067	6205	3345	42	5582	48	2802	5109	9791	4274	4643	6427	8216	4914	5963	3931	4441	2168	4928	5729	30	5638	26	4709	7824	4442	7876	9964	4781	9796	4147
7.818	176.092	[M+H]+	113.24	176.09224:3584 176.12511:869 177.04121:62 177.05476:271 177.09425:524 177.13154:155 177.15958:203 178.06068:93 178.07132:62 178.10440:304 178.12247:93	41.03776:207 45.03317:124 56.04878:137 70.06421:230 79.05281:156 81.07038:140 84.08050:329 94.06560:337 97.04666:115 107.08382:92 114.05444:169	39	2160	123	2165	1780	1627	2043	1447	1681	1624	1516	2889	1762	2202	2494	1911	44	2138	131	1808	2158	1917	2478	1694	1959	1751	2119	2126	1868	2392	1767	1760	2052	42	2079	153	2367	2362	1930	2548	2242	2400	2604	2179
8.048	176.103	[M+H]+	275.34	176.10286:29852 176.53568:35 176.56939:52 176.73072:35 176.87730:35 176.96415:35 177.00619:35 177.05542:419 177.07503:88 177.10576:2274 177.16300:69 178.05158:52 178.07108:99 178.08771:87 178.10709:439 178.13135:69	43.05432:191 70.06489:7173 71.06751:323 77.03880:36 86.05941:42 113.07046:1742 116.07017:75 137.04652:65	71	3287	120	6428	1946	2893	2936	2075	3878	2466	2339	2648	2411	1736	2722	1246	172	3878	178	1222	1946	2688	2076	1750	3769	3408	2996	1326	1750	3772	1582	1965	3489	94	4010	241	4736	16796	5210	3617	6253	3650	12966	3836
6.329	176.127	[M+H]+	33.03	176.12711:969 176.14931:196 177.05388:1043 177.12954:415 177.16290:295 178.08757:98	41.03811:209 61.02860:221 71.01254:134 77.03768:298 86.05817:108 89.03806:1992 103.05345:122 107.04735:406 114.05491:86 117.03222:540 123.04502:73 135.04343:442 145.02725:231 163.03829:208	9	668	52	585	1088	572	542	505	606	498	549	631	575	465	1026	893	30	669	46	754	740	797	1286	797	534	610	446	786	671	635	688	592	377	22	693	41	743	553	537	736	586	496	662	643
7.325	176.127	[M+H]+	1064.11	176.12798:62972 176.85502:88 177.00964:131 177.05304:450 177.07988:131 177.09606:130 177.12993:5696 178.05513:131 178.07005:175 178.08692:131 178.10652:572 178.13075:694	46.06474:916 57.07072:516 71.04847:274 79.05397:183 81.06976:146 85.06431:2452 91.05293:37 95.05961:150 98.05895:318 107.04997:50 111.08901:55 116.07054:86 120.08012:15 124.03839:91 130.12196:3395 137.06923:159 138.07620:41	8	35660	60	23441	50392	22417	20815	45146	29858	44267	53239	47934	33403	41507	32603	33328	22	45145	87	32989	46360	42234	48274	27068	32588	34825	25923	46580	37183	38005	56299	33495	25106	34	46228	94	48224	41622	36352	37621	52611	41935	37460	56817
3.252	177.054	[M+H-H2O]+	31.35	177.05431:3017 177.08736:117 177.10027:59 177.11081:88 177.12984:88 177.16270:159 178.05604:285 178.08608:398 178.10684:118 178.12652:170 179.03580:88 179.06950:811 179.10519:687 179.14187:190	43.05435:189 55.05382:96 77.03896:236 81.06960:294 89.03815:322 93.06912:150 95.08491:152 97.06411:135 98.09731:135 105.03267:181 107.08231:153 117.03409:227 122.07815:115 124.08795:92 131.04878:77 136.07516:128 144.07981:134 152.06898:118	108	2095	132	1333	1931	1451	1254	2958	1075	1147	2281	1413	1185	2284	1545	2623	121	2025	113	2500	2318	1622	3082	1729	1289	1513	1827	1519	2015	1950	3688	2150	1624	111	2722	128	2577	2176	1666	1935	1234	2421	2086	2636
1.988	177.054	[M+H]+	31.13	177.05415:2695 178.05597:834 179.06920:774	41.03837:73 55.01710:65 57.06972:52 72.04275:18 78.04585:92 89.03821:1894 103.05350:194 106.04052:131 108.05555:85 110.06768:118 115.05254:41 117.03261:675 119.04897:113 122.05513:125 126.05481:89 131.04700:76 135.04372:320 138.06581:169 144.07974:135 163.03787:329	93	2587	157	1883	2541	1652	1235	1673	1488	2476	3187	1806	608	1913	1460	1772	130	2893	158	2374	2291	2583	3407	2045	1437	2106	2523	1804	2268	1944	3880	2023	1890	174	2662	152	3278	3241	1967	2418	1959	3620	3031	3367
2.796	177.054	[M+H-H2O]+	51.26	177.05373:3734 177.09283:69 177.12726:173 177.14571:104 177.16198:104 178.05736:536 178.08649:104 178.11262:173 178.13371:447 178.16619:69 179.06630:182 179.08491:104 179.10664:291 179.13854:173	42.03321:154 70.06449:179 78.04692:159 81.06934:143 89.03781:234 91.05407:209 95.08567:92 98.09598:143 105.03315:134 107.08474:112 117.03222:519 121.10041:96 123.07931:96 135.04170:118 145.02686:124 152.06552:92	197	1850	153	1465	2702	1607	1406	2450	1832	932	2546	1205	1647	2167	1263	1496	105	2196	149	1455	2534	3348	2996	2022	2559	2706	3614	2483	3055	3085	4495	3932	2485	112	1914	152	3156	2877	2966	3000	1875	2285	2722	4301
2.641	177.054	[M+H-H2O]+	40.62	177.05434:9516 177.08625:123 177.12926:94 177.16511:1206 178.05747:728 178.09247:94 178.10732:125 178.12204:546 178.16523:216 179.06858:282 179.10714:210 179.12459:159 179.13908:63 179.15224:63	43.01768:131 53.03694:48 67.05354:18 78.04598:166 89.03810:1509 93.06891:225 95.06849:196 105.06881:172 117.03358:1004 119.04758:38 135.04301:286 145.02679:229 149.05681:193	107	2576	153	2834	3966	4519	3988	3387	1093	3359	2546	1198	520	1269	912	866	109	3035	155	5571	4230	1487	5254	3790	3348	3871	1362	1378	1383	1366	1781	1594	1339	193	3605	95	6326	5203	4473	3557	3342	7248	2910	1643
4.729	177.054	[M+H-H2O]+	115.1	177.05441:46970 177.08558:206 177.10128:217 177.16411:502 178.05747:5682 178.08397:223 178.10285:174 178.16787:377 179.06034:569 179.08994:174 179.10600:131 179.13983:87	63.02301:178 78.04581:1220 89.03858:7013 90.04102:677 91.05338:166 98.98353:9 106.04051:702 117.03342:3649 118.03644:385 123.04252:27 134.03581:1052 145.02782:870	182	7684	154	6250	6632	7041	5845	7200	8430	2943	9761	5094	5378	9601	9107	9196	128	8467	122	7771	7399	17357	8303	5897	6158	7402	6130	5404	31840	7202	8010	6358	4792	155	8249	118	11570	11238	7880	7478	5231	10432	24100	7077
2.548	177.054	[M+H]+	31.94	177.05397:3664 177.08874:269 177.11055:104 177.12696:174 177.16253:207 178.05693:320 178.08538:328 178.12277:2767 179.06998:496 179.08625:104 179.10728:252 179.12421:444 179.14574:104 179.15874:104	43.05371:190 55.05372:153 65.03862:210 70.06526:164 77.03813:655 81.06984:227 89.03782:963 91.05288:219 95.04861:381 98.09668:591 103.05357:315 107.05085:86 111.04530:105 117.03331:410 123.04444:292 124.09794:135 131.08435:77 135.04219:261 138.05363:159 140.04598:238 160.09659:162	105	2485	124	3034	4198	4519	3092	3387	2142	3359	1647	1198	917	1955	1890	1106	105	2859	155	5571	3894	2648	5254	3790	3111	3871	1956	1756	3110	1611	2888	2426	1677	143	2375	115	6326	4302	4473	4554	2974	7248	2910	2178
4.828	177.054	[M+H-H2O]+	166.85	177.05438:27865 177.09230:174 177.09913:103 177.11289:137 177.12903:102 177.14301:102 177.16310:2613 178.05747:3439 178.08591:102 178.10286:137 178.12597:69 178.16610:541 179.06265:376 179.09626:103 179.10768:137 179.14082:103	67.05321:30 78.04623:832 89.03799:3776 95.08489:73 98.98384:40 106.04101:247 117.03353:1555 121.10102:173 134.03568:476 145.02696:609 149.05856:5 153.01675:17 163.03754:45	120	7702	87	5374	6632	5804	5047	7200	8430	2615	9761	5094	4315	8382	9107	9196	148	7798	149	6070	6441	17357	8303	4594	5333	7402	4766	4473	31840	5036	8010	4774	4792	118	6771	130	11570	8156	7573	6055	4280	7033	24100	6341
3.368	177.054	[M+H-H2O]+	42.94	177.05427:5833 177.08609:128 177.12485:103 178.05795:806 178.08447:77 178.10712:134 178.12317:289 179.03969:77 179.06849:323 179.08574:102 179.10504:309 179.12335:132	43.01869:210 53.03858:145 55.05512:143 71.04907:166 77.03833:260 81.06939:236 89.03843:447 94.06480:140 98.09579:140 105.06841:137 109.06477:112 117.03362:264 122.05835:102 124.04990:180 135.03086:128 145.02710:112 149.05822:150	188	1402	132	1333	1882	948	814	2958	1075	1147	1544	1178	585	1268	1555	1322	112	2190	127	1187	1239	1622	1898	1136	1289	1243	1305	1498	2891	1324	1628	2150	1624	89	2722	158	2577	1735	1666	1935	1053	1440	2086	1806
2.407	177.054	[M+H]+	35.46	177.05467:3182 177.07263:808 177.11030:72 177.12684:144 177.13536:144 177.16259:108 178.05762:330 178.07929:180 178.10611:288 178.12596:144 179.03332:108 179.06966:379 179.08668:72 179.10573:628 179.12371:108 179.14267:180	43.01777:296 55.01829:163 67.05344:242 70.06414:137 77.03822:599 79.05331:316 81.06847:272 83.04883:64 89.03814:492 91.05337:311 93.06925:206 95.04856:321 97.02765:147 98.98402:108 105.06847:185 107.08543:173 117.03217:279 119.04791:108 121.02718:186 123.04273:163 125.02270:191 133.05164:562 135.04241:261 140.04523:181 145.02804:209 149.05786:124 161.04548:682	120	2389	121	2013	4148	2419	1967	3144	1579	1768	1647	1523	863	3356	1890	1860	99	2914	124	2688	3892	2130	4970	2403	2236	2419	2239	2530	3110	1805	4692	2344	2492	155	2660	154	5230	3266	2991	4554	2224	4495	2800	3591
4.516	177.054	[M+H-H2O]+	192.25	177.05413:10445 177.08924:100 177.12490:101 177.16333:1294 178.05767:794 178.10519:67 178.13925:168 178.16540:203 179.03359:134 179.06755:373 179.08977:101 179.10711:261	63.02314:98 70.06528:6 89.03810:1398 105.03309:2 117.03343:625 134.03526:130	106	10408	110	5048	6418	6482	4267	6078	883	2125	18305	5750	5536	18478	1806	15625	208	11873	120	7885	7256	1821	10953	5990	8073	9991	7688	6408	3921	10688	20053	6311	7763	94	14060	116	21294	24410	15153	10826	9717	21756	2987	23155
2.142	177.055	[M+H]+	43.42	177.05522:11838 177.11032:226 178.05616:338 179.06868:226 179.10998:338	34.99487:1137 46.99502:15857 48.97429:1697 61.01080:48987 62.01814:11728 62.99063:4933 63.99807:161758 64.43077:596 64.99899:2101 65.99366:5999 78.78439:3012 79.02222:440630 79.49155:2531 79.59617:1534 79.69459:1329 79.80752:935 79.91353:625 80.02373:13225 80.14889:725 80.25879:611 80.36432:750 80.47666:729 80.59108:546 80.70855:558 80.77439:542 80.82664:458 81.01727:23355 82.01937:815 121.02811:…	127	1591	122	943	1495	1045	595	1904	832	4090	2074	1173	520	1285	694	608	121	1003	206	1415	2352	698	2094	1118	810	884	1646	1488	1849	1064	2285	1114	860	174	912	151	1332	1750	924	2392	2391	1772	768	1689
7.54	177.075	[M+H]+	68.78	177.07580:10514 177.09033:3568 177.13022:403 178.05992:78 178.07816:880 178.10609:366 178.13349:194 179.07315:390 179.08100:229 179.10665:117	43.01715:225 53.03855:208 56.04797:140 68.04941:124 71.04836:200 80.04886:549 85.06490:300 89.03773:298 93.05479:162 97.06387:155 104.05307:99 108.04400:168 113.06924:143 122.06250:105 130.12152:136 135.04539:118 149.04575:112 164.06904:128	19	4998	25	3629	4204	4263	3905	5246	3869	5293	5141	4874	5495	4683	5181	5343	0	5017	30	4404	4787	4289	6313	4434	4154	4044	3828	4074	5118	4548	5410	4809	3690	30	5011	33	5157	4521	4670	4176	4070	4992	4373	4518
7.706	177.086	[M+H]+	50.95	177.08717:7905 177.12511:595 177.16025:195 178.05717:93 178.07252:223 178.08968:529 178.10817:178 178.13073:154 179.07002:93 179.08890:124 179.10807:93 179.12602:93 179.14050:124	45.03328:238 56.04962:200 70.06478:279 72.04466:395 81.06979:151 84.08089:118 88.07710:112 98.05918:162 102.05402:99 109.06630:73 118.04909:181 130.08609:83	34	2745	26	3109	2024	2015	2363	2159	3461	2310	2518	2884	2106	3854	2634	4799	29	3548	47	3040	2052	3405	1902	4088	2836	3618	1265	1677	3058	1972	1924	3696	1135	43	3220	60	3299	2325	2194	2735	4311	3769	2735	3748
7.649	177.111	[M+H]+	41.07	177.10744:3925 177.12700:649 177.15954:164 177.35289:110 177.59142:110 177.79452:110 178.06881:219 178.08560:219 178.10913:274 178.13248:274 179.07479:110	43.01825:513 44.04957:1141 60.04469:469 67.05399:150 70.06523:54825 70.69701:213 71.06805:2022 72.04407:595 80.05051:283 84.04364:420 87.04300:75 96.04445:185 98.05936:983 101.02130:153 112.07516:2859 116.06955:1492 118.04907:67	32	852	48	416	305	729	1054	534	511	2872	1347	739	2173	749	609	967	57	625	53	934	351	334	891	882	347	590	593	304	513	833	430	924	634	72	1187	45	910	734	909	368	553	886	597	653
1.532	177.127	[M+H-H2O]+	30.42	177.12785:2281 178.05291:225 178.08978:225 178.13094:501 179.03404:355 179.07045:271 179.10834:474 179.14178:3884	39.02286:160 45.03311:165 55.05411:309 67.05375:213 70.06375:140 79.05301:382 81.06930:258 85.06432:402 91.05318:226 94.02865:386 95.08470:209 103.05273:197 106.06421:266 116.07002:124 119.04683:118 121.06381:240 124.07460:163 130.07203:140 135.11626:89	78	523	118	461	450	618	664	497	346	1502	690	450	1539	838	675	736	95	931	118	1798	883	356	1206	745	624	439	600	527	658	824	561	689	570	131	686	111	745	587	604	638	547	642	444	472
2.641	177.163	[M+H]+	31.34	177.16396:4075 178.05588:580 178.09054:103 178.09566:69 178.12199:4082 178.16528:402 179.06901:381 179.10544:537 179.12574:501 179.17134:104	53.03903:174 67.05290:143 70.06493:251 79.05324:469 89.03752:749 94.04262:231 98.09584:1380 99.09817:305 104.05680:173 107.08453:150 110.06002:108 117.03325:343 118.03733:351 122.05881:147 127.05561:64 134.09591:295 137.04441:106 138.05531:131 144.07861:136 149.05862:172 160.09683:192	23	1399	23	1805	689	1373	1321	305	1736	229	413	1092	820	1114	1443	539	12	890	26	1345	518	2118	354	1720	1657	2568	1369	2350	1143	1319	702	1528	1575	14	942	32	927	1392	1218	2438	1878	830	1390	921
5.03	177.163	[M+H]+	43.06	177.16261:2370 178.05639:734 178.08576:90 178.10637:60 178.13164:120 178.16668:339 179.03205:90 179.06902:265 179.08631:120 179.10608:194 179.12546:60 179.14640:120	43.05395:345 55.05325:192 70.06459:186 78.04369:229 81.06939:241 89.03766:481 93.06834:135 95.08445:124 105.06820:180 107.08390:157 109.09955:118 117.03287:333 119.04869:186 122.03356:121 129.06840:86 134.03575:207 145.02659:139 149.06001:131	12	1087	24	1288	2077	621	817	823	1378	531	632	2684	285	868	1969	670	21	1279	24	418	1570	1680	497	1235	1488	1788	2387	2780	819	2056	384	2215	1970	17	1225	14	387	1060	905	2203	2001	278	888	1025
4.766	177.163	[M+H-H2O]+	66.55	177.16374:11563 178.05733:438 178.09553:196 178.10787:118 178.16712:1594 179.06804:301 179.10375:157 179.11671:118 179.12901:118 179.14376:157 179.16995:196	43.01885:293 55.05366:194 63.02220:96 67.05400:122 70.06542:199 79.05373:366 81.06952:200 89.03831:838 93.06949:175 95.08498:136 98.09501:121 105.06977:268 107.08525:292 117.03319:530 121.06536:262 129.06920:86 135.04524:173 145.02888:140 163.03726:115 167.15411:107	24	2828	25	4871	367	2711	3130	187	3615	90	913	6046	1137	2673	5141	1386	8	3211	15	1545	217	4303	168	3467	4584	5090	6002	10137	1909	3795	1306	6449	5691	23	3184	32	1793	3126	3011	4876	6837	1058	2368	2922
5.698	177.163	[M+H-2H2O]+	119.41	177.16338:15376 178.02413:107 178.05736:282 178.08794:107 178.10930:71 178.13093:106 178.15282:106 178.16606:2000 179.05741:71 179.07150:239 179.10463:142 179.11527:107 179.14198:107 179.17276:238	41.03890:253 55.05441:124 69.06916:210 78.03451:178 81.06926:201 89.03806:192 91.05354:438 95.08533:172 105.06891:203 107.08456:259 109.10233:105 117.03507:115 119.08452:89 121.10070:232 135.04379:121 152.06524:77	17	531	22	479	749	390	470	422	10057	195	261	1350	121	456	8428	407	12	467	26	206	435	8817	300	426	667	685	817	1542	5672	683	84	836	671	13	546	9	236	494	466	766	819	304	8939	472
5.538	177.163	[M+H-H2O]+	133.46	177.16362:29024 178.05694:218 178.10661:98 178.13100:98 178.14674:130 178.16711:4016 179.03132:131 179.06870:432 179.08851:66 179.10789:253 179.14293:237 179.16762:601	55.05344:150 69.07016:461 77.03840:203 79.05291:275 91.05406:402 93.07023:252 95.08589:260 107.08573:558 117.03199:167 119.08553:143 121.10095:262 135.11600:131	21	7384	19	10644	698	5814	7617	374	8270	207	3013	11616	1732	6973	6965	2338	18	8159	33	3654	410	7256	293	8537	10285	12988	9973	14564	4767	7941	2415	8899	7613	29	8048	26	5842	9902	7067	11863	15098	4260	7298	6272
6.879	178.009	[M+H]+	66.44	178.00824:6577 178.06089:164 178.08512:164 178.10850:82 178.48552:123 178.72777:82 179.01260:388 179.06961:206 179.12990:123 179.29988:82 179.53541:220 180.01043:82 180.04747:120 180.08629:20793	38.96327:6831 40.96110:699 57.03339:293 69.03269:803 71.01353:131 72.04472:162 81.03174:199 85.02802:507 89.03783:112 94.06402:121 97.02857:249 101.02253:291 109.02702:96 116.04586:359 127.03827:271 134.02074:83 138.05380:149	0	1134	34	885	702	2284	2209	1429	843	4558	778	1144	2029	1239	1123	1446	4	1375	0	2228	2304	1310	1996	2672	985	566	1320	1382	1378	978	1067	1367	1388	0	1258	19	1392	1102	895	846	983	1426	1025	1152
8.224	178.069	[M+H]+	26.91	178.07091:7678 178.09895:147 178.13618:61 179.02916:61 179.05286:467 179.07410:370 179.10614:108 179.12833:522 179.14449:41 179.63030:155 180.08322:334 180.10279:61 180.12090:41 180.15860:41	41.03792:60 45.03312:380 56.04949:300 58.06450:290 60.08088:183 71.07248:390 73.02766:105 81.03572:249 86.09635:937 88.03841:334 92.04672:117 98.98360:1859 104.10617:213 107.05867:150 114.05433:86 119.04761:26 124.99934:1789 132.06506:131 138.05479:38	10	1983	8	2251	977	2391	1886	1111	1521	2204	1893	1904	3170	1604	1494	1692	14	2891	12	3793	2412	2148	2362	3077	3610	2094	2937	2232	2129	2019	1365	5290	1038	4	2645	23	2702	2790	2953	860	2197	3735	2889	1787
3.222	178.086	[M+NH4]+	18.4	178.08562:1676 178.12103:428 178.16074:86 179.03413:57 179.05579:57 179.06824:786 179.08980:218 179.10631:593 179.14234:239 179.17560:57 180.07718:164 180.09612:86 180.10950:143 180.13955:86	43.01736:224 55.05391:162 71.04891:188 77.03783:172 81.06985:211 91.05369:281 95.08483:134 98.98216:133 105.06866:139 109.06417:131 117.03256:150 119.04964:134 124.04853:80 134.09608:96 136.07494:99 144.08097:146 152.07023:211 162.05823:80	28	207	29	165	171	200	256	205	133	1525	90	31	346	153	88	111	14	207	29	444	163	90	944	112	84	176	78	107	110	68	108	100	39	29	172	28	93	77	93	64	75	160	58	99
3.584	178.086	[M+NH4]+	39.65	178.08535:1777 178.12256:139 179.03356:210 179.06703:287 179.09032:274 179.10871:238 179.14192:174 180.08205:174 180.10366:104 180.14534:104	43.01777:172 55.05397:108 70.06402:140 77.03759:248 81.03165:150 89.03791:230 94.07454:140 97.06378:136 98.98336:136 103.05288:149 107.08668:115 116.07038:134 123.04511:102 134.06040:124 135.06789:128 152.07310:64	18	2228	35	1161	4800	794	538	1415	856	497	1420	1643	249	4364	2015	9176	18	2438	33	542	1735	1873	1665	751	860	1867	2641	2462	4971	1474	6296	858	1647	18	2521	35	1334	1342	1126	1527	993	1306	1105	5635
2.481	178.086	[M+H]+	31.19	178.08576:4795 178.12221:703 178.16646:95 179.03305:158 179.07036:246 179.08960:516 179.10478:867 179.12470:173 179.14207:164 180.06520:158 180.08866:126 180.10173:126 180.13737:126 180.14873:63 180.17399:63	41.03898:327 43.01752:304 55.05415:168 67.05481:203 70.06467:162 78.04460:326 81.06950:189 84.04386:172 89.03781:348 94.06386:247 98.09662:680 105.06891:200 107.08502:149 109.06591:112 117.03325:254 119.05995:159 122.06028:168 125.02078:118 133.10067:156 138.05486:130 145.02802:86 150.05479:245 158.11506:83 162.05398:144	23	294	27	224	195	281	356	254	144	2775	197	268	682	248	106	266	25	381	19	639	312	208	1345	311	230	240	174	216	233	287	181	202	188	25	318	31	174	304	227	208	199	318	137	260
7.284	178.109	[M+H]+	15.28	178.10569:3573 178.13160:397 179.06968:454 179.10977:328 179.13925:141 180.06669:329 180.08567:4672	43.01757:480 46.06496:364 57.03309:255 57.06984:264 60.04339:108 67.05432:481 69.07009:179 71.04868:176 81.06984:352 85.06419:792 89.03841:188 98.05912:292 100.07606:156 110.05468:128 117.03249:140 130.12122:919 139.12123:77 155.08114:80	142	1197	224	787	699	924	845	1691	702	1292	1573	855	894	1505	901	1478	148	1156	329	934	681	897	991	761	740	836	844	794	1278	939	1204	787	1045	163	1402	335	1426	1362	851	1059	851	1198	889	1787
2.607	178.122	[M+H]+	27.68	178.12212:1606 178.16579:210 179.03281:181 179.04765:101 179.06908:240 179.10706:279 179.12369:185 179.14201:169 180.03624:101 180.06852:101 180.08274:169 180.10225:135 180.13582:179 180.15667:135	43.01800:113 55.05416:69 70.06490:528 81.06861:264 95.08392:147 98.09641:11332 111.08005:82 121.09966:140 131.04756:45 136.03979:283 138.05486:309 142.08479:268 150.05319:209 160.09654:1396 178.11787:118	98	1518	71	4903	1022	2682	2553	1249	2910	887	807	1022	2562	1427	1751	2724	58	1676	100	2135	2751	5220	2022	3820	5320	4153	649	1816	1683	723	643	3185	1672	90	1555	89	1392	2560	1601	2534	2025	1175	2240	1007
3.063	178.123	[M+H]+	69.58	178.12227:6978 179.03356:66 179.06962:358 179.08761:99 179.10700:271 179.12543:835 180.06728:174 180.08620:202 180.10118:281 180.11383:100 180.13670:133	41.03937:69 43.01797:122 45.03318:50 66.04461:50 70.06438:14 79.05370:67 91.05474:1177 92.04896:41 95.01220:616 103.05383:327 106.06819:21 107.08481:118 115.05351:186 117.03398:35 119.04885:638 122.05988:56 131.04671:94 134.09534:657 137.05814:86	89	5526	245	5183	4723	5884	6936	4474	4595	12603	1519	6018	4638	3893	5638	3238	33	6412	266	5338	6244	5751	23950	5600	4935	7046	5419	7940	5116	12540	3366	5670	7645	120	6139	110	3548	7886	4917	7296	4292	5325	7342	2466
3.562	179.03	[M+H]+	14.9	179.03011:1513 179.03885:1097 179.06946:522 179.08982:96 179.10606:204 179.14183:128 180.03768:64 180.08317:189 180.10080:273 181.04746:521 181.08506:376 181.09974:96 181.10521:64 181.12159:343	42.03374:211 55.05466:112 67.05396:115 77.03789:175 81.06916:126 91.05416:328 95.08608:114 98.98549:140 103.05220:132 105.03306:133 108.07866:86 123.04493:121 133.02733:83 136.04898:92 139.12360:99 163.06188:118	0	514	0	731	624	516	594	959	495	292	652	318	387	537	587	790	0	621	0	304	663	669	334	1094	695	592	677	466	741	362	533	366	358	0	554	6	769	593	795	533	827	470	691	910
1.588	179.033	[M+H]+	27.27	179.03277:6902 179.06944:1489 179.10462:596 180.03431:1192 180.07213:894 180.10151:1490 181.12175:1995	43.05402:343 55.05411:181 67.05381:266 69.06963:141 72.04417:105 77.03799:426 81.06947:373 91.05343:371 95.04872:566 97.06451:143 105.03333:257 108.08829:102 110.06972:112 115.05269:120 119.04884:124 121.06400:208 123.04392:513 133.02790:224 135.04248:118 138.06623:163 142.08131:83 147.06800:77 151.03976:80 163.03863:86	7	1249	0	724	1654	1243	1951	1113	707	1275	1649	761	7170	1226	945	1608	0	1611	0	3704	891	1218	2125	662	732	674	979	946	939	803	3430	637	1422	0	1344	0	1765	872	1341	954	719	1592	952	973
1.434	179.064	[M+H]+	95.81	179.06362:29423 179.10477:536 179.14804:65 180.02897:128 180.06656:2916 180.10177:241 180.11262:64 180.12864:65 180.15807:161 181.02382:97 181.05903:1804 181.08332:344 181.12240:955 181.15475:129 181.17081:97	43.01744:419 80.05714:542 95.08545:27 107.07867:1095 118.05389:116 131.05882:922 136.07932:200 145.07359:175 164.03989:5613 165.04266:621	489	4279	141	4077	6392	4453	5193	3254	2767	3332	7264	7787	475	7725	773	1011	157	4547	10576	14677	761	1013	1208	683	716	3555	10604	976	1613	4646	2156	8151	2861	499	5196	196	798	869	995	9648	13486	11105	2504	10331
6.26	179.069	[M+H]+	18.4	179.06944:5747 180.06505:10732 180.09985:722 181.04899:5339 181.06715:1594	63.02305:3552 68.99572:160 77.03833:7898 79.05392:3617 89.03848:98307 90.04133:5746 91.05351:562 95.08475:104 107.04921:3584 108.05113:162 110.03454:281 117.03318:27132 134.03387:150 135.04417:15413 145.02782:4923 152.05659:181 163.03868:4163	17	326	10	377	393	326	438	353	619	185	155	611	32	371	290	231	20	385	27	226	483	580	297	458	433	418	356	344	481	544	147	516	410	35	354	29	358	385	1729	536	472	501	382	423
1.612	179.07	[M+H]+	18.99	179.06884:5374 179.10495:600 180.07677:400 181.04863:1001 181.08655:600 181.09978:400 181.12256:3432	43.05395:292 53.03807:312 67.05374:178 72.04397:170 78.04539:213 81.06954:294 83.04850:154 88.02073:119 91.05364:323 95.04832:175 97.06351:143 103.05359:191 107.04764:227 109.02633:128 113.05973:164 117.03355:86 119.04774:150 121.06363:115 123.04313:184 128.05966:73 131.04796:83 135.04247:105 138.06539:124 147.04576:105 163.03817:138 167.15230:92	35	1050	57	1257	855	992	1094	882	966	760	806	915	153	1375	1063	1632	45	1294	66	810	1000	1362	897	1215	1416	825	754	1066	1206	1103	1081	1197	838	60	1015	54	1364	1640	1695	934	1384	1241	2046	1218
1.384	179.106	[M+Na]+	50.57	179.10640:7080 179.14321:142 180.07354:239 180.10893:920 181.06114:96 181.08538:191 181.12154:1069 181.16942:144	43.01796:115 68.99679:557 81.06912:109 91.05393:43 95.04829:32 98.98393:28 107.07250:572 111.00856:2004 119.04842:34 122.09604:72 127.03913:168 133.10004:165 141.05312:1091 147.07449:46	256	3703	497	4949	4069	4289	3236	2878	2832	3520	2534	3376	4299	2235	2517	3897	228	4309	280	3763	3156	4219	4258	4282	4782	4714	4778	5308	3188	3205	4078	3563	4222	257	4244	247	4960	4215	5280	4146	4832	4193	4715	5123
8.164	179.129	[M+H]+	36.73	179.12870:3535 179.62905:767 180.08571:1448 180.13240:84 181.04725:135 181.06553:84 181.08848:115 181.12144:131 181.16738:84	44.05018:222 56.04942:115 59.07116:131 70.06521:255 79.05352:157 81.04369:225 83.06027:454 88.07597:127 96.06903:165 97.06216:164 98.98377:214 109.07553:160 114.09154:121 124.08604:465 145.02817:118	69	2927	69	1422	2193	1461	1702	2893	1366	6164	6902	4519	4143	4112	2558	3654	62	3090	64	2236	1287	2390	1948	2066	1895	1766	4138	3653	4635	2074	3094	3187	3111	60	3316	155	1822	1600	2435	1801	1750	2211	2292	5626
1.538	179.142	[M+H]+	20.57	179.14231:1895 179.18019:91 180.06893:226 180.10143:915 180.14710:396 181.04621:291 181.08689:272 181.10267:265 181.12125:874 181.16759:91	43.01802:243 55.05392:329 67.05379:376 79.05396:356 85.06460:319 91.05419:242 94.02811:246 95.08404:161 97.06537:138 103.05303:161 107.04901:251 117.06891:121 121.06363:157 124.07574:162 131.04998:105 153.12591:64 165.06692:80	57	925	60	420	346	927	1186	417	314	1190	691	470	1805	595	460	497	68	647	129	1394	625	347	988	533	564	594	662	381	547	818	752	925	459	75	1042	88	723	640	471	617	378	713	345	626
6.228	180.065	[M+H]+	501.94	180.06500:57092 180.08624:6649 180.49731:606 181.04911:41642 181.06672:10592 181.08224:400 182.05276:5988 182.08972:605	39.02285:911 51.02355:981 63.02326:8320 65.03846:285 68.99741:237 77.03841:13718 78.04188:660 79.05433:5203 80.05754:341 81.04477:256 88.77259:1917 89.03896:157723 89.55659:386 89.60178:386 89.64884:402 89.76814:343 89.88890:230 90.04212:8721 90.18769:197 90.29206:242 90.38559:217 90.59200:277 90.81160:165 90.97258:175 91.05301:1077 92.05718:185 93.03381:241 95.04817:162 105.04346:657 107.04901:5…	20	18983	19	17439	17184	9112	6625	16236	20191	2172	25326	14983	5661	25195	18532	20936	21	24210	21	7171	6892	38052	14445	9289	21943	27026	21919	21914	32681	19633	29354	19325	17317	16	25623	46	27785	29174	26272	23538	25146	20795	37924	34346
6.084	180.065	[M+NH4]+	158.25	180.06516:8852 180.10074:608 181.04922:205 181.06768:545 181.08543:191 181.10578:191 181.12322:221 181.13245:208 181.16694:115 182.07388:201 182.09737:115 182.12156:115 182.14759:77	56.04988:104 67.05323:78 74.05929:234 81.06991:36 84.04374:42 91.05364:1651 108.04324:100 120.06577:224 123.06741:147 125.05224:125 138.05443:475 148.03708:73	22	5862	31	8055	5301	5666	9337	4696	6076	7079	3189	3826	4962	5143	4291	5249	25	6882	27	12423	6287	8375	8981	11085	8375	6670	2851	5523	4608	3090	5373	6368	2107	21	6322	51	6116	4581	6791	4433	4564	5075	5460	4824
7.525	180.069	[M+H]+	101.01	180.06861:5398 180.12264:76 181.04930:337 181.07099:350 181.09553:190 181.12385:76 182.04503:579 182.06211:420 182.07907:813 182.12690:76	42.03372:299 53.03819:296 56.04945:134 70.06465:347 77.03800:186 81.03317:722 82.03584:118 85.02801:157 88.03910:300 95.05889:134 97.07431:131 98.05929:124 103.05343:121 108.04395:214 112.07492:118 117.03208:140 122.02371:108 125.07044:77 130.12252:128 150.05429:124	5	3391	20	3334	2136	3161	1949	1724	2926	1303	1219	3530	1744	1703	2505	1016	23	3663	12	3227	4064	4018	3538	3635	6246	5404	2977	3319	3988	4394	1817	8225	2545	17	3374	18	3950	2822	4808	2663	4007	2264	1846	2686
6.985	180.086	[M+H]+	262.81	180.08669:12948 181.09058:1891 182.08933:916	57.03309:323 61.02814:168 69.03325:1064 73.02700:312 81.03239:239 85.02824:1278 93.05570:220 97.02794:427 99.04320:245 101.02293:282 107.07128:152 115.03747:208 122.05917:532 127.03753:433 138.05412:493 151.06221:298	7	10355	13	13365	6074	23002	20602	15037	8242	14599	11047	5219	9185	12365	7656	11424	23	11562	25	21454	10492	13194	17213	20594	7644	10669	6103	6654	14958	8836	10641	10336	7353	19	11934	11	17266	10532	11526	7499	5732	13911	10237	7339
8.176	180.086	[M+H]+	52.23	180.08636:7865 180.11861:48 180.13052:284 180.16926:49 180.57758:49 181.04975:124 181.06697:99 181.08869:649 181.11570:74 181.16812:74 182.05155:49 182.07935:74 182.09021:142 182.12144:74 182.18849:202	44.04948:297 56.04895:298 60.04417:203 68.05023:153 70.06492:246 72.04408:591 77.03816:133 81.04472:235 84.04433:342 86.09628:561 91.05324:115 96.06727:336 98.98430:467 105.03333:92 109.07661:133 114.05626:140 124.99943:807 166.06445:121	27	1370	23	3248	906	3309	3309	1686	1972	4359	1580	902	1288	1348	1121	1284	26	1640	16	1878	682	976	1437	1357	728	699	569	333	970	809	733	822	538	18	1552	19	1368	968	658	436	467	1628	799	428
7.887	180.086	[M+H]+	163.36	180.08650:12476 181.04916:478 181.06752:239 181.08967:1922 182.08870:598	41.03887:168 45.03357:344 55.01866:596 57.03334:295 61.02824:318 69.03366:4081 70.03727:224 73.02868:157 81.03325:167 85.02868:1554 95.06049:9 97.02826:372 101.02322:449 109.02893:188 115.03741:172 127.03882:563 145.05000:120	15	6600	44	13732	8792	8843	9243	7949	15747	1511	4752	10823	1335	10150	11068	8789	17	10996	42	3391	8150	8339	3640	9535	9204	4364	5572	7986	11005	11216	2481	14200	8886	26	9884	214	4307	5904	10096	5178	12234	2786	6289	8815
7.303	180.086	[M+H]+	112.35	180.08608:4633 181.04932:237 181.06534:95 181.08846:358 182.08024:630 182.10264:142	42.03386:278 46.06502:140 57.03323:77 68.04970:941 81.06804:237 89.03775:43 95.05957:1935 100.07465:166 109.07511:10485 110.08360:6838 111.08795:693 137.07043:713 155.08099:3230	11	4778	25	5556	2293	6716	6939	5639	3108	5378	6111	2236	6626	5309	3423	8017	23	5162	28	7402	3284	4166	5859	5901	3384	3967	2434	2240	5850	4611	4432	3520	2810	6	4674	28	4924	3691	4248	2598	1992	5028	3366	3429
3.357	180.088	[M+H]+	44.33	180.08750:2556 181.04878:338 181.07079:149 181.08890:308 181.12372:283 181.16335:205 182.08197:415 182.12296:149 182.15930:90 182.18723:120	41.03807:195 55.01763:142 70.06419:149 72.04422:147 79.05311:200 81.06935:138 89.03772:178 90.04204:156 98.05923:232 105.06796:143 117.03194:166 120.08167:131 124.04980:125	14	2829	13	1524	1045	1380	1658	1997	887	1159	3416	1812	2332	2315	1792	2879	19	2273	35	1625	1596	1390	2334	1448	1051	1011	1751	2576	2898	2896	4499	1271	3716	10	2079	23	2859	2435	1747	1447	1233	2217	1614	3506
1.555	180.102	[M+H]+	33.19	180.10147:3592 180.14264:167 181.04911:258 181.06644:167 181.08769:752 181.09936:1202 181.12193:780 181.16606:209 182.08087:444 182.08934:167 182.12184:209 182.15488:84 182.18918:247	43.01779:191 55.05402:269 68.04879:36 77.03900:645 81.06950:212 85.06646:245 91.05396:585 93.06946:212 95.08488:74 96.09098:47 103.05450:427 107.04978:57 110.05854:57 119.04773:52 121.06344:1476 135.11334:9 149.05779:52	176	1995	216	1222	2442	1618	764	1696	1220	1206	2051	1556	1907	2282	1891	3134	213	1981	201	1146	3086	1528	3500	1952	1705	1256	2211	1994	2010	1274	2335	1862	2638	243	2197	241	1901	1979	1389	2020	1085	2258	1074	2372
5.763	180.105	[M+H]+	36.42	180.10168:3018 180.11155:2219 181.04795:355 181.08557:938 181.10370:295 181.11830:216 181.16733:217 182.05113:217 182.08480:130 182.12348:87 182.18850:130 182.19858:87	43.01799:207 67.05432:128 70.06514:177 78.04419:252 81.06897:157 91.05377:332 95.04793:131 103.05291:140 110.08423:140 117.03224:177 121.06489:175 123.07820:128 131.08443:92 135.04267:102 139.08590:102	163	2126	98	787	1480	662	711	1077	779	548	3007	953	735	1384	1059	2768	111	1496	112	850	538	1376	1263	879	1076	1458	1612	1190	2226	904	3494	608	2016	139	1681	125	1841	2130	1323	959	1089	1670	1418	2004
3.086	181.047	[M+H]+	27.14	181.04742:2874 181.08573:663 181.12487:426 181.16591:174 182.05202:195 182.08410:232 182.11586:251 182.13767:99 182.15261:66 182.17536:66 182.18862:132 183.06201:99 183.07744:326 183.10135:255 183.13868:217	41.03836:90 45.03320:43 55.05273:45 66.04568:333 78.03354:199 92.04902:5487 95.01214:345 105.03287:51 107.08327:136 109.05233:352 117.03250:159 119.08407:54 122.05930:504 125.04629:249 134.09540:25 138.05313:366 145.10255:44 149.05788:37 152.06999:5689 153.07315:664	59	1054	72	1279	1486	766	750	759	1209	262	363	1157	252	617	1152	743	84	1194	68	212	1039	1741	612	1686	1662	1335	2262	1569	752	1265	513	1579	1199	76	1081	69	990	1610	1106	1235	1648	933	1439	1048
4.815	181.048	[M+H]+	33.66	181.04859:5333 181.08898:76 181.10841:76 181.12341:296 181.16781:114 182.05304:497 182.08141:152 182.12243:114 182.16583:76 182.18925:152 183.05283:114 183.07598:385 183.10048:239 183.13922:190	41.03917:145 43.05494:394 55.05413:69 63.02380:619 70.06469:98 77.03800:795 79.05408:673 81.06921:211 89.03842:7876 91.05379:220 93.06864:43 95.08531:99 107.04738:395 117.03309:2304 119.08470:370 121.09991:221 128.06093:103 131.08466:92 135.04346:1604 145.02831:360 163.03813:507	78	1916	88	1106	1325	882	981	918	528	1103	4049	1986	2635	2096	1028	2763	79	2359	68	1522	1251	1289	3028	1126	1934	2108	3009	1617	1036	2508	2564	1793	1982	78	2378	88	3348	3614	2803	2006	2688	3101	654	4608
5.065	181.049	[M+H]+	38.59	181.04877:4114 181.08577:153 181.10651:92 181.12691:329 181.15281:61 181.16731:216 182.04934:1363 182.07764:123 182.08960:92 182.12442:123 182.13749:123 182.19087:123 183.05670:153 183.07750:213 183.10364:212 183.12291:153 183.13764:212	43.01756:216 44.05685:71 55.01720:125 65.03880:301 70.06444:556 77.03868:728 81.06949:528 89.03861:7356 91.05331:822 95.06028:202 98.98407:68 105.03287:186 106.04041:41 110.08388:436 117.03270:1322 121.02780:792 135.04289:1113 139.08623:857 145.02710:515 149.04480:673	78	1076	69	690	830	415	474	551	700	607	2070	674	800	1012	1510	1113	80	866	78	460	626	1619	1141	632	758	1012	1041	1245	2832	1111	1018	731	915	74	1286	94	1413	1386	983	1048	1288	1063	2273	1630
6.23	181.049	[M+H]+	124.25	181.04902:29130 181.06787:5579 181.12801:437 182.05232:2625 182.06877:1156 183.05344:656 183.15114:437	44.01262:146 53.03853:417 63.02267:4578 68.99699:169 77.03858:9366 79.05380:3808 80.05762:331 88.77183:623 89.03898:116620 89.40244:128 89.62959:306 90.04162:6182 90.33082:182 91.05436:729 91.98668:191 95.04882:130 105.04429:302 107.04873:3851 117.03364:28427 118.03685:2328 132.02022:229 135.04367:15917 136.04684:1416 137.05363:140 145.02827:4746	75	10126	80	10368	9715	4147	3853	7613	6615	1260	14240	8195	2910	13565	6026	11162	80	13826	66	3188	3752	12870	8124	5650	12421	16537	13635	13149	12006	14590	17778	10872	10951	95	13635	73	19024	19882	16641	14789	17093	13905	12223	21804
2.019	181.071	[M+H]+	83	181.07159:37496 181.12007:224 182.05414:124 182.07458:3000 182.10009:83 182.13853:83 182.19002:690 183.06417:446 183.07677:644 183.10324:394 183.12570:125 183.13553:125	55.05521:126 67.02860:411 69.04449:332 78.04495:77 83.06020:520 89.03882:302 96.05584:181 108.05490:702 110.07117:632 117.03236:110 119.05261:129 122.05851:429 124.08667:16 126.05538:168 135.06563:430 138.06544:1296 145.03017:80 149.05557:113 163.06059:859	49	5370	87	8516	5214	5177	7971	18688	7876	7148	7038	4292	18753	19262	3911	19668	66	6468	113	15277	6548	2511	6432	4400	3087	1865	1345	1849	7820	2726	7277	5391	1628	49	5665	75	5042	2531	4011	2325	4865	5505	2426	4588
2.019	181.073	[M+H]+	68.11	181.07177:19030 181.12032:224 181.16331:114 182.07498:1793 182.11557:197 182.13903:363 182.17208:57 182.18876:179 183.07576:412 183.10090:813 183.11601:334 183.13960:173	43.01790:128 69.04445:60 79.05401:101 93.04422:107 94.03953:201 96.05512:222 100.07479:1636 109.02712:29 121.05095:74 124.04998:574 137.08131:81 139.07607:10 149.05745:41 153.12643:22 163.05923:17	44	5370	87	8516	5214	5177	7971	18688	7876	7148	7038	4292	18753	19262	3911	19668	66	6468	113	15277	6548	2511	6432	4400	3087	1865	1345	1849	7820	2726	7277	5391	1740	49	5665	75	5042	2531	4011	2325	4865	5505	2426	4588
4.106	181.132	[M+H]+	35.48	181.13259:3569 181.16866:130 182.08136:130 182.09188:87 182.13588:530 182.16353:87 182.19481:87 183.06983:468 183.10613:240 183.14132:174	43.01778:208 46.06525:131 55.01762:128 67.05405:96 70.06421:158 73.04564:214 81.06946:247 89.03805:170 93.06729:143 99.05420:148 103.05343:155 112.03136:169 122.05930:168 130.04121:497 137.10728:80 164.10772:73	0	2350	50	1222	914	1011	716	1750	1081	552	3536	3585	1472	6234	1343	3126	84	2434	0	605	176	1711	612	736	2430	2706	1913	1476	2979	5570	546	2195	2040	70	2065	0	4358	1735	2209	752	3086	1870	2817	5722
3.007	181.133	[M+H]+	28.86	181.13299:5624 181.17291:117 182.05620:195 182.08561:195 182.11726:321 182.13579:800 182.18809:196 183.07752:308 183.10165:279 183.14798:963	43.01761:305 55.05476:137 57.06903:118 68.04868:182 72.04345:276 77.03744:261 81.06905:193 91.05409:316 103.05338:270 107.05884:134 110.03546:89 115.05454:159 117.03309:185 119.04805:152 123.04437:102 123.05255:102 130.06514:128 134.09611:172 136.10075:102 144.08172:73 147.04249:112 163.07625:83	59	1559	0	850	839	992	591	932	899	634	2158	2722	1530	2805	1499	2086	0	1580	0	602	195	1293	380	433	1600	1562	1374	827	2836	3642	410	1818	1470	24	1705	14	2137	844	1643	516	2012	1055	1636	4978
6.038	181.133	[M+H-H2O]+	35.88	181.13239:3803 182.13624:694 183.13600:416	67.05428:115 72.04349:121 77.03899:186 81.06924:211 91.05376:429 93.06829:177 103.05294:179 119.04806:170 122.05938:230 135.04236:73 138.05374:155 164.10674:170	40	1645	21	1234	1039	1492	776	1756	965	958	4277	4288	3480	4547	1773	3168	54	1764	9	1847	239	1295	721	540	2122	2234	2043	1344	3915	4323	263	1955	1192	16	1737	19	2442	2098	1850	643	3477	1872	1450	4427
5.066	181.133	[M+H]+	22.55	181.13374:1883 181.16635:166 182.05501:156 182.07997:220 182.11982:88 182.13539:209 182.19055:166 183.07795:251 183.10006:279 183.12492:88 183.14169:146	43.05413:329 59.04862:182 70.06479:334 77.03764:310 81.06960:223 89.03847:927 91.05339:535 93.06899:140 95.08442:134 97.06443:118 107.04854:163 110.03592:156 117.03304:361 122.05891:230 135.02782:152 139.08590:89 145.02703:116 149.04556:220 164.10701:121	52	630	38	401	530	453	320	538	432	282	1303	1095	497	1675	768	925	46	905	52	275	146	695	190	288	835	769	540	409	1240	1670	190	618	476	51	581	1	833	448	977	119	827	494	601	1866
8.226	182.045	[M+H]+	19.43	182.04446:3198 182.08391:102 182.10269:143 182.19045:76 183.04810:258 183.08502:183 183.09857:127 183.13812:76 183.15233:76 183.51443:205 183.96263:76 184.07335:46234 184.10783:2631 184.11891:50	42.03454:330 45.03345:273 57.03336:365 58.06519:353 67.05398:324 69.06955:158 71.07295:345 80.97347:188 83.04915:180 84.08084:4685 85.08412:296 86.09593:838 87.07084:64 89.03769:149 94.06486:162 97.06581:77 98.98401:602 104.10677:135 110.06037:77 124.99929:789 130.12162:356 138.05537:131	19	492	13	567	519	562	675	425	395	435	280	324	297	390	297	411	6	554	11	1221	879	618	1262	1214	699	644	225	398	394	514	495	578	233	4	654	8	680	473	738	427	415	643	559	363
6.793	182.057	[M+H]+	78.47	182.05723:8042 182.47718:38 182.96218:38 183.00302:38 183.03590:76 183.06054:718 183.08818:95 183.10562:38 184.05558:673 184.09518:76	45.03389:19 105.03354:45 112.05138:11 118.08552:3278	18	4800	31	4278	5039	7659	5577	3562	2814	7477	6720	6654	6547	4627	6161	5839	13	5050	34	4546	4189	11693	5423	3339	3744	4313	5727	3290	3024	18486	6011	10100	12486	8	4908	13	3819	2586	4866	3948	2794	3982	2860	4575
7.02	182.08	[M+H]+	73.35	182.08142:9511 183.08433:1050 183.11042:122 183.17213:91 184.05649:189 184.08748:91 184.10648:152	41.03886:153 55.05434:174 69.03318:160 77.03815:179 79.05465:136 83.04855:121 85.02794:237 91.05475:707 95.04782:196 97.02716:182 107.04854:137 109.06290:92 119.04852:240 123.04303:213 136.07532:194 139.12149:131	49	2622	82	2236	1312	2913	3380	2692	2086	2413	1921	1888	3245	3855	1906	2504	61	2827	203	4519	4002	3317	3151	4276	3099	2955	3142	3254	4570	4869	4567	4106	3185	45	3373	87	4909	2599	4317	2918	3352	4229	1873	2588
3.25	182.08	[M+H]+	27.38	182.08143:2273 182.12307:145 182.18833:182 183.06503:317 183.07976:503 183.10116:390 183.13772:255 183.17356:109 184.06921:73 184.09771:181 184.11017:73 184.13520:109	42.03268:164 43.01749:185 55.05347:175 70.06550:140 72.04435:128 79.05304:255 91.05360:669 105.03247:213 107.08261:162 117.05719:342 124.08606:124 127.05519:134 134.05818:134 136.07414:224 144.08042:720 147.04672:102 152.10630:112	46	1365	42	2218	1677	1301	1580	1147	1510	757	790	1647	518	1834	1668	750	63	1531	51	1160	1568	1455	1862	1242	1714	1688	1845	1968	1621	1984	1119	1681	995	57	1948	63	979	1365	1412	1485	1324	989	1422	1607
1.578	182.081	[M+H]+	42.45	182.08127:1971	55.05390:175 67.05352:172 77.03765:243 81.06929:188 83.04860:105 91.05358:226 105.03280:260 107.04931:121 108.07864:137 115.05395:124 120.04261:137 123.04216:175 124.07377:92 131.08707:121 138.06534:153 146.05946:160 153.06594:64	52	1234	50	1163	705	1762	1954	985	785	2451	1123	654	2977	813	836	1001	62	1412	56	5659	1423	689	3263	1052	806	1447	443	702	481	562	1126	680	528	81	1197	51	2809	980	826	849	624	2350	825	531
5.667	182.081	[M+H]+	32.8	182.08047:2016 182.11709:101 182.12879:101 182.18856:135 183.06357:68 183.08116:351 183.11229:688 183.13988:195 183.17493:135 184.06407:101 184.07950:68 184.09714:263 184.10910:135 184.13541:135	43.01717:188 55.01675:164 67.05365:137 70.06440:218 72.07962:209 78.03393:248 81.06896:187 91.05527:471 94.06304:115 95.08429:145 97.06538:136 105.03416:160 107.08488:143 117.03263:285 121.06497:118 135.11674:128 149.05944:96 163.03852:96 173.12940:73	42	1234	50	1356	1456	1056	1169	1308	1474	1188	811	1019	1575	919	1269	1037	30	1338	41	1886	1407	1779	1800	742	1207	1950	619	1349	882	1322	2119	656	516	42	1523	51	1747	1531	1365	1516	1573	1855	1848	759
2.452	183.065	[M+H]+	103.69	183.06535:51671 183.11882:78 183.13516:117 184.06872:3610 184.09811:1026 184.13880:117 184.16923:211 185.07120:612 185.10390:365 185.12604:271 185.15306:117	42.03327:124 45.03891:97 55.01782:394 67.05418:937 75.02499:18 77.03847:5279 79.05370:644 81.06951:205 83.08498:101 91.05418:311 95.04923:3396 100.04028:51 105.06935:865 109.10153:305 111.04320:51 118.04023:435 123.04413:943 124.04952:1793 126.02661:143 129.03349:446 131.04939:110 133.06505:765 135.11630:237 137.09596:473 140.04613:1421 146.07008:178 149.04466:295 151.11037:434 161.05917:838 163.…	0	12053	6	20779	10085	13900	14210	9138	18653	2454	1624	9770	1764	7154	9812	4717	12	12311	0	8106	14824	15540	4091	22714	35028	17183	8402	14712	6760	10557	3581	11202	9867	18	11369	0	17282	26222	17910	17205	42062	10969	16875	8764
6.505	183.065	[M+Na]+	17.76	183.06549:3547 183.09685:109 183.11762:110 183.13560:73 184.06920:270 184.09558:259 185.06964:110 185.08616:110 185.12992:110 185.15324:73	41.03870:3767 44.04984:1114 59.04895:958 70.06483:2538 82.06422:123 84.04366:168 88.07504:5826 96.08037:308 98.09451:738 100.07524:4487 107.04968:69 114.09015:211 123.01077:8533 124.07543:142 128.10654:987 135.04295:130 148.04405:255 166.05254:1710	0	192	0	88	1050	26	72	598	91	155	0	94	0	0	70	27	0	249	16	0	1659	102	663	144	149	111	58	61	0	40	19	84	46	7	187	6	94	100	26	2124	267	117	98	28
7.23	183.086	[M+H]+	142.33	183.08603:45892 183.48702:62 183.52777:93 184.05974:638 184.09029:2414 184.14197:93 184.92696:62 185.06419:429 185.09108:770 185.12849:62 185.15483:125	43.01765:594 55.05382:567 57.03349:1154 61.02820:659 69.03319:4762 70.03652:237 71.04893:358 73.02758:306 81.03298:439 83.04894:791 85.02825:1177 87.04349:621 91.05569:27 97.02920:42 99.04325:675 103.03828:228 107.04849:114 111.04291:619 117.05336:116 122.06772:89 125.06937:64 129.05380:193 135.04459:87 147.06326:15	97	18062	133	20374	11839	17880	24423	11379	23065	8217	12572	22921	13329	33953	21808	9558	118	18123	109	20080	12866	24378	21432	28383	22903	25659	8446	9243	31866	37440	9774	35579	4711	118	19749	123	18248	6804	19609	6969	11658	8152	6844	10262
5.51	183.113	[M+H]+	12.1	183.11243:2342 183.14271:190 183.17286:90 184.05419:60 184.06371:60 184.10039:60 184.11503:187 184.13263:245 184.18185:60 185.09820:60 185.12745:414 185.15316:289 185.16399:90	43.01751:178 55.05367:205 59.04828:223 69.07140:148 72.08042:322 80.04850:237 83.08487:96 91.05308:252 95.08431:253 100.03861:264 103.05529:96 105.07021:149 107.08572:160 109.10148:147 119.08455:132 121.10088:194 133.10030:115 135.11550:105 137.13216:89 149.02516:77 159.11778:64 177.16324:86	157	552	87	254	304	333	338	442	285	308	753	507	397	639	454	583	79	658	111	409	194	298	364	295	556	678	561	334	824	842	463	478	450	12	518	43	871	359	800	293	467	654	459	751
6.253	183.148	[M+H]+	18.36	183.14899:2243 183.18493:120 184.04172:1389 184.07456:120 184.09582:120 184.10605:301 184.13678:241 184.15252:355 185.11385:120 185.15149:181	55.01772:105 67.05164:77 72.08020:165 77.03709:158 84.07978:124 93.06830:160 96.04308:160 102.09009:188 110.07508:80 117.05561:92 121.06517:202 124.07476:118 135.04148:124 138.05240:80 152.05553:121	65	1050	33	513	514	1040	452	1057	822	706	2464	3658	1215	2409	1354	2214	39	1569	37	286	129	277	258	406	1176	975	1092	410	1300	3156	236	1560	703	14	1310	15	1577	650	1067	197	1226	718	827	3201
4.316	184.063	[M+H]+	61.56	184.06338:3410 184.12149:78 185.06646:289 185.08085:78 185.13525:78 185.15196:155 186.06044:259 186.07557:78 186.11676:78	43.01709:124 45.03317:124 67.05559:108 74.09657:128 85.06554:73 91.05297:113 95.08394:99 104.10651:296 115.05455:105 145.10356:70 149.05806:83 161.05799:125	82	2578	4	1670	2988	3586	2661	1214	3071	1382	973	4892	1696	1446	10000	1814	84	2726	0	1251	2800	9027	2004	2359	1493	1892	3144	2243	2738	6619	1283	5733	6052	69	2802	69	1457	2202	1864	3305	1695	1147	2838	1522
7.898	184.073	[M+H]+	25.91	184.07267:3336 184.10668:349 185.09423:699 186.07433:914	41.03890:3721 44.04959:392 54.03383:284 58.06512:435 60.08097:16361 61.08378:938 68.04940:17557 69.05173:869 81.04432:285 83.05982:896 94.77468:1519 95.06044:227294 95.33267:252 95.63708:608 95.79708:364 95.94154:293 96.06273:9177 96.33110:309 96.44613:277 96.65829:229 96.77959:261 97.03859:557 111.05500:4002 121.03867:1293 139.04961:550 154.13341:5466 165.08952:515	32	1008	37	833	633	861	863	547	494	2442	1532	1216	2106	863	1040	951	130	1211	182	1235	895	890	2279	894	908	871	2010	721	1208	1095	1105	1057	1027	36	853	178	1036	605	879	892	638	1637	933	841
8.613	184.073	[M+H]+	81.29	184.07316:6636 184.10751:941 184.98435:91 185.04680:51 185.07679:459 185.09135:218 185.11007:574 185.13163:51 185.15032:86 186.07563:613 186.11011:86 186.15489:52 186.17985:34	43.01770:102 55.01803:191 58.06531:163 72.08149:231 84.08001:169 86.09675:193 95.06003:118 100.03897:334 107.04857:108 114.05479:284 124.99943:181 142.08497:96 166.06049:108	39	2346	52	695	1086	1436	1113	2298	919	4813	11386	1433	6089	4184	866	6053	46	2568	39	1660	530	1051	2792	1461	1262	610	528	1239	2488	1298	2971	1522	862	33	2420	35	1990	1043	1387	501	794	1660	764	1894
8.228	184.073	[M+H]+	569.96	184.07326:104239 184.46494:72 184.50697:72 184.52836:48 184.58027:72 184.60372:48 184.61899:48 184.64856:72 184.71106:72 184.75687:72 184.78494:72 184.80603:48 184.82104:96 184.84898:48 184.86808:48 184.88621:48 184.91199:72 184.92870:48 184.94669:96 184.98628:48 185.00785:48 185.04776:175 185.07680:4620 185.11664:119 185.14059:72 185.15620:72 185.22817:48 185.39543:48 185.48340:48 185.50061:48 1…	45.03328:920 56.04991:161 58.06531:242 60.08057:728 71.07309:1437 74.05878:146 80.97319:504 84.04442:23 86.09640:4554 95.06007:569 98.98403:4245 104.10685:480 109.02769:56 112.08664:92 116.07051:287 124.99937:4574 130.04938:163 144.07639:124 166.06203:403 184.07230:499	69	25535	136	4946	7635	17329	11643	19632	4841	74849	136944	12329	92826	37298	7379	61045	154	32258	95	48568	6006	10522	58773	25846	13488	6188	6245	13970	32430	15113	54488	20647	7043	55	33074	109	33308	15070	22165	3887	8755	29120	10736	26201
8.438	184.074	[M+H]+	73.89	184.07301:9398 184.08992:4378 184.10672:4214 184.97850:54 185.07714:544 185.09071:938 185.11048:940 185.13228:54 185.15127:108 185.16286:54 186.07612:724 186.11012:108	55.01736:230 60.08112:140 71.07196:140 81.03238:153 84.08030:189 86.09554:338 95.05955:192 98.98368:470 110.08284:490 124.99920:431 135.04367:108 139.08618:108 142.04875:92	60	3189	60	1033	2064	2169	2065	3328	1301	8442	10414	2449	8872	5356	1495	6483	92	3416	105	4995	975	1520	5286	2596	1883	1260	948	1767	3496	1619	4726	2113	1019	44	3102	56	3372	1925	2203	833	1797	2766	1439	2340
3.602	184.096	[M+H]+	30.34	184.09600:3549 184.13474:82 184.17804:82 185.07802:124 185.10098:328 185.11571:247 185.14363:82 185.15822:165 186.10056:206 186.15294:82 186.18360:82	45.03283:79 55.01756:152 67.05396:40 68.99739:42 78.04616:484 81.06913:369 85.02812:232 91.05417:1051 95.04839:212 103.05397:393 106.04125:1765 109.06374:30 110.06867:68 111.07918:38 115.05352:278 118.03970:213 119.08456:62 121.06405:1705 123.06737:441 125.05920:179 128.06187:49 131.04865:72 137.05862:791 138.11343:57 145.02846:82 149.05980:583 151.11058:68 153.08958:291 159.11333:58 163.14619:3 …	24	718	38	1180	1135	720	770	785	1525	440	278	1472	249	633	1313	475	70	968	36	432	1263	2181	539	863	1043	1506	2133	1264	855	1153	457	802	1085	52	875	49	493	934	869	2229	1204	489	1392	730
8.222	185.076	[M+H]+	96.28	185.07654:7964 185.12657:364 185.14001:106 185.15418:145 185.17532:106 185.19409:79 185.21616:79 185.23866:79 185.26928:79 185.29048:53 185.30235:79 185.32584:79 185.34974:53 185.37555:53 185.40327:53 185.43856:79 185.47307:53 185.51611:53 185.54671:53 185.57007:79 185.58839:53 185.59620:79 185.62933:165 185.65595:79 185.68944:79 185.72605:79 185.75240:132 185.79451:53 185.82459:53 185.85623:79 1…	45.03359:1678 58.06521:161 60.08101:127 71.07252:2824 80.97346:945 84.04369:209 86.09632:10620 87.09889:739 88.03782:36 95.06043:357 98.98381:9029 100.98766:146 104.10687:940 114.05376:64 124.99964:12658 126.00251:372 127.00308:175 130.04993:174	52	1510	19	374	485	956	869	1045	344	3606	6072	849	3914	1645	400	2950	27	1441	13	2567	372	789	2841	1489	804	339	437	800	1592	918	2664	1302	490	23	1691	13	1695	818	1068	320	495	1513	566	1360
4.664	185.08	[M+H]+	13.49	185.08007:1649 185.11685:149 185.15133:188 185.16467:90 186.08372:655 186.10940:120 186.15065:150 186.19283:90 186.22172:60 187.08077:90 187.09099:60 187.13181:120 187.13726:60	43.01827:165 59.04856:148 77.03742:142 79.05184:137 81.06892:129 92.05961:156 95.08332:112 103.05509:208 109.10156:155 117.07125:121 119.08493:178 124.08392:102 128.06132:77 133.10182:96 139.03876:105 148.08276:108	50	603	70	813	603	525	632	495	1240	171	112	617	78	310	1342	335	87	631	54	420	729	1330	222	1065	890	941	996	1361	736	1017	209	1025	721	56	461	70	393	720	636	808	1282	398	1084	424
1.74	185.08	[M+H]+	16.43	185.08088:2397 185.12128:1202 185.14833:89 185.15765:119 185.18416:89 186.08354:266 186.11466:162 186.22456:119 187.06065:212 187.07438:253 187.09687:59 187.10778:151 187.13865:89	42.03349:216 55.05405:285 59.04902:197 79.05315:421 83.04876:237 91.05485:196 100.03930:366 105.06865:253 110.07008:162 119.04778:164 121.06432:121 125.05814:121 129.06947:128 133.09888:121 137.05795:102 138.06537:441 147.11883:99 149.09566:96 151.03537:102 156.05724:86 165.10629:77 173.08267:86	74	781	97	645	519	815	613	528	558	335	1057	1159	665	809	1158	1236	91	816	86	297	851	1033	540	693	676	730	914	1045	729	952	1093	530	1043	107	1118	112	1041	938	605	982	810	680	981	998
7.563	185.091	[M+H]+	177.54	185.09204:9127 185.13980:149 186.03803:150 186.04700:100 186.07579:249 186.09476:1515 186.11178:100 186.53693:150 187.07173:248 187.08291:99 187.10752:6272 187.14777:100	44.04940:633 55.01883:100 56.04976:104 60.04386:459 70.06469:738 81.03330:4638 84.07976:2285 91.05381:579 95.05956:88 99.04337:355 103.05331:375 107.04920:68 109.02785:1910 110.07187:2800 111.09021:372 113.05980:404 116.07066:761 118.06412:718 121.06330:76 124.07588:480 134.05943:382 139.08514:764 142.08533:624 146.05962:2858 152.04115:34 156.10193:23 164.07034:551 176.09315:74 182.07863:61 185.0…	54	7019	61	4313	7133	5623	5518	5860	4266	9997	9764	4588	14803	6374	4384	8005	65	8607	84	10071	8317	5687	9110	4837	4205	5210	2928	4593	4633	5505	15844	4099	2478	66	5988	81	5362	3130	3743	3052	2761	6327	3601	4089
7.469	185.092	[M+H]+	91.87	185.09181:25724 185.87981:55 186.07591:1232 186.09321:2330 186.15844:82 186.21864:82 187.05990:151 187.07864:190 187.10365:593 187.13923:82	43.01772:162 61.02826:312 70.06484:259 75.02510:11 81.03322:33 85.02788:305 95.05959:520 100.03800:111 110.08361:4591 112.07623:1308 113.07696:139 116.07162:48 121.06544:93 124.08623:226 136.07552:147 139.08624:2292 150.06390:86 158.12694:38	58	7019	59	4313	7133	5623	5518	5860	4266	9997	11618	4588	14803	6374	4384	9224	61	8607	94	8816	8317	5687	14428	4837	4205	7620	2928	6484	4633	7270	24926	4099	2478	58	9380	44	8651	5941	5517	5143	5104	9489	5856	6747
2.008	185.104	[M+H]+	34.71	185.10267:5786 185.15109:244 185.92076:98 186.07972:98 186.10614:446 187.05998:430 187.10887:146 187.12519:98	43.01786:136 55.01775:158 59.04904:124 77.03787:156 85.06364:136 91.05402:181 95.08363:92 100.03977:297 105.03228:143 110.06091:121 110.06982:121 119.04772:102 122.06994:89 124.08553:80 133.02690:105 138.06563:145 147.04243:102 149.05633:128 163.07512:96 170.07877:218	13	1846	58	2225	2709	2605	2296	4201	1992	1900	1280	1602	1636	3256	2242	2681	23	2145	0	2820	3467	2081	3271	2292	1751	2665	1652	2118	2864	2014	1633	1663	1549	0	2059	0	2272	1782	2036	3687	2197	1661	1528	2479
8.318	185.111	[M+H]+	66.76	185.11128:3496 185.14078:80 185.15040:65 185.19936:33 185.22324:33 185.26816:33 185.40485:33 185.52940:33 185.80662:33 185.85065:33 186.00661:49 186.07541:560 186.11198:524 186.14839:81 186.16420:33 186.22011:107 186.28621:49 186.59514:33 186.71410:33 186.97995:49 187.02259:65 187.06791:65 187.08055:49 187.09412:49 187.11111:87 187.12602:49 187.14336:104	44.04900:134 56.04903:161 68.04897:266 77.03917:42 82.06459:85 85.08357:84 86.09550:124 95.06015:600 98.98374:56 110.08368:2462 111.08868:342 112.07435:57 123.09101:554 139.08649:552	64	5158	66	1533	835	1367	1921	2170	1913	6076	28031	2098	12546	6765	1179	11304	118	5871	140	2654	741	1076	2409	1602	1893	1207	1144	1056	3086	4154	10578	1772	1774	60	5355	103	4298	2256	2614	807	1740	3560	1436	5891
7.863	186.073	[M+H]+	46.12	186.07772:3173 187.10651:1918 188.08906:387 188.11019:155	57.03342:26 68.04903:270 74.02238:303 78.03296:37 82.06462:3148 84.04456:608 94.06321:154 95.47428:39 96.06317:282 96.65319:6 97.02683:60 98.05660:101 100.07549:534 111.05478:208 128.06895:1480 141.09984:554	20	1054	30	1198	1363	904	931	1394	2933	353	839	1990	375	988	1296	1303	22	1218	21	398	960	1625	562	943	1341	866	984	1002	1146	1349	255	1443	987	19	1734	24	740	1030	1100	903	1236	892	830	897
5.706	186.077	[M+H]+	19.43	186.07728:1852 186.11144:137 186.15035:69 186.21954:103 187.07737:310 187.09101:103 187.10714:103 187.15397:475 188.07819:137 188.12712:590 188.14622:69 188.15951:137	55.01787:323 59.04994:91 77.03848:105 81.06887:120 93.06962:1188 107.08588:63 112.07504:304 121.06459:3 125.09418:44 135.11623:61 140.06924:137 149.06667:75	22	165	14	127	87	125	139	106	822	148	104	93	98	60	675	173	6	161	9	223	206	936	375	173	174	83	116	36	1131	119	114	130	127	34	141	9	109	214	149	224	20	106	701	30
7.433	186.095	[M+H]+	22.25	186.09999:3513 186.11373:134 187.04213:89 187.06939:223 187.10773:655 188.05429:244 188.09034:746 188.13337:134	45.03290:112 56.05153:124 69.03366:137 70.06453:143 85.06416:163 96.06639:121 98.98434:116 100.03871:132 105.03520:118 110.08261:280 114.05288:77 124.08657:143 135.04316:108 146.09466:83	12	799	18	433	968	275	545	474	704	576	988	474	1226	710	743	1291	20	973	9	745	1156	787	1837	951	1120	987	422	708	490	750	2385	574	321	12	1300	22	842	788	901	581	494	932	602	803
3.242	186.113	[M+H]+	26.67	186.11319:1488 186.14915:103 186.22239:69 187.07157:172 187.08670:69 187.09630:103 187.11360:339 187.12912:103 187.14957:172 188.07488:103 188.08973:103 188.10616:172 188.12573:172	43.01776:246 55.01919:196 59.04900:121 69.03304:158 79.05436:296 81.06906:199 91.05416:241 93.06916:211 95.04782:208 100.03834:232 106.07253:238 107.08467:225 109.06400:220 115.05302:131 121.09975:200 123.07691:105 125.09522:177 133.02833:121 134.05991:124 137.05881:138 139.07491:102 148.04001:89 149.09543:272 151.11266:215 153.09098:134 171.08799:115	66	469	75	442	502	543	349	392	107	349	177	220	477	357	117	324	107	485	70	538	1050	172	970	736	783	719	437	388	122	788	388	1571	461	74	574	67	452	417	604	449	421	409	116	254
1.792	187.059	[M+H]+	24.84	187.05905:2411 187.09627:64 187.12572:96 187.14457:96 188.06365:334 188.08912:160 188.10419:96 188.12688:322 189.05691:128 189.06946:160 189.09004:241 189.11814:160 189.14808:64 189.16073:96	42.03390:306 55.01822:181 59.04864:140 77.03855:300 83.08508:179 91.05398:274 94.04170:128 95.08474:128 100.03880:291 105.06991:191 109.06325:136 115.05433:121 119.04927:105 121.06343:121 123.07792:105 127.04861:141 129.07143:102 133.06334:115 135.04372:105 138.06489:297 143.08277:77 148.03893:89 150.06522:89 164.04980:83 168.05749:80	0	1355	10	1251	2370	451	808	1456	1162	346	646	1292	296	1356	1263	536	16	1115	15	345	933	2014	724	816	1374	1719	1578	2799	821	683	1034	969	835	6	1242	0	505	880	945	1893	1198	319	621	459
2.781	187.075	[M+H]+	26.26	187.07475:3981 187.09031:136 187.12091:68 187.12960:170 187.14460:136 188.07300:102 188.09124:170 188.12555:68 189.06804:68 189.10144:335 189.12355:343	43.01804:128 55.01781:192 59.04953:134 72.04338:124 79.05338:162 81.06903:121 91.05428:226 93.06919:115 95.08266:115 97.06400:108 100.03881:248 103.05278:151 107.04829:198 109.06553:105 115.05384:491 119.08621:163 121.06423:186 123.08655:140 124.07503:124 128.05973:162 133.10053:156 138.06674:96 145.06459:184 149.06139:137 151.07326:96 161.09368:80 173.06181:99 178.04780:77	6	176	66	230	184	451	326	209	206	169	134	173	86	252	186	225	49	362	65	316	232	233	311	1178	237	241	123	214	201	182	290	126	131	48	186	30	270	254	319	217	259	290	200	182
7.274	187.078	[M+H]+	63.65	187.07856:11187 188.05573:2111 188.08754:1262 189.06009:239 189.09444:4482 189.12240:5268	43.01806:251 56.04936:29 61.02881:509 72.08089:607 81.03306:518 85.02797:1470 91.03955:459 94.06410:143 96.04444:605 102.05495:52 106.06401:155 114.05673:157 122.02306:157 124.03892:231 126.05325:195 138.05417:651 144.06425:36 150.01715:66 152.03445:2399 158.08034:22 167.05772:2314 187.07712:100	7	3003	32	3319	4542	6753	5672	5409	1722	3710	3283	639	2981	1986	2592	6720	13	3601	39	6251	9865	1199	9796	2646	1484	1245	1468	905	3514	1950	2947	1177	1553	12	3464	23	2895	2932	2533	1296	745	2937	1643	2266
2.632	187.107	[M+H]+	20.02	187.10658:1115 187.13062:1152 188.07101:239 188.09294:159 188.10776:319 189.07478:585 189.08788:318 189.10175:239 189.12301:460 189.16369:239	43.01828:140 55.01795:150 59.04854:102 67.05398:172 71.04698:108 77.03806:230 83.04976:196 86.06026:137 91.05305:231 95.08378:118 100.03829:162 105.06907:196 107.05629:181 116.06344:92 121.06373:287 122.09654:105 126.09121:70 128.06002:70 134.05936:134 135.05496:118 144.05600:77 147.04304:92 148.03974:115 149.06315:105 152.07130:64 163.04814:86 179.06032:80	72	850	94	698	759	849	926	1006	752	1048	1433	289	1264	918	681	779	82	688	83	1031	695	535	705	978	568	450	374	425	729	348	732	458	350	88	987	90	752	499	873	498	508	772	457	745
7.605	187.107	[M+H]+	46.95	187.10742:1663 187.12649:88 188.05808:132 188.09038:1155 188.55053:132 189.08827:781 189.12325:5157	56.05000:377 59.04963:42 68.04931:266 70.06449:552 84.04440:1079 87.04230:72 92.04806:4 95.05023:1447 96.08040:2313 106.06414:124 110.06023:168 118.06452:129 122.06010:299 124.07493:1003 130.08472:82 134.05939:256 142.08635:858 152.06972:164 160.09540:435 170.08102:288	67	2035	58	1694	1278	3883	2392	2511	1633	6087	3228	1007	4791	2618	1316	2594	99	2428	108	6979	2259	1218	4351	3054	1695	1516	1735	1033	2232	2409	2788	1748	1235	87	2678	72	2405	1203	1578	1286	1213	3078	908	2118
7.845	187.108	[M+H-H2O]+	57.21	187.10785:7095 187.14418:71 187.51886:72 187.52956:48 187.93900:72 188.09177:7950 188.51160:48 188.61380:48 188.87579:72 188.99876:48 189.03687:126 189.09449:888 189.15663:96 189.17777:72	55.05380:605 74.02258:317 82.06472:3614 84.07955:145 86.05778:99 100.03840:214 105.03280:55 110.08414:85 112.03686:32 123.09185:342 128.06972:2569	74	3002	65	1393	3155	2267	2289	4283	1514	2160	5916	4414	1826	3831	3687	4719	61	3567	78	2587	1403	2519	3214	1660	1660	1904	3344	3957	3235	3391	5326	2711	2801	67	3530	113	5722	3506	2698	2971	2154	4344	3178	4798
6.914	187.122	[M+H]+	79.79	187.12221:5576 188.12536:2273	55.01790:159 69.03338:183 78.04300:77 85.02797:300 94.06432:396 99.04402:175 127.03843:163 131.07395:105 144.08006:158 158.09533:137	42	4240	47	6530	3553	4511	4649	4680	9167	4386	4997	4868	3708	4429	5525	3811	64	5449	55	5752	4487	4201	5867	5175	4668	5050	2490	3617	5420	4828	3941	3858	4432	44	5931	47	5082	5316	5373	4353	3980	6079	6368	4313
6.034	187.143	[M+H]+	28.19	187.14373:2241 188.14798:421 189.13005:281 189.15410:421	55.01742:74 59.04900:49 60.07998:155 75.02473:5 79.05342:53 84.04392:58 93.07020:27 100.03859:680 104.10680:515 107.08467:48 116.04920:438 119.04714:66 121.10069:18 128.06093:49 137.06030:79 139.12387:4 144.04414:1650 148.08662:54 163.05844:52 173.06029:64 187.14690:41	34	671	45	327	543	654	603	521	328	1608	1695	416	2355	737	487	953	54	648	52	1757	409	329	1457	388	429	812	599	422	602	82	670	545	211	54	874	20	682	341	794	300	595	816	135	583
8.096	187.143	[M+H]+	34.37	187.14348:2190 188.09116:319 188.11130:63 188.12547:84 188.14850:259 188.17560:435 189.03620:84 189.08695:42 189.12339:84 189.15803:115 189.18024:63	46.06458:310 60.08028:120 70.06494:6380 84.07967:297 88.08674:914 95.06023:301 116.06939:1525 126.05479:318 135.04353:29 158.12852:755	33	517	36	377	576	406	359	539	304	1233	589	1019	838	511	644	467	35	529	24	564	509	680	749	784	526	466	629	681	599	661	413	767	778	26	658	32	464	565	396	640	588	481	540	691
1.558	187.144	[M+H]+	24.08	187.14388:2084 188.07124:163 188.09326:122 188.12868:293 188.14666:326 188.16219:241 189.06496:122 189.10445:404 189.12414:203 189.16123:203	31.01787:209 42.03439:28999 43.03693:715 55.01821:535 56.04978:3976 57.04454:618 59.04891:2448 67.02954:1628 69.04497:12172 70.04779:1150 79.05358:340 81.04480:2865 82.05199:1430 83.06034:23088 84.06335:1127 91.05313:359 93.04423:1539 95.04846:1051 97.03999:1510 107.04700:1232 108.05525:6773 109.04087:6121 109.73974:604 110.07129:68932 110.69076:201 110.75061:249 111.07203:4571 112.05960:395 120.…	50	829	70	949	849	270	466	608	537	712	412	1520	992	445	873	529	92	780	73	1173	2011	341	571	866	492	403	500	390	583	1171	658	1303	1057	83	808	78	269	762	358	355	535	304	695	854
7.284	188.055	[M+H]+	191.87	188.05504:16566 188.08195:1706 188.09405:1530 188.51510:260 188.52447:104 189.05992:1016 189.09497:20087 189.12021:3596 190.06115:260 190.09927:2578 190.12505:3271	43.01760:277 56.04912:399 66.03327:206 72.08029:39 81.03352:45 85.02757:69 87.00724:216 90.05162:217 96.04390:1792 100.03870:25 108.06190:166 114.05445:108 124.03863:616 130.04819:182 138.05368:356 142.04948:919 152.03447:1581 167.05730:1798	0	1960	17	1380	4271	874	876	853	2060	1089	1171	5720	1172	966	3242	1152	0	2148	5	957	7137	3365	3611	1910	1607	1857	2595	2679	1212	1679	1009	2586	3038	4	2086	5	1138	2219	1199	3004	2932	1120	1850	1479
6.452	188.07	[M+H]+	619.82	188.07073:120192 188.11294:116 188.51697:79 188.72429:79 188.86225:79 188.88011:118 188.92637:79 188.94440:157 188.96262:118 188.98729:79 189.07348:11009 189.10514:116 189.12881:118 189.16082:197 189.21752:79 189.26470:157 189.34213:79 189.45036:79 189.55185:118 189.66497:79 189.93872:79 190.01324:79 190.05273:78 190.07584:975 190.08674:2847 190.10364:196 190.14393:79	46.06685:69 53.00128:44 74.02309:524 91.05412:3146 93.06927:61 103.05438:637 105.06964:181 115.05436:4273 116.70437:41 117.06216:2296 118.06531:28090 118.73951:93 118.95874:64 119.06789:1960 119.21643:38 119.61023:52 120.07605:71 127.05445:791 130.06477:2440 131.06860:455 132.08070:4297 133.08354:482 142.06493:3333 143.07278:6317 144.08051:6921 145.08337:879 146.06030:21126 146.87483:48 147.06308…	32	30011	50	4491	24719	10448	6493	4418	3604	4777	30025	8910	10070	17668	9959	9904	37	36092	191	13536	28773	43058	27826	28420	40338	72256	47555	44127	47943	49286	37418	43136	27899	48	35396	44	28800	52402	42443	35590	30954	17389	21383	29110
6.992	188.071	[M+H]+	101.21	188.07049:9693 188.08620:6536 188.12791:732 189.07322:1230 189.09088:675 190.07074:686 190.10484:634	43.01885:294 56.01916:21 69.03306:652 72.04338:13 81.03259:53 85.02788:1640 91.05439:97 97.02784:361 101.02295:308 108.07951:101 115.05328:398 118.06461:484 127.03879:621 130.06444:373 142.08495:315 145.04903:287 146.05928:203 170.05815:105	11	1129	6	201	409	393	460	209	158	227	347	1164	5090	1562	1945	2115	6	896	4	700	428	302	654	342	257	136	2410	2122	1198	1416	2240	1361	1697	13	1471	11	272	217	461	356	261	1570	272	1728
6.62	188.071	[M+H]+	343.49	188.07054:106843 188.11962:79 188.35845:53 188.50215:80 188.52134:53 188.54159:53 188.65151:53 188.77401:53 188.80240:107 188.85699:53 188.98218:80 189.02413:80 189.03724:78 189.05026:104 189.07321:9420 189.10832:78 189.12349:106 189.14794:80 189.23446:53 189.25861:53 189.35595:80 189.72985:80 189.76478:80 189.83573:53 189.88313:53 189.90779:133 190.07514:1314 190.10627:757 190.13671:53 190.15608…	46.06523:26 57.03410:68 74.02308:438 84.08055:131 91.05415:2394 100.03806:150 105.03615:35 115.05452:3666 117.05832:2593 118.06496:20519 118.83275:57 119.06819:1395 127.05314:507 130.06461:1680 132.07996:2848 133.08311:313 142.06477:2874 143.07208:4887 144.07979:5487 145.08281:712 145.61481:155 146.05984:17056 147.06168:1573 148.06406:196 149.06261:62 150.06316:61 155.05890:235 159.09088:1703 170…	27	7375	18	339	359	1168	1085	706	315	2368	22263	8579	49365	15943	11230	24380	21	8705	26	1536	342	494	991	327	426	439	12717	12658	13986	5698	20120	8886	7083	10	8754	23	990	497	933	680	505	1502	140	14870
3.612	188.071	[M+H]+	166.44	188.07063:3742 188.09976:59 188.12881:89 189.07413:433 189.12619:625 189.14542:89 189.16317:319 190.08402:118 190.10275:188 190.12542:118 190.13710:59 190.16690:118	43.01769:95 55.01799:107 59.04910:34 72.04186:17 77.03810:115 81.06858:57 91.05426:492 100.03921:181 105.06906:280 109.06372:3 115.05324:385 118.06458:1654 121.06281:128 128.05331:49 130.06493:1668 132.08018:392 133.10355:52 138.06531:38 143.07278:332 146.05933:578 150.07259:51 160.07741:270 170.05992:685	2	301	22	151	146	92	138	82	41	483	2835	476	13926	890	24	1629	11	406	28	266	153	74	188	134	73	122	771	569	27	374	651	867	887	11	404	32	96	97	143	148	115	153	58	593
1.951	188.091	[M+H]+	43.22	188.09157:5852 189.09408:939 189.12505:219 189.14299:87 189.16573:130 190.06823:216 190.08456:965 190.09387:238 190.13758:130	43.01832:150 55.05358:217 60.04440:121 67.05481:131 78.04640:176 83.04772:183 87.04375:73 91.05303:279 100.03837:193 103.05321:137 105.06914:175 110.06963:115 115.05427:151 119.05237:124 121.06562:159 129.06776:77 131.04816:119 133.06372:138 138.05489:180 142.08650:99 147.04364:92 149.02335:115 151.03390:86 161.05876:148 176.08257:128 187.10903:64	64	1724	74	1965	2926	1713	2039	1383	1793	1261	822	1248	2274	1236	1960	1112	84	1670	80	1944	1542	3436	2742	2437	1617	1567	1653	2879	1272	1729	2161	1734	2592	85	1358	73	1491	1386	1461	1522	2046	1523	1693	841
6.992	188.091	[M+H]+	185.41	188.09191:9763 188.12551:366 189.07277:543 189.09480:1122 190.09783:183 190.11195:275	43.01785:246 56.04989:144 60.04502:138 69.03353:677 75.02494:39 83.04845:299 85.02828:1831 100.07493:143 107.05060:212 109.02896:82 115.03751:280 118.06414:58 127.03828:732 134.09669:7 143.07286:48	41	2403	44	1896	4117	1566	1805	1322	2568	878	406	1666	2835	1466	3050	1272	49	2444	36	1766	3122	3224	2029	2692	2488	1623	4755	5310	1711	2800	1148	4469	7110	43	2118	76	1276	2076	1985	2777	3588	1154	2102	1556
7.806	188.092	[M+H]+	108.59	188.09162:11313 188.12805:82 189.03568:314 189.05412:83 189.09516:2123 189.15872:55 190.07040:188 190.09695:285 190.14599:55	41.03859:90 55.05429:240 60.04589:76 74.02346:133 80.04978:136 82.06511:2089 84.04412:678 91.05229:64 96.08138:84 98.06141:46 100.07564:419 110.06004:299 114.05465:97 124.07544:100 128.07053:1675 133.01138:32 142.08542:732 146.08084:379	98	3050	80	2322	6912	2892	2912	2876	2173	4465	3680	4177	4097	2179	3998	3522	86	3664	132	3756	4756	6482	9979	2492	2199	5127	2703	2952	2443	2474	3025	2633	1767	91	3548	118	3099	4094	2648	3519	2486	3075	3918	2190
6.918	188.128	[M+H]+	33.92	188.12756:2467 189.09585:392 189.13106:523 190.10770:392	43.01766:415 45.03428:332 57.03375:810 69.03420:1759 73.02770:312 81.03342:227 83.04840:77 85.02868:5964 91.05330:75 97.02749:1074 100.04117:39 107.06042:229 115.03876:495 127.03922:1833 138.05397:87 142.08731:143 145.05051:444	54	749	46	1243	819	782	918	615	914	817	825	738	856	802	785	730	53	841	39	1221	785	903	1166	940	993	1303	476	747	593	965	920	715	570	59	934	49	1000	744	1208	924	801	903	931	857
4.837	188.128	[M+H]+	49.37	188.12821:1832 188.16546:67 189.07318:187 189.09026:67 189.11258:101 189.13043:314 189.16461:67 190.08799:101 190.10832:67 190.13059:67 190.14124:67	55.01788:130 59.04909:89 67.05260:129 72.04404:105 79.05437:304 91.05343:208 93.06939:188 98.98237:128 100.03875:168 105.03243:170 107.08437:131 115.05132:131 121.06378:501 129.06828:124 137.09724:64 145.02661:143 149.05688:77	79	1075	78	382	381	917	785	536	354	1449	634	426	2351	729	494	677	64	1500	84	4460	3355	903	3895	2063	1970	1193	1015	1017	1578	1562	1027	3679	560	85	1245	76	636	323	986	537	408	708	233	381
6.567	188.128	[M+H]+	74.9	188.12692:4883 189.07108:107 189.12937:499 190.10752:744 190.13319:161	41.03864:3179 44.04967:1049 56.04854:252 59.04865:1362 70.06468:1511 85.02762:454 86.05878:457 88.07516:3934 89.07868:252 98.09524:502 100.07551:3553 107.08224:35 114.09138:145 123.01018:8009 124.11155:247 128.10591:769 142.12112:281 148.03925:202 166.05177:1438	80	2660	56	2483	2858	1672	2295	2477	1856	2748	1458	1211	2538	1446	1258	1625	70	2463	63	4145	2341	3766	3208	1291	2296	5569	791	1356	970	1245	3457	661	720	71	2485	60	4212	2923	2396	3247	2645	3749	3282	1873
8.011	188.176	[M+H]+	145.12	188.17555:16164 189.03728:80 189.05597:40 189.08823:109 189.10875:80 189.12388:110 189.15506:40 189.17725:1330 189.20480:60 190.06956:1103 190.09849:100 190.13808:60 190.18054:309	41.03791:99 58.06498:211 72.04421:289 84.07975:260 86.06036:105 95.05956:1274 100.03823:233 105.03267:92 114.09032:561 126.05506:134 135.04366:86 144.06283:83 152.07152:112 171.14788:144 188.17596:89	91	5786	111	3431	5984	4316	4831	7737	3724	11390	12083	7388	3489	5162	3876	5355	114	6396	141	2906	1902	6032	4048	4502	4753	6057	4909	3592	7555	8330	4651	3709	5040	116	6717	181	10055	8051	7476	3578	6015	10129	10047	9451
6.621	189.072	[M+H]+	71.62	189.06891:6137 189.10540:56 189.11857:43 189.15926:43 189.49617:43 190.07239:617 190.10288:100 190.13228:29 190.14971:29 191.06610:246 191.10063:72 191.12259:58 191.13467:43 191.16312:58 191.17741:29	46.06521:185 70.06521:196 74.00572:132 87.02588:99 91.05401:80 102.03696:169 107.04957:169 135.04305:197 143.06228:303 189.06855:128	19	988	557	227	253	668	645	744	219	396	2807	2096	5031	1898	1762	2771	39	1438	2028	537	479	407	254	131	1156	751	1975	1583	1840	809	2508	1456	1267	35	1156	362	335	134	973	579	245	452	154	2650
2.646	189.076	[M+H]+	23.77	189.07552:3437 189.12325:152 189.16450:114 190.07843:814 190.10377:76 190.12040:114 191.04843:76 191.06970:497 191.10696:190 191.12446:152 191.14217:325 191.16143:242 191.17850:218	43.01815:289 55.01680:221 59.04868:139 67.05478:136 71.04827:121 79.05401:361 81.06938:155 85.06321:155 91.05453:241 95.08565:115 100.03889:238 103.05361:271 105.06810:270 107.04854:255 109.06548:174 111.04380:172 115.05318:112 121.06364:531 123.08025:96 125.05844:96 130.06564:99 133.10190:115 135.04749:123 139.07347:80 145.09885:80 148.03673:108 163.05018:127 181.06202:99	26	186	28	107	158	131	94	120	189	84	204	137	227	294	838	186	6	196	25	161	124	381	151	247	102	24	61	122	1030	80	239	188	125	22	147	15	146	119	109	170	62	118	245	196
7.26	189.095	[M+H]+	200.98	189.09459:157716 189.11794:8772 189.13942:167 189.49348:114 189.51868:314 189.63462:114 189.70811:170 189.75164:114 189.89868:114 190.01190:114 190.02342:170 190.06319:225 190.09786:10409 190.41378:114 190.52813:114 190.57510:170 190.65511:114 190.67257:114 190.72299:114 190.96742:114 191.09932:2437 191.12262:283 191.13694:114	43.01803:324 44.04965:17 61.02817:397 72.08114:685 81.03318:521 85.02792:1351 87.04263:296 93.05650:755 97.02748:1420 100.03787:130 102.05330:216 108.06187:354 111.04351:783 122.05931:136 124.03887:473 127.05768:916 136.03712:151 138.05418:556 142.04874:764 152.03426:1509 167.05722:3179 171.08336:566 180.06343:172 189.09398:5168	21	15796	70	18368	37771	22191	22156	10108	14375	5129	8303	5810	5508	18587	13488	11049	38	17671	76	16220	55272	9369	56807	17458	13184	13571	6317	3750	23268	19653	6650	14516	3523	26	18487	127	14308	7863	16067	4170	4176	4983	5332	7349
8.961	189.097	[M+H]+	45.37	189.09701:1140 189.15541:78 190.07327:52 190.09687:200 191.04447:78 191.09516:264 191.13668:52	66.01827:4008 68.98226:6125 70.97910:767 86.99198:1666 96.98761:810 108.96163:790 110.00792:6655 111.00859:1014 112.00548:645 120.94955:45 127.02174:121 129.03880:245	71	767	32	743	718	552	753	677	704	631	1041	1072	542	632	605	492	57	672	47	433	462	687	333	392	605	714	581	670	581	697	596	443	503	38	584	67	508	595	535	702	599	602	678	762
7.542	189.123	[M+H]+	59.52	189.12237:6404 189.16302:78 190.07385:118 190.08566:118 190.10446:196 190.12581:543 190.15381:79 191.10328:118 191.12774:157 191.14401:79	43.01758:163 45.03413:71 57.03436:149 70.02749:30 81.03365:349 84.08046:1495 91.05382:234 95.05992:373 99.04356:163 109.02793:41 110.08322:391 111.09076:296 113.05920:218 119.07088:42 127.03932:63 139.08632:28 141.05396:13	163	3837	61	2838	3786	4592	3548	3519	2336	4883	4344	5081	6453	4194	5790	4586	198	5041	93	4658	4660	6258	6239	6920	4754	7939	4813	6569	5747	4994	3812	6930	3734	70	4678	59	4790	4413	4642	4025	3244	3668	2142	3192
7.273	189.123	[M+H]+	65.12	189.12196:12296 189.15465:103 190.10662:2210 190.12507:1252 191.04553:209 191.10864:1223 191.12942:156	44.04949:61 55.05411:76 61.02808:457 72.08101:323 81.03246:565 85.02793:1097 91.03888:201 96.04339:379 97.02760:507 101.07113:68 122.06024:156 127.03831:292 136.05988:185 138.05536:369 152.03413:2276 167.05707:1922 180.06293:136 189.09451:322	69	2545	118	1682	792	1503	774	1438	1185	4505	2102	3468	3479	1780	4661	1860	69	2104	133	4022	1615	1791	2734	1948	1459	1353	4125	1035	1229	3588	1701	2988	3328	69	2711	81	1655	2640	1960	2248	1557	1888	1532	1618
1.499	189.125	[M+H]+	13.01	189.12504:3773 189.16238:151 190.08651:1835 190.10355:150 190.12830:302 191.03138:189 191.07017:703 191.08927:507 191.10544:812 191.13461:391 191.15227:75 191.16291:75 191.18099:113	43.01797:280 55.05458:157 59.04921:117 67.05406:148 69.06856:169 79.05323:410 85.02810:135 91.05401:233 93.06952:269 100.04036:499 105.06985:321 107.04813:140 109.06343:171 117.07053:105 121.06446:201 123.08140:143 130.06471:256 133.06460:102 134.09378:131 137.05838:105 146.05794:148 147.06869:134 148.09952:112 156.09469:89 163.03219:308 164.04025:309	59	595	106	564	406	555	632	416	442	402	337	768	467	724	543	606	119	635	44	711	554	493	574	661	553	514	685	625	470	513	478	794	690	118	1304	136	583	547	1051	441	598	597	416	458
3.703	189.126	[M+H]+	15.6	189.12683:1470 189.16226:265 190.10839:65 190.13073:98 190.13896:98 191.06933:294 191.10596:278 191.12356:97 191.14380:2995 191.17930:97	43.01787:610 55.01802:22 59.04951:9 67.05356:525 79.05355:568 85.06337:114 91.05394:1356 95.08532:331 99.08035:248 103.05342:172 105.07010:575 107.08464:438 109.10117:471 115.05376:105 118.06424:253 121.06523:631 123.08010:219 130.06458:81 133.06625:173 136.07381:32 139.07561:255 149.05814:416 152.07129:102 161.05910:98 167.06929:145	52	828	26	1218	678	992	906	446	1485	224	529	1131	317	615	851	463	95	974	102	738	672	1841	290	931	1395	1945	915	1351	645	976	454	1020	1102	108	874	123	523	1121	1022	1471	1817	583	1152	631
5.812	189.127	[M+H]+	16.8	189.12682:2861 189.16105:186 190.08092:112 190.10651:768 190.13162:364 191.06816:257 191.10893:191 191.12436:186 191.14242:1102 191.17208:112	43.01828:1116 55.05381:424 67.05413:687 77.03858:16 81.06947:162 84.08040:26 93.06982:991 95.08580:3062 96.08799:310 97.10116:95 105.06984:491 107.08444:413 109.09972:149 117.06867:87 119.08513:408 123.08025:337 125.09527:146 131.08640:155 133.10085:102 135.07904:111 137.09695:145 143.08521:55 145.10176:136 149.09624:931 156.09261:139 159.07953:189 161.09338:51 167.06767:67 171.11583:136 174.1039…	89	1298	87	1186	1246	797	905	612	1197	391	439	1826	355	732	1252	626	55	1158	118	728	1120	1358	538	1345	1398	1490	1263	1603	618	1330	527	1240	1601	205	1046	110	660	1302	1004	2159	1630	659	995	930
6.081	189.127	[M+H-H2O]+	23.61	189.12660:5137 189.16109:319 190.04927:812 190.08913:320 190.10889:320 190.13001:919 190.14531:320 191.06913:784 191.10381:213 191.14195:1639	43.01782:263 55.01799:180 67.05401:143 79.05364:258 81.07101:242 91.05348:242 95.04876:181 100.03902:205 105.06946:211 109.06350:280 115.05278:105 121.06473:233 123.07950:184 125.09369:83 131.08555:89 137.09586:239 144.04366:105 147.11532:164 151.11121:112 159.07957:112 161.13234:92 167.06925:170 175.14568:64 177.06366:64 189.12940:77	53	1754	92	1411	580	823	1198	276	1228	288	432	2305	354	645	1512	705	42	1362	78	640	459	2038	341	1086	1467	2033	1996	2204	1080	1225	429	1884	1928	103	1040	56	513	1338	912	702	1587	579	1217	915
3.656	189.127	[M+H]+	15.62	189.12648:2640 189.16370:641 190.06742:139 190.08669:225 190.09860:138 190.13028:429 190.16400:173 191.07012:543 191.10631:351 191.12228:103 191.14204:1454 191.16962:138	43.01806:222 55.05338:166 67.05396:186 79.05441:290 85.06356:80 91.05403:382 94.06697:215 100.03855:244 105.06955:221 108.05361:213 115.05373:229 118.06539:428 121.10078:270 123.07941:155 130.06505:338 137.06094:186 139.03564:80 142.07517:162 146.06078:169 149.02303:118 153.06827:86 156.09249:96 161.06005:83 170.05895:115 176.03450:96	44	912	84	1227	610	911	907	403	1389	214	493	1052	327	592	845	473	82	1204	56	655	585	1732	297	882	1256	1812	1287	1847	768	1031	669	970	1064	81	1042	100	598	1090	951	1414	1996	574	1049	956
8.279	189.159	[M+H]+	838.02	189.15943:271434 189.32272:40 189.37845:59 189.38941:59 189.40356:40 189.42416:59 189.48393:59 189.53340:40 189.55263:79 189.57866:59 189.59533:40 189.60784:40 189.62933:79 189.64937:99 189.67455:40 189.68710:79 189.69834:79 189.72570:79 189.73953:79 189.75055:79 189.76308:116 189.78098:59 189.79527:79 189.80841:59 189.82366:160 189.84036:178 189.87020:99 189.88231:166 189.90023:79 189.92017:79 1…	42.03342:144 56.04944:734 60.08059:1502 67.05435:785 69.06881:126 83.04889:119 84.08083:28225 84.63916:108 84.94167:89 85.08409:1816 85.24949:73 85.91101:85 86.33499:50 98.98396:44 102.09146:54 110.08322:45 124.99912:147 130.08652:2271 144.13745:904	105	69395	177	38193	25569	56367	56315	57081	37267	139725	123882	73718	110725	78779	37216	86601	214	77185	246	74458	22486	60327	50909	67647	61218	61176	53406	46026	90888	54971	67792	118769	34010	172	75782	196	83873	44323	83688	22940	46679	82264	58113	110433
6.813	190.026	[M+H]+	53.46	190.02594:3226 190.07002:54 190.10646:72 191.02929:498 191.08370:72 191.10304:90 191.12430:72 191.13801:54 191.16359:72 191.18006:36 191.80190:36 192.02466:247 192.05968:36 192.08642:172 192.10845:54	55.01771:180 69.03275:287 73.02759:129 85.02753:601 99.04168:269 127.03749:239 135.04358:102	0	998	7	2047	1521	2198	2654	1472	1542	3256	601	648	1394	1035	1372	1149	0	1071	5	5199	3357	1196	3695	3800	1077	782	421	420	975	504	687	1388	361	0	1233	9	981	927	1681	918	735	1171	867	682
6.044	190.048	[M+H]+	55.34	190.05023:6315 190.10605:646 191.05217:1370 191.06654:861 191.14139:2361 192.10282:861	43.01802:112 89.03818:155 95.04860:89 100.03875:179 104.10735:290 107.08466:96 116.04885:589 137.07544:128 144.04404:1841 172.03934:67	0	2680	6	4234	2217	3394	3699	3629	3371	2224	3272	2924	4779	4681	2004	2850	0	2844	0	3450	2134	1722	3259	3589	3399	2243	1722	1801	2790	4025	3846	3992	1791	8	3307	0	2042	2778	2435	2200	1107	2058	2026	2108
7.029	190.07	[M+H]+	23.68	190.07025:3106 190.10648:451 191.07419:255 191.09381:86 191.10860:128 192.07454:214 192.08952:214 192.09981:128 192.12756:86 192.13717:171	57.03302:201 69.03259:231 73.02866:99 84.04419:560 100.03784:217 116.04589:176 130.04945:348 135.04254:109	11	575	24	532	290	379	529	517	447	1535	1318	1070	1880	530	655	1212	25	668	39	270	445	197	452	237	375	178	333	223	706	486	591	537	495	31	736	36	346	600	351	225	329	317	186	800
8.227	190.071	[M+H]+	46.2	190.07131:4157 190.13811:107 191.07403:266 191.10168:621 191.11811:43 191.16107:64 192.03607:43 192.08483:259 192.13866:127	43.01843:39 45.03336:127 56.04927:47 61.02816:105 74.05970:217 80.97160:102 84.04394:1047 86.09589:396 95.05945:97 98.98339:498 104.10629:67 114.05431:26 124.99856:560 130.04810:351 144.07600:4 149.05827:4 156.05603:20	33	1294	41	1276	640	1504	1640	1080	919	770	798	798	854	1365	941	635	42	1215	40	2028	1072	1839	1080	1994	2841	2320	2171	1563	1786	1102	1007	2522	550	38	1760	38	1597	1734	2561	479	1282	1407	1784	1690
8.067	190.071	[M+H-H2O]+	73.64	190.07034:6259 190.14093:41 191.07369:518 191.09160:40 191.10572:81 191.12560:101 191.16547:61 191.17757:61 192.05288:61 192.08532:479 192.10123:61 192.12118:61 192.13617:186	46.06472:232 70.06540:7755 71.06026:3075 72.07994:649 80.04955:25 84.08053:140 88.08639:1247 95.06003:85 96.06457:69 98.05903:1988 100.03884:50 102.05535:14 107.08506:41 116.07033:2054 126.05504:935 158.12874:773 172.10735:421	33	4272	37	3000	3448	3053	2685	3153	3578	1760	3610	2159	2085	2620	2830	5979	37	4390	40	2636	4761	5618	5676	4155	3538	3290	2042	3272	3442	1960	6478	3332	2789	28	4391	37	3809	4230	4249	3191	3680	2980	4155	3078
1.512	190.086	[M+H]+	47.78	190.08617:5655 190.12417:118 190.14070:79 191.03103:118 191.06846:290 191.08832:839 191.10623:647 191.14282:197 192.07132:118 192.08916:79 192.09951:312 192.11270:118 192.13728:118	41.03844:282 55.01829:181 65.03861:195 71.04849:147 77.03813:287 79.05357:328 81.06893:273 85.02769:191 91.05396:378 93.07021:326 95.08502:189 100.03924:176 107.04888:261 109.06457:143 111.07904:80 115.05454:99 117.06891:147 120.04261:203 121.06335:221 123.04364:134 124.07473:129 130.06542:416 133.05245:137 137.05931:102 143.08012:73 146.05900:297 149.05859:204 151.03975:249 162.09191:524 164.039…	55	1581	63	1182	970	2493	2860	452	892	1782	460	955	841	475	837	524	42	1395	39	4601	3505	1362	2013	3712	1070	1369	1155	908	405	484	293	910	604	46	1248	47	1274	1094	1445	1784	1127	2337	959	347
1.711	190.086	[M+H]+	31.48	190.08645:1726 190.10999:111 190.13272:56 190.15831:56 191.03517:148 191.06984:510 191.08892:437 191.10293:397 191.13933:164 191.16644:84 191.17827:56 192.06697:84 192.08740:84 192.10563:139 192.13886:111	42.03394:302 55.05443:291 67.05392:200 69.03402:214 81.06933:680 83.05949:284 85.06654:137 91.05470:408 95.04970:188 100.03918:187 103.05420:105 105.06925:220 106.06578:193 108.05635:200 110.07017:649 111.07318:108 115.05369:96 122.07148:239 124.08590:129 130.06749:124 133.10073:158 135.06714:124 136.07459:130 138.06627:1383 144.07950:89 145.10278:83 147.11708:83 149.07020:208 151.09747:92 160.07…	24	439	33	246	396	645	351	225	210	993	226	489	676	272	273	501	48	297	2	1559	369	473	283	306	318	399	445	501	422	237	254	231	358	38	393	57	409	397	257	349	204	525	273	372
1.377	190.097	[M+H]+	34.46	190.09705:2208 190.12478:355 190.14289:163 191.09989:419 191.12759:163 191.14314:679 191.16557:163 192.10062:163 192.14003:272 192.17349:218	43.01787:567 55.05417:405 59.04915:45 67.05406:800 79.05420:1181 81.06946:1042 85.06412:139 91.05419:4840 93.06954:2498 95.04879:672 97.06433:153 103.05453:648 105.06939:5848 106.06703:790 107.08517:5618 108.08915:768 109.10074:662 111.08087:85 115.05376:439 117.06938:387 119.08593:1384 121.06339:433 123.04376:407 131.06081:1230 133.10117:7211 133.87029:35 134.10388:1001 135.11693:1603 137.09596:…	94	755	1721	929	878	1694	1194	918	925	780	1117	988	954	955	952	924	168	1308	2398	1089	734	1214	886	933	1185	1133	913	1398	1085	1034	968	883	913	116	1002	2005	1035	1297	952	1157	1059	995	1373	942
7.247	190.098	[M+H]+	62.81	190.10544:2283 190.11774:2170 191.05510:81 191.10278:293 191.12207:252 192.08552:203 192.12178:122 192.14558:81	43.01844:166 56.04868:196 61.02826:80 69.03312:9 78.03815:67 81.03818:187 84.04302:365 87.04311:97 93.03374:156 96.04363:780 103.05318:42 108.08008:24 111.04392:4 122.05743:62 124.03847:371 127.05657:168 135.04344:28 138.05283:331 142.04984:422 152.03403:1787 167.05765:1583	62	1970	88	2124	3454	2044	2181	1694	1944	3182	2091	1786	3258	2518	1742	2618	156	2320	156	3315	3894	1588	4575	2081	1760	1395	1555	2277	2612	2109	2340	2201	1591	63	2260	119	1707	2087	1839	1015	1339	2088	603	1150
7.382	190.108	[M+H]+	43.35	190.10690:7167 190.14266:1067 191.06866:120 191.10436:1442 191.13055:159 191.14538:212 192.06591:120 192.08589:219 192.10562:359 192.12308:160 192.13890:120	43.01817:131 55.01745:153 60.08074:234 70.06441:266 72.08062:173 85.02752:388 91.05293:92 96.06551:128 100.03802:157 103.03827:99 109.07541:369 114.05363:158 124.08526:267 131.03501:99 139.08315:173 163.07999:64 170.08830:89	62	1225	54	923	862	1064	1741	1098	943	1064	789	3749	1847	712	3164	1105	67	1374	53	3068	1280	947	1355	1837	742	979	2289	705	814	2684	869	1552	1940	57	1734	62	1054	1404	1591	724	786	1033	625	1126
5.889	190.143	[M+H]+	43.42	190.14316:2533 191.06911:133 191.10736:133 191.14318:1312 191.17920:221 191.19344:89 192.12424:89 192.14433:366	43.01791:190 55.05365:162 67.05462:112 71.04772:143 77.03886:207 81.06988:174 85.06441:92 91.05380:191 95.04860:236 100.03917:195 105.07010:142 107.04820:136 109.06380:183 112.03742:70 119.04818:140 121.06477:498 125.09469:124 133.10135:154 147.04340:102 149.09335:102 151.11261:83 161.06181:102	63	879	61	578	920	637	600	615	500	608	1019	1017	755	963	917	1445	70	954	64	945	958	769	1207	657	663	808	671	904	665	1117	1119	1027	588	69	965	53	1276	1001	880	845	1230	715	745	971
7.371	190.144	[M+H]+	61.39	190.14307:3886 191.06470:94 191.10258:1404 191.12628:94 191.14609:528 192.08819:298 192.10603:317 192.12590:356 192.13692:716	43.01695:99 55.01694:134 70.06486:265 72.08116:141 85.02869:233 95.08704:124 100.03936:481 105.03442:96 109.07520:363 110.08355:389 114.05406:122 124.08679:284 135.04392:150 139.08573:162 144.13705:125 154.09488:96 167.07951:124	30	1493	28	1023	1026	1514	1356	610	890	1388	3037	1159	1856	1854	1292	2162	39	1962	35	1910	1014	1930	1832	2749	1183	1365	896	2104	1688	2062	1220	1676	1890	23	2357	38	2405	1774	1510	1187	1377	2465	2184	2153
2.357	191.07	[M+H]+	24.24	191.07047:2681 191.10532:196 191.14231:1973 191.18097:120 192.07286:541 192.08586:396 192.10513:120 192.11991:155 192.14244:495 193.04862:168 193.08637:693 193.12102:276 193.14548:811 193.15874:274 193.17554:60	46.06469:251 59.04898:132 70.06483:140 77.03765:374 83.05845:180 86.05947:208 91.05392:274 95.04896:179 100.03925:264 105.06991:255 110.07104:92 119.04832:202 121.07674:121 122.07241:102 125.02225:124 133.02729:191 136.05649:70 138.06540:124 140.04594:105 148.05188:128 155.05711:80 163.07393:133 170.08036:105	27	1520	52	1289	1244	2469	1958	1978	1270	1694	1088	418	478	1500	496	1654	41	1670	107	4337	1054	1133	2357	1451	1539	980	648	705	1242	1145	1851	837	527	34	1504	44	2470	1276	2492	909	1284	2766	1442	1119
5.847	191.07	[M+H]+	14.03	191.06955:2580 191.10419:97 191.12141:97 191.14244:845 191.17633:130 192.07330:554 192.08611:98 192.09906:130 192.10655:65 192.14288:215 192.16186:130 193.08169:130 193.12121:202 193.14357:368 193.15750:263	43.01747:164 55.01701:170 67.05430:124 72.04432:108 77.03730:243 91.05472:378 95.08508:202 100.03888:267 103.05357:214 107.04773:187 113.08533:120 119.04825:118 121.06483:397 125.09615:105 133.02564:128 135.11731:73 143.08479:80 149.09551:198	15	449	37	569	318	1186	950	833	525	597	255	255	44	410	322	305	32	494	32	971	380	386	1200	650	433	307	207	247	434	191	192	234	221	27	510	19	1202	620	1018	252	405	1463	507	282
1.928	191.07	[M+H-H2O]+	25.33	191.06961:4932 191.09399:297 191.10645:535 191.14353:958 192.07300:719 192.10645:179 192.14084:299 193.04874:605 193.08499:676 193.12186:514 193.14089:311 193.15928:1808 193.17542:239	43.01758:165 55.05421:150 59.04756:118 67.05437:124 77.03778:195 81.06914:192 91.05375:260 95.08428:145 100.03793:176 105.06943:232 107.08561:131 110.05872:183 117.03239:118 119.04944:182 122.03581:86 123.07947:92 128.06247:99 133.02806:208 138.06560:154 147.04340:124 148.05031:141 160.05097:99 163.07501:112 170.07946:155	38	1224	35	851	719	2076	1091	612	502	2815	794	593	116	874	493	918	36	1717	41	2241	729	665	1637	803	633	1039	336	890	348	490	676	591	494	28	1815	16	2183	692	992	786	804	3004	699	561
3.237	191.07	[M+H]+	35.58	191.07094:2761 191.10162:160 191.11932:250 191.14290:1647 191.17099:96 192.07209:282 192.09625:96 192.14267:227 192.18371:96 193.04766:229 193.08583:504 193.12354:304 193.14388:580 193.15758:576	43.01805:248 55.01764:202 67.05414:203 79.05447:275 81.06918:230 85.02700:159 91.05345:421 95.08445:218 100.03882:166 103.05270:137 107.08546:396 119.08506:186 121.10149:207 123.07954:99 125.09579:182 131.08274:112 133.09974:124 137.09625:115 149.09557:321 151.11027:158 163.07563:115 167.06817:112 191.14207:64	28	1252	26	2201	1443	2412	2117	1178	1746	697	404	782	121	935	894	688	37	1312	33	1392	1550	1628	1279	2101	2073	1206	915	672	862	988	374	769	894	37	1166	38	1741	1416	1945	1328	1846	2024	1568	1086
2.734	191.07	[M+H]+	58.26	191.06972:3708 191.10471:209 191.12505:112 191.14211:516 191.18141:84 192.07349:449 192.11481:168 192.13764:1305 193.05058:112 193.08483:327 193.09898:84 193.14081:997 193.15648:748	43.05406:134 45.03353:132 55.01708:132 69.06902:134 78.04639:200 91.05367:281 103.05364:312 107.08503:144 117.03184:140 119.04980:108 121.06392:291 123.07937:108 132.05547:141 133.08607:162 136.06204:92 144.05720:102 148.03823:146 153.07266:89 162.10105:151 174.07665:83	21	984	26	1023	904	3304	2184	2889	877	1451	542	367	211	1252	454	1692	29	973	32	4384	960	789	2911	846	1084	785	444	373	1183	496	920	452	486	30	1119	16	2655	971	1874	511	942	3028	981	646
2.04	191.071	[M+H]+	53.97	191.07137:2453 191.10405:86 191.12831:173 191.14183:344 192.07310:396 192.13996:217 193.04345:87 193.08320:358 193.12199:265 193.14331:487 193.15754:244	45.03415:206 77.03778:178 91.05283:262 95.04880:134 100.03860:279 105.03320:195 110.10124:89 119.04928:121 122.06423:89 124.08618:86 133.07546:189 135.04289:89 138.08983:128 148.04781:121 154.04819:89	31	1224	13	1450	1016	2076	2213	1594	1513	694	409	593	139	874	493	918	24	1717	22	2241	1298	981	3485	1762	1441	1039	399	599	899	614	676	591	494	13	1815	34	2199	1641	1738	1292	1443	3004	1852	1362
7.356	191.102	[M+H]+	40.75	191.10276:5477 191.12530:98 191.14497:297 192.06836:99 192.08584:197 192.10569:894 192.13831:148 193.05146:99 193.06609:99 193.09388:476 193.14040:273	58.06437:73 80.04883:13 95.05966:2215 100.03797:78 114.05631:49 124.08576:170 132.06404:141 138.05519:108 145.04584:20 154.09619:65 163.08325:27	9	3049	47	2954	2709	2558	2207	1562	3100	1411	2448	4068	2556	3402	4868	3810	51	3772	36	3706	3015	5109	1904	3756	3151	4944	1690	2592	3707	2614	3492	3281	2156	38	3302	38	3312	2516	2305	3656	4444	4084	1251	3690
1.578	191.103	[M+H]+	32.62	191.10288:3687 192.10048:201 192.11189:302 193.08543:402 193.12138:585 193.14313:6731	42.03435:47819 42.41012:295 43.03701:1099 55.01829:617 56.04979:6752 57.04505:855 59.04919:1963 67.02900:2655 69.04478:21387 70.04694:1141 77.03745:728 79.05375:379 81.04437:4953 82.05188:2570 83.06049:38032 84.06301:1331 91.05335:474 93.04453:1980 95.05972:1159 97.03931:2479 107.04697:890 108.05537:8563 109.04090:8858 109.73914:1030 110.07098:114862 110.73358:411 111.06655:4448 112.05815:553 121…	87	851	85	650	385	891	836	580	513	749	783	916	1465	675	386	940	88	656	118	574	1408	438	603	649	1107	981	730	497	606	1431	779	784	529	86	967	38	566	655	837	673	569	748	639	703
7.823	191.103	[M+H]+	21.76	191.10110:1557 191.11200:1215 191.12729:114 191.14064:46 191.16004:69 192.04977:531 192.08599:3108 192.11812:145 192.13578:141 193.05275:127 193.07001:691 193.08849:412 193.10366:68 193.11729:69 193.14453:393	55.05468:294 74.02284:236 82.06487:1363 123.09036:234 128.07031:603 142.08546:268	36	799	76	653	932	1198	981	803	685	1383	902	1395	1398	737	641	576	42	931	69	1169	725	1122	987	724	786	920	1680	798	860	1844	1059	946	1105	54	1259	67	1046	986	761	999	856	1334	1032	831
8.395	191.139	[M+H]+	15.22	191.13942:2279 192.06960:33 192.08577:231 192.09850:50 192.10696:50 192.14110:226 193.07020:256 193.10608:50 193.12291:90 193.14344:283	45.03381:170 59.04710:92 72.04431:230 79.05305:99 84.04390:218 86.09567:193 95.05981:187 100.03943:282 105.03357:105 110.08310:406 124.99955:213 135.04371:140 140.11614:80 149.05679:73	21	647	19	239	319	303	242	777	287	661	1747	1301	461	1278	402	798	13	679	26	169	82	732	229	235	546	628	660	336	1630	1094	387	1054	416	22	730	20	784	256	753	155	619	505	468	1093
4.856	191.142	[M-H2O+H]+	31.72	191.14211:3154 191.17755:142 192.06436:71 192.08674:71 192.10013:178 192.11130:106 192.14488:735 193.05149:107 193.08558:177 193.10236:106 193.14156:685 193.15794:1984	55.05474:166 59.04845:139 69.03324:215 79.05316:174 85.06431:77 91.05339:378 95.08484:135 100.03869:181 105.06889:212 107.08505:162 109.10014:99 117.03222:153 121.06460:516 123.07827:105 130.07220:86 133.10050:140 142.12127:89 147.11423:112	21	2950	45	3681	3463	2672	2951	1667	2139	1343	1920	2769	1456	2492	2136	2054	35	3388	30	2819	3015	2736	1938	3378	3513	4057	3404	4452	1507	3568	1893	3237	3226	15	3333	18	2868	4321	3011	4584	4331	2252	2190	2625
4.053	191.142	[M-H2O+H]+	29.27	191.14251:3993 192.14611:858 193.04562:180 193.08713:270 193.12270:180 193.14216:449 193.15752:777	43.01802:233 55.05447:108 59.04912:92 67.05440:123 72.04354:153 79.05371:180 81.07021:167 91.05297:308 105.06995:362 109.10026:268 115.05383:134 121.10017:254 130.04012:196 133.10030:272 137.09497:157 147.04246:105 149.13252:121 161.05856:73 188.08955:105	26	1811	80	3000	730	1605	2044	373	2255	143	879	2487	1184	1676	2698	1688	19	2182	18	1447	428	2758	321	3058	2055	2841	2853	4375	2389	2900	2062	2049	3193	38	1920	10	1478	2348	1884	2186	2820	1366	2608	2342
3.646	191.142	[M+H]+	78.39	191.14269:12547 191.17812:70 192.07711:311 192.10531:71 192.14654:2039 193.04758:70 193.08562:1961 193.12282:237 193.15718:1903	43.01778:505 55.01742:198 67.05360:357 71.04824:150 78.04579:1060 81.06945:635 85.02713:227 91.05366:2578 95.08553:347 97.06451:287 103.05384:709 106.04051:2039 107.08478:762 112.04531:32 117.03221:148 121.06398:1937 122.10305:109 125.06000:271 131.08469:362 133.10127:276 135.07768:354 137.05925:799 139.03642:17 143.08406:97 147.11571:165 149.09521:787 151.11098:288 159.08649:52 163.07539:105 167…	32	1869	34	2072	11672	1406	1370	5473	2255	2264	516	1669	347	860	1285	468	22	2353	32	928	7991	2962	5511	1289	2093	3353	2607	1995	882	1536	442	1122	1668	32	2111	5	1190	3048	1352	9501	2810	1092	1786	843
6.356	191.143	[M+Na]+	18.92	191.14571:2046 192.10081:114 192.14514:242 193.05151:76 193.08239:189 193.09258:76 193.12151:189 193.15769:671	43.05358:134 55.05293:108 60.04342:108 67.05300:108 79.05400:171 86.05996:140 91.05431:172 94.06402:149 96.04681:112 100.03957:171 105.03354:165 114.05493:121 119.08657:151 131.08344:89 135.04333:138 138.05419:250 148.07422:118 152.03373:196 167.05681:271	53	1112	11	1410	1158	997	1119	703	2078	347	438	2083	308	1299	2295	980	25	1285	20	975	1294	2206	664	2017	1224	1718	1971	1853	1459	2048	432	2994	1833	0	1211	109	724	1217	1077	1681	1484	535	1796	1361
3.802	191.143	[M+H]+	54.97	191.14268:6177 191.17847:92 192.08481:124 192.10364:93 192.14580:947 192.15928:428 193.04947:154 193.08584:442 193.12256:235 193.15778:3460	43.01817:286 55.01853:231 59.04984:156 69.03228:135 81.06954:215 85.06536:77 91.05368:219 94.07319:155 100.03940:178 105.06906:217 107.08449:279 109.10033:238 115.05630:89 121.06469:168 123.07846:136 125.05909:92 131.08437:134 133.10253:128 135.08069:134 143.08411:83 149.09531:201	35	5242	34	8947	2378	5143	5980	1626	7005	875	1582	6222	1156	3248	5618	2117	34	5922	32	4157	2180	9249	1502	5395	8592	9691	6556	10194	2810	5869	1838	6197	5828	33	5321	24	4051	7363	5532	17829	10358	3102	6345	3250
6.061	191.143	[M+H]+	21.37	191.14284:7766 192.14517:1064 193.12219:1063 193.15927:1064	55.05415:15 67.05380:107 71.04793:45 79.05295:137 85.06353:15 95.08471:27 105.06995:405 107.08542:133 116.04886:215 119.08346:164 121.10028:137 131.08415:52 133.06233:98 135.07921:64 137.09497:122 144.04362:1028 147.11562:47 149.09470:104	40	1223	30	2001	2948	1060	1043	1624	1842	931	486	1827	418	992	1452	597	39	1286	12	681	2338	1993	1226	1377	1959	2162	2417	2083	826	1831	310	1553	1789	19	1614	80	1096	1645	1671	4043	2295	868	1497	1038
5.88	191.143	[M+H]+	19.71	191.14287:2890 192.14513:464 193.04763:130 193.08369:195 193.12168:543 193.13447:130 193.14479:376 193.15929:260	43.01791:357 55.05445:166 69.06950:108 72.04501:112 79.05313:217 83.04891:179 85.06444:105 93.06947:279 100.03966:197 105.06897:329 107.08545:136 109.07435:178 116.06085:102 121.06598:123 124.08979:108 126.02413:112 131.08187:96 133.09979:149 135.08046:121 141.04584:119 145.09992:86 149.13200:83	32	1787	25	2495	2214	972	1176	1139	2166	520	592	2631	403	1152	2057	673	41	1633	23	743	2095	2507	1414	1848	1764	2053	2003	2076	1117	1645	619	2150	1965	9	1864	35	1209	1788	1508	2874	2592	1110	1721	1545
4.439	191.143	[M+H]+	145.52	191.14277:14104 191.17422:170 192.08874:125 192.14581:2101 192.17542:93 193.04815:156 193.08457:246 193.12148:183 193.15790:2982	41.03774:402 55.01817:195 67.05395:14 70.06483:42 72.04381:92 79.05446:629 81.06959:574 91.05345:1085 95.04845:130 100.03846:92 105.06926:573 107.08492:1151 109.10089:451 117.06907:243 119.08412:163 122.07093:406 131.08421:228 133.10115:1684 135.08038:318 137.09589:606 150.05434:351 151.11142:121 161.05849:385 175.14783:25 191.14200:94	26	12355	32	14432	5714	9048	10740	2293	11621	1253	3942	20366	5153	11900	15979	9060	25	12464	40	7642	4496	17065	1942	12876	14142	19019	24787	32621	13797	24123	5217	18229	23617	45	14239	34	7397	14702	12194	10583	22702	5928	10614	16804
7.813	192.085	[M+H]+	109.31	192.08634:24103 192.12120:270 192.14000:98 192.81410:98 193.05044:98 193.07029:678 193.08981:1729 193.12413:98 193.14252:260 193.25687:66 194.05908:65 194.07440:163 194.08925:463 194.10567:1312 194.15145:98 194.15788:98	56.04911:227 60.04396:60 74.02353:451 82.06509:3485 84.04398:284 95.05918:28157 97.02673:147 124.07524:228 128.07030:2207 130.08546:66 146.08138:291 158.07947:258	39	8350	78	8864	7103	8649	8558	7489	9334	5443	11165	10138	4061	8153	8230	8607	35	9439	70	7543	10153	11478	8475	12088	8573	10386	6340	5381	6582	5520	5610	9705	5299	26	9342	89	13105	10691	7394	9261	11132	11850	8377	7927
7.635	192.087	[M+H]+	31.94	192.08561:2375 192.48560:471 193.07065:81028 194.03940:121 194.07392:4467 194.10211:3648 194.11348:1941	41.03848:991 55.05465:798 65.03892:558 67.05432:1153 69.03347:2759 70.06500:493 72.08072:124 74.02321:316 77.03884:1978 83.04908:6082 84.04527:903 85.02832:1223 86.05983:143 87.00767:418 88.03893:490 93.03353:1290 95.04937:3761 97.02849:373 98.05947:542 100.07538:248 107.04750:161 111.04422:6511 112.04654:432 115.03767:241 121.02776:1376 126.05376:119 129.05432:2211 136.07365:44 139.03854:1541 14…	33	2820	31	2317	1286	2061	2707	1997	1614	2794	1838	1436	3126	1717	1651	2230	45	2408	29	5316	3074	2036	4425	3413	2396	1592	1389	1644	2299	1254	2507	2852	2697	31	2340	33	2370	2161	2710	1751	1859	2466	1366	2077
1.612	192.101	[M+H]+	58.78	192.10177:10673 193.08569:790 193.10368:2448 193.11724:526 193.14227:4250 194.08919:527 194.11951:527	44.04901:38 55.01708:8 67.02903:161 81.04454:191 83.74302:14 85.02856:117 98.06888:15 100.03871:57 103.05337:17 109.03987:80 111.33636:44 112.05735:51 118.03992:37 121.06442:184 122.07091:3 124.08679:57 125.08677:48 127.05203:115 131.07246:44 134.07040:37 136.07356:351 137.05870:30 138.92365:30 139.55788:41 139.72470:19 142.06300:51 144.08009:124 145.08752:154 149.05882:114 152.09988:65 155.08606…	20	4208	81	2780	4077	2132	2279	4303	2885	2174	5792	4459	4800	4093	6327	10461	50	5286	29	1604	6784	4548	5563	3005	4414	2846	3387	2783	5904	5880	4808	3760	5157	44	4023	72	6139	4334	4261	3508	2966	4477	4454	4340
6.168	192.101	[M+H]+	21.85	192.10128:5074 192.14034:129 193.08518:203 193.10412:594 193.14143:368 194.06560:129 194.10985:1241 194.13843:64 194.15310:64	43.01800:150 55.01699:160 59.04949:121 78.04305:168 87.04353:128 95.04783:108 97.06311:102 100.03942:217 105.06862:156 121.06460:80 132.08032:115 137.06005:108 147.10386:166 160.03837:80 177.07658:274	27	1281	19	1543	1434	1360	1783	945	1168	2881	876	1763	1425	1487	1633	1058	30	1264	35	899	1759	1783	2729	930	1453	1927	1160	1494	1532	2001	988	1465	1180	45	1650	30	939	1608	1173	1498	1064	942	1654	1006
3.404	193.048	[M+H]+	63.84	193.04974:2398 193.08600:474 193.11981:185 193.15787:1201 194.05247:249 194.09031:200 194.11522:392 194.13833:74 194.16075:217 195.02694:111 195.06448:292 195.07890:195 195.10180:2923 195.13411:298	43.01727:180 55.01750:220 59.04920:134 72.04296:147 78.04539:256 81.06925:205 91.05419:414 95.08420:189 100.03821:277 103.05492:131 105.06947:278 109.06332:224 119.04802:208 125.06069:96 133.10045:226 137.09497:121 144.05499:112 147.04470:128 149.02155:118 150.02958:148 157.03900:92 159.11908:83 173.13274:89	0	1809	0	2016	1154	1974	2881	797	1805	557	590	1484	820	1130	1691	1222	0	1532	10	1609	720	2372	958	2770	2279	1960	2401	2496	1251	1835	916	1789	1757	0	1550	6	1633	1900	2341	1010	2541	1656	1825	1189
3.167	193.049	[M+H]+	45.07	193.04873:2269 193.08623:651 193.12224:208 193.14257:698 193.15810:300 193.19130:114 194.05154:340 194.08980:114 194.11812:956 194.15498:190 195.06438:229 195.08539:375 195.10081:468 195.12218:571 195.14755:114	77.03796:31 81.06857:47 105.03321:96 115.05334:28 125.05894:80 133.02760:1083 135.04382:90 137.06007:131 154.08591:115	0	1609	0	696	507	1459	580	519	227	671	2059	517	3392	1924	1095	1139	0	1536	0	1649	1826	334	5153	972	562	391	785	544	1480	3812	1684	1827	918	9	1543	11	2876	1962	2169	1425	279	2011	1222	1753
7.629	193.07	[M+H]+	305.07	193.07070:108948 193.72471:108 193.89480:108 193.90848:108 194.01136:161 194.05028:160 194.07378:8729 194.10051:1568 194.17746:108 194.38005:108 195.03296:161 195.07587:1494 195.11273:292 195.13848:108 195.16104:108	41.03849:867 55.05486:898 65.03801:1016 69.03405:3172 70.06602:207 73.02795:47 77.03776:1643 80.04815:141 83.04931:6983 85.02855:780 86.03157:81 87.00711:623 88.03874:361 90.04483:251 93.03374:1316 95.04916:4601 96.05161:406 97.02756:440 98.05909:175 101.05953:234 102.09091:34 105.04257:62 111.04405:7723 112.04726:599 113.02417:147 115.03804:117 121.02844:1032 129.05444:2861 137.06969:289 139.038…	14	39206	25	33483	34409	39298	40638	47361	29410	59386	61290	61567	56469	46432	54023	47688	26	43682	17	55627	28452	25565	55504	46123	33101	24270	39223	40415	45669	34639	60397	44018	36051	33	50617	33	41652	32751	30757	30246	28989	36198	30705	46620
6.973	193.071	[M+H]+	73.6	193.07136:4559 193.14125:315 194.11669:988 195.07817:315 195.12035:315	43.01770:505 45.03412:325 55.01781:718 57.03360:999 69.03323:1815 73.02839:556 81.03326:308 85.02844:6979 97.02754:1074 101.02271:642 109.02786:202 115.03881:510 118.06573:84 127.03824:2359 138.05431:189 145.05017:435 163.05959:124	20	821	26	791	679	719	1691	766	698	571	240	1036	680	638	1100	436	14	865	40	567	684	1084	588	931	713	1172	702	1345	944	866	591	1127	784	18	815	36	1026	831	792	1150	1037	528	844	738
5.987	193.085	[M+H]+	39.95	193.08521:2328 193.11977:396 193.13500:140 193.14129:140 193.15860:723 194.08725:387 194.11891:281 194.16440:188 195.06347:300 195.09848:141 195.12167:260 195.13726:188 195.17299:94 195.18715:141	43.01772:131 55.05356:144 67.05426:80 79.05445:185 85.02822:105 91.05328:200 95.04813:167 100.03783:116 105.06917:191 109.02741:115 115.05344:148 122.05903:179 133.06297:213 144.04386:176 149.02243:92 149.06580:92 161.06107:64	21	564	0	542	786	452	515	1060	850	214	85	1494	82	1358	908	402	42	784	32	314	832	633	417	358	861	514	1524	1329	986	742	394	1079	769	26	739	0	1030	882	1042	754	877	533	1374	928
3.711	193.085	[M+H]+	51.52	193.08503:2248 193.12421:1238 193.15784:3356 193.18831:90 194.08729:448 194.12095:223 194.14229:91 194.16212:435 195.06545:161 195.09347:246 195.12053:621 195.13431:377 195.16433:91 195.18334:176	43.01767:204 55.01825:228 59.04824:216 68.04810:180 72.04496:112 79.05385:642 81.07009:164 91.05393:448 93.06957:381 100.03859:287 105.06945:290 107.04827:187 109.10080:162 115.05366:204 118.04018:206 121.06406:328 123.07757:293 130.06289:89 133.06378:303 137.05921:162 138.08966:113 139.07448:123 145.09733:64 147.08282:128 149.05960:219 152.08167:179 161.05910:143 167.06936:134 188.08988:64	42	1482	40	1231	2641	1373	1003	1952	1153	1128	535	1579	180	1238	1468	1114	33	1520	38	756	2403	1940	3296	1447	1812	1480	2116	1771	1271	1352	1177	2139	1246	41	1462	31	1357	1800	1812	2900	1944	1312	1595	1244
1.46	193.086	[M+H]+	56.56	193.08539:1026 193.10287:169 193.12212:548 193.14350:394 193.15667:198 193.19075:68 194.08461:176 194.11853:514 194.15231:170 195.06482:414 195.10033:275 195.12188:597 195.13781:1440 195.16940:102 195.18368:243	41.03842:206 55.01762:196 67.05390:144 72.04456:128 77.03916:179 79.05383:177 81.06937:329 91.05379:224 95.08590:208 100.03895:285 105.06923:838 115.05323:139 121.06440:179 123.07993:115 131.05103:115 133.06343:139 136.02119:108 141.08011:99 149.05766:131 156.09753:70 164.03954:236	36	998	64	780	1487	699	834	675	626	514	1000	1092	239	786	1260	972	46	1200	21	980	1988	1415	1128	1212	1154	1285	1006	1334	771	620	990	1172	1260	65	1188	35	649	835	931	1547	1153	1290	1030	1079
1.731	193.122	[M+H-H2O]+	20.33	193.12201:4688 193.14255:824 194.08235:213 194.09699:54 194.12507:1125 194.14685:225 194.48998:191 194.49811:109 194.52288:55 195.08786:29647 195.12109:917 195.13656:434 195.18018:109	42.03413:598 55.05307:467 59.04962:147 69.04364:223 72.04360:138 79.05436:335 81.06963:337 83.05909:297 91.05492:340 100.03930:327 105.07053:281 110.07116:394 115.05384:143 119.08688:143 122.07149:201 129.06998:92 131.08575:102 133.10104:124 135.07545:166 138.06561:867 144.07941:83 149.07026:219 151.09765:141 160.07392:80 162.09308:102 188.10678:344	115	1971	103	1698	1089	1623	1719	1135	1372	1741	1632	1392	2346	1925	1832	1497	124	2518	146	3518	1530	1577	2297	1598	2164	3312	1660	1844	2030	1661	1510	2067	1564	170	2149	76	2172	2120	1618	2916	3254	2319	1698	1854
6.024	193.123	[M+H]+	12.52	193.12288:3071 193.15730:1653 194.11955:416 194.16098:555 195.06676:416 195.12030:277 195.17465:416	43.01821:290 55.01760:63 67.05258:189 72.08072:102 79.05350:112 83.04885:108 89.07064:19 94.06414:107 100.03910:127 105.06929:169 110.06044:80 116.04956:566 122.05979:417 128.06023:27 137.10846:221 144.04407:2367 149.09705:42 162.05327:67 165.11049:78	70	528	64	925	455	622	742	578	748	361	506	724	414	555	639	670	72	834	128	353	713	745	614	1110	935	736	906	675	812	600	586	1969	830	54	666	112	479	440	556	693	131	575	522	438
3.744	193.157	[M+H]+	34	193.15826:6700 194.09068:517 194.11543:365 194.12975:103 194.16245:828 195.06473:201 195.09757:292 195.12273:443 195.13891:240 195.16678:172 195.18502:290	43.01758:461 55.05412:319 67.05400:224 79.05346:501 81.06952:261 84.08091:451 91.05404:488 95.08441:268 99.08111:291 103.05420:211 105.06981:367 107.08535:442 109.10107:236 115.05410:201 119.08263:667 123.08093:229 131.08451:143 133.10044:166 135.08023:166 137.09562:143 139.07484:130 143.08323:102 145.10035:128 149.05962:452 151.11075:102 155.07933:112 161.09604:89 167.06782:121 189.12509:64	0	4884	46	6696	3489	2728	3274	1518	5631	942	1784	9385	779	4030	6363	1485	11	4870	0	1795	2345	6515	794	2997	6008	8144	10125	7733	4456	10925	1212	6742	7416	69	5238	35	2169	4113	3722	7830	7175	2319	4640	4462
2.47	193.158	[M+H]+	25.16	193.15876:8782 194.05239:86 194.10536:3706 194.13981:128 194.16005:1313 195.06445:905 195.08726:829 195.12345:567 195.16390:215 195.17298:250 195.18582:172	43.01770:286 53.03744:40 55.05331:738 67.05376:1048 83.04941:214 95.08483:596 97.06442:193 100.03836:137 103.05371:724 107.08514:298 109.10075:1258 111.07960:143 115.05338:310 119.08459:497 121.06453:507 123.07940:334 129.03403:310 131.04929:139 133.06252:1477 135.11584:693 138.06445:97 143.04707:95 149.05870:320 151.11037:359 161.05925:13 163.07283:12 165.05150:86 173.05872:58 176.08289:678	9	1904	9	3152	3965	2326	2512	1681	2355	1664	800	1184	1337	1650	1420	917	34	2375	0	2417	2703	3156	2632	2753	3462	3795	2603	3407	1395	2152	1143	1942	2292	104	1708	12	2211	3729	2651	8980	3995	2094	2643	1710
5.229	193.158	[M+H]+	24.27	193.15842:4253 194.08284:87 194.11800:117 194.16118:538 195.06265:286 195.08524:212 195.12097:321 195.14697:87 195.16794:117 195.18420:117	67.05384:86 81.06907:137 91.05414:153 93.07040:155 95.08462:149 103.05378:211 107.08474:140 116.05722:92 119.08571:153 133.10048:168 147.11591:134 161.05989:108	12	2998	10	3477	2189	2253	2675	1121	2423	671	1647	4394	1186	2584	2949	2301	9	4039	152	2040	1320	4460	991	2971	3164	5395	3991	5823	3234	5092	1593	3293	3396	0	3538	50	2258	4081	2961	8836	4444	1999	2622	3391
3.442	193.158	[M+H]+	9.34	193.15777:2701 194.05092:206 194.06573:187 194.08735:101 194.10023:101 194.11616:238 194.13471:67 194.15847:267 195.06661:180 195.10097:2109 195.12106:710 195.17824:266	43.05444:108 55.01817:150 67.05274:108 69.06957:115 79.05332:232 91.05319:228 95.08439:171 100.03930:433 105.07023:239 107.08490:179 109.06467:184 115.05115:124 119.08426:160 133.10020:172 149.09736:112 167.06994:99 178.02639:77 193.13139:73	0	1253	78	1836	1771	1307	952	620	2520	727	568	2040	523	682	1458	502	106	1401	239	589	1258	2269	660	1149	1857	2501	1455	2269	748	1619	408	1708	2520	8	1758	0	731	1730	1293	2906	2316	794	1489	1159
4.876	193.158	[M+H]+	12.44	193.15732:2365 194.08190:159 194.11720:686 194.13443:95 194.13923:127 194.16073:342 195.06704:336 195.08599:350 195.10070:95 195.12232:429 195.14022:199 195.18424:247	43.01775:157 55.01806:151 59.04863:99 69.03272:177 74.06023:149 79.05324:159 86.05977:131 91.05397:156 94.07702:126 95.08516:136 100.03846:236 105.03302:201 107.08398:151 119.08390:237 133.09942:131 136.08575:73 143.08600:162	0	1948	0	2115	2574	1584	1607	1355	1870	1010	1650	2155	1612	1386	1846	1116	86	2645	0	1212	2819	2901	1961	1708	2380	2459	2034	2511	1362	2484	1125	2212	2419	0	2322	121	1714	2304	2036	3479	2226	1617	1731	1778
4.473	193.159	[M+H]+	33.53	193.15859:6600 193.20023:57 193.28013:85 194.08252:114 194.11996:367 194.16133:822 195.02761:57 195.06490:512 195.08673:85 195.09923:142 195.12230:458 195.17659:294	43.01817:506 55.05352:430 67.05495:563 81.07020:1041 83.08531:78 91.05414:1429 95.08455:585 100.03876:360 103.05299:83 105.06902:1275 107.08495:1475 109.10047:1015 119.08467:565 122.07242:770 132.09070:92 133.10042:2942 135.07957:507 137.09525:1477 143.08456:243 149.09448:58 151.11089:234	154	4270	0	6009	12616	2986	3338	4391	4472	2239	1544	6614	890	2116	3877	1636	0	4542	7	1848	7973	4748	3963	3625	5748	7117	6055	9245	2414	5126	1211	4490	5480	14	5014	12	2223	4963	3290	12896	7786	2032	4323	2918
7.274	194.064	[M+H]+	71.11	194.06355:17352 194.09915:3984 194.11626:363 194.14256:208 195.06650:1544 195.08644:260 195.10417:156 195.12099:208 195.13103:419 196.06752:528 196.09550:260	43.01760:597 45.03306:304 56.04912:437 61.02862:569 66.03327:216 69.03383:2979 72.08029:187 81.03352:557 85.02757:1665 87.00724:275 90.05162:233 95.05939:32 96.04390:1547 108.06190:396 114.05445:60 124.03863:660 130.04819:252 138.05368:329 142.04948:819 152.03447:1224 167.05730:1303 189.09415:4108	7	653	0	608	2152	579	539	407	340	496	293	426	443	376	711	418	11	589	8	487	5714	492	2443	766	394	491	457	437	328	635	349	510	414	12	748	4	530	484	754	362	349	469	287	260
2.444	194.103	[M+H]+	54.68	194.10321:8617 194.16082:389 195.06482:761 195.10690:641 195.12153:738 195.13744:171 195.16372:69 195.18404:198 196.06837:103 196.08981:103 196.10821:172 196.12737:137 196.14850:103 196.20407:138	46.06537:452 55.01810:305 67.05415:245 71.04893:216 86.06005:804 105.06981:67 107.08511:104 115.05376:94 124.05003:1006 131.04805:86 133.06461:187 135.11761:9 145.02808:98 149.04562:47 151.10931:24 161.05914:182 194.10638:1226	15	6718	22	4753	4833	3933	3998	5404	5396	2130	5579	8145	5743	7355	10289	7807	0	7615	84	2759	4275	7291	5446	3578	5494	5310	7756	13917	7783	17670	7902	7901	6274	28	7420	28	5676	6440	5299	3198	6784	4753	7313	8663
7.236	194.104	[M+H]+	31.18	194.10308:2161 194.13618:1793 195.06404:383 195.08014:1511 195.10531:231 195.11935:178 195.14017:251 196.06226:62 196.06745:159 196.09737:93 196.12032:93 196.14120:124	43.01783:270 57.03443:768 60.04383:110 69.03332:1226 73.02712:214 81.03199:229 83.04854:317 85.02789:1448 87.04343:268 89.02255:182 93.05775:104 97.02862:349 99.04413:270 103.03760:100 111.02653:73 125.06992:145 127.03976:228 129.05469:88 131.03183:87 135.04350:63 144.10152:120 147.07326:80 162.05190:94 189.09326:739	0	2521	0	1883	805	2995	2565	2840	1462	7273	3237	1103	11166	2101	868	2674	0	2769	66	8543	2009	1042	3606	2309	3053	1110	1066	1173	2626	1006	4196	1508	1098	23	2677	0	3524	1343	2392	807	896	3643	814	1142
3.05	194.118	[M+H]+	72.9	194.11732:9019 195.06594:252 195.08785:297 195.10012:240 195.12079:1523 195.14746:147 195.18929:110 196.06350:74 196.07431:74 196.09615:205 196.10792:110 196.12451:234 196.13673:147	43.01816:81 67.05377:136 69.07034:71 83.01212:258 92.05695:72 95.08448:191 100.03972:70 103.05376:426 107.08581:29 121.06421:2371 131.08327:25 137.09055:32 149.13254:43	357	8827	311	6042	7906	6867	8034	10314	5258	4066	10345	7726	9146	17674	11557	15400	333	9620	529	7488	7578	8568	10908	6570	6253	8568	12940	9724	21513	9331	18975	7088	9608	355	8472	379	10873	7831	7890	6987	5887	9840	6127	10815
7.226	194.138	[M+H]+	27.1	194.13802:6061 194.54969:53 195.06619:153 195.08539:105 195.10540:171 195.12212:321 195.14093:773 195.18434:79 196.06354:131 196.09802:105 196.11138:131 196.14250:131 196.18275:53 196.20612:79	43.01786:465 53.03783:174 57.03338:671 61.02868:676 69.03390:2553 70.06550:112 72.04329:14 73.02824:199 81.03316:417 83.04877:885 85.02831:1038 87.04344:373 91.05313:163 97.02688:389 99.04364:323 106.06343:96 111.04308:468 117.05270:116 122.05935:287 129.05339:200 135.04399:88 144.10091:212 150.05341:194 164.06921:24 168.06432:169 189.09480:611	28	2145	26	1560	3532	475	872	791	1726	599	746	3324	404	1175	2808	1082	177	2370	36	390	915	2618	1080	1550	1605	1351	3152	4681	1922	3963	1042	2809	3455	20	2236	56	803	1338	1159	2969	2460	470	969	2805
5.704	195.027	[M+H]+	19.27	195.02725:2622 195.06532:304 195.07961:103 195.09480:206 195.12294:314 195.13747:205 195.17402:3434 196.03072:327 196.05975:311 196.17599:925 196.20412:154 197.05972:103 197.07896:257 197.10164:154 197.11174:154 197.12275:257	43.01743:88 55.01745:168 67.05338:94 77.03799:464 81.06900:79 91.05367:616 100.03890:369 103.05319:412 105.06921:237 121.06455:2130 157.10199:36	0	710	0	766	313	220	306	218	888	55	855	333	145	491	330	695	0	1042	0	159	85	1283	341	429	1147	1099	290	546	527	928	1348	375	751	0	827	0	1116	1659	1353	878	1930	673	1530	1064
4.489	195.064	[M+H]+	23.71	195.06459:3056 195.09770:109 195.12356:356 195.13632:288 195.16058:55 195.17109:110 195.18725:82 196.06843:187 196.09453:55 196.12407:82 196.14187:110 196.20565:82 197.07998:183 197.11589:161 197.13431:137 197.15363:191	43.01767:375 55.01863:218 69.03246:196 69.06863:254 79.05357:588 91.05307:1088 95.08491:315 100.03857:323 108.08933:166 117.03234:49 122.07196:790 129.06813:92 133.09976:2454 137.09512:1069 145.02750:60 149.05798:43 158.10722:201	42	513	33	320	398	289	268	306	149	223	891	420	256	1160	169	779	48	886	37	292	470	168	798	809	577	766	760	444	294	670	1122	670	552	27	754	44	1329	1182	882	731	554	1097	216	1804
7.245	195.064	[M+H]+	7.01	195.06430:1514 195.10529:242 195.12227:169 195.13997:437 195.18200:85 196.06907:260 196.14493:127 197.04831:211 197.08015:278 197.10981:84	43.01764:306 55.05529:323 61.02862:403 69.03342:1508 71.04881:125 81.03431:763 83.04968:1252 85.02776:342 87.04301:233 89.02303:191 93.05724:330 99.04386:371 103.03829:135 108.08085:35 111.04355:410 121.05122:80 125.07139:173 129.05305:204 135.04385:36 142.04918:43 150.05437:159 168.06396:48 180.06490:61 189.09341:273	20	571	29	675	575	446	857	444	518	207	310	649	242	461	709	408	32	629	30	285	825	768	466	457	572	981	661	855	558	732	447	725	491	28	683	29	476	529	425	1088	829	347	246	388
2.815	195.064	[M+H]+	29.26	195.06490:6652 195.08860:570 195.10106:255 195.12025:341 195.13885:170 195.18222:256 196.06787:814 196.09435:650 196.12171:170 196.13843:170 197.06979:256 197.08851:170 197.10033:256 197.11974:502 197.15554:170	41.03793:147 59.04897:139 72.04443:121 77.03747:221 81.06940:122 89.03794:310 91.05339:149 100.03921:152 105.07019:217 107.04732:165 117.03365:388 121.06486:141 123.07640:89 124.07285:86 128.06127:99 132.04421:73 134.03628:143 145.02786:281 149.06044:262 163.05754:77 177.05335:132 189.06884:102	27	1518	24	393	576	471	410	979	313	394	1580	347	1844	1645	387	1092	45	1664	53	1312	1160	833	1476	1088	1101	985	2412	1521	3071	1890	5126	3675	1219	52	1483	13	2075	1455	2102	958	1218	1896	1209	3790
4.764	195.065	[M+H]+	16.77	195.06432:1477 195.08803:869 195.10396:173 195.12412:549 195.17378:2401 196.06814:214 196.09564:101 196.10507:67 196.12727:67 196.14472:67 196.17741:338 197.07851:135 197.11761:245 197.15353:271	45.03323:226 59.04713:209 67.05429:112 72.04405:99 77.03847:195 81.07054:136 91.05353:268 95.08471:167 100.03915:321 107.08519:213 117.03312:150 121.06562:277 125.09837:80 134.03568:131 137.09645:64 145.02743:165 149.05911:112 155.07810:73	46	522	34	407	534	417	320	410	513	206	567	310	336	578	498	534	44	626	42	767	505	913	648	408	510	507	433	485	1450	419	539	464	376	50	526	43	603	528	600	615	444	783	1216	663
1.307	195.08	[M+H]+	47.29	195.07977:13238 195.11956:1277 195.13803:841 195.16283:147 195.18408:147 196.08314:1759 196.10941:183 196.11704:147 196.13822:325 196.16823:110 197.08530:347 197.11809:517 197.15290:420 197.18861:147	43.01810:121 58.06578:28 72.04476:100 77.03856:150 83.04915:366 91.05358:178 100.03903:136 105.06901:228 119.04783:253 127.05294:119 131.05975:85 147.11703:65 151.05376:298 153.06863:1923 158.09123:78 164.03995:4 165.06940:994 167.08533:2689 177.06860:814 181.06499:2765 195.07964:201	51	7935	7599	8415	7534	8574	8299	7328	6659	7352	7930	7711	8869	8014	7194	9168	59	7699	7752	7903	8860	6548	8080	8639	8616	7938	8162	9020	5872	7529	8466	7766	8106	102	8652	7499	8464	8127	7921	7316	7828	8067	6766	7994
2.851	195.085	[M+H]+	12.4	195.08805:5245 195.12338:532 195.13842:228 195.15039:212 195.18011:212 196.06758:241 196.09577:864 196.12277:212 196.14504:127 197.08018:212 197.09388:237 197.11751:654 197.15228:596	43.01810:108 59.04818:181 79.05479:169 91.05417:213 100.03946:181 105.06913:194 107.08548:134 109.06356:99 117.03288:196 121.06433:121 123.06647:105 129.07205:112 135.06727:86 138.06216:99 145.02607:166 148.04991:134 155.05846:105 175.03847:77 189.07174:108 195.08796:77	66	434	43	380	382	490	382	905	383	699	937	371	1213	373	352	430	73	763	124	939	839	437	1979	550	460	730	173	90	210	423	521	260	117	50	407	69	706	556	753	579	585	546	347	833
7.54	195.086	[M+H]+	181.04	195.08605:58869 195.13115:60 195.14292:90 195.76331:60 195.83110:60 195.91091:90 195.93330:60 196.08889:3474 196.11729:89 196.14186:120 196.46384:60 196.85037:60 197.04899:90 197.09010:960 197.12849:120	41.03820:55 53.03855:317 57.03312:141 70.06353:99 81.03323:3705 82.06398:124 84.07996:777 87.04379:263 93.06902:135 99.04447:193 106.06642:200 109.02795:1806 110.07120:1852 113.05928:424 122.05934:375 127.03945:187 134.06042:307 141.05440:217 149.06738:41 159.06447:135 182.08015:168	103	30345	128	25497	27871	26924	27749	32492	24700	37750	34918	34370	31709	33049	34837	33274	90	33599	175	32762	34502	28210	41673	31887	29947	26946	26107	28125	33563	31406	31886	28081	23130	117	32884	272	39737	29306	29558	25831	26006	34734	29371	31212
1.578	195.088	[M+H]+	13951.7	195.08801:3199542 195.23971:200 195.27601:200 195.32951:267 195.35215:267 195.36698:200 195.38417:200 195.40047:334 195.42007:134 195.45670:200 195.48493:468 195.50989:133 195.52182:200 195.53919:334 195.56005:200 195.57637:200 195.58856:267 195.60739:580 195.62664:200 195.64000:200 195.66534:267 195.69455:561 195.72018:462 195.73885:333 195.76938:1155 195.82594:3204 195.85885:1692 195.89395:2121…	42.03428:33552 43.03743:703 55.01836:727 56.04999:3969 57.04465:818 59.04952:1503 67.02931:1672 68.03644:933 69.04479:16485 70.04761:840 81.04420:3920 82.05207:2261 83.06032:27836 84.06350:1622 91.05412:531 93.04487:2079 95.04798:1413 97.03903:1820 105.04490:338 108.05528:7938 109.04112:5216 109.73997:474 110.07111:90313 110.62061:264 110.73306:317 111.07051:4973 112.07486:369 120.05541:426 121.0…	188	1757152	814	1517263	1228358	1756144	1514383	2546275	1672370	2614905	2389184	1263632	3268197	1884007	1370462	2038106	317	1910096	465	2777670	2603890	1669408	2774932	1928550	1493494	1943764	596972	438638	1387885	1917925	1978702	1087281	464521	269	1989148	841	2604763	1412798	1699842	2398998	1895176	2443773	1604179	728570
6.299	195.1	[M+H]+	28.61	195.10034:2500 195.12370:317 195.18384:176 196.06508:117 196.09868:654 196.13052:117 197.07947:1618 197.12421:176	44.04917:147 77.03759:165 81.06879:124 91.05400:224 95.05063:124 100.03886:197 105.03121:148 107.08412:186 119.04894:92 121.06447:148 123.07884:105 135.04270:121 161.05964:96	62	624	33	999	978	398	528	431	442	513	268	844	85	433	831	405	65	611	56	273	462	615	423	592	514	473	695	1107	686	694	291	750	997	36	661	51	555	486	284	682	731	814	424	660
3.395	195.103	[M+H]+	25.25	195.10123:2332 195.13550:346 195.16868:72 195.18328:281 196.05787:145 196.08163:318 196.10388:403 196.12468:108 196.13682:72 197.07903:603 197.10004:256 197.11721:206 197.12790:109 197.15355:181	43.01835:202 55.01746:214 67.05324:89 70.06503:118 78.04505:313 85.02737:150 91.05399:271 98.98477:236 105.06981:335 109.06473:237 119.04887:273 123.07890:156 126.09676:86 129.06760:105 133.10008:211 140.10807:64 147.04308:83 150.03068:182 153.08955:92 161.02337:102 167.07056:102 178.02536:199 193.04914:126	101	1591	83	1819	1546	890	1289	1007	1481	527	348	2059	232	1037	2575	1010	90	1440	107	681	1984	2377	902	1993	1881	1680	2509	4111	1352	2442	637	2506	3160	92	1605	72	1020	1452	1015	2514	2516	1047	1208	1358
1.514	195.138	[M+H]+	21.7	195.13841:9685 195.18322:217 196.06800:173 196.09514:721 196.11855:129 196.14056:1458 196.20628:130 197.07981:2245 197.11724:502 197.14031:216 197.14757:130 197.16104:516	42.03354:69320 55.05438:957 59.04928:717 67.05494:329 69.04375:27418 79.05402:309 81.06928:2931 83.05904:53024 91.05336:547 93.06932:2834 95.08458:417 97.03991:3084 108.05505:11151 110.07068:139616 121.06367:1611 123.04066:25959 135.06754:6648 136.07462:6057 138.06596:273786 151.03815:406 165.04883:529 180.06322:5546 195.08757:138359	229	2777	260	2292	1584	3939	3479	2679	1376	7903	3693	2146	8503	2929	1941	3138	360	3756	412	7046	3386	1425	4749	2819	2686	2036	2062	2236	2562	3396	2313	3557	2334	280	3354	213	2829	2232	2519	1876	1868	3449	1432	1602
5.701	195.174	[M+H]+	25.11	195.17412:7172 196.06061:214 196.09557:186 196.11145:68 196.12946:135 196.14352:135 196.15570:68 196.17774:860 196.20642:101 197.08232:236 197.12612:169 197.15057:135 197.18075:135	41.03789:73 43.01755:125 55.01639:236 67.05541:193 69.07050:23 81.06934:40 83.08387:7 93.06949:621 100.03850:304 107.08450:285 112.07771:147 121.06423:1837 135.11491:58 140.07021:126 177.16801:90	254	476	0	439	652	307	311	322	4728	209	289	916	148	456	4219	188	4	484	95	136	326	5520	239	346	665	518	569	1202	3091	459	146	690	542	3	406	14	284	314	280	668	454	274	4696	385
4.77	195.174	[M+H]+	15.36	195.17409:2775 196.09874:118 196.12271:157 196.14180:79 196.17745:350 196.20966:79 197.08222:200 197.11912:157 197.15254:196 197.18571:79	41.03943:124 43.01737:112 55.01747:251 59.04954:165 67.05396:157 69.06924:165 79.05316:191 81.06920:241 85.02832:105 85.06524:105 91.05390:666 95.08555:213 100.03898:179 105.03180:227 107.08515:149 109.10041:213 121.06429:289 129.06877:112 133.10120:143 135.11568:156 137.09555:150 145.09991:112 149.06035:105 161.06441:70	103	1960	65	3286	244	2012	2213	227	2799	139	575	4216	789	2126	3876	917	8	2098	106	1320	257	3198	105	2381	2806	3224	4219	6768	2298	2933	981	4353	4092	59	2164	14	1238	2301	1813	2723	3849	935	2328	1984
5.531	195.174	[M+H]+	27.55	195.17417:7636 196.09059:79 196.12200:105 196.14342:105 196.17716:1395 197.05599:52 197.08082:206 197.12647:282 197.15326:169 197.18122:79	43.01775:176 55.01893:160 67.05315:148 69.07038:130 71.05023:129 79.05451:149 81.06977:160 91.05418:156 95.08535:354 100.03878:175 105.03313:168 108.08786:175 114.06509:139 121.10089:216 123.08600:96 125.09511:73 135.11732:105 137.13377:92 143.08255:80 149.05857:96	143	4566	0	6967	461	3561	4953	282	255	235	2430	6957	979	4265	243	1919	0	5446	0	2193	257	151	227	5345	7117	8112	6493	9204	248	4580	1650	5567	5133	104	4453	227	3821	6037	4755	7307	8971	2608	404	3757
5.024	195.174	[M+H]+	12.89	195.17644:1975 196.06482:145 196.09605:145 196.12742:116 196.13784:58 196.17737:336 197.07922:116 197.09621:87 197.11734:401 197.15347:145 197.19044:58	43.01765:147 55.01720:296 59.04956:115 70.06514:140 79.05377:182 91.05363:208 95.08537:135 100.03846:211 105.06897:144 107.08452:160 115.05500:105 121.06551:140 128.06928:102 133.10086:102 143.08411:92 147.04361:86 149.05857:73 161.05975:92 176.08009:99	257	806	146	894	1485	677	631	540	1073	401	315	1531	339	639	1392	560	0	1069	14	425	1120	1198	372	813	1243	1282	1618	1871	678	1742	326	1987	1328	80	919	110	401	665	821	2294	1537	399	724	799
5.752	196.06	[M+H]+	35.33	196.06022:1793 196.09600:163 196.11208:73 196.12535:122 196.14594:157 196.18608:49 196.20545:135 197.04640:122 197.06296:138 197.08995:122 197.12724:169 197.15245:124 198.11287:1535 198.16016:98	55.01719:209 70.06712:99 77.03830:204 84.08074:112 91.05388:121 93.06832:115 95.08600:128 100.03884:290 103.05516:153 109.06149:64 121.06434:189 123.07943:99 138.08368:64 145.10210:77 149.09504:112	54	420	29	850	635	1102	1698	447	634	1097	600	705	670	390	442	626	34	596	52	1827	1279	494	1042	1032	905	546	199	302	291	379	529	806	248	37	526	39	642	532	1194	450	353	686	426	373
7.941	196.06	[M+H]+	22.32	196.06027:2682 196.12067:74 196.14526:74 197.06171:523 197.07859:74 197.12229:148 197.15253:185 197.18802:74 197.51965:754 197.54172:74 198.06496:371 198.08955:164 198.12369:123649 198.16118:1036	41.03877:1533 60.08063:7385 78.03130:218 83.05864:200 95.06021:131217 96.06322:5046 97.03984:507 111.05420:1891 121.03887:414 154.13295:3122	38	657	29	736	1118	799	916	588	697	614	555	1119	583	702	1075	1506	36	774	47	662	980	1280	689	703	767	976	469	601	819	574	905	929	306	26	1064	51	968	620	642	634	905	568	553	774
6.682	196.073	[M+H]+	151.69	196.07335:103990 196.11042:251 196.75521:135 196.99316:203 197.07597:8106 197.15430:135 197.77689:135 197.89145:135 198.07188:5233 198.09790:442 198.13747:135 198.17997:135	77.03746:112 91.05376:83 100.04016:89 105.03412:86	129	6285	77	14607	66	11536	14901	24	9887	111	44	30	50	82	58	37	146	5651	102	22259	76	20557	61	8826	11506	33207	77	46	31	71	53	51	87	100	7341	114	13588	11890	10326	41	8183	25061	14566	32
8.543	196.081	[M+H]+	16.38	196.08037:4114 196.11429:34 196.12455:34 196.14473:68 196.18883:51 196.20585:51 197.00988:110 197.02208:34 197.04762:92 197.08383:327 197.12540:100 197.15215:327 197.16220:34 198.05377:34 198.08710:85 198.12479:353 198.15131:85 198.16343:51 198.18267:51	42.03393:86 55.01787:143 59.04880:140 72.04333:124 74.02404:112 84.08044:216 95.08402:112 100.03866:278 105.06675:96 114.05458:102 132.06512:102	23	1195	12	980	971	565	569	1086	975	1184	2762	2036	1122	1521	991	1717	20	1638	14	731	803	1475	845	816	909	925	987	808	1182	898	944	849	1053	9	1349	20	1568	1308	1001	1779	1319	1254	1219	1236
2.827	196.095	[M+H]+	29.79	196.09565:1956 197.08685:350 197.11767:1564 197.15036:175 198.12166:263	43.01739:127 45.03252:118 59.04946:105 69.07046:128 77.03615:159 82.07086:89 91.05523:521 95.06069:143 100.03813:166 105.07058:171 109.09908:99 117.03338:193 119.04869:163 123.06717:161 124.08432:102 132.01919:92 134.05975:134 137.06116:102 140.04794:92 145.02849:155 149.05985:159 150.09089:86 163.05529:99 166.08750:86 179.06914:92 196.09305:102	52	1010	21	1066	1040	921	896	749	1086	720	517	1284	510	769	1408	653	84	1221	36	479	1721	1719	1015	1181	901	1361	1589	958	661	2046	647	1852	1608	47	1317	72	708	996	1021	1850	1476	565	1024	885
6.355	196.096	[M+H]+	41.8	196.09647:4748 196.14156:93 197.08261:93 197.09926:497 197.12767:293 197.15431:62 198.07854:124 198.09436:155 198.11229:490 198.12861:93 198.14899:242	46.06499:144 69.03351:143 81.03166:121 81.07023:121 86.05934:215 94.06561:156 100.03917:230 114.05541:121 135.04424:86 138.05468:156 148.07475:114 152.03532:131 167.05723:351	52	2568	113	4055	3439	3351	3098	1854	3057	2122	1625	2566	2316	2366	2851	1989	43	2943	83	2799	3510	3802	3612	2665	3459	3765	3188	3257	2673	2891	2131	3244	2406	40	2882	59	2913	3763	2978	4395	3064	2630	3297	2045
6.474	196.096	[M+H]+	49.85	196.09673:9870 197.03805:114 197.04779:190 197.07988:190 197.10006:964 197.12692:114 197.13875:76 197.15156:76 198.07391:201 198.10077:249 198.12037:190 198.14560:76	55.01835:73 77.03815:318 84.04353:254 91.05401:493 93.06922:389 100.03803:55 103.05362:624 107.04899:136 118.06459:101 121.06429:1533 130.06494:55 135.04398:132 154.03098:72	54	2626	56	1974	3797	1661	1957	3042	1432	1253	3907	4206	1670	4136	3504	4412	52	4779	76	1261	2459	3039	4222	1778	1757	2569	4057	3373	3556	3338	4738	2266	3293	53	4056	83	3400	3610	2364	3613	3244	2378	2841	3718
4.866	196.096	[M+H]+	12.5	196.09567:2722 196.12580:192 196.17701:192 196.18810:115 196.20633:154 197.08216:274 197.11695:662 197.15122:154 198.07499:192 198.09307:154 198.11815:154	41.03835:240 45.03327:160 55.01739:178 59.04883:181 69.03388:134 78.03255:128 81.06899:136 91.05494:318 100.03921:208 105.06868:246 107.08536:203 117.03370:159 119.08474:149 121.06400:171 130.07610:99 133.10039:139 137.05993:124 144.09032:118 147.04336:128 149.06014:99 161.06187:64 175.14764:77	45	430	40	1263	531	407	309	335	563	410	216	439	529	305	515	303	29	596	28	458	456	753	501	496	744	603	314	483	280	531	259	445	366	27	492	30	534	610	604	1200	751	522	497	279
6.266	197.081	[M+H]+	32.31	197.08015:3363 197.11328:186 197.12473:249 198.08379:473 198.10109:187 198.12095:187 199.08286:249 199.17896:187	55.01715:138 72.04369:131 77.03807:267 83.06021:128 87.04416:73 91.05408:204 95.05988:446 100.03890:167 103.05402:206 107.04762:121 109.06372:171 118.06480:115 121.06351:201 124.08143:121 135.04194:195 137.05819:170 147.04103:77 150.10148:105 152.05792:108 178.08596:167	51	889	26	856	1625	317	370	304	589	67	44	1226	77	84	1447	153	53	823	36	84	1313	1262	272	1621	1266	740	1232	1243	134	528	94	939	1262	28	888	35	301	1082	632	1552	1692	210	906	313
1.578	197.114	[M+H]+	24.28	197.11449:4951 197.14473:904 197.16898:724 197.19522:543 197.21953:905 197.23641:543 197.25702:543 197.26798:958 197.28476:543 197.29272:1389 197.32085:1995 197.34982:904 197.37586:951 197.40528:362 197.41374:724 197.44057:543 197.45034:543 197.46364:1702 197.49016:905 197.50822:362 197.52218:724 197.53792:543 197.56053:905 197.58454:543 197.59520:543 197.61369:724 197.63454:1629 197.65987:724 19…	41.91060:543 42.03445:80535 42.37318:385 42.42199:433 43.03704:1312 53.01364:326 54.03401:1909 55.04103:1018 56.04986:9941 57.04489:1409 59.04896:1226 67.02942:3044 68.03629:1918 69.04499:34508 70.04602:1816 79.05356:591 81.04465:6941 82.05197:4000 82.81118:418 83.06046:67522 83.80821:318 84.06317:2132 91.05351:358 93.04482:2767 94.03998:731 95.04855:1961 96.06733:807 97.03963:3686 105.06887:474 …	108	1377	146	189	373	631	708	282	846	519	2106	760	641	1081	676	799	120	1278	105	1688	2653	888	524	2020	270	302	564	333	374	761	729	591	787	183	1004	95	1819	775	518	4666	371	1096	366	2139
3.216	197.116	[M+H]+	17.8	197.11661:1533 197.15267:144 197.19204:58 198.07583:329 198.11930:207 198.14803:87 198.18345:116 199.05749:145 199.08057:440 199.12931:145 199.14591:116 199.16688:116 199.18065:145	43.01751:149 57.03229:171 69.06965:152 81.06930:163 91.05359:193 95.04868:182 100.03851:263 105.06994:214 107.08507:120 109.09986:146 115.05320:80 121.06548:166 133.02716:102 133.09838:105 134.05824:102 135.08203:105 137.07777:108 139.10895:86 145.10085:118 148.04856:99 149.09537:175 154.08553:115 178.02622:105	122	1250	91	1325	1352	972	922	936	1041	853	725	1180	649	1123	898	922	169	1287	114	897	1346	1237	1081	1146	1095	1172	871	1679	1379	1514	971	1429	1688	138	1547	114	833	1446	1187	1450	1756	620	1118	1325
2.694	197.117	[M+H]+	47.95	197.11680:5320 197.15008:266 198.10208:177 198.12136:852 198.14671:266 199.06224:444 199.09652:177 199.10841:177 199.13129:529 199.17463:355	59.04861:160 77.03797:241 86.06030:92 91.05393:314 93.06932:284 95.08565:152 100.03918:145 103.05323:157 105.06992:236 107.08549:279 116.06179:108 119.08482:149 121.06435:369 123.07950:102 125.02363:77 133.10128:208 135.11464:124 141.06939:73 145.06155:64 148.03938:148 161.09629:115 166.04995:80	192	3473	117	5351	5806	2721	3372	2440	4579	1251	796	4664	799	2392	4848	1253	114	3439	199	2062	5061	5974	2641	3803	5504	6399	5393	8361	2563	5442	1863	4264	4264	181	3820	83	2248	4921	3790	9040	6986	1848	4531	3742
1.384	197.117	[M+H]+	1293.78	197.11745:310672 197.37198:178 197.51523:445 197.78255:178 197.88328:178 197.90048:267 197.96033:178 197.99119:267 198.01718:267 198.03898:267 198.06482:267 198.07198:267 198.09825:435 198.12059:29279 198.14783:4870 198.16688:178 198.37547:178 198.39228:178 198.51592:178 198.65049:178 198.68216:178 198.97225:178 199.01088:178 199.06239:178 199.09979:266 199.12241:4022 199.17182:356 199.20308:178	41.03865:544 43.01825:666 55.05383:346 67.05404:703 79.05404:1379 81.06953:1124 85.06412:230 91.05427:5509 93.06967:3153 95.05009:995 96.05125:83 100.03915:31 103.05346:415 105.06983:6905 106.07211:678 107.08561:6627 108.08812:713 109.10083:854 111.08020:93 117.06975:630 119.08480:1093 121.06465:462 123.04407:506 125.05937:91 128.06120:83 131.08530:668 133.10130:8625 134.10583:1216 135.11665:1943…	183	100332	320	107119	117220	119751	89669	81401	78366	91883	56423	93384	120192	66178	52441	108188	214	116888	395	108930	71019	110772	88616	141054	142423	127501	138789	144105	82360	77099	108774	101763	111330	274	118097	281	138507	119055	142649	114451	134908	118693	144028	158976
4.92	197.117	[M+H]+	15.04	197.11709:1780 197.15352:143 198.07703:180 198.11757:235 198.15084:144 198.18177:108 199.06193:239 199.09530:144 199.12728:108 199.14591:199 199.17691:264 199.19477:72	41.03798:156 57.06933:187 67.05449:169 69.03358:188 79.05266:222 91.05391:305 100.03866:252 105.06923:224 107.08515:159 119.04861:173 121.06477:196 131.08485:102 133.09955:210 145.10201:118 149.13177:92 160.12741:86 164.08505:83	132	762	110	1106	721	714	1122	911	1143	302	417	1123	299	648	1069	420	91	808	97	624	552	1151	300	863	1318	1290	916	1462	720	1139	479	1201	1136	144	866	95	552	925	805	1335	1300	521	947	1143
1.559	198.058	[M+Na]+	40.17	198.05767:6972 198.09214:3813 198.14645:1926 198.16904:697 198.19110:558 198.21119:697 198.22963:1772 198.24392:697 198.25770:697 198.27624:418 198.28536:418 198.29407:1640 198.31352:558 198.33159:697 198.34916:1139 198.36865:697 198.39225:697 198.41634:558 198.42813:279 198.43779:418 198.45581:697 198.47347:279 198.48834:418 198.50477:558 198.52469:418 198.53503:279 198.55414:697 198.58351:558 1…	42.03448:76453 42.37909:321 42.45378:464 43.03740:1308 53.01315:318 54.03423:1156 56.04999:9322 57.04506:897 67.02921:2954 68.03741:1866 69.04497:29808 70.04843:1685 81.04480:6697 82.05292:2937 82.81384:498 83.06062:54745 84.06295:1949 91.05358:602 93.04506:2976 95.04858:2051 96.06764:569 97.03960:3083 107.04771:744 108.05580:11189 109.04073:13615 109.73921:709 110.07144:165261 110.67498:591 111.…	8	194	9	54	510	91	408	362	582	362	194	163	597	32	150	131	18	317	0	253	1797	558	461	153	365	767	182	55	237	166	157	262	45	15	292	8	172	653	116	535	158	325	288	140
[truncated: 8,052 more rows]
[truncated: 9 more columns]
