# Supplementary material for: Comparative Metabolomic Profiling of Resistant and Susceptible Coffea arabica Accessions to Bacterial Pathogen Infection
Source: Plants (Basel). 2026 Jan 9;15(2):216. doi: 10.3390/plants15020216 (PMC12844768; doi:10.3390/plants15020216)
Supplement: Supplementary file 1 [file plants-15-00216-s001.zip › Table S3.xlsx]

## Sheet: Legend
Supplemental Table. Untargeted metabolomic LC-MS/MS dataset acquired from Coffea leaves.
Table	Description	Extraction Method	Acquisition Type	Chromatography Type	Ion Mode
S3	LC-MS/MS RP negative dataset obtained after applying an automatic data curation using MS-CleanR. The annotation is not considered.	Chloroform/Methanol/Water	LC-MS/MS	Reverse Phase	Negative
Abbreviations	Full Name
R-None	Resistant leaves that underwent no treatment to avoid potential wounding from the infiltration process
R-Mock	Resistant leaves infiltrated with sterile distilled water
R-Pcg IBSBF	Resistant leaves infected by Pseudomonas coronafaciens pv. garcae (Pcg)
S-None	Susceptible leaves that underwent no treatment to avoid potential wounding from the infiltration process
S-Mock	Susceptible leaves infiltrated with sterile distilled water
S-Pcg IBSBF	Susceptible leaves infected by Pseudomonas coronafaciens pv. garcae (Pcg)
QC	Quality Control
IS	Internal Standard
S/N	Signal-to-noise
RT or Rt	Retention time
Mz	Mass-to-charge
HC or HILIC	Hydrophilic interaction liquid chromatography
RP	Reverse phase chromatography
Column Name	Description
Average Rt (min)	Average retention time
Adduct type	Complex formed during ionization to produce mass-to-charge value
Acquisition type	Column and polarity used for LC-MS/MS analysis
Metabolite name	Name of annotated metabolite
Formula	Chemical formula of annotated metabolite
Database	MS-FINDER spectral libraries that matched to the experimental spectra
Ontology	General compound class of the annotated metabolite
Total score	Retention time and/or spectral similarity to the reference spectrum. LC-MS/MS values range between 0-10. Higher values have higher spectral matching.
INCHIKEY	International chemical identifier of the identified metabolite
SMILES	String of molecular structure of the identified metabolite
S/N average	Average signal-to-noise for aligned feature, calculated by dividing the intensity by the root mean square of the noise
MS1 isotopic spectrum	Spectrum of precursor ions. Peaks are represented as A:B - "A" represents mass-to-charge and "B" represents intensity of ion
MS/MS spectrum	Spectrum of product ions from selected precursor ion. Peaks are represented as A:B - "A" represents mass-to-charge and "B" represents intensity of ion

## Sheet: Table S3
Table S3. LC-MS/MS RP negative dataset obtained after applying an automatic data curation using MS-CleanR. The annotation is not considered.
						Peak Intensity
Average Rt(min)	Average Mz	Adduct type	S/N average	MS1 isotopic spectrum	MS/MS spectrum	Blank-1	QC-1	IS-1	R-None-1	R-None-2	R-None-3	R-None-4	R-None-5	R-None-6	R-None-7	S-None-1	S-None-2	S-None-3	S-None-4	S-None-5	S-None-6	Blank-2	QC-2	IS-2	R-Mock-1	R-Mock-2	R-Mock-3	R-Mock-4	R-Mock-5	R-Mock-6	R-Mock-7	S-Mock-1	S-Mock-2	S-Mock-3	S-Mock-4	S-Mock-5	S-Mock-6	S-Mock-7	Blank-3	QC-3	IS-3	R-Pcg IBSBF-1	R-Pcg IBSBF-2	R-Pcg IBSBF-3	R-Pcg IBSBF-4	R-Pcg IBSBF-5	R-Pcg IBSBF-6	R-Pcg IBSBF-7	S-Pcg IBSBF-1
2.314	71.0138	[M-H2O-H]-	138.26	71.01432:7156 72.01628:252 72.99340:3649	43.01885:272 44.99858:13723 45.39731:64 46.00152:218	18	1575	28	1993	3974	1358	1066	2545	2143	1435	906	1362	775	1112	1167	930	26	1729	16	1144	5441	1576	2569	1326	1448	1500	578	1508	902	810	1058	822	1062	9	1473	25	1342	1524	954	4329	1274	1070	1317	926
1.765	71.014	[M-H2O-H]-	334.8	71.01315:9198 72.01662:400 72.99235:986	41.00295:1369 45.63386:49	15	4354	19	5213	3370	7557	7471	6219	3837	5662	5254	3084	4373	4990	3632	5294	33	5006	28	6483	5213	4518	5817	5239	3414	4629	3078	3010	4882	4238	5635	2623	2896	18	4333	34	5623	4458	4709	3822	2387	5272	4230	3372
4.636	71.0141	[M-H]-	408.26	71.01328:7891 72.01525:301 72.99165:120	44.99803:16785 45.54288:64 45.64004:64 46.00135:206	16	5300	23	5562	4529	6509	942	4460	6295	7330	5826	5040	6744	1104	5130	5043	15	5731	22	1295	6501	5395	6004	5377	6396	6411	569	5540	4490	4024	6273	5565	4380	21	5916	20	5425	5696	5932	5750	4695	1037	5309	4021
4.566	73.0298	[M-H]-	68.68	73.02935:1430 74.03262:38 75.00850:95	44.99852:24025 45.12565:128 45.41839:99 46.00133:196 47.00200:102	7	575	10	481	911	568	1222	864	702	464	572	447	185	1109	431	431	18	565	16	1222	1061	682	1000	593	563	646	553	386	653	536	504	239	498	14	550	19	726	447	592	855	499	702	421	525
4.296	74.0236	[M-H]-	624.95	74.02420:2613 75.00018:31 75.00894:83 75.03622:30 75.21034:12 75.96125:18 76.03076:37 76.03941:135	44.99852:19592 45.41946:64 45.83966:74 46.00140:219 47.00229:141	3	2151	2578	2017	2042	2221	2067	2283	2232	2147	2254	2206	2077	2076	2212	2256	0	2104	2493	2097	1889	2177	2070	2280	2084	2218	2175	2051	2193	2279	1967	2061	2142	0	2076	2466	2028	2138	2028	1944	2201	2003	2071	2210
1.797	75.0086	[M-H]-	71.7	75.00861:1739 76.01127:143 76.03208:95	41.00272:218 44.99808:17246 46.00151:270 47.00161:106 68.99613:157	115	1345	134	1785	1442	1438	1274	1662	1650	1205	1148	1529	1172	1295	1576	1264	102	1614	136	1121	2001	1655	1703	1523	2045	1715	1431	1435	1386	1204	1236	1487	1094	86	1677	112	1712	1399	1170	1811	1583	1618	1226	1320
1.685	76.0313	[M-H]-	886.58	76.03185:37326 76.15514:12 76.18187:30 76.19814:18 76.28756:12 76.41273:12 76.45310:18 76.46073:18 76.47044:12 76.48027:12 76.50984:18 76.52175:18 76.53575:18 76.54661:12 76.59988:18 76.62342:12 76.63207:18 76.64002:18 76.64592:12 76.65299:18 76.67814:12 76.69351:24 76.71250:18 76.75563:12 76.77642:18 76.79463:24 76.80533:18 76.81998:12 76.91128:18 76.95227:12 76.96983:124 76.98747:72 77.00238:18…	41.99742:124 44.99852:20229 45.39112:64 45.73346:64 46.00119:201	0	1791	15830	1989	2339	2240	1716	2490	2027	1818	2250	2522	1948	2227	2643	1728	0	2384	19611	1991	1923	2305	1722	1916	1973	2244	1996	2103	2120	2444	2084	1476	1767	0	1855	16998	2154	1791	2127	2412	1982	2221	1813	1735
1.765	85.0289	[M-H]-	88.79	85.02936:1374 87.00883:1425	41.00307:183 62.96437:393 79.95771:67976 80.43395:110 80.91697:599 81.95297:2354	15	1086	17	1105	747	1694	1630	1511	1076	1357	1358	594	1220	1068	996	1356	13	1011	7	1287	965	1119	1422	1163	877	919	698	635	1092	895	1257	779	629	11	1199	18	1220	1083	968	605	593	1217	825	773
3.581	85.03	[M-H]-	107.55	85.02934:1504 86.03227:92 87.00929:712	44.99868:18527 45.32951:64 45.56903:77	10	879	8	1180	2143	793	280	1009	1349	641	387	779	516	163	789	542	16	899	18	243	2814	864	1463	618	1002	1709	188	1034	474	843	892	563	1171	11	981	14	849	1207	486	2333	1012	262	882	492
1.761	87.0084	[M-H]-	46.27	87.00884:1183 88.03982:538 88.98825:1924 89.02388:1853	41.00349:554 44.99845:9073 45.46659:38 46.00092:154 80.91603:1538	129	1374	101	1220	960	1682	1672	1440	1173	1382	1313	1041	1555	1175	886	1488	70	1438	85	1545	1409	1148	1573	1308	927	1130	819	874	1284	1165	1272	911	779	71	1076	92	1334	1027	1254	1193	917	1144	1294	953
3.589	87.009	[M-H]-	46.03	87.00873:1459 88.98830:1090 89.02472:364	44.99886:20589 45.12867:112 45.65489:64 45.78442:64 46.00200:174	101	626	74	792	1150	527	456	567	731	324	280	489	336	360	476	366	74	588	79	190	1463	612	753	436	611	680	188	668	313	467	594	335	748	72	637	62	517	679	336	1424	627	515	608	327
7.912	87.0446	[M-H]-	53.91	87.04463:2281 88.00333:69 88.04756:94 88.98715:54 89.02423:124	44.99773:7031	23	262	26	192	164	94	96	223	172	348	618	117	849	182	115	247	30	300	31	460	208	120	267	154	129	167	85	126	150	109	965	117	126	23	263	23	269	256	98	243	183	460	228	147
1.722	88.0399	[M-H]-	109.65	88.03908:3064 88.98768:1492 89.02410:286 89.04138:177	62.96350:10973 78.71869:794 78.95852:131227 79.12644:484 79.34329:182 79.44621:167 79.50957:304 80.21333:134 80.96128:640	3	1432	25	1021	572	1383	776	1405	890	1621	906	741	1828	943	795	1524	0	1365	4	2086	1938	983	1313	1236	1894	1221	871	1217	1456	1146	1596	1410	895	12	1448	17	2339	2248	2079	944	2028	2045	1970	2126
2.346	93.0342	[M-H]-	11.73	93.03410:1354 94.03738:98 94.97980:46 94.99199:19 95.02043:19	44.99805:24860 45.14997:74 45.31072:64 45.48825:64 45.61687:64 46.00072:266 47.00168:121	22	551	12	317	177	548	589	361	242	559	1157	454	1035	762	519	765	15	611	28	544	179	339	495	434	438	328	560	377	648	358	1070	456	280	23	518	26	556	458	576	252	226	563	416	653
1.923	93.0342	[M-H]-	18.32	93.03347:2079	44.99799:9215 46.00099:112 78.95752:399 93.03418:431	27	1331	16	876	1160	1292	1375	1576	1231	1740	1627	1344	1886	1778	1136	1869	15	1325	21	1234	1129	1434	2054	1542	1345	1213	1189	1730	1350	1214	2410	1256	1117	20	1398	8	1104	1057	1104	1406	1021	1340	1489	1325
12.045	93.0342	[M-H]-	50.34	93.03400:5327 94.03745:179 94.99297:47	44.99811:26570 45.13149:80 45.19381:80 45.37231:87 46.00112:164 47.00195:155	63	4083	75	2610	2601	6015	6077	4485	2774	8348	5565	1505	5363	3758	1527	4093	102	4613	52	10322	3339	3838	6312	5581	2594	3090	2004	1683	4473	3904	3248	2188	2238	79	4090	55	9531	5240	7018	3244	2898	8194	3674	4500
9.558	93.0343	[M-H]-	27.47	93.03401:6346 94.03729:424 94.99272:123 95.00994:49	44.99780:22358 45.35922:74 45.59540:74 46.00065:240	36	1415	39	739	415	1501	1690	2226	583	3981	2523	336	3428	1324	406	2347	26	1591	39	8879	769	747	2749	1192	778	860	284	465	885	385	2922	348	366	29	1369	31	2920	852	982	677	596	3062	721	718
5.775	93.0449	[M-H]-	15.08	93.04493:2213 93.06629:12 93.53023:12 93.63552:12 93.69872:12 93.71707:12 93.99259:12 94.01302:18 94.02459:12 94.04857:153 94.35103:12 94.98127:30 94.99409:37	44.99779:21315 45.32552:83 45.44109:93 46.00108:280 47.00116:126	64	361	70	363	234	242	28	176	134	247	246	192	235	41	137	243	50	352	104	62	537	164	133	281	176	165	54	158	270	250	187	315	336	7	323	71	135	396	155	156	184	14	270	310
4.356	100.04	[M-H]-	73.35	100.04018:1379 101.02370:32 101.04291:61 101.06072:220 102.01905:12 102.06712:18	44.99874:20990 45.46231:96 45.61445:64 45.80420:64 46.00218:166 47.00228:102	0	342	0	281	566	217	34	176	332	149	234	600	221	28	599	181	0	384	0	26	1180	561	711	323	273	375	58	332	211	323	246	312	334	0	315	0	215	339	213	443	315	24	300	225
1.767	101.025	[M-H]-	27.72	101.02384:1764 101.05911:240 102.05590:10150 103.00248:240 103.05905:403	41.00308:1078 45.32261:21 46.00143:173	31	985	37	1127	889	1561	1696	1145	1411	1390	1289	636	984	1019	855	1265	42	1699	60	1488	1017	904	1356	1377	858	1103	711	748	2303	1040	1054	792	649	38	1149	36	1310	954	1254	933	602	1072	895	788
1.788	102.055	[M-H]-	611.04	102.05539:11449 103.00137:129 103.05888:621 104.03404:129	41.99770:155 44.99794:17172 46.00060:173 47.00171:128	17	5514	4	8129	3432	8031	6854	5652	7486	5487	5941	4512	6582	6349	5036	7415	8	6726	17	7003	7178	5850	7212	5599	7010	5938	3920	5030	6443	6224	7712	6007	5014	19	6394	20	8008	6917	7312	3655	6988	7546	7228	7569
2.489	103.004	[M-H]-	90.2	103.00286:2813 103.02406:12 103.03974:30 103.05400:12 103.91978:18 104.00585:101 104.10670:12 105.00842:45 105.01817:60 105.04524:12	41.00274:505 45.50990:70 63.96189:4340 79.95670:16636 80.95586:149 81.95245:702	25	2045	46	1701	1630	1998	2159	1608	1771	2950	2160	2412	3213	1974	2169	2010	30	2126	134	2004	1862	1858	2023	1813	1641	1727	2248	1575	1977	2638	1749	2174	2618	28	2122	44	1552	1843	1728	1748	1672	1984	1598	1720
4.638	103.04	[M-H]-	435.38	103.04019:8871 104.04377:372 105.04399:157	44.99858:18175 45.43157:80 46.00185:453 47.00238:119 79.95692:159	37	10020	55	10132	8864	11859	3162	8572	10443	11742	10410	8744	11386	1967	9544	8645	26	10466	39	2418	10885	9909	10769	9941	10254	11138	1803	9143	7589	7040	10089	8902	8303	84	9805	39	10389	9507	11657	10710	8146	1771	8738	7360
1.688	104.034	[M-H]-	575.47	104.03485:3303 104.95303:272 105.03524:136 105.19578:136	34.96928:396 62.96391:3709 78.95871:40970 79.71354:735 79.95714:123177 80.46147:158 80.95979:985 81.95267:3914	37	1479	94	2036	400	1645	1667	1294	1384	1982	2319	640	3558	1385	1022	1184	56	1627	114	2259	727	680	701	907	2257	1468	1103	679	2036	1576	1134	1290	562	133	1403	125	1699	1132	1859	265	1399	1779	1538	1671
1.93	105.018	[M-H]-	141.12	105.01905:4162	44.99887:9042 45.71897:13	148	2340	110	2378	4995	2835	2651	1842	2080	2417	1048	1166	1125	1081	1221	1392	209	1711	109	2193	3830	3056	2965	2866	3089	3470	533	1813	1390	2688	1049	1620	1629	151	1963	115	2591	1514	1590	2723	1842	2298	1937	977
1.745	105.019	[M-H]-	91.07	105.01921:2358 106.02240:146 107.03551:73	44.99866:16752 45.30702:87 46.00169:210 62.96403:594 78.95899:4752 79.95746:8177 80.91676:580 81.95405:329	75	745	16	1478	707	661	696	597	1106	565	512	1245	480	614	1244	591	85	1002	15	586	1666	1033	650	897	963	1083	906	912	816	924	477	1359	1141	78	803	14	787	1020	897	1364	1146	679	875	620
12.761	107.05	[M-H]-	504.74	107.04992:8833 108.02154:125 108.05314:635 108.49138:31 108.98931:31 109.05338:61	65.03903:197 67.01811:184 79.05425:404 92.02596:3111 107.04969:20527	3	2512	3	1041	941	981	967	1208	953	1329	7104	3186	7445	4172	3973	5673	0	2753	3	1630	1723	1293	1344	1076	922	1787	2581	2453	3788	1981	4898	2218	3569	3	2678	0	1586	1407	837	1414	839	1339	1172	2496
8.625	109.029	[M-H]-	43.7	109.02929:3613 110.03262:298 111.00703:55 111.04107:27	53.04006:265 91.01925:595 109.02981:5320	6	853	7	577	646	817	705	929	559	1656	1054	542	2294	890	707	1012	14	824	6	1697	1110	521	1990	765	735	723	622	488	830	512	1502	896	679	3	844	13	829	560	742	675	430	1012	585	590
10.374	109.029	[M-H]-	44.68	109.02927:1622 110.03187:170	41.00317:2756 49.00810:92 67.01854:1158 91.01859:1082 109.02905:2373	4	461	0	280	281	202	255	277	220	221	183	0	81	144	24	156	0	463	4	373	262	651	521	946	352	542	143	48	201	185	152	334	230	14	599	2	2159	819	901	633	600	1069	946	545
3.586	111.008	[M-H]-	226.01	111.00805:3303 111.94490:74 112.01184:215 112.98349:83 113.01190:40	41.99798:148	23	5633	25	7318	12509	4636	1608	6054	7826	3688	2128	5572	2529	1526	5555	3169	36	5792	27	1381	17555	6308	8810	3720	6190	7782	1514	6705	2698	5083	6049	3195	7850	22	5868	28	5009	7116	3267	13175	6764	1532	5673	3024
3.698	111.009	[M-H]-	127.41	111.00818:4365 111.94829:91 112.01195:360 112.98586:37 113.01050:37	41.99816:151 71.01248:77	23	2292	25	3849	5748	4636	3911	2753	7826	1424	865	2952	1112	3544	2864	3169	36	2334	27	3828	10114	2812	4619	1810	2637	3130	3538	2555	1199	2067	2279	1114	7850	20	2168	24	2562	3048	1224	8331	3022	4946	3037	1401
2.113	112.052	[M-H]-	499.71	112.05151:1787 112.98507:91 113.02346:56 113.05388:80 114.02013:40 114.05610:29	41.01482:331 68.00316:99	0	1269	2111	900	1184	1177	1438	1453	1109	1134	1578	1214	1231	1451	1170	1230	0	1275	2466	1412	1347	1148	1149	1102	1063	1017	1839	1180	1416	1015	1284	1088	1366	0	1175	2232	1026	1268	1077	1274	1160	1596	1208	1278
1.998	112.052	[M-H]-	1121.08	112.05153:17714 112.71168:23 112.74321:15 112.91349:23 112.97062:30 112.98514:96 113.00096:15 113.02523:22 113.05423:568 113.56412:15 113.82394:15 114.01897:43 114.05461:38	41.01416:3502 68.99530:108	0	677	10039	305	759	504	338	833	972	432	857	545	329	263	560	525	0	382	10881	280	671	682	621	598	1043	672	588	748	710	509	458	602	944	0	838	9782	451	903	713	719	707	523	672	634
1.759	113.024	[M-H]-	134.7	113.02444:6140 113.94285:89 113.95166:134 114.02738:486 115.00298:134	41.00359:1030 44.99854:157 59.01413:845 71.01393:1855 72.99314:880 87.00899:3453 99.00828:372	25	5493	21	6003	4089	8483	8692	8132	3982	8103	7300	3394	6393	6301	4424	7840	45	5268	43	8536	5317	4506	7852	6618	4193	5088	3668	3238	6041	4963	6445	3427	3473	19	5241	22	6984	4782	5257	4522	2766	6106	4247	3726
4.635	115.003	[M-H]-	1312.97	115.00408:53063 116.00744:1723 116.92650:135 117.00812:748 117.01854:350	44.99828:219 71.01447:42655 72.01747:1018 73.01757:414 115.00400:7842	31	45095	48	52344	40823	53697	8091	41340	51239	57938	46114	41105	52646	9566	43685	38034	36	48118	49	11548	49818	47712	52892	46062	48380	48790	4497	43936	37823	33334	50833	41737	40215	33	46468	52	48565	46663	53258	53305	41238	8621	41402	33980
4.784	115.003	[M-H]-	1211.78	115.00367:44359 115.02663:122 116.00700:1444 117.00844:505 117.01890:171	31.99019:4137 71.01423:37206 73.01728:231	29	11684	31	15858	9774	14698	61523	10758	18525	16526	14068	14241	21997	43237	15034	13053	36	13453	45	61638	19206	13542	19948	16962	13101	13695	39429	15961	11581	9217	13927	14548	13629	40	13396	40	18295	13197	16489	20994	13159	53817	15723	16750
3.663	115.003	[M-H]-	37.7	115.00366:1033 115.04145:55 116.00660:73 116.92781:73	44.99790:140	31	1351	28	1134	1908	1091	1324	721	970	1419	1328	818	1459	755	976	1029	43	1358	26	1561	2377	1162	1791	1186	1222	1227	750	1027	720	469	1843	931	771	41	1201	35	1076	1154	1451	1829	894	1100	895	909
2.315	115.004	[M-H]-	234.75	115.00293:4140 115.03846:43 116.00619:201 116.03417:46 116.07072:312 116.92782:65 116.98207:26 117.00689:44 117.01800:160 117.05592:26	71.01333:5480	30	8789	80	11380	23228	7257	6433	17192	12756	8094	4095	7700	3945	5911	7231	5266	59	9622	86	6637	29540	9444	16382	7966	8877	8038	3105	8433	5394	4994	6044	4694	6261	42	8927	79	8021	8766	5194	23812	8389	6147	7688	4904
7.675	115.04	[M-H]-	41.96	115.03950:3791 115.91875:26 116.04348:310 116.92879:84 117.01800:148 117.04494:26 117.05558:40	41.00212:230 44.99783:197 69.03387:87	58	1242	91	676	832	733	724	530	706	794	1413	1884	3209	1545	1961	1914	61	1280	67	561	1211	1070	644	540	778	820	1401	956	2011	1552	1198	974	1234	68	1335	95	1056	672	731	1076	691	797	926	1800
4.483	117.019	[M-H]-	84.06	117.01863:5515 118.02293:150 118.03907:30 118.31029:12 118.92706:12 118.96731:12 118.99690:24 119.01653:502	71.01348:789 99.92513:192	58	4329	70	3520	6641	4637	2140	5686	5406	3704	3692	3120	2654	7828	3200	3128	49	4536	56	1384	9168	4830	7506	4099	3993	4630	900	2486	4273	4370	3099	2918	3381	50	4000	70	4925	3389	4373	6299	3957	704	2695	3005
1.731	118.05	[M-H]-	75.63	118.05108:1719 118.92998:260 118.99859:132 119.03479:783	41.99803:1272 44.99758:2 56.99779:113 59.01304:302 71.01320:1358 75.00791:84 88.03953:1226 99.00688:155	15	586	27	850	285	517	620	618	555	710	822	492	1183	843	499	708	32	654	16	981	890	414	644	454	868	538	476	431	944	637	834	621	303	45	592	32	762	420	565	365	511	791	340	648
4.297	119.017	[M-H]-	4242.78	119.01751:80709 119.17908:30 119.20623:49 119.22600:61 119.25866:22 119.26605:22 119.32455:37 119.33920:15 119.45045:15 119.46515:22 119.50341:15 119.55060:39 119.56634:22 119.58019:15 119.59082:22 119.60668:15 119.61740:30 119.62553:30 119.64263:30 119.66018:22 119.67545:30 119.71603:37 119.72314:22 119.73627:30 119.75589:37 119.77664:37 119.80080:15 119.81758:15 119.83335:30 119.84217:22 119.88…	43.01001:1180 72.00855:2504	0	58943	66810	51986	53149	60796	57781	58735	59913	59238	60977	55541	54998	53738	56826	62513	0	62350	67695	56790	53414	58159	58293	63602	60332	59507	58338	58765	60168	57512	52303	54667	54140	0	54757	60600	53252	52435	54668	50476	53187	51693	54316	54462
1.765	119.037	[M-H]-	52.23	119.03535:1191 119.05755:130	43.01963:882 55.01900:366 59.01420:988 71.01394:780 75.00879:1238 78.95901:10 87.00884:1257	6	615	6	707	443	850	729	940	569	643	847	597	821	780	656	1051	11	657	9	1024	684	684	706	686	577	619	449	487	1043	493	902	436	477	5	658	2	658	685	610	662	422	673	668	664
10.756	119.05	[M-H]-	85.32	119.05030:2309 120.05327:159	119.05017:6560	3	1143	0	474	429	1025	947	660	382	1414	1630	351	5078	1278	547	1238	0	854	0	2727	590	494	1266	533	474	522	476	540	795	324	2124	520	623	0	1263	0	1216	373	701	519	239	1099	524	468
8.744	119.05	[M-H]-	40.48	119.04994:1687 120.05251:157 120.98956:85 121.02967:142	44.99785:165 93.03438:204	0	352	0	244	184	321	359	315	284	389	854	262	1066	543	285	632	0	343	4	380	251	191	258	229	248	211	153	336	409	223	557	348	436	3	298	0	314	152	324	160	202	505	191	433
10.47	121.028	[M-H]-	41.52	121.02931:2611 122.03260:322	41.00349:136 92.02677:1122	150	1029	160	1012	1255	1468	1644	1374	1029	3166	1336	1022	2712	1154	1244	1441	159	1135	203	3347	1801	690	2060	1369	823	684	879	633	1302	688	1127	1123	1334	156	1596	199	1320	1129	945	715	679	1330	687	1053
6.574	125.024	[M-H]-	18.79	125.02375:1583 126.02722:127 126.98202:12 127.00120:30 127.03801:18	44.99784:130 79.01926:77	24	339	19	204	375	365	295	246	208	821	414	260	1391	297	301	404	15	426	23	929	574	248	1175	330	240	250	259	208	290	200	587	355	254	27	421	21	398	222	313	325	195	350	230	258
2.353	128.026	[M-H]-	344.54	128.02630:15905 128.63277:12 128.64745:12 128.87591:35 128.92876:12 128.95666:12 128.97393:61 128.99691:62 129.02850:586 129.05476:72 129.08956:18 129.57460:12 129.93855:12 130.01651:18 130.02810:41 130.03932:18	38.00343:221 41.99852:2887 58.00929:728 65.01425:286 85.02067:1174	8	3061	11267	3034	1666	4019	4287	2778	3433	3920	5398	4149	5364	4261	4116	4499	10	3532	11471	3776	1694	3988	2644	4019	3539	3713	5840	3605	4728	4521	4329	4750	4537	6	3766	11550	3786	3549	4476	1359	3443	4055	3769	4563
3.608	128.034	[M-H]-	120.65	128.03475:1517 129.01926:5374 130.02163:453	41.00347:239	98	1606	122	2054	772	2328	288	1391	1905	2679	1821	1110	2607	275	1117	2099	89	2016	137	362	1366	1502	1415	1947	2068	1376	166	1137	1540	1650	1325	2095	1240	6	1808	142	1741	1779	2030	967	1556	222	1823	2272
11.538	128.053	[M-H]-	765.4	128.05331:24942 128.51244:12 128.55304:12 128.59172:12 128.61276:12 128.68936:12 128.71453:18 128.99613:107 129.01706:61 129.05600:77 129.08916:18 129.09364:18 129.26740:12 129.49856:18 129.69088:12 129.94291:12 129.97173:12 129.98293:12 130.05699:101	44.99853:135 83.06012:344	0	9570	14030	10306	10450	10274	10275	10974	11195	11753	10432	10215	10643	10133	10652	10118	0	10598	15564	10908	11103	10501	10984	10709	10580	10125	9983	10248	9964	9105	10677	10541	9700	0	9926	15183	10017	9431	9540	9053	9672	10205	9433	9255
1.815	129.018	[M-H]-	46.52	129.01971:2432 129.03783:156 129.05454:94 130.02153:126 130.96735:94 131.03358:157 131.08130:63	59.01327:3099 75.00854:11675 79.95665:1009 87.00756:66 102.05547:3216	31	2343	155	2645	2184	3039	2990	3321	2118	2466	2818	2407	1518	3199	2670	2158	42	2500	70	1956	2782	2341	2325	2523	2293	2893	2264	2246	2665	1869	2144	2234	2204	45	2501	106	2743	2580	2616	2705	2024	2043	2490	2090
4.05	130.087	[M-H]-	96.02	130.08675:2066 130.96462:30 130.99140:105 131.03459:45 131.07053:18 131.08963:209 131.91462:62 132.09387:24	44.99741:133	0	181	0	77	59	73	473	97	64	285	139	157	532	900	168	180	0	204	3	1676	665	269	609	389	353	332	1823	215	558	403	263	476	270	2	203	0	182	75	247	182	141	595	90	157
4.475	130.087	[M-H]-	156.51	130.08676:1920 130.96564:45 130.99381:30 131.03408:33 131.09011:135 131.91428:76 132.09146:24	71.01328:952	9	664	0	236	212	331	49	363	262	783	383	207	1159	66	305	339	4	717	5	100	1116	811	1036	1084	1183	875	102	615	1925	1657	715	1697	818	0	618	6	329	192	677	299	265	31	181	336
3.907	130.087	[M-H]-	175.51	130.08676:3094 130.10681:12 130.96575:41 130.99559:46 131.03427:57 131.06960:30 131.08955:183 131.91515:68 132.08968:18	44.99804:224	0	1247	6	396	415	520	86	418	340	945	938	582	2203	185	566	770	3	1377	0	215	2803	1747	2423	1772	2508	2178	356	1394	3402	2775	1519	3469	1236	0	1312	0	662	350	1389	750	554	95	353	785
7.908	131.035	[M-H]-	51.49	131.03518:2968 131.91587:52 132.03893:245 132.99244:39 133.01494:82 133.04939:39	87.04470:163	86	2851	104	1489	1241	847	912	2332	1612	3699	5992	1049	9083	2046	1014	2453	88	2726	102	4643	1776	954	3147	1312	1693	1202	886	1156	1478	873	8823	1069	1469	82	2511	89	2809	1666	995	2035	1938	2985	1803	1507
1.701	131.046	[M-H]-	64.78	131.04592:5043 131.62533:314 131.64970:70 131.96027:105 132.02993:44582 132.06098:69 132.86764:176 132.94470:790 133.01363:140 133.03222:2341	41.99803:496 78.95868:3307	0	1675	19	3491	188	1859	1108	1006	2705	3396	961	839	853	1048	1360	1353	285	1494	6	2197	1506	815	410	1445	2607	1632	292	796	1120	573	428	1671	436	20	1468	19	2483	746	2082	205	2967	2793	1031	2233
10.607	131.07	[M-H]-	75.01	131.07076:7149 131.91524:112 132.07426:754 133.07450:75	85.06676:109	25	3435	28	1350	2392	1075	1097	1130	1629	686	9252	6569	2819	6511	6111	7343	29	3685	40	717	1944	2765	1092	1226	1952	2490	6362	4673	6513	5066	5260	3223	5682	19	3427	24	2563	2573	1640	3215	3297	1253	2109	7807
10.871	131.071	[M-H]-	25.5	131.07083:1263 133.00863:72	44.99809:170 92.02637:112	26	397	21	244	293	196	122	149	221	78	1052	763	482	861	725	749	28	495	24	197	258	474	148	185	185	394	752	689	789	822	535	508	548	33	458	23	276	341	286	547	378	232	414	1377
1.723	132.03	[M-H]-	955.02	132.02987:41168 132.06480:534 132.81346:66 132.86466:200 132.92678:66 132.94540:300 133.01480:395 133.03283:1761 133.23380:66 133.37730:66 134.03413:729	41.99803:1272 44.99758:2 56.99779:113 59.01304:302 71.01320:1358 75.00791:84 88.03953:1226 99.00688:155	28	18601	132	16263	6716	18415	9817	17656	11097	19400	12816	9647	31041	13050	9341	20774	42	19698	147	27431	24938	12261	18248	17934	23397	16570	9926	15118	20965	16597	22686	17882	11054	103	18106	171	31412	28927	29517	12491	27554	27038	23375	26868
4.636	133.013	[M-H]-	31.71	133.01357:1603	31.98986:4306 44.99760:233 71.01363:39129 72.01672:981 72.99121:132	25	1892	30	1854	1606	2194	297	1660	2055	2359	1762	1604	2459	376	1532	1695	31	1842	36	464	2148	1777	2150	1689	1801	1811	310	1706	1259	1277	2028	1568	1350	36	2000	32	1814	1680	2030	2058	1392	333	1612	1357
4.805	133.014	[M-H]-	27.92	133.01305:1904	31.98980:3815 44.99760:429 71.01357:34276 72.01683:831 73.01628:264	24	333	31	437	448	391	2916	378	683	439	490	425	678	1607	505	410	28	422	38	2425	720	357	688	442	400	444	1586	517	331	275	368	400	403	44	361	38	548	360	391	738	376	2090	408	436
2.311	133.014	[M-H]-	7468.9	133.01417:223114 133.17227:34 133.19427:51 133.21277:92 133.23633:87 133.27105:51 133.28445:51 133.34148:85 133.39846:34 133.41873:34 133.45686:34 133.50010:68 133.51513:51 133.54473:51 133.55533:51 133.56431:51 133.57498:51 133.59723:51 133.61718:51 133.62158:85 133.63203:51 133.64523:68 133.66020:85 133.67354:34 133.68978:68 133.70302:68 133.72040:51 133.74328:51 133.75429:86 133.76780:85 133.7…	41.00321:4054 43.01858:9129 44.99741:1339 59.01336:823 71.01316:12007 72.99249:5035 89.02366:742	46	258124	474	377491	708099	212560	190987	481931	383943	233145	118754	223732	118088	184604	230059	154871	597	281910	313	222532	838246	290939	505006	236773	272856	243504	89345	265589	160011	152226	174092	139194	183696	57	267097	670	226206	249546	146240	695080	241249	184080	217341	144952
11.042	133.029	[M-H]-	55.71	133.02874:1733 135.04469:620	44.99813:102	0	615	9	252	617	230	240	308	216	354	986	350	771	580	500	541	6	544	4	434	278	416	682	248	490	390	514	418	669	485	560	272	384	8	451	7	611	541	518	372	427	609	366	887
2.787	133.05	[M-H]-	75.5	133.05013:2823 134.01490:18 134.03432:18 134.05382:199 134.86481:42 134.98842:18 135.00698:31 135.04314:24 135.05432:38	44.99736:210 71.01426:130	4	3660	9	2587	2531	2664	1846	2096	2294	4198	3879	4099	10970	2679	4501	2835	1	3786	9	1860	4960	3175	5240	2212	3498	2924	2890	2515	5300	7232	4585	3822	3328	14	3597	12	3093	3541	3105	3581	1996	2094	2517	4190
7.99	133.05	[M-H]-	46.58	133.05024:3252 134.05360:197 135.00506:69 135.02793:56 135.04489:56 135.05578:45	71.01346:122	5	1732	10	3636	1300	703	805	645	4109	149	444	1850	331	404	1772	478	4	1872	12	229	1399	7717	279	2061	4029	5288	1113	1710	590	1828	232	2619	2262	10	1921	15	769	3071	1432	2984	4740	502	2625	506
4.047	133.051	[M-H]-	110.54	133.05019:11205 133.68722:12 133.81837:18 134.05303:654 134.86285:153 134.95712:24 134.99352:18 135.00723:33 135.02887:18 135.04307:30 135.05473:105	44.99767:263 71.01298:252	0	5514	16	9860	5155	4685	606	4788	9667	4189	2077	9229	3365	481	8268	2629	7	6677	8	361	5747	13015	3453	7960	11503	10343	601	5736	4580	6804	2914	10053	4766	10	6145	8	5333	6634	6415	8468	7519	288	6500	4352
4.189	133.051	[M-H]-	98.64	133.05016:8497 133.25165:12 133.71734:12 134.00851:1241 134.05293:434 134.86416:181 134.89980:12 134.98836:18 135.00665:72 135.02970:18 135.05431:137	41.00306:169 44.99751:219 71.01280:181 89.02344:74	8	552	16	1153	451	461	7569	479	935	414	272	1121	344	5319	1207	425	16	630	3	5878	803	1206	476	1217	1053	913	5252	576	539	608	260	620	696	12	524	10	925	757	653	1327	883	6409	925	619
7.674	133.051	[M-H]-	52.1	133.05022:7432 133.72574:28 134.03531:28 134.05303:454 135.00640:197 135.02538:69 135.04893:193	41.99888:213 55.01902:138 85.02860:80 99.92542:106	21	2953	16	1767	2184	1614	1306	1277	1843	1883	3958	4408	8339	3852	4304	5295	20	3245	26	1448	2796	2008	1701	1042	1929	1653	3395	2217	5570	3996	3339	2282	3186	14	2905	27	2802	2014	1658	2141	1465	1688	2374	4518
4.292	134.009	[M-H]-	225.75	134.00834:6155 134.05405:18 134.72421:12 134.86301:130 134.99143:18 135.01083:236 135.02884:32 135.04483:32 136.02403:197 136.03967:12	72.00789:1782 74.02343:401 100.03907:228 134.00842:26	8	5808	5957	5409	5657	5997	5694	5817	6310	6235	6314	6227	5904	5971	6502	6289	0	6136	5997	5908	6064	5895	6103	5768	5868	6323	6115	6210	5889	6239	5904	5836	5912	0	6124	6052	5834	5879	5301	5609	5814	5861	5265	5322
3.398	134.047	[M-H]-	435.51	134.04723:33584 134.27315:12 134.33988:12 134.52307:12 134.60922:18 134.63010:18 134.67786:18 134.72594:18 134.73328:12 134.74538:18 134.78766:12 134.85726:12 134.89390:18 134.98922:24 135.01165:45 135.04947:1403 135.06949:12 135.16562:12 135.24583:18 135.62400:12 135.63872:12 135.71438:18 135.78679:12 135.82443:12 135.97423:12 136.01417:30 136.05184:130 136.14378:12	66.00933:152 107.03540:3126	0	1950	7	3446	726	2875	25019	2322	1551	4292	2315	1173	5697	15157	1361	2672	21	2375	13	38404	4098	1051	6788	3029	2087	1676	5547	395	2432	1454	3307	1570	1292	4	2047	3	5766	1672	2566	1762	920	28797	1891	1140
3.267	134.047	[M-H]-	445.52	134.04697:32065 134.24845:24 134.27042:12 134.48613:12 134.60994:12 134.62937:18 134.64310:12 134.67675:12 134.69530:18 134.71669:12 134.79983:12 134.84341:12 134.86525:33 134.91958:18 134.98628:33 135.00626:30 135.02689:29 135.04917:1516 135.07554:12 135.12769:18 135.24290:12 135.28847:12 135.30089:12 135.31996:18 135.52315:12 135.55620:12 135.62536:18 135.63762:12 135.66965:18 135.81760:12 135.…	57.03474:35 92.02546:1369 107.03579:2869	0	16836	7	20374	6128	27343	1756	19803	12907	37175	16203	6332	45923	840	6910	13485	21	17930	10	1037	19039	7005	32019	16652	18827	13520	354	3124	15947	8619	22692	13176	6085	0	15888	12	27351	11837	16711	6723	5090	647	10047	5782
10.376	135.007	[M-H2O-H]-	4.22	135.00930:1824 135.04201:119 136.01184:199 137.02338:120	41.00296:2338 65.03882:1013 91.01801:893 109.02819:2021	44	535	61	313	451	399	396	403	316	275	254	136	200	156	161	272	72	571	53	454	411	747	624	980	473	549	202	146	276	274	170	343	300	60	470	60	2289	923	1042	672	643	1097	1194	576
1.82	135.029	[M-H]-	145.63	135.02929:46179 135.81180:108 136.03232:1595 136.05042:107 136.86171:72 137.03327:1029	41.00290:683 59.01326:2256 71.01256:2119 75.00808:8735 87.00784:81	74	28576	148	51573	50010	32153	37307	26737	57997	18642	16346	29409	17916	26740	29369	16514	38	30597	52	23164	59832	31420	37810	36959	54245	40432	24262	44765	31675	26140	28403	35892	22974	13	27836	142	19879	19388	23014	46317	26212	16096	22109	21059
8.416	135.045	[M-H]-	5.1	135.04465:1302 136.04734:333 137.00555:71 137.02307:71	44.99809:114 92.02604:161 99.92474:137	28	600	33	715	364	409	466	316	743	151	474	382	194	463	476	479	34	673	32	501	298	1045	371	681	701	899	478	447	456	506	404	432	557	31	510	34	905	1017	685	798	1251	625	976	476
11.965	135.045	[M-H]-	49.91	135.04484:18454 135.32620:45 136.04794:1673 137.02345:265 137.05058:163	44.99804:134 89.03916:223 93.03287:272 108.02004:219	49	10535	64	6688	18231	3881	4349	5399	8408	3818	13256	6346	6415	5951	6034	8132	59	10640	54	6390	12638	19830	14364	5577	13060	16432	7546	8074	8120	3530	15629	4532	8772	52	11012	62	8617	14803	13303	23874	15594	8046	15208	14087
7.836	135.045	[M-H]-	7.56	135.04478:2848 136.01933:31 136.04824:275 136.99154:31 137.00685:78 137.02340:93	44.99732:154 55.01796:102 99.92563:136 108.01912:96	32	739	44	376	868	185	280	382	446	205	929	277	426	446	342	621	35	716	53	223	400	1089	593	241	655	903	682	518	733	336	1403	267	680	36	629	39	729	1130	956	1450	897	509	908	906
9.642	135.045	[M-H]-	5.74	135.04479:1921 136.04758:163 137.02365:372	44.99810:186 71.05051:111 93.03327:232 108.02184:358	34	911	37	1036	724	1230	1241	624	1373	676	801	605	383	710	333	1409	39	1037	43	1758	545	1593	1368	1418	1308	1368	252	434	1363	621	836	386	386	32	931	40	2027	1632	1476	788	1754	1817	1728	868
10.737	135.045	[M-H]-	35.1	135.04527:4886 136.04800:666 137.00117:120 137.02378:120	93.03417:707 108.02064:139	122	5236	117	6080	2365	11452	14503	4198	5495	16063	3912	953	9889	2530	1090	4483	136	5865	165	71116	3299	7207	13778	8552	4466	5230	1195	965	2265	1276	8290	1214	1926	105	5393	147	14615	6450	7292	3885	4409	20056	5773	1719
9.854	135.045	[M-H]-	13.04	135.04442:6765 136.04702:634 137.02388:150	76.96923:71 99.92486:93 135.04393:131	39	2543	46	1796	2872	1077	945	1745	1777	875	4708	1561	2143	2053	1824	2561	47	3226	40	1467	1713	3656	2917	1002	2516	3590	2928	2427	2780	2063	5117	1204	2653	48	3007	39	2724	3129	2518	3522	3014	2046	3162	3204
1.81	136.033	[M-H]-	102.19	136.04320:9049 136.06551:31 136.86110:49 137.00583:49 137.02360:65 137.04542:81 138.00382:33 138.01584:65 138.02101:65 138.04708:184	44.99745:161 78.95941:157	3	98	4332	2310	2238	1680	1613	1360	2428	531	169	1525	168	1436	1422	683	8	1113	5189	332	2571	1481	1696	1900	2594	2240	72	1944	1514	1484	1175	1578	1171	13	746	4859	161	888	355	1837	468	10	19	1051
9.56	137.023	[M-H]-	81.86	137.02433:16627 138.02804:1107 138.98559:56 139.00531:56 139.02779:333	65.03956:550 75.02354:114 93.03467:9618	121	4053	96	2301	1541	4390	5489	7583	2244	11164	8241	1033	9463	3885	1489	6346	126	4536	106	27622	2957	2362	9345	3112	2218	1913	1134	1133	3098	1205	9655	1122	1446	102	4803	101	8843	2356	2842	2133	1938	8706	2098	3141
9.376	137.024	[M-H]-	323.73	137.02414:38449 137.60359:52 137.69916:52 137.90442:52 137.94070:52 138.02786:2403 138.98266:78 139.00365:77 139.02845:403 139.07332:138	53.03865:260 92.02580:878 95.01318:83 108.02128:2866	86	22625	247	22103	30290	22171	21996	21064	23565	25686	25966	25560	25144	21721	19951	25619	155	26509	110	23672	43476	23274	29324	23760	23771	21605	21730	21454	26748	17831	30300	22172	15550	130	24081	274	19172	20134	23269	23231	26216	19761	21301	29331
12.044	137.024	[M-H]-	183.73	137.02425:21597 137.05996:247 138.02694:1791 138.66015:44 139.00020:44 139.02904:202	65.03901:1542 75.02369:207 93.03473:14268	196	14210	160	8361	8867	21813	21339	14722	9125	28009	18013	4866	17775	11995	4732	14100	249	14368	164	38678	11143	12354	22383	19418	8719	10263	6842	4999	17030	14274	10418	6815	8372	189	14687	194	31514	16386	23763	9785	10879	26699	11625	14858
2.337	137.024	[M-H]-	18.06	137.02366:3510 137.06452:33 137.08164:33 137.54292:22 137.58245:22 137.63682:22 137.69037:22 137.88800:33 137.95005:22 138.02658:327 138.05565:200 138.66191:22 138.98226:64 139.00090:64 139.03262:87 139.05661:22	41.00260:1710 43.01843:22 59.01263:486 71.01321:6711 85.01978:578 93.03361:416	59	1174	164	742	510	1292	1089	851	573	1168	2242	1044	2224	1528	1164	1628	54	1186	216	1169	416	771	942	1019	819	768	1144	743	1458	782	2168	1104	750	53	1224	214	1270	1252	1148	402	610	1230	932	1572
2.201	138.056	[M-H]-	113.38	138.05634:5627 138.08504:11 139.00438:24 139.03119:24 139.03857:18 139.05959:457 139.28494:12 139.87230:12 140.03465:95 140.06072:40	41.00360:267 43.01926:381	0	4309	0	4696	3316	4357	4756	2794	4630	3819	3804	3902	4142	3856	3804	4233	0	4534	0	4939	2759	4844	3810	3394	5087	5289	2246	2510	3065	4652	3959	3289	1738	0	4175	0	4889	3699	4890	2362	3802	4225	4526	3355
4.359	142.05	[M-H]-	218.67	142.05090:8154 142.08210:17 142.89202:12 142.99512:30 143.03347:48 143.05412:428 143.49367:12 143.98028:12 144.05518:79	41.00264:423 44.99780:319 58.02885:194 72.00777:823 76.03846:174 85.02871:178 87.00772:205 100.03926:334	0	4103	11	3668	7023	2331	282	2026	3618	1824	2236	6507	2949	304	6726	2245	3	4518	4	216	14088	6558	8268	4023	3543	4980	740	4142	2658	3865	2046	3726	4122	0	3948	10	2676	4304	2518	5237	3618	276	3947	2532
4.488	142.051	[M-H]-	69.19	142.05057:2600 142.99197:24 143.00727:12 143.03421:43 143.05330:192 143.06910:56 143.10589:24 143.86930:12 144.03865:12 144.06213:33	41.00348:118 54.03363:115 58.02919:115	0	833	0	856	1541	443	1165	376	758	443	490	1588	641	1457	1693	550	6	963	0	1455	4344	1650	2421	1097	830	1244	2476	932	719	1028	586	813	1127	0	979	0	852	1011	643	1806	985	1297	1104	736
10.199	142.066	[M-H]-	122.43	142.06500:4929 142.99003:203 143.06870:995	41.00339:51 44.99833:205 59.01255:103 66.99728:103 68.99391:103 75.00187:51 76.97102:51 78.96569:51 78.99814:51 79.00340:51 79.95469:51 90.99664:51 91.01778:51 92.99630:103 93.03559:51 99.92443:256 101.05978:51 104.99548:51 108.02037:103 116.04992:154 116.99345:103 140.04631:51 142.06624:470	3	2058	0	798	990	862	993	810	827	1058	3969	2952	3627	2764	2962	3007	0	2265	0	1063	944	1053	990	814	1014	1019	2787	2166	2149	2419	3012	1640	2804	3	2306	0	1655	1209	1172	1160	1031	1497	1435	2880
9.497	142.066	[M-H]-	47.04	142.06562:1033 142.99175:117 143.07120:234	93.03431:213 119.05169:80	3	531	0	147	127	224	200	189	174	220	1045	679	951	654	658	946	0	502	0	337	195	276	360	244	178	251	583	502	634	509	470	512	636	0	594	0	237	207	202	219	128	310	182	615
8.424	142.067	[M-H]-	53.69	142.06615:2551 143.06911:392	44.99775:128 99.92393:119	0	616	0	76	64	202	118	76	51	168	1277	566	1664	948	642	1114	0	543	0	174	40	71	76	50	25	58	785	570	831	471	855	394	578	0	471	0	125	46	127	70	92	155	30	697
1.763	143.035	[M-H]-	31.33	143.03487:3107 144.03767:201 145.01379:497 145.04544:73 145.06158:8179	41.99741:22 44.99768:2 55.01816:166 59.01324:185 71.01319:1614 87.00779:1209 102.05521:3	26	1603	73	1565	1114	2497	2615	2287	1297	1839	1857	1017	1686	1811	1200	2377	32	1677	51	2162	1496	1435	2115	1892	1249	1614	1235	1028	1839	1324	1838	1040	1108	29	1718	20	1935	1553	1561	1329	924	2102	1504	1207
9.613	143.071	[M-H]-	21.74	143.07095:1664 143.10337:90 144.07186:225 144.99035:90 145.05014:180	44.99763:333 71.04982:208 93.03274:192 99.04465:229 117.05548:96	77	771	59	837	990	563	940	682	1017	422	538	773	448	513	661	595	66	649	52	436	700	1117	539	421	967	835	731	586	571	828	572	646	701	66	823	68	1788	899	760	1102	988	633	854	509
1.662	144.019	[M-H]-	230.42	144.01860:4621 144.56417:12 144.58696:12 144.92152:12 144.97576:66 144.99143:198 145.02107:89 145.05064:114 145.08598:24 145.92861:24 145.94400:18 145.96873:12 146.00757:18 146.02342:66	44.99807:3262	0	519	1702	478	594	766	327	579	174	334	554	208	376	319	248	531	0	414	1892	491	368	263	2021	455	414	336	277	333	406	123	536	347	336	0	416	2067	880	958	584	876	264	473	969	565
7.617	144.03	[M-H]-	45.39	144.02998:4763 144.06508:90 144.99155:166 145.01310:74 145.03258:221 145.04966:162 145.08648:30 146.03386:92 146.04407:74	41.99840:237 44.99816:236 57.03401:96 68.01344:128 87.00781:74	36	1546	33	2045	1759	1794	1934	1699	2199	2279	1022	796	1228	887	644	1163	35	1729	29	2069	2171	2374	2228	2197	2160	2334	664	484	1031	505	763	473	429	31	1329	31	2649	2185	1539	2435	2194	1965	1856	846
2.026	144.03	[M-H]-	62.49	144.03003:17364 145.01382:337 145.03306:970 145.04975:319 146.03869:319	43.01908:1888	19	2046	6	1713	1720	1600	1331	2284	1743	3180	1881	1361	2787	1214	1134	1326	18	2194	8	4644	1238	1724	2086	2242	1940	2711	1149	1229	870	1176	4882	700	953	3	2175	25	2347	1774	1631	14666	1664	2068	1851	989
11.949	144.045	[M-H]-	68.66	144.04495:4840 144.94331:62 144.99083:168 145.00703:83 145.04841:626 145.08561:139 146.04781:62	44.99879:183 89.03954:258 93.03447:147 115.04244:203	30	819	25	477	760	1876	1300	531	375	5527	1878	456	2642	1070	378	1005	22	918	41	4475	3176	520	3307	1396	619	477	520	299	1064	485	529	799	409	38	944	23	624	611	766	548	574	1389	199	544
11.122	144.045	[M-H]-	65.6	144.04527:3803 144.99337:97 145.00818:73 145.04931:531 146.05430:48	99.92488:148 115.04113:93	0	323	0	41	36	77	87	18	16	296	1648	503	2156	706	433	983	0	364	0	153	79	0	78	31	0	0	533	370	572	217	499	361	404	4	343	3	63	0	49	0	0	93	0	505
7.147	144.066	[M-H]-	27.87	144.06611:1366 144.86937:24 144.92158:24 144.99090:81 145.01190:24 145.04958:118 145.06950:95 145.08571:44 145.85955:12 145.93478:18 146.05128:12 146.07059:18	44.99788:131	7	708	3	1192	990	736	35	794	1272	816	679	861	696	65	832	621	3	750	13	34	845	1219	695	959	1067	1207	36	745	779	435	322	1547	519	3	762	4	720	700	695	1033	836	28	635	581
2.571	145.014	[M-H]-	8.49	145.01340:1300 145.05010:114 146.01586:68 146.04607:53 146.93721:111 146.96038:35 146.98611:76 147.01390:12 147.02837:123 147.06513:71	44.99720:169 63.96140:173 79.95658:637	0	722	22	440	880	751	1102	732	624	628	689	637	376	789	726	601	9	606	20	1132	1622	424	1575	660	480	399	571	366	520	596	1105	400	556	21	667	21	769	543	592	725	444	668	584	719
1.744	145.061	[M-H]-	21.65	145.06119:3206 145.59592:279 146.04566:47393 146.99153:122 147.02869:1349 147.04861:3017 147.07207:81	41.00298:1006 44.99795:60 56.99766:86 59.01357:414 71.01341:2245 78.95824:49 87.00826:2739 102.05557:5313	0	2554	27	2811	531	2052	1268	1892	1878	2582	3702	1011	5746	2062	1468	3478	276	2329	24	2794	2165	1062	1710	1174	3892	2378	1510	1140	3232	3132	2226	2622	1626	0	2824	4	3596	4253	3263	901	2570	3014	2468	2798
11.702	145.087	[M-H]-	13.35	145.08675:1979 146.08898:245 146.93721:113 146.98798:113 147.02693:85 147.04515:85	44.99767:148 92.99654:83	26	1518	28	1503	1420	955	862	1251	1713	982	2001	1793	1328	1580	1737	1328	23	1730	28	1354	1660	1868	1050	1152	1531	1642	1382	1121	1806	1076	1336	1113	1239	28	1433	32	1773	1517	1348	2516	1546	1007	1153	1600
1.787	146.046	[M-H]-	8356.74	146.04576:280452 146.25223:90 146.45988:90 146.47856:135 146.51901:90 146.59663:135 146.65329:135 146.70370:135 146.75180:135 146.76208:90 146.77782:135 146.80170:180 146.81017:135 146.82971:135 146.85154:135 146.85920:90 146.92264:135 146.95197:90 146.98602:90 146.99879:135 147.02866:578 147.04858:11997 147.07629:89 147.09331:90 147.12738:90 147.13590:135 147.15804:90 147.19293:135 147.26613:135…	41.00264:966 55.01811:1091 59.01317:2292 75.00830:7439 79.95685:929 85.02842:535 99.00803:362 102.05585:8536 128.03499:1373	30	125829	68	162585	64714	170152	147503	113774	147702	115416	118243	80141	119711	126886	88671	154699	42	128295	44	152576	134792	102256	136658	124461	141392	119772	78743	92438	135070	126250	154126	109637	89009	50	125075	72	165131	148006	153351	70402	120389	158072	130558	137699
3.587	147.029	[M-H]-	14.42	147.02947:3608 148.03244:218	31.99104:103 39.02390:256 41.00314:205 41.99829:103 43.01785:51 44.99762:256 45.99213:51 55.02075:51 57.03513:154 59.01432:154 66.03673:51 67.01830:103 71.01514:154 72.99643:51 79.95902:51 85.03035:103 87.00931:103 99.92606:154	35	1394	28	1612	2838	1055	496	1352	1914	987	681	1299	762	429	1323	880	46	1506	49	406	3659	1466	2066	1009	1510	1658	387	1544	671	1270	1398	907	1680	51	1324	55	1131	1635	740	2675	1429	416	1204	855
2.874	147.03	[M-H]-	10.72	147.02941:3173 147.06564:56 148.03194:172 148.06180:18 148.95314:31 148.99028:18 149.00673:30 149.03405:78 149.04389:38	57.03334:150 73.02822:138 79.95580:93 85.02877:90	38	1127	33	1145	987	927	864	1076	1212	807	866	1117	1206	933	1251	890	44	1182	56	1478	1648	1036	1249	923	1215	1272	701	1194	1004	933	1954	891	1010	45	1146	60	1694	1138	1108	1541	1381	1403	1128	828
3.091	147.03	[M-H]-	14.89	147.02966:1758 147.06520:67 148.03304:92 148.06177:562 148.95384:18 148.98913:18 149.00546:30 149.02794:49 149.04396:12 149.06349:37	44.99814:203	28	1263	41	1508	2420	1399	1038	2116	1728	1560	988	1136	1376	1161	1295	1095	43	1484	39	2116	4050	1585	3620	1582	1661	1481	563	1462	1380	1050	1928	1137	927	73	1479	53	1330	1293	910	2679	1156	1054	1100	1034
4.791	147.03	[M-H]-	4666.77	147.02975:893129 147.06669:284 147.09062:118 147.20306:118 147.21232:294 147.24446:353 147.26764:294 147.30738:297 147.31852:118 147.33940:118 147.37145:235 147.47240:118 147.54149:118 147.57380:463 147.59711:176 147.63304:235 147.64898:118 147.66109:235 147.69583:294 147.72094:117 147.73073:294 147.75105:235 147.76863:117 147.78183:235 147.80564:176 147.85705:176 147.86877:235 147.88679:308 147.…	31.98987:5715 41.00295:496 43.01857:452 44.99742:363 71.01356:57885 71.43014:107 71.56360:96 72.01662:1660 73.01792:222 103.03921:4714	25	162125	152	213027	122666	207458	827369	144924	184112	237816	190795	181735	208747	593884	143446	190895	60	193527	65	797837	259161	175245	254793	225861	186757	198786	569266	165179	151778	119837	184083	134995	184844	58	171963	112	261280	181999	213602	272960	178863	742819	192920	159062
4.324	147.03	[M-H]-	148.16	147.02961:33537 147.08069:12 147.24134:18 147.37019:18 147.44456:12 147.49921:24 147.52216:12 147.57283:18 147.70912:24 147.72607:12 147.73570:18 147.78753:12 147.82796:18 147.88059:12 147.92500:12 147.93503:18 148.01010:12 148.03265:1430 148.07193:12 148.15213:18 148.31642:18 148.43617:12 148.56895:18 148.63129:12 148.65818:18 148.73949:18 148.77915:24 148.85489:24 148.95850:12 148.98335:12 149.…	57.03398:858 87.00805:1879	52	26312	70	38480	38510	20383	22993	30601	39134	31948	19307	41843	35211	31147	37558	13624	61	31855	78	29213	48162	35762	28787	20766	41292	39614	29918	48453	25925	26995	11782	38667	35177	63	29037	101	19807	26000	21149	47534	22945	17692	22826	18489
4.24	147.03	[M-H]-	242.45	147.03014:48464 147.24172:18 147.25923:12 147.31462:12 147.52180:12 147.58108:18 147.60178:18 147.62856:18 147.64123:12 147.68901:12 147.70594:12 147.75153:12 147.80356:12 147.81718:24 147.84693:12 147.86998:12 147.88621:12 147.90670:12 147.92207:12 147.98089:24 148.01400:23 148.03314:1921 148.06388:12 148.08821:18 148.11857:12 148.13481:12 148.23645:18 148.29382:12 148.32337:12 148.34513:12 148.…	43.01008:158 57.03467:1336 85.02906:1368 87.00895:2647 90.01823:4	37	26312	70	38480	38510	20383	22993	30601	39134	31948	19307	41843	35211	31147	37558	13624	54	31855	111	29213	48162	35762	28787	20766	41292	39614	29918	48453	25925	26995	28941	38667	35177	63	29037	101	19807	26000	21149	47534	22945	17692	22826	18489
4.635	147.031	[M-H]-	6520.81	147.03023:593431 147.21989:129 147.23939:233 147.25803:252 147.30944:129 147.37162:129 147.42989:86 147.51564:129 147.52911:129 147.53952:172 147.55285:129 147.56520:129 147.57782:215 147.59601:172 147.62623:215 147.65692:129 147.67340:172 147.69314:172 147.70854:215 147.72412:129 147.74498:172 147.75355:217 147.76786:215 147.78078:172 147.79766:172 147.82100:235 147.86803:172 147.88989:129 147.9…	43.01862:276 71.01393:38006 72.01657:1053 73.01706:330 87.00810:109	57	621876	192	652600	526395	760227	101933	530863	636990	853761	688301	535509	712631	121958	584736	544821	60	688182	161	148936	672592	608000	665473	595751	666183	685265	59695	609750	485460	463793	692682	595320	547398	73	625706	284	682276	652414	697535	672905	534451	108724	575743	481852
11.265	147.045	[M-H]-	10.59	147.04446:2886 147.06468:96 148.04916:456 149.00309:64 149.02143:129 149.05979:310	44.99754:131 72.99327:87 99.92433:93 119.05011:96	0	1188	3	717	686	602	643	400	943	297	1870	1391	1032	1348	1630	1509	7	1079	8	482	615	1295	560	856	715	925	1615	1662	1526	1587	1384	908	1433	3	1028	8	690	862	711	1318	1114	654	803	1367
8.842	147.066	[M-H]-	13.55	147.06611:1756 147.08714:61 148.06900:123 149.00440:62	41.00323:154 41.99974:103 44.99832:205 54.99604:51 55.02104:51 68.99629:51 69.03421:103 69.99965:51 77.03669:51 78.95828:103 80.99947:51 81.03423:51 92.02933:103 92.99430:103 93.03450:103 99.92681:256 100.92563:103 108.02088:205 109.02704:51 116.92854:51 123.00716:103 144.05164:51	83	571	77	667	738	335	521	384	695	223	380	895	464	384	717	311	84	621	91	344	754	898	416	414	588	1314	722	642	438	656	616	397	566	86	479	90	584	493	415	970	605	523	526	589
8.517	147.066	[M-H]-	31.6	147.06582:1594 148.06813:124 149.00530:51 149.06397:38	85.02985:64	81	3667	84	5604	2663	1494	1947	1937	6193	768	967	5886	887	1933	4965	1334	81	3541	84	1102	2433	11028	662	3360	6896	8387	2911	4050	2047	3362	1157	5202	4354	67	3351	79	2059	3403	2554	5512	7512	1482	3914	2372
9.796	149.026	[M-H]-	22.37	149.02569:8584 149.05953:379	44.99769:150 77.03893:96	32	410	25	350	466	201	209	407	392	210	242	548	180	322	555	246	40	555	32	136	269	1105	237	140	757	527	830	784	680	486	319	238	557	48	512	27	418	838	554	1170	897	302	1067	683
2.136	149.045	[M-H]-	103.46	149.04517:6520 149.95586:12 150.00107:51 150.04918:311 150.28109:12 150.98119:30 151.00713:24 151.02577:12 151.04971:107	43.01871:281 71.01286:203 89.02480:115	3	4560	3	5695	4821	3920	3251	3029	6182	2840	2153	5159	2172	1720	4477	2364	1	4675	1	2458	5868	8346	3491	4517	6804	7490	3734	4076	2881	6082	1748	6021	5066	0	4522	9	4113	5773	4925	6291	7882	2883	5947	2727
1.967	149.045	[M-H]-	98.99	149.04372:7818 150.04733:862	43.01803:262 59.01270:142 71.01277:146 78.03385:157 89.02396:112	10	5224	38	6892	7973	4982	4448	5680	7125	5108	4026	5244	4128	4101	4898	4637	180	5873	21	3925	7233	8708	6250	5883	8408	10316	4170	5604	4333	5074	4500	5398	6495	22	5495	51	4738	7154	5324	10515	6297	4155	7515	3539
3.329	150.042	[M-H]-	73.52	150.04198:1487 150.09005:12 150.98596:24 151.00277:24 151.04378:96 152.03494:47 152.04500:18	44.99839:138 65.01441:166 71.01361:96 92.02561:302 107.03621:491	69	632	84	351	394	782	598	356	298	2078	586	288	1729	437	264	495	4	723	85	482	794	406	1316	629	576	491	442	311	406	345	920	366	445	0	763	80	639	512	588	507	313	178	391	584
3.434	150.042	[M-H]-	90.61	150.04203:2898 150.98702:37 151.00237:42 151.04439:233 151.07504:12 151.97486:12 152.00430:12 152.03450:50 152.04585:30	44.99841:69 57.03451:102 66.01041:526 92.02541:1674	12	97	84	121	62	129	598	69	55	453	106	81	457	437	78	495	4	112	45	2565	246	87	345	142	101	92	442	57	88	78	154	72	119	39	104	80	152	99	106	161	121	998	106	149
8.882	151.039	[M-H]-	30.11	151.04001:3296 152.04298:383 152.99732:118 153.01812:104 153.04390:52	44.99851:149 92.02687:382	63	857	86	569	590	1054	1051	635	617	1770	1374	482	2068	849	520	1407	46	903	53	1929	974	571	1191	614	512	488	522	425	974	565	1572	477	701	64	917	86	984	556	574	634	425	1313	646	663
9.695	151.04	[M-H]-	60.15	151.03986:3398 152.04285:327 153.01832:327	108.02120:1164	74	3505	48	3948	2355	2052	2924	1854	4151	1141	2022	1298	1199	1485	1688	2116	62	3657	61	3690	2250	7551	2960	2894	3725	5054	1376	1705	1939	1763	3965	1199	2706	45	3366	69	5534	6550	4209	4707	5550	4536	6111	2217
12.76	151.04	[M-H]-	203.08	151.03970:16081 152.04271:1453 152.14419:35 152.99602:201 153.01551:69 153.04472:234	66.99843:37 79.05422:255 92.02596:1500 106.04161:1105 107.04957:8258 108.05348:749	61	9927	74	4188	3312	3876	3495	5219	4297	5080	27110	12075	28878	16696	17052	20798	88	10683	78	6936	6148	5174	5580	4462	3610	6878	10454	9343	14050	6859	20488	9219	13536	82	10165	71	6049	4661	2948	5547	3012	5252	4218	10009
8.178	151.04	[M-H]-	34	151.03969:1959 152.04280:153 152.99590:244 153.01739:107 153.03495:188	41.00258:103 44.99774:874 45.99252:51 66.99865:51 67.01819:103 68.99472:154 81.03451:103 83.04883:51 87.01276:51 87.92300:51 92.02921:51 92.99319:154 93.03454:103 95.04822:103 96.95932:51 99.92474:205 101.06074:103 108.02069:103 111.04104:51 122.03621:275 123.04319:256 124.04564:103 138.00951:154 151.03907:154	52	1712	72	1274	2147	1750	2064	1187	1489	1303	1351	1444	1201	1223	1196	1246	61	1854	54	1080	2064	2187	1892	746	1554	2186	804	1165	1226	1023	3711	773	1111	56	1734	57	1315	1514	1429	2332	1830	852	1700	1312
10.482	151.041	[M-H]-	33.75	151.03947:1624 152.04123:129 152.99734:203 153.01854:794	44.99790:217 93.03397:437	66	546	64	225	347	363	329	752	152	998	1236	350	510	1342	262	695	68	704	61	1014	271	232	1056	204	154	188	514	201	853	574	592	258	202	59	539	70	727	380	475	181	217	1423	304	723
5.141	152.071	[M-H]-	28.57	152.07144:2061 152.97668:24 152.99733:81 153.01795:41 153.07422:197 154.01437:24 154.05456:18 154.07828:32	44.99794:169 99.92511:122 122.03716:122	0	1012	0	700	717	742	548	520	622	317	2384	364	727	1243	670	864	0	1039	0	555	225	1598	647	251	575	1330	839	1078	1083	465	2237	208	1189	0	1053	0	1705	2036	925	969	870	1118	1706	1429
12.897	152.076	[M-H]-	36.77	152.07577:1979 152.61222:389 152.63495:46 152.99686:222 153.02460:62 153.05866:41 153.08272:56575 153.60957:62 153.69869:31 153.73264:31 153.79430:46 153.85543:31 153.97981:46 153.99949:46 154.08567:4810 154.13690:31	65.00133:15 82.07079:1297 99.92498:50 109.09248:785	0	1258	1406	1423	1540	1374	1439	1253	1449	1539	1503	1356	1490	1320	1440	1534	0	1431	1391	1522	1440	1457	1350	1354	1205	1438	1448	1361	1304	1319	1302	1406	1169	0	1438	1318	1325	1280	1288	1395	1287	1196	1309	1310
11.213	153.018	[M-H]-	5.93	153.01875:3138 154.02234:325 154.99265:143 155.01244:143	68.99615:149 83.01369:118	54	1334	67	868	1527	510	656	738	971	412	2047	947	651	1046	910	1183	73	1432	70	461	943	1298	894	455	878	996	1207	1421	1185	851	3171	379	1312	68	1341	109	1052	1334	1229	1492	1573	682	1553	1782
8.627	153.018	[M-H]-	21.1	153.01913:9821 153.05017:56 154.02217:733 154.06326:76 154.99442:57 155.02419:111 155.07147:150	65.03949:14 81.03479:208 109.02947:2496	55	5322	63	3625	3904	5516	4911	5220	3311	10892	6633	3422	15147	5522	4302	6030	52	5194	65	11173	6759	2944	12482	4716	3366	3525	3988	3090	5109	3246	9168	5186	4078	76	5348	70	5140	3162	3536	3586	2542	4948	2839	3502
10.385	153.019	[M-H]-	30.7	153.01945:63316 154.02221:5266 154.07019:63 154.13731:63 154.43823:63 154.66957:63 154.99596:95 155.02426:767	41.00352:6410 65.03962:3020 67.01896:2285 91.01870:2515 109.02969:4671	84	6042	44	3852	5095	4560	4149	4596	3719	3551	2235	814	1416	1736	906	2365	59	6944	60	5736	5386	8728	10517	15057	6035	6896	1471	729	2618	1998	1804	4015	2998	54	6257	72	41428	11908	16436	8133	9646	19771	15713	7361
4.293	153.023	[M-H]-	7.07	153.02183:1251 154.00031:24 154.01222:18 154.95241:12 154.99381:81 155.00852:18 155.02756:30 155.07065:18	41.00276:233 44.99794:5 72.00734:1941 87.00769:1223	30	1292	1328	1151	1277	1241	1148	1201	1376	1351	1205	1333	1375	1283	1440	1222	30	1271	1325	1215	1210	1206	1231	1270	1351	1167	1204	1265	1241	1269	1208	1149	1290	38	1127	1223	1138	1129	1124	1043	1171	1210	1154	966
12.891	153.083	[M-H]-	178.55	153.08306:58806 153.29410:25 153.40224:16 153.55361:25 153.61196:60 153.68563:25 153.70853:16 153.74249:16 153.76585:33 153.80866:16 153.82434:25 153.83529:25 153.84699:16 153.86855:41 153.89404:25 153.92016:16 153.93148:25 154.00108:25 154.01969:33 154.08596:5463 154.11013:24 154.13803:16 154.15308:25 154.24009:33 154.33158:25 154.36304:16 154.38318:25 154.39968:16 154.41509:25 154.43011:25 154.…	36.96581:194 82.07087:1377 99.92485:32	6	37607	38322	35656	36493	34603	34962	37558	34428	38670	36532	36736	37565	36186	37258	38210	15	38361	40221	37856	34982	35664	35903	37678	35519	36697	36397	34337	36155	36052	36731	36395	34536	30	38694	37271	36334	34419	36182	36072	35535	34169	33633	35343
1.682	154.062	[M-H]-	56.29	154.06161:2920 154.92693:798 155.06387:233	34.96889:1260 78.95840:5342 88.03943:517 96.96808:940	32	336	249	196	564	190	261	299	104	249	302	194	343	409	206	270	29	330	349	281	617	718	566	811	535	944	994	994	1185	1748	581	827	578	34	369	270	327	280	414	417	442	271	224	416
2.338	155.034	[M-H2O-H]-	13.24	155.03453:1438 156.00149:53 156.03770:196 157.01189:67 157.02488:27 157.03650:40 157.04991:27 157.08894:40 157.12246:53	41.00289:2338 43.01858:6402 44.99772:964 59.01278:618 65.01377:156 71.01318:8972 72.99228:3805 85.01941:434	21	633	24	321	223	562	566	423	377	643	1263	660	1143	946	715	1022	20	711	13	660	204	454	546	464	570	398	721	429	892	432	1294	554	315	19	705	26	656	568	723	267	374	702	538	790
8.249	158.082	[M-H]-	62.28	158.08187:1659 158.98395:279 159.00613:59 159.03256:59 159.06692:59 159.08512:179 160.08489:39	44.99830:218 81.03520:135 99.92570:236	6	555	6	479	471	380	412	299	506	359	389	574	280	375	666	297	0	498	3	397	514	1322	580	426	529	720	474	426	354	555	377	516	638	3	501	4	460	774	452	860	513	491	429	291
1.769	159.029	[M-H]-	17.55	159.02911:1347 159.89472:85 160.06436:85 160.54535:85 161.00913:441 161.04493:8228	41.00315:160 59.01303:421 87.00787:2354 99.00795:297	44	754	55	889	867	1038	1111	1188	842	1038	919	946	938	903	988	1045	32	997	58	1287	1681	1028	920	1236	818	936	536	678	1082	747	984	685	712	36	1029	50	1404	833	744	912	713	910	841	663
3.392	159.029	[M-H]-	22.35	159.03022:2286 159.06431:49 160.03326:213 160.06051:137 161.00785:77 161.04546:107 161.06410:24 161.08020:18	44.99818:149 99.92606:194	29	2046	15	2288	2213	2043	2396	1789	2258	2190	1608	1946	1646	1703	2148	1941	15	2251	25	2841	2464	2898	2726	2186	2280	2837	1780	2090	1864	1596	1559	2122	2145	29	2000	29	2138	2337	2017	3056	2385	2456	2167	1608
9.556	159.067	[M-H]-	14.44	159.06661:1585 160.06963:228 160.58452:147 161.00177:120 161.02022:96 161.04347:71 161.05930:46 161.08181:13442	59.01329:381 71.04939:241 93.03456:6642 99.92527:107	74	985	67	507	697	427	432	353	555	238	1104	1100	900	1120	1240	1321	64	902	56	431	420	691	296	465	574	564	1098	1075	1418	932	820	1032	1121	90	765	46	509	569	576	1146	519	460	540	1032
8.644	160.04	[M-H]-	82.3	160.03994:2407 161.00163:86 161.04314:236	41.99732:154	0	647	3	696	687	213	239	306	881	58	443	993	155	504	976	499	0	692	0	100	373	1144	256	434	832	945	1034	1144	632	1119	438	714	1325	0	750	0	514	828	468	1397	1069	272	886	706
3.258	160.061	[M-H]-	86.51	160.06068:1796 160.84007:43 160.88949:24 160.97366:18 161.00182:24 161.04482:66 161.06406:114 161.94716:18 162.01395:12 162.05589:94	44.99779:112	0	318	0	466	337	220	945	294	385	322	173	485	376	1185	549	348	6	343	3	1219	719	571	372	357	388	584	1534	294	270	324	221	211	484	0	313	0	497	352	256	790	511	1662	460	258
3.123	160.062	[M-H]-	124.64	160.06115:2036 160.09641:12 160.88815:18 160.97724:12 161.00515:46 161.04499:82 161.06372:148 161.94753:24 162.00388:24 162.01909:30 162.06603:30	44.99791:217	3	1791	0	1784	1825	1100	179	1029	2018	1051	810	2579	1253	101	2682	1311	6	1856	3	145	2302	3065	1199	1340	2004	3597	145	1990	1389	2114	1287	1684	2258	0	1705	0	1686	1930	1274	2587	2246	148	2128	1269
11.038	161.024	[M-H2O-H]-	51.19	161.02332:5513 162.02688:826 162.99883:165 163.02842:110	89.03691:77	21	4673	27	2330	2582	2306	2235	2932	2584	4238	9312	4046	7091	5076	3837	5924	30	5282	33	3190	2966	4480	5786	2253	4302	4793	5073	2828	6185	4664	5335	3038	3468	26	5201	39	6138	5445	4812	3777	3783	6207	3999	7213
9.003	161.025	[M-H]-	19.87	161.02355:1853	41.99655:51 44.99821:103 87.02275:51 89.03812:51 93.03374:51 99.92355:103 99.92730:51 100.92514:51 104.02570:205 105.03475:103 115.01804:103 132.02009:344 133.02798:806 134.03366:154 135.04588:51 161.02306:154	15	1907	16	1886	1173	957	1036	1337	1660	530	1849	1743	1040	1729	1456	1664	18	2244	19	687	946	1634	1110	1087	1643	1647	1754	1394	1848	1564	2008	1282	1769	18	1560	20	2250	2172	2360	1563	1812	1583	1507	2046
7.709	161.045	[M-H]-	25.96	161.04525:2935 161.06720:55 161.07796:70 161.55382:42 162.05565:2585 162.08049:69 162.08578:28 162.98016:42 163.00150:70 163.02115:82 163.05838:228	44.99770:208 71.04909:106 99.04553:183	85	2232	122	2784	3094	1691	1654	2015	3258	2153	1642	3488	1752	1818	2844	1225	115	2357	103	2239	3597	3754	2453	2230	2641	3558	2264	3632	1772	1840	2410	2583	2836	66	2648	96	2191	2787	1749	4188	2308	1746	2067	1452
1.765	161.045	[M-H]-	47.78	161.04509:7053 162.04642:598 163.02476:797 163.05902:356	43.01939:873 55.01833:568 59.01330:666 71.01375:473 78.95862:20 87.00752:1490 99.00804:272 105.01772:375	86	4226	71	4557	2971	8029	6898	6487	3831	5988	6235	3041	5051	5050	3641	5593	51	4374	86	7008	4448	4110	6537	5186	3689	4201	2910	2930	5211	4177	5468	2817	2850	52	4752	105	5467	4564	4386	3552	2411	5341	3830	3028
5.725	161.045	[M-H]-	19.78	161.04539:1638 161.08144:12 161.85297:24 161.95320:18 162.04815:118 162.07731:18 162.83801:190 162.98113:42 163.00325:24 163.02432:24 163.04632:18 163.05914:34	41.00259:131 57.03421:245	32	1376	33	928	2217	929	74	1946	982	2167	3009	1364	4494	350	1781	1952	48	1722	35	198	2990	1306	3065	1057	1153	1229	186	1713	1350	1164	3075	1214	1281	48	1707	50	1238	1173	968	2476	1305	118	1014	1534
5.903	161.046	[M-H]-	9.81	161.04491:1148 161.84173:18 161.94685:12 162.04787:91 162.83838:185 162.98161:37 163.00347:30 163.02322:24 163.03800:18 163.05737:30	44.99732:201	63	429	47	532	769	413	955	462	542	641	711	437	925	2071	446	534	48	536	36	1487	995	618	922	525	519	547	1388	547	409	352	722	330	436	48	489	43	546	436	440	992	555	1074	457	452
9.603	161.082	[M-H]-	316.8	161.08220:20766 161.86189:55 162.05275:37 162.08546:1636 162.98105:37 162.99927:185 163.02098:74 163.03981:254 163.08675:436	44.99809:224 71.04992:106 93.03494:595 99.92577:175	14	29019	12	36778	33596	19504	17774	28264	44677	14696	17994	34514	14702	21273	28288	23323	20	31484	11	13990	22658	46188	20236	19014	43712	43133	24227	22679	21741	26151	18013	26819	25713	10	30925	18	31580	34584	32106	38632	44463	25096	32502	18650
7.715	162.055	[M-H]-	119.97	162.05555:2800 162.97976:56 162.99980:71 163.02351:59 163.05830:280 163.93749:23 164.04651:34 164.05971:67 164.06908:56	41.99788:140 68.99426:87 99.92492:112 135.04453:257 162.05404:209	0	1370	17	263	1967	272	152	749	295	171	2425	724	160	2342	632	5481	28	1293	14	201	270	401	630	189	275	556	1035	895	2354	551	7108	229	506	4	1337	7	494	526	333	426	316	342	283	1636
2.062	163.024	[M-H]-	17.97	163.02439:2279 163.05812:65 164.02765:140 164.07082:20 164.99852:30 165.02258:74 165.04002:158	41.01494:3974 44.99810:1593 59.01388:35492 73.02919:401	25	954	32	1002	1196	1497	1267	1246	1185	1262	1118	990	1293	1045	1264	864	33	1117	25	1703	1567	1103	1610	1393	950	1212	923	1002	689	594	1056	964	1026	46	948	57	1110	1125	1162	1152	1039	1146	1068	664
1.786	163.025	[M-H]-	19.99	163.02443:1229 163.04845:77 163.06058:251 164.02764:115 164.53147:575 164.55632:153 165.04028:133604	41.00282:471 44.99773:828 55.01849:479 59.01337:1105 71.01322:584 75.00841:3761 79.95654:585 87.00828:295 99.00742:190 102.05569:1013	19	1118	58	1206	1174	1433	2801	1214	1037	1356	1290	1189	1059	1428	1238	1582	24	1196	45	1604	1455	1321	1705	1229	1188	1044	1001	966	1367	878	1122	916	930	29	1140	66	2486	1173	1364	1054	1202	1177	1195	978
8.742	163.039	[M-H]-	19	163.03907:2202 164.04314:238 165.00292:68 165.01808:122 165.04070:51	44.99785:165 93.03438:204	18	514	9	340	281	423	575	512	430	759	1279	377	1436	847	364	840	21	523	16	458	305	583	378	360	466	206	303	491	534	322	793	336	300	20	575	21	437	205	537	247	342	418	303	592
10.761	163.039	[M-H]-	63.19	163.03986:40682 163.95920:59 164.00907:88 164.04340:4961 164.10399:59 164.99497:89 165.01877:182 165.04508:353	44.99701:115 65.03986:106 92.02610:1203 93.03418:1484 119.05005:7791 120.05274:710 121.03492:83	26	4422	21	2262	2053	4494	5369	3909	2078	7158	8600	1517	28407	5591	2489	5754	27	4724	23	14686	2792	1951	5834	2658	1870	2402	2311	2462	3605	1504	10851	2810	3168	25	4006	30	4844	1724	2707	2047	1379	5338	2343	1850
10.539	163.04	[M-H]-	18.6	163.04002:3251 164.04382:383 164.99578:148 165.01931:398 165.04297:99	44.99722:227 93.03327:157	38	1296	32	539	1459	429	480	638	912	360	1538	796	425	830	859	813	33	1002	33	521	1289	1432	1095	454	1117	1118	866	930	1093	663	1825	519	862	40	976	30	815	1348	1145	1801	1181	660	1211	1381
1.748	163.061	[M-H]-	19.91	163.06085:1859 164.06456:274 164.36484:74 164.53069:1031 164.56476:110 164.94963:74 165.01207:95 165.04066:256345	41.00344:404 44.99815:1163 56.99822:401 59.01382:926 67.02009:77 71.01398:882 75.00880:2908 78.95907:944 85.02942:169 87.00882:1523 105.01936:798	7	920	21	1023	812	1032	1241	957	1219	444	902	1856	662	2231	1284	632	50	952	18	1193	1018	970	1161	1036	1055	1424	493	345	1560	1700	746	1343	297	10	1008	11	1109	432	942	473	489	513	416	459
10.096	164.071	[M-H]-	74.91	164.07128:4416 165.01739:428 165.07432:485	41.99787:289 58.02884:181 72.00891:132 91.05427:231 103.05503:341 109.02771:96 125.00087:74 132.98949:80 135.04616:74 147.04417:371 164.07168:628	0	1707	0	1132	974	905	884	1263	1116	672	3374	2202	1307	2448	1985	2377	0	1974	0	1035	748	1940	1050	601	1200	1596	1942	1282	2451	2252	2435	1260	2124	0	1830	0	2663	2516	1479	1961	1712	1716	2213	2122
7.805	164.072	[M-H]-	309.18	164.07135:42367 164.12159:16 164.50041:24 164.57981:16 164.63387:24 164.66270:16 164.69789:24 164.75192:16 164.83054:24 164.86641:16 164.92111:32 164.96507:24 164.98324:16 164.99849:122 165.01926:127 165.04131:663 165.05588:343 165.07433:3521 165.30333:24 165.37894:16 165.41145:16 165.53158:16 165.58475:24 165.63163:16 165.69786:16 165.71865:16 165.76077:24 165.84297:24 165.86513:16 165.89045:16 …	44.99716:120 72.00822:643 79.95668:220 86.97542:41 93.03407:249 103.05487:1736 108.04603:59 122.03580:183 126.02894:166 131.06956:116 136.07471:39 147.04454:692	48	7401	44	3445	2666	4359	4921	5032	3987	10289	11880	3442	22101	8019	4297	7835	48	7795	47	8526	7783	5259	5878	3277	4327	3811	9549	5748	9911	10152	15393	7681	8785	111	6975	52	9767	5320	7370	5375	5818	9325	3570	9931
10.313	165.019	[M-H]-	10.86	165.02064:2368 165.05256:122 166.02197:259	68.99612:99 83.01396:128 92.99484:167 104.99609:139 120.98958:119 121.02802:119 137.02403:135	112	944	111	579	1181	476	437	657	583	431	1344	1061	573	1270	670	751	112	920	91	408	899	1177	732	423	848	822	941	754	722	535	1464	574	710	90	769	87	664	943	827	924	1008	584	1012	1044
4.294	165.022	[M-H]-	50.15	165.02266:5181 166.02475:91 166.05028:12 166.99496:24 167.01485:47 167.02865:67	41.00423:115 44.99823:207 58.02990:74 67.01719:87 74.02383:231 88.98772:140 90.98683:135 100.03930:106	31	4999	5294	4779	4900	4918	4693	4989	5281	5022	5158	4969	5192	4744	4966	4816	45	4780	5313	4705	4777	4921	4959	4979	4818	4687	4758	4906	4958	5072	4773	4539	4914	50	4862	5196	4692	4583	4574	4186	4780	4557	4826	4677
1.771	165.04	[M-H]-	1559.07	165.04047:199801 165.52431:95 165.55503:95 165.68878:95 165.76291:95 165.85242:95 165.87378:189 165.92840:95 165.94522:142 165.95362:95 166.04378:10598 166.21435:95 166.37554:95 166.41449:95 166.57396:95 166.64647:95 166.72988:95 166.83145:95 167.04459:3748 167.06070:94	41.00317:6692 42.00590:287 44.02131:198 47.01354:1837 55.01846:3058 57.03437:3392 59.01377:48415 59.39387:157 59.51661:134 59.69285:88 60.01687:1052 61.01652:262 71.01368:25570 72.01662:822 72.99290:4662 75.00869:60628 75.61427:102 75.78180:120 76.01224:1517 77.01286:432 80.96493:1623 83.01350:1163 85.02944:11510 86.03228:678 87.00827:6924 89.02398:4775 96.95980:90 99.00809:5564 101.02451:1679 10…	21	159306	235	205095	185295	146719	158584	155263	213383	112684	91498	256434	79658	149297	242160	102534	36	172332	121	107132	283738	211502	150789	159804	203073	212705	213133	189954	148358	171154	121055	223784	203267	24	175182	251	152208	196583	161954	246096	207785	119867	189564	145023
7.764	165.042	[M-H]-	21.88	165.04147:5821 165.07390:118 166.04421:460 166.07422:22 166.14934:22 166.99720:44 167.01363:55 167.03469:194	41.99814:221 68.99682:131 72.01055:77 79.01601:131 83.05022:125 94.04092:176 103.05462:150 111.00761:99 122.03575:294 125.02126:103 137.02209:125 150.01777:235 165.04059:237	14	984	13	193	474	534	482	871	221	478	4319	356	1116	2346	571	3216	19	1113	9	1672	415	310	618	518	199	322	430	397	2492	368	3654	984	269	14	1088	17	850	279	396	332	277	561	250	990
11.262	165.055	[M-H]-	17.93	165.05544:3282 166.05916:931 166.99617:106 167.01167:106 167.03479:549	59.01312:764 72.99252:208 79.95454:9 86.97479:53 99.00601:48 103.05482:1243 119.05013:378 128.99583:18 147.04482:616 165.05515:238	8	1599	4	1131	1227	1070	759	673	1087	528	3637	2654	1741	2190	2398	2762	21	1711	18	757	989	1939	918	1207	1198	1555	2397	2530	2482	3382	2492	1335	2416	20	1869	16	1132	1751	1445	2212	1705	941	1891	2619
3.963	167.021	[M-H]-	88.53	167.02122:4637 168.02353:228 168.98836:18 169.02166:39 169.04887:12 169.08671:46	41.99878:271 71.01400:96 87.00917:106 96.01976:109	8	724	4	109	76	424	257	178	98	92	383	152	166	396	160	4048	10	690	20	2579	88	144	109	3904	101	110	169	139	379	779	759	220	126	4	833	8	178	153	333	116	105	183	112	345
8.227	167.034	[M-H]-	44.37	167.03488:4111 167.07093:39 168.03845:331 169.01207:97 169.02865:77 169.05072:491 169.08464:39	79.01709:96 82.99449:87 83.05074:90 86.97564:103 93.03411:183 99.00337:90 105.03459:157 114.09129:80 121.02894:316 123.04486:282	36	2284	32	1719	2709	1952	2284	1335	1418	1886	2468	2417	2487	1678	2544	1874	47	2154	40	2476	4626	1844	3308	1852	1734	2024	2047	1766	1777	1676	4352	1546	1938	48	2367	44	1784	1619	1873	2424	1688	1635	1637	1941
11.264	167.035	[M-H]-	40.46	167.03521:2818 167.06194:56 168.03872:344 168.99058:170 169.00659:114	41.00301:197 59.01350:320 72.99262:195 81.03426:152 92.99587:165 103.05441:486 119.04996:186 142.99294:83	41	560	24	98	69	101	49	285	85	98	3582	248	3097	1922	290	1835	38	604	27	207	77	80	120	93	112	50	304	271	1146	213	2365	304	201	41	636	43	242	24	92	53	69	208	38	753
7.865	169.014	[M-H]-	31.8	169.01409:4657 169.05073:57 169.08804:30 169.39253:20 170.01717:304 170.04475:40 170.98899:157 171.00693:184 171.02975:98 171.06797:50 171.10221:74	41.99930:158 44.99806:153 59.01339:93 65.00425:87 68.99761:100 79.02057:144 83.04917:128 94.99346:145 107.01381:138 111.00692:77 114.05501:74 125.02451:253 137.02435:106 148.02038:74	19	928	45	438	412	948	642	771	375	2601	1228	761	4384	907	758	1440	48	966	48	2397	756	301	2820	725	441	354	435	289	828	483	1522	864	431	46	820	39	870	365	493	311	246	1095	383	618
1.904	169.015	[M-H]-	19.27	169.01293:2598 171.02937:7900	41.00323:16547 43.01904:38798 44.02187:756 44.99809:85401 46.00116:915 47.00187:347 55.01891:5691 57.03445:8664 58.00548:1884 59.01376:52078 60.01670:1053 60.99274:1210 67.01873:9519 69.03430:10629 70.03682:448 71.01373:16985 72.01671:635 73.02869:10552 74.03218:378 79.01884:423 81.03422:21642 82.03748:1110 83.04978:12984 84.02122:1785 84.77051:1599 85.02957:344191 85.29170:458 85.48542:905 85.58…	18	689	33	556	669	678	700	1023	492	935	908	946	810	524	1305	921	26	1120	26	1101	2108	582	613	744	732	799	723	844	526	1082	602	798	640	22	834	26	1282	696	435	675	546	550	563	1017
13.645	169.087	[M-H]-	10.77	169.08675:1988 170.01528:23 170.09065:133 170.98778:344 171.00714:100 171.06704:176 171.10093:121 171.13888:46	44.99870:125 66.99945:169 78.99867:100 92.99568:153 104.99472:206 116.99544:163 135.00571:109 154.99055:103	77	570	61	613	844	498	585	507	603	485	650	522	682	637	686	935	62	598	63	338	1165	335	558	702	482	376	369	387	447	591	540	401	773	90	594	56	512	689	697	598	558	501	570	463
1.725	171.006	[M-H]-	32.8	171.00609:5893 171.83146:105 172.01054:183 172.89751:1353 172.95041:70 173.00917:193 173.10358:202	34.96921:16448 36.96609:4415 57.03439:136 59.01373:1343 71.01347:679 78.95893:43061 80.96429:227 81.95332:268 89.02349:457 96.96120:18539 97.95936:142 98.70145:61 98.95550:966 101.02323:51 105.01897:1003 115.00378:271 132.03049:302 140.01117:686 159.03152:82	16	3334	47	3578	2548	3220	4250	3702	3620	2145	2662	2830	5243	4334	3559	5790	27	3728	56	1617	2911	4048	2727	5179	3855	3570	4776	4019	6596	4163	4918	6702	4391	36	3767	37	3017	3438	4122	2116	3841	2292	3285	4210
2.82	171.029	[M-H]-	16.72	171.02923:5194 171.06474:46 171.07845:18 171.10225:58 171.13816:12 172.03243:463 172.06181:89 172.09768:43 172.47830:12 172.94064:12 173.00863:474 173.04448:482 173.08094:30 173.09492:24 173.11705:59	57.03593:2 81.03363:307 88.03949:697 97.02799:70 109.02963:1482	9	1552	29	664	548	2040	859	1243	531	3740	2092	1208	5404	1004	1102	2556	23	1828	20	2426	1320	460	3705	1493	722	562	853	508	1509	952	2557	1405	743	24	1721	19	1888	771	978	641	372	1399	597	1058
1.904	171.03	[M-H]-	32.2	171.02983:10893 172.03253:884 173.00902:267 173.04488:2500	41.00385:14236 43.01976:40558 44.02294:872 44.99900:100495 46.00221:1100 53.04017:2270 55.01938:5308 57.03510:7606 58.00672:1418 59.01458:28255 60.01756:580 60.99329:937 65.04024:2033 67.01935:11975 68.02237:535 69.03502:11435 70.03812:711 71.01431:676 72.01765:741 73.02974:10523 81.03507:24255 82.03792:1417 83.05048:16363 84.02171:1654 84.77179:2051 85.03062:354668 85.29540:404 85.51109:1090 85.…	19	4701	17	3858	3811	3762	3104	4238	4194	6501	6025	5817	5052	6196	5271	4694	21	4713	18	5218	3706	3769	4513	3968	4555	5074	3357	4302	4340	4440	6159	3858	3536	24	4399	53	4907	3635	3210	3807	2426	2861	4035	4050
7.587	172.061	[M-H]-	47.93	172.06142:2855 173.00828:355 173.02720:193 173.04582:1406 173.06475:275 173.11883:67 174.00886:53 174.04764:172 174.07187:67 174.11807:27	41.99828:1360 57.03386:145 67.01751:47 72.00868:4174 78.96104:15 81.03387:57 87.00810:433 100.03985:912 111.00851:290 125.02537:110 144.03014:1878	15	1207	11	2041	1218	1387	1664	1106	1711	908	1064	1628	827	1460	1608	982	16	1376	16	1125	1672	1405	1317	1008	1917	1893	1662	1418	1204	1227	846	990	1048	22	1381	23	1394	1729	1389	2132	1497	1259	1648	1329
4.163	172.061	[M-H]-	50.63	172.06136:1724 172.09964:18 172.83065:30 172.98485:12 173.00402:75 173.04484:142 173.06399:118 173.11715:66 173.92170:12 174.04048:49 174.06265:42 174.07710:324	44.99727:170 60.99206:87 85.02903:128 88.98701:128 111.00797:77	8	374	7	686	278	419	1385	329	673	236	134	1112	185	714	735	243	0	392	4	632	617	447	428	275	528	495	1074	390	244	422	142	172	363	0	327	4	370	546	383	781	481	769	629	309
4.049	172.062	[M-H]-	37.4	172.06137:1482 172.09667:32 172.82774:18 173.00603:38 173.01842:18 173.04489:187 173.06435:303 173.11788:69 174.01159:18 174.04134:43 174.07703:173	44.99743:206 87.00741:171	0	767	4	1302	779	855	986	740	1141	577	258	1112	458	714	1255	402	0	787	3	632	1148	920	858	474	1255	1013	1074	996	515	1056	422	386	684	0	800	4	624	1182	870	1396	923	769	1170	618
4.837	173.008	[M-H]-	19.69	173.00884:1974 173.04337:57 173.07955:23 173.11927:53 174.01137:274 174.07709:246 174.95542:295 174.97149:15 175.00115:39 175.01462:39 175.06124:23	44.99752:128 75.00358:115 85.02900:233 111.00782:96	13	2155	10	1712	3055	2300	2058	1409	1832	1815	1752	1739	2647	1760	1669	1421	17	2678	13	3240	5048	3344	3276	2305	2632	3126	2348	1943	1890	1900	2710	1839	2237	18	2367	14	2778	3697	2431	3802	3064	2994	2424	1915
3.588	173.009	[M-H]-	14.77	173.00879:1972 173.08116:71 173.11626:71 174.01281:117 174.03992:170 174.95536:200	41.00260:823 57.03428:5429 59.01315:184 67.01860:4942 79.01815:702 85.02902:12665 88.39671:42 89.01287:273 97.02930:558 111.00864:29157 112.01093:1787 113.01258:39 129.01857:663	12	1292	14	1646	4001	1185	470	1545	2035	889	538	1344	634	833	1244	819	14	1583	18	876	3687	1422	2125	890	1576	1702	853	1579	666	1102	1272	778	1867	16	1440	15	1210	1703	734	3332	1403	455	1418	795
2.526	173.009	[M-H]-	47.14	173.00886:3982 173.02849:315 173.04315:548 173.08156:18 173.11662:30 173.48611:24 173.98513:12 174.01058:282 174.02657:18 174.04667:46 174.08133:30 174.95491:279 174.97947:18 175.02403:210 175.06062:541	59.01282:136 73.02866:15 79.95652:1231 96.95937:3082 98.02585:246 111.00738:95	21	3895	24	4156	5181	3579	4350	3453	5142	2769	3748	4250	3003	5371	4569	3082	18	4312	17	4133	4361	5798	3160	4488	4643	4422	4812	4489	3592	3152	3496	2916	3648	19	4052	21	4052	4835	4424	4924	5666	3637	4542	3930
1.554	173.031	[M-H]-	11.7	173.02932:1452 174.03218:224 174.41319:163 174.42107:204 174.95552:32790 175.03021:123	44.99799:2500 68.98265:157 86.97542:7304 90.96867:220 102.96933:550	7	1051	11	1192	1267	838	841	1044	1036	790	907	993	640	716	746	598	3	795	15	529	819	752	511	629	635	657	528	593	654	466	678	536	431	3	484	3	533	428	407	611	437	393	419	333
7.598	173.045	[M-H]-	9.15	173.04512:1994 173.07994:62 173.11793:48 174.00762:29 174.04765:220 174.07527:63 174.11453:363 174.95544:323 175.00260:104 175.02294:222 175.03575:102 175.04524:60 175.06072:145	41.99813:774 44.99832:139 69.03486:153 70.02932:85 72.00814:1520 81.03298:145 83.01224:80 85.02883:273 87.00787:255 93.03379:137 100.03923:490 111.00734:124 125.02344:194 144.02986:698 152.07161:35	102	842	96	897	1116	843	1174	756	863	756	1236	806	1050	998	801	806	66	841	103	942	881	1150	993	1044	858	1065	985	806	861	749	1111	794	980	118	902	101	911	1007	821	912	916	1162	862	752
1.906	173.045	[M-H]-	26.81	173.04481:5681 175.02534:2726	41.00363:14857 43.01953:37080 44.99871:73279 46.00176:1096 47.00239:377 55.01914:5209 57.03501:7732 58.00619:1797 59.01436:43166 60.01683:931 60.99319:1142 67.01916:9404 69.03498:10136 70.03827:415 71.01419:13934 72.01754:566 73.02936:8976 79.95707:2647 81.03491:18842 82.03757:1046 83.05030:13107 84.02154:1847 84.77086:2219 85.03049:295221 85.26785:518 85.50845:799 85.76184:474 85.94975:338 86.03…	45	1901	31	1284	1415	1664	2031	2080	1081	2344	2262	1983	2085	1619	2211	2468	31	1803	30	2060	1786	1231	2193	1485	1233	1550	1333	1580	1651	1433	2402	1369	1537	54	2413	59	1776	1670	1817	1339	2108	1616	1394	2125
2.331	173.046	[M-H]-	256.24	173.04550:30965 173.80893:39 174.01321:106 174.04887:2339 174.08307:39 174.95518:116 174.96808:39 175.02447:484 175.05036:437	71.01378:235 73.02877:102 93.03417:3338 137.02557:178	43	28127	94	11994	7073	29161	29765	17910	12882	27675	67265	26188	58131	43926	29786	47305	47	31205	48	31405	5622	15053	20638	23769	17165	15139	35523	16701	40440	21582	66082	26280	13838	55	28557	94	31771	24863	31853	7097	12225	31570	23558	41743
5.189	174.077	[M-H]-	27.65	174.07654:1293 174.95565:343 175.00148:35 175.02281:24 175.07935:83 175.90347:12 175.95787:18 176.08115:18	44.99775:142 88.98739:96 92.99486:106 100.07573:109 122.03388:90	4	139	0	241	190	121	1029	80	277	74	102	158	80	864	153	131	0	186	3	761	304	317	157	278	263	318	1343	201	121	137	90	146	161	3	180	0	194	299	158	298	383	1123	269	176
4.986	174.077	[M-H]-	48.41	174.07635:1304 174.95572:348 174.98575:18 175.00180:18 175.02365:56 175.03356:12 175.06185:30 175.07982:87 175.96063:18 176.08105:24	43.01775:122 85.02841:93 92.99519:84 101.02318:128 115.03933:122 125.02469:128	0	1160	0	1575	1431	958	154	697	1838	560	618	1174	486	109	1021	729	3	1204	0	66	1632	2064	1016	1117	1676	2049	204	1301	822	1021	492	1204	1332	0	1227	4	1173	1504	1093	1813	2280	110	1628	820
1.724	175.025	[M-H]-	16.72	175.02513:3376 175.04239:114 176.02921:317 176.05627:1523 176.93587:1365 177.00195:191 177.04023:3235	34.96999:59865 36.96694:12577 59.45935:157 61.01882:69 71.01441:1448 72.01672:636 72.99368:896 75.00905:2385 79.95777:570 88.03981:788 89.02465:3186 95.01448:598 99.00925:128 101.02478:555 105.01889:305 115.00376:102 133.01419:504 159.02963:183	47	823	44	883	520	1238	1150	1106	594	1161	1253	671	1086	957	728	1399	50	953	36	1804	997	722	1042	1099	744	817	497	575	1035	859	956	562	563	45	775	42	1084	1044	1487	594	404	861	874	672
8.5	175.061	[M-H]-	32.32	175.06110:29569 176.06416:2475 176.99740:141 177.01797:176 177.06572:378	59.01402:517 70.99365:37 85.06589:1675 93.03446:798 115.04018:1643	28	3656	29	2675	7386	6356	2619	1479	1871	2405	2001	1926	733	821	1516	1428	36	4013	26	2419	2709	1247	11968	2644	2427	1657	1819	1827	636	1347	2987	724	2046	40	3638	35	6272	18708	2920	7359	1736	3600	13787	2319
7.674	175.061	[M-H]-	53.83	175.06084:12104 176.06388:791 176.99778:236 177.01540:63 177.03903:78 177.06462:177	41.00314:80 44.99806:18 57.03400:257 59.01349:1126 68.99564:94 71.04956:88 75.00426:89 83.01203:66 85.02859:213 87.04454:481 93.03430:84 115.03924:615 120.99054:53 133.04962:366	54	6919	73	4040	4391	3182	3250	2800	3863	4253	9133	9512	19601	8078	9996	11267	42	6879	52	2853	5919	4239	3557	2273	3943	3564	7531	4310	12043	8814	7434	4943	7725	71	6841	61	6005	4605	3833	4802	3102	3891	4824	9787
7.986	175.061	[M-H]-	20.5	175.06072:5867 176.03958:171 176.06343:498 176.54193:34 176.99745:179 177.01731:83 177.06830:56	44.99801:107 59.01305:1087 73.02638:7 90.99837:37 120.98914:34	39	1935	36	3291	2160	1055	1168	735	3606	618	817	2812	1262	851	2779	795	47	2303	47	585	2650	5789	1314	2072	3724	4015	2132	3277	1096	2256	678	3500	3267	68	2234	47	1020	2536	1724	3926	3848	847	2200	809
9.905	175.097	[M-H]-	8.7	175.09672:1777 176.10048:282 176.99843:141 177.01919:4471 177.04820:106	68.99481:116 81.03475:99 89.03913:192 93.03353:200 107.01354:200 117.03482:173 126.99942:74 134.03668:414 135.04480:1061 149.02537:87 156.99367:64	32	477	34	718	433	469	700	364	614	591	976	254	785	377	218	739	24	552	35	257	850	158	883	242	279	303	177	160	527	578	724	219	805	45	548	23	427	526	1146	880	579	395	499	241
10.557	175.097	[M-H]-	8.54	175.09710:1453 176.09879:141 176.99555:106 177.05636:141	59.01367:441 131.06046:2551	4	671	19	803	707	446	445	401	1075	171	596	898	465	632	849	510	15	849	14	229	701	1092	280	473	979	1284	683	688	697	789	545	653	1107	12	675	8	653	936	920	986	1047	381	984	663
9	176.041	[M-H]-	101.17	176.03958:2834	44.99771:1475 59.01322:1111 69.03374:338 81.03312:623 85.02904:7822 93.03410:2876 99.00849:75 108.02307:499 111.04452:523 127.03995:953 135.04395:875 171.02957:346	0	2416	3	2362	2464	1048	1206	1907	2231	839	2277	1932	1798	2268	1968	2158	3	2170	0	1239	1311	2924	2119	1423	2051	1904	2003	2141	2061	2002	2456	1778	2329	0	2509	3	2092	2134	1990	2648	1703	2306	2000	2341
11.041	176.041	[M-H]-	58.9	176.03888:1618 176.54356:240 177.01553:240	44.99805:96 75.00410:119 85.02943:90 94.99279:135 113.00437:99 128.99446:80 135.01088:147 138.03005:64 159.04319:96	0	681	14	343	290	257	349	653	336	600	1332	588	1110	787	579	856	4	1205	22	768	403	744	650	499	464	515	628	352	836	602	953	476	588	2	687	15	1088	678	729	580	573	1160	604	1152
10.775	177.018	[M-H]-	9.02	177.01876:2109 177.05501:1344 178.02142:268 178.99681:107 179.01184:107 179.03514:215	44.99725:149 68.99526:125 89.03835:131 91.01742:137 108.01958:176 116.99482:141 120.05584:175 126.99930:93 133.02890:263 149.02394:77	36	669	48	457	838	397	372	514	583	330	1009	770	465	619	646	635	50	692	42	459	961	645	834	380	818	703	659	556	661	485	1378	318	667	56	600	69	560	877	866	1053	1020	445	858	862
9.877	177.019	[M-H]-	46.61	177.01937:72683 177.47284:124 177.50378:47 177.98333:70 178.02216:6527 178.16794:71 178.22489:47 178.47973:125 178.52219:47 178.58412:47 178.74988:71 178.94747:47 179.00648:67 179.03462:22657	41.00334:541 59.01320:96 65.03971:101 78.04277:210 81.03390:684 89.03918:3049 93.03384:874 97.03097:83 105.03401:3442 107.04984:802 121.02866:831 133.02921:4292 135.04514:8702 136.04779:768 149.02374:1087	42	7914	38	3392	4591	6224	7342	6209	4328	9471	12256	3866	46562	7122	4365	7672	38	7521	47	23116	3467	3919	8853	3364	2958	4431	4459	3850	4062	3366	19357	2486	5265	105	8310	53	7582	3977	4260	4537	3778	8651	3758	3200
2.782	177.041	[M-H]-	18.07	177.04056:1717 177.07663:47 177.99920:18 178.04376:423 178.94700:18 178.98100:143 179.01357:18 179.05540:135	44.99811:174 72.99266:166 79.95752:115 87.00859:209 93.03402:175 96.96033:316 99.00923:109 109.03009:154 127.04001:74	15	773	14	708	1088	890	612	737	955	1066	671	610	852	401	665	669	20	898	27	750	1217	881	1422	892	840	1110	412	677	566	564	641	433	579	25	859	15	1111	1016	975	1126	914	692	925	526
1.758	177.041	[M-H]-	18.52	177.04050:3359 178.04208:259 178.50274:589 178.81353:211 179.01974:332 179.05607:109259 179.12246:85	36.96648:482 41.00369:5440 43.01907:4927 47.01392:1553 55.01923:3675 57.03524:3617 59.01410:42385 59.46588:81 60.01791:768 61.01731:256 68.99819:354 71.01402:26908 72.01703:716 72.99297:4195 74.78007:292 75.00885:37892 75.49785:53 76.01240:688 77.01328:336 80.96532:1654 83.01344:1253 85.02937:10605 87.00874:4511 88.01214:213 89.02413:4660 99.00859:2994 101.02432:1647 105.01864:407 111.00815:287 1…	23	1912	24	1796	1106	2739	2918	2900	1677	3127	2237	1328	2446	2285	1515	2810	31	2136	54	3315	1898	1463	2559	2080	1430	1761	1230	1376	2710	1629	2541	1308	1110	28	2005	57	2332	1640	1653	1269	890	1987	1503	1642
10.779	177.056	[M-H]-	7.87	177.05575:2737 178.02030:252 178.05844:179 178.99475:179 179.03544:224 179.05742:89	41.00331:112 68.99502:119 92.99605:181 108.01994:183 119.04972:178 125.00215:87 135.04530:144	18	485	13	291	624	257	525	292	367	198	675	370	266	485	293	473	19	479	19	290	500	662	470	180	537	597	345	333	461	250	918	230	365	13	445	10	464	522	458	1075	638	301	576	727
4.671	179.019	[M-H]-	12.64	179.01888:2824	44.99807:151 75.00749:227 87.00882:158 93.03324:128 111.00815:132	4	728	0	940	601	872	962	658	874	1056	1025	709	906	331	709	715	3	799	3	299	1287	772	809	643	664	770	183	1006	558	439	812	778	600	8	726	4	830	846	818	895	543	179	694	464
8.996	179.033	[M-H]-	15.77	179.03563:1871	44.99828:1736 59.01378:1082 69.03516:312 83.05010:685 85.02937:8558 93.03413:3325 99.04476:646 110.03433:148 127.04010:1061 135.04430:1016 173.04440:602	42	1206	51	1335	933	715	533	1215	1503	360	1603	1346	960	1839	1233	1394	43	1198	42	684	738	1628	1160	883	1348	1477	1422	1436	1311	1706	1246	1202	1271	59	1624	43	1420	1332	1353	1310	1499	1029	1174	1485
11.042	179.034	[M-H]-	21.15	179.03494:3829 181.01124:385	68.99559:97 85.00743:106 92.99526:127 99.00435:83 104.99377:109 120.98753:99 134.03602:200 155.10524:109	83	707	72	458	435	364	413	502	460	789	2301	648	1367	726	607	713	63	694	94	712	573	860	1078	404	672	628	784	572	832	791	926	532	626	66	774	120	732	963	738	481	480	705	690	1008
9.853	179.035	[M-H]-	180.86	179.03473:32260 180.03895:2972 181.04004:358	44.99810:76 68.99553:39 77.03989:124 79.05397:463 89.04015:817 106.04110:352 107.04946:542 117.03383:367 128.99358:27 134.03674:3982 135.04494:12330 136.04816:1130 149.02481:165	63	18341	94	11568	20648	7058	7296	10717	11428	6166	29203	9080	17746	15146	11511	20581	66	18988	86	10737	10703	25987	18386	6976	17961	24875	15534	16964	18216	10203	38287	9188	17193	72	19200	76	16845	21333	17837	27170	22960	12449	21043	20779
1.913	179.056	[M-H]-	154.37	179.05570:35902 180.05903:3571 181.05955:852 181.07179:341	41.00345:10700 43.01935:27279 44.99839:64709 46.00149:641 55.01939:4349 57.03455:6952 59.01405:38519 60.01692:982 67.01875:6983 69.03453:7814 71.01369:12571 72.01742:760 73.02931:7614 75.00858:3938 81.03446:13929 83.05019:9890 84.02184:1306 84.76990:2044 85.02976:271623 85.43966:417 85.55090:714 85.76046:325 86.03259:9375 86.24597:278 86.74137:450 87.00881:40844 88.01195:1456 89.01240:646 93.0346…	20	17133	87	17812	21253	13507	12613	26572	17807	22723	18164	16330	22588	20006	19580	19551	127	17750	25	19067	26139	26264	19097	17478	19244	27817	14489	20839	16331	14199	20471	15890	20340	13	17078	62	19730	21408	17534	28794	23814	15462	23642	14375
2.529	179.056	[M-H]-	7.15	179.05574:2169 179.21454:12 180.01447:12 180.03350:24 180.05943:229 180.97186:18 180.99430:18 181.01322:24 181.02340:18 181.06012:59	43.01786:1061 63.96149:199 89.02358:1525 94.97903:604 96.95895:483 103.00296:59 111.00826:18 115.02004:3279 124.00771:16 155.03304:22	17	172	46	263	135	215	175	152	130	169	150	106	188	129	118	125	18	184	51	617	367	124	102	170	88	130	128	88	114	134	107	224	211	34	225	48	106	184	196	127	139	175	167	354
1.761	179.056	[M-H]-	758.63	179.05610:179565 179.21531:127 179.84150:85 179.85751:85 179.88898:127 179.92249:85 179.94745:170 179.96676:85 180.02328:84 180.05916:8825 180.40319:85 180.46922:85 180.51288:732 180.53233:127 180.57632:212 180.79387:85 180.81248:212 180.89114:85 180.92297:565 180.95213:85 181.07149:158827 181.12788:127	41.00298:5859 43.01866:4460 55.01857:2720 56.99777:1490 57.03418:2393 59.01382:42198 59.34245:83 60.01689:888 68.99746:166 71.01338:26944 72.01630:784 72.99268:3254 75.00844:22667 76.01173:555 77.01213:153 80.96449:1902 87.00827:2899 89.02386:3991 99.00857:2115 101.02371:1154 105.01889:760 113.02395:371 119.03537:171 127.00331:45 129.01828:1222 133.01350:772 147.03059:179 165.03896:372	49	69351	93	75778	46958	123772	130854	113184	60317	99394	90657	44653	82806	82731	52956	99111	282	72113	110	120004	71680	62824	102004	86085	55631	68366	47271	43828	83798	65240	86822	42243	44641	42	71860	123	88816	65999	68501	59768	34792	87100	61960	47951
8.383	179.058	[M-H]-	16.92	179.05683:3504 180.03624:46 180.05846:284 180.97195:31 180.98801:31 181.01307:110 181.05106:62 181.06399:46 181.07461:62	44.99699:102 79.01702:122 83.04916:112 92.99503:141 104.99343:109 107.01167:106 122.03480:272 135.03059:150 164.03357:239	10	704	8	149	484	467	432	600	207	529	3029	302	722	1265	672	1226	16	622	16	1148	586	315	764	427	152	363	329	299	1271	350	1952	533	205	9	699	10	665	267	308	287	219	444	301	548
6.164	180.067	[M-H]-	34.76	180.06648:1899 180.97365:100 180.99099:12 181.01026:30 181.06954:213 181.83700:54 182.03849:12 182.07151:35	44.99800:138 92.99492:109 119.04887:103	44	1433	29	731	549	893	276	900	889	1326	1129	676	1982	643	853	1133	27	1411	32	485	1279	1266	986	1359	1620	1416	721	1254	1742	2156	2094	1741	1556	31	1446	34	1974	1302	1854	1288	1248	416	1073	1721
6.271	180.067	[M-H]-	30.83	180.06696:1618 180.97333:86 181.01558:32 181.07048:137 181.83734:92 182.04911:12 182.07309:24	44.99817:146 72.99457:96 86.97621:77 92.99438:87 102.94817:96 119.05191:74 125.87204:80	20	425	29	731	549	416	862	364	889	528	516	203	1982	1316	201	1133	27	665	32	1528	697	565	986	1359	701	569	1610	1254	729	880	833	888	468	92	594	34	1171	507	776	541	648	1531	565	1721
3.449	181.017	[M-H]-	10.27	181.01712:1166 181.05137:18 181.07043:24 181.08714:18 182.01941:80 182.04657:39 182.99287:36 183.01184:170 183.10336:18	51.02362:1009 57.03386:69 71.01357:2389 79.01841:3688 87.00807:50 97.02833:1195	28	395	37	305	772	289	258	357	381	149	189	560	200	314	422	234	36	441	41	183	677	590	358	232	402	493	1048	1121	297	695	400	342	772	33	432	26	165	514	240	913	582	171	412	340
9.328	181.051	[M-H]-	12.47	181.05060:2000 182.05396:295 183.00818:185 183.05506:92	44.99814:112 59.01401:93 77.03911:393 92.99498:155 104.99443:112 109.02926:100 121.02917:103 130.99087:83 137.02115:90	52	547	27	643	957	399	271	252	869	219	566	682	290	539	453	467	39	540	44	312	576	1136	329	314	729	1899	658	923	426	523	593	323	645	34	590	30	525	801	513	1105	1176	614	867	532
1.748	181.071	[M-H]-	776.22	181.07151:90039 181.11338:101 181.13506:102 181.30338:153 181.57872:153 181.63914:102 181.76125:102 181.90802:102 181.95632:102 182.01813:102 182.07488:6004 182.09817:203 182.11170:152 182.91664:102 182.92884:255 183.07471:1944 183.09033:153	34.96921:15442 36.96613:3577 47.01345:2009 58.00602:1269 59.01361:48791 60.01727:770 68.99701:408 71.01370:27143 72.01636:1087 72.99270:5860 76.01207:1019 77.01190:421 78.71781:125 79.95668:743 80.96444:1384 89.02406:563 90.02702:254 98.00012:96 99.00807:5098 103.00337:553 105.01799:594 129.01878:3600 133.01369:181 150.97107:62 158.92479:136	53	81771	132	94531	74106	94456	128300	82881	105908	45491	74537	144992	62519	203422	119546	50181	29	84906	63	103475	80670	93063	119269	102220	115194	136798	45957	38303	145920	182086	59834	127977	16430	56	80724	145	106807	28387	93223	43779	41806	40150	29005	42386
2.197	182.046	[M+FA-H]-	1553.17	182.04607:45168 182.10478:18 182.25942:12 182.27932:18 182.35518:12 182.37224:12 182.44053:12 182.49301:24 182.50218:12 182.56596:18 182.59801:12 182.62837:18 182.68840:18 182.71268:24 182.76224:30 182.83796:18 182.87047:18 182.89418:18 182.92476:18 182.93787:12 182.94971:24 182.96351:12 182.97966:18 183.01288:23 183.04890:3749 183.09176:12 183.10526:30 183.12714:18 183.18964:12 183.19765:12 183.…	44.99835:6548 46.00144:14	3	45492	37	52701	36244	47458	55937	28866	49231	40531	40331	39189	44597	40094	38509	44579	9	49135	6	51697	24946	50804	38042	35798	55245	58745	22298	22710	31242	49637	40518	34801	16341	3	45355	27	51824	40937	52524	22496	39230	45380	45305	34159
2.022	182.046	[M+FA-H]-	969.92	182.04593:33596 182.99265:57 183.00498:57 183.04928:2729 184.05113:372	44.99807:7572 46.00125:126 55.01792:316 59.01317:927 67.01777:345 71.01291:384 75.00791:561 81.03403:409 83.04911:370 85.02908:5098 86.03258:349 87.00795:860 88.01155:96 93.03416:2505 95.01102:173 99.04432:380 111.04442:629 127.03938:781 137.02336:167 171.02870:370	5	27421	55	33311	30106	30096	39283	18435	29714	22797	20085	21412	20349	21085	20121	22038	8	29960	20	39108	22546	38365	28670	21861	34894	43169	12497	14331	15639	28090	21013	17816	9335	9	28016	59	32544	25756	28991	19856	23514	33607	28105	16953
2.007	183.049	[M-H]-	12.58	183.04870:1915 184.05035:420	41.00372:705 43.01952:1221 44.99884:6832 46.00148:117 59.01466:1613 69.03491:739 73.03014:539 75.00880:776 81.03515:1030 83.05015:620 85.03015:13774 85.42296:64 86.03283:553 87.00883:1751 87.67586:64 88.01189:139 93.03531:3673 97.03011:391 99.04536:647 101.02395:173 109.02943:1354 111.04552:804 127.04060:1742 137.02412:235 172.03412:551	4	2178	9	2780	2966	2587	3380	1377	2954	2607	2044	1695	2040	1920	1686	2030	8	2750	0	3413	2196	3260	2421	2059	3281	3989	1174	1531	1553	2162	2107	1582	1053	0	2533	4	2462	2282	2746	1899	2324	3099	2558	1566
7.648	184.062	[M-H]-	39.26	184.06216:2319 185.00694:474 185.04536:296 185.06499:126 185.11876:95 186.04042:203 186.08441:63 186.11279:127	41.99870:1313 44.99878:130 57.03491:176 59.01400:675 72.00911:3229 85.02911:209 93.03402:158 100.04040:690 111.00812:189 122.05870:91 127.01733:86 133.05154:145 144.02975:1750	15	373	8	474	283	541	526	382	444	677	372	327	694	329	440	450	6	416	7	1135	558	421	672	525	490	418	326	460	329	379	339	701	268	5	449	8	420	329	449	346	376	400	294	344
4.359	186.04	[M-H]-	59.61	186.04095:2922 186.07183:17 187.00193:64 187.02433:177 187.04462:214 187.09905:24 187.94182:120 188.00440:12 188.05658:1465	44.99829:106 54.03480:67 58.02951:223 74.02407:358 78.95816:96 92.99496:91 100.04038:1063 111.00709:149	4	676	4	641	1340	445	65	341	661	330	402	1217	612	99	1294	408	7	790	0	54	2719	1288	1664	728	684	900	140	689	438	726	441	662	825	7	741	8	530	841	462	970	643	59	700	483
2.549	186.046	[M-H]-	27.66	186.04584:1554 186.07546:23 186.11772:12 186.46349:30 186.92426:12 186.95123:24 187.00263:23 187.04166:6587 187.08159:12 187.08874:18 187.10926:45 187.95316:18 188.02321:12 188.04714:1044 188.09415:24 188.11277:12	42.99922:999 59.01322:190 96.95964:825 103.00152:80 111.00752:14 115.02010:3279 127.04087:51	12	248	28	297	111	112	70	169	130	134	145	120	257	110	87	92	10	222	11	553	224	52	39	173	41	39	137	97	76	157	63	283	286	17	187	28	73	185	76	73	85	56	157	632
5.326	187.024	[M-H]-	9.77	187.02438:1583 187.06006:35 187.09785:30 187.13916:12 187.85987:61 187.94309:24 188.02810:84 188.05574:12 188.91375:12 188.93444:12 188.98140:34 188.99679:33 189.01664:24 189.03595:42 189.07482:30	44.99795:241 88.98714:141 128.99655:74	4	1083	7	840	1712	914	30	789	842	1140	700	1158	1120	52	1264	837	13	1226	11	80	1784	1490	2301	1067	899	1119	60	1344	859	963	1128	825	1190	12	1174	12	1153	1285	1014	2132	1454	49	1048	873
7.928	187.024	[M-H]-	10.03	187.02432:2974 187.06117:200 187.09856:60 188.02749:302 188.08212:60 188.99753:93 189.01561:30 189.03446:91 189.07642:1560	41.00305:178 59.01365:143 73.02888:134 79.95652:96 92.99466:131 99.04446:83 104.99511:115 111.00837:138 123.04411:103 129.05428:96 144.04422:134	22	1272	41	1209	1871	1231	1262	682	1227	851	826	1655	756	857	1667	740	31	1288	27	1235	1898	2239	1696	1139	1199	1714	1273	1120	626	1075	975	668	1430	30	1164	33	1341	1549	1053	1145	951	1280	1209	702
1.905	187.025	[M-H2O-H]-	14.86	187.02289:6418 189.04030:17249 189.05708:554	41.00333:16890 43.01913:35725 44.02179:766 44.99816:76608 46.00181:728 53.03923:2086 55.01883:5808 57.03453:8591 58.00550:1995 59.01384:53082 60.01715:777 60.99245:954 67.01853:9459 68.02174:445 69.03425:10409 70.03777:429 71.01351:15582 72.01714:664 73.02894:9923 81.03424:21106 82.03744:955 83.04965:12019 84.02096:1850 84.77083:1599 85.02974:323084 85.18830:801 85.29292:456 85.50871:715 85.60139…	20	2196	25	1408	1714	1693	1606	2893	1133	2752	2367	1908	2323	1448	2879	2544	15	1879	29	2383	1630	1516	2429	1478	1717	2081	2321	1372	1993	1404	2722	1653	1252	19	1749	17	2568	1473	1422	1513	1259	1221	1381	1654
2.501	187.041	[M-H]-	12.88	187.04077:2579 187.10005:32 188.05314:382 188.09402:54 188.91327:12 188.93334:18 188.94935:176 188.98119:45 189.00024:56 189.01924:18 189.04102:107 189.05838:80 189.07647:51	44.99857:256 59.01363:225 72.99320:172 79.95679:369 85.02937:215 93.03479:387 94.98075:454 98.95643:119 101.02447:90 111.00810:237 115.02096:375	46	1383	64	1745	1334	1136	1327	973	1653	1010	897	1509	1024	948	1461	794	36	1375	57	2155	1995	1912	1294	1195	1550	1878	1431	1153	826	1460	772	1460	1811	70	1310	72	1238	1551	1150	2126	1970	1147	1518	2340
11.703	187.097	[M-H]-	15.98	187.09739:3160 188.10074:310 188.99775:282 189.01372:82 189.04080:55 189.09956:82 189.11035:110	59.01398:259 75.00683:106 92.99489:179 99.08117:181 116.99502:118 123.00669:87 125.09420:90	124	2377	152	2647	2085	1632	1398	2053	2518	1965	3163	3106	2230	2359	2455	2373	171	2810	148	2411	2780	2646	2200	2072	2892	2515	2034	2043	2920	1815	2158	1804	2144	157	2230	184	2741	2178	2453	3922	2466	1763	2168	2458
4.442	188.057	[M-H]-	95.06	188.05665:3176 188.88793:18 188.91367:24 188.93398:18 188.98195:48 188.99814:71 189.01831:24 189.04068:60 189.05943:273 189.09436:12 189.93014:18 189.99892:50 190.06046:60 190.08638:12	41.00316:125 59.01303:106 88.98733:167 102.05600:160	5	3003	4	3691	866	3269	489	2850	3124	7841	6377	2647	9933	424	3548	5524	4	3312	10	301	1642	998	2446	1397	2180	1205	418	1165	2369	2094	3662	3022	2311	12	3122	14	2297	2889	1916	1217	1813	364	2467	4219
2.055	189.003	[M-H]-	25.65	189.00322:2252 189.03982:881 190.00852:147 190.04356:134 190.46579:896 190.51151:48 190.53574:48 190.90619:48 190.92790:265 191.02184:235 191.05629:214022	41.00263:412 43.01847:492 44.99805:2594 55.01813:253 59.01313:633 71.01335:517 75.00821:391 80.96370:395 81.03375:412 83.04957:440 85.02912:4717 86.03230:336 87.00832:1042 89.02484:103 93.03402:1839 99.00750:418 109.02878:564 127.03981:681 137.02389:175 171.02921:356	46	656	32	667	923	519	490	838	721	745	712	1202	571	1006	1234	837	38	776	22	675	848	967	618	751	712	698	1334	1252	804	621	626	745	1430	88	648	32	558	792	495	1053	1007	570	559	849
1.906	189.04	[M-H]-	98.08	189.03984:27435 190.04287:3309 190.46645:14183 190.49275:4269 190.50953:704 190.96885:470 191.02016:1276 191.05629:3821009 191.09975:1124	41.00354:15106 43.01933:34983 44.02221:709 44.99844:91693 45.12636:462 46.00133:845 47.00235:436 53.03975:1994 55.01910:5791 57.03477:7878 58.00606:1885 59.01412:46307 60.01616:841 60.99277:1315 65.03930:1568 67.01883:9076 68.02138:436 69.03455:10235 70.03771:452 71.01395:15229 72.01681:544 73.02901:10005 79.95674:2655 81.03447:19644 82.03757:1041 83.04984:13044 84.02094:2177 84.77100:1671 85.029…	38	11109	54	7885	12429	9905	9162	10310	7784	13970	13808	11860	15927	10900	13959	11679	29	12117	28	13642	8929	7182	13475	9621	10548	10150	11124	11542	16083	10055	14634	10090	8847	39	12355	70	16150	10081	7889	9702	6411	7700	9759	12190
7.951	189.076	[M-H]-	13.02	189.07623:3462 189.50262:23 190.01627:23 190.04998:47 190.07967:255 190.92779:367 190.99433:210 191.01548:157 191.05527:240 191.08155:47 191.10654:35	41.00291:252 59.01318:320 73.02916:125 92.99447:135 97.03983:136 102.94665:147 111.00790:160 129.05559:77	88	1598	77	1898	1101	977	1114	780	2150	885	1798	1818	1568	1401	1585	1291	81	1481	70	848	1473	1460	982	1060	1811	1407	1298	1522	1363	1913	1716	1690	1714	87	1320	85	1062	1032	1423	1919	2010	878	1157	1145
4.946	189.077	[M-H]-	11.86	189.07682:3678 189.99897:32 190.07942:366 190.92804:113 190.99701:64 191.01967:421 191.05537:1325 191.07343:32	44.99870:193 72.99341:131 83.05041:187 92.99503:109	39	113	38	81	51	73	1182	100	66	148	324	119	308	3765	90	261	34	119	23	1699	78	60	110	98	66	68	929	84	171	67	304	100	110	41	115	33	149	95	77	84	58	1782	91	173
8.515	189.077	[M-H]-	15.98	189.07620:3300 190.08001:303 190.92763:210 190.99424:82 191.01529:137 191.05552:378 191.08011:84 191.09330:30 191.10786:30	59.01334:455 93.03371:1977	60	1225	56	2144	1093	661	737	727	2364	339	445	2055	490	742	1731	549	43	1383	42	496	1069	4054	281	1280	2130	2707	1098	1542	840	1251	519	1889	1557	70	1227	57	715	1300	1167	2081	2271	643	1526	819
4.73	189.077	[M-H]-	23.54	189.07497:1724 190.07852:227 190.92822:78 190.99175:78 190.99984:78 191.01920:1014 191.05542:1647	43.01874:112 75.00685:168 87.00803:167	44	1765	32	634	698	943	93	1224	644	2120	3957	1404	3981	347	1696	3571	20	1505	20	176	561	608	972	957	661	791	177	902	2356	658	3182	825	816	42	1489	32	1334	963	784	458	574	91	880	2220
4.637	191.018	[M-H]-	8.96	191.01926:2032 191.05581:1593 192.02102:250 193.02225:78	44.99832:183 72.99185:231 85.02913:189 93.03525:128	28	1948	40	2159	2166	2412	609	1912	2236	2897	2615	1781	2016	457	2053	1767	32	2510	34	596	3233	2339	2437	1866	2060	2231	440	1962	1406	1210	2170	1879	1553	41	2173	47	2267	2147	1965	2574	1809	448	1646	1301
7.569	191.019	[M-H]-	10.49	191.01976:4268 191.05415:388 191.09125:40 191.09857:16 191.89728:16 192.02235:313 192.05815:65 192.11017:24 192.92885:67 192.97226:16 192.99423:105 193.01873:122 193.03566:68 193.04875:32 193.06268:24	43.01836:303 57.03425:134 66.99840:99 72.99231:186 75.00441:165 85.02899:305 87.00762:322 93.03306:150 111.00845:269 125.02384:172 137.02236:64	134	2420	138	2633	4625	2014	1693	2497	3338	1482	1546	3275	1484	1703	2185	1611	131	2446	171	1415	4997	3276	2979	1834	2930	3277	1745	2689	1852	2256	2415	1625	3326	135	2326	165	2225	2924	1904	4597	2758	1667	2556	1870
4.791	191.02	[M-H]-	7.42	191.01937:2512 191.05623:1062 192.02182:328 192.05911:122	43.01991:163 72.99386:228 87.00897:365 93.03556:122	23	528	28	804	741	716	2452	592	758	788	519	649	620	2031	480	645	30	619	32	2214	1463	769	874	692	602	684	1726	597	422	416	694	380	559	36	786	31	1060	686	694	1205	590	2340	671	456
2.38	191.02	[M-H]-	120.42	191.02091:26904 191.45357:24 192.02270:1961 192.05863:537 192.24820:24 192.69671:37 192.99373:37 193.02370:456 193.06031:141	57.03449:168 67.01864:363 72.99359:1433 73.02956:1854 83.01500:209 85.02936:1154 99.00858:337 111.00891:2794 129.01926:189	21	28882	111	26098	36593	33227	27929	24292	32389	25384	30115	25643	48781	23092	27010	25834	33	31175	97	36914	35271	32603	27465	30405	28101	32947	24732	21641	20193	21336	36954	20544	24798	32	31173	120	31222	34204	24212	30466	25710	31375	23911	21637
3.586	191.02	[M-H]-	1269.93	191.02052:181370 191.23406:27 191.26158:71 191.28467:71 191.40918:40 191.42546:67 191.49245:27 191.51480:40 191.52993:40 191.54978:27 191.57214:27 191.60849:67 191.62754:40 191.66351:27 191.70163:77 191.71295:27 191.74672:54 191.76652:54 191.78652:88 191.82200:27 191.83633:54 191.85215:72 191.86577:54 191.87978:40 191.90149:54 191.91319:68 191.93635:127 191.95235:27 191.96694:54 191.99065:52 192.…	41.00337:1198 57.03458:2119 67.01940:2020 85.02974:6032 87.00891:13760 103.04013:113 111.00923:14382 116.07035:30 129.01912:293	39	289178	109	387456	648711	227480	206399	301099	417397	181987	105187	251156	118517	69851	245936	160737	262	310450	96	64158	867769	309084	426560	187820	331587	385566	77806	320325	133111	241015	308189	156702	390300	48	296476	104	261326	386174	162455	681089	306515	74308	288383	148877
3.691	191.021	[M-H]-	734.45	191.02050:236615 191.06344:36 191.22465:56 191.26675:109 191.33869:75 191.40951:93 191.42994:75 191.45235:37 191.49219:37 191.55535:56 191.58451:37 191.63063:37 191.67200:37 191.68561:56 191.70257:56 191.74200:37 191.75854:56 191.77867:75 191.78604:111 191.80715:56 191.81281:56 191.82858:93 191.85773:56 191.87441:56 191.88784:56 191.90999:93 191.93562:75 191.95070:75 191.96083:37 191.99518:71 192…	41.00327:2280 57.03457:4243 67.01884:3688 79.01836:3125 85.02926:9134 87.00860:21901 88.01162:822 97.02958:1033 103.03849:209 111.00887:22297 112.01239:1217 113.01373:262	39	110260	109	387456	648711	85351	206399	164992	166116	87682	37863	251156	61367	160982	245936	160737	262	129767	96	179044	867769	125529	426560	187820	122633	164307	184258	125037	56140	97322	115050	52866	390300	85	108444	104	261326	151238	62443	681089	144301	230022	288383	148877
9.824	191.055	[M-H]-	18.4	191.05514:4622 192.05878:407 193.00878:272 193.05614:272	43.01933:128 59.01387:106 68.99556:128 79.05458:109 85.02923:251 89.03930:122 92.99492:165 99.04186:77 104.99518:145 107.05005:156 117.03432:109 127.00298:109	10	4456	28	3911	4172	3514	3048	5577	3501	2241	6451	4620	2993	6239	4524	5824	55	4947	62	3300	3243	5395	3923	2657	4242	4759	4532	4908	6068	5043	5507	3228	3590	42	4773	44	5959	6022	4461	4232	4925	4277	5601	6356
4.685	191.055	[M-H]-	4.63	191.05536:2030 192.02196:230 192.05790:128 192.99679:96 193.02198:96	44.99792:131 75.00769:175 83.04911:180 111.04565:131	8	1586	21	1123	1127	1258	515	1430	1150	1363	1566	1497	1824	869	1378	1293	54	1449	40	681	1113	1295	1596	1086	1207	1214	771	1263	1480	1677	1543	1127	1429	44	1378	44	1107	1698	1237	1202	1060	457	1039	1146
9.002	191.055	[M-H]-	240.24	191.05600:76069 192.05902:10073 192.67995:597 193.06028:1492	59.01357:1296 71.01238:464 81.03413:767 85.02905:8338 87.00806:1887 93.03405:3764 99.00671:87 109.02874:888 111.04460:760 127.03977:1099 135.04454:976 171.02916:433	27	57046	253	54740	52879	35498	32700	57770	54149	19047	69623	51574	37771	68630	53093	66779	127	62165	193	31614	34187	71058	48415	36451	60434	67080	72551	65220	71129	59704	63524	51429	56251	110	57506	219	63686	72094	67328	67153	65300	58372	72216	69348
7.652	191.055	[M-H]-	6.53	191.05557:2335 191.09080:297 191.92806:28 192.01909:42 192.05976:206 192.09640:42 192.92984:42 192.99533:99 193.01286:163 193.03283:56 193.05643:74	41.99816:8 59.01355:1805 69.03414:47 104.99332:9 109.02845:32 115.03967:431 133.04994:670	33	1324	54	951	1359	1326	1393	1238	1189	2266	1870	1321	2124	1457	1563	1435	80	1305	60	2585	1016	1240	2186	1176	966	1077	1309	1112	1153	961	2149	1103	1129	56	1262	70	1410	1030	1570	1187	1130	1241	1106	1037
11.037	191.056	[M-H]-	7.4	191.05634:1933 193.05089:1177	68.99559:97 85.00743:106 92.99526:127 99.00435:83 104.99377:109 120.98753:99 134.03602:200 155.10524:109	11	712	28	495	532	384	333	409	404	589	1796	700	1083	835	698	1228	54	827	36	603	410	673	918	450	870	689	769	500	997	1096	1059	536	657	46	1216	38	950	938	840	685	684	863	687	1133
9.235	191.056	[M-H]-	30.32	191.05563:9128 192.05853:884 193.01271:198 193.06063:264	44.99774:158 59.01408:132 85.02898:336 93.03443:287 99.04428:83	9	7317	30	5319	6838	2741	2856	5868	7720	925	9907	4618	2026	7522	6598	6511	57	7519	39	1628	1957	9277	3761	2313	7438	8754	7571	8029	9197	6423	6929	4492	6779	42	7045	53	7390	10356	6729	8299	8667	5515	10247	9132
9.666	191.056	[M-H]-	13.66	191.05566:6113 192.05806:857	44.99825:196 59.01351:222 76.96918:122 85.02976:206 87.00691:175 93.03449:253 104.99441:141 118.99431:100	21	2516	27	1658	1986	2360	1953	2993	1581	2205	4882	2245	2519	4170	2016	2574	45	2870	36	2771	1896	2774	2907	1488	1976	2666	2500	2005	3504	2246	3876	1504	1481	55	2957	39	3461	2906	2544	2430	2045	3100	2442	3358
8.727	191.056	[M-H]-	4.54	191.05595:3002 192.01890:34 192.05858:181 192.99712:52 193.01474:337 193.03155:52 193.05954:52	44.99876:123 68.99467:153 78.99911:93 93.03290:193 107.03719:96 116.05077:125 121.02857:93 132.98929:80	13	1382	76	1550	1682	1816	1865	2452	1749	2804	1446	1506	1772	1623	1548	1439	85	1534	94	2255	2768	1514	2138	1739	1554	1906	1283	815	1750	1186	1098	1355	916	80	1569	80	1957	1588	2157	2197	1944	1849	1501	1044
1.921	191.056	[M-H]-	12959	191.05633:3352472 191.10335:468 191.24661:475 191.26992:948 191.29861:1862 191.32527:1722 191.36873:1186 191.41021:475 191.44607:1194 191.46111:1186 191.54111:712 191.58286:712 191.64344:475 191.65955:949 191.72838:949 191.73766:712 191.77216:949 191.79198:711 191.80093:1186 191.81632:1186 191.82841:948 191.84279:1185 191.86444:1185 191.87952:948 191.89692:1228 191.91433:948 191.94378:1186 191.98…	31.99042:661 41.00376:14301 43.01940:33216 44.02204:673 44.99856:86537 46.00151:813 47.00232:396 53.03922:1892 55.01890:5439 57.03471:7958 58.00584:1432 59.01428:46063 60.01716:1104 60.99295:1111 67.01909:8557 68.02183:428 69.03463:9491 71.01377:16258 72.01699:545 73.02947:8570 74.03177:324 75.00891:2896 79.95717:3013 81.03456:18007 82.03760:987 83.05028:13144 84.02123:1772 84.77075:1388 85.03000…	824	2780430	7734	2105634	2373082	2614340	2473238	3025573	2039834	3685757	3570846	2840553	3794773	3071281	3212001	2661503	929	2696746	2375	3422407	2378000	1922916	3329206	2620165	2482063	2292466	2730105	2629055	3044064	2297008	3471109	2231613	2225784	1165	2518472	8370	2814785	2283028	2317762	2455714	1992035	2477835	2347636	2606369
1.747	193.035	[M-H]-	23.17	193.03497:7334 193.07175:954 194.03742:901 194.07166:184 194.44774:1850 194.86060:92 194.94569:2267 194.96746:137 194.97838:229 194.99409:260 195.01235:431 195.05106:318185	41.00326:4371 43.01884:2768 55.01898:2402 57.03430:3266 59.01378:38638 59.60081:63 60.01620:727 68.99791:267 71.01350:22578 72.01641:539 72.77310:103 72.99256:4839 75.00841:43631 76.01150:1141 77.01182:331 80.96454:1262 83.01313:884 86.03280:194 87.00849:2422 88.01202:134 89.02412:4705 90.02708:220 99.00809:2988 101.02355:914 105.01873:376 113.02359:146 119.03339:216 129.01938:2416 133.01370:985 …	23	5178	45	6116	3308	7207	5483	8047	4719	6664	7845	4497	6620	7923	4614	7023	42	5861	25	7765	5143	3632	8075	5739	5624	4870	2439	3344	7590	4147	8425	5270	2424	27	5479	47	7275	4982	5097	3900	3124	4742	3758	5854
11.99	193.05	[M-H]-	4.71	193.05069:2362 194.05455:384 194.98915:149 195.00760:130 195.02788:78 195.05563:78	68.99522:141 92.99552:172 104.99510:142 116.99494:135 133.02956:507 161.02259:102	67	876	66	565	1154	426	337	467	669	285	1262	678	755	876	536	666	59	1174	88	529	687	1576	889	331	965	1464	875	976	1107	607	962	639	987	81	1096	68	1088	1669	1036	1874	1656	853	1488	1361
16.916	193.067	[M-H]-	757.93	193.06650:216414 193.30629:105 193.32337:94 193.33885:57 193.34886:57 193.38771:38 193.44394:38 193.46572:143 193.54202:57 193.59779:57 193.67363:57 193.71246:57 193.73802:76 193.76539:95 193.78357:57 193.79425:38 193.80871:57 193.84390:94 193.87730:94 193.90324:57 193.92084:57 193.93824:38 193.94920:76 193.96280:76 193.97987:57 194.00103:38 194.01277:76 194.02568:74 194.04498:192 194.06960:28946…	92.99556:184 165.07175:11779 167.07599:176 193.06679:87564	66	139418	164091	149586	165889	153284	147899	153326	143990	160957	161411	167196	160823	163308	154984	172523	270	140425	170116	170163	152326	155478	152333	145916	145657	156325	159970	143122	145914	151457	163922	149688	163721	263	142068	161584	148920	152978	157687	146862	151446	146025	147164	156792
1.86	194.102	[M-H]-	108.92	194.10328:6008 194.14944:49 194.19543:49 194.43329:49 194.59586:49 194.71048:49 194.78888:49 194.92872:74 194.94572:98 195.05057:3050 195.08693:153 195.10599:448 195.23662:74 195.75935:49 195.98637:49 196.05458:362 196.10779:279	41.00322:939 44.99818:3768 47.01345:135 57.03454:731 59.01370:2344 67.01899:377 71.01382:1266 72.99264:479 75.00837:1218 78.95889:392 81.03399:712 83.05061:475 85.02955:9636 86.03225:489 86.74502:67 87.00859:1567 88.01012:123 89.02298:131 91.01768:80 93.03442:2827 99.04454:435 101.02349:177 109.02927:926 111.04532:665 117.01736:125 127.04021:1050 137.02414:224 155.03400:152 171.02958:434	0	2534	13	2676	2345	2859	1940	2466	2196	4883	2832	1693	6679	1809	1936	3096	10	2941	3	2982	2826	3054	3076	2906	2272	2173	899	1812	2525	1598	2889	2390	1940	0	2392	8	3182	2803	3718	3145	2516	2094	2532	1888
11.472	195.03	[M-H]-	7.94	195.03031:1909 196.03335:307 196.98066:124 197.00281:154 197.01933:62 197.03978:93 197.11861:62	44.99861:148 78.99742:151 83.05906:165 92.99484:140 102.99942:116 108.02062:234 116.99551:141 121.02810:112 128.99368:122 140.99387:87 146.98798:77 159.04449:74	59	550	83	389	578	369	358	360	509	262	792	547	382	464	461	467	61	679	72	412	782	731	616	327	609	738	736	662	581	465	1042	367	960	62	818	75	614	668	552	851	663	425	649	758
7.594	195.032	[M-H]-	9.37	195.03300:2693 195.06203:51 195.07485:52 196.03643:194 196.08318:52 196.09716:26 196.98824:39 197.00813:65 197.03400:215 197.06592:90 197.08156:26	41.99819:235 57.03354:144 68.01493:96 72.00812:252 81.03294:169 87.00786:260 92.99503:188 95.04929:64 99.00656:93 111.00830:251 120.98870:80 127.03930:106	14	832	19	686	1087	554	615	612	789	516	685	1490	890	714	1346	697	20	918	25	388	1395	1756	888	564	712	1295	944	1106	832	1232	581	845	1415	21	765	29	556	809	666	1209	848	430	858	763
1.76	195.052	[M-H]-	1129.65	195.05131:528407 195.27651:95 195.28894:236 195.30057:292 195.33039:95 195.44612:189 195.62109:95 195.63189:95 195.64662:95 195.70502:95 195.72450:189 195.73917:142 195.75410:142 195.79653:142 195.81895:189 195.84058:142 195.86443:189 195.87478:189 195.89136:189 195.90791:189 195.93255:142 195.94399:142 195.96626:189 195.99618:142 196.01068:186 196.02552:227 196.05404:31553 196.10619:417 196.1647…	41.00317:6692 42.00590:287 44.02131:198 47.01354:1837 55.01846:3058 57.03437:3392 59.01377:48415 59.39387:157 59.51661:134 59.69285:88 60.01687:1052 61.01652:262 71.01368:25570 72.01662:822 72.99290:4662 75.00869:60628 75.61427:102 75.78180:120 76.01224:1517 77.01286:432 80.96493:1623 83.01350:1163 85.02944:11510 86.03228:678 87.00827:6924 89.02398:4775 96.95980:90 99.00809:5564 101.02451:1679 10…	29	139765	401	108310	76107	166626	111818	372838	95905	252430	295002	128167	396569	220176	131511	331658	78	158583	162	347648	143629	56131	251695	113869	108462	92943	66609	88161	243744	92154	227143	117852	45491	31	148187	275	188985	103964	100274	124176	58634	135471	73449	172573
7.76	195.052	[M-H]-	10.66	195.05225:2636 196.05473:283 196.07315:74 197.00650:139 197.02608:40 197.04349:283 197.05373:73 197.08151:30	41.99852:327 65.99883:93 68.99640:96 79.95722:203 87.00836:118 92.99619:148 94.04067:169 103.05401:96 107.05134:93 111.00702:159 122.03549:429 135.04299:99 150.01818:169	10	362	13	132	67	344	360	464	143	513	579	165	658	927	112	1639	27	374	17	470	157	177	582	103	57	104	98	54	1259	1014	925	139	116	9	348	14	242	73	177	55	99	344	75	594
12.891	199.088	[M-H]-	13.15	199.08809:1835 200.00514:69 200.09249:221 200.99730:200 201.01424:669 201.03538:55 201.05249:69 201.07643:55 201.09455:55 201.11281:69	44.99764:232 68.99510:37 85.02789:18 99.00318:11 104.99479:217 109.09306:1602 116.99353:9 128.99573:71 142.99213:74 153.08170:624	50	1269	1292	1178	1276	1176	1305	1292	1268	1397	1242	1429	1143	1366	1420	1512	41	1341	1178	1285	1294	1417	1183	1214	1325	1196	1279	1270	1288	1221	1209	1228	1218	76	1328	1195	1314	1220	1234	1216	1217	1154	1276	1129
7.221	200.056	[M-H]-	60.26	200.05582:1643 200.80460:24 200.96337:33 200.98634:39 200.99987:18 201.01688:30 201.04052:143 201.05891:112 201.07586:57 201.11548:12 201.80159:124 202.02366:18 202.03975:24 202.07144:609	41.99939:172 85.03007:106 92.99432:122 146.86655:64	0	683	3	894	1052	637	19	576	967	518	293	971	339	47	846	313	3	764	3	20	979	1074	583	612	935	1033	30	957	569	572	297	739	695	5	674	3	465	691	647	1348	987	11	859	475
7.525	200.056	[M-H]-	45.15	200.05594:1282 200.09525:12 200.96335:12 200.98483:58 201.00188:132 201.01738:45 201.04074:433 201.05906:99 201.07529:52 201.11360:30 201.12505:12 202.01593:12 202.04196:45 202.07163:433	41.99784:181 59.01206:80 73.02801:128 87.00814:135 93.03381:106	4	568	12	746	361	468	908	502	903	374	506	540	554	551	485	619	4	564	0	671	624	600	488	447	613	462	1082	503	634	595	401	886	616	4	545	3	530	546	614	376	697	584	540	624
11.874	201.113	[M-H]-	205.16	201.11327:73139 201.49511:56 201.81979:37 201.88608:37 201.92355:37 201.94451:37 201.97046:37 201.98942:56 202.00045:56 202.02934:37 202.05529:37 202.11624:7317 202.81436:56 202.91219:56 202.95964:37 202.99363:287 203.01402:177 203.05634:109 203.11844:910 203.20982:37	44.99782:57 79.95541:4 111.08084:378 123.00315:3 128.99399:38 137.09567:262 139.11240:3217 145.00615:5 183.10246:1959	964	11578	959	9715	5453	12175	10682	7653	8598	27275	14164	7757	44578	9679	7013	9959	1023	11653	916	24982	14419	6140	13124	12222	12528	8691	9729	6162	12315	11168	6263	13152	6601	1172	11658	990	11540	8932	11134	8989	8051	16902	8813	8768
7.97	201.124	[M-H]-	59.21	201.12425:2326 201.74600:18 202.03534:18 202.04707:27 202.07591:27 202.12725:254 202.47575:18 202.99679:271 203.01397:83 203.03168:36 203.05638:74 203.09081:50 203.12881:56	44.99807:145 78.99741:77 85.02923:83 92.99658:262 97.04112:64 107.01144:109 111.04488:96 123.00686:80 130.08632:71	0	144	0	124	108	325	300	190	140	899	101	52	517	196	53	130	8	189	6	1166	137	153	348	171	120	111	59	49	216	132	200	67	47	6	233	0	141	114	127	93	51	269	72	69
2.111	202.035	[M-H]-	100.68	202.03560:6674 202.06830:36 202.36416:23 202.99847:81 203.02116:103 203.03843:559 203.08302:15 203.10304:87 203.93628:23 204.01588:51 204.04102:122 204.08754:155 204.10742:15	44.99823:3375 55.01821:209 59.01356:496 67.01816:212 71.01327:210 74.02478:736 79.95703:373 83.01344:273 85.02942:1600 87.00765:319 93.03435:947 99.04407:613 110.02386:271 111.04498:276 127.04015:286 143.03354:119	0	1539	3	2509	2046	1814	1257	1237	2515	1348	1130	2355	894	1046	1932	901	0	1783	0	1240	2843	2585	1706	1470	2393	2982	1377	2219	1403	1484	943	1638	2088	0	1777	4	1740	2644	1939	3756	2393	1252	2319	1419
2.388	202.035	[M-H]-	87.27	202.03549:1555 203.03655:139	41.00277:152 65.03833:74 72.99306:826 85.02959:489 93.03398:742 111.00895:2877 154.99773:354	0	845	7	926	858	960	829	662	1040	637	522	1023	392	614	683	499	0	860	3	737	920	1046	1010	688	913	1091	906	825	607	736	413	824	723	0	749	6	690	944	757	1526	909	628	896	634
7.546	202.071	[M-H]-	28.32	202.07122:1753 202.10732:12 202.99781:376 203.01732:113 203.05315:58 203.07391:146 203.93831:12 204.00285:30 204.02206:24 204.05365:18 204.07944:30 204.16400:12	41.99731:190 55.01740:112 58.02932:122 72.99205:235 81.03326:160 86.97677:274 92.99454:132 95.01144:74 99.04368:172 101.02359:147 111.00810:128	15	132	16	232	305	123	940	132	264	76	106	103	64	415	95	101	3	161	3	624	188	255	194	190	224	213	541	128	338	64	100	102	62	14	148	5	132	193	124	192	241	758	205	122
1.888	203.019	[M-H]-	15.2	203.01820:2402 204.02685:240 204.04956:240 205.03476:6310	41.00303:13552 43.01884:30959 44.02184:498 44.99795:71273 46.00109:646 47.00100:405 53.03928:1692 55.01837:5445 57.03416:6987 59.01366:41499 60.01682:746 60.99166:1307 65.03898:1461 67.01840:7919 69.03398:8085 71.01332:14805 72.01631:676 73.02875:8869 74.03188:330 75.00844:2784 79.01802:360 81.03404:17593 82.03650:1374 83.04948:11440 84.02021:1995 84.76984:1655 85.02908:318148 85.28862:568 85.496…	18	1838	359	1816	2072	2262	1655	2145	1521	1683	1913	2057	1877	1236	2601	1684	169	1734	289	1917	2291	1740	2973	1930	2142	2160	2408	1444	1792	1578	2024	1525	1820	11	1791	360	1674	1722	1531	1773	1455	1652	1420	1966
3.399	203.02	[M-H]-	642.21	203.02042:82311 203.26610:40 203.28038:34 203.29236:34 203.34356:34 203.36641:20 203.39328:13 203.40323:20 203.42313:27 203.50696:20 203.54807:27 203.59683:13 203.62689:13 203.67699:13 203.70841:27 203.72231:34 203.74051:13 203.75430:20 203.79219:20 203.80872:27 203.81473:13 203.85008:27 203.87146:27 203.88891:34 203.92096:20 203.93651:46 203.96149:13 203.98203:13 204.02297:5201 204.08735:231 204…	71.01371:914 79.01886:5107 85.02952:366 97.02905:1837	10	59398	9	55569	38293	62827	866	55272	59705	46669	67375	64225	90251	3744	73302	76223	7	65333	11	1081	51966	81052	38054	70486	62416	67995	1796	47419	73934	45267	51619	59019	55251	3	64226	10	74784	66164	71522	59319	70558	825	57280	61995
3.538	203.021	[M-H]-	596.47	203.01984:70291 203.21161:12 203.24364:12 203.26633:37 203.28854:24 203.30262:12 203.33801:24 203.40141:24 203.41787:24 203.43890:12 203.52404:18 203.57413:12 203.59918:12 203.64531:30 203.66736:18 203.68135:12 203.70558:24 203.72244:18 203.72893:30 203.74974:18 203.76397:30 203.79286:24 203.81596:24 203.83340:18 203.85797:12 203.87682:24 203.89516:18 203.91132:24 203.93487:30 203.94847:18 203.95…	71.01378:2607 73.02815:113 79.01869:3977 97.02903:1572	10	30984	29	23459	12659	62827	62441	29856	23802	31287	47131	33688	65524	55194	37850	76223	9	32779	11	76111	11303	38219	17438	46571	27404	27413	61478	20252	44851	23844	20757	37754	24816	10	31366	29	38518	26113	41623	11969	30775	65448	26550	36043
8.422	203.083	[M-H]-	14.04	203.08253:3852 204.08442:709	44.99720:135 74.02342:77 92.99519:109 100.07658:96 116.05055:120	88	453	68	280	242	177	202	116	218	142	1373	486	2190	813	717	1173	66	517	93	189	241	204	161	210	120	27	642	530	906	393	1053	541	364	85	430	68	126	218	242	256	195	185	254	708
8.682	203.083	[M-H]-	75.84	203.08314:17181 204.03048:784 204.05985:76 204.08621:1660 204.23310:38 204.99614:143 205.03342:191 205.06084:38 205.08772:205	44.99788:72 74.02423:238 85.02836:136 116.04995:1686 130.06467:89 142.06464:308	62	8533	40	1551	7584	5178	3009	1871	1462	3011	10018	2100	5968	4852	2394	3852	36	9928	28	7722	16004	14549	14541	12980	17181	26454	16248	11221	16385	15964	12977	19620	8181	93	9573	37	10157	15475	15837	9595	7549	8196	5540	8605
9.604	203.093	[M-H]-	78.58	203.09261:16189 203.11957:151 204.07027:116 204.09606:1504 204.99318:194 205.01331:78 205.02904:116 205.05050:155 205.09727:209	59.01319:2279 69.03759:20 75.00574:18 120.98994:30	38	10440	34	13425	12311	6379	6724	9939	14933	5561	7279	11298	5489	7924	10077	7882	44	12003	31	5162	8855	17251	7292	6986	15708	14508	8825	9320	8106	9192	6677	9955	10000	35	11462	39	11346	11466	10623	13973	15527	8112	12028	7146
11.005	203.129	[M-H]-	20.08	203.12899:1948 204.04037:70 204.06607:802 204.13325:287 204.99321:106 205.00780:141 205.03214:105 205.05069:70 205.06869:141	59.01219:99 68.99610:102 81.03368:132 93.01250:165 104.99670:96 116.99576:77 119.04947:74 125.09592:204 134.03635:249 157.12119:131 175.04026:106	21	513	22	221	409	146	108	263	358	139	1693	1022	599	936	959	1360	12	463	22	108	144	335	152	128	269	352	876	645	1273	619	940	521	693	19	503	18	767	372	260	296	261	210	300	1177
8.647	204.03	[M-H]-	36.48	204.02989:8847 204.06409:42 204.08447:166 204.99231:185 205.01028:85 205.03236:855 205.07121:64 205.10463:43 206.03588:140	41.00268:170 91.01823:81 109.02898:180 116.05018:1983 121.02784:36 132.04358:355 142.02853:43 160.03967:2737	0	2407	0	2732	2025	969	888	1112	3363	202	1351	3954	545	1821	4006	1775	3	2790	3	382	1386	4780	935	1676	3041	4039	3526	4437	2378	3988	1575	2191	4324	8	2600	4	1656	3346	2231	5917	4266	1155	3755	2659
1.824	204.05	[M-H]-	21.61	204.05013:1448 204.07583:81 204.08828:202 205.00138:162 205.01484:81 205.03495:162 205.05319:544 206.06617:566	34.96983:357 41.00341:607 44.99869:1134 47.01375:160 55.01912:476 57.03446:720 59.01416:3789 60.01705:140 61.98785:171 71.01391:1907 72.99333:612 75.00891:2881 79.95705:348 83.05113:221 85.02908:1657 87.00860:464 89.02427:579 93.03408:215 96.95954:334 99.00912:341 109.02870:291 113.02366:228 117.01932:132 129.01896:277 135.02933:210 161.04539:80	14	523	13	410	360	804	622	502	412	757	463	345	700	377	398	592	20	713	9	1296	761	520	1062	799	563	425	324	374	416	420	540	626	353	3	572	23	581	676	520	424	480	603	393	384
9.486	204.067	[M-H]-	13.75	204.06656:2646 205.06901:379 206.07018:129	44.99833:135 79.95754:64 92.99498:109 116.04979:125 130.06732:128 142.06332:96 150.02997:90	3	821	3	155	250	144	173	92	167	444	2064	975	5161	1208	1246	2051	0	687	3	359	191	248	343	202	134	192	1075	667	725	708	907	1210	1458	6	696	0	284	245	188	176	102	382	222	1061
4.297	204.087	[M-H]-	17.8	204.08726:1209 204.99288:89 205.01285:62 205.03437:39 205.09053:112 205.93468:12 205.99483:18 206.09588:18	44.99963:215 69.03512:90 74.02410:193 76.96884:131 85.03009:96 88.98738:122 93.03332:106 100.03997:140 102.05959:117	0	636	0	818	793	622	87	396	985	363	353	734	263	38	640	306	0	747	0	39	659	1208	528	849	844	1076	115	857	425	612	444	461	815	0	677	0	557	807	729	1103	1132	52	782	363
3.54	204.088	[M-H]-	23.91	204.08734:2122 205.02465:367 205.08934:215 206.02624:42 206.04903:85 206.08733:64	41.00290:2897 57.03421:6226 59.01353:1121 67.01832:5702 69.03373:403 71.01247:1194 79.01831:1911 85.02908:12295 87.00843:33058 88.01157:1248 89.01287:302 97.02887:738 111.00846:31661 112.01261:1489 113.01159:307 129.01884:808	0	1514	0	1731	1899	884	97	729	1625	566	415	1433	556	31	1265	495	0	1224	0	43	1167	1596	799	1260	1567	1197	148	2114	694	1897	555	1190	2460	0	1206	0	688	1316	1234	1632	1769	40	1473	828
5.144	204.088	[M-H]-	17.38	204.08795:1263 204.97846:18 204.99252:37 205.01040:23 205.03542:1323 205.07203:24 205.08910:110 205.10659:24 206.03856:132 206.06265:12 206.09210:24	41.99844:128 86.97633:84 99.92509:109 122.03828:109	0	547	0	692	780	554	26	580	700	302	269	601	219	9	542	308	0	591	0	20	1150	902	681	574	734	794	15	530	336	574	418	494	605	0	545	0	773	814	572	814	722	4	738	302
7.615	204.088	[M-H]-	8.73	204.08772:2306 204.11330:43 204.99276:106 205.01293:132 205.03471:2003 205.07127:1717 205.09144:163 205.10786:72 206.04359:167 206.07556:107 206.09292:58	41.99814:453 58.02940:152 59.01345:6 68.99650:101 72.00823:1123 75.00496:78 81.03349:158 85.02814:315 87.00691:271 93.03227:185 98.02539:102 100.03971:339 102.99807:95 111.00631:215 119.03322:26 125.02499:231 132.06630:62	7	623	0	438	484	499	610	803	494	802	913	737	825	763	708	829	0	709	3	763	388	555	769	363	476	602	635	539	698	728	1091	522	499	4	632	0	1014	727	510	536	498	864	568	759
7.562	205.035	[M-H]-	19.51	205.03514:11217 205.07094:206 205.12015:24 206.01922:24 206.03850:1064 206.06160:24 206.07462:64 206.97237:47 206.98699:47 207.01051:119 207.04088:163 207.07826:47	43.01814:111 57.03378:119 81.03406:287 87.00822:784 100.07401:52 111.00735:158 125.02457:1379 144.03027:4	28	2562	46	3151	3682	2204	4560	2584	3413	2424	3867	3548	4799	7390	2313	2886	39	3859	48	8246	3546	3944	4044	2541	2835	4589	7192	3494	2245	2592	4621	2115	2084	48	3656	50	2798	3716	2040	4140	3124	7590	3798	3016
1.906	205.035	[M-H]-	40.17	205.03511:22800 206.03743:2690 207.01421:4953 207.05085:3852	41.00348:18547 42.00674:475 43.01902:46535 44.02214:871 44.99826:92762 46.00135:893 47.00233:405 53.03940:2252 55.01866:6936 57.03428:10394 58.00571:2579 59.01380:58778 60.01698:1122 60.99298:1208 67.01846:11988 68.02186:576 69.03421:12761 70.03739:524 71.01382:20631 72.01672:783 73.02924:11230 79.95673:1873 81.03432:25258 82.03765:1407 83.04976:16774 84.02121:1969 84.77104:2501 85.03041:363884 8…	55	8106	24	5944	6661	7128	5785	8090	6851	10124	11087	9908	11229	7437	12860	7882	22	6837	27	10177	6238	5226	9577	7436	7136	6184	7214	7864	8249	6788	11224	7346	6954	10	9724	31	10029	6551	6847	6903	5182	6227	5911	9617
5.018	205.035	[M-H]-	11.9	205.03509:2319 205.07184:29 205.93395:18 206.03811:157 206.57177:12 206.97198:34 206.99269:24 207.00451:24 207.04641:46	44.99808:134 87.00643:128 99.04457:90 101.02373:90 125.02324:112 145.01406:87	4	1861	12	1904	2538	1877	498	1967	2126	2086	2321	2820	1662	651	2746	2112	16	2630	11	671	3751	2671	2776	1829	2252	2718	644	2421	2605	2361	2902	1661	2544	25	2605	8	2436	2779	2173	4109	2537	456	2590	2442
6.716	205.035	[M-H]-	5.48	205.03504:1342 205.07061:23 205.83942:61 205.93431:18 206.03884:112 206.85779:18 206.97161:92 207.01133:18 207.03881:34 207.05254:32 207.06610:18 207.09136:12	44.99768:178 73.02826:103 88.98744:125 111.00721:115	4	402	4	369	1228	297	28	233	509	271	315	655	275	40	623	335	8	467	16	32	934	476	491	446	385	409	77	664	450	649	333	488	788	20	477	8	245	496	364	645	470	20	459	442
7.75	205.035	[M-H]-	13.76	205.03528:5242 205.07011:120 205.10845:38 206.04019:593 206.08081:57 206.98831:38 207.00845:179 207.03841:111 207.05870:57 207.07489:76	41.99862:209 67.01790:127 72.99261:93 79.95726:158 86.97540:170 93.03412:151 97.04069:131 111.00903:383 114.05730:83 125.02540:83 135.04178:83 156.99700:122	20	1271	31	1222	2368	852	705	1042	1304	925	916	1843	790	842	1628	883	34	1450	26	899	2928	1784	1981	957	1246	1927	1292	1572	985	1260	1364	977	1774	44	1446	33	965	1478	898	2803	1419	868	1181	911
9.635	205.049	[M-H]-	4.62	205.04892:4357 205.09597:172 207.02932:172	59.01349:2143 108.01954:27 109.02785:39 121.02695:49 162.03239:20	3	154	3	51	115	0	18	88	54	42	366	30	25	254	68	168	5	140	8	0	9	155	42	12	97	68	182	127	222	69	173	49	264	9	157	10	114	144	111	136	230	50	256	436
9.705	206.082	[M-H]-	26.21	206.08088:1914 206.98758:224 207.00849:176 207.02616:70 207.08561:200 207.93390:70	44.99769:190 68.99511:112 79.95662:90 85.02843:207 92.99444:162 104.99523:118 116.99620:129 128.99283:100 135.00491:64	0	526	0	374	557	303	293	542	356	379	854	1041	379	652	902	1079	3	682	0	313	595	701	576	253	576	548	714	845	1031	841	883	385	598	4	580	0	651	549	313	1055	541	423	517	873
10.095	206.082	[M-H]-	287.27	206.08225:28070 207.01028:334 207.08554:3080 208.08719:833	58.02931:264 72.00909:146 86.97573:93 91.05506:320 103.05547:393 127.01894:93 147.04561:204 164.07135:337	0	12624	7	10550	8701	9730	8024	12625	10755	9019	18319	13594	13001	16449	13714	17705	11	14805	0	10710	8599	13602	9854	6773	10374	12717	13666	9786	15623	13756	13549	9898	13333	4	12809	3	16352	15856	11746	13010	12392	12372	13233	13981
1.916	207.014	[M-H]-	23.67	207.01362:2804 207.02464:596 207.05119:1590 208.06443:7610 209.02980:1492 209.06809:2162	41.00350:18547 43.01912:46535 44.02198:871 44.99842:92792 46.00126:893 47.00200:405 55.01901:6936 57.03456:10393 58.00564:2579 59.01400:58778 60.01666:1122 60.99260:1208 67.01872:11988 69.03453:12742 70.03794:524 71.01385:20632 72.01620:783 73.02913:11227 74.03220:503 79.95689:1870 81.03438:25258 82.03784:1407 83.05011:16708 84.02164:1967 84.77041:2501 85.02983:363882 85.49092:1202 85.62637:1101 …	12	2181	112	2460	2235	1875	2134	3683	2810	2301	2455	3102	1505	3505	3827	1832	22	2916	122	2372	3536	2700	3471	2088	2491	3122	5625	2904	3063	1809	1304	3211	2453	25	2934	147	2560	2443	2744	3414	2494	1754	2267	3517
1.82	207.05	[M-H]-	30.53	207.05049:4266 208.05361:553 208.38468:291 209.03029:75817 209.06391:1790	41.00310:4276 55.01851:2337 57.03449:3331 59.01374:37073 60.01649:716 61.98739:241 71.01329:22250 72.01708:507 72.99262:4890 75.00845:43634 76.01155:1141 87.00855:1219 89.02405:4704 101.02399:900 102.05597:199 105.01751:399 115.00281:842 129.01865:2439 135.02946:644 147.02814:208 165.03999:279 191.02065:362 207.05193:109	27	4052	56	4254	4683	4025	4307	4052	4055	3448	3574	5188	3269	3939	5687	3845	44	4205	34	4210	5062	6401	4263	4261	4076	5616	4240	4496	3739	4327	3546	4216	5106	28	4133	45	5178	4277	3646	6332	4789	4361	4262	3605
8.862	207.061	[M-H]-	9.04	207.05939:1993 207.08806:1650 207.92964:74 208.06201:335 208.09172:181 208.98229:55 209.00675:825 209.02743:55 209.05418:125	44.99862:151 68.99586:160 86.97607:103 93.03405:109 104.99544:125 120.99089:90 125.02382:74 137.02455:192 192.06495:305	76	1105	1490	982	1058	1243	1096	1279	970	1260	1078	1573	1296	1100	1067	1254	92	1068	1565	1299	1201	875	1075	1130	909	1105	1116	1056	1018	1129	1065	1266	1264	52	1075	1450	1098	753	1078	1083	875	1134	808	1174
11.263	207.066	[M-H]-	25.92	207.06646:2772 208.06936:338 208.98394:144 209.00449:450 209.02221:216 209.06921:172	59.01297:179 86.97552:90 92.99558:156 103.05535:223 116.99590:119 132.98854:80 146.98543:87	12	3551	24	2201	2828	1724	1819	1490	2774	966	5963	5163	3440	4349	5545	5561	17	3755	18	1468	2521	4056	1765	2406	2284	3330	5212	5602	5205	6057	5007	3397	4862	16	3606	19	2360	3096	2184	4611	3692	1720	2604	5044
7.806	208.061	[M-H]-	17.89	208.06133:4185 208.09800:156 208.11863:18 209.00468:303 209.02483:66 209.06462:638 209.09431:27 210.00857:27 210.04275:45 210.07611:360	44.99745:119 57.01377:48 72.00919:647 77.03885:139 79.95525:229 85.02807:86 92.99540:127 96.95851:319 100.07574:51 103.05543:1736 105.03408:46 108.02095:141 114.05495:161 123.00525:75 131.07104:116 137.02296:103 147.04469:691	5	569	4	205	134	524	399	437	230	995	1383	694	2494	1416	789	1078	3	598	3	756	123	136	268	234	177	133	485	257	861	813	547	1290	469	2	473	0	398	217	348	101	188	511	132	808
1.952	208.065	[M-H]-	254.8	208.06493:179020 208.22386:18 208.23698:18 208.28514:42 208.32577:106 208.39339:30 208.42091:68 208.44079:24 208.47246:57 208.49179:32 208.50796:18 208.54347:18 208.57384:18 208.59923:12 208.60937:18 208.65313:18 208.67721:30 208.69689:35 208.71789:30 208.73060:24 208.78033:58 208.81393:49 208.85610:49 208.87940:70 208.89926:80 208.94391:133 208.97162:83 208.99830:54 209.02211:63 209.06789:11128 …	44.99851:78 79.95744:35177 80.71557:109 80.96473:1865 81.95362:1594 82.95410:363 85.03052:235 92.99485:171 93.97260:112 102.99866:37 118.99301:92 191.05406:252 208.06525:12065	4	7835	71531	6170	6049	7424	4818	6539	7334	9324	7227	7714	7393	6333	6965	7649	4	8112	84544	6269	8918	7005	8680	8673	6756	7581	5722	7530	7771	7115	8098	8748	7612	3	8483	72973	6639	6808	7948	6867	7633	6314	6949	7538
2.185	208.065	[M-H]-	125.03	208.06447:8241 208.31174:18 208.48392:12 209.00370:30 209.02951:62 209.04648:18 209.06749:800 210.04069:30 210.06202:349	44.99840:17688 46.00068:169 79.95686:3097 93.03404:1123 97.02756:28 109.02869:156 127.03868:369 208.06432:1165	3	7779	15457	5557	6371	7706	6734	7389	6443	7216	7804	7064	7899	7319	7044	7385	0	8017	17261	6206	5958	6460	6425	7373	6059	6033	8937	7462	8081	7044	7313	7752	8186	0	7543	15561	6463	6551	6458	5560	6795	6605	6654	7571
1.757	209.031	[M-H]-	646.26	209.03072:206261 209.35217:102 209.37838:102 209.71809:153 209.86257:153 209.96453:153 210.00861:2640 210.03355:9994 210.06979:294 210.09757:102 210.11770:153 210.12709:102 210.22606:153 210.36576:153 210.44251:153 210.63227:102 210.88493:254 211.01134:202 211.03444:3815 211.06956:272	36.96669:415 41.00386:6647 44.99871:3685 47.01433:1699 55.01912:4854 57.03458:5072 58.00613:1572 59.01447:57094 59.23261:80 59.60198:116 60.01730:1023 60.18276:80 61.01802:385 68.99781:337 71.01414:34975 72.99322:5513 73.99645:283 75.00899:46378 76.01193:1073 77.01330:423 78.95904:68 80.96500:1746 83.01393:1608 85.02993:15940 86.03297:732 87.00868:6182 88.01150:324 89.02469:5211 96.96060:2000 99.…	16	93550	138	61209	49784	98482	68722	100932	52411	148215	135534	81620	153330	110627	101066	154106	102	95466	160	150154	95561	88333	162815	58790	58540	91987	60434	33582	94188	51282	111037	72630	44708	21	89261	247	135991	88944	75725	57114	52254	118134	61632	93021
10.679	209.045	[M-H]-	13.37	209.04505:7528 210.04890:718 211.00113:185 211.01751:109 211.05093:184 211.06799:54	81.03382:924 104.99535:23 123.04474:1013 129.10799:161 144.99040:42	21	856	21	20	62	50	72	101	33	90	2541	629	3575	2256	990	2733	22	823	23	93	80	35	90	55	45	0	560	746	1396	356	2841	318	928	25	630	22	88	24	80	36	26	87	43	744
16.914	209.061	[M-H]-	7.91	209.06069:2587 210.06381:331 210.98389:60 211.00045:212 211.02072:79 211.03865:79 211.05180:60 211.06581:99 211.13620:40	92.99512:145 165.07104:13458 167.07738:195 192.46902:422 193.06680:84502 193.32582:271 193.83096:141 194.06969:11911 195.07236:1209 195.67168:96 196.07471:124	11	712	491	446	952	560	503	993	512	820	1171	1100	1278	1111	1136	1874	10	1157	1095	960	1068	845	906	867	925	1294	937	1235	895	772	820	912	1099	20	751	937	762	682	721	577	579	561	349	902
1.766	210.009	[M-H]-	154.78	210.00806:10820 210.03321:8263 210.06787:286 210.30259:87 210.34638:87 210.45591:130 210.58477:87 210.95483:87 210.98745:87 211.01100:1345 211.03464:3213 211.05479:87 211.09914:130 211.37116:87 211.46714:87 211.52126:87 211.62238:87 211.64179:87 211.75252:173 211.93078:130 212.00602:1072 212.03744:173 212.05164:130	36.96636:541 41.00343:4143 47.01347:1609 55.01865:2608 57.03428:4035 59.01411:38219 59.36081:75 60.01672:824 61.01859:245 71.01367:23059 72.01674:986 72.99310:4413 75.00867:47498 75.54740:56 76.01183:761 76.96870:60 80.96472:1162 83.01322:756 86.03203:121 87.00838:1806 88.01076:160 89.02414:4434 96.96095:3805 99.00881:3548 101.02442:992 103.00303:506 105.01829:154 111.00829:53 113.02369:472 115.0…	0	2484	10	1405	1202	2566	2149	1607	1386	2331	7468	1840	5357	5347	1734	4791	3	2743	12	3072	984	915	1845	1097	1120	1325	1644	1401	2788	2690	3245	1484	1359	0	2554	6	3470	1944	2800	1204	1258	2699	1778	3266
8.392	210.041	[M-H]-	45.2	210.04048:3655 210.98356:141 211.00466:141 211.02442:156 211.04372:472 212.09627:56	72.99312:115 85.06444:138 92.99427:144 104.05034:349 120.04536:115 123.04510:135 135.04483:140 148.04018:373	0	1118	0	1669	1744	918	888	503	1808	400	202	1821	201	392	1369	262	3	1180	0	502	1875	1960	659	1228	1875	1839	1369	1443	550	1361	271	1584	1439	3	1053	3	649	1078	1062	2278	1814	485	1379	563
10.606	211.018	[M-H]-	20.47	211.01803:5378 211.04868:41 211.06232:84 212.02018:431 213.00354:360 213.07336:42	59.01462:297 85.06637:151 104.99587:48 128.99484:17 131.06104:2834 164.99554:26	52	1737	54	5554	2470	2342	1409	871	2934	1857	2236	2903	290	661	168	526	376	2294	335	3231	328	452	218	142	161	1643	4122	158	566	1906	642	3334	503	59	2094	87	156	187	153	3047	2061	2160	1668	6055
1.76	211.035	[M-H2O-H]-	15.52	211.03464:3213 211.05479:87 211.09914:130 211.37116:87 211.46714:87 211.52126:87 211.62238:87 211.64179:87 211.75252:173 211.93078:130 212.00602:1072 212.03744:173 212.05164:130 212.63285:87 213.01595:1150	36.96636:543 41.00343:4154 47.01347:1607 55.01865:2576 57.03428:4002 59.01411:38434 59.36081:76 60.01672:820 61.01859:244 71.01367:23096 72.01674:987 72.99310:4436 75.00867:47493 75.54740:56 76.01183:757 76.96870:64 80.96472:1152 83.01322:728 86.03203:151 87.00838:1909 88.01076:157 89.02414:4439 96.96095:4063 99.00881:3525 101.02442:1002 103.00303:506 105.01829:149 111.00829:69 113.02369:465 115.…	11	1501	15	1359	892	1578	1417	1958	957	2852	2181	1354	2774	1753	1812	2538	8	1433	12	2630	1570	1722	2802	1012	927	1867	1100	648	1832	916	2139	1512	809	5	1734	14	2295	1688	1741	1452	1089	2475	1153	1799
7.919	211.083	[M-H]-	22.21	211.08374:3841 211.11140:20 212.01974:20 212.05558:268 212.08604:418 212.11484:20 212.13223:20 213.00451:90 213.03875:274 213.05984:31 213.08326:54	41.00314:152 67.01913:160 92.99549:165 97.04058:136 101.05952:109 111.04421:292 129.05556:106 138.03367:115 168.06513:163	0	2662	3	2447	3649	2194	1802	3301	2461	3048	1827	2898	2194	2351	3178	2533	0	2819	0	3041	3967	2823	3643	2326	2224	2978	2027	2001	2591	2290	2028	2075	1814	0	2404	6	2690	2441	2341	4879	2835	2219	2512	2304
7.741	211.084	[M-H]-	14.44	211.08350:2226 212.06681:239 212.08600:235 213.00592:63 213.04061:93 213.05405:32 213.08122:204	59.01311:118 67.01797:122 79.01685:141 87.00739:193 93.03432:232 96.95811:125 99.04428:118 111.00797:363 122.03481:119	4	1146	8	1132	1498	978	846	1476	1066	1292	855	1127	1007	967	1264	1200	3	1161	0	1495	1725	1358	1758	1000	1082	1379	1031	821	1085	1044	1031	826	897	4	1219	4	1054	983	1000	1953	1088	940	1110	944
1.996	212.055	[M-H]-	31.4	212.05413:2331 214.03883:145	41.00322:883 43.01857:1509 44.99797:8836 57.03446:801 59.01349:2115 67.01783:554 71.01313:700 72.01653:463 73.02948:920 81.03403:839 83.04929:713 85.02916:13135 86.03251:839 87.00810:2331 88.01089:164 89.02310:77 93.03419:5853 94.03653:409 95.01194:158 97.02878:412 99.00775:601 109.02866:1339 111.04428:709 113.02325:313 127.03935:1927 129.01798:236 137.02461:300 171.02965:690 191.05632:12170 192.…	3	701	24	676	575	578	941	469	617	522	559	457	589	520	521	567	0	1055	41	894	670	896	703	636	735	836	396	388	330	1045	616	343	315	0	653	95	564	650	586	527	634	746	588	439
7.716	212.067	[M-H]-	71.26	212.06732:3156 213.00285:112 213.03913:122 213.07126:403 213.12337:137 213.16602:22 214.03485:22 214.04351:22 214.07127:149	44.99763:138 59.01310:166 75.00958:153 87.00715:167 93.03417:213 96.03233:212 111.00814:240 135.04389:96	21	889	17	704	992	1158	972	1642	679	2303	705	585	703	1210	659	722	19	891	23	1945	2409	296	1946	996	504	668	338	214	1095	227	638	744	222	16	798	9	977	413	622	548	549	824	452	716
12.723	213.113	[M-H]-	48.53	213.11308:1835 214.11641:330 214.46108:49 214.99492:174 215.01357:99 215.03401:49 215.05593:49 215.09221:49 215.12900:3362	44.99932:127 68.99612:122 85.03099:100 92.99595:208 104.99596:238 116.99608:131 126.99842:122 140.99389:125	40	678	44	1166	599	723	592	481	914	1051	622	765	1294	541	760	562	43	815	45	997	1113	846	816	947	1124	1188	662	538	785	622	531	1268	521	47	700	45	728	826	630	915	812	745	743	582
12.496	213.113	[M-H]-	18.65	213.11322:2199 214.00018:63 214.11710:226 214.99310:275 215.01371:105 215.03100:47 215.09362:63 215.12600:79	44.99795:152 66.99755:197 77.03747:80 92.99588:148 104.99542:251 116.99491:179 135.00584:106 145.01046:90	40	581	52	586	519	477	514	361	566	842	562	623	1287	555	506	532	37	650	43	757	807	457	635	577	801	689	563	424	712	812	331	897	605	54	550	47	670	632	597	676	589	640	579	541
1.71	214.049	[M-H]-	215.89	214.04810:16504 214.36633:902 214.68869:99 214.80085:99 214.84889:199 214.87393:99 214.89136:899 215.03272:143110 215.06177:3168 215.07835:241 215.08876:149 215.36315:199 215.48373:99 215.54844:149 215.90141:99 215.98997:1551 216.03546:9083 216.10678:99 216.13982:149	34.96935:12575 36.96622:3217 41.00284:2219 43.01867:1661 55.01874:1291 57.03434:1457 59.01398:17184 60.01723:855 68.99739:164 71.01361:9515 72.99247:941 76.03008:229 78.95900:38742 79.28694:42 80.96378:472 83.01344:472 85.02942:5063 87.00842:2262 88.03959:485 89.02365:1808 99.00737:905 101.02354:829 105.01857:377 115.00288:402 119.03433:76 129.01843:463 140.01141:1007 152.99535:334	4	4082	7	2808	2373	3219	3366	3073	2962	5932	5445	3759	10565	4508	4423	3188	3	4084	4	5132	4003	2624	4771	2872	3508	3772	5715	2969	5556	6952	6976	4183	3423	0	4546	9	5362	3647	4611	4601	3319	6549	3424	3955
1.732	215.033	[M-H]-	1611.06	215.03326:288898 215.28188:161 215.29669:120 215.31293:120 215.36503:201 215.44673:120 215.53231:120 215.58573:120 215.67659:120 215.74552:161 215.77170:120 215.81071:120 215.82675:120 215.84126:80 215.89026:161 215.91407:120 215.93155:161 215.94450:120 215.95432:80 215.97393:80 215.99049:443 216.01207:117 216.03610:20579 216.12945:161 216.14217:80 216.15353:80 216.19628:120 216.26075:120 216.297…	34.96951:19250 35.08107:121 35.30148:71 35.35708:80 36.96651:4477 41.00316:1959 44.99798:1671 55.01852:1223 57.03460:1045 59.01400:13125 59.45761:77 59.71485:74 60.01728:245 61.01836:96 68.99754:205 71.01378:7463 72.01658:440 72.99294:1020 73.99512:90 75.00848:5465 76.01195:119 77.01268:67 78.95871:3240 85.02949:2142 87.00841:2009 88.03983:301 89.02376:1837 96.96034:3307 99.00824:749 101.02372:67…	27	155360	551	181051	59433	213393	153642	147881	139732	120219	279749	54059	88563	179600	69286	329881	206	157394	642	198626	64263	175013	127312	219375	132878	178323	85144	56787	241197	102252	87743	135460	116676	37	151985	570	151139	198686	133089	70984	75022	131007	174543	201277
2.793	216.051	[M-H]-	58.04	216.05095:3722 216.08509:24 216.99122:30 217.01288:63 217.03517:119 217.05402:265 217.08223:38 217.12092:24 217.99651:12 218.03121:91 218.06635:259 218.10182:48	59.01418:294 71.01369:143 82.02972:154 88.04089:362 93.03395:191 98.02368:196 101.02515:198 110.06092:147 115.00343:181 118.99320:112 125.00136:87 127.05116:128 133.05026:125 145.00973:103 154.04899:122 173.04406:144	0	1749	0	1638	1822	1647	637	1527	1624	2038	1670	2301	2336	1078	2358	1907	3	2058	0	1010	2073	1852	2618	1580	1719	1527	1218	2106	1736	1702	1607	2354	1840	3	2003	0	1842	1998	1374	2035	1546	862	1801	1641
7.831	216.088	[M-H]-	45.34	216.08768:2029 216.21597:21 216.99196:69 217.01283:423 217.03516:41 217.04900:31 217.07035:88 217.09027:206 217.11857:340 217.43118:31 217.51725:31 218.01474:137 218.06166:30 218.10329:4494	44.99751:161 58.02952:124 71.01333:240 77.00379:91 88.03886:1086 92.99460:179 96.95896:698 99.04415:321 104.99437:112 110.02482:71 114.05535:83 119.01036:168 120.99012:39 132.99043:150 135.04410:63 138.03336:21 145.00909:44 151.00499:73 174.07632:124	8	1202	6	1154	1277	889	940	672	1242	533	1182	1564	953	936	1492	1473	4	1245	0	827	1436	1964	1026	1018	1269	1458	1315	1150	1146	1375	731	1305	1475	4	1268	4	1508	1588	1130	1647	1599	1194	1366	1066
7.618	216.088	[M-H]-	408.94	216.08807:37436 217.01199:535 217.03509:226 217.05592:67 217.09083:3325 217.12462:40 217.15678:27 217.99559:41 218.01497:55 218.04777:55 218.06794:55 218.09238:472 218.14510:27	41.99844:1455 61.98761:547 65.01357:449 72.00835:1837 79.95663:49 84.00632:61 87.00809:598 92.02456:3553 96.95985:421 99.00875:266 100.03960:662 106.02777:1191 107.03489:748 109.04051:249 111.04449:151 113.02395:255 115.03823:489 119.03568:3016 125.04584:611 128.99821:121 130.08466:88 133.01463:2004 135.03017:987 138.03340:177 140.03413:96 142.05002:526 144.02977:1853 147.00456:77 149.03365:1546 …	14	14785	8	20591	19391	18556	19597	16599	22779	21826	10273	6148	13083	8982	7092	9880	7	15639	11	20835	22926	23984	22311	24007	21353	22457	6473	3940	9979	3966	8036	3864	3473	19	15268	12	25910	22246	15049	25282	23705	20248	21031	6598
8.272	217.017	[M-H]-	10.81	217.01727:3313 217.07009:89 217.08075:44 218.02099:576 218.06059:44 219.01221:248 219.05127:225 219.08492:89	49.00781:10 65.00238:3 73.02846:51 80.96444:62 83.05088:46 93.03404:283 119.04937:1208 129.02325:17 137.06003:278 146.05881:5 149.02487:148 163.00237:51 170.98726:18 177.01775:20 193.01372:172	93	1641	97	1236	1033	1136	1460	786	1192	945	2105	1536	1039	1079	1738	2287	110	1788	118	1485	1046	1795	2050	962	1209	1242	1102	1306	947	2210	1766	1200	1946	110	1578	128	1842	1657	1840	1648	1385	2675	1391	1334
1.732	217.032	[M-H]-	319.96	217.04386:164350 217.17891:75 217.19029:75 217.23940:75 217.25405:112 217.29690:74 217.35119:74 217.37206:112 217.39318:74 217.43816:74 217.46108:112 217.51031:112 217.57233:74 217.59857:74 217.61081:112 217.63569:149 217.66556:74 217.68850:74 217.69823:149 217.71529:74 217.73083:74 217.76350:112 217.82431:112 217.86348:74 217.87696:112 217.89796:112 217.92045:149 217.96389:149 217.99202:111 218.…	34.96953:22940 36.96666:23479 41.00311:1201 43.01914:1531 55.01887:552 58.00547:884 59.01399:20025 59.51213:214 60.01703:1323 60.99306:575 71.01382:1324 73.02894:2074 75.00862:1097 78.95765:28901 79.95689:6390 80.67022:150 80.91631:4865 81.95342:294 83.01352:1000 85.02942:8838 87.00820:1444 88.04038:956 89.02333:9861 90.02729:272 91.03870:244 95.01332:380 96.96530:75127 97.47894:142 97.64323:112 …	37	39141	401	47304	19223	52504	38561	33965	50305	32355	69610	38355	22494	100010	34528	80512	49	40645	198	49141	18530	58419	33958	65793	56389	70099	19242	15280	103625	54750	21331	92902	30120	40	40175	291	38973	48765	35731	16722	20264	32560	42784	52843
4.727	217.035	[M-H]-	15.51	217.03538:1671 217.06766:115 218.04015:115 219.05230:77	44.99788:122 76.96937:128 88.98808:228 92.99404:206 115.00173:157 124.00682:273 130.99258:90 147.03011:93	15	1346	16	814	1284	2927	2671	1331	799	4839	1326	1011	2830	1372	876	1220	14	1687	13	5779	2176	644	3319	1882	883	724	865	507	895	560	1256	864	644	22	1439	18	1350	1356	1094	989	638	1911	516	458
3.223	217.035	[M-H]-	15.66	217.03540:1765 217.08043:18 217.11820:12 218.03746:148 218.06383:24 218.10205:37 218.99172:32 219.00920:24 219.02797:29 219.05072:797 219.08566:12	44.99753:199 67.01758:144 73.03971:109 93.03399:182 101.02297:96 111.04460:128 115.04953:112 134.04682:129 144.99004:87 173.04587:106	15	2122	21	2000	2122	3572	3122	2437	1634	5901	1727	2098	4230	898	2374	1723	11	2305	10	2303	3505	1716	4734	3262	1581	1836	883	1302	1717	1216	1949	2213	1356	18	2247	5	1834	1608	1927	2192	1333	757	1336	810
10.152	217.108	[M-H]-	15.64	217.10765:6558 217.99693:63 218.11102:732 218.98708:78 219.00783:243 219.02767:96 219.04726:47 219.06291:47 219.11183:144	44.99792:166 71.01565:135 79.95611:173 92.99451:238 96.95930:284 102.99859:137 104.99476:152 109.01182:90 119.00997:194 123.00492:103 128.99562:235 137.00182:121 142.99120:264 147.04429:135 157.00789:237 162.99805:162 171.10156:295 180.99135:112 189.00024:74 217.10806:126	70	1883	60	1796	1236	1640	1303	1463	1616	3584	1821	1440	3936	1602	1064	1266	80	1590	59	2489	1499	1435	1983	1475	2099	1830	1399	945	1736	1975	1032	1396	994	77	1919	73	2613	2054	2767	1464	1940	2113	1898	1318
1.736	218.034	[M-H]-	132.8	218.03257:2580 218.05087:2031 218.12483:65 218.15802:65 218.31362:65 218.39871:65 218.52015:65 218.69747:97 218.75736:97 218.91582:65 218.95530:65 219.04527:8515 219.09763:97 219.73218:65 219.97748:176 219.98867:97 220.01659:97 220.04851:718 220.06971:97	34.96933:6144 36.96634:6364 44.99835:8345 59.01402:21448 60.01649:333 71.01372:6627 72.01683:305 73.02930:1167 76.03048:2281 78.95832:32328 79.95694:7962 80.91617:3228 81.95251:268 83.01334:1029 85.02923:2092 86.03254:146 87.00881:664 89.02377:7030 90.02691:306 91.02764:305 95.01362:666 96.96402:98809 97.43193:215 97.51869:228 97.70017:239 97.81685:157 97.96115:786 98.12889:121 98.65685:130 98.95…	37	3300	6	3388	1409	4270	3176	2898	3213	2818	5278	1379	1968	3631	1453	6378	81	3720	10	3786	1535	3672	3149	3973	2969	3286	1665	1215	4216	2585	1875	2362	2211	46	2584	14	3266	3812	2676	2265	1806	2700	3606	3912
1.73	218.051	[M-H]-	174.27	218.05031:2676 218.12925:97 218.33257:97 218.35308:146 218.63565:97 218.99350:243 219.01245:794 219.04549:7929 219.08730:145 219.22061:97 219.43380:97 219.50404:146 220.00004:146 220.02002:146 220.04953:812 220.08545:146	36.96618:9472 41.00295:1777 44.99807:13070 46.00113:475 55.01838:1873 59.01366:57983 59.40197:254 59.46978:206 60.01661:1615 60.99288:1792 71.01356:22048 72.01634:1639 73.01799:1911 78.71774:495 78.95801:97073 79.21086:343 79.36228:300 79.44421:294 79.53675:320 79.95699:8472 80.91607:4249 81.95189:369 83.01303:1590 84.02087:539 85.02933:10730 86.03189:587 87.00830:4030 88.04021:2796 89.02320:8452…	4	3287	16	3383	1444	3011	2575	1744	4112	1129	3085	3244	1494	7345	2847	1501	0	2879	23	2826	1513	4453	2979	5053	4838	5296	1317	890	6844	4207	1132	6562	916	0	2969	22	2902	1424	3222	1104	1515	1335	1851	2952
7.805	218.103	[M-H]-	208.42	218.10326:58621 218.34024:16 218.35559:24 218.37220:24 218.42890:16 218.46165:16 218.52082:16 218.67448:16 218.73195:24 218.76898:16 218.85416:16 218.88428:16 218.92864:40 218.93679:24 218.96359:32 219.00662:181 219.02712:74 219.05051:124 219.06956:31 219.10631:4419 219.18359:16 219.19998:24 219.22622:16 219.28340:16 219.34383:24 219.46125:24 219.51327:16 219.54344:16 219.61732:16 219.66415:16 21…	44.01379:1132 61.98777:265 71.04952:1458 82.02861:150 87.00744:182 88.03986:3012 96.95925:4 98.06039:97 99.04436:1083 101.02335:5 103.05536:238 104.99599:30 109.02783:71 111.00731:43 115.00029:143 116.07048:204 119.01122:159 123.00524:64 129.05382:121 133.04977:4 135.00504:31 138.99908:44 145.00803:20 146.08214:2050 147.04433:224 151.03946:60 157.01048:64 167.03458:31 174.05394:107 177.07780:15 1…	4	5191	39	3386	2679	3642	2661	2643	3600	3936	20680	4195	29551	11649	4534	13793	17	5586	5	4302	1848	3260	3984	2591	2394	3503	1923	2205	3627	3217	10070	2747	2788	0	5133	63	3737	2943	1966	1978	2406	2689	3109	5280
3.674	219.013	[M-H]-	10.67	219.01181:2103 219.04834:99 220.01735:140 220.98791:60 221.00854:40 221.01866:60	42.99834:87 71.01314:128 85.02950:103 92.99454:106 111.00865:298 128.03410:141 140.00262:87	11	1431	14	1779	1575	1152	852	1696	1685	1189	1180	1677	879	1097	1526	1133	15	1521	12	764	1375	1904	1514	1036	1599	1592	1155	1761	1116	1933	1998	1089	1601	21	1473	13	1389	2023	1172	2263	1811	1003	1642	1192
1.731	219.045	[M-H]-	88.22	219.04614:36565 219.07414:390 219.09749:108 219.27423:72 219.32414:72 219.36738:72 219.37614:108 219.55403:144 219.59501:144 219.65184:72 219.66911:108 219.71508:108 219.87253:72 219.96496:108 219.98003:144 220.00674:72 220.04910:2073 220.08083:144 220.19491:108 220.34649:72 220.38199:72 220.39867:72 220.54673:72 220.56967:72 220.63642:72 220.73118:108 220.74699:72 220.76639:637 220.85029:108 220…	34.96995:13900 36.96708:12239 41.00420:1145 43.01941:2096 44.99889:18858 46.00176:265 47.00226:194 55.01918:1003 57.03506:1335 59.01449:25295 59.81325:122 60.01745:469 60.99419:1059 71.01435:13521 72.01721:1220 73.02963:1544 75.00888:1314 78.95866:13627 79.95805:5562 80.91706:3620 81.95309:210 83.01439:1022 85.02969:6674 87.00896:3223 89.02429:8020 90.02810:432 91.03905:159 95.01374:1108 96.96363…	24	14037	131	15919	7139	14841	13198	8808	19365	4882	17040	13367	5075	38056	12998	10891	36	14755	89	14055	6609	23524	12518	24509	21278	27642	6035	3993	37913	20963	5479	33602	3876	59	14451	115	15087	7426	13898	4180	7515	5465	7182	13836
7.988	219.051	[M-H]-	19.69	219.05066:7931 219.12371:62 220.05320:770 220.98839:93 221.02313:232 221.05552:257 221.09547:62	59.01386:615 71.01367:248 89.02430:94 95.97584:715 125.02538:94 128.99686:41 133.05048:1057 147.04404:104 152.99608:58 164.07187:137 175.06186:147	26	1241	22	2312	949	549	724	390	2784	200	354	1409	410	371	1374	464	35	1346	36	215	1148	4677	399	1342	2881	3247	891	1170	480	1300	374	1780	1666	63	1316	45	701	1698	1019	1836	2910	413	1731	475
2.537	219.051	[M-H]-	22.03	219.05056:5987 219.09053:12 219.99437:12 220.01410:24 220.03353:12 220.05337:607 220.14486:18 220.52274:12 220.98660:77 221.02786:97 221.06075:166	44.99816:1330 59.01338:474 78.98575:838 89.02453:677 94.98085:1013 96.95936:161 103.00309:437 111.00889:137 115.00262:267 124.00990:157 129.01636:16 145.09879:30 173.00742:114	27	3562	32	2277	3886	3137	4209	3597	2396	5032	4586	3462	4977	4438	3531	4217	35	3726	44	5051	3126	2843	5940	3034	2714	2798	2903	2795	3535	2255	6975	2154	2484	52	3538	66	3322	2584	3264	2902	2591	3224	2868	3177
2.333	219.051	[M+FA-H]-	21.23	219.05059:3542 220.05443:312 220.08213:34 220.14632:68 220.98890:68 221.02819:85 221.05615:95 221.06741:95	43.01886:693 71.01386:3182 85.02720:112 93.03427:2251 99.04514:204 111.04419:419 115.00378:23366 128.02548:77 133.01385:113 159.01056:216	19	3101	23	1426	948	2997	2882	2072	1530	2929	5926	2977	5643	4230	3023	4277	37	3038	51	3518	1028	1753	2938	2371	1958	1842	3218	1978	3705	2263	6044	2452	1629	53	2981	55	3150	2600	3054	1043	1589	3042	2338	3765
2.047	219.051	[M-H]-	6.93	219.05103:1948 220.05392:189 220.08174:70 220.14712:42 220.98695:42 221.03007:348 221.06491:191	44.99863:241 57.03403:260 71.01368:136 75.00795:204 82.03052:161 85.02957:280 87.00785:265 88.98689:195 93.03484:100 96.95939:630 99.00851:209 101.02403:163 104.03524:171 112.98655:147 119.03387:127 124.03967:102 128.03527:125 140.03428:122 144.03007:145 191.05525:369	21	1167	45	1158	1066	1188	996	1024	1227	938	922	1280	1074	978	1376	793	38	1100	56	1286	1839	1336	1188	1204	1295	1445	1056	1073	914	1099	1191	1145	1250	71	1194	54	1092	1454	1162	1887	1547	881	1200	904
7.673	219.051	[M-H]-	12.59	219.05104:4196 219.08503:124 220.03184:25 220.05445:389 220.09967:51 220.10893:25 220.98624:129 221.00967:38 221.02343:66 221.06404:277	41.01420:1068 59.01285:1092 72.99228:537 81.01353:128 83.04995:155 87.00791:576 92.02461:5327 96.95891:101 98.02436:201 99.04345:63 107.03655:868 112.07597:325 115.03923:583 119.03568:3971 125.00171:125 133.01437:3096 135.03119:962 140.99590:55 144.02777:1102 150.04143:7236 162.04135:3285 182.05779:1526	45	1680	41	1325	1507	990	1178	962	1184	1244	2291	2966	4630	2072	2810	3091	54	1810	57	986	1920	1230	1362	828	1008	1144	2119	1204	3196	2414	2175	1537	2104	70	2001	65	1722	1334	1203	1709	1151	1166	1199	2527
1.857	221.029	[M-H]-	82.26	221.03064:26840 221.06623:335 221.08939:62 222.03374:1957 222.76146:155 223.04481:1945 223.10072:62	44.99883:8490 46.00186:284 59.01438:2330 61.98861:1632 72.99318:1044 78.95969:10216 83.01378:221 85.02991:1990 87.00867:652 89.02460:4259 94.97972:1045 98.02520:96 99.00875:1572 101.00529:1522 102.05606:187 111.00749:147 116.03703:205 119.03528:904 129.02010:2881 135.02849:1356 143.01575:326 146.04568:173 152.99529:135 161.02669:1164 168.04327:274 201.02026:67	77	12655	174	12396	13575	11816	14793	14952	12240	10512	10446	14570	11275	9782	14480	10181	99	13189	145	9988	15924	19248	14318	12096	12341	18274	14339	10155	10734	11425	9164	9737	13864	97	12563	138	13308	15284	10443	17241	14926	12202	14716	9677
9.861	221.045	[M-H]-	8.44	221.04574:1619 222.04900:283 222.98149:134 223.02175:227 223.06765:179	44.99775:154 59.01358:151 78.99860:141 87.00519:64 92.99471:218 99.00559:109 104.99469:115 111.00562:109 116.99499:128 119.00924:129 125.00553:74 128.04907:350 130.06640:219 134.03605:276 142.99204:115 149.05991:115 154.99395:125 158.05958:713 159.06546:135 171.00473:122 176.06733:99 193.05017:77 201.11327:134	27	619	26	980	218	769	798	866	975	348	481	1261	1057	1316	1177	862	25	704	23	921	381	250	352	1098	993	433	511	215	1342	932	219	1760	350	33	558	26	382	155	600	265	312	596	199	532
7.894	221.096	[M-H]-	18.37	221.09489:3255 221.40513:233 222.09288:40254 222.40701:55 222.98326:105 223.00297:74 223.02406:148 223.05992:91 223.09548:4254	44.99754:320 59.01354:69 68.99500:127 72.00957:80 75.00771:297 79.95615:140 81.03426:213 85.02888:40 92.99493:64 95.01540:458 96.95950:3479 99.00672:33 102.99928:17 110.02702:1068 113.02498:45 114.00196:172 116.07098:388 119.01107:31 121.00882:208 125.00129:112 129.05408:144 132.99174:59 135.02200:489 136.01971:1071 138.03490:9837 139.03764:547 144.02943:96 148.01903:332 150.03369:374 152.99590:7…	3	2381	3768	2233	2488	2362	2525	2721	2404	2640	2386	2418	2742	2441	2584	2531	0	2162	3603	2198	2340	2153	2339	2584	2336	2286	2199	2497	2350	2423	2271	2592	2312	5	2134	3544	2033	2133	2144	1923	2237	2144	2096	2449
10.196	222.022	[M-H]-	65.81	222.02318:3218 223.00027:240 223.02312:469 224.01891:441	128.05016:450 130.06532:238 142.06544:2801 158.06113:551 188.99455:5	6	1918	7	737	833	730	645	684	657	646	3769	2314	2816	2344	2839	3278	0	2248	3	933	800	988	1224	637	896	780	2545	2045	2282	2232	2628	1449	2143	13	2097	10	1500	1356	1140	1125	900	1094	1094	2409
8.427	222.023	[M-H]-	44.57	222.02260:1884 223.02218:157 224.01910:235	44.99754:141 74.02499:93 79.95672:404 96.95971:126 101.05935:96 109.02915:164 116.05007:166 128.04989:196 135.04567:87 143.06951:345 146.05924:90 158.05996:374 174.05680:112 203.08302:168	0	326	0	58	50	68	52	84	53	86	749	404	1128	527	389	665	3	405	4	94	39	48	65	32	32	36	322	347	430	267	549	239	315	7	336	0	86	70	85	46	38	126	22	341
7.892	222.093	[M-H]-	844.67	222.09348:58347 222.14914:25 222.34961:26 222.36669:38 222.40459:38 222.42990:26 222.98353:84 223.00235:123 223.02445:132 223.04391:64 223.05579:50 223.09634:5162 223.22009:26 223.26205:26 223.27090:26 223.28829:26 223.31977:26 223.32921:26 223.52468:38 223.54013:38 223.63574:26 224.02172:51 224.03122:51 224.05707:344 224.07807:38 224.09990:354	41.99752:84 59.01332:19 71.01313:51 75.00779:70 82.01648:90 87.00465:28 95.01472:1428 98.95527:152 104.99558:50 108.01150:94 110.02691:1180 116.07055:291 119.01200:73 122.01573:317 123.04297:183 136.02254:1134 138.03519:11068 139.03783:619 150.03444:402 162.03522:360 177.05826:343 188.05115:158 192.08144:2106 204.08328:3857 222.09363:5938	0	30877	49987	29755	30654	32420	31312	34094	32298	36998	34377	31346	36778	35336	32068	33291	20	29374	50411	32548	33066	28282	31702	33694	31910	27318	29226	31347	32132	30821	31121	30833	29079	31	28901	46667	29875	27278	29490	25076	27809	29553	29326	30764
8.272	223.024	[M-H]-	8.11	223.02422:2157 223.05642:38 223.98974:38 224.02763:230 225.00034:135 225.01474:38 225.02705:57 225.04024:324 225.07194:57	43.01822:132 63.02442:109 68.99489:188 75.00727:125 80.96412:163 88.04199:106 93.03334:257 96.95956:141 99.00489:124 101.05850:109 109.02890:143 111.04464:80 113.00288:71 119.04954:556 121.02796:177 123.04494:135 126.99897:106 135.00494:204 137.06014:154 139.01671:128 142.99362:71 146.06016:187 149.02409:125 152.99925:86 177.02036:96 179.03168:71 184.99994:74 193.01309:233 221.00989:208	68	629	75	772	869	804	1036	1069	696	1054	372	1328	945	869	1082	637	70	694	86	927	1383	689	1638	1265	652	394	582	465	631	359	414	1714	250	113	624	81	522	334	755	392	483	421	354	312
1.753	223.045	[M-H]-	39.1	223.04447:5975 223.12680:77 224.04760:331 224.36570:791 224.40119:116 224.76148:613 225.06149:127165	34.96921:14240 36.96612:16959 41.00266:1702 43.01847:2087 44.99794:93317 45.43542:203 46.00099:817 47.00139:393 58.00552:1172 59.01369:73593 59.46917:192 60.01670:1065 60.99311:1572 69.03389:117 71.01352:29190 72.01634:845 73.02864:1316 75.00792:1977 78.95800:17951 79.71417:138 79.95658:5837 80.91547:5718 81.95253:317 83.01357:1375 85.02859:7090 86.03207:439 87.00800:7753 89.02293:16716 90.02689:…	6	5975	20	6264	2473	10306	9220	8542	4047	8188	8694	3156	7597	7991	3286	9135	23	5653	9	11833	4637	4807	8793	6582	3790	5364	2621	2558	7819	4421	7016	3989	2233	4	5080	29	7585	5280	5415	3212	1962	6040	4484	4518
1.935	223.045	[M-H]-	23.35	223.04599:5275 225.05933:895	75.00865:641 82.95353:2840 85.02925:5839 87.00793:2016 89.02393:732 93.03388:2080 99.00857:742 103.00299:59 109.02921:870 111.04548:1498 113.02421:1686 127.03946:1584 137.02419:556 142.01414:128 149.04671:100 155.03514:578 173.04541:608 191.05663:21901 193.06203:357 221.06413:128	3	3876	25	2408	4440	3125	3033	4287	2826	3841	4130	5488	4667	3346	5237	4086	23	3132	12	3817	4258	2786	3693	3293	3364	3292	4300	4110	4297	4903	3763	4975	4895	4	4283	19	4048	3309	2518	4056	3689	3125	2242	3484
9.337	223.06	[M-H]-	5.99	223.06093:1913 224.06435:279 224.99993:208 225.06819:125	79.01896:106 87.00513:103 93.03398:181 94.99300:177 95.95135:164 104.99581:172 113.02161:125 119.05037:405 123.04563:74 128.00345:96 133.02910:138 135.04469:600 142.99167:135 147.00787:96 150.03204:243 162.02690:125 165.09157:74 170.98599:150 179.03532:156	4	708	15	996	651	597	545	378	1048	111	338	713	253	462	696	424	6	613	3	360	546	1177	284	625	1032	1025	735	1049	460	949	438	527	811	15	712	12	570	908	581	1093	1521	405	810	417
9.654	223.061	[M-H]-	9.48	223.06074:1155 224.02659:131 224.06415:218 224.99846:277 225.03914:131	59.01424:183 68.99569:119 79.02004:96 83.05043:74 88.04082:169 92.99767:349 99.00436:170 104.99688:173 111.00467:90 114.99962:112 119.05029:180 121.03144:93 129.01588:157 132.99062:138 135.04542:172 137.02591:93 142.99308:126 147.00640:147 152.99683:122 157.01089:103 161.08098:157 171.00546:103 181.05343:90 195.00440:96	11	1517	15	1084	1301	610	594	746	1348	161	1520	1893	396	2039	1555	1673	14	1263	11	302	872	2151	445	765	1357	1373	2193	2802	1715	2124	1871	1203	1756	18	1248	15	1446	1657	1075	1392	1471	765	1502	1892
11.125	224.003	[M-H]-	249.73	224.00225:10675 224.95672:96 225.00574:1067 225.11203:201 225.99826:707	80.96638:99 85.02850:27 128.99544:121 144.04527:10225 158.05983:66 167.01122:14 173.04556:345 186.05394:213 188.99141:54 210.97922:42 220.98419:12	14	3762	20	332	625	759	792	559	365	3026	13698	5720	30652	7491	5803	12582	12	3809	16	1784	535	405	998	631	320	306	5403	3355	6530	2579	6324	5360	4523	22	4292	17	536	392	642	445	358	1140	250	5446
10.507	224.07	[M-H]-	25.72	224.06991:3578 224.99635:181 225.01486:135	44.99787:314 68.99623:123 79.95686:542 92.99493:303 96.95932:707 99.00513:112 104.99463:141 109.02880:135 113.00166:96 116.04941:1406 119.01071:147 128.99620:131 132.98977:164 137.00227:133 144.04366:180 147.00520:116 152.99670:144 154.99106:157 160.04044:444 162.99794:122 171.10172:177 176.99513:119 188.07080:96 202.06219:64 215.12804:77 219.98242:74	3	602	4	624	331	553	439	370	581	162	259	544	166	365	204	265	0	296	3	158	168	787	224	214	614	521	257	266	285	345	145	311	256	4	393	0	346	341	385	409	384	252	410	237
7.628	224.079	[M-H]-	1182.61	224.07927:126423 224.30669:33 224.35813:43 224.41407:31 224.43477:30 224.44587:24 224.50188:96 224.51889:24 224.58874:12 224.62489:12 224.63352:18 224.66131:18 224.69315:24 224.72344:18 224.73994:18 224.75321:24 224.78706:18 224.82049:116 224.83801:39 224.85057:12 224.86168:33 224.90491:55 224.94553:46 224.98296:56 225.00322:111 225.08105:9450 225.14542:30 225.16078:18 225.18189:18 225.20231:24 2…	41.01447:1046 61.98764:333 66.00892:699 67.02908:406 72.99294:414 80.02555:92 82.04074:284 88.98741:401 92.02503:5671 95.02499:134 96.95775:78 99.00583:69 106.02796:2026 108.01985:1776 109.02144:205 115.05056:420 119.03586:4029 120.02005:2734 125.04629:483 127.86912:132 133.01495:2900 137.02707:169 138.03372:112 144.03023:185 150.04189:7034 151.04459:487 152.99634:110 162.04189:2837 170.98672:104…	15	41424	63598	40021	45141	45985	41603	46004	42704	47172	65552	50464	53399	47045	50314	52823	18	44674	67853	43987	47936	37348	45387	35888	38638	38149	43794	36163	44801	42829	46584	43371	44556	19	42044	62459	45126	45137	40823	40980	37129	43311	40339	44173
1.751	225.061	[M+FA-H]-	1735.72	225.06197:209050 225.34271:93 225.55675:93 225.58417:93 225.65393:187 225.75190:93 225.80421:140 225.93024:93 225.97718:93 226.02418:92 226.03848:182 226.06493:16035 226.36182:513 226.37383:280 226.65700:93 226.72255:93 226.73735:93 226.75905:140 226.88223:93 226.90973:93 226.94358:93 226.98590:140 227.01552:93 227.03452:136 227.07696:54983 227.11332:175 227.12875:93	41.00328:3419 43.01867:3747 44.99808:103246 45.29079:160 45.42743:284 45.47209:265 45.58711:157 45.67101:188 46.00116:1084 47.00224:388 55.01866:2366 57.03390:2046 58.00554:1615 59.01376:128590 59.39660:278 59.50326:316 59.62815:259 59.68021:199 59.85486:179 60.01637:1610 60.99220:458 71.01352:54108 72.01640:1109 73.02817:1051 75.00833:243 80.91594:7843 83.01325:1074 85.02908:10281 86.03242:508 8…	79	153330	202	166221	102369	268117	269285	235318	119808	215343	220146	89671	215080	169654	109589	252350	476	164607	156	258061	146120	121673	219033	166652	112296	142616	103855	91033	169766	148628	206856	85776	87777	65	159156	186	197784	146771	157863	133308	67856	193193	124944	107666
9.705	225.113	[M-H]-	28.28	225.11282:2033 226.00288:52 226.01384:69 226.11464:428 226.99553:527 227.01466:102 227.03133:69 227.05343:69 227.09057:69 227.12832:151	73.03155:30 92.99536:113 99.00532:99 104.99463:44 113.02072:81 119.01156:3 121.02891:101 125.00239:78 126.99845:22 128.04971:183 130.06506:184 142.99135:66 144.98895:5 147.00670:3 152.99660:63 156.04387:85 164.99521:75 170.98717:71 176.01080:1346 191.03374:731	9	335	6	152	118	213	213	148	134	1102	619	139	1563	374	256	395	4	417	10	498	287	146	662	176	214	150	420	221	291	374	437	581	813	9	421	20	286	232	241	335	129	607	166	282
12.704	225.113	[M-H]-	16.8	225.11311:1715 226.01517:27 226.03839:40 226.11595:317 226.99391:360 227.01310:232 227.03212:86 227.09092:40 227.11794:40 227.13064:40	44.99846:184 68.99537:163 94.99542:283 104.99572:149 112.98428:115 116.99558:307 128.99601:177 130.99337:164 140.99561:143 142.99356:133 144.98987:122 149.00217:122 151.01964:97 152.99733:109 154.99242:116 158.03762:122 163.02018:125 164.99538:131 170.98790:198 177.01714:109 181.12263:122 190.99186:162 197.00201:90 207.10221:129 214.99060:141 225.11255:128	40	690	34	823	390	500	561	493	756	972	485	669	1300	592	574	638	53	643	38	1148	871	544	767	683	792	880	522	389	603	501	381	1099	659	45	756	34	688	705	726	644	661	876	572	587
9.209	226.017	[M-H]-	62.75	226.01872:1860 227.01924:238	44.99741:122 68.99567:93 79.95705:90 92.99609:152 99.00589:109 104.99542:119 116.05003:214 128.05050:241 132.99153:122 146.06055:173 152.99533:106 196.00874:77	0	373	3	40	99	155	177	44	0	664	1193	1370	3106	942	1138	2098	6	434	3	360	93	0	137	20	0	0	726	691	973	461	417	911	783	13	514	9	0	0	0	0	0	143	0	278
2.213	226.036	[M-H]-	63.5	226.03558:1175 226.06905:30 227.03800:125 227.07692:18 227.09343:30 227.11476:12 227.12864:24 227.16556:12 228.04209:39 228.05440:18	44.99764:30 59.01315:38 71.01300:1224 88.98719:490 133.01385:6168	3	1514	4	1771	1414	1734	2084	1223	1872	1614	1610	1497	1744	1769	1573	1650	0	1669	10	2181	944	1939	1658	1383	1773	2045	1031	878	1362	1786	1535	1332	711	3	1684	4	1752	1424	1856	963	1256	1817	1649	1365
7.715	227.057	[M-H]-	9.63	227.05566:2275 227.08856:64 228.02650:32 228.05715:333 228.08556:48 228.99452:64 229.01196:81 229.03501:210 229.06726:64 229.11963:81	44.99757:219 59.01358:191 72.99269:151 75.00737:138 79.95780:116 87.00779:229 88.98594:90 92.99473:178 95.01253:131 97.00893:244 101.02301:125 104.99493:150 107.01318:128 113.00470:109 115.03908:131 117.01608:83 119.05055:93 121.02910:122 124.03900:125 129.05508:138 132.99049:113 133.05042:135 136.01519:288 137.02235:134 140.99579:83 142.99290:93 147.01150:77 151.03859:406 165.01912:106 170.98691…	31	1052	20	1564	1116	738	926	624	1955	234	231	1092	152	494	983	452	24	964	36	469	991	1684	385	1142	2332	1505	784	1029	750	890	402	851	757	33	862	44	822	1175	1018	1447	2036	603	1308	807
1.748	227.076	[M+FA-H]-	162.75	227.07666:70406 227.39745:114 227.43899:76 227.82192:76 227.84312:76 227.89830:114 227.93805:76 228.00028:114 228.04162:151 228.08057:5240 228.28804:76 228.30306:114 228.33745:76 228.42705:76 228.61812:76 228.74608:114 229.01137:1446 229.04759:5534 229.08186:1266	36.96602:3412 41.00285:2652 43.01843:2710 44.99792:64307 45.18682:189 45.30048:129 45.39825:217 45.65230:111 46.00093:362 55.01834:1810 57.03397:1081 58.00558:1520 59.01364:103957 59.40758:221 59.46039:281 59.55034:220 59.62913:202 60.01679:1106 60.99267:878 71.01347:48223 72.01610:983 73.02868:1662 75.00824:1090 79.95644:2707 80.91566:6889 81.95272:267 83.01339:1910 85.02892:6270 86.03178:374 87…	21	22868	33	25066	19477	26854	36170	23163	28040	13593	21346	38549	19417	56703	34624	13387	15	22630	18	28635	23307	26330	35458	30239	29401	34142	12442	10131	43669	48147	17582	33534	5218	19	23433	44	27832	8158	25059	11747	12136	11361	9165	11774
11.498	227.128	[M-H]-	9.85	227.12925:1741 228.04562:53 228.09607:79 228.13101:164 228.99368:221 229.00801:235 229.02728:172 229.04419:79 229.07644:52 229.08282:52 229.10802:525 229.14659:131	44.99791:241 78.99802:90 89.00237:99 92.99472:232 96.95877:169 102.99848:251 108.98822:118 111.00470:136 116.99458:256 120.98935:172 125.00118:90 128.99514:228 130.99264:191 135.04527:141 142.99200:179 147.00552:128 149.00241:140 154.99270:219 161.00168:118 161.09593:112 163.00124:122 165.12641:135 170.98728:199 173.00115:80 174.99867:83 180.98886:187 191.05524:141 194.98689:83 197.11975:109 207.…	70	833	88	777	484	395	485	434	1014	312	566	964	449	865	687	394	60	1024	100	547	386	1191	342	471	937	1505	1030	1051	797	784	874	635	1114	83	815	68	827	1301	675	1969	1952	889	1694	1064
1.779	228.065	[M-H]-	24.47	228.06396:2594 228.07877:1657 228.53047:108 228.61540:108 229.01102:1163 229.04725:2814 229.07845:505 229.56771:108 230.00596:1239 230.05392:269 230.08427:161	43.01847:2987 44.99805:91883 45.29185:119 45.42946:288 45.50611:131 45.66562:160 45.74681:215 46.00123:586 47.00163:114 55.01850:1877 58.00532:1125 59.01367:90652 59.39865:287 59.47365:310 59.59232:246 59.86747:157 60.01661:1395 60.99252:714 71.01351:34216 72.01636:1495 73.02911:903 75.00824:1621 79.71309:144 79.95670:3943 80.91580:5034 83.01304:1259 85.02912:4930 87.00797:2468 89.02308:12216 90.…	4	445	0	55	292	584	268	432	132	1240	1972	135	1598	443	127	1352	0	418	0	939	189	66	478	31	332	96	329	361	61	83	1536	254	431	0	440	0	322	544	127	306	194	346	198	320
1.753	229.048	[M-H]-	37.22	229.04820:6590 229.08065:357 229.21480:87 229.29237:130 229.34396:130 229.47428:87 229.64498:87 229.96234:87 230.00711:1310 230.03201:86 230.05159:1065 230.08207:87 230.11616:87 230.15984:87 230.67254:87 230.74827:87 231.02062:386 231.04499:3003	41.00328:218 43.01906:1713 44.99811:45065 45.35053:368 45.50634:160 46.00146:155 55.01840:2362 57.03404:249 59.01387:47 59.38448:158 59.43376:90 59.70983:154 59.82058:125 60.01699:2226 60.99281:1471 61.98763:233 71.01372:12444 71.32740:61 71.64035:60 72.01719:1711 73.02883:2175 75.00809:2155 80.91606:1162 83.01316:2514 85.02926:10364 86.03190:476 87.00829:4225 88.01182:520 89.02341:5222 90.02744:…	0	4726	56	2991	4085	1840	1159	1993	4291	2810	4756	4758	1735	3622	4336	3597	0	4053	25	2425	2721	5291	2843	3217	4856	4210	4396	3403	4267	3338	1983	5934	6478	3	3884	53	2952	5262	3479	2796	6131	2425	6597	8568
11.459	229.108	[M-H]-	7.45	229.10832:1712 229.14221:93 229.99671:38 230.01588:56 230.11184:148 230.98942:366 231.00827:184 231.02657:136 231.04911:75 231.06965:1451 231.11947:38	39.00461:254 69.03377:132 79.95638:124 92.99481:254 96.95884:255 104.99491:199 110.03401:150 113.02049:128 116.99453:311 118.99630:112 125.00114:112 126.99926:109 128.99522:151 132.99032:211 142.99251:233 149.00224:156 152.99572:201 154.99230:177 156.08227:86 161.02274:128 164.99663:140 166.99277:149 170.98682:187 173.01756:96 180.98981:225 192.99092:93 207.10366:623 225.11213:112	33	589	28	470	352	496	349	312	375	962	541	389	1106	461	433	599	54	554	32	656	570	264	658	448	417	348	416	363	901	723	512	676	368	45	562	33	680	465	847	454	579	640	455	563
1.735	230.007	[M-H]-	42.96	230.00676:2170 230.05172:525 231.00958:248 231.02773:533 231.04494:1632 231.07936:69 231.09523:104 231.93089:104 232.01365:139 232.04871:139 232.10674:104	34.96931:2712 36.96662:5103 44.99830:392 57.03415:1078 60.01669:148 60.99241:498 72.01721:953 73.02949:472 78.95776:5862 79.95718:4215 80.91623:814 81.95230:132 83.01315:198 85.02939:1522 87.00856:612 88.04002:786 91.02840:294 93.97147:83 96.96408:71246 97.23996:87 97.50553:85 97.60981:136 97.95901:562 98.95617:2067 100.04152:109 101.02427:668 102.02849:102 103.00344:184 105.01860:920 106.97987:1…	40	1391	0	1628	716	1085	936	1053	1218	1280	903	933	1964	961	877	1347	26	1299	0	1390	1235	1432	1227	1530	1144	1068	1104	1826	1006	1408	1442	2169	1349	18	1406	0	1902	1400	1517	1044	2267	1916	1810	1427
7.954	230.013	[M-H]-	39.63	230.01264:2378 230.05474:37 230.10307:201 231.01493:259 231.05063:115 231.08513:90 231.10347:50 231.13301:131 231.22438:25 231.93208:108 232.00951:253 232.04516:25 232.08795:25	41.99758:70 59.01312:29 81.01379:37 89.02162:25 95.97516:277 101.02315:34 104.99438:12 108.04354:146 109.00927:89 110.02653:37 114.00109:322 117.01514:75 125.02292:1440 142.03152:230 144.04407:55 152.99689:30 169.01410:854 179.03491:70 188.99786:43 204.08263:76	0	1000	0	979	1620	735	709	670	1020	517	578	1906	267	609	1656	695	0	1126	3	491	1675	1463	959	1036	937	1036	1958	1475	811	1841	594	1226	2154	0	945	0	740	1462	728	1953	1368	558	1066	638
2.519	231.032	[M-H]-	10.33	231.03204:3242 231.08528:18 231.09956:24 231.93121:54 231.96672:18 232.00929:18 232.03676:241 232.08040:18 232.34451:30 232.88459:30 232.91208:18 232.93862:40 232.97558:39 232.98917:30 233.00843:70 233.03283:103 233.06660:3306 233.10159:58 233.12539:12	44.99833:1035 59.01379:492 71.01343:2 78.98572:231 89.02417:1024 94.98029:769 96.95953:173 99.00857:21 103.00400:261 111.00798:90 123.00727:35 128.03528:11 145.03256:16 154.99727:47 178.04897:25	3	782	14	1518	1579	517	200	1552	791	455	295	675	234	311	488	381	4	859	4	645	2646	500	375	627	401	308	180	616	318	486	271	374	943	0	763	10	418	876	352	1365	530	212	723	781
1.753	231.045	[M-H]-	12.42	231.04551:2414 232.00426:122 232.04670:349 232.09759:81 232.18425:81 232.89482:717 232.98985:122 233.00951:203 233.02684:283 233.04117:326 233.07561:122 233.15276:347	34.96929:10526 36.96637:16098 41.00297:2142 43.01886:2764 44.99814:84765 45.18833:119 45.41949:185 46.00155:651 47.00195:336 51.02382:260 55.01845:1624 59.01378:87768 59.46368:201 59.61549:157 60.01638:1403 60.99261:1453 71.01359:35806 72.01735:1232 73.02865:1810 75.00822:1666 78.95798:35429 79.95718:7858 80.91590:6175 81.95210:520 83.01340:1817 84.02049:364 85.02941:7785 86.03243:401 87.00828:60…	16	1629	17	1073	1306	711	485	1019	1516	888	1987	1760	813	1719	1728	1390	28	1724	29	632	1096	2132	836	1233	1702	1640	1602	1189	1350	1143	685	2397	2093	26	1382	43	1605	1746	1259	1090	2082	875	2443	3140
10.629	231.07	[M-2H]-	148.49	231.07013:16844 231.57158:3445 231.92909:141 232.06777:2598 232.14043:94 232.56919:508 233.00479:236 233.06895:94 233.15464:323	75.00397:17 79.95735:2299 81.95263:191 92.99579:78 96.95994:7484 98.95501:400 116.99463:18 131.07066:212 132.98955:17 151.00510:181 154.99225:10 164.99858:41 180.98927:15 198.98055:48 218.98619:55 231.06969:405	3	15563	7	16701	20107	26294	29090	22610	13128	86679	15552	4593	36317	5607	4240	12932	13	16567	21	56479	24787	14599	54887	24276	15051	11275	3419	4605	2210	3754	11552	4891	4393	8	15771	23	24607	18340	24973	16711	12177	38102	14392	5811
10.719	231.07	[M-2H]-	27.16	231.06971:5684 231.12518:82 231.57168:1207 232.06953:495 232.57076:122 233.00308:238 233.02690:204 233.04219:82 233.15530:428	79.95664:616 96.95916:2088 109.02794:31 111.00384:5 116.04911:123 133.02821:305 135.04437:420 153.01672:14 161.02338:393 179.03358:264 185.00339:61 191.05592:32	3	15563	24	16701	20107	26294	29090	22610	13128	22152	15552	4593	14091	5607	4871	12932	13	16567	21	18784	24787	14599	16927	24276	15051	11275	3419	4605	3169	3754	11552	4891	4393	8	15771	23	11189	8969	13909	7971	12177	14379	14392	5811
11.553	231.071	[M-2H]-	17.74	231.07009:7728 231.11915:52 231.48667:35 231.51979:35 231.57045:1770 231.93244:133 232.01155:53 232.06913:687 232.57247:96 232.98055:35 233.00309:321 233.02179:96 233.04830:35 233.06845:53 233.08327:53 233.10197:88 233.15418:326	79.95646:1058 92.99435:79 96.95944:2001 98.95386:134 104.99476:149 111.00488:52 116.99425:56 120.99075:57 125.00304:11 128.99475:201 142.99303:120 149.00230:118 160.98714:29 163.00040:52 170.98680:168 180.98920:137 185.00150:44 186.99948:4 191.05553:120 197.11673:133 209.00159:58 212.99582:10 231.07030:657	4	1515	6	1889	1194	2225	2806	1196	1164	6838	2237	360	3305	896	320	980	13	1855	13	5168	1212	1856	3944	2130	1341	1384	223	187	411	453	1264	488	512	12	1562	17	1960	1978	3134	3616	1492	3497	1442	623
10.529	231.123	[M-H]-	72.4	231.12388:3118 231.57094:270 232.03258:85 232.06744:128 232.12591:389 232.98692:85 233.00419:213 233.06487:170 233.13027:85 233.15499:294	44.99807:2656 79.95647:979 92.99451:136 96.95914:27 99.00389:74 104.99491:20 111.00389:65 128.04942:47 132.99036:110 137.00099:52 144.04465:278 151.00339:65 152.99638:64 157.00824:153 171.10149:399 175.09576:60 188.03346:23 212.99464:29 219.07217:171	38	1545	58	1231	913	1053	943	914	1170	656	1813	1784	2632	1656	1879	1621	48	1646	44	1384	1169	1045	918	1386	1460	1189	1701	1105	2307	1289	1204	2574	1232	75	1399	57	1641	1277	1398	939	1074	1170	1333	1405
2.336	232.046	[M-H]-	36	232.04580:3462 232.93876:444 233.00743:34 233.02644:51 233.04890:474 233.15469:289 234.00653:68 234.02295:95 234.05133:68 234.10204:34	43.01829:666 71.01258:3628 83.01225:80 87.00803:249 93.03360:2070 99.00805:198 104.03363:164 111.04450:294 115.00316:27050 116.00572:1166 129.01862:87 133.01303:406 137.02309:552 140.99684:130 159.01013:223 191.05513:39	5	1963	13	1627	1541	2089	1346	1647	1532	1700	1740	2885	1201	1675	2577	2031	0	2049	3	1545	2068	1343	1674	1947	1664	1213	2604	1271	2293	1620	1222	2159	2216	7	1880	22	1784	1619	1483	1593	1423	1509	1542	1901
2.092	232.046	[M-H]-	138.61	232.04638:19321 232.93286:33 233.00399:33 233.04922:1505 233.10219:44 233.15491:228 234.00880:295 234.05091:242	44.99768:388 74.02422:346 78.95709:128 83.01377:329 85.02817:304 88.98849:287 94.02915:135 96.04483:486 98.02322:231 104.03397:258 112.03932:141 115.00147:154 124.03928:207 126.05457:134 140.03290:261 158.04418:103 191.05453:443	3	6202	4	6400	6225	6590	4966	6434	7206	6228	5276	11166	3783	6156	10992	6539	1	6873	4	5373	10250	6322	7155	7082	6626	6468	9368	6434	8134	7103	3960	7756	10884	7	6531	8	6821	6858	6600	7542	6123	6093	6490	6728
8.229	232.119	[M-H]-	42.25	232.11904:1827 232.93442:56 232.98747:48 233.00818:99 233.02562:49 233.04254:55 233.06703:134 233.10450:42 233.12202:254 233.15353:312 233.17281:17 234.07558:25 234.12331:42 234.15798:33	41.00354:122 43.01887:140 59.01318:59 68.99522:70 73.02879:136 83.04925:294 87.00790:1447 93.03408:1307 104.99520:17 111.04435:196 119.00987:18 134.06056:196 137.02446:655 160.09615:93 167.01224:29	0	530	0	342	427	319	328	269	348	504	986	770	1019	851	768	833	3	510	0	322	376	444	381	231	425	381	705	624	588	619	818	590	498	0	573	0	315	318	348	377	316	288	383	824
1.905	233.029	[M-H]-	4.91	233.03000:3002 234.01555:574 234.06415:861 235.04527:24862	59.01347:2798 73.02864:529 74.02390:736 78.95774:904 82.95323:1351 85.02875:6295 88.98767:1775 93.03378:2818 96.95870:1054 99.00762:728 102.05560:492 109.02915:1140 111.04453:1573 113.02330:1908 116.03457:442 122.02518:34 125.02586:919 127.03952:1752 131.03375:236 137.02373:496 141.01892:338 146.04562:607 155.03395:467 171.02953:745 191.05598:26693 217.03540:273	3	657	4	601	969	585	928	778	714	1323	904	724	1126	580	928	872	4	879	8	857	687	414	931	1231	779	876	723	1059	1010	552	1238	1194	698	7	874	7	1368	802	687	514	659	913	747	868
7.566	233.066	[M-H]-	6.5	233.06610:4675 233.10299:125 233.15537:176 233.92965:39 234.00801:29 234.03594:19 234.06971:372 234.09789:1390 234.15725:48 234.73473:19 234.98482:19 235.00271:511 235.04624:167 235.07884:263 235.10143:129 235.11731:147 235.13619:19	36.96506:14 44.99733:847 59.01281:686 70.99206:262 72.99274:579 75.00728:138 83.01232:208 87.00803:474 88.98761:175 96.95853:71 98.02379:196 101.02340:252 104.03444:165 109.06454:118 113.02384:181 115.00039:131 119.01323:2785 121.03067:237 125.02257:330 128.03493:183 131.03345:76 135.00697:1162 138.03674:220 144.02979:1501 162.99680:43 165.05354:7 173.04257:71 195.03261:119	32	516	18	169	509	226	175	281	166	176	862	295	381	2084	189	2115	71	659	34	117	165	170	160	217	165	325	347	805	1811	170	2422	134	210	39	642	45	176	218	160	203	172	214	170	1817
6.449	233.066	[M-H]-	4.63	233.06600:1416 233.10147:40 233.11835:18 233.12515:12 233.15384:237 233.93082:24 234.06909:139 234.15793:36 235.00297:53 235.04266:12 235.07559:40	44.99623:125 69.03474:74 93.03311:146 111.04418:74 120.99030:90 201.83559:115	2	627	17	420	750	681	50	564	434	1030	977	655	1462	62	628	953	8	781	8	75	1125	530	1478	605	564	537	50	425	689	378	1426	577	481	12	697	12	670	483	651	651	419	46	536	603
8.517	233.066	[M-H]-	8.99	233.06647:2935 233.15188:564 234.01509:34 234.06998:308 234.15476:34 234.97058:51 235.00332:309 235.06939:86	44.99759:294 59.01365:290 79.95645:138 85.02882:179 93.03374:448 96.95960:233 103.00131:205 109.02909:195 118.99344:125 125.00280:125 128.05087:163 135.00549:140 137.02353:130 139.04255:125 144.04513:138 147.06512:511 151.03884:112 153.01778:109 163.00050:115 170.98933:74 177.01693:99	13	984	8	1912	800	502	652	622	2149	300	307	1765	360	487	1566	347	10	963	10	339	876	2700	280	1244	1994	2132	667	1064	522	1022	355	2053	1216	22	810	9	575	988	773	1253	1586	491	886	647
4.927	233.066	[M-H]-	4.8	233.06543:1268 233.15252:931 234.01063:53 234.06995:223 234.15727:134 235.00356:280	44.99713:151 71.01364:142 92.99506:302 98.95475:132 104.99480:109 115.00118:131 135.04328:83 140.98529:77 152.07106:83	3	232	14	212	190	282	1179	218	187	343	270	336	337	976	213	277	8	254	3	1932	356	298	424	226	172	214	1523	186	305	325	182	191	376	5	250	16	250	271	200	346	240	1394	209	248
2.768	233.066	[M-H]-	10.65	233.06604:3454 233.10304:29 233.13303:18 233.15405:203 233.93623:12 234.00727:24 234.03624:30 234.06868:334 234.15831:63 234.34545:18 235.00301:111 235.04456:91 235.07115:67	44.99743:227 59.01332:308 71.01282:135 78.98465:93 82.02872:165 88.03880:170 97.02792:160 111.04449:119 124.01023:109 127.03482:96 133.04984:202 158.05139:162	12	2415	16	1396	2047	2123	1568	2615	1348	3696	3896	2385	4875	2430	2438	2970	3	2591	8	2217	2025	1848	2543	1248	1364	1561	2081	1617	3492	3231	3697	1937	2438	14	2757	10	1822	2506	1689	1670	1699	2553	1571	2381
3.868	233.066	[M-H]-	14.27	233.06592:2155 233.10165:29 233.13610:30 233.15376:223 233.92947:18 234.06965:223 234.15936:35 234.98544:12 235.00328:161 235.04505:39 235.06841:45	61.98627:46 83.01224:140 93.03520:388 98.02428:287 102.05584:565 128.03452:1811 137.02122:44 146.04359:290 155.03627:64 173.04385:383	10	3335	14	1775	2792	3033	1822	3725	1922	5073	5515	3499	6787	2287	3236	4267	14	3948	6	2440	2702	2635	3715	1858	2060	2208	1997	2375	5263	5174	4965	2914	3652	10	3513	13	2748	3630	2389	2116	2482	2447	2073	3454
9.757	233.067	[M-H]-	5.21	233.06582:2528 233.09831:85 233.15620:170 234.07099:239 235.00237:212 235.02084:170 235.06279:127	59.01278:145 68.99504:115 80.96444:109 85.03003:100 93.03331:216 99.00463:122 104.99389:158 109.02834:139 114.99953:162 119.04805:141 128.04968:338 130.06500:231 132.99031:125 135.04437:138 140.99560:112 152.99676:122 156.04635:83 158.06018:608 166.99124:103 168.99541:80 173.04410:185 178.02400:103 179.01292:100 191.07100:71 201.11301:198 207.09957:74	8	794	12	251	703	236	331	359	745	407	1295	578	116	534	254	620	16	724	5	274	320	1206	575	170	520	531	430	282	629	889	1421	150	783	19	723	16	921	2016	950	535	998	900	882	1442
6.729	233.067	[M-H]-	3.1	233.06682:1372 233.09920:23 233.11758:18 233.15448:281 233.90519:12 233.93337:18 234.06952:149 234.15640:66 235.00256:72 235.06920:50	59.01308:138 93.03465:112 101.93986:64 111.04668:64 166.86447:83	5	25	1	29	27	31	680	31	26	36	56	31	93	717	31	43	9	43	3	1312	58	30	64	56	42	30	582	37	39	26	63	35	23	21	33	13	23	32	27	36	19	712	31	41
4.715	233.067	[M-H]-	5.39	233.06433:2512 233.15503:278 234.06876:175 235.00355:274	44.99705:109 60.99326:128 71.01226:112 79.95685:100 88.98664:273 93.03419:185 96.96124:145 104.99362:109 115.00274:185 124.00700:115 147.02774:106	3	1218	6	779	1136	1229	18	1007	1295	1882	1208	1484	1639	62	1168	1094	3	1241	4	56	1309	1308	2021	1097	1144	1060	52	1229	1142	1432	1163	1269	1752	13	1216	8	914	1587	1302	1070	1159	53	826	876
3.965	233.067	[M-H]-	11.18	233.06634:3150 233.09789:29 233.13330:12 233.15427:178 233.93839:18 234.01224:12 234.06991:246 234.15884:43 234.98404:24 235.00316:85 235.04111:24 235.05374:55 235.07129:72	59.01344:268 82.03083:281 85.02821:49 93.03400:456 102.05560:329 111.04407:112 128.03439:2451 137.02289:118 146.04485:269 173.04526:643	10	2218	14	1775	2190	1768	3206	2485	1922	3403	5515	3499	6787	4505	3236	2927	3	2521	6	4182	2702	2014	3715	1325	2060	2208	4105	2375	3675	3119	4965	1708	3652	14	2320	6	2748	3630	1748	2116	2482	4716	2073	2550
2.563	233.067	[M-H]-	12.48	233.06616:3045 233.10127:29 233.11918:12 233.15507:158 233.91131:12 233.93142:18 234.01117:18 234.03378:18 234.04510:12 234.06963:224 234.15777:33 235.00285:83 235.02371:12 235.04432:60 235.07085:74 235.16708:18	44.99738:914 59.01296:536 74.02384:63 78.98505:496 89.02294:363 94.98006:1161 103.00275:257 111.04344:91 115.01988:116 121.02567:2 145.09843:80	10	2986	9	1687	2649	2448	2718	3097	1788	4519	4560	2993	5908	4251	2927	3976	11	3416	5	4046	2795	2438	3410	1555	1696	2084	3552	2130	4536	4010	4891	2464	3189	11	3207	8	2630	3402	2387	2432	2284	4315	2172	3265
7.591	234.098	[M-H]-	20.11	234.09823:3721 234.16034:30 234.98609:30 235.00502:442 235.04731:75 235.06198:81 235.08258:148 235.10084:670 235.11773:329 235.14043:45 235.92525:98 236.00696:45 236.02944:30 236.04994:30 236.06095:79 236.07846:60 236.09974:75 236.11899:75	41.99898:1449 44.99803:465 59.01386:576 71.01562:234 72.00922:2084 75.00749:182 81.03585:34 86.02421:52 88.98730:126 92.02513:2715 96.96001:238 100.03946:674 104.03524:333 108.01917:887 111.00788:131 113.02340:189 115.05096:427 120.02037:1560 123.00640:114 125.02527:428 128.03543:112 130.99300:83 133.01544:1860 135.03078:1144 142.05241:408 144.02982:2500 146.08282:32 150.04272:3993 159.02779:132 …	0	1057	5	1280	715	1165	1054	1113	1279	649	591	878	483	611	933	700	7	1159	4	1559	933	1992	1144	807	1304	1692	650	717	774	995	1081	428	655	3	1070	7	1844	1574	1429	1052	1212	1782	1475	762
4.296	235.028	[M-H]-	11.1	235.02829:2891 235.07943:24 235.92602:36 236.00499:24 236.03108:101 236.06733:12 236.09083:18 236.99819:56 237.01768:43 237.03208:66 237.06045:24 237.07888:43	45.02720:87 74.02425:9805 76.02795:167 100.04048:195 115.00358:175 119.01734:12642 121.02163:253 129.01984:112	0	987	11	1055	1449	877	871	844	1124	1237	511	543	796	390	566	464	9	975	1	946	2536	1155	1799	858	1177	1229	460	567	501	656	791	562	778	13	934	14	1147	1296	1045	1994	1119	1179	1190	545
1.899	235.048	[M+FA-H]-	52.85	235.04658:14707 236.04841:1373 236.07746:2311 237.02360:590 237.06212:4853	53.03952:106 57.03373:1185 59.01340:6861 72.99239:784 78.95814:1943 85.02893:605 87.00770:129 88.98757:2431 93.03363:2439 96.04441:30 99.00809:376 109.02870:594 111.04438:975 116.03422:318 125.02357:361 127.03925:312 137.02367:436 141.01848:303 142.99982:71 155.03412:417 158.04456:86 171.02892:627 191.05621:8 217.03572:289	10	7126	14	4292	6931	5497	4819	6419	4921	7607	10375	10198	9861	6254	8605	9871	8	9916	27	6654	6079	4035	8141	6450	6546	6516	5464	6396	7162	4907	7901	5795	6729	11	6883	14	8445	4852	4645	5795	3856	4904	5850	5517
8.637	235.064	[M-H]-	13.33	235.06389:2439 235.92584:61 236.00785:30 236.06667:291 236.09756:45 236.99923:166 237.01886:86 237.04115:60 237.06262:181	59.01275:133 79.95678:147 87.00474:99 93.03398:144 96.95950:355 101.02124:122 105.03681:273 109.02679:90 114.99904:96 115.05303:83 119.01054:157 123.04273:87 125.00244:106 128.99634:93 135.04399:151 145.01259:90 147.00530:90 151.00332:103 152.99689:64 161.02354:106 174.05422:99 234.15678:93	11	552	20	91	364	114	85	166	81	368	2904	336	441	911	320	919	17	502	4	133	280	121	267	111	105	92	826	536	763	449	380	355	663	15	612	9	285	154	111	138	108	359	105	583
9.332	236.056	[M-H]-	33.59	236.05779:2800 237.00034:315 237.01960:105 237.04244:175 237.05949:221	59.01351:88 71.01267:188 78.99899:52 87.02335:134 92.99536:168 104.99579:87 113.01935:53 119.05015:38 123.00591:77 129.01511:123 135.04472:1481 142.99229:160 150.03302:188 152.99524:112 162.02441:40 169.01044:71 179.03387:743 201.11140:49 219.12524:90	4	732	3	675	2080	970	696	980	795	903	2067	358	1190	1470	484	845	0	827	0	1109	1180	626	1514	516	720	556	450	290	1496	488	784	403	341	6	1164	7	816	997	798	364	516	851	447	694
1.893	236.077	[M-H]-	53.85	236.07758:2377 237.02467:770 237.06016:3399 238.06430:521 238.07284:260	73.02890:45 78.95765:236 81.03405:433 82.95385:1496 83.04977:293 85.02902:4048 93.03386:1403 96.95891:743 98.02371:154 99.00796:597 102.05584:99 109.02927:561 111.04496:903 112.04676:117 113.02353:1264 116.03457:145 127.03950:1094 137.02367:287 141.01865:226 143.03285:114 155.03462:326 171.02911:348 191.05643:16728 217.03616:236	0	1383	0	751	661	1586	1181	976	630	5072	1994	637	4109	1145	691	1356	3	1440	4	4714	1317	784	2719	937	844	1070	572	387	670	544	1528	955	707	3	1235	9	1490	966	846	935	383	1923	498	497
2.5	236.077	[M-H]-	34.4	236.07756:1563 236.11173:18 236.93445:30 236.98271:18 237.00007:42 237.02193:31 237.04434:12 237.06131:70 237.07987:131 237.93216:24 238.06049:18 238.08014:48	44.99783:482 71.01211:234 78.98524:277 85.02840:118 87.00801:134 89.02389:261 94.97989:500 99.00639:116 103.00308:128 111.00820:129 115.02000:216 116.92744:96 124.01037:99 141.01991:84 146.04645:83 152.99499:87 173.04541:138 191.05556:102	0	833	0	562	451	661	609	797	534	801	849	956	1125	847	1017	823	3	762	0	600	504	696	757	554	535	766	1375	540	749	898	561	593	783	0	873	0	992	1199	755	510	631	772	1065	779
7.677	237.042	[M-H]-	9.67	237.04247:1943 237.08659:70 238.02147:42 238.04482:164 238.08517:56 238.10875:342 238.98023:28 239.01904:699 239.04935:170 239.07211:71 239.10948:71	39.00485:202 44.99749:402 59.01295:237 72.99207:460 75.00493:115 80.96448:122 87.00727:247 88.98668:138 92.99571:166 95.01119:122 97.00869:161 99.00608:112 104.99479:148 109.00968:186 111.04515:141 113.02339:119 115.04979:178 120.99001:171 123.00612:103 125.00086:99 129.01742:132 133.04960:277 135.04458:154 137.02239:150 142.99255:99 151.03872:177 159.06462:74 162.04030:87 165.01727:90 170.98657:…	52	734	18	859	1123	481	483	610	1080	449	559	1105	556	526	1011	526	23	749	22	519	1075	1451	788	750	959	1224	960	883	652	1090	597	678	953	18	1059	12	588	891	619	1204	1039	477	931	557
1.786	237.064	[M-H]-	222.76	237.06212:34922 237.93987:90 238.02999:134 238.06486:3457 238.09337:447 238.11754:90 238.33500:346 238.97281:135 238.98048:90 239.01450:90 239.04012:262 239.07752:108799	36.96657:8855 44.99847:74668 45.75111:160 46.00142:101 47.00183:247 55.01872:1545 58.00557:1586 59.01411:84346 59.49207:166 59.78671:109 60.01706:1490 60.99309:1098 71.01387:42982 72.01707:672 73.01953:1445 75.00840:2436 80.91588:7658 83.01359:1702 87.00856:9512 89.02404:20566 90.02759:932 91.02936:243 95.01477:2557 96.96320:410 101.02405:6845 105.01846:749 109.04023:291 113.02420:5621 119.03483:…	8	22071	1	28646	19710	23161	22102	22377	26844	17042	17950	21622	13586	19618	21545	19041	21	23912	17	22384	25637	26235	22965	24026	26149	28278	14210	18698	20337	16679	20198	18383	15496	16	21589	17	28799	26669	23056	31032	32682	21511	26176	18051
1.757	237.092	[M-H]-	1239.82	237.09182:228819 237.33040:57 237.35757:110 237.38404:96 237.44532:76 237.52699:95 237.56436:38 237.70725:38 237.76190:76 237.81769:38 237.84546:76 237.85805:57 237.88491:95 237.92277:95 237.95254:95 237.97696:76 237.99279:76 238.02677:95 238.05827:89 238.09420:19489 238.16371:57 238.20986:38 238.24237:38 238.25456:95 238.28248:38 238.30307:38 238.35137:179 238.36847:76 238.43038:57 238.45620:57 …	61.98847:104 79.95729:60277 80.69436:78 80.96456:1786 81.95298:2059 82.96087:217 93.97331:506 106.98020:3172 131.96626:205 136.00635:588 148.95380:139 152.99570:68 163.03006:177 177.03261:181 193.06415:1382 207.07964:1266 235.07620:461 237.09193:45497	6	12175	138615	10122	11685	11956	11814	16202	10564	12950	15449	14323	14132	12794	12078	15598	8	12308	143377	14109	12302	9694	14223	8782	11307	10594	12612	10247	12298	11093	14903	10026	10222	3	12535	126168	13311	12000	11221	9518	8427	13347	10241	12747
9.899	238.019	[M-H]-	109.09	238.01904:2212 239.02021:385 239.06858:2848 239.09392:211 239.56982:842 239.70613:76 240.01958:114 240.07214:255	44.99794:170 79.95659:1463 85.00995:48 92.99468:165 96.95930:1263 103.00020:51 111.00459:28 117.01395:62 130.06497:3665 133.02834:26 137.00064:56 144.04533:155 147.00581:89 158.06012:507 167.07121:13 174.05560:144 210.02234:1573	4	2476	4	222	329	851	1060	350	274	1857	3806	4096	15099	4566	4410	7847	8	2594	4	699	195	285	615	240	195	283	3154	2760	3728	2101	5019	2531	2250	10	2418	0	328	242	425	313	247	544	139	2358
4.297	238.038	[M-H]-	51.59	238.03771:2397 238.29961:346 238.34334:15 238.34984:15 239.04204:94681 239.28309:15 239.31230:40 239.33025:22 239.39473:22 239.41128:15 239.44605:15 239.47666:30 239.54385:15 239.64168:15 239.70752:15 239.72973:15 239.80211:22 239.82216:22 239.83511:22 239.88138:37 239.89549:15 239.91410:30 239.92654:30 239.94445:15 239.97674:30 240.00076:29 240.02031:22 240.04513:457 240.09713:15 240.10339:30 24…	74.02442:16657 76.03862:237 92.99561:216 100.93324:103 104.99628:182 119.01746:22541 121.02095:370 132.99217:74 162.89326:87	0	1603	2088	1559	1645	1785	1694	1688	1731	1663	1870	1668	1664	1613	1577	1839	0	1652	2118	1520	1342	1525	1717	1828	1613	1596	1578	1654	1666	1730	1567	1593	1596	0	1699	2080	1541	1576	1592	1352	1571	1572	1627	1740
2.821	238.058	[M-H]-	38.47	238.05805:2040 238.97782:24 238.99999:18 239.02298:32 239.06047:254 239.10484:12 239.12810:24 239.89970:12 240.06032:67 240.07915:18 240.09860:24	59.01316:159 71.01369:197 74.99021:51 82.02989:308 88.03940:340 92.99564:39 98.02325:155 108.01962:493 113.02404:85 126.05704:38 132.02869:157 137.03571:60 151.02556:1062	28	515	24	549	46	340	242	41	993	40	152	645	53	153	591	306	23	656	25	98	36	1102	34	588	670	1269	768	1138	539	894	223	851	1288	21	504	27	354	880	520	48	1568	162	556	480
1.782	238.065	[M-H]-	66.99	238.06464:3083 238.09269:463 238.33664:578 238.36059:102 238.52360:102 239.04299:186 239.07711:99777 239.32464:102 240.03575:202 240.08026:7764 240.10653:151	41.00288:2305 43.01853:2425 44.99813:60309 45.32797:125 45.39576:95 45.62166:95 46.00068:725 55.01873:958 57.03417:1148 59.01382:47707 59.44591:158 59.83525:64 60.01608:714 60.99214:946 61.98807:22827 62.98496:132 63.99315:179 71.01360:27821 71.52738:107 72.01639:922 73.02863:864 75.00836:1239 78.95863:7729 79.95642:816 80.91566:1751 83.01307:780 85.02914:5113 87.00817:4502 89.02328:14026 90.0272…	22	1997	31	2929	2079	2234	2474	2130	2835	1854	2075	1976	1264	2695	2250	1809	23	2207	32	2353	2769	2714	2305	2588	2585	2661	1432	1804	1916	2055	2284	1651	1686	22	2092	50	2827	2822	2460	3043	3359	2056	2726	1832
1.753	238.094	[M-H]-	225.93	238.09345:2473 238.33929:785 238.80092:83 238.97323:125 239.04163:352 239.07749:84884 239.24169:83 239.33818:125 239.36769:83 239.47309:83 239.52960:83 239.81551:83 240.03087:83 240.04741:82 240.08010:7966 240.10882:123 240.13097:83	36.96664:29610 41.00368:1340 43.01895:323 44.99841:27402 45.31445:227 45.47815:179 46.00184:609 47.00228:228 55.01872:2336 58.00600:907 59.01412:55696 59.36940:264 59.47465:239 59.91580:183 60.01680:2176 60.21761:103 60.99294:622 69.03427:151 71.01397:9444 72.01706:938 73.02911:1279 74.02494:665 76.03131:2169 78.95766:46857 79.42092:156 79.95697:8284 80.91635:3783 81.95190:397 83.01362:1079 85.02…	3	1539	10649	1480	1287	1654	1264	2565	1337	1539	2011	1756	1985	1532	1527	1657	0	1591	11700	2110	2008	1232	1628	918	1525	1299	1418	1508	1476	1188	2333	1499	1255	0	1594	10619	1462	1554	1355	2037	1626	1558	1508	1640
4.299	239.042	[2M-H]-	217.31	239.04201:65075 239.22775:12 239.25164:12 239.31478:31 239.38721:18 239.41956:12 239.47544:12 239.54330:12 239.61129:12 239.70478:12 239.72460:24 239.77763:18 239.80272:18 239.87830:18 239.89717:24 239.91429:18 239.93141:12 239.94434:24 239.96562:24 239.99103:24 240.00636:24 240.02022:30 240.04507:282 240.07898:30 240.10231:12 240.11377:24 240.13137:30 240.15037:30 240.17296:24 240.20342:30 240.2…	74.02333:11683 76.03963:192 82.95276:25 96.96720:133 100.03743:65 119.01658:16950 121.01964:238 128.03342:54 147.02969:84	0	62593	80222	54146	56083	64811	58401	60445	58866	61691	63792	57018	59021	58094	58421	62556	0	57766	77658	57041	48101	55792	56216	64110	55676	54405	55968	55296	60663	60070	53829	56149	54275	0	56281	69937	55050	53969	55927	44891	54749	54172	55779	56051
13.804	239.06	[M-H]-	5.41	239.05932:1919 239.08744:42 239.12866:145 239.34025:32 240.01189:21 240.05928:549 240.13031:73 240.99085:140 241.01045:333 241.03181:53 241.05692:631 241.10516:32 241.14349:54	74.98979:233 87.00407:5 92.99525:2443 99.00468:8 104.99576:5 113.00111:487 128.99532:185 137.00145:56 142.99207:139 154.99226:48 164.99622:54 169.00851:37 178.99231:13 189.01715:43 194.98927:90 197.00572:22 216.98895:23 223.02782:487 233.15369:98	194	1320	261	208	247	234	244	215	191	213	262	192	261	286	352	525	185	1382	218	308	209	1008	269	241	485	756	895	838	789	874	1155	254	747	222	1563	332	783	1155	717	943	2604	1500	1836	2394
10.5	239.067	[M-H]-	35.16	239.06766:11305 239.09593:104 239.56894:1960 239.99619:1297 240.06703:824 240.57103:392 240.99313:211 241.00970:626 241.06090:158 241.10669:106	44.99737:200 70.99458:104 132.98897:46 142.99115:64 160.04028:310 171.10210:299 178.99255:95 193.02786:43 218.98930:37 239.06805:4361	79	9961	56	10943	9162	15523	17089	9308	8831	32195	12722	4478	23592	7136	4474	9042	78	10572	93	33161	10244	11548	23193	13161	9438	9530	3054	3282	3869	4142	10021	4527	4500	124	11042	100	14842	12086	16706	6567	9821	19259	10001	6093
10.009	239.068	[M-H]-	15.21	239.06751:9457 239.56902:2667 239.90083:40 240.00090:40 240.01638:60 240.06752:1274 240.56849:175 240.86761:40 240.97489:80 240.98809:80 241.01071:934 241.06533:100 241.10415:80	79.95782:535 89.00323:15 92.99592:223 96.96059:299 104.99600:78 111.02599:33 122.99407:11 125.09622:55 128.05077:128 130.06580:840 142.99306:112 147.00668:22 158.06020:167 163.11099:54 170.98772:26 171.10577:11 178.99368:29 188.99693:16 201.11198:372 209.11839:599 239.06799:537	44	3698	57	3678	4010	5462	5482	4100	3355	10434	3155	2020	5972	1844	2319	2868	87	3694	83	8692	4571	3987	7822	5975	3485	3022	1762	1469	1525	1504	3170	1727	1934	87	3398	88	5338	4339	5180	3554	2991	6467	3532	1865
16.915	239.072	[M+FA-H]-	5.79	239.07071:1947 239.12686:99 240.07522:349 240.90974:36 240.97441:72 240.99157:205 241.00906:401 241.04865:54 241.07357:72 241.10732:54 241.17974:54	44.99854:475 92.99489:175 96.95837:38 104.99485:54 116.99430:103 130.99075:122 132.98991:71 135.00510:138 144.99001:65 154.99214:142 159.00777:45 165.07030:402 178.99324:98 182.98753:76 193.06602:20612 195.07205:283 209.00291:80 216.99094:64 224.99734:33	40	1512	1664	1873	1819	1520	1671	1771	1883	1613	1836	1822	1762	1815	1564	1950	56	1581	1792	1809	1959	1750	1569	1587	1611	1478	1968	1678	1755	1590	1478	1679	1721	92	1644	1880	1727	1605	1684	1480	1633	1554	1737	1667
1.775	239.077	[M-H]-	249.21	239.07763:134766 239.33652:120 239.95721:120 240.04478:78 240.08091:10580 240.25044:80 240.30426:80 240.33175:160 240.34297:80 240.62065:80 240.96715:160 241.01086:1040 241.05763:159 241.08288:2215 241.11661:159	43.01890:1683 44.99839:57050 45.12385:425 45.54455:115 45.86378:77 46.00122:267 55.01847:1393 57.03445:1188 59.01407:199 59.66556:103 60.01693:1304 60.99284:495 61.98865:1393 71.01382:15326 72.01670:1071 73.01729:2475 75.00801:895 79.95686:6752 80.91642:4099 83.01492:1411 87.00872:13697 88.01239:232 89.02381:1738 91.02783:341 93.04539:580 95.01349:1624 97.57504:93 101.02427:7936 102.05586:991 113…	72	80343	4568	59893	101819	54315	58578	96762	74296	83322	95533	121428	93343	91534	109196	77967	52	85087	5152	75695	98026	69498	89600	53729	80186	73345	101541	86358	75417	74124	90807	60272	77142	110	80975	4490	97790	81365	79854	85878	86280	90343	85854	88660
9.901	239.092	[M-H]-	8.32	239.09295:5362 239.56933:558 240.06847:243 240.09551:868 240.99406:146 241.01037:504 241.03284:146 241.07037:146 241.09703:195	59.01336:586 82.02894:93 96.95981:489 99.00562:21 104.99469:4 113.00230:33 120.99053:22 126.99853:10 128.99339:15 134.03642:2179 140.99579:47 149.05997:182 158.06058:135 165.01724:14 169.02855:35 195.10269:23 201.11354:527 209.11868:133	31	2158	16	139	378	371	349	480	127	5092	3702	313	2390	1390	393	540	20	2045	22	1478	3151	1707	4129	930	1365	2369	4307	1398	1665	3154	3572	963	2921	23	2011	16	890	1372	1764	3415	1584	2072	764	2180
11.518	239.129	[M-H]-	44.88	239.12849:1591 239.99421:73 240.01447:73 240.06917:73 240.13236:262 240.97629:98 240.99384:192 241.01046:601 241.02830:73 241.05478:49 241.10756:1602	68.99529:322 83.04918:163 92.99515:320 99.00390:214 104.99545:300 108.99007:80 109.02693:74 116.99533:273 120.98905:137 127.00049:154 128.99562:183 130.99297:181 132.99026:203 137.00271:125 139.01763:125 142.99209:195 144.98899:181 149.00280:141 154.99256:233 158.06259:96 164.99576:234 170.98751:249 176.99595:122 180.98888:244 185.00126:106 191.05548:169 197.11771:138 199.03900:112 214.99278:109 …	33	607	45	824	252	706	762	374	681	1110	437	650	704	431	565	442	32	621	38	960	943	423	652	622	811	692	572	421	779	1220	413	1040	588	33	720	54	939	471	618	786	622	967	434	397
8.61	240.075	[M-2H]2-	41.49	240.07531:9690 240.57750:1965 241.01053:103 241.03313:77 241.07409:1438 241.10829:77	44.99802:132 79.95681:414 93.03410:388 96.95984:2924 98.95618:201 102.99886:37 106.04081:47 125.00367:94 137.02293:143 147.06505:214 152.01033:173 157.01312:19 163.03696:21 168.00522:21 174.05515:28 183.02907:96 192.06538:133 240.07454:310	4	3861	10	4302	6088	5001	5998	3898	3403	6839	2345	2600	1921	1220	2746	2148	0	4126	7	5807	6930	5877	7715	5887	4194	4875	1659	2175	732	2066	2058	1894	2572	8	3974	15	5024	5735	5705	7758	4471	6412	5259	1520
1.755	241.012	[M-H]-	6.3	241.01086:2492 241.05515:129 241.08134:1223 241.11525:129 241.32164:86 241.35000:86 241.69048:86 242.01803:172 242.04958:215 242.07682:234 243.02379:589 243.08512:129	34.96904:6206 41.00329:2197 43.01853:2739 44.99791:66047 45.38686:160 45.56250:112 45.77246:118 46.00116:640 47.00200:248 55.01848:919 57.03426:76 59.01354:60752 59.43428:209 60.01678:614 60.32197:67 60.99241:366 61.98722:104 71.01317:34375 72.01629:342 73.02832:1412 75.00810:2460 79.95643:1402 80.91573:4824 83.01297:1053 85.02858:4420 87.00805:7939 89.02348:22427 90.02782:821 91.02846:86 95.0127…	4	940	21	1285	946	659	1124	887	1322	750	1140	821	1472	928	1129	1285	0	1172	21	213	1327	1389	1448	1561	997	1205	1632	1104	1231	1515	1168	2239	1824	7	1219	18	774	1238	1254	800	1242	919	964	1171
4.302	241.046	[M-H]-	5.88	241.04607:1442 241.09416:22 241.11105:37 241.15806:15 241.21567:22 241.26494:15 241.27366:15 241.30202:15 241.31931:22 241.37255:37 241.38867:15 241.40457:15 241.43378:22 241.49732:15 241.52460:15 241.53988:15 241.60469:30 241.64684:15 241.68394:22 241.75808:22 241.79265:15 241.85926:22 241.87940:15 241.89906:15 242.02788:22 242.07536:22 242.10493:22 242.14813:15 242.16343:15 242.23009:15 242.294…	74.02376:16948 75.02997:70 76.02829:215 90.01836:157 104.99373:140 119.01717:17988 121.02058:325 129.95644:141 152.99484:127	0	1041	1315	923	923	1082	1014	1028	1001	1104	1048	985	1031	901	972	1067	7	980	1246	931	793	969	900	1125	970	978	1045	915	1011	1017	1020	1009	1097	3	998	1307	984	992	965	794	1007	1021	969	1087
12.018	241.108	[M-H]-	8.25	241.10886:2594 242.01407:56 242.11263:315 242.98732:188 243.00824:144 243.03188:94 243.06295:94 243.12200:94 243.16357:38	68.99471:207 79.95670:163 92.99451:306 102.99957:119 112.98436:191 116.99555:220 119.01034:214 128.99485:245 135.04460:154 141.01608:155 144.98914:151 151.01760:170 156.01235:379 161.02155:128 169.00723:176 173.00180:131 179.01327:106 179.10575:96 182.98813:103 185.00341:87 192.98832:211 197.11798:147 204.99046:125 211.00103:77 212.99525:87 233.15656:201	40	1830	39	2160	1560	1550	1585	1459	2237	2026	1521	2804	2420	2017	2039	1939	44	1897	42	2362	2710	1491	1766	1730	2384	1624	1559	1243	2020	2155	1084	3085	1713	42	1884	46	2020	1981	1955	1510	2657	1841	1593	1802
11.511	241.108	[M-H]-	14.69	241.10882:1583 242.01015:66 242.11116:321 242.99074:212 243.00790:226 243.02867:132 243.06411:823 243.12146:384	68.99533:56 79.95685:53 96.95967:242 102.05519:1087 104.99502:125 111.00447:139 116.99488:281 120.98943:87 125.00308:58 128.99561:79 130.99310:58 135.00674:173 142.99193:171 146.04391:347 154.99323:70 166.99257:22 169.00755:83 174.99812:18 180.98837:153 191.05792:183 197.11740:177 209.11819:180 210.99583:75 227.03732:61 239.06676:30	41	1052	68	892	539	909	784	761	893	1722	990	1035	1746	1068	1086	895	33	1200	28	1355	671	894	1085	672	1231	1238	1085	693	1241	1349	928	1245	1286	39	1241	40	1310	1127	1187	1030	1069	1051	1345	1388
10.268	241.109	[M-H]-	6.79	241.10863:1741 242.11101:230 242.99242:174 243.01178:237 243.03000:130 243.10470:87	44.99745:230 68.99549:78 81.01430:70 88.03836:29 92.99520:245 94.99225:67 99.00459:116 113.00067:68 116.05032:379 119.01169:112 128.99525:108 132.99074:66 137.00211:52 147.00500:77 152.99741:14 156.01221:580 163.00133:74 170.98842:26 174.05525:4947 179.03436:78 192.99419:42 199.09576:65 221.01187:17	29	794	35	523	670	381	341	972	569	295	1426	789	292	1064	635	1217	42	869	34	358	516	871	511	280	659	917	882	901	1305	898	929	417	1227	34	703	45	1314	938	801	1036	808	655	999	1551
1.81	242.052	[M-H]-	29.07	242.05074:3896 242.07860:2251 242.11482:868 242.49516:89 243.02240:134 243.05427:413 243.08247:223 243.11557:89 244.02275:359 244.06607:253	41.00309:494 44.99815:6223 45.34939:91 45.54715:28 46.00124:93 57.03436:623 59.31855:50 60.01692:134 60.99288:458 61.98818:3503 69.03411:100 71.01356:4139 72.01671:200 72.99236:204 75.00794:289 87.00829:2326 89.02402:1363 90.02753:34 94.98053:1086 99.00840:504 102.05508:469 111.00680:90 115.02000:932 125.02326:159 129.01913:1934 135.02924:766 146.04613:269 161.02554:480 165.03986:153 168.04346:32…	0	3030	80	4297	1041	5600	6414	2339	2400	13767	3167	1199	12995	3527	1347	3132	29	3577	68	5062	1789	1126	3060	2263	2646	880	1032	778	1691	5977	1517	2309	891	0	3252	82	2183	10577	2234	1148	818	4822	4358	2065
7.633	242.066	[M-H]-	16.15	242.06717:12395 242.10014:41 242.29984:28 242.34357:28 242.99389:71 243.01623:278 243.05157:3450 243.10983:57 243.33853:43 243.53625:43 244.02520:57 244.05886:340 244.09429:987	41.01411:1072 44.99751:1028 59.01303:536 61.98731:336 66.00860:988 68.99587:91 72.00885:879 75.00553:135 79.01645:181 80.02314:108 82.02845:372 83.04928:286 87.00717:575 88.98705:193 92.02470:4071 93.03162:399 94.03902:326 98.02390:244 99.04312:173 101.02196:210 106.02796:1887 108.01963:1319 109.02580:266 111.00632:174 112.07553:1100 115.05167:759 119.03564:2911 122.05907:89 125.04625:418 128.035…	0	1851	8	828	1384	936	899	1589	874	1050	2261	2019	1973	1526	2440	2113	6	1969	3	1179	2740	1180	3465	527	861	1534	1528	1617	1896	2377	7192	854	1254	7	1869	4	2175	1678	1130	942	882	1566	1579	1614
5.058	242.067	[M-H]-	11.01	242.06691:4689 242.11704:12 242.14825:12 242.17744:18 242.31829:18 242.99255:12 243.01335:12 243.06527:566 243.10690:49 243.12447:18 244.04562:12 244.06925:148 244.09109:37	44.99809:282 61.98793:153 82.02754:112 107.04744:96 112.07531:154 124.07522:93 128.03387:64 140.06894:96 196.05910:103	0	1031	0	341	659	504	43	938	401	575	1250	1154	1080	128	1357	1197	0	1211	0	94	1256	489	2368	298	451	984	120	779	957	1228	4356	552	603	0	1102	0	1417	802	582	401	416	107	844	789
3.011	242.078	[M-H]-	12.52	242.07802:2208 243.01587:24 243.02996:12 243.06287:266 243.07951:399 243.10589:34 243.12327:18 244.04855:24 244.06483:33 244.08686:56 244.11539:12	44.99667:191 61.98712:134 76.96881:128 88.98739:163 109.04007:83 113.02308:90 129.99662:77	0	431	0	206	118	504	78	342	129	2465	428	122	2162	46	129	240	0	512	0	184	372	160	1076	228	192	238	39	72	301	162	441	142	92	0	429	0	404	301	228	188	91	49	99	107
1.825	242.079	[M-H]-	17.09	242.07907:2431 242.11224:699 243.02706:89 243.05774:89 243.08236:213 243.11727:118 244.02161:443 244.06726:259 244.08029:118	44.99797:3258 46.00116:41 61.98770:1527 75.00782:665 85.02893:130 87.00777:510 93.04507:711 99.00797:1526 109.02816:312 114.02411:31 116.03861:158 129.01839:1927 135.02934:2020 143.01524:495 161.02609:1863 179.05545:196 218.03227:80 233.15283:36 242.07883:80	0	1992	6	1686	1270	1989	1816	1389	1864	3420	3588	2125	4658	2451	2395	1972	0	2186	3	2943	1786	1643	3333	1838	2172	2302	2714	1373	2863	2706	2392	2256	1726	0	2252	0	2378	1186	2100	2069	2150	3177	1596	2149
2.476	242.096	[M-H]-	29.66	242.09631:3078 242.93158:24 242.98982:12 243.01576:48 243.05501:18 243.06995:12 243.09930:460 243.14418:12 243.93429:12 243.96829:24 244.00983:18 244.02361:12 244.09149:137 244.16795:12	44.99771:361 59.01301:205 71.01344:139 74.02363:193 79.95653:274 89.02385:277 94.97955:391 96.95938:185 103.00227:189 111.00733:169 116.07132:196 124.00918:352 129.01756:133 139.03234:156 145.09625:103 155.03118:74	0	553	0	306	516	160	268	340	278	628	769	134	2075	511	118	446	0	591	0	605	234	246	388	184	298	271	136	611	208	842	1944	154	150	0	534	0	512	291	276	180	501	734	283	279
2.769	242.096	[M-H]-	9.96	242.09644:3064 242.17816:12 242.39349:12 242.98093:12 243.01382:24 243.05189:34 243.10006:317 244.01213:24 244.04653:24 244.06249:12 244.09320:168 244.12929:66	59.01378:1418 73.02897:117 82.02954:137 88.03906:398 93.03405:89 97.02968:93 101.02228:176 111.00712:23 115.00348:232 124.00983:432 127.03747:159 133.04996:1304 139.03490:164 145.09827:47 159.04741:639 173.04491:119	0	430	0	294	457	165	194	383	321	570	714	138	1653	143	112	374	0	468	0	146	193	236	407	198	265	248	39	554	186	788	1648	117	131	0	428	0	471	279	265	210	411	164	296	266
1.823	242.115	[M-H]-	20.05	242.11402:1815 243.01266:165 243.05487:516 243.08408:272 243.11742:360 244.02225:461 244.06635:1083	41.00316:690 44.99874:19453 46.00143:373 57.03518:944 59.01434:6785 60.01704:756 60.99353:574 61.98904:9538 62.98537:62 75.00868:947 78.95902:6094 83.01389:340 85.02955:1247 87.00900:1624 88.04013:803 89.02433:5826 90.02837:110 91.02882:120 93.04576:1361 94.98069:1404 99.00804:804 101.02456:639 102.05642:863 104.03438:1170 109.04073:465 113.02425:220 125.02413:462 129.01874:1848 131.04596:309 135…	3	546	4	404	986	414	411	534	348	747	963	414	660	851	365	681	0	557	10	1068	531	681	462	537	563	485	323	780	669	762	823	278	246	0	583	6	850	588	336	802	1027	1030	1000	781
8.221	243.051	[M-H]-	23.38	243.05032:9175 243.12311:38 243.30314:26 243.93704:51 244.01010:64 244.02996:38 244.05329:1217 244.08610:51 244.11090:38 244.29431:26 244.98632:38 245.00690:86 245.02751:79 245.05723:294 245.09889:72 245.13905:26	41.99808:19 78.95893:101 87.00793:304 93.03423:242 111.00549:32 114.99963:46 119.04812:1124 130.99345:10 137.02312:81 151.00342:58 155.03384:27 160.09634:22 163.00166:17	9	4980	18	2492	2585	3176	2783	3583	2630	4562	12308	4132	14965	8728	3875	8682	11	5026	20	4673	3002	3171	5327	1521	2402	2889	3739	3384	6086	4850	8901	2344	2632	21	4682	26	4324	3551	3024	2843	3172	3695	3014	6234
7.659	243.051	[M-H]-	6.15	243.05102:4942 243.09914:211 243.13372:110 244.01523:40 244.05452:513 244.09269:1541 244.12695:40 244.64338:27 244.99445:40 245.00754:181 245.02806:129 245.06007:116 245.09791:264	44.99777:264 59.01364:545 65.01361:26 67.02988:73 74.02510:140 81.03394:40 83.01276:173 87.00816:719 92.02475:306 97.03914:190 99.00580:168 106.02719:226 107.03481:237 108.01938:114 112.07841:62 115.03976:1107 119.03489:493 127.05042:171 133.05009:772 142.05020:31 162.04134:88 173.04649:79	22	1581	32	933	1098	1150	1049	1222	1105	1310	3664	1416	3250	2457	1401	2732	18	1578	24	1250	1497	1230	1510	924	1156	1305	1319	1100	1826	1462	2411	879	1054	43	1535	30	1588	1082	1044	1146	1102	1239	1033	1834
5.207	243.062	[M-H]-	12.07	243.06248:20271 243.31044:12 243.33672:12 243.36056:18 243.52736:12 243.80091:18 243.89350:24 243.91105:12 244.01744:18 244.06536:1576 244.09707:12 244.11652:18 244.14714:18 244.92371:12 244.95676:18 244.97270:12 244.98846:34 245.00834:37 245.03433:24 245.06551:328 245.11350:79	41.99807:851 75.96147:24 82.02925:331 92.99599:50 110.02367:1179 122.02280:141 152.99612:46	3	3592	6	2327	757	6438	487	3181	1326	15491	4238	667	19311	707	830	2761	4	3961	4	2528	3398	789	9764	2207	2267	1711	190	564	3032	1487	4333	1263	731	6	3522	4	5172	1961	2422	1419	827	1182	1069	1015
5.365	243.063	[M-H]-	23.67	243.06297:7579 243.10973:30 243.16117:12 244.02330:18 244.06589:666 244.09127:29 244.31437:24 245.00671:24 245.02592:18 245.06719:148 245.11619:24	41.99798:349 69.03361:119 82.02955:112 92.99544:96 110.02386:219 128.87643:83 148.95428:90	3	696	6	607	141	1262	4508	649	317	3265	909	218	4049	3144	150	662	3	805	3	18694	960	225	2661	605	484	376	931	119	702	308	856	286	121	0	725	4	1544	402	554	480	230	7287	296	274
10.623	243.123	[M-H]-	18.96	243.12287:2400 244.08285:193 244.12701:256 245.00896:389 245.02480:173 245.10503:104	59.01296:379 79.95680:1948 92.99478:236 96.95922:6595 98.95520:350 128.04866:214 131.07011:710 137.00204:160 156.98796:11 166.99232:72 182.98557:24 188.99831:67 194.98920:46 201.11229:90 212.99557:27 219.06693:89 231.06956:259 239.06891:88	23	950	43	396	659	433	270	816	517	291	1067	991	528	1122	972	1158	16	809	22	349	446	501	351	262	468	639	960	905	1494	721	973	562	919	22	842	16	778	535	458	743	599	515	734	1130
11.23	243.123	[M-H]-	10.2	243.12366:9550 244.12815:828 244.88688:47 244.98586:489 245.00355:172 245.02475:93 245.04417:413 245.10169:47 245.12969:170	59.01258:133 66.99772:109 79.95670:109 83.02987:77 92.99573:341 96.95918:217 99.00440:159 103.05527:156 108.98907:77 110.03570:93 116.99548:314 122.06261:99 125.02276:116 128.99596:229 132.98930:200 135.00638:159 144.04410:508 147.04408:247 152.99552:204 154.99272:214 157.00748:103 160.98587:93 163.11361:138 164.99589:138 166.99188:119 170.98678:168 174.99910:146 176.99668:80 181.12312:394 188.07…	56	1221	94	841	776	1257	824	722	831	3063	1490	1224	6294	1104	847	1020	34	1482	120	7467	1028	767	2035	940	978	1058	877	877	1364	742	939	1238	748	64	1374	66	1188	823	986	891	913	1282	1337	1050
11.454	243.124	[M-H]-	7.69	243.12355:3280 244.09336:70 244.12582:422 244.98474:434 245.00467:275 245.02018:176 245.02677:141 245.04017:176 245.06415:70 245.13065:106	59.01332:138 68.99595:122 79.95670:209 87.00419:103 92.99467:189 96.95986:348 99.00587:169 104.99503:130 111.00561:136 113.00212:123 116.99506:251 119.01008:131 128.03547:223 132.98996:177 135.00515:168 138.99963:158 142.99278:139 148.98649:196 154.99254:181 161.00143:138 164.99590:155 170.98637:192 175.00010:127 180.98998:189 184.16879:90 185.11622:87 193.05263:99 194.98799:99 199.13166:122 207.…	123	2026	132	2157	1355	1656	1736	1402	2109	2174	2342	2404	3820	2032	2532	2138	116	2327	131	1982	2587	1687	2124	1936	2680	2154	2097	1327	2312	2667	1212	3664	1916	159	2041	128	2308	1962	2240	2229	2241	2136	1898	2402
10.879	243.124	[M-H]-	8.37	243.12436:6078 244.01162:64 244.12675:922 244.98673:216 245.01646:161 245.04492:64 245.10210:97 245.13723:161	71.01289:83 79.95641:208 87.00715:80 92.99464:255 96.96019:614 99.00467:166 104.99511:166 109.01171:109 111.00456:147 116.99525:265 119.01153:143 121.02705:87 123.00647:109 125.02359:134 128.99568:121 132.99002:175 137.00132:134 142.99196:158 144.98968:106 147.00703:131 150.03195:96 151.01872:128 155.01543:139 161.02503:99 164.99662:122 169.00980:128 174.99877:93 178.99348:83 181.12308:146 189.00…	67	4156	46	3974	2524	3434	3060	2903	3478	5168	6848	4408	6860	4968	4899	5679	76	4535	37	5961	2825	3406	4291	3008	4035	3658	3871	3183	4936	3335	3954	5135	3883	90	4382	47	5937	4163	3746	3395	3568	4586	4577	5611
1.769	244.022	[M-H]-	41.53	244.02204:3555 244.06555:262 244.27923:128 244.96666:170 244.99837:348 245.04311:11068 246.00100:85 246.02426:127 246.04672:1077 246.07175:127	34.96977:3558 36.96688:3665 43.01945:1804 44.99892:52650 45.44110:154 45.64351:148 46.00190:492 51.02389:183 55.01917:1505 59.01455:61799 59.46934:186 60.01712:787 60.99293:67 71.01446:29420 71.59091:67 72.01738:1290 73.02998:1136 75.00890:486 79.95757:3322 81.95336:160 83.01372:889 85.02985:3256 87.00909:6518 89.02408:14778 89.65241:74 90.02768:788 91.02934:180 95.01396:1266 96.96406:401 98.1900…	8	2250	38	4049	1508	1639	1595	855	2606	1764	1182	1752	2415	1128	2094	1601	23	2375	47	1320	1792	3229	1608	2182	1802	1335	2324	3603	1398	1554	1702	3674	3628	17	2067	94	1689	2044	1559	822	3076	1878	2438	1806
8.72	244.028	[M-H]-	19.84	244.02801:2691 244.15366:52 244.98980:34 245.00723:69 245.03107:315 245.06802:34 245.10329:290 246.02961:487 246.10456:86	66.99758:84 68.99511:84 75.00344:102 80.96444:103 89.00188:116 92.99521:290 95.97447:356 99.00436:115 103.05477:160 111.00598:142 114.99841:128 119.01290:119 128.99549:122 135.00420:112 139.00052:77 142.99304:160 147.04415:270 153.01786:86 164.07048:204 170.98760:80 191.03291:96 244.03069:119	0	845	4	987	1027	1448	1676	1260	1047	1791	709	759	1366	943	898	822	4	934	0	1630	1158	992	1156	1691	1270	778	742	520	568	653	566	809	1003	0	920	4	1278	892	1752	868	776	1843	716	452
8.001	244.029	[M-H]-	17.97	244.02823:3826 244.08130:108 244.11548:22 244.14617:56 244.98531:33 245.00707:89 245.03005:383 245.06542:55 245.11463:216 246.02573:421 246.09872:33 246.11383:22	71.01253:73 79.95681:183 95.97512:1630 103.05404:219 123.00616:23 127.05217:250 129.03592:28 135.04523:106 147.04523:66 164.07146:323 176.03963:138	0	1098	3	1277	1695	1531	1535	1418	1412	1357	637	1298	831	518	1399	641	0	1157	0	1499	2795	926	2700	863	1216	1023	974	562	659	923	732	446	950	6	1163	0	2455	1227	1758	1557	1127	1865	1083	381
1.806	244.067	[M-H]-	56.35	244.06692:4040 244.99895:221 245.04276:3219 245.07003:450 245.97330:205 245.99885:82 246.04607:442 246.07461:205	41.00285:367 42.99936:843 44.99778:14433 45.33221:43 46.00130:125 47.00177:115 60.01684:346 60.99282:650 61.98807:13378 73.02876:234 75.00753:799 78.95829:4774 83.01312:77 87.00831:1036 89.02378:2257 90.02646:195 94.97994:875 99.00779:1619 100.00824:344 101.02432:239 102.05531:141 109.04016:362 115.02029:900 125.02319:316 129.01872:1422 131.03455:154 135.02863:850 143.01414:259 146.04601:282 157.…	3	392	26	429	279	668	768	201	606	897	346	376	1665	874	396	264	0	673	25	635	299	260	326	484	741	244	106	135	491	1952	169	881	79	0	571	32	279	679	344	156	135	420	364	330
7.925	244.084	[M-H]-	21.71	244.08230:2969 244.12882:54 245.00110:54 245.00869:106 245.02784:90 245.06565:90 245.08629:455 246.02876:72 246.04322:99 246.08530:90 246.09948:107	41.99861:215 59.01330:124 72.00882:105 75.00778:311 79.95750:142 82.02932:93 95.01497:471 96.96001:3518 99.00444:53 100.04080:53 104.99507:11 109.02848:429 114.00155:172 116.07115:388 119.01330:55 122.01625:233 125.02326:130 129.01707:11 136.01949:1092 137.02731:6432 138.03535:9842 139.09811:32 144.02969:100 147.06548:144 152.99667:78 154.08629:96 163.00249:41 169.01341:33 177.06702:192 192.08173…	45	818	10	839	1352	803	491	667	867	434	660	1349	266	612	1165	522	0	855	22	561	951	1123	838	780	920	1109	1184	1268	823	859	426	1088	1188	17	790	36	944	1411	780	1921	1083	654	1168	682
1.738	245.043	[M-H]-	161.55	245.04319:27905 245.08847:160 246.00787:81 246.02567:162 246.04626:2170 246.95799:122 246.96612:203 246.98941:580 247.02137:613 247.04131:3356	34.96994:17713 36.96692:16578 41.00359:823 44.99882:20278 46.00178:491 55.01877:571 58.00601:440 59.01441:7829 59.44895:176 60.99366:456 71.01429:4392 72.01755:1010 73.02945:807 75.00883:387 78.95852:63040 79.12639:180 79.95790:6229 80.91648:1335 81.95307:460 83.01409:668 85.02965:2680 87.00891:1093 88.04022:1377 89.02421:3697 90.02790:339 91.02988:272 95.01391:461 96.96604:148746 97.15410:313 97…	13	19027	77	17559	10937	19536	18650	16419	15556	37317	16952	11685	42987	20381	13902	18291	7	19401	42	38250	14558	19788	26960	17779	15388	21213	13354	9768	26245	16305	15482	18889	10336	0	18625	58	19890	18432	19336	14324	11952	24794	16507	22073
8.819	245.045	[M-H]-	12.23	245.04443:1772 245.10105:44 245.13843:44 246.04756:303 246.09541:44 246.98262:29 247.00322:118 247.02196:104 247.06424:2282 247.11843:134	44.99681:80 63.02364:122 79.95663:149 82.99307:119 95.95057:354 104.99575:157 117.03268:96 125.09525:84 128.99573:90 133.05117:99 138.99863:87 145.00560:112 151.00291:125 161.02365:142 179.03499:64	18	859	23	869	1252	610	747	1281	1070	1146	952	555	553	863	630	894	21	830	26	708	1315	1120	2191	688	1006	756	466	841	583	980	887	407	660	20	784	27	955	1014	966	975	969	921	1065	1076
11.28	245.046	[M-H]-	13.77	245.04588:3599 245.07239:76 245.13267:102 245.98959:51 246.04833:462 247.00366:142 247.02030:167 247.05268:102	39.00500:250 65.00337:187 79.00047:128 83.01323:106 84.01746:83 86.98944:96 88.04243:106 93.03459:432 96.96030:167 103.05553:207 107.01407:135 111.00557:112 115.00158:140 116.99505:160 119.01108:133 125.00417:109 128.99659:177 137.00129:147 142.99262:169 144.99141:158 151.00368:393 154.99231:191 161.06121:138 164.99609:207 169.00841:166 175.99991:125 178.99354:93 179.03591:93 181.12301:135 191.05…	33	762	16	478	1243	374	579	1026	626	520	1023	414	525	443	324	866	25	815	25	619	951	1226	2066	428	658	992	303	593	778	441	1892	307	665	26	738	22	1012	1080	783	1125	910	755	1073	853
9.618	245.081	[M-H]-	29.85	245.08174:4978 246.08550:1352 247.06220:314 247.08195:6902	59.01379:57 79.00059:44 92.99455:148 99.04455:28 111.00548:61 115.03993:74 119.04888:1079 130.99171:41 135.04346:20 142.99345:13 162.08487:41 174.06682:77 181.05028:226 187.03831:122 203.07086:86 212.04575:80	3	2276	3	337	1686	95	70	1159	823	180	6176	739	138	3787	1011	2249	3	2732	0	73	68	2259	160	108	1116	1149	2726	2316	3920	1262	2657	321	2622	5	2406	0	1616	2663	1435	1852	3330	514	2704	6156
10.756	245.093	[M-H]-	17.55	245.09413:2301 245.14010:1324 246.09519:331 246.14152:375 247.00098:243 247.02404:182	74.02398:156 79.95737:184 85.02901:77 88.03884:134 92.99544:225 96.95959:656 98.02351:119 104.99359:159 111.04249:144 116.04934:427 125.00174:109 128.99636:190 133.03008:200 137.00206:128 142.99167:176 144.04485:160 147.00571:128 152.99851:129 154.99205:160 157.00965:125 161.02344:262 164.99678:93 169.12131:125 175.00077:115 179.03656:159 185.11427:109 191.05660:115 203.08164:158 219.06797:77 227…	38	1294	33	1024	1644	571	588	625	1223	351	593	1595	531	699	1654	497	24	1293	31	315	1261	1693	486	842	1212	1745	1513	1944	1097	1305	713	1910	1268	38	1073	43	779	1639	916	1377	1717	547	1513	1750
8.716	245.103	[M-H]-	12.06	245.10282:1805 246.02562:46 246.07300:46 246.10500:211 247.00212:143 247.02231:93 247.04067:46 247.06333:219 247.07958:87 247.11451:62	74.02334:703 81.95272:28 87.00680:39 96.95837:425 109.06491:38 113.00356:118 116.04931:2040 119.01035:20 125.00066:34 127.01917:4 129.05392:151 135.00487:31 136.05060:39 142.06467:506 148.98502:24 159.09258:180 164.07045:241 203.08202:927 207.02963:4 233.15434:30	42	611	33	909	1302	479	701	793	1033	399	679	1841	676	1324	1119	816	43	739	34	395	825	742	574	615	1058	534	598	482	793	746	416	1186	452	36	704	34	464	524	629	569	978	194	519	848
10.778	245.14	[M-H]-	12.04	245.13976:2028 246.09629:206 246.14355:479 247.00223:206 247.02188:234	65.00190:140 73.00870:103 79.95703:496 87.00693:112 92.99573:267 96.96044:1348 99.00487:207 104.99438:123 111.00463:125 113.00302:125 116.05052:502 119.01102:241 125.00200:96 128.05127:207 132.99050:344 135.04394:221 137.00180:221 142.06542:273 144.04539:212 149.05935:115 151.01651:124 154.99003:649 157.01019:93 161.02322:182 164.99671:148 170.98817:131 174.99988:173 179.07153:109 185.00179:112 1…	29	749	30	700	467	448	279	397	954	269	1526	914	961	1374	958	1624	27	960	29	291	537	891	408	325	1034	761	791	921	1288	918	1003	793	1059	33	1356	42	903	572	626	733	868	524	803	1441
11.005	245.14	[M-H]-	36.87	245.14021:2748 246.05076:71 246.14290:732 247.00242:475 247.02106:194 247.14474:142	44.99831:142 59.01350:186 73.02960:159 85.02958:1007 93.03473:1982 96.96038:203 99.00440:120 104.02684:136 111.04459:813 116.99635:84 123.04437:24 128.99632:16 133.02957:7543 135.04539:10911 139.01865:31 142.99356:96 146.04494:35 157.12190:104 161.02431:11278 166.99335:39 173.04527:722 179.03519:5611 185.11743:75 191.05647:6606 203.12856:199	30	2920	13	1334	1492	921	899	2394	1616	1176	4922	4592	2904	4741	5599	5749	19	3095	17	768	1299	1753	1295	1187	1553	1689	4936	3720	4631	2516	3947	2444	3805	19	2508	20	1970	2177	1299	2229	1421	978	1636	5056
9.958	245.14	[M-H]-	36.94	245.14049:2995 246.14352:638 247.00422:166 247.02281:207	68.99525:30 79.95686:2072 82.02954:135 85.02854:35 96.95898:343 104.99380:180 109.03046:10 121.02743:42 125.09571:6 128.04932:853 130.06641:5197 131.06779:438 135.04131:187 142.99257:26 151.01865:76 152.99529:129 158.06059:979 163.00098:19 201.11217:221 210.02255:1765 238.01727:208	9	3295	16	3291	1341	2844	3000	2086	3160	4039	2468	2568	4677	2857	3765	2555	17	3401	18	7170	2669	2989	3784	2763	3597	4580	2515	2753	2975	2213	2633	3669	2321	18	3784	13	4616	3085	2918	4288	3350	4512	3347	3145
11.822	246.076	[M-H]-	10.66	246.07618:2356 247.00151:204 247.01893:389 247.04019:93 247.08009:232 248.00369:62	44.99728:233 68.99543:204 79.95581:170 87.00443:131 92.99490:312 99.00482:164 104.99495:184 111.00404:190 116.99456:324 121.00894:102 125.00443:115 128.99498:208 130.99478:201 137.00202:124 142.06555:160 145.02713:174 151.01758:183 154.99203:147 161.02310:179 164.99780:178 169.00791:263 174.99949:133 178.99332:86 183.02439:109 185.06169:109 192.98941:251 211.13367:64 215.03676:64 233.15616:115	5	656	0	431	458	311	312	294	492	188	1067	955	480	627	1081	790	6	646	3	419	481	689	603	468	457	670	1090	715	668	828	748	469	956	3	771	4	644	800	546	807	721	453	605	679
1.73	247.044	[M-H]-	17.92	247.04087:3392 248.04355:289 248.89440:92 249.00087:1331 249.02140:302 249.03969:182 249.05683:92	36.96634:6321 43.01890:3061 44.99837:7834 46.00166:824 47.00192:286 55.01874:1435 58.00577:1620 59.01408:77255 59.50895:192 60.01675:1365 60.12501:122 60.99275:1110 61.98753:934 71.01386:30762 71.49744:102 72.01710:1059 73.02916:1344 76.03150:166 78.95862:13014 79.95728:8330 80.91597:4807 81.95225:369 83.01336:1492 84.02025:487 85.02954:6849 87.00858:13799 88.03996:682 89.02405:21820 90.02787:963…	33	2239	19	2346	1774	2251	1638	2760	2310	1618	2616	1642	1072	3226	1838	3377	3	2489	10	2148	1288	3175	2175	3216	2650	2723	1444	1624	4515	1106	1176	2593	1438	20	2430	44	2658	3667	2455	2392	2299	1788	3144	4938
8.841	247.065	[M]-	17.7	247.06419:4817 247.11515:183 247.56665:820 248.06447:488 248.56826:146 249.01715:286	44.99821:22 59.01525:163 79.95676:239 87.00778:150 107.01317:275 113.00267:34 119.01095:68 132.99030:52 147.00745:82 151.00226:169 161.02441:194 179.03596:113 247.06589:1118	0	2131	8	2224	3279	2795	2544	2427	2286	2686	1850	1833	1602	1258	2098	2513	6	2241	0	3375	4355	2666	3556	3421	2743	2416	1839	1635	1147	1259	1619	1415	1653	4	2689	5	2582	3040	2421	2637	2145	2586	2338	1706
9.606	247.082	[M-H]-	43.82	247.08230:13456 248.08597:1590 248.99993:146 249.01785:355 249.04138:194 249.06252:146 249.08774:243	59.01418:3132 71.05021:388 87.04452:329 99.04467:1803 103.00315:1207 109.01061:93 115.03931:516 117.05566:1402 123.04604:81 135.04315:10 143.06898:136 150.03052:48 159.04318:73 161.08176:5821 174.03091:33 181.04868:128 188.04768:150 204.07417:9 227.07246:72	16	6495	20	6845	7665	4098	4001	6534	8430	4202	4737	6092	3921	5160	6473	4592	18	7087	22	3983	6034	8643	4380	4449	8386	7206	5592	5352	5652	4879	4190	6354	6851	21	6072	14	5707	6278	5784	8179	8354	4704	6388	4604
1.856	248.078	[M-H]-	23.45	248.07772:2120 249.01023:90 249.01775:166 249.04202:90 249.06260:120 249.07899:1406 250.05653:150 250.07860:203 250.09229:407 250.14357:150	41.00317:291 44.99868:3217 59.01420:2641 61.98860:391 71.01401:1844 74.02524:552 78.95906:677 83.01456:199 85.02923:1025 88.98825:1683 93.04553:549 96.95957:780 98.95507:231 101.02447:351 102.05647:358 109.02954:118 113.02455:472 118.05079:412 129.01898:521 132.03078:230 135.02925:130 141.02033:77 146.04479:292 152.99536:147 161.04535:119 170.04556:176 179.05564:157 191.05607:1149 233.15467:115 2…	0	677	0	932	622	719	675	647	865	533	571	535	831	716	670	1051	0	916	0	1452	1584	1019	1499	1074	774	814	464	772	777	582	1277	1090	776	3	723	0	869	832	963	684	855	706	838	765
9.951	248.092	[M-H]-	36.08	248.09381:2262 248.99649:208 249.01821:447 249.06915:104 249.08955:491	73.02808:99 82.02935:207 87.00624:87 92.99498:195 96.95951:99 99.00447:160 104.99471:96 113.01989:99 116.99447:126 120.99250:138 130.06626:270 132.99079:106 135.00501:90 142.99225:138 147.00621:83 153.03688:100 158.06070:464 161.02487:96 163.00022:99 164.99686:99 165.12786:80 170.98661:103 175.00172:80 183.10550:64 189.11153:74 201.11272:223	0	1320	3	879	1177	1339	708	622	896	932	591	1946	163	375	1808	334	0	1154	0	1794	1378	1080	2192	1095	1040	1715	943	1326	483	857	494	642	1027	4	1022	3	1812	3246	1480	1814	1179	1370	1425	629
7.628	249.061	[M-H]-	6.42	249.06100:1905 249.09584:167 249.14646:29 250.02201:72 250.03817:29 250.06428:187 250.09624:43 250.14465:94 250.99713:81 251.01232:57 251.03538:72 251.06221:114 251.10136:57 251.14777:29	39.00554:49 41.99882:1671 44.99830:905 59.01424:322 65.99900:615 67.03108:501 72.00935:2151 76.97027:11 81.03544:169 87.00787:421 92.02565:4361 100.03982:684 106.02807:1132 111.04465:117 112.07551:170 115.03985:589 119.03630:2923 125.04629:480 128.03471:139 130.08701:133 133.01570:1909 135.03062:976 137.02432:130 140.06985:91 144.03055:2307 145.03365:264 150.04233:4984 159.06593:112 162.04210:244…	15	357	23	408	630	453	484	361	459	744	266	506	592	263	328	272	12	352	20	1159	718	536	940	520	398	447	314	413	237	203	242	356	275	41	360	23	258	370	330	929	419	341	287	149
10.487	249.061	[M-H]-	14.08	249.06197:5659 249.09317:111 250.06466:1022 250.99507:280 251.01556:399 251.06671:168	44.99825:1332 116.05042:14707 117.05366:1101 160.04018:6183 193.00075:29 196.00696:325	14	1991	15	519	1004	1320	1168	2112	450	4230	4356	1078	1865	3416	670	3259	15	2068	17	3359	782	526	3374	427	400	460	1038	388	2424	1880	2626	1066	891	16	2014	13	1913	1024	986	479	449	3780	901	2827
8.681	249.087	[M+FA-H]-	5.68	249.08698:1913 250.02229:67 250.03895:45 250.09079:261 250.14222:67 250.99564:90 251.01433:112 251.05596:67 251.09508:67	44.99805:128 74.02456:840 79.95810:94 87.00702:79 90.99976:118 99.00515:19 116.05034:2305 120.98979:50 125.00136:28 129.05829:103 136.04016:71 142.06653:702 147.00526:63 159.09325:335 164.07042:204 170.98827:51 178.99356:42 186.05585:112 203.08258:1094	4	482	10	101	380	234	182	152	118	177	515	144	452	293	163	198	4	543	8	354	817	743	725	601	854	1133	725	613	867	712	657	799	426	8	482	5	503	767	817	525	467	406	380	450
9.202	249.121	[M-H]-	35.43	249.12312:1535	79.95603:87 92.99502:142 104.99523:151 114.99788:106 117.01654:106 130.08758:138 142.99467:90 170.98649:80 180.98932:77 215.03527:90	0	445	0	915	674	626	853	292	868	555	0	229	184	0	189	14	0	521	8	656	917	743	416	1178	694	499	592	94	192	173	0	125	686	0	400	0	489	838	672	630	800	768	1110	0
7.872	250.071	[M-H]-	15.9	250.07136:2029 250.14427:78 251.00249:119 251.05660:143 251.07385:293 252.04692:62 252.08165:47	39.00492:77 44.99788:137 58.02870:39 75.00771:109 79.95616:205 83.01298:228 85.03057:114 92.99468:138 96.95965:3750 98.95440:219 107.03717:376 110.02751:942 113.00401:102 116.07235:458 120.01062:295 121.00810:291 125.00070:156 127.07506:56 129.05606:150 132.99115:153 134.02359:287 138.03487:10667 139.03873:817 148.01955:460 151.00330:125 159.11395:64 162.03508:376 164.05096:351 165.01917:51 166.0…	0	216	0	292	295	538	198	50	207	199	127	129	40	49	129	48	0	247	0	217	460	313	509	262	336	425	158	103	68	132	77	109	172	0	254	6	468	1078	386	761	227	297	661	71
9.686	250.071	[M-H]-	23.13	250.07121:1979 251.01504:216 251.03618:86 251.07562:234	59.01342:138 75.02333:132 92.99521:310 96.95873:106 99.00513:122 104.99501:174 116.99354:157 118.99320:150 119.04988:151 121.03156:96 128.04960:281 132.02920:147 135.00441:155 142.99214:134 147.00612:103 152.99636:138 158.06055:426 159.06389:160 163.04068:132 170.98550:122 176.01170:115 201.11072:77	0	645	0	414	480	374	423	592	404	751	1216	715	666	657	1044	720	0	764	0	401	566	779	809	465	513	748	800	899	924	693	745	483	1103	3	661	0	866	741	505	636	497	715	463	660
10.097	250.072	[M-H]-	22.56	250.07168:1846 251.01454:239 251.05306:96 251.07393:388 252.08886:96	41.99901:221 79.95782:172 91.05540:353 96.96018:274 103.05488:233 111.00724:102 116.99512:177 119.04939:84 122.03809:93 125.00076:87 126.99996:96 128.99805:103 133.00992:135 137.00316:143 142.99322:125 144.98845:64 147.04399:303 164.07206:359 170.98787:109 177.01808:83 188.99584:74 202.99296:87	0	1126	0	1117	919	1059	1101	1164	1111	1137	1164	1215	1207	1840	1156	1453	3	1235	3	1147	1051	1148	1120	876	1302	1087	1202	1155	1468	999	1392	1226	1293	3	1266	0	1442	1248	1200	1041	984	1433	1293	1136
10.003	251.055	[M-H]-	7.29	251.05669:2281 252.05797:222 252.99608:128 253.00934:187 253.03031:279 253.06524:96	79.95736:3177 81.95222:199 83.05010:19 87.00793:65 92.99520:215 96.96020:636 105.01808:764 109.06821:9 116.99586:164 123.04273:102 128.04985:680 130.06613:8003 137.00262:9 152.99773:53 164.99733:50 170.98808:30 172.04013:271 174.05551:368 179.03482:81 191.05614:180 210.02287:3350 238.01735:49	14	338	15	125	234	129	100	265	170	141	274	769	117	474	1298	476	9	353	17	173	222	175	142	187	150	148	843	537	731	728	279	840	692	9	383	12	388	215	247	190	216	233	263	643
10.141	251.056	[M-H]-	9.53	251.05636:2438 251.07189:127 252.06380:191 252.99429:191 253.01177:319 253.03209:255	44.99789:77 92.99451:193 105.01920:182 119.04831:51 142.06570:2189 144.04442:15 145.03183:56 163.03981:47 171.10213:224 217.10724:78	18	320	18	188	234	129	100	265	170	141	133	920	133	441	1008	437	19	429	19	173	222	175	76	187	150	148	583	759	556	1180	270	692	689	20	341	20	61	215	121	145	93	202	116	498
7.592	251.059	[M-H]-	16.44	251.05960:6233 251.11778:29 252.02326:29 252.03620:29 252.06271:671 252.11381:29 252.90985:19 252.99274:376 253.03129:65 253.05661:449 253.08462:72 253.14553:19	44.01371:57 59.01244:1140 72.00809:951 80.96357:73 87.00804:635 92.02454:5357 96.95886:233 98.02432:204 99.04366:72 104.03460:173 107.03518:991 108.01911:1529 110.06308:93 113.02298:278 115.00361:141 120.01931:2448 125.00255:125 127.04751:169 130.99590:107 133.01450:3128 135.00601:760 137.02521:202 138.03424:248 144.03101:1109 150.04109:7241 152.06982:144 162.04205:3285 163.04097:234 173.04475:88…	14	631	20	90	281	158	99	175	103	559	3170	450	623	879	440	1011	4	614	12	131	187	138	344	212	125	157	474	515	935	495	253	361	709	17	617	16	378	210	150	169	178	426	205	856
8.788	251.104	[M-H]-	8.92	251.10410:1781 251.27104:48 252.10562:275 252.99822:137 253.03201:72 253.06968:48 253.10783:72	44.99795:164 71.01408:71 72.99401:71 81.01331:157 92.99581:142 96.95990:317 101.02138:64 104.99518:90 107.04790:138 113.00889:90 120.99004:141 128.03596:223 135.00479:90 142.99248:83 145.01004:80 151.00200:135 161.00193:93 163.00088:90 170.98814:113 177.01567:74 179.03594:80 218.08072:77 247.06488:224	3	637	3	1053	539	692	670	192	1020	248	92	487	146	174	838	86	4	613	0	449	760	1213	279	1160	1106	1233	932	629	234	326	66	457	447	0	618	0	772	1067	824	1237	1151	768	1282	148
12.081	252.045	[M-H]-	434.74	252.04507:22287 252.99214:131 253.01090:262 253.04726:2341 253.11730:47 254.04169:1349	63.96162:1599 92.05035:2154 99.00350:15 140.99712:24 149.00224:19 156.01253:7159 192.98952:57 200.99539:46 230.98914:83	7	14137	26471	11332	12178	11475	11746	12205	13546	12712	18215	15784	16851	14302	14464	14947	18	13741	29295	16661	14872	13786	12641	10972	14113	12471	13887	12512	14075	12202	14612	12084	13805	22	12850	25833	12786	14047	12276	12747	14117	13274	14220	14768
10.279	252.051	[M-H]-	22.82	252.05059:2451 252.99228:210 253.01147:137 253.03152:284 253.05599:214 254.01244:1722	85.02741:3 92.99453:171 99.00417:85 111.00559:17 113.00391:23 116.99486:70 128.05043:753 131.01274:45 136.03906:276 156.01228:297 161.02373:17 170.98807:35 174.05565:1801 177.01619:18 181.12566:54 187.00545:75 199.09924:58 233.15404:56	0	423	3	343	160	437	655	229	270	389	686	159	382	369	172	413	3	385	0	525	289	326	363	369	344	370	223	96	398	1081	297	186	214	4	454	3	576	545	733	149	176	611	198	367
8.322	252.051	[M-H]-	23.07	252.05131:1798 252.99421:202 253.01227:83 253.03180:110 253.05545:330 254.06285:83	44.99725:123 59.01317:54 69.03357:28 88.03928:90 95.01190:41 104.99382:30 119.04971:1367 124.01654:97 128.99602:59 135.04408:35 146.06142:30 149.02386:155 157.02867:66 163.03876:26 168.00507:104	0	518	0	856	350	1078	990	348	747	594	672	142	215	283	179	309	4	507	0	849	364	835	856	601	662	782	100	112	144	268	262	257	149	4	474	0	1088	986	801	293	561	1198	720	232
8.607	252.087	[M-H]-	26.35	252.08770:2081 252.99573:150 253.02985:78 253.06867:78 253.09079:306 254.09356:78	44.99770:226 68.99585:106 79.95761:181 87.00767:80 93.03354:244 96.95891:342 99.00457:151 105.03601:154 109.02910:125 112.98362:90 114.00185:103 119.04932:135 125.00308:209 128.04955:96 130.08620:106 134.06161:157 136.07621:152 144.04539:103 147.04499:100 151.00085:106 152.99934:100 155.10679:84 164.07065:146 169.01179:135 192.06623:212 233.15384:115	0	472	0	214	198	107	78	238	379	68	393	627	87	664	344	415	0	395	0	46	169	517	69	71	718	426	395	421	337	269	415	207	216	0	411	0	446	925	475	565	1044	174	664	1268
1.845	253.012	[M-H]-	12.13	253.01171:3390 253.05553:182 253.09166:1940 254.01519:244 254.05182:739 254.09678:143 255.01567:115 255.03520:149 255.07208:713	41.00245:179 57.03442:442 61.98786:2586 74.02307:173 78.95816:6064 83.01284:295 89.02337:3601 93.04380:57 99.00800:803 101.02331:1159 113.02317:292 117.03500:522 119.03464:462 125.02461:244 129.01918:1142 131.03596:162 135.02791:934 141.01840:98 143.03568:185 146.04408:227 152.99358:127 161.02473:944 168.04193:434 250.14517:30	13	232	24	168	35	235	61	178	113	28	204	42	182	183	63	281	12	397	20	254	56	27	60	65	52	81	1003	149	261	224	1747	514	206	12	298	13	126	61	138	69	52	206	173	179
12.536	253.05	[M-H]-	10.42	253.05024:2268 253.10170:34 253.14432:51 254.01534:68 254.05412:399 254.99207:102 255.00781:149 255.02550:526 255.04703:51 255.06636:51 255.08377:51 255.12138:134	65.00316:42 68.99557:44 78.99811:27 94.99303:241 104.99434:4 123.00672:13 140.99683:27 151.00111:57 154.99274:38 159.00458:25 170.98676:43 184.99945:59 188.99576:90 210.99854:41 218.98431:6 230.98613:17 253.05183:1063	25	547	12	179	290	136	105	272	171	77	1082	1276	801	845	1487	885	10	631	12	136	361	240	178	97	197	230	1032	1382	1069	909	1138	1020	1445	2	628	9	194	196	124	225	184	107	161	1118
9.861	253.072	[M-H]-	23.99	253.07169:4379 254.07447:1408 254.99103:322 255.02546:173 255.08084:173	59.01314:258 96.95958:346 103.05400:42 134.03735:1035 147.00539:51 150.03250:180 156.04361:6 187.00020:13 193.04930:168 206.99380:21	12	3240	17	2610	3986	1061	1333	1599	2893	608	1445	6770	680	1626	4320	1321	21	3262	17	749	2949	6130	1611	2060	3371	3819	6361	6369	1890	4247	1627	2775	5256	25	2907	24	2022	4808	1951	5774	6154	1483	4392	2725
3.215	253.093	[M-H]-	8.85	253.09246:1162 254.00281:18 254.02502:18 254.05046:68 254.09548:137 254.98902:24 255.00917:58 255.05252:12 255.09722:24 255.12654:12	44.99728:335 83.04975:87 92.99475:209 104.99534:100 115.04932:106	0	483	0	909	1009	707	4	980	931	412	46	46	44	6	35	27	0	563	0	9	852	1743	590	1228	987	1594	9	42	37	57	42	46	45	0	504	3	827	979	987	582	1268	5	1090	38
1.867	253.093	[M-H]-	10.99	253.09302:2829 254.05138:1598 254.09761:328 254.12457:63 255.05489:121 255.07228:379 255.09609:119	74.02392:352 78.95883:5498 88.98764:643 96.96016:12891 99.00800:1212 101.02448:2176 123.00664:22 129.01833:852	0	1307	80	1064	984	1655	1014	920	1147	2062	1156	1365	2592	852	1332	1026	3	1564	56	1495	1870	1169	1512	1215	1572	1286	1025	995	1614	1568	1102	2414	1289	3	1342	94	1847	1181	1953	1359	1571	1976	1281	1281
10.242	254.012	[M-H]-	181.08	254.01302:5411 254.98979:222 255.01615:1107 255.12322:133 256.00861:281	44.99743:12 92.99475:14 97.00921:46 104.99502:3 111.00485:81 116.04869:144 119.01069:69 128.99535:35 135.00545:50 152.99625:62 156.01292:480 170.98666:16 174.05649:2548 181.99139:64 183.00674:27 191.05515:9 199.09966:61	11	3889	17	559	774	1258	1178	499	444	3249	16199	5000	28984	9427	5403	14863	10	4920	12	1727	538	685	1097	680	504	418	4996	2954	7652	2467	5495	4131	4947	16	4131	16	661	514	717	423	442	1110	298	5515
10.007	254.013	[M-H]-	244.92	254.01266:10726 254.99004:240 255.01491:2736 256.00742:1042 256.02749:904	43.02011:33 75.02409:58 79.95648:1612 85.02842:44 92.99522:174 96.95958:1253 99.00354:86 104.99395:43 111.00524:69 119.00932:83 123.00311:61 128.04932:450 130.06544:3623 135.04326:23 137.00023:91 142.99138:82 147.00533:97 155.01454:58 158.06107:621 173.00121:10 191.05360:199 210.02267:1525 239.06712:190 254.01096:111	3	6542	7	1380	2373	1390	1431	908	1099	2481	29635	13855	20654	15477	16978	17420	13	7298	13	1881	2004	1527	2799	1389	1002	1522	8652	4638	9072	7191	7540	12110	15671	8	6627	4	1546	1005	1274	1892	687	1705	1041	9367
1.88	254.052	[M-H]-	47.4	254.05111:2151 254.09526:416 255.02599:100 255.05437:165 255.07053:519 255.09878:75 255.23444:75 256.05355:126	44.99845:1384 57.03465:260 59.01391:885 61.98765:458 71.01355:717 73.02943:363 78.95852:263 83.01416:168 85.02927:864 88.98759:805 93.03430:408 96.95959:555 99.00769:161 101.02430:198 111.00741:250 113.02443:187 116.03498:168 129.01855:421 137.02335:90 141.01846:170 146.04579:112 153.01956:118 161.04497:80 168.03785:74 173.04611:170 191.05593:2964 235.04540:115	25	1258	9	1158	765	1449	901	743	1023	4047	1001	716	4587	692	751	833	26	1097	56	986	1039	409	965	594	1229	830	420	660	791	2050	1120	1203	798	33	1086	8	864	2591	896	838	468	883	1518	934
4.767	254.069	[M-H]-	17.73	254.06942:1517 254.08924:81 255.07020:263 256.07115:81	44.99820:131 71.01311:155 88.98779:348 96.95998:109 115.00342:165 124.00691:223 152.99536:106	0	221	0	142	119	114	874	119	98	184	310	301	420	1552	269	396	3	228	0	744	144	160	191	233	113	121	1271	209	328	220	176	247	260	5	189	0	155	122	132	178	110	663	191	355
4.581	254.072	[M-H]-	43.87	254.06882:1332 255.07496:102 256.06834:102	44.99681:96 88.98742:191 96.95882:112 104.99484:144 115.00312:252 124.00648:209 132.98984:84 152.00064:116 254.07161:140	0	1330	3	697	795	950	31	1005	1040	1316	1828	1655	2090	58	1603	1886	0	1478	0	23	1130	1220	1285	1397	746	1396	6	1270	1686	1331	1008	1481	1274	0	1326	0	737	876	874	1059	1288	14	908	1574
12.818	255.066	[M-H]-	14.04	255.06672:3990 255.12423:72 255.15918:29 256.01125:29 256.03157:58 256.06962:553 256.09712:95 256.98489:88 257.00432:620 257.02421:182 257.05288:58 257.07148:106 257.09952:43 257.17465:58	65.00333:141 68.99530:125 75.00496:125 83.01301:138 92.99515:275 99.00610:112 104.99484:143 107.05090:128 111.00480:173 116.99503:309 120.99013:144 128.99575:209 135.00410:118 137.00212:112 140.99522:138 142.99264:175 146.98661:174 151.00249:210 154.99194:146 157.00936:150 166.99252:170 170.98741:164 176.99826:137 178.99183:112 180.98992:102 182.98692:102 186.99828:147 188.99596:135 190.99245:149…	12	1463	13	431	455	343	332	590	346	301	2774	2501	1645	2425	2010	2392	13	1256	10	307	361	482	550	155	328	390	1295	1666	2656	1731	3232	1282	2084	16	1335	13	521	633	287	336	408	374	515	2804
1.766	255.072	[M-H]-	12.84	255.07185:1970 256.03420:130 256.06063:173 256.07328:438 256.09439:1340 257.00591:130 257.03610:130 257.07593:130 257.09608:130 257.11368:130	41.00328:218 43.01906:1713 44.99811:45065 45.35053:368 45.50634:160 46.00146:155 55.01840:2362 57.03404:249 59.01387:47 59.38448:158 59.43376:90 59.70983:154 59.82058:125 60.01699:2226 60.99281:1471 61.98763:233 71.01372:12444 71.32740:61 71.64035:60 72.01719:1711 73.02883:2175 75.00809:2155 80.91606:1162 83.01316:2514 85.02926:10364 86.03190:476 87.00829:4225 88.01182:520 89.02341:5222 90.02744:…	3	2050	3	1805	1748	1905	2148	3175	1668	1776	1596	1552	1448	2028	2049	1597	4	1701	4	1690	1528	1839	1984	1880	1907	1834	2144	1923	2126	1205	1813	1248	1088	4	1701	3	2261	1775	1905	2922	1750	1435	1835	1839
9.858	256.028	[M-H]-	31.64	256.02877:3320 257.00508:515 257.03202:572 258.02974:203	68.99564:28 80.96493:251 83.04951:33 87.00556:21 92.99531:58 101.02178:62 111.00575:27 113.00143:33 119.01023:43 125.02453:33 128.05057:1362 130.06610:593 132.98901:103 134.03590:237 147.00677:57 152.99519:112 158.06168:7794 159.06480:893 172.04016:51 176.07222:183 190.99541:50 201.11314:339 209.11801:135 238.01955:864 256.02960:157	4	797	6	80	110	352	422	276	90	492	1620	1892	3921	1757	2124	3215	12	786	10	229	110	122	228	92	80	75	1675	1361	2080	1074	2625	1065	1119	6	996	3	262	76	206	115	91	238	35	923
10.032	256.03	[M-H]-	36.04	256.03030:3794 257.00632:547 257.02846:284 257.10395:106 258.02436:177	68.99463:37 79.95613:2112 83.01301:85 96.95952:348 99.00493:79 104.99434:246 111.00620:72 128.04950:861 130.06544:5214 135.04507:210 142.99295:23 147.04628:16 152.99632:64 158.06134:888 161.02501:16 170.98695:25 174.05681:207 177.01524:11 191.05595:175 210.02362:1806 238.01825:197	18	1025	9	97	183	315	306	276	120	448	1663	1687	2647	1883	2068	2605	6	1130	12	185	128	102	156	108	80	44	1126	1096	2646	820	2625	1065	599	18	854	14	139	88	206	63	84	270	23	1047
7.934	256.07	[M-H]-	20.93	256.07037:2446 256.12166:22 256.21831:22 256.57175:481 256.99089:56 257.00618:196 257.02875:102 257.06834:1321 257.47875:22 257.56953:283 258.06895:254 258.09439:56 258.14537:127	44.99767:105 79.95628:81 87.04450:52 96.95910:3021 98.95735:211 109.02770:297 110.02632:1149 116.07081:142 121.00873:82 122.01581:310 123.04496:60 125.02407:30 138.03412:11426 148.01936:280 169.01184:59 176.04373:316 179.03381:87 190.06493:369 192.08194:2037 204.08240:3482 222.09222:5572 256.06827:160	3	786	10	883	1205	1348	1467	975	737	2456	695	383	823	323	419	611	3	930	14	2011	1285	1203	2334	1179	862	767	234	388	274	335	522	224	279	0	934	19	1378	1431	1592	1777	911	1674	1273	326
1.695	256.095	[M-H]-	53.68	256.09421:3921 256.86244:66 257.00572:187 257.06936:100 257.09889:288 258.03788:419 258.07934:99 258.10976:2157	34.96933:160 46.00101:112 61.01754:229 76.03099:2613 78.95828:8785 88.03933:518 97.95865:266 98.77166:10 98.95592:711 99.59924:10 100.01326:84 100.71580:17 102.02756:122 132.02969:284 138.97887:148	6	3474	141	2765	3539	4762	4052	6583	1795	5350	4462	3165	6001	2724	3163	4232	0	3314	90	5315	5115	2077	6531	3552	2636	2689	2987	2488	2895	5755	7071	1970	2345	0	3064	139	6292	3535	4364	4322	2614	3999	2709	2735
11.038	257.057	[M-H]-	355.08	257.05691:73274 257.13882:91 257.55862:19080 258.05959:4660 258.48506:91 258.56060:664 258.72107:91 258.74087:136 258.97640:91 259.00131:935 259.01876:226 259.03339:91 259.06214:181 259.11840:3638	43.01839:176 59.01335:438 67.01768:215 71.01318:104 77.03822:108 78.99869:56 81.03422:251 85.02900:1192 93.03358:2118 105.03292:266 107.04923:319 109.02823:125 111.04419:978 127.03936:572 128.99599:26 132.02084:742 133.02914:8410 135.04491:14509 136.04770:1286 137.02515:95 149.00194:19 155.03429:387 157.12312:288 161.02438:12575 171.02698:151 173.04614:800 179.03500:6283 186.05463:79 191.05576:64…	21	50158	103	23952	25960	23242	21541	27117	23003	41527	97301	39749	75312	46902	39495	60507	69	53828	56	32093	28506	40036	59296	25545	42600	42303	49666	26049	58397	46622	56275	30390	36336	67	51479	105	58823	49839	48288	31993	36276	62110	41826	72452
10.721	257.058	[M-H]-	24.16	257.05687:5872 257.09981:192 257.55784:1471 258.06121:688 258.11077:63 258.55869:126 259.00118:800 259.03555:63 259.11580:94 259.12598:63	79.95611:580 98.95518:172 102.99824:2 111.00584:10 120.02376:20 135.04482:1140 140.99561:28 152.99683:7 161.02429:698 167.01183:15 170.98654:36 173.04456:250 179.03407:423 185.00235:50 206.02240:24 226.99428:2 239.06702:6	10	2764	38	2338	3390	1956	1968	2641	3461	2226	3025	2444	1448	2359	2680	2810	29	3092	42	1713	3176	5921	4324	3250	3632	4114	2882	1661	2665	3078	1593	2679	3070	35	3108	27	4253	4374	4147	4519	4117	4889	4147	2800
8.34	257.067	[M-H]-	9.32	257.06659:1753 257.10418:62 257.56892:291 258.06864:62 258.09650:172 258.98117:62 259.00312:78 259.02451:120 259.08040:78 259.09532:31 259.11485:62	41.99819:177 68.99636:128 70.99327:106 74.02386:116 79.95714:363 85.02765:148 93.03366:351 96.95931:170 104.99566:135 108.02052:196 111.02324:144 116.99372:109 119.01251:109 121.02928:300 123.04303:204 131.03653:231 134.99290:147 139.00235:125 144.04360:170 146.05991:264 149.02396:294 153.01956:158 168.00671:261 176.03819:122 179.03318:210 228.97992:305	23	927	17	775	1044	530	660	1823	814	932	1302	759	802	1187	766	1196	20	978	21	911	963	914	1119	648	881	938	710	682	1403	1025	807	657	687	21	843	18	898	752	832	1154	916	919	941	989
7.958	257.067	[M-H]-	10.07	257.06700:1628 257.10072:29 257.14463:20 257.17555:29 257.56843:571 257.60476:19 258.03222:39 258.06619:224 258.09251:19 258.10442:39 258.14341:39 258.96189:20 258.98839:39 259.00441:49 259.02152:78 259.04302:39 259.06360:29 259.08095:69 259.11883:129	71.01203:48 79.01689:138 83.03195:61 87.00430:14 92.99558:35 101.02047:4 104.99525:109 111.04665:37 114.00077:123 117.01722:63 119.04886:113 125.02395:1527 128.99677:98 135.04350:8 137.02481:54 142.99226:57 147.00623:30 152.99524:33 156.99529:72 162.99950:51 169.01547:1579 175.06204:248 179.03505:175 191.05511:140	6	813	117	642	636	867	856	1009	645	645	1157	351	1005	920	569	1134	13	851	106	1830	534	801	1010	782	786	692	440	494	930	540	1443	476	657	10	901	115	1541	786	955	849	1016	1288	715	612
7.897	258.069	[M-H]-	57.85	258.06901:2125 258.09733:17 259.00467:35 259.02325:24 259.07143:361 259.11879:12 259.81556:18 260.06562:861	44.99829:31 69.00005:42 81.01190:65 95.01591:939 110.02659:1792 121.00770:450 137.02776:11202 138.03525:18465 139.03770:950 148.01907:413 150.03403:400 162.03461:711 177.05772:416 192.08235:3190 204.08244:6755 205.08559:588 222.09311:9998	0	401	1169	482	419	463	452	441	454	461	342	373	354	348	356	431	6	409	1201	374	427	394	450	552	498	363	314	363	364	407	325	454	341	7	320	1166	480	357	437	331	425	408	359	300
1.709	258.109	[M-H]-	31.24	258.11050:2146 258.21338:168 258.98154:2238 259.02139:12243 259.07165:84 259.11400:222 259.88607:84 259.98157:253 260.02581:690 260.06858:84 260.11252:84	34.96967:2395 36.96680:2222 44.99876:176 47.00297:108 73.02939:398 76.03149:4758 78.95852:11228 79.95750:254 80.79901:27 88.04013:796 91.04066:88 96.96826:20410 97.47406:32 97.97437:77 98.48211:37 98.97364:870 102.02709:63 104.03535:392 117.01827:325 119.03536:112 132.03024:845 138.97948:176 145.09766:163 163.06168:92 181.07185:366 214.04939:46	4	692	4	565	926	788	697	1002	729	508	815	1430	664	1104	1243	313	0	525	7	723	1235	388	1662	530	625	593	297	310	942	1238	1067	581	156	3	631	8	1136	356	762	677	475	365	160	355
11.241	258.135	[M-H]-	72.38	258.13526:2012 258.98426:103 259.00133:1086 259.02102:172 259.03899:69 259.13771:211 259.15645:614 260.00669:103 260.16020:103	44.99890:148 70.99420:122 78.99850:125 88.03952:200 92.99518:337 94.99361:204 103.05424:205 108.99052:83 111.00470:154 116.99491:211 119.01024:170 127.00001:125 130.99278:178 132.98963:173 135.00495:115 137.00195:116 142.12217:207 144.98949:152 147.04445:188 149.00111:173 154.99206:229 157.06729:99 162.02864:170 165.05511:179 169.00841:144 173.04461:130 180.98837:143 188.07374:90 192.99167:160 19…	3	1790	7	2859	380	1416	564	197	1781	441	288	1052	332	217	473	33	3	1218	0	1100	1214	1463	1558	1486	2610	1675	502	309	177	467	124	429	568	6	1493	4	1549	4474	1555	1106	1396	984	3011	226
1.715	259.022	[M-H]-	59.41	259.02226:8497 259.99069:140 260.02555:560 260.85964:70 260.91343:70 260.98038:648 260.99921:613 261.02858:436 261.03894:187	36.96620:5735 44.99807:7183 59.01369:11083 71.01339:3481 78.95847:33600 79.95725:5800 80.91585:1485 81.95274:347 88.04004:2204 89.02392:2959 90.02787:167 95.01305:468 96.96338:112265 97.44813:219 97.51331:217 97.66254:219 97.71896:252 97.82823:157 97.95909:1022 98.19440:161 98.95529:3261 101.02368:1075 105.01868:761 114.01935:297 119.03414:700 132.02988:2756 138.97871:281 147.02869:207 152.99512:…	12	8646	65	10283	9819	8140	11237	10260	10250	6667	8876	10304	12424	12038	10547	11347	28	8523	36	3588	5535	11035	8545	10865	7436	8494	9726	7501	12510	10773	7774	11697	7514	6	8432	48	7772	6751	7033	3843	8628	6576	7493	10938
12.593	259.024	[M-H]-	18.06	259.02431:3042 259.05941:209 259.08224:47 259.15445:120 260.00300:62 260.02802:621 260.06698:31 260.15645:47 260.97995:77 261.00027:355 261.02213:207 261.05356:31	79.95663:24 94.99477:276 107.01245:3 119.00953:81 126.99792:4 130.99576:111 137.00328:15 170.98718:11 186.99698:2 199.00003:2 211.00195:9 216.04030:79 231.02943:119 259.02628:1133	151	2623	206	1570	2056	886	1138	1096	1862	842	3293	1293	1284	1351	1192	2997	164	2630	187	1282	1828	4074	2989	1041	2195	3424	1367	1689	1994	1919	5829	852	2862	112	2465	164	3006	4591	2886	4437	4003	2258	4167	3517
12.176	259.118	[M-H]-	26.84	259.11926:1506 259.15300:38 259.79453:57 260.00426:57 260.12157:272 260.97820:76 260.99822:168 261.01967:246 261.05632:94 261.12336:94	44.99775:303 68.99514:258 79.95514:93 92.99559:275 99.00583:165 104.99483:188 112.98455:222 116.99525:187 120.99006:195 125.00284:131 130.99285:220 142.99133:139 149.00160:151 153.07282:159 157.00971:87 164.99625:179 169.12261:229 174.99913:129 182.98649:146 192.98987:150 204.99066:109 212.99479:96 224.99898:80 231.00063:64 239.06730:67	33	1055	32	1345	828	896	770	680	1148	1114	1226	1194	1734	939	1224	1219	32	1149	38	1064	860	903	904	1130	1169	1093	963	929	1157	697	554	1785	1138	35	1040	29	1407	993	1363	1170	1101	1637	1240	1389
11.023	259.118	[M-H]-	27.91	259.11889:1814 259.15623:55 260.00437:110 260.05620:55 260.12167:299 260.99899:204 261.01885:267 261.05480:55	44.99726:136 59.01299:324 67.01953:129 71.01258:112 75.00628:65 79.05583:97 85.02895:948 93.03366:1330 105.03380:272 109.02834:208 111.04415:424 113.00113:56 115.01800:34 127.03960:361 129.01529:57 132.02020:751 133.02924:5662 135.04486:7139 136.04813:729 137.02359:33 144.98952:14 155.10693:342 157.01053:51 161.02405:7080 162.02704:777 163.04385:113 171.02928:65 173.04466:523 176.04128:154 179.03…	65	2357	43	848	1034	863	748	1216	1038	1303	4248	3023	4197	4736	3293	4325	51	2375	49	1038	1275	996	1513	738	1094	1121	2467	1940	3528	1986	4447	1818	3163	70	2376	46	1896	1161	1754	1278	963	1337	1133	3900
7.628	259.129	[M-H]-	11.23	259.12978:1492 260.03907:102 260.05463:125 260.07712:111 260.10096:29 260.11814:29 260.13275:212 260.97100:57 261.00059:88 261.02344:72 261.05992:113 261.08250:99 261.09893:43 261.13426:57	39.00554:49 41.99882:1671 44.99830:905 59.01424:322 65.99900:615 67.03108:501 72.00935:2151 76.97027:11 81.03544:169 87.00787:421 92.02565:4361 100.03982:684 106.02807:1132 111.04465:117 112.07551:170 115.03985:589 119.03630:2923 125.04629:480 128.03471:139 130.08701:133 133.01570:1909 135.03062:976 137.02432:130 140.06985:91 144.03055:2307 145.03365:264 150.04233:4984 159.06593:112 162.04210:244…	0	337	5	234	166	254	259	336	252	1001	250	121	692	329	115	198	3	319	3	1024	292	230	408	246	185	269	153	138	301	304	321	240	142	6	246	10	232	164	250	172	122	369	137	263
2.815	260.041	[M-H]-	62.23	260.04051:1600 260.07897:29 260.99863:30 261.02500:55 261.04736:156 261.09264:30 261.10024:24 262.03149:12 262.05291:61 262.09150:18	44.99675:138 71.01304:199 82.02818:164 88.03977:215 98.95257:109 108.01953:154 115.00228:144 132.02875:154 145.06056:100 151.02508:300 173.04455:90	0	1214	0	976	1134	1074	483	1156	966	1237	875	1860	2024	532	2246	1601	0	1467	0	626	1489	1244	1892	2264	876	895	1093	1025	1185	1244	931	1327	1520	0	1459	0	1280	1347	920	1276	1240	576	1121	1218
8.103	261.008	[M-H]-	14.14	261.00675:4568 261.03714:99 261.06087:100 261.09717:50 261.13605:100 262.00909:858 263.00343:257 263.03438:151 263.05699:50 263.07808:125 263.11333:603	72.99237:85 79.95672:2 93.03421:173 96.95976:30 101.02093:22 104.99632:15 107.04943:110 109.03981:57 117.01561:40 119.04958:206 123.04482:15 135.04573:159 142.99223:104 151.03836:150 157.00735:43 163.03992:392 170.98743:71 181.05125:1673 189.07675:49 199.00740:122	28	1654	27	1673	2547	851	620	856	1426	573	826	3073	497	897	2279	989	28	1686	25	451	2132	3145	1262	1322	1748	2324	2644	2318	1224	1944	699	1743	2821	23	1592	20	1008	3144	1123	3838	1809	880	2877	1278
9.088	261.089	[M-H]-	8.14	261.08808:3334 261.13304:239 262.08943:120 263.01712:299	68.99742:74 92.99457:124 104.99492:96 129.01676:93 132.04455:90 135.04323:86 140.99633:80 191.05702:77 234.15918:115	46	659	18	612	1018	199	255	527	1029	99	255	1297	186	464	762	383	23	671	18	52	667	1046	150	348	929	2398	1021	1076	729	777	77	635	1027	29	605	23	246	1259	613	1164	1231	192	755	773
9.792	261.135	[M-H]-	27.29	261.13461:2288 262.11210:174 262.13846:220 262.99845:70 263.01597:139 263.03437:236 263.05767:70 263.14806:105	41.99788:132 44.99786:147 59.01368:173 71.01240:90 79.95631:148 92.99581:205 94.99379:144 96.95932:160 104.99533:144 111.04447:119 113.00358:109 119.01045:150 128.99618:229 134.03770:119 137.00436:102 137.09564:93 142.99124:128 147.00527:96 148.98557:83 151.03819:119 155.01233:64 158.06065:556 163.01610:93 173.04437:133 187.00024:64 201.11211:182 216.99066:80 225.11155:80	14	1722	13	1584	930	984	957	1085	1385	1838	1896	1776	3435	1445	1570	1108	17	1682	23	3014	1427	2022	1896	1053	2168	2369	1568	1184	1901	1256	1394	2288	1259	17	1747	21	1853	1899	1320	2316	2762	1628	1767	1525
1.904	262.057	[M-H]-	107.78	262.05841:9963 263.04052:980 263.06011:932	59.01337:2355 75.00839:827 82.95310:1438 85.02891:6289 88.98784:1013 93.03376:1575 96.04583:781 96.95845:536 99.04472:365 109.02896:693 113.02381:2233 117.01872:249 127.03892:1097 131.03275:198 137.02351:248 143.03316:159 155.03416:299 173.04614:461 191.05640:16670 217.03513:132	3	5437	22	5674	4110	5928	3305	3806	4671	3988	2421	6344	4313	3271	5655	4406	43	6148	4	4536	6403	5852	5117	6008	5931	6111	4659	5116	6013	4982	2098	7386	5638	8	4455	20	5338	6421	4833	7630	5654	4461	6739	3386
1.755	263.02	[M-H]-	25.5	263.02002:3189 263.05873:421 263.08725:219 264.03581:448 264.07314:606 264.10687:88 264.98654:132 265.03752:1984 265.07429:480	43.00052:1854 44.99892:7366 46.00183:90 59.01448:5289 59.69459:12 60.01655:249 61.01091:1312 61.98902:5056 73.02960:250 75.00875:1168 78.95914:4428 83.01378:350 85.03000:270 87.00901:537 89.02475:3491 90.02783:106 94.98085:544 99.00892:3473 100.00927:704 101.02402:1792 104.03488:236 111.00887:143 115.02040:593 117.01920:570 119.03446:96 125.02500:170 129.01945:1820 131.03548:285 135.02998:2576 14…	17	2202	34	2051	3595	1314	2214	1179	3268	1469	902	4220	1561	835	4277	884	12	2768	19	795	2204	5286	1567	2298	2109	2442	5237	6197	890	1202	1102	6086	8253	6	2333	34	1234	1830	1226	2355	4903	1389	2605	1602
2.54	263.077	[M-H]-	13.39	263.07709:1288 263.11188:23 263.83081:12 264.05099:12 264.08073:154 264.16139:30 265.01424:60 265.05559:102 265.08469:56	44.99797:1316 59.01281:669 78.98550:620 89.02357:1506 94.97989:1008 96.95878:141 99.92461:146 103.00270:214 111.00628:116 115.01985:250 129.01765:19 137.02322:19 145.09908:73 173.00859:43 234.15929:23	3	659	4	581	520	656	534	611	279	655	691	434	766	585	438	513	3	651	7	2102	725	279	403	638	219	220	456	356	434	333	671	519	519	4	632	10	404	473	401	304	269	383	469	1112
11.959	263.129	[M-H]-	7.9	263.12805:1849 264.01826:33 264.10385:32 264.13269:284 264.15854:65 264.99259:169 265.01054:350 265.03012:118 265.10774:49 265.13271:33	68.99628:161 79.95663:125 87.00663:83 92.99559:259 96.95981:204 102.99833:140 104.99522:167 111.02529:181 116.99517:201 125.00311:103 128.99528:203 130.99183:192 132.99029:190 135.00567:182 137.00106:131 142.99294:187 148.98639:128 152.99673:125 155.01184:181 161.00230:152 164.99698:186 169.00843:160 179.00891:125 188.99698:125 192.98953:264 204.99029:90 207.00441:87 210.98610:87	4	1057	7	776	767	873	908	735	638	1173	1576	1236	1812	1458	1059	1512	10	1089	6	1274	976	986	1186	727	867	945	906	729	1235	876	1230	754	951	3	980	6	1023	864	845	763	714	1273	812	1244
1.786	264.043	[M-H]-	37.14	264.04253:2741 264.07105:537 264.96100:142 265.03775:2608 265.98893:189 266.00289:189 266.04843:337 266.09036:1308	36.96686:5066 43.01924:3006 44.99887:65513 45.50927:102 46.00240:454 47.00230:146 57.03504:612 59.01460:89687 59.39427:352 59.46861:250 59.58081:147 59.71421:144 60.01818:1502 60.99370:644 71.01437:59456 72.01716:1410 72.99322:1089 75.00916:1587 80.91667:5959 83.01415:1449 85.02978:5537 87.00918:8607 89.02416:27679 90.02807:1073 91.02848:155 93.04635:198 94.98099:1183 101.02438:7698 102.05581:187…	46	363	60	436	558	408	416	609	528	230	617	321	238	236	295	466	47	466	89	283	364	690	312	1023	424	372	475	377	264	423	290	318	404	41	335	51	277	358	496	546	310	381	447	396
1.837	264.072	[M-H]-	29.86	264.07210:1676 264.10950:256 264.96608:197 265.01771:197 265.03598:630 265.05591:316 265.07354:883 265.99533:79 266.03934:216 266.05161:197 266.08746:599	41.00311:1377 44.99803:54403 46.00048:687 57.03433:988 59.01393:27703 59.59450:84 60.01737:338 60.99224:332 61.98829:22758 71.01363:14268 74.02342:347 78.95840:4017 83.01326:805 85.02898:2310 87.00805:2366 89.02361:10064 90.02602:365 96.96077:2381 99.00832:613 101.02362:1851 104.03365:729 111.01052:189 113.02429:3218 118.05051:608 129.01872:175 132.02908:312 135.02870:185 152.99570:386 161.02591:…	4	548	6	506	310	834	392	516	392	1149	536	348	1084	304	336	693	3	567	0	1540	652	355	785	663	446	381	245	361	516	325	491	515	285	0	515	9	887	405	525	342	337	920	424	310
8.45	264.088	[M-H]-	75.36	264.08809:1450 264.99178:88 265.01336:146 265.06227:88 265.09036:231 266.06814:111 266.09417:66	44.99767:164 68.99539:96 79.95688:393 82.02901:195 93.03447:199 96.95964:191 104.99542:122 107.01147:131 109.02892:400 113.00299:103 114.99901:116 119.05010:134 123.04344:128 128.05086:170 133.02778:128 139.01715:148 142.06575:124 144.04526:178 146.06052:115 147.04512:83 149.02326:99 153.01968:276 158.98478:74 163.04398:93 170.98727:106 188.98103:93 208.00749:112	0	1048	0	2497	1002	982	524	373	2306	142	237	517	14	213	451	246	0	1016	0	399	1022	2169	856	1207	2378	2755	474	339	486	408	283	255	495	0	1043	0	2735	7470	2098	2359	1971	1197	3626	255
1.796	265.037	[M-H]-	9.06	265.03719:4426 265.07202:296 265.99652:244 266.04166:244 266.05798:195 266.08859:713 267.03421:394 267.04989:351 267.07018:765	36.96674:4283 43.01923:2573 44.99885:59606 45.37852:171 46.00240:675 59.01443:82021 59.48663:150 59.56471:137 60.01734:1418 60.99319:375 71.01416:35019 72.01776:386 73.02991:1183 75.00921:1544 80.91629:5283 83.01448:1521 85.02972:4497 87.00894:8680 89.02419:17357 89.83390:83 90.02767:672 91.02873:128 95.01356:1320 96.96663:337 101.02432:6711 103.00383:644 105.01915:1115 113.02432:5850 115.02032:6…	42	1288	74	1835	1547	1284	1636	1745	1475	813	846	1075	519	1236	1053	1006	93	1383	76	665	939	2284	1284	2060	1501	1326	1739	1400	1071	1322	975	1077	1752	47	1047	100	932	1266	1606	1437	1236	1285	1984	1178
7.598	265.093	[M-H]-	8.19	265.09268:2371 265.12615:133 266.03703:29 266.05588:44 266.09501:382 266.12895:44 267.00927:276 267.03231:73 267.07269:317 267.10363:95	41.99824:928 44.99819:839 59.01375:913 66.00906:521 72.00808:1084 74.01107:186 80.02420:87 82.99182:126 85.02896:363 87.00773:718 88.98730:384 92.02467:4370 94.99578:168 96.95892:525 98.02381:242 99.00661:301 100.00353:206 101.02306:211 104.03389:141 106.02762:1596 108.01982:1511 110.02489:105 113.00212:401 115.05019:790 119.03567:3199 124.03843:276 125.04574:458 128.10963:16 130.99274:114 133.01…	3	788	8	653	731	505	536	723	660	280	444	1615	317	569	1611	404	4	771	16	367	521	1093	373	660	626	1067	1386	1532	764	682	506	1020	1454	5	768	7	563	946	454	1546	883	525	903	780
8.064	265.119	[M-H]-	28.32	265.11930:2348 266.01587:32 266.07492:49 266.12350:424 266.98587:49 267.00987:449 267.06340:208 267.08720:108 267.12489:49	79.95660:74 96.95936:8737 98.95445:430 105.03647:98 113.02234:33 119.04966:703 127.07507:503 132.98952:55 135.04420:180 143.07120:548 157.03145:19 163.03983:329 175.06213:25 181.04990:551 189.07684:1492 199.00781:106 215.00063:74	0	3069	3	5669	1779	3128	3246	1158	6616	666	743	765	316	816	644	808	7	2934	0	1395	1404	7970	1460	5140	5354	7021	974	989	1268	863	699	610	1359	3	2791	7	6427	8025	5760	2349	7390	5075	6852	1079
11.076	266.013	[M-H2O-H]-	43.96	266.01342:3157 267.01245:772 267.99433:397 268.02036:159	44.99783:50 59.01315:509 79.05474:193 81.03346:389 85.02882:1890 93.03392:3249 96.95936:154 99.00564:26 105.03475:391 109.02890:469 111.04413:1309 121.02711:47 132.02107:1604 133.02892:12854 134.03580:2359 135.04495:20819 136.04782:1664 137.02393:175 142.06619:1228 155.03503:489 161.02425:17349 169.00899:67 171.10260:199 173.04530:1098 176.99715:21 179.03532:8895 182.98857:63 186.05617:659 191.05…	22	634	22	137	235	174	252	127	127	432	2596	1011	2617	706	986	1746	20	681	27	401	335	170	503	208	156	122	1174	705	1044	569	2392	648	887	25	661	20	280	196	209	190	145	348	217	837
10.035	266.062	[M-H]-	34.89	266.06183:2592 266.56362:640 266.99008:108 267.01039:760 267.03443:72 267.05072:108 267.06760:108 267.56598:72	41.99743:55 79.95624:1956 92.99515:119 95.01133:26 96.95944:410 103.05483:23 109.00861:129 116.99502:23 125.00432:90 130.06587:4991 132.99014:83 135.04437:183 142.99199:161 147.00464:54 149.02399:67 161.02303:44 170.98737:19 171.02592:43 174.05612:213 176.06912:15 179.03590:66 191.05579:336 210.02263:2035 238.01724:115	0	1155	0	555	1028	447	266	653	852	236	927	1036	265	917	797	957	3	1013	0	218	300	2002	483	294	1118	1541	825	1311	1126	1002	712	368	1132	3	1074	0	1085	1945	1082	1628	1756	691	1747	1576
1.735	266.087	[M+FA-H]-	54.71	266.08784:1678 266.97317:152 267.03645:1100 267.07192:657 267.09405:945 267.96202:460 268.03767:76 268.06749:274 268.10260:703	36.96629:10531 44.99816:131993 45.29237:160 45.32063:180 45.42564:269 45.86346:144 46.00161:978 55.01854:2184 59.01372:142150 59.39116:395 59.43601:297 59.51048:377 59.59884:268 59.77419:147 59.87211:166 60.01696:2260 60.21939:164 61.01707:1085 71.01365:57183 72.01698:1754 73.02872:1985 75.00856:1613 76.03119:2347 78.95722:23391 79.95706:7482 80.91626:8821 81.95245:446 83.01368:2428 84.02086:545 …	4	1382	3	1288	297	2982	1680	1395	665	3393	2718	636	8469	2666	599	3214	36	1524	7	5857	801	546	1264	1232	1382	850	650	363	2001	879	1147	1360	296	7	1281	7	1432	519	908	264	414	1400	483	1148
2.298	267.035	[M-H]-	19.84	267.03488:3545 267.06867:363 268.03850:276 269.04050:206 269.07285:73 269.08012:55 269.08776:36 269.10229:36	88.98718:337 133.01398:15039	0	4200	2	4769	11607	2851	2384	6353	4800	3045	1276	2723	1029	2488	2805	1846	0	4043	4	3022	13736	4199	7692	2901	3468	3308	881	3604	1527	1595	2040	1654	1841	3	3289	1	2661	3242	1803	11428	3290	2624	2927	1608
1.93	267.073	[M-H]-	116.06	267.07253:37737 268.07535:8758 269.07446:1645	72.99249:346 82.95371:3552 85.02918:390 87.00881:526 93.03374:1517 99.00884:48 109.02878:614 127.03960:1100 139.00722:74 142.01381:108 146.04572:128 157.01369:69 191.05630:18517 207.05582:150	22	23730	53	19886	23149	15624	14929	15305	19334	13460	16892	20120	17231	17722	23548	16214	63	21026	27	16430	26172	24880	16490	18186	25486	26069	28510	22526	19506	23617	16497	20245	29722	34	23509	89	18546	22275	18881	25890	24456	15410	24449	18913
8.168	267.09	[M-H]-	6.95	267.09089:2014 267.12161:34 268.01153:114 268.05986:23 268.09419:266 269.00290:74 269.02645:240 269.06763:105 269.08848:121	44.99797:158 73.02803:103 82.03446:135 85.02829:122 93.01325:194 96.95951:464 104.99493:155 107.03653:165 111.00811:96 114.05532:195 119.04814:93 122.05994:74 128.99509:119 132.98880:154 138.02694:106 142.99215:106 146.06031:96 152.99753:150 176.07129:118	0	531	19	336	306	316	354	307	231	1550	676	339	1166	375	428	476	4	444	18	409	316	543	1141	177	499	236	351	224	192	359	395	423	558	3	435	5	475	581	426	884	234	619	332	348
7.893	268.098	[M+FA-H]-	97.04	268.09867:13487 268.14582:12 268.98876:25 269.00571:58 269.02737:40 269.07212:31 269.10105:1550 269.15950:13 269.21127:31 270.02527:19 270.03255:13 270.10327:229	92.99556:29 95.01550:925 110.02685:1462 121.00773:324 132.98813:34 137.02769:11234 138.03481:18774 139.03804:912 139.39117:19 148.01843:471 162.03436:696 164.05019:411 177.07063:365 192.08197:2787 204.08212:5143 221.09451:647 222.09280:7546	0	4641	7294	4586	4822	5028	4402	5224	4824	5494	4788	4509	5513	4984	4730	4894	0	4309	7074	4797	5022	4283	4657	5111	4749	4268	4193	4811	4969	4655	4683	4926	4613	0	4297	6980	4343	4238	4344	3887	4071	4518	4205	4632
7.873	269.033	[M-H]-	22.03	269.03407:5711 269.10081:377 269.14316:34 269.67871:23 270.00977:34 270.03661:611 270.07122:46 270.10067:129 270.14133:23 270.98628:82 271.03212:260 271.08571:85 271.11430:35	44.99727:149 59.01334:86 75.00771:113 79.95610:107 85.00551:70 88.03973:29 92.99452:133 94.01792:99 96.95924:2839 98.95421:216 110.02694:1184 121.00778:247 122.01556:160 132.98808:111 136.01912:1537 138.03487:10962 139.03754:912 148.02095:295 150.03523:291 162.03439:355 164.05019:477 170.98595:38 176.05037:231 177.07204:413 192.08041:2371 204.08289:3462 220.07776:162	61	3360	62	3522	4031	3672	3999	3201	3447	2958	3667	3480	3338	2985	3959	3487	47	3842	73	4059	3222	3726	3219	3910	3211	2972	2775	2486	2822	2657	3214	2663	3794	57	3166	153	4423	3028	3534	3842	3242	3452	3139	2338
8.057	269.034	[M-H]-	44.67	269.03306:5259 269.06766:182 269.12192:16 270.00895:32 270.03615:523 270.06592:24 270.09660:32 270.14352:16 270.18969:16 270.98589:84 271.00398:77 271.03021:176 271.08101:32 271.09904:32	70.99308:8 75.00543:26 81.01423:29 83.04868:3 92.99568:179 96.96020:1609 99.00423:60 104.99615:71 109.04044:31 113.00392:24 119.05125:75 120.98997:44 123.00695:7 127.05033:131 130.08691:12 142.99339:53 147.00648:31 152.99651:77 157.02991:68 161.02245:56 189.07693:429 233.15543:6 241.11743:40 269.03448:62	40	7296	65	7955	7402	5682	5285	5527	9245	2054	4133	10839	2579	5756	10971	5558	53	7824	63	3165	5846	10520	3418	5514	7350	8527	10462	8309	6474	5759	4213	5724	11750	46	6503	45	5519	6542	5359	8001	8592	4493	6899	5455
1.772	269.051	[M-H]-	28.61	269.05150:8361 269.08601:751 269.99705:86 270.05500:776 270.09802:129 270.11289:129 270.97974:171 271.01841:687 271.06650:1017 271.09113:86	43.01850:1384 44.99801:9332 45.18683:254 45.35633:329 45.40033:271 45.42883:214 45.55738:176 45.82765:96 46.00063:1007 46.30107:61 47.00210:458 55.01849:212 58.00532:641 59.01359:122 59.19628:134 59.50943:132 60.01619:1858 60.58918:86 60.99282:1568 61.98776:46 71.01347:12586 72.01657:1195 73.02832:1632 75.00797:1661 80.91558:6850 83.01353:123 85.02907:2531 87.00814:3986 89.02201:17384 89.64571:64…	0	4343	22	3505	2789	6756	5967	5080	3125	5947	6033	2807	6246	4587	3261	4586	22	4160	70	6904	3858	3908	5468	3587	2908	3500	2578	2341	4062	2937	6591	2472	2561	3	4412	26	4500	4299	4512	2729	2027	5052	3183	2820
1.732	269.086	[M-H]-	8.38	269.08646:2408 269.95547:141 269.98773:152 270.05523:211 270.08783:184 270.11110:309 270.97956:429 271.02329:376 271.06780:2107 271.09669:84	36.96611:5994 44.99781:7283 46.00116:258 55.01812:261 59.01353:11970 60.01657:257 71.01316:4835 72.01628:265 73.02846:551 78.95801:21027 79.95660:5331 80.91564:2638 81.95172:272 83.01286:778 88.03965:1892 89.02349:3935 90.02689:226 91.03940:97 95.01281:261 96.96312:70936 97.39896:80 97.56474:204 97.70530:122 97.85952:96 97.95971:613 98.64329:109 98.95621:2004 101.02395:2514 103.02723:142 105.0186…	11	1023	19	926	1123	1068	810	1324	778	1160	1295	1165	1403	1172	1118	1679	8	998	4	1567	1223	577	1292	566	535	715	872	960	1146	1331	1871	579	625	4	1184	27	1063	1139	953	1436	671	995	727	833
8.382	270.008	[M-H]-	75.01	270.00763:7112 271.01138:906 271.09236:56 272.00411:477	79.95669:19 122.03559:155 131.03700:1495 146.06075:1507 170.98651:46 190.05157:131 226.01723:445	13	1891	10	486	793	528	588	239	439	469	5045	4072	2370	3655	3767	3314	14	2001	23	434	437	840	724	400	544	733	1877	2001	2407	2852	1847	2301	5580	16	2136	21	633	806	687	792	349	522	594	3226
9.972	270.008	[M-H]-	96.17	270.00827:3786 270.03839:58 270.10814:59 270.98503:59 271.01219:564 271.03867:59 271.08416:154 271.12047:59 271.16007:39 272.00627:301 272.02514:59	59.01337:248 75.00371:37 79.95667:501 96.95918:648 100.04000:42 104.99531:63 113.01936:14 131.06834:58 132.99023:56 135.04260:94 140.99670:49 144.04478:521 156.04807:12 161.02548:91 172.04022:3373 190.05090:108 201.11311:288 210.02255:4	24	287	20	37	32	176	172	31	54	435	615	730	3049	578	526	784	21	411	26	362	56	0	150	88	54	42	337	266	406	324	530	336	308	25	341	25	24	0	68	0	49	165	20	232
2.267	270.062	[M-H]-	322.51	270.06157:38251 271.06436:4487 272.06617:788	43.01919:1432 71.01418:3313 72.99305:2839 89.02424:1305 96.96024:150 133.01485:49339 133.60556:119 134.01762:2049 135.01778:180	0	13203	16	18255	26511	9522	11810	17383	19757	10814	5060	10697	5150	10883	10876	7111	0	13273	22	14591	29699	15100	22761	10209	14684	14593	3472	10296	6506	7434	8914	5814	5724	0	11855	13	11895	12390	7764	26384	11646	11120	11754	6096
7.627	270.085	[M-H]-	50.97	270.08315:2303 270.98655:77 271.00771:126 271.02321:77 271.04366:742 271.08574:290 271.11242:77 272.02459:121 272.04345:133 272.06000:58 272.07466:58 272.09016:97 272.11185:58	41.01396:954 44.99788:1159 59.01305:911 67.02968:256 72.00818:654 75.00644:219 80.96409:188 82.02919:266 85.02811:270 87.00780:694 89.00285:400 92.02469:3309 94.99369:240 96.95864:79 99.00795:196 100.03909:319 103.00461:283 106.02791:1037 108.01976:1289 112.07503:379 115.03745:605 119.03635:2324 122.02305:177 123.03102:197 125.04483:617 128.03468:159 133.01465:1822 135.03020:1078 137.02435:225 13…	7	1623	2067	1472	1686	1615	1588	1738	1434	1647	2078	1800	1761	1643	1678	1819	14	1637	2105	1562	1586	1464	1738	1556	1422	1429	1478	1397	1545	1665	1587	1487	1579	3	1588	2037	1493	1532	1394	1366	1777	1504	1387	1639
1.824	271.014	[M-H]-	10.78	271.01319:2678 271.06678:1388 272.01557:279 272.06193:965 272.98981:158 273.02208:272 273.06434:287	60.99243:514 78.95831:5475 83.01327:465 85.02877:1552 89.02359:4348 90.02676:45 94.99102:86 96.96003:12892 98.55019:45 99.00817:1295 101.02333:3583 104.03522:158 109.04005:307 113.02380:967 117.03552:320 119.03389:1978 129.01932:1748 131.03427:137 135.02975:729 143.01563:241 152.99550:207 161.02667:764 168.04234:243 181.07251:1023 238.09619:55	7	674	16	667	609	1265	1734	884	1048	775	761	649	1041	500	884	616	8	861	14	1206	1104	992	1050	1052	531	1494	712	470	481	543	670	400	698	6	903	19	812	1126	990	767	669	1280	846	386
1.761	271.066	[M-H]-	15.31	271.06650:1834 271.09378:108 272.05480:180 272.06933:215 272.96790:72 272.99612:340 273.03556:373 273.06956:144	36.96631:10078 41.00342:754 43.01863:518 55.01866:1033 59.01368:21260 60.01647:479 60.99299:385 71.01349:3399 73.02904:607 78.95746:39983 79.11192:227 79.95678:7110 80.91585:2362 81.95225:210 83.01323:866 85.02915:4596 86.03212:420 89.02320:10131 95.01338:905 96.96412:133990 97.24329:218 97.44753:260 97.51645:350 97.64332:176 97.95949:457 98.33926:166 98.95582:3370 101.02390:4393 104.03449:187 10…	3	1768	39	1770	1944	1664	2045	1335	2219	1297	1773	2574	2022	2903	2422	956	5	1943	22	2325	2222	2238	2759	1701	2313	2713	1182	1374	2338	2634	2227	2385	675	3	2190	29	2352	989	2089	1394	1410	1533	973	1067
1.833	272.061	[M-H]-	49.72	272.06114:3287 272.99126:197 273.00690:118 273.02872:300 273.04481:79 273.06554:262 273.10750:118 273.99633:79 274.04215:118 274.05872:79 274.07234:197	41.00311:1377 44.99803:54403 46.00048:687 57.03433:988 59.01393:27703 59.59450:84 60.01737:338 60.99224:332 61.98829:22758 71.01363:14268 74.02342:347 78.95840:4017 83.01326:805 85.02898:2310 87.00805:2366 89.02361:10064 90.02602:365 96.96077:2381 99.00832:613 101.02362:1851 104.03365:729 111.01052:189 113.02429:3218 118.05051:608 129.01872:175 132.02908:312 135.02870:185 152.99570:386 161.02591:…	0	794	1	982	490	777	713	582	907	1679	541	708	1696	653	591	540	0	812	1	654	585	678	460	466	989	444	406	346	441	1658	316	867	461	0	739	0	521	2834	663	526	406	924	1258	668
1.555	272.111	[M-H]-	30.2	272.10221:5274 272.11509:1042 272.14347:224 272.95910:346715 273.10768:168 273.24696:169 273.62433:112 273.75614:169 273.91593:105 273.96011:96431 274.00670:161 274.09755:281 274.11473:168 274.13101:112 274.14380:112	44.99783:11707 70.99859:32934 71.99897:4218 72.99585:4715 86.99305:2758 110.97802:1672 114.98845:214277 115.19534:457 115.63288:449 115.98948:26702 116.62652:374 116.81523:248 116.98634:25760 117.99045:771 118.99036:353 130.98259:2539 154.96854:5141 158.97838:52179 159.97987:6660 160.97609:6022 161.97960:450 170.96339:523 198.95822:3915	0	1188	0	879	893	956	1028	808	1084	775	991	1037	720	869	891	566	3	1014	0	1055	939	940	719	735	1010	1486	908	1245	755	852	1190	764	1777	0	897	0	916	980	876	1391	990	880	1352	844
11.487	272.151	[M-H]-	40.58	272.15039:4948 272.97928:238 273.01688:1676 273.07804:63 273.13069:95 273.15420:1152 274.01974:306 274.15426:217	69.03513:17 79.95709:58 83.05012:123 94.99408:86 96.95993:265 102.05594:1087 111.00467:139 116.99587:282 119.01179:155 120.99025:87 128.03539:899 131.01016:74 132.99033:81 143.10985:361 146.04617:347 149.00150:105 151.01729:25 154.99278:65 164.99666:69 168.14256:14 173.00404:64 174.99886:20 180.99013:152 184.17105:209 191.05614:178 199.03938:72 209.11938:181 216.99257:35	20	977	24	2161	304	1321	427	99	1196	198	129	823	127	51	479	57	21	1278	20	816	666	1396	941	1396	2031	2208	547	265	150	682	80	315	588	18	918	16	1315	3265	1262	937	1460	766	2490	154
1.756	273.033	[M-H]-	5.69	273.03575:2328 273.07448:121 273.10304:81 273.99625:359 274.03814:122 274.97655:476 274.99105:162 275.01354:616 275.04527:462 275.12236:348	44.99853:86559 45.33593:217 45.43551:265 45.52474:197 45.93521:112 46.00358:1446 47.00256:203 55.01902:1215 58.00574:983 59.01401:51984 59.49603:182 60.01691:824 60.99306:278 71.01382:23991 72.01688:413 73.02873:390 75.00832:1913 79.95696:2355 80.91617:4000 81.95146:258 83.01358:1327 85.02944:2891 87.00886:4574 89.02372:11774 90.02738:567 95.01371:848 98.34469:93 99.00922:224 100.71399:156 101.02…	0	675	0	701	517	406	642	440	682	458	1037	766	745	701	1085	954	3	774	0	488	485	784	545	720	976	692	795	536	635	454	1156	687	912	4	736	6	542	696	445	673	831	478	849	736
13.784	273.04	[M-H]-	7.39	273.03983:1770 273.07300:45 273.16926:23 274.02180:34 274.04377:245 274.99688:553 275.01581:218 275.04831:60 275.07994:34	92.99575:2106 113.00184:799 121.02947:40 125.00205:24 128.99576:39 132.98926:30 146.99103:67 159.00598:52 164.99750:19 170.98827:65 176.99655:277 178.99088:78 197.00478:74 210.98508:44 223.02753:350 250.14464:61 258.01755:122	52	660	59	488	531	259	326	177	558	132	668	384	382	264	324	664	8	649	20	312	497	1263	616	384	636	920	316	364	509	443	1391	270	788	44	606	67	672	1262	841	1237	1006	516	1088	760
10.56	273.077	[M-H]-	6.49	273.07680:1573 274.08045:244 274.99788:218 275.01800:194 275.11090:116	59.01333:338 68.99488:58 79.95677:607 85.06528:108 87.00681:61 92.99435:387 99.00472:87 104.99438:27 111.00361:125 112.98796:2 128.99503:113 131.07051:214 137.02180:112 142.99205:143 144.04495:127 147.04326:49 153.01970:35 157.01080:83 160.04027:254 164.99493:69 169.00760:59 171.10188:417 174.99902:45 175.09563:96 190.99184:97 199.03976:104 239.06709:2039	4	354	4	21	115	22	56	66	55	26	709	183	38	471	240	408	14	327	3	28	83	94	93	52	53	72	452	609	600	187	579	91	514	10	323	0	86	109	71	64	110	81	180	1066
2.369	274.025	[M+FA-H]-	122.54	274.02500:12109 274.16818:185 275.02189:53475 275.07903:92 275.08854:139 276.02534:4359	99.04355:107 115.65114:51 116.00661:431 117.39187:48 127.03937:25 137.02328:244 159.01064:12511 185.02496:156 199.07140:35 233.15436:45	0	6548	12	7284	9864	4565	2592	10599	8118	4968	3388	7221	2346	3254	7847	3574	0	6816	14	2742	7537	7286	8025	6041	6895	4934	1997	7221	4800	4756	4910	3783	7078	0	6705	7	5712	6925	3781	10794	7182	2354	5854	4540
7.631	274.057	[M-H]-	33.8	274.05618:2700 274.09143:129 274.13409:29 274.14671:58 275.01820:218 275.03825:148 275.05848:418 275.07469:327 275.12034:58 276.01949:44 276.06908:299 276.11024:103	41.99877:905 44.99814:479 59.01396:729 65.01440:412 70.03038:233 72.00901:1116 79.95654:96 82.04083:221 87.00783:514 88.04064:159 92.02536:4172 95.04902:115 96.95937:197 100.03981:376 106.02857:1254 108.02023:1434 110.06392:63 112.07689:237 115.05072:608 119.03613:3204 123.00748:61 124.03943:158 125.04529:153 128.99783:35 133.01518:2418 135.03122:983 137.02348:220 142.05048:493 144.03035:1210 145…	8	1313	56	1469	1182	1742	1628	1319	1212	1759	1053	1290	2011	1480	1330	1695	6	1670	65	2004	1725	1599	2362	2008	1532	1074	1149	1246	1325	1214	1053	1755	969	6	1470	79	1554	1475	1564	876	1354	1144	1726	1618
3.956	274.057	[M-H]-	112.04	274.05671:5201 274.21344:18 274.97635:12 274.99855:18 275.01817:29 275.04050:332 275.05979:571 276.06102:128	44.99765:191 71.01288:86 82.02924:128 93.03443:265 97.02873:144 102.05520:158 111.04488:93 123.00642:64 128.03457:511 146.04504:103 173.04392:188	0	2146	0	2084	2946	1510	4609	1418	1888	1588	1442	5470	2791	5792	6788	3009	0	2936	0	5341	5197	3196	4343	5330	2291	2443	11094	2731	6948	3191	2094	2993	4971	0	2748	0	3138	2346	1860	4637	2772	4909	2388	2917
3.836	274.058	[M-H]-	150.64	274.05705:7942 274.96746:37 274.99243:18 275.04240:291 275.06011:865 275.16380:12 275.99677:12 276.01427:18 276.06117:188	57.03531:43 76.96871:36 83.01397:204 93.03406:558 98.02425:492 102.05593:926 115.00412:46 128.03473:3178 133.01323:120 146.04532:440 173.04549:620 213.15225:15	0	6519	0	4302	7518	4335	4609	4004	4921	4184	4136	11439	6868	2578	14106	7238	0	7453	0	1827	9079	8253	7593	11553	5385	5819	4506	6955	6948	8046	5312	8489	9675	0	7323	0	5893	5539	4948	7631	6644	1552	5290	6472
1.737	275.015	[M-H]-	7.72	275.01626:2824 275.05414:837 276.02378:243 276.05296:146 276.17313:961 276.19923:243 276.72338:97 276.99126:210 277.03269:317932 277.09152:97	36.96618:9472 41.00295:1777 44.99807:13070 46.00113:475 55.01838:1873 59.01366:57983 59.40197:254 59.46978:206 60.01661:1615 60.99288:1792 71.01356:22048 72.01634:1639 73.01799:1911 78.71774:495 78.95801:97073 79.21086:343 79.36228:300 79.44421:294 79.53675:320 79.95699:8472 80.91607:4249 81.95189:369 83.01303:1590 84.02087:539 85.02933:10730 86.03189:587 87.00830:4030 88.04021:2796 89.02320:8452…	36	770	26	800	577	1424	1895	686	625	1196	1086	506	1661	1025	578	1663	54	806	12	1240	536	988	935	918	542	491	598	891	723	696	716	792	678	37	1039	24	941	693	687	360	608	1030	746	383
1.93	275.017	[M-H]-	24.49	275.01752:5462 277.01554:1492	44.99806:2945 59.01344:2701 71.01339:2169 74.02421:653 82.95337:2270 85.02903:6612 87.00793:2622 89.02380:993 93.03379:3288 96.95934:1216 99.00749:724 100.01063:89 103.00142:117 105.01802:455 109.02893:1186 113.02382:1682 115.00309:163 117.01842:329 128.03448:540 131.03416:177 146.04482:646 155.03366:558 171.03046:792 191.05602:24429 193.06111:405	14	2303	153	639	1180	1188	1396	2963	5607	2175	2149	2555	1365	3654	905	912	41	2827	107	3962	1022	11883	8292	2768	292	5294	10054	1341	5996	2931	1129	2540	865	52	2682	186	1596	1064	1541	1652	913	2149	1370	2523
2.371	275.022	[M-H]-	154.26	275.02189:53475 275.07903:92 275.08854:139 276.02534:4359 277.02565:1004	99.04355:107 115.65114:51 116.00661:432 117.39187:48 127.03937:25 137.02328:244 159.01064:12510 185.02496:156 199.07140:35 233.15436:45	0	29304	20	32872	45610	19427	10821	44867	36745	22219	14450	31822	10332	14670	32955	15545	0	29568	14	12073	31591	33152	33513	26565	30176	22313	9378	31728	21858	22220	21291	16433	33354	4	29455	20	25151	29715	17842	47732	33177	10584	26345	20667
1.723	275.054	[M+FA-H]-	9.31	275.05366:2258 275.12413:112 275.97968:75 276.02297:149 276.04096:149 276.05847:226 276.17307:527 276.20860:112 276.98149:312 277.03284:109472	34.96904:17015 36.96623:22030 41.00292:2696 44.99797:102159 46.00137:718 47.00137:395 57.03402:1159 59.01354:91478 59.32810:106 59.46102:255 59.63710:162 60.01682:1398 60.99231:1008 71.01345:40807 72.01673:1133 73.02940:1471 75.00816:1611 78.95763:34214 79.71128:109 79.95680:5852 80.91602:6484 81.95259:342 83.01314:1870 85.02911:7290 86.03271:254 87.00801:7045 88.03914:1178 89.02359:23113 90.0273…	0	1197	25	869	764	1045	638	828	1012	993	1721	809	502	1428	659	1241	13	1003	2	886	634	1018	948	949	956	1119	978	920	1575	750	741	798	832	3	947	0	1280	1309	983	844	819	1040	1155	1754
7.692	275.077	[M-H]-	7.85	275.07662:3329 275.11870:51 276.02326:52 276.07863:420 276.11137:96 276.14344:34 276.99519:69 277.01301:201 277.03333:86 277.05504:233 277.08855:165 277.13054:34	44.99805:100 59.01399:303 69.01291:238 73.02819:51 83.05025:133 87.00832:355 89.02356:196 93.03471:521 94.99313:225 99.04454:237 101.02404:1260 104.99559:473 107.01295:120 108.04457:110 109.02976:258 111.00537:175 115.03985:330 119.01069:398 120.99076:112 125.00192:189 127.01953:225 128.03494:371 133.05026:121 137.02336:105 139.00296:171 145.01474:145 147.02615:133 151.03931:273 155.03557:142 161…	11	570	12	451	505	812	791	594	524	1121	625	449	980	689	418	562	11	564	9	1896	416	525	1052	590	403	601	544	486	501	441	744	375	568	16	578	12	537	420	540	765	381	485	386	490
2.794	275.094	[M-H]-	11.63	275.09433:3225 275.13337:23 276.04229:30 276.05693:30 276.09757:405 276.99619:18 277.01717:30 277.05616:332 277.09792:130 277.14122:36	42.99890:101 59.01347:1045 73.02868:152 82.02881:172 87.04437:354 93.03269:115 101.02343:186 111.04396:38 115.04072:182 124.00825:366 128.03239:33 133.04929:1307 159.04584:639 173.04373:122 191.05617:40	0	441	0	260	252	273	158	192	220	460	519	420	1816	348	437	312	4	384	0	492	563	289	681	260	334	287	385	254	656	1141	674	402	322	0	382	0	455	399	332	449	222	404	251	557
9.065	275.113	[M-H]-	10.45	275.11384:1840 276.11816:309	71.01272:96 92.99512:144 97.00704:151 101.05966:179 109.00756:109 111.00697:100 113.02274:103 120.99198:96 126.99854:83 132.99011:109 135.04515:99 137.02511:96 150.99928:119 162.99942:93 173.04476:294	7	738	10	346	173	256	252	277	568	168	1260	1308	2636	1075	682	1046	10	473	9	222	566	422	115	220	569	229	399	555	1211	672	1130	520	452	21	672	15	86	205	203	529	137	28	202	581
1.776	275.124	[M-H]-	11.36	275.12468:2606 276.04159:399 276.07847:102 276.12662:481 276.17220:1438 276.21849:102 276.98976:236 277.03251:75359	36.96672:12685 41.00369:3723 43.01952:4207 44.99865:115775 45.32969:304 45.39942:254 45.57421:170 46.00149:1247 47.00266:487 57.03476:1493 59.01440:135734 59.23040:337 59.46643:354 59.52775:294 59.68678:182 59.83510:173 59.89646:197 60.01694:1863 60.99326:1073 71.01420:59200 72.01742:1516 73.01723:3439 74.02505:325 75.00856:1919 78.95862:57736 79.95763:7890 80.91650:7569 81.95246:380 83.01381:232…	0	290	3	165	513	263	93	244	108	168	227	148	104	155	239	317	11	344	5	273	1830	429	1577	374	413	879	299	274	799	567	290	660	230	0	354	4	205	307	295	263	94	123	177	215
1.823	276.037	[M-H]-	28.78	276.03716:2992 276.07504:77 276.16606:77 276.99059:115 277.03244:4973 277.05957:445 278.03557:441 278.05642:1115 278.09342:227	43.01932:447 44.99849:6232 46.00201:196 47.00225:140 57.03445:1201 60.01663:437 60.99350:546 61.98855:6072 69.03358:144 75.00886:473 78.95916:7366 80.96420:171 83.01397:31 85.02900:142 87.00829:934 89.02408:1884 90.02736:447 94.98010:891 96.96284:75 99.00803:1103 109.04042:355 129.01891:1592 131.03481:94 135.02950:892 143.01640:229 146.04552:220 152.99461:55 161.02602:855 165.04045:173 221.06441:…	0	467	11	501	518	544	319	558	636	647	456	381	596	1031	487	363	8	430	22	386	436	617	425	990	670	456	410	549	406	540	611	474	550	7	733	14	501	585	951	436	585	478	470	477
7.75	276.072	[M-H]-	17.23	276.07211:2008 276.10797:548 276.14065:20 276.99669:65 277.01587:228 277.05459:236 277.07807:334 277.11212:152 278.01551:20 278.03093:62 278.07788:76	59.01357:155 69.03453:131 71.04831:90 74.02528:90 80.96402:115 87.00848:186 88.04035:127 89.02317:144 94.99453:248 96.00936:253 99.00640:96 102.05594:184 104.99605:278 109.01101:135 111.00928:138 113.06221:90 115.00195:99 116.99580:109 119.01073:77 121.02921:150 123.07980:119 125.02273:138 128.03563:265 133.01457:121 135.04870:141 142.99241:141 149.06306:90 151.04149:134 152.99628:138 164.99577:8…	15	226	22	288	160	504	396	179	174	621	259	102	526	213	158	268	7	265	18	1133	414	161	462	273	230	248	94	108	215	126	320	258	121	9	261	13	345	156	322	112	110	414	133	132
1.926	277.015	[M-H]-	20	277.01540:4985 278.02038:1393	59.01363:2140 67.01786:165 75.00786:532 81.03348:195 82.95343:17902 84.02127:49 84.95044:4833 85.02921:4059 86.03195:261 87.00792:862 89.02389:816 93.03405:1128 96.95874:471 109.02885:566 113.02355:2527 117.01919:69 127.03895:1133 137.02277:266 153.01915:188 173.04547:478 191.05586:16835 233.15536:35	8	1090	66	184	524	591	646	1113	2434	697	1157	942	0	1046	221	232	24	1004	44	1238	21	4346	2655	915	46	1745	3433	440	2317	1332	0	708	293	21	1184	174	646	18	525	747	160	640	468	952
1.736	277.032	[M-H]-	373.72	277.03321:117423 277.26651:105 277.85924:105 277.93848:105 277.95973:70 278.03620:7143 278.10258:105 278.16113:104 278.18282:235 278.24807:105 278.40010:70 278.69427:70 278.81945:105 278.87062:105 278.92936:105 279.04724:31320 279.10043:104	34.96922:14318 36.96633:27012 44.99812:18329 45.38381:249 46.00164:272 56.99770:138 58.00513:1503 59.01372:114276 59.39615:303 59.77776:167 60.01637:329 71.01348:41824 72.01678:627 73.02886:353 78.95775:43579 79.95693:5648 80.91601:7721 81.95198:182 83.01345:309 84.02030:285 85.02911:2203 87.00791:582 88.04051:1270 89.02367:1709 90.02705:231 91.02793:279 95.01339:188 96.96641:81761 97.59408:195 9…	1	74810	71	71250	53362	91119	114676	72419	50461	111112	62707	43455	177877	47991	61294	97257	27	72891	69	95965	43321	92718	100563	81555	30074	42733	65097	88440	50394	60248	68914	59114	88211	4	71743	46	66280	43129	46638	28615	40762	89723	54076	37068
4.93	277.056	[M-H]-	7.17	277.05607:2087 278.05942:213 279.06861:137	55.01896:151 71.01402:83 88.98750:235 93.03420:204 96.96016:138 104.99601:112 115.00270:115 125.00192:74 129.01864:74 135.04497:96 152.07136:125	3	126	3	104	95	135	806	119	95	195	137	203	174	722	133	150	0	142	0	1449	190	154	262	169	92	132	924	107	152	139	121	99	136	5	139	4	132	132	118	184	122	1027	117	119
4.694	277.057	[M-H]-	7.04	277.05727:2740 277.09074:120 278.05818:390 279.05894:160	71.01330:138 93.03428:278 103.03868:106 115.00289:138 124.00529:112 152.06988:141	0	764	0	614	1055	927	68	660	699	1203	775	796	1071	54	1044	731	0	979	0	83	1099	977	901	659	645	678	51	703	713	929	649	800	1060	3	1060	3	836	987	592	923	625	44	599	870
1.822	278.056	[M-H]-	54.06	278.05630:6549 278.08837:356 278.18548:162 279.05245:29343 280.05596:2709 280.10137:589	57.03487:4 59.01437:71 60.01545:2 61.01032:6 61.98872:143 71.01394:23 72.99301:73 75.00877:44 83.01399:6 87.00913:10 89.02440:38 93.04561:2 95.01359:30 99.00858:23 101.00517:13 105.01952:9 113.02414:19 115.01978:947 117.03545:61 119.03432:45 125.02457:12 132.03001:19 135.03001:4 152.99590:13 161.02641:9 171.00613:12 181.07101:1	4	824	17	3018	5623	689	1054	998	4763	453	345	1431	436	790	1188	402	0	1250	13	369	3292	1988	858	1327	4467	1955	1016	4110	1216	1942	810	1721	1204	10	1481	21	402	625	943	3583	1844	334	793	778
5.204	279.038	[M-H]-	12.81	279.03946:1589 279.07122:68 279.10249:18 279.23187:12 280.04080:192 280.06636:24 281.01164:12 281.03652:694 281.08299:36	41.99827:946 82.02908:421 110.02426:2064 122.02448:220 152.03375:356 173.02280:16 243.06111:533	0	1052	0	691	278	1670	155	1051	438	4024	1415	232	5108	176	283	895	0	1193	4	382	840	330	2318	786	730	665	48	208	988	489	1351	406	307	4	1115	3	1710	713	780	424	267	167	479	481
5.375	279.039	[M+Cl]-	16.86	279.03925:2335 279.06937:133 279.08517:125 280.04210:209 280.08426:24 280.98575:30 281.00805:40 281.03683:808 281.08230:30	61.98799:48 82.02878:618 86.02741:19 94.02781:42 110.02404:2191 122.02527:53 152.03506:408 168.89072:25	0	182	3	189	60	366	1270	150	102	911	273	81	1183	898	36	236	6	257	0	4819	200	48	702	214	167	159	312	52	169	99	286	81	55	0	222	0	336	147	131	124	59	2104	129	104
1.737	279.046	[M-H]-	161.32	279.04582:42168 279.11907:76 279.31502:76 279.38075:76 279.48756:76 279.70244:76 279.72945:76 279.94412:115 280.04949:2596 280.10304:451 280.40281:76 280.48395:76 280.56326:115 280.93455:76 280.98796:475 281.01194:396 281.03272:530 281.05016:1112 281.08334:114 281.11389:191	59.01438:1092 71.01429:1675 74.02509:3135 78.95951:6419 80.96556:1937 85.02957:1415 88.04036:4334 94.98086:510 96.96224:8464 97.96021:284 98.95657:1318 101.02467:1201 104.03538:6325 108.90152:559 109.04073:474 110.89867:461 113.03538:2151 115.00377:2038 116.03481:170 118.05119:5559 119.03640:1055 120.92700:191 125.02305:518 127.05103:1292 129.01913:1412 132.03053:14638 133.03279:64 134.97565:426 …	3	23168	25	25268	24942	22326	37335	13004	29213	13499	11774	35118	25198	35004	35053	11235	13	22310	23	21421	17083	47178	30055	39936	21716	26429	16427	18515	29627	51932	10018	60947	9397	16	24715	44	22480	6734	21990	14534	15066	10904	9889	8960
1.816	279.053	[M-H]-	132.94	279.04985:6852 280.01013:107 280.05126:747 280.10305:334 280.98695:108 281.01402:143 281.03456:291 281.05422:299 281.09157:108 281.12233:108	42.99949:1837 60.99223:1099 71.01321:1243 75.00785:5626 85.02921:1343 87.00815:704 94.97964:231 99.00814:3055 101.00471:1994 102.05539:9764 103.05781:458 105.01873:123 111.00833:218 113.02364:1271 117.01814:1271 118.05029:909 124.99030:181 128.03468:8040 129.01819:2216 130.03825:342 132.02942:222 135.02910:18618 136.03235:864 137.03249:268 138.97690:138 140.06940:136 143.01479:1157 146.04543:2556…	3	23168	27	25268	24907	22291	32638	13004	29213	13348	11746	35118	25119	35004	35053	11235	13	22310	21	21421	17050	47178	30055	39912	21716	26429	16405	18515	29627	51819	10018	60947	7779	15	24696	44	22480	6722	6814	14534	15066	10657	5283	8960
10.827	279.088	[M-H]-	9.93	279.08769:1306 280.09071:324 280.11252:71 281.00581:178 281.02515:537 281.06563:142 281.09852:142	59.01354:122 79.95631:151 92.99555:138 96.95944:227 104.99555:144 111.00540:118 117.03302:197 125.01964:153 128.99654:155 132.99013:154 135.00719:177 138.99896:147 142.06647:623 146.98580:169 151.01989:143 152.99610:146 154.99216:146 158.06113:118 161.02335:174 163.03682:118 169.00906:130 173.02189:144 178.99614:178 182.98877:133 186.05466:112 189.01678:179 193.04660:96 197.00297:126 199.00136:93…	53	374	56	75	121	72	61	51	58	36	349	1229	865	1004	1263	708	55	438	55	49	103	109	92	60	42	42	592	733	1388	1635	633	386	626	38	460	50	97	9	58	75	44	400	79	998
7.796	279.109	[M-H]-	16.31	279.10915:2731 280.02879:29 280.08016:44 280.11178:377 280.56724:29 280.98818:119 281.00896:137 281.02918:171 281.06971:44 281.10801:235	59.01308:148 71.01336:131 74.02627:90 85.02901:99 92.05121:145 96.95823:120 101.02389:186 109.02828:102 113.06281:116 117.05583:112 125.02315:102 128.03593:106 137.02386:143 139.04242:116 144.04393:90 148.04051:166 152.99613:135 158.06038:96 164.07177:96 169.00756:90 174.05466:84 178.08513:80 194.08433:80 220.06188:99 279.10864:80	4	1875	3	1865	2003	2196	2386	1579	1981	1784	1750	2351	2306	1668	2210	1588	3	2097	10	2322	2138	2288	1680	2230	1912	2386	2170	1720	1930	1862	1553	1611	1875	7	1929	3	2614	2165	1799	2080	1954	2333	2086	1550
1.754	280.056	[M-H]-	44.79	280.05607:3861 280.10254:530 280.21253:75 281.01885:113 281.03345:195 281.05761:1638 281.09379:150 281.12425:113 281.13956:75 281.97097:113 282.05801:151 282.08248:579 282.10602:113	44.99856:986 61.01072:986 71.01393:130 73.02951:201 75.00894:3351 85.02967:597 87.00919:128 89.02435:1551 99.00883:3355 100.00980:490 101.00556:2662 109.02767:24 111.00869:32 113.02394:794 115.02173:151 117.01882:528 119.03469:723 125.02444:159 128.03500:365 135.03020:15353 136.03352:489 137.03362:180 143.01552:509 152.99548:403 157.03114:50 161.02673:3202 165.04088:1224 168.04309:1512 171.00639:…	0	1545	8	2175	2378	1675	2776	1354	2053	847	798	2312	1568	2516	2411	863	3	1545	0	2130	1607	2896	2051	2590	1892	1770	1541	2012	2105	3254	906	4581	867	4	1974	10	1710	632	1523	1576	1175	1070	847	1065
1.802	280.104	[M-H]-	42.59	280.10326:1641 281.01331:124 281.03349:251 281.05504:235 281.10468:206 281.12019:206 281.97318:264 282.02913:83 282.08138:206 282.12674:124	42.99867:453 71.01321:582 75.00775:1087 85.02802:524 87.00773:564 98.02302:72 99.00772:203 102.05561:21450 103.05863:773 109.03873:115 117.01770:381 128.03465:19127 129.01901:1384 130.04880:257 132.06639:1644 135.02924:5009 146.04550:63652 147.04800:2540 148.04932:356 157.03062:219 161.02504:365 165.03951:644 173.02621:444 183.07642:249 187.10724:633 195.05032:462 201.08667:240 204.04861:109 213.…	3	874	50	891	247	2210	1501	776	352	1849	1691	220	3008	854	409	1850	14	758	37	3134	793	425	1605	915	489	464	322	190	1143	585	711	940	305	3	959	35	892	401	653	215	229	839	242	461
7.586	281.034	[M-H]-	7.66	281.03393:2742 281.06684:65 281.08449:84 281.12141:33 282.03543:345 282.08359:607 283.00400:124 283.03752:328 283.06833:732 283.10136:66	40.01824:100 44.99749:2142 71.01292:492 73.02748:209 84.00684:135 87.00761:845 89.02320:477 94.99400:275 99.00712:221 101.02327:373 103.00261:431 107.05202:132 109.02725:263 111.04350:173 113.02350:184 120.01076:97 122.03523:701 129.05528:415 134.04526:560 135.04668:244 137.05998:100 140.04556:194 143.03247:122 144.02998:81 145.01173:109 147.06578:240 150.04060:1267 152.99272:74 155.01366:90 158.…	31	1237	20	1137	1889	606	646	807	1350	705	1115	2106	1057	857	1906	1116	12	1445	22	419	1854	2719	1248	894	1071	1884	1287	1496	1171	1973	802	1303	2288	37	1429	35	772	1228	953	1779	1716	611	1369	1101
5.212	281.036	[M-H]-	6.84	281.03587:1291 281.08053:24 281.17315:18 281.25038:18 281.93342:12 282.03965:145 282.07178:12 282.08568:18 282.93517:18 282.98206:18 283.00383:48 283.03925:40 283.11154:18	41.99797:2426 82.02932:848 110.02394:4411 122.02392:337 140.03458:592 152.03429:976 200.05553:1371	0	334	4	232	109	570	53	290	182	1256	504	91	1723	72	137	295	0	397	1	235	274	108	756	301	294	258	22	78	371	164	491	179	99	4	394	0	583	232	287	172	134	135	163	170
5.38	281.036	[M-H]-	5.94	281.03590:1601 281.08089:29 281.15305:18 282.03765:209 282.06110:12 283.00552:46 283.04127:52 283.07033:12 283.12349:12	41.99889:2671 61.98849:1126 82.02988:1045 93.03536:14 96.04502:141 110.02422:6013 122.02533:466 130.08742:515 140.03427:622 152.03526:1006 162.83543:27	0	61	3	61	13	118	393	55	44	225	75	30	388	349	29	65	0	72	4	1480	72	21	193	301	41	37	118	26	78	30	61	26	10	0	60	4	115	49	48	35	80	720	49	55
1.888	281.05	[M-H]-	19.22	281.05101:4182 281.26466:86 281.29292:86 282.05442:833 282.08461:171 282.87448:86 282.99614:86 283.06499:214 283.10149:371	60.99233:670 72.99165:114 85.02896:695 88.98751:1906 96.95930:34 101.02405:1723 113.02332:503 117.01794:508 119.03358:607 128.03423:452 135.02931:12136 161.04361:1928 171.02885:346 217.05341:82 253.09103:701	82	4597	21	2954	4870	4575	4665	4390	3331	5130	5440	3997	5741	4245	4161	4282	34	4892	84	5794	5170	4072	5208	4832	4349	4625	5177	4394	4805	3584	4644	3845	3432	54	4503	190	4204	3867	3906	4848	3244	4629	4557	4102
9.86	281.066	[M-H]-	6.55	281.06589:1738 282.03217:118 282.07000:370 283.00736:158 283.02315:221 283.03501:118 283.08214:1191 283.10452:79	93.01410:63 98.95543:40 123.04362:947 134.03603:1252 149.05998:355 152.99557:76 155.01665:28 162.99928:2 179.07050:45 181.02858:46 185.00409:24 193.04924:312 197.00056:184 211.06154:774 215.01385:5	24	299	27	110	150	74	65	100	34	78	142	923	74	116	948	148	20	319	14	102	117	79	82	127	109	117	1140	915	243	738	117	442	1497	27	271	25	77	0	68	89	91	117	86	251
9.376	281.067	[M-H]-	14.6	281.06624:5877 282.01480:109 282.03034:81 282.06919:792 282.98640:82 283.00526:275 283.02224:136 283.04114:155 283.07454:166	43.01785:179 75.00835:202 87.00736:177 96.95888:289 103.01931:64 111.00472:115 117.01947:128 119.04912:342 125.02308:277 128.99514:90 131.04904:77 135.02910:350 137.02472:125 141.01614:119 145.08590:136 149.04339:109 155.02839:112 157.04904:80 163.03977:255 167.03569:99 179.01325:134 182.98991:112 192.98991:90 204.06686:87 213.00202:87 221.04335:64 231.16229:125 258.01597:90	46	1481	24	214	110	88	178	69	94	217	1926	5492	1135	3422	5737	2469	8	1565	11	242	260	66	146	89	137	68	5089	3763	3187	3789	1841	2593	3112	7	1806	21	115	92	213	91	52	202	88	3630
2.069	281.087	[M-H]-	13.44	281.08701:3562 282.05933:75 282.08988:454 283.00359:44 283.06423:85 283.09329:117	44.99835:621 59.01188:189 72.99204:344 82.02827:87 87.00817:983 97.02904:426 103.03903:164 114.02912:303 122.02440:115 126.01699:125 129.01821:400 132.02970:106 138.05632:128 149.04544:154 157.01244:139 175.02305:223 179.05536:210 191.05601:3846 217.03511:208	12	1623	31	1322	1457	1199	1243	1404	1163	1531	698	1060	2229	1342	1511	1665	24	1600	30	2168	2034	1874	1558	1502	1666	2111	1032	2063	1080	1238	1873	1674	1721	10	1702	32	1664	1216	1521	4160	2243	939	1510	937
11.541	281.105	[M-H]-	11.88	281.10268:5659 281.13275:134 281.60468:1435 282.00849:54 282.10675:282 282.13992:54 282.60642:82 282.99531:221 283.01905:406 283.07675:82 283.11975:82	39.00479:207 68.99701:103 75.00504:77 81.03403:109 85.00946:122 93.03431:168 99.00542:96 105.01581:77 111.00559:183 116.99625:192 123.04479:220 127.00008:128 128.99537:182 132.99000:163 135.00687:138 137.02380:157 142.99378:166 145.02819:176 149.02412:242 154.99269:246 158.98621:178 161.02218:161 166.99388:371 172.98465:131 176.99529:202 182.98897:225 186.99913:195 189.01614:144 191.05682:359 194…	18	2658	15	2918	916	2134	2048	1122	3571	1248	2891	4940	1109	3313	3581	1563	15	2632	12	852	722	2505	780	1136	3105	3267	3698	1625	2823	5072	974	2393	2111	18	2474	17	2566	2325	2789	2107	3484	2606	3313	2756
7.871	281.124	[M-H]-	9.11	281.12379:4073 281.80565:19 282.04390:92 282.06109:59 282.09552:52 282.12581:944 282.64912:19 283.00551:255 283.04551:174 283.07950:52 283.12800:151	44.99818:441 85.02915:146 89.02455:132 96.96041:227 99.00850:103 102.99960:106 111.00576:134 116.99427:119 119.05021:100 125.02361:147 128.99563:125 131.03428:112 137.02520:112 144.99095:80 147.00395:83 152.99567:122 157.00849:93 161.02143:97 169.01246:115 174.99935:123 179.05538:96 185.09149:74 191.05593:128 195.00539:80 220.05956:74 235.14326:64	0	977	4	464	835	506	431	551	577	737	573	204	432	124	208	160	4	937	8	1145	2211	1505	2388	1852	1603	1925	425	265	340	520	316	385	441	10	921	7	1432	1510	1930	2548	1135	1648	1355	474
8.955	282.061	[M-H]-	15.51	282.06062:2722 283.00816:157 283.04149:103 283.06478:303 283.08487:71 283.88195:26 284.02428:83 284.04406:26 284.06950:53	69.03296:93 83.05017:96 96.95987:589 107.03694:122 109.03456:93 119.01190:96 125.02357:170 130.08681:87 135.04484:135 145.01085:100 151.00287:365 152.99685:106 161.02275:109 169.01307:234 176.07128:191 185.00521:87 191.05600:242	0	276	0	252	151	459	262	345	195	1108	123	103	1104	214	134	356	0	310	5	883	624	118	1379	473	191	61	128	135	138	98	327	523	199	0	349	0	334	270	147	78	110	259	108	161
7.641	282.084	[M-H]-	50.74	282.08446:21265 283.00359:538 283.04765:117 283.08716:2179 283.12065:27 283.12965:28 283.14876:42 284.00866:42 284.03360:28 284.04042:56 284.05688:42 284.08822:429 284.12443:776	44.99781:253 74.02332:100 80.02435:70 83.05018:71 87.00775:250 89.00411:633 93.03346:127 108.01951:547 112.98425:67 115.00275:89 130.08643:23 133.01509:1823 136.07793:187 138.99742:54 144.06982:44 150.04176:11344 152.99763:130 155.03152:161 173.04504:120 180.11330:96 191.05606:1700 198.12393:151 224.07695:56	64	2823	50	2256	1284	2702	2664	3380	2106	8308	4120	1299	10937	3640	1216	2736	66	2577	68	5414	2328	1132	3524	1584	2542	1895	1152	962	3376	1910	3636	1937	1164	11	2664	55	3319	2153	2376	1560	1410	3750	1600	1820
8.422	282.161	[M-H]-	82.41	282.16202:3031 282.20213:391 282.21696:157 282.78467:157 283.00156:134 283.04058:985544 283.28984:235 283.33165:396 283.36113:420 283.37675:235 283.42016:314 283.44515:157 283.51578:314 283.59778:235 283.63907:157 283.69093:235 283.74829:235 283.76326:157 283.78125:235 283.81176:157 283.85119:157 283.86497:392 283.87420:235 283.88900:313 283.91251:235 283.93613:235 283.95894:314 283.97582:157 284…	72.00892:3518 74.02455:19424 75.02790:372 79.95699:70881 80.96421:1445 81.95303:2398 116.05039:72468 117.05340:4444 118.05674:314 130.06596:2038 132.08070:506 141.62801:1099 142.06644:196955 142.28471:437 142.40163:313 142.75479:311 143.06931:17455 144.07179:968 157.07713:1195 159.09227:16013 160.09564:1693 186.05589:5744 196.00694:1766 202.45448:507 203.08331:106145 204.08595:10255 205.08813:903…	0	553	0	74	103	144	120	138	86	235	1695	831	2031	1244	736	1769	0	905	0	157	78	113	228	80	81	109	815	838	1244	707	1286	523	662	0	623	0	182	114	220	81	103	334	50	1021
8.425	283.04	[M-H]-	869.48	283.03895:20774 283.08445:113 283.25944:47 284.04209:3059 284.06839:47 284.08291:70 285.00057:212 285.03587:959 285.09582:582	44.99891:108 74.02506:306 79.95810:1768 85.06496:109 116.04967:1349 125.05717:32 130.06451:118 142.06599:3677 143.06982:363 151.03896:13 159.09325:338 164.04620:13 186.05490:229 203.08293:1915 209.01486:238 222.02303:1415 232.00383:49 238.01662:250 243.02914:5 254.05836:18 259.99719:53 262.97137:90 283.03894:803	26	179342	123	11519	15032	30507	28732	29448	13891	49157	412688	200109	620639	300194	217804	395584	47	185809	34	37810	7370	18569	22365	8643	10896	12949	235652	212585	268711	153503	321067	148692	165298	35	184322	69	34992	13718	31708	13692	16359	43423	7560	246711
8.727	283.049	[M-H]-	17.27	283.04928:3627 283.09831:38 283.26324:38 284.00999:38 284.05169:376 284.07993:76 285.00157:300 285.02568:57 285.05048:197 285.10334:38 285.13589:95	71.01430:6 78.95823:82 96.95943:654 104.99383:49 119.04994:3615 130.06583:121 138.05579:183 144.04504:36 147.00485:25 149.00378:39 154.99286:84 161.02376:49 163.04001:3067 166.02531:133 169.00949:39 199.00334:46 203.09209:337 219.02748:27 243.02808:53 283.04828:21	13	2651	15	2244	2903	2154	2123	2131	2528	1249	2902	4588	2166	3166	4570	3639	16	3029	18	1682	2767	2552	1837	2317	2217	2304	4915	3776	3247	2678	2586	3296	5687	15	2816	19	2175	2114	2094	3016	2872	2171	2276	3154
7.724	283.069	[M-H]-	11.07	283.06770:6615 283.12445:41 283.26742:27 283.66822:27 284.00442:41 284.02145:27 284.07133:786 284.12081:266 284.97395:41 284.99927:329 285.02392:358 285.06601:186 285.09472:77 285.12278:68 285.14340:342	72.99173:428 80.96395:50 83.04861:146 87.00737:68 89.02363:256 101.02277:134 108.01943:233 113.02338:102 116.99468:8 119.03377:285 123.04405:213 128.03401:331 130.06557:222 132.07869:83 135.04417:55 137.02451:100 138.05469:26 139.04201:167 141.03447:71 143.06944:180 146.06070:174 151.02553:2275 155.01324:103 158.06088:252 159.06647:119 161.04620:153 165.01813:65 167.02023:574 174.05473:452 180.04…	15	1662	19	938	3279	1001	1372	2057	1444	678	656	1272	1258	1405	1554	758	20	1452	20	1823	2274	1792	1572	2199	1313	1882	1746	2754	3805	1610	1794	5707	1681	9	1614	13	1200	849	1112	1640	1605	976	907	1081
1.846	283.104	[M-H]-	5.68	283.10409:2182 284.04977:58 284.10871:257 284.13427:319 285.00208:58 285.04445:86 285.08180:226 285.10903:217 285.13610:86	44.99844:4014 59.01380:951 75.00831:1230 78.95853:1240 85.02892:305 87.00795:388 89.02379:1404 93.03277:201 99.00813:1334 101.02445:1442 105.01850:270 113.02443:915 115.03685:370 119.03381:880 135.02966:5690 137.03128:133 143.01598:251 152.99544:608 157.03329:31 161.02574:1106 168.04192:1380 171.00659:347 173.02715:244 179.05637:224 198.95595:32 201.02055:80 205.05203:110 217.05421:308 233.04747:…	3	407	89	507	515	521	359	533	438	464	322	640	369	348	546	657	4	513	110	430	711	599	379	507	482	700	337	567	503	463	398	797	593	0	459	73	578	624	437	1039	718	338	580	424
9.489	283.141	[M-H]-	28.71	283.13981:1796 283.17544:280 283.65928:69 283.98106:59 284.02458:400631 284.14912:69 284.28579:104 284.31678:179 284.34146:138 284.35897:104 284.40457:104 284.45321:104 284.50113:173 284.58552:104 284.75378:69 284.77090:69 284.85529:173 284.91667:69 285.02751:45705 285.08173:170 285.09365:173 285.13135:222 285.18105:69 285.21358:69	47.01299:286 72.99294:4392 79.95662:6260 96.95981:5747 98.95627:264 116.05039:16734 117.05309:1155 119.05027:681 128.05020:7153 130.06607:7145 131.06886:765 142.06641:55492 142.85596:109 143.06914:5189 144.07224:324 156.04539:372 158.06166:54293 158.83791:125 159.06477:5054 160.07121:404 163.03961:338 165.03976:111 171.10335:141 186.05659:19982 187.05936:2348 188.06165:165 196.00734:741 203.43446…	0	953	0	602	537	414	543	342	506	784	2041	1952	2158	1727	1710	1417	0	1228	0	597	551	1014	773	483	499	943	1413	1550	1227	1295	1156	1231	1467	0	1178	4	649	586	698	572	367	609	485	1438
9.498	284.024	[M-H]-	5988.42	284.02433:173561 284.17286:55 284.31494:138 284.49019:55 284.64774:55 284.67025:55 284.84444:55 284.85886:83 284.89948:55 284.94854:83 285.02681:21948 285.07280:82 285.10081:110 285.35665:55 285.59512:55 285.62242:55 285.75535:55 285.84400:83 285.87169:55 285.98002:81 286.02186:6480 286.05693:54	56.99754:245 72.99342:1590 79.95741:2212 96.95983:4677 116.05005:5940 117.05331:631 128.05064:2963 130.06628:3332 132.04703:109 135.04559:89 140.04953:116 142.06622:21696 143.06940:2234 144.04459:203 155.10786:227 158.06145:20113 159.06451:1963 160.07709:300 171.10307:229 186.05605:7869 196.00864:304 202.05151:160 204.06714:36338 204.43513:52 205.06964:4472 206.07106:499 210.02319:3467 217.10780:…	12	288720	58	115722	123677	115319	118210	81555	99556	143433	532762	367766	587651	379928	406869	411314	41	304463	32	135674	112393	155120	158662	103724	112756	129868	387791	286815	306305	301848	301109	307610	359064	32	298067	54	137067	132223	133160	123968	76681	153359	114075	338227
10.963	284.062	[M-H]-	26.46	284.06209:1659 284.14896:129 284.56373:826 285.00093:709 285.03843:252 285.06495:172 285.09745:172 285.17632:86 286.00254:129 286.03710:366	93.03395:35 111.00490:4 116.99456:87 137.02274:66 149.02223:87 156.01237:174 166.99408:51 179.03471:73 195.00783:65 197.06458:24 201.05598:328 214.99596:34 222.05540:133 227.03609:133 231.06911:24 243.06601:1549 257.04672:35	3	298	0	193	94	84	131	48	302	27	294	79	49	92	31	99	0	214	0	70	36	1031	66	175	317	608	37	56	99	142	238	72	110	4	375	0	207	1160	479	172	826	466	824	205
1.701	284.098	[M-H]-	87.73	284.09717:2824 284.77905:439 284.95864:166 285.08080:277 285.10013:555 285.11507:166 285.89417:222 286.11311:1823	71.01364:478 74.02381:103 78.95858:2288 88.98737:772 101.02392:375 104.03397:1131 108.90094:540 113.02277:83 115.00255:717 118.92975:245 140.01097:459 152.99513:207 154.90361:132 170.89777:131 214.04884:257 237.09093:141	6	2648	29	2999	934	5085	2800	4317	2079	7061	7043	1012	14598	3421	2435	3181	0	3035	31	8529	2306	981	1998	2342	3070	2202	1806	1442	4426	5549	4034	1685	662	3	2738	13	5813	3390	5000	644	1435	4627	2550	2680
1.954	284.114	[M-H]-	45.75	284.11636:3215 285.06420:501 285.10849:1251 285.11687:501	85.02890:3492 93.03390:1226 105.01748:312 111.04362:716 127.03906:1446 137.02390:132 143.03400:110 149.04463:651 155.03352:158 173.04504:630 190.46510:833 191.05614:97957 191.87946:145 192.05914:4893 193.05896:172	0	1623	0	1631	1620	1534	1354	1120	1079	2924	2501	2189	2214	1507	1608	1782	0	1514	0	3529	1448	1690	2171	1467	1714	4328	976	1368	1346	1219	2566	985	1360	0	1460	0	1955	1624	1305	1498	1263	1570	1632	1644
7.679	284.124	[M-H]-	37.12	284.12359:2847 284.15868:53 284.99993:396 285.02306:178 285.05997:292 285.08783:353 285.12779:434 285.14285:406 286.02827:54 286.06020:90 286.09280:72 286.14186:95	59.01378:3027 71.01347:97 74.99043:88 80.96478:54 87.00844:343 89.02455:769 101.02489:698 103.00265:170 108.01760:91 113.07125:317 116.99713:74 119.03525:480 122.03654:148 123.04503:237 124.03852:117 128.03484:25 133.04951:132 135.00658:40 139.04071:108 143.07004:323 153.05399:25 177.05525:124 180.11353:470 191.05569:119 195.03215:90 198.12387:454 205.01128:12 208.09894:29 224.10651:74 266.11572:…	6	1293	14	646	739	674	795	702	804	764	1038	506	1692	910	601	672	8	1188	3	1650	2020	1305	1528	1396	1646	1940	1418	1390	2200	1689	1383	1964	1135	9	1082	0	1202	897	1771	1236	1129	842	991	1263
14.078	285.04	[M-H]-	24.33	285.04051:34424 285.20720:43 285.92362:43 286.04402:4827 286.11984:28 286.15207:29 286.17686:29 286.90432:29 286.97360:71 286.99538:225 287.01358:217 287.04566:805 287.08272:43 287.10016:28 287.12916:28	68.99549:156 83.01267:180 93.03254:496 99.00565:49 107.01232:388 112.98483:360 123.00386:86 127.01716:55 132.98837:29 135.00735:128 136.01744:119 137.02327:241 143.04939:269 145.02785:237 146.98543:24 151.00291:213 159.04404:350 163.00140:152 167.02991:105 173.02365:67 180.99100:36 182.98602:40 186.06306:106 189.05487:135 194.98660:70 197.00159:28 202.99356:78 211.04037:366 213.05513:269 216.9900…	140	4031	182	1574	8021	889	1037	1209	2185	750	2668	7197	558	4873	4160	1696	200	4268	131	895	1630	6686	1159	793	2611	6142	6491	12706	5941	3413	2863	2666	4020	198	3976	186	862	4070	2505	10852	5554	546	4001	7202
8.589	285.061	[M-H]-	16.44	285.06115:10557 285.09898:39 285.10394:40 286.06465:1112 286.10654:61 286.99938:61 287.01826:142 287.06707:370 287.12233:41 287.15027:81	80.96392:96 85.02763:35 93.03388:291 94.99354:14 108.02092:3090 109.02955:1165 116.05242:55 123.04388:128 128.99551:23 133.02728:67 137.02252:148 141.01189:56 145.01167:120 147.00359:62 152.01118:2228 153.01788:1047 157.00732:97 158.06035:457 173.04408:706 175.03770:228 179.10658:177 191.05479:311 199.03920:219 209.04521:380 220.06226:168 239.05441:143 285.05942:385	21	2222	16	1124	1148	4343	2707	1254	697	1030	4507	748	1249	2109	681	2080	20	2416	14	697	1021	1362	1349	3041	1633	1518	1237	794	4202	4175	1633	1457	1089	15	2188	21	3535	4763	6837	745	1036	1939	3737	4323
7.892	285.088	[M-H]-	31.01	285.08850:5703 286.00356:30 286.09149:639 286.97732:24 286.99422:24 287.01453:108 287.06439:24 287.09170:128 287.10968:24 287.16005:12	61.98836:1131 94.99364:248 137.02779:128	0	532	3809	636	521	606	663	719	623	809	465	435	430	516	470	592	8	493	3316	412	425	372	414	559	532	358	417	426	500	497	511	435	337	18	501	3185	591	340	459	247	350	444	413	411
10.32	285.099	[M-H]-	7.53	285.09716:3418 286.09919:267 286.97379:75 286.99681:200 287.01515:217 287.04596:187 287.08296:112 287.11418:75	44.99765:167 72.99295:220 78.99870:64 90.99921:93 95.01058:137 96.95996:173 104.99442:83 111.00554:119 113.04127:87 116.99592:172 121.00861:118 123.04428:109 126.99925:93 130.99375:120 132.99033:140 135.04575:121 137.02191:128 142.06590:191 149.00156:135 153.12812:160 157.02473:147 161.01932:106 163.04020:103 164.99801:112 167.01317:99 169.00891:181 173.05711:112 178.99503:128 183.01084:112 189.0…	173	1210	189	1310	1558	903	1060	1409	1363	556	1316	1565	733	1747	1853	1501	167	1453	172	728	1284	1248	954	690	1461	1733	1558	1179	1800	1428	1452	940	1197	212	1337	235	1312	1825	1569	1187	1584	1143	1356	1317
1.971	286.091	[M-H]-	16.78	286.09264:3506 287.05412:295 287.09745:738	71.01479:360 81.03461:264 85.02985:6086 87.00878:412 93.03481:2439 109.02986:517 111.04461:1294 127.04041:2980 155.03455:352 173.04559:2195 179.05634:1060 190.46742:789 191.05705:238169 191.78145:292 191.90698:439 192.05986:9570	0	890	0	976	967	574	744	609	705	883	567	530	752	336	445	659	0	829	0	854	1046	1542	1148	1165	938	1831	492	690	674	878	785	490	421	3	1153	0	808	969	730	1383	970	774	816	562
1.711	286.114	[M-H]-	18.83	286.11414:2340 286.33786:99 286.84914:249 286.87401:99 287.01532:249 287.11497:249 287.90611:99 287.97982:277 288.05892:199 288.11281:99	44.99777:5814 59.01369:592 74.02453:3618 78.95879:5572 94.98013:111 97.95919:33 101.02374:829 104.03479:21748 105.03805:545 108.90041:183 115.00301:317 128.95872:867 134.97475:206 140.01114:747 152.98798:909 154.99887:68 171.00682:252 176.93523:122 214.04829:790 237.09174:38 245.04333:74	0	777	0	882	734	919	673	796	689	914	893	658	2082	1221	1058	399	0	820	0	1583	1009	419	612	459	1373	947	351	365	1221	1549	671	789	118	0	780	0	1353	498	1062	408	346	483	565	442
12.031	287.056	[M-H]-	9.19	287.05527:1473 287.10451:33 287.14802:153 287.18357:33 287.99922:83 288.03167:67 288.05832:360 288.15251:33 289.01011:586 289.06177:67 289.11454:201	68.99585:96 92.99546:193 99.00543:112 105.01403:131 112.98438:131 116.99612:244 123.00672:130 125.02454:217 128.99531:175 132.99009:138 134.03532:125 138.99909:263 147.00752:147 151.00187:144 152.01032:139 154.99263:201 161.00213:224 166.99198:244 171.10235:115 176.99780:168 179.99882:156 182.98761:166 186.99801:354 189.01516:141 192.98968:181 197.11957:163 201.05370:93 205.00657:153 208.98489:99…	3	594	20	307	335	384	497	302	475	483	777	390	1757	787	510	769	0	696	10	1132	269	326	520	286	271	332	551	592	809	560	1541	301	837	9	508	10	348	323	286	305	383	673	320	519
11.706	287.056	[M-H]-	8.08	287.05569:3323 287.08789:97 287.14644:49 287.99597:98 288.03489:98 288.05885:461 288.99342:224 289.01241:568 289.05474:98 289.07374:98 289.09859:49 289.11090:73	44.99736:161 68.99529:103 83.01272:93 92.99486:242 96.95998:109 104.99438:122 108.99003:149 111.00396:169 116.99534:293 121.02826:163 128.99621:286 130.99185:225 135.04325:167 140.99531:128 144.99009:175 147.00545:186 152.99628:205 154.99292:199 156.99068:134 159.00527:170 161.02274:173 166.99306:295 170.98634:281 174.99959:176 178.99453:180 182.98669:163 185.00221:96 186.99887:241 193.01297:320 …	10	852	11	657	521	271	269	227	822	120	1040	632	279	428	230	692	0	1005	4	271	247	2147	517	314	909	1302	327	512	504	582	2484	190	829	8	728	6	684	1716	909	1303	2251	482	1504	751
8.859	287.056	[M-H]-	22.46	287.05570:10918 288.05855:1607 289.00180:559 289.03268:142 289.06093:301 289.09504:95	81.03334:118 107.01241:193 117.03339:108 125.02312:817 135.04372:181 151.00188:1726 161.02415:176 165.01900:174 172.98712:9 179.01193:88 189.01511:18 193.01366:163 215.07330:60 223.02493:21 245.04446:107 287.05615:168	3	5230	12	4965	1978	1422	2280	1466	7256	343	6581	1641	912	3450	1665	4220	7	5138	4	1087	529	11953	2301	1815	6790	6886	1891	3543	3647	5792	8165	1960	4676	5	5125	12	6555	11092	7430	7087	14395	4555	11191	7026
11.536	287.057	[M-H]-	10.41	287.05645:2457 287.09852:55 287.13302:55 288.03794:110 288.05958:321 289.01090:856 289.06412:138 289.11562:110	73.00805:25 81.03386:74 85.02797:60 94.03475:16 113.00298:38 123.04453:269 132.99014:13 137.00142:27 149.02325:29 172.05144:105 176.99689:85 191.05554:330 197.00381:62 199.03813:94 201.05553:219 211.04028:115 213.05479:217 227.03297:187 229.05109:181 235.00018:49 241.04974:162 243.06805:198 257.04630:137 268.03622:23 285.04077:3637	10	2110	15	1791	1592	1425	1612	1177	2705	941	2890	1377	1139	1435	1402	2374	8	2148	0	1818	1467	3650	2280	1041	2264	2698	1317	1587	1704	2781	4076	1005	1778	7	2305	6	3024	3914	2162	2637	3620	2315	3193	2268
12.984	287.224	[M-H]-	131.59	287.22354:71573 287.33732:34 287.43136:34 287.52065:34 287.66356:34 287.73502:34 287.89399:34 287.99907:50 288.01596:146 288.03791:67 288.05937:50 288.07883:34 288.17414:50 288.18027:32 288.22681:11311 288.27705:50 288.31342:50 288.32437:50 288.41265:34 288.43942:50 288.47977:50 288.49234:50 288.65770:34 288.72690:34 288.78537:34 288.86772:34 288.99303:332 289.01396:517 289.06970:84 289.09094:34 …	44.99848:209 92.99409:123 99.00551:72 99.08045:163 107.01476:137 111.00514:26 114.10092:48 121.00950:78 125.09540:144 127.11178:681 132.98964:114 135.04593:27 140.99562:112 141.12727:297 143.10883:308 151.01685:274 157.12251:107 161.00003:238 162.99876:42 166.99272:67 171.10228:132 176.99617:136 179.01366:226 186.99805:99 192.98952:58 198.99879:152 204.98878:151 211.01961:75 216.98962:68 219.0046…	19	3223	20	1005	1397	1551	1406	2320	806	8048	9343	1274	50618	4750	1094	6141	32	3198	15	7112	1609	652	2954	1070	931	645	1248	692	1963	601	6586	905	865	24	3150	20	1516	818	1221	806	640	1683	742	2080
8.13	288.018	[M-H]-	16.01	288.01810:1419 288.05526:32 288.08556:64 288.99173:32 289.01573:715 289.05150:48 289.06885:64 289.09530:92 289.11504:132 289.16309:48 290.01604:80 290.03529:48 290.10654:101	72.99234:527 80.96411:25 85.02827:95 96.95790:517 111.00692:58 115.00020:6 116.99549:81 128.99545:12 130.06566:17 131.03667:365 144.04482:162 146.05988:500 152.99619:128 158.05978:1826 161.02295:25 164.99702:52 165.05374:56 174.05554:2238 176.99544:48 181.04652:93 190.04922:61 198.98082:40 212.99683:5 220.06117:4295 243.12132:21	12	385	14	144	130	102	110	73	112	96	315	832	244	307	694	312	16	415	17	88	181	208	97	107	123	200	1081	822	289	854	273	482	1081	17	311	21	97	286	140	307	172	149	299	452
3.011	288.083	[M+FA-H]-	25.83	288.08307:2915 288.11869:41 289.00366:30 289.03447:30 289.06600:75 289.08669:276 289.11546:108 289.41670:12 290.04651:46 290.08725:610 290.13553:142	44.99761:345 78.03392:175 89.02373:112 109.03929:286 112.98298:112 122.02441:228 128.03550:135 137.00075:93 152.04238:84	0	537	0	207	121	571	50	383	177	2849	484	128	2492	24	128	267	4	507	0	154	432	124	1256	211	232	214	7	101	321	171	471	175	96	0	524	0	425	255	263	217	109	49	119	158
3.166	288.084	[M+FA-H]-	31.68	288.08352:2572 288.99801:18 289.01695:38 289.03228:30 289.08590:334 289.11406:82 290.02211:12 290.04653:61 290.08849:118 290.13333:79	44.99861:249 78.03442:212 85.02929:87 88.98696:109 101.02561:64 109.04184:271 122.02485:337 129.01730:93 147.03098:119	0	75	0	37	24	58	437	59	13	269	73	128	291	323	34	46	4	79	0	2522	71	56	124	34	59	50	123	31	55	19	63	12	25	0	78	3	55	50	44	50	37	648	22	17
9.62	288.177	[M-H]-	19.5	288.17526:4840 288.21191:317 289.07247:1275898 289.30845:319 289.33051:212 289.36766:554 289.38528:425 289.39288:425 289.40369:319 289.45644:319 289.55006:537 289.62680:213 289.64712:319 289.73676:213 289.79294:213 289.81618:425 289.88916:319 289.91503:319 289.97227:213 289.98464:425 290.04450:291 290.07606:166272 290.15159:318 290.17367:531 290.19162:213 290.25077:319 290.27755:319	41.00303:1119 57.03411:2949 69.03367:618 77.03842:389 81.03383:5314 83.01318:4829 85.02812:424 91.05435:166 93.03348:2540 95.04947:8109 97.02878:13871 98.03205:800 99.04419:1022 105.03358:1396 108.02089:2447 109.02911:60345 110.03247:2928 110.32977:71 110.72542:74 111.04388:1151 112.04890:116 113.05979:420 117.03371:642 119.04902:136 121.02874:12767 122.03607:5137 122.66617:290 123.04432:44350 12…	0	982	0	280	869	45	58	628	400	111	2427	440	132	1800	602	1108	0	1308	0	56	62	1599	151	37	699	787	1274	1418	2063	876	1405	199	1388	0	1250	0	985	1824	1338	980	1558	370	1413	2901
1.898	289.029	[M-H]-	16.4	289.02852:9525 290.02798:822 290.08787:657 290.97821:493 291.01563:329	59.01332:1031 72.99242:122 78.95742:1970 85.02888:617 88.98743:2479 93.03332:305 96.95945:6164 98.95475:428 100.04470:224 105.01952:232 110.97539:222 113.02349:822 128.03484:1053 146.04535:12 171.02933:313 192.05847:132 193.05904:79 200.05537:298 218.06554:306 253.09253:880	17	2618	122	1266	2800	2403	3356	2019	1326	4773	3277	2317	6137	2448	3888	1956	3	3517	64	3486	2119	3173	3647	3606	2332	2277	4688	5108	2281	2347	3078	2598	3910	9	2823	131	2469	2527	1730	2067	1667	3204	3074	1563
1.719	289.031	[M-H]-	10.41	289.03179:1897 289.93468:76 289.98032:152 290.03458:223 290.06162:114 290.84172:76 290.86014:152 290.96225:575 290.97814:895 291.00557:1034 291.04641:405	59.01294:780 71.01313:93 74.02326:862 78.95838:8284 80.91502:207 88.03904:859 95.02352:182 96.96168:51807 97.95822:858 98.95526:2635 101.02332:573 104.03431:1915 108.90075:592 114.01934:777 118.04976:1057 125.02420:65 128.95837:383 132.02950:2831 140.01010:359 145.06117:820 148.98920:235 159.03038:235 171.00673:261 177.03900:78 184.98508:1051 195.05025:1989 209.02930:650 214.04811:365 225.00757:5…	19	827	6	1407	765	746	1232	882	1697	372	934	1320	475	1825	1786	1103	29	858	18	191	367	785	619	900	774	663	774	512	796	930	501	599	545	24	742	15	595	459	642	494	1026	598	602	661
5.206	289.068	[M+FA-H]-	28.47	289.06797:2221 289.11430:37 290.07004:346 290.11796:12 290.94473:12 290.98881:12 291.07279:99 291.10262:12	61.98898:240 110.02385:279 152.03463:87 162.03106:93	0	4171	0	2621	761	7144	497	3531	1547	17372	4858	774	20240	686	830	3059	0	4502	3	1590	3702	869	10929	2373	2493	1915	150	577	3236	1607	4987	1410	824	0	4095	0	6141	2170	2640	1705	962	642	1145	1131
5.365	289.068	[M+FA-H]-	43.7	289.06711:1306 289.11532:57 290.07008:198 290.94711:30 290.98707:24 291.01203:18 291.07057:40 291.16088:18	61.98767:161 110.02437:190	0	576	0	617	198	1369	4708	711	367	3460	998	168	4616	3499	192	788	0	933	0	20817	1032	207	2996	639	536	440	1040	140	794	291	949	268	155	0	834	0	1637	476	618	347	248	8443	337	298
9.794	289.071	[M-H]-	11.3	289.07051:5267 289.12634:245 290.07450:1498 291.02839:123 291.07631:184 291.13794:123	83.04945:16 109.02973:114 116.05084:58 123.04516:3988 133.06914:406 142.06670:22 149.02409:515 151.03835:27 159.04449:69 163.04202:74 167.03401:764 179.03407:31 187.04053:68 191.05632:185 204.06786:16 214.99364:20 221.08012:124 229.01184:27 245.08075:113	3	4542	13	2051	5673	1446	1702	2341	3000	922	7912	3175	1295	3656	2804	3839	19	4213	12	1364	3441	6362	2835	1181	3258	4378	2777	3886	4084	2502	8455	1341	3609	18	4570	22	3691	5696	3365	6063	7413	2196	5101	5502
9.619	289.072	[M-H]-	1469.55	289.07226:1192278 289.24479:118 289.30935:177 289.33292:236 289.36687:943 289.40165:348 289.45468:295 289.47385:236 289.50161:118 289.55105:327 289.57165:118 289.58496:295 289.61633:118 289.63545:118 289.68750:118 289.73584:118 289.79360:177 289.80932:295 289.83864:236 289.85868:177 289.88487:177 289.90818:338 289.93941:349 289.97178:295 289.99527:177 290.00899:295 290.02232:223 290.07601:162319 …	41.00309:993 44.99759:143 57.03434:2605 69.03375:400 72.99275:236 77.03899:330 81.03406:5585 83.01326:4701 85.02924:308 91.05432:264 93.03379:2508 95.04928:7213 96.02073:550 97.02900:11252 98.03175:754 99.04445:952 101.02155:98 105.03408:986 109.02918:50519 109.66805:134 109.81188:85 110.03191:2800 111.04408:1000 112.04725:109 113.05943:390 118.03986:126 119.04978:808 121.02901:10997 122.03636:41…	17	274792	397	45116	194618	7984	4874	152011	107851	12046	726260	88192	14460	490079	107066	282452	69	304212	87	4694	7620	338343	19615	7149	126903	154632	306226	327496	523238	156269	330637	33091	348304	72	300556	406	213919	322732	180642	204383	423095	58843	318980	790971
9.288	289.073	[M-H]-	40.95	289.07211:30599 289.10820:77 290.07664:6047 290.11057:162 290.99244:123 291.01788:82 291.03056:123 291.05262:82 291.07679:814 291.09775:82 291.14727:82	81.03300:289 85.02579:129 93.01399:313 95.04952:283 97.02931:521 108.02113:365 123.04419:1401 125.02380:1097 135.02988:415 137.02335:704 145.02718:235 149.02328:439 157.06746:84 159.04274:182 161.06039:289 164.01193:253 165.01936:249 166.02342:147 175.03880:206 179.03346:308 187.03983:213 191.05647:185 203.07053:802 221.08183:424 245.08295:494	3	7333	41	1888	6516	1063	877	5335	3345	1162	21066	2731	1600	13528	3625	7377	22	8638	21	780	1531	7373	1500	757	3280	3725	5842	7238	11508	5108	15002	1306	8873	7	7606	32	5078	6183	5622	5117	12005	1815	7445	21651
3.415	290.088	[M-H]-	28.4	290.08805:1612 290.94420:12 290.97175:12 290.99032:18 291.03186:24 291.05189:24 291.07133:84 291.09290:199 291.12509:12 292.04718:12 292.07145:46 292.09318:47	78.95864:48 85.02968:154 90.99842:13 100.01604:26 118.99243:138 128.03514:1314 134.04672:460 170.98965:14 191.05600:143	0	97	2	74	48	120	733	119	64	312	110	96	302	448	75	231	0	129	0	1662	124	83	242	85	82	57	250	67	119	95	80	144	81	6	122	0	120	65	68	64	72	537	64	92
3.214	290.088	[M-H]-	25.27	290.08792:1801 290.94976:18 290.99379:12 291.01176:12 291.03079:99 291.05329:24 291.07102:59 291.09087:189 292.01980:18 292.05126:18 292.06712:24 292.09388:71 292.14247:12	44.99717:91 88.98734:13 128.03453:1243 139.04195:23 170.04391:90 200.05536:229	0	645	5	565	324	1063	209	668	422	1435	684	291	2101	370	419	1621	4	668	0	560	629	604	1308	1051	362	417	63	452	751	540	514	814	350	3	715	5	665	340	431	325	342	182	379	478
1.728	291.004	[M-H]-	10.44	291.00236:2850 291.04833:503 292.00549:407 292.05135:107 292.10334:143 292.11751:71 292.92305:1867 292.97292:139 293.01904:13575 293.09773:361	59.01378:850 72.00824:399 74.02442:1576 78.95873:7023 80.96428:1557 85.02900:1227 88.04013:1316 88.98753:903 96.96118:62614 97.38736:90 97.58353:118 97.73629:96 97.95997:736 98.45316:80 98.65588:133 98.95597:3733 100.03973:371 109.04000:245 114.01902:339 115.00246:1048 118.05023:4537 122.97420:136 128.03505:335 132.03004:3808 140.01109:134 148.99074:319 158.92664:83 164.98627:478 176.93539:150 18…	10	713	8	737	620	935	1504	570	811	673	374	494	802	508	754	472	37	924	6	600	406	664	452	1523	550	600	737	728	594	874	416	765	624	25	609	2	398	559	713	406	733	722	830	477
1.755	291.049	[M+FA-H]-	8.34	291.04786:1378 292.01335:89 292.03375:134 292.05068:178 292.07265:267 292.11004:178 292.92171:931 292.98132:89 293.02501:2915 293.09706:404	44.99831:1032 59.01400:487 71.01395:1350 75.00902:5065 78.95908:1700 80.96380:127 85.02946:1272 87.00832:1076 88.98753:54 94.98131:322 98.97328:186 100.04056:492 101.02423:1323 102.05621:15891 103.00355:441 109.01047:55 111.00801:156 113.02445:843 115.00378:1083 117.01870:1126 118.05075:790 122.97481:211 124.99164:314 128.03548:13949 132.03050:352 135.02980:20556 136.03285:868 138.98123:130 139.0…	6	924	4	606	1199	833	733	1181	718	1333	981	1525	1755	1306	1298	1295	3	968	8	1119	806	1012	1110	727	701	846	1246	2001	996	966	884	935	1674	0	1124	13	1164	719	821	535	1068	1143	908	971
11.293	291.052	[M-H]-	17.57	291.05274:2583 291.07915:143 291.55372:992 292.05606:247 292.55617:108 292.98623:144 293.00688:236 293.02527:256 293.04493:108 293.10361:220	83.01381:80 87.00486:83 92.99568:177 101.02407:103 111.00568:199 116.99511:152 119.05049:128 125.02170:127 128.99571:165 135.04441:284 138.99993:106 145.02849:207 149.00225:131 154.99151:208 161.02380:226 166.99244:218 175.00070:115 176.99692:142 179.03383:224 182.98737:262 185.04078:96 188.99731:157 191.03251:118 197.00243:205 198.98379:96 202.99522:102 207.00841:99 212.99459:131 217.00865:103 2…	20	2553	27	1267	1621	1161	1449	725	1486	383	4686	1356	1896	3073	1296	3224	28	2603	17	968	895	3291	1461	1544	2071	3051	2165	1821	3133	3107	3690	1318	2953	30	2657	13	3244	4670	2018	2030	2093	2576	5002	4172
7.776	291.109	[M-H]-	8.41	291.10866:2024 292.01695:48 292.06335:24 292.11329:457 293.00819:152 293.05165:24 293.07096:48 293.09142:74 293.12285:426	59.01338:245 71.01324:149 85.02871:143 92.99529:96 96.96037:176 99.00702:106 101.02365:106 109.02859:141 111.00626:138 113.02318:186 119.03372:163 123.04429:106 125.02402:122 128.04918:120 129.01767:115 132.99103:109 135.00713:106 137.00156:167 139.03940:74 143.03212:119 147.04585:106 151.02360:109 157.00961:151 164.07148:93 167.01917:99 174.05503:199 178.02624:77 180.98850:77 191.05653:118 220.0…	3	1215	8	1187	1148	1245	1375	1063	1370	1187	1592	1059	1074	1448	967	1081	8	1294	4	1744	1088	1435	1066	968	1262	1451	1087	1018	1547	1038	1487	819	924	4	1127	8	1587	1239	1503	1112	1167	1671	952	1583
1.809	292.072	[M-H]-	29.98	292.07110:1714 292.11345:131 292.99302:131 293.03095:2281 293.06766:648 293.09980:503 294.01331:132 294.03470:219 294.04859:309 294.08082:1221 294.12102:175	61.01039:1351 71.01399:1750 75.00924:4459 78.95911:1520 85.02938:1620 87.00891:984 89.02402:1087 99.00911:3933 100.01024:487 101.00549:1841 102.05605:14592 103.05874:544 111.00881:233 114.02539:506 115.02078:1007 117.01897:1190 118.99901:523 125.02349:238 127.02150:85 128.03561:13291 135.03020:19701 136.03342:625 137.03375:236 143.01523:763 146.04623:41733 147.04884:2382 152.99478:334 155.01715:7…	9	848	11	903	518	697	377	581	789	626	1513	824	926	766	626	994	23	933	4	557	578	945	1121	1036	1047	1022	527	519	1380	781	733	1450	965	8	874	25	789	1050	703	601	605	456	831	1081
8.704	292.082	[M-H]-	47.89	292.08226:2415 293.00704:103 293.03084:77 293.04165:77 293.08396:881 293.10678:77 294.02919:77 294.06014:520 294.08971:159	72.04615:88 82.02906:382 88.04009:72 96.95942:1313 104.99412:65 111.00567:56 119.05010:2581 122.03683:769 129.03162:17 132.02913:224 138.05586:173 141.09184:121 147.00787:38 151.03978:13 159.00539:52 163.03938:1559 166.02548:295 167.03233:42 172.98422:67 175.03946:98 187.03810:47 199.03860:137 203.09473:372 241.04791:13 249.03917:96 255.06418:27 283.04974:93	0	317	0	619	229	476	242	154	448	155	95	164	61	91	102	78	0	349	0	255	261	448	425	250	586	604	106	79	57	100	92	87	176	0	384	3	641	1572	525	649	346	374	950	61
9.35	292.083	[M-H]-	32.35	292.08288:1808 292.98730:58 293.00848:125 293.03551:77 293.08591:580 293.12114:58 293.16012:39 294.08584:158	44.99905:109 82.02951:119 92.99507:134 96.95943:190 109.02598:122 113.02174:118 116.99661:115 118.99307:119 120.98798:134 127.00205:151 133.00865:84 137.02258:157 142.99559:135 147.04489:174 152.99509:157 159.00640:154 164.07082:173 169.00730:96 171.00712:96 173.04347:99 177.01701:144 185.00321:87 191.05484:93 212.99805:83 246.07660:109	0	1188	3	939	1486	1059	823	973	959	782	1100	2150	694	1018	2122	1307	0	1314	0	888	1571	1055	1320	1200	972	924	1937	1573	1275	1543	757	1138	1822	0	1216	0	886	954	1067	1494	1153	863	1173	1268
1.743	293.021	[M-H]-	44.71	293.02254:25362 293.09819:632 293.76081:102 294.02627:1319 294.08260:12079 295.01912:946 295.05165:102 295.08461:1830	43.01854:866 57.03447:249 59.01355:587 71.01322:2848 74.02407:1824 75.00801:2445 77.01322:51 78.95846:2553 79.95639:1340 80.96429:5335 85.02874:2441 88.04009:4991 94.98046:1169 96.96163:23290 97.97118:203 98.97327:2243 100.03907:671 101.02400:29 102.05537:793 103.00211:519 106.98015:431 109.04031:1004 115.00262:812 118.05035:7420 119.05315:162 125.02293:527 127.05016:2385 129.01894:2083 130.05037…	24	7406	17	6199	7993	8185	9177	5510	8154	8624	3453	5780	13066	3694	6354	4245	45	6938	12	6978	2509	5295	4636	8284	5990	4776	9671	10894	3684	7470	3801	7066	8381	35	6862	8	3664	4527	7034	3634	7652	6266	6472	3150
10.932	293.065	[M-H]-	11.29	293.06766:3021 294.00897:70 294.07023:693 295.00674:203 295.02331:273 295.04002:348 295.05984:70 295.07584:175	59.01289:400 68.99546:54 78.99810:8 92.99483:88 96.96004:46 105.01750:208 111.00644:80 113.00185:48 116.99544:114 119.04984:162 132.99010:89 135.04446:113 138.99879:9 145.02914:527 147.00531:173 151.02025:4 156.01176:142 157.00932:75 159.00648:138 163.04016:99 166.99274:24 169.00841:65 171.00398:87 173.02167:29 176.99574:113 179.01180:102 181.00687:53 186.06018:26 191.01479:18 192.98978:285 194.9…	22	439	10	62	49	55	60	34	50	39	464	1728	236	773	1776	824	9	568	11	48	67	69	40	47	18	77	1562	1318	1005	1586	414	1155	1773	20	444	16	49	59	70	50	36	35	39	766
8.477	293.123	[M-H]-	28.37	293.12412:5306 294.07640:33 294.12735:613 295.00518:158 295.02477:133 295.04702:218 295.08590:66 295.13355:235	59.01295:161 73.02891:106 79.95706:141 89.02274:149 96.95904:316 101.02362:183 111.00632:87 114.99938:135 119.03409:140 125.02302:380 127.05503:80 128.99647:90 131.07127:258 137.00081:109 142.06559:112 145.02666:96 149.99509:224 154.99275:77 161.02131:96 163.00006:96 168.00543:542 175.00048:96 177.01665:64 182.98652:100 191.03345:83 192.99157:87 203.08098:115 212.99862:77 222.02220:90 255.23235:6…	0	2539	3	2097	3173	2437	2692	2536	2295	2509	2466	2035	2237	2126	2129	2176	0	2451	0	2935	3221	2938	3257	2388	2134	2605	1963	1865	1973	2133	2092	1766	2129	3	2218	0	3161	2653	2469	2976	2335	2886	2508	2111
8.321	293.124	[M-H]-	41.71	293.12374:7840 294.02541:23 294.10005:46 294.12737:1422 295.00299:239 295.02384:94 295.04640:158 295.08001:46 295.12850:291	59.01375:393 85.06607:217 89.02485:387 96.96021:1580 101.02414:156 108.02160:216 113.02388:76 119.03537:111 131.07124:688 137.02571:15 149.00272:28 157.01089:29 161.02597:42 179.03450:162 187.13676:67 192.99188:60 206.02266:54 261.04019:68 293.12360:386	0	5287	3	3851	7304	5001	4719	3889	3918	4575	6440	6589	5152	4557	6774	5064	4	6412	4	4836	8619	5975	7700	3290	3950	5740	6136	3883	4550	5166	7484	3238	4770	3	5003	4	8516	6395	3875	3366	3424	6088	5253	5046
7.963	293.15	[M-H]-	49.52	293.15054:3923 294.01313:35 294.04131:35 294.06914:23 294.10856:35 294.12949:132 294.15383:561 294.24980:23 295.00432:186 295.02357:116 295.04514:183 295.07911:23 295.12750:58 295.15611:80	87.00671:87 93.03305:231 96.95884:124 108.02098:96 113.02962:80 116.01659:100 121.02771:122 127.03837:96 129.05139:83 131.03676:77 135.04461:111 137.00151:141 141.01383:103 149.02205:173 156.98936:99 162.02313:103 164.07197:93 169.01198:122 173.12910:154 177.01986:122 180.98971:135 189.05517:115 191.05492:109 204.10098:127 248.13140:93	0	5718	0	7604	6829	7541	8178	4820	7377	8075	3484	3347	2087	2817	2987	3386	0	5984	0	9497	10176	9714	12397	7641	7555	8318	2360	2195	3262	3582	2626	2140	2984	3	5779	0	9484	9882	7455	8170	8169	9161	9200	3901
16.301	293.212	[M-H]-	584.89	293.21210:1389 293.98756:25 294.00621:71 294.17937:82 294.21431:296 294.98203:78 295.00165:296 295.01919:248 295.05190:37 295.12284:25 295.15541:63 295.19281:25 295.21935:25	94.99368:226 112.98414:192 116.99446:188 128.99555:129 142.99164:102 154.99355:171 164.99578:208 171.00598:138 183.01101:394 188.99670:106 192.99242:90 194.98696:99 200.99628:138 204.98963:221 209.00132:138 216.98907:230 221.15598:141 228.99068:155 232.98386:204 238.99298:160 244.98306:152 250.98943:90 260.97735:80 266.98693:128 281.00433:116	17	556	15	704	711	587	655	508	625	783	809	851	1132	773	572	644	23	564	0	1048	1046	573	825	441	777	631	745	650	752	626	816	852	721	21	618	17	822	927	749	820	680	578	693	477
1.771	294.082	[M-H]-	46.03	294.08200:2888 294.99970:93 295.01659:186 295.04558:577 295.08153:967 296.05503:139 296.08353:93 296.09068:186	43.01864:1153 55.01779:170 59.01302:592 71.01289:964 75.00778:4931 78.95833:2817 80.96384:634 85.02822:1117 96.96557:81 99.00808:2428 101.00454:1366 102.05550:14472 103.05820:648 105.01843:141 111.05600:101 113.02284:1056 115.01977:924 117.01797:1076 118.04980:1509 124.99700:303 128.03464:12619 129.01785:1843 130.04967:285 132.02945:1171 135.02916:18347 136.03204:745 137.03314:263 140.07037:172 1…	4	2337	6	1747	767	4586	1896	2756	882	5850	2478	638	9044	1550	758	6213	0	2301	9	8652	2812	1195	4972	3237	1436	1154	532	841	2818	1599	2172	2236	711	0	2308	0	3405	1591	2251	938	1042	3453	1625	1946
9.861	295.046	[M-H]-	5.9	295.04629:1489 295.08157:201 295.11872:151 296.05082:252 296.99819:101 297.01966:521 297.06157:1052	59.01392:189 79.95591:271 96.95969:22880 98.95466:1110 115.00278:243 134.03696:836 139.11160:138 146.98560:58 149.05974:294 154.99426:63 165.05579:198 183.00845:31 193.05013:378 195.06567:35 199.13297:76 211.06071:558 218.99104:24 229.02664:28 243.12508:282 255.03001:29	52	407	45	421	887	278	342	427	740	267	257	440	188	338	373	322	61	436	65	306	457	644	413	414	424	632	612	526	397	355	403	354	598	57	547	91	310	585	312	1253	622	297	540	377
4.631	295.067	[2M-H]-	31.38	295.06727:8503 295.10260:229 296.07209:896 297.04914:116 297.07063:555	71.01336:7616 103.03958:3014 115.00366:49729 116.00626:2381 117.00663:458 147.03011:13120 191.05524:54	0	6928	0	7305	5383	8313	1018	5087	6421	8809	6872	5591	7577	589	6337	5587	0	6583	0	714	7434	6158	6202	6186	6777	5696	445	6403	4745	4728	7469	6221	5542	0	7119	0	6380	5788	6891	7504	5733	447	5962	5071
9.641	295.078	[M-H]-	7.48	295.07818:4833 296.13044:106 296.18586:158 297.00112:106 297.02136:158 297.04348:106 297.09920:158	41.00328:352 57.03397:948 69.03406:267 72.99192:79 81.03389:1874 95.04965:2970 97.02883:4792 99.04422:500 105.03302:473 108.02144:870 109.02887:18160 120.02125:151 121.02856:4308 123.04425:13375 125.02378:11183 126.02684:781 127.02819:188 133.02846:321 135.04454:1631 137.02391:6685 139.03828:1452 145.02837:895 149.02373:3153 150.03122:1224 151.03943:8042 159.04475:2040 161.05969:3168 165.01797:27…	3	496	4	278	694	265	195	560	220	343	564	741	461	612	526	747	4	712	12	250	387	332	609	227	270	286	515	674	750	721	654	430	492	14	432	0	376	655	384	356	314	241	1497	778
10.102	295.081	[M-H]-	8.18	295.08148:4671 296.08781:379 297.01938:379	87.04431:99 111.00441:21 133.05013:255 138.99893:18 145.05078:50 149.02306:90 153.12801:61 161.02347:175 167.10847:107 175.03729:5 179.03491:179 182.98717:57 191.05432:113 197.06061:1306 223.03915:4 241.05096:1593 259.06033:32	12	370	6	14	118	50	38	59	16	11	508	735	251	505	745	762	3	361	6	45	72	68	44	20	31	50	1065	881	1186	1829	626	283	1133	8	475	12	70	76	72	19	47	39	70	1034
3.554	295.102	[M-H]-	6.1	295.10238:1591 295.98773:40 296.10579:174 297.01913:40 297.10720:60	59.01324:157 83.01259:116 96.95980:377 111.00652:249 155.95067:80	0	940	0	614	798	648	84	673	548	1013	890	1308	2189	53	1354	1160	0	979	0	90	900	620	953	423	645	539	87	724	1451	1267	791	672	1129	0	954	0	1138	714	606	892	671	97	758	1223
3.637	295.104	[M-H]-	6.47	295.10262:1339 295.99420:36 296.10707:134 296.98367:48 297.00262:36 297.01986:36 297.10740:59	71.01350:167 96.95932:281 115.00322:128 128.03377:87	0	940	4	565	914	648	120	645	615	1013	894	1487	2189	179	1354	1160	0	979	0	139	988	620	953	452	646	539	132	724	1451	1256	791	697	1123	3	954	0	1138	737	606	792	553	197	742	1223
8.972	297.064	[M-H]-	11.11	297.06465:2715 297.14402:47 297.24138:24 298.01891:35 298.03892:35 298.06802:504 298.09124:47 298.12702:24 298.14256:35 298.87557:24 299.01450:349 299.06402:155 299.11623:35 299.14878:24	57.03483:138 75.00586:109 96.96023:1158 107.03588:135 111.00652:83 119.01562:90 125.02373:86 129.01371:90 135.04564:157 145.02681:96 151.00401:115 152.99801:150 157.00957:90 161.02376:106 169.01012:119 176.07109:263 179.03454:93 189.01710:90 191.05730:96 209.11856:77 220.06008:109	17	914	6	685	788	1457	1641	628	763	1979	1338	824	2394	946	901	1027	8	976	9	1580	1286	417	1050	1561	483	487	618	548	833	754	1182	1021	1025	10	745	6	757	374	769	634	296	782	537	571
9.502	297.064	[M-H]-	29.85	297.06549:7092 297.10268:170 297.99752:104 298.06813:975 299.01561:517 299.06516:495	47.01299:286 72.99294:4385 79.95662:6257 96.95981:5630 98.95627:260 116.05039:16743 117.05309:1158 119.05027:673 128.05020:7156 130.06607:7150 131.06886:766 142.06641:55509 142.85596:109 143.06914:5191 144.07224:324 156.04539:373 158.06166:54318 158.83791:126 159.06477:5068 160.07121:407 163.03961:343 165.03976:182 171.10335:141 186.05659:19983 187.05936:2350 188.06165:164 196.00734:740 203.43446…	8	3768	8	5556	6750	6420	5738	6702	6165	4257	3880	3785	1558	3945	4003	3528	20	4347	18	4940	6968	5492	5755	5278	5364	5613	4089	3972	4148	3716	3867	2676	5072	15	4075	19	6514	5452	6102	5965	4681	5432	4945	3636
8.585	297.065	[M-H]-	25.76	297.06494:8287 297.13796:36 297.42853:36 298.00527:36 298.02587:54 298.06816:742 298.12892:36 298.97582:36 299.01578:294 299.06486:372 299.11662:54	57.03433:21 71.04794:22 83.01187:109 85.02837:229 96.95927:3507 98.95600:224 108.02042:775 111.00728:19 118.99218:98 125.02332:638 133.02924:11 137.02338:20 145.02914:123 149.02391:193 151.04030:39 152.01125:477 154.99278:35 158.05901:245 159.06328:156 162.02998:58 165.05557:76 168.00598:135 173.04398:170 179.03355:271 181.05038:157 191.05553:1808 197.04395:162 199.09608:255 205.05112:52 209.0455…	8	1551	12	206	233	454	526	788	232	2252	5353	270	8967	2605	310	1925	10	1403	4	2931	155	144	554	160	178	343	278	345	818	582	4668	206	185	11	1287	10	745	164	410	203	182	758	153	1045
1.921	297.081	[M-H]-	20.47	297.08196:2497 298.08818:1156 299.09928:2234	75.00754:734 85.02929:1320 88.98755:2465 96.95987:1574 99.00778:280 109.02898:178 111.01952:211 119.03374:670 127.03886:491 135.02840:3 146.04538:42 155.03407:102 173.04453:266 190.46539:90 191.54002:9 192.05930:539 192.23315:27 193.05923:181 194.17342:7 194.53551:7 195.64629:14 253.09050:614	0	3904	26	5131	4247	4405	5171	3769	5757	5735	2245	2259	1945	2613	2532	3184	6	3919	11	5075	7505	7977	6482	4964	6443	6683	1621	5062	2840	4363	2738	4154	2551	0	4357	24	3507	3180	2695	7293	4200	4765	3129	1794
5.793	297.119	[M-H]-	4.95	297.11822:1244 297.24052:24 297.90937:24 298.06890:18 298.12250:117 298.91815:12 299.01266:18 299.05414:12 299.12438:24	44.99786:271 101.02350:84 115.05093:83 125.87127:90 144.94596:80 162.83762:99	8	648	0	686	729	460	0	398	707	326	314	1079	371	0	1057	516	0	721	0	0	953	714	500	663	658	537	3	1203	631	1131	441	1133	1301	3	652	0	527	580	412	881	807	0	587	576
7.548	297.119	[M-H]-	12.39	297.11875:1747 297.23660:19 297.99273:19 298.02846:19 298.05310:94 298.12372:158 298.15226:19 298.19245:25 299.01661:84 299.03943:53 299.07007:104 299.08650:90 299.12495:69 299.14509:25 299.19080:13 299.20781:13	58.02817:158 82.95330:89 87.05606:277 97.03991:271 103.00277:99 115.05056:1965 120.01188:286 127.05025:16	0	965	4	1345	1635	772	1067	852	1560	517	617	1276	586	834	970	756	0	1158	5	590	1498	1511	658	1008	1242	1139	1396	1651	1049	1450	592	1764	1234	4	1106	8	632	853	831	1492	1565	566	947	1012
6.156	297.119	[M-H]-	3.47	297.11935:1212 297.87913:12 297.90937:30 298.12264:187 298.91428:24 298.92911:18 299.01045:18 299.03494:18 299.12632:24	44.99692:288 115.05653:77 144.94502:83	0	78	0	82	102	55	522	69	100	43	50	73	62	506	144	44	0	83	0	329	141	146	61	115	83	71	1047	76	91	118	49	64	98	0	106	4	56	76	102	104	110	366	67	77
8.729	298.001	[M-H]-	51.74	298.00196:2195 298.03880:77 298.06145:58 298.07911:39 299.00924:523 299.04301:58 299.07478:58 299.11094:39 299.18094:39 300.01618:262 300.07614:58 300.10831:913	79.95628:104 85.02918:112 96.95972:1238 113.02237:61 116.05233:39 118.68395:97 119.05010:5146 122.03658:1225 126.99879:93 130.06583:517 131.05161:108 135.02969:24 138.05618:150 141.09163:119 144.04359:205 146.06049:217 149.00221:46 157.08565:187 163.04022:3424 166.02815:525 174.05649:397 176.99985:101 185.00327:47 191.05589:203 203.09178:326 221.04597:48 243.01009:84 283.05099:43	0	1159	0	308	292	302	455	221	275	733	2811	1986	2847	1742	2382	2322	0	1361	3	579	346	370	675	582	347	396	2308	1803	1306	1288	2652	1110	1284	6	1334	3	767	382	605	639	391	502	513	2234
10.369	298.038	[M-H]-	36.17	298.03827:1976 298.99384:120 299.01646:758 299.04454:370 299.07884:50 299.09391:95 299.14758:83 299.19327:33 300.02004:208 300.03734:223 300.08373:50	72.99177:109 79.95635:77 89.02464:115 94.99292:136 97.00708:128 104.99516:90 112.98488:138 116.04906:172 128.99619:151 132.98923:118 137.00209:133 142.06546:134 147.00689:135 151.06317:138 158.06037:328 161.00225:115 163.04231:155 169.00825:134 174.99969:112 176.99611:112 179.01351:102 181.00826:106 186.05541:103 188.99667:83 193.02727:125 197.00493:112 199.01939:96 204.06718:128 210.02494:87 218…	3	326	9	105	132	109	133	61	80	191	781	406	1269	414	525	707	14	358	10	133	176	160	180	99	109	88	618	294	386	268	583	499	507	8	351	12	125	148	108	112	65	135	62	394
1.747	298.114	[M-H]-	62.43	298.11408:5642 298.99063:211 299.02378:345 299.06056:379 299.11714:523 300.01623:84 300.04775:1104 300.12875:2125	59.01369:1128 71.01365:1567 75.00875:1091 80.96444:670 85.02926:1437 88.98755:1659 96.96279:6893 97.96014:72 98.95534:1071 100.04090:946 101.02411:973 102.05601:22930 103.05936:787 111.05455:157 118.05029:4160 124.99050:238 128.03520:18935 129.03577:2741 130.05109:494 144.06487:122 146.04614:56644 146.84293:112 147.04919:2676 148.05029:306 157.09821:348 177.03708:97 183.07732:531 187.10841:1831 1…	4	3043	0	3456	1189	4499	5776	4269	2527	4474	6071	1940	6402	3855	2079	3702	0	3352	0	6660	4219	1225	4099	2378	2847	2430	1869	2066	3736	3104	5040	1605	1049	0	2936	0	4570	1889	2988	2220	1518	4341	1414	2020
7.655	298.129	[M-H]-	29.15	298.12896:3024 299.00027:77 299.01493:141 299.04094:107 299.06921:62 299.08887:237 299.13299:343 300.01594:46 300.03377:98 300.07371:451 300.11399:62 300.13314:126	44.99827:1560 71.01308:57 87.00887:673 96.05820:106 99.00723:174 102.05325:52 108.02017:286 113.02275:139 115.00253:145 117.01848:49 119.03459:34 122.03597:478 127.04862:237 133.01492:670 136.07756:129 139.04008:225 143.03238:13 144.02937:27 150.04176:2283 155.03406:111 160.03952:337 165.04031:932 180.11642:105 191.05580:1498 195.07474:4 207.05287:651 224.07870:154	0	953	0	522	462	851	888	1280	417	1130	2606	541	2119	1509	603	3203	0	896	0	988	669	619	1702	625	362	635	656	345	1843	835	1349	631	633	0	1130	0	1148	616	726	566	217	1147	475	987
7.804	299.077	[M-H]-	11.66	299.07588:2038 300.01622:377 300.05247:185 300.07818:203 300.99467:130 301.01647:236 301.02672:98 301.05421:186 301.09080:810	59.01424:220 73.01022:119 89.02482:147 93.03438:151 96.95939:148 109.03008:106 115.00048:144 117.05572:139 119.04794:112 122.03556:93 128.03391:93 129.01829:102 133.02823:96 135.00647:109 137.00296:144 139.00183:99 144.04501:115 148.04100:141 151.02070:118 153.01865:128 157.01009:77 161.04474:87 165.01783:86 166.02127:80 168.02981:90 174.05477:80 177.01798:87 179.03395:118 192.99155:109 212.99639…	3	1057	8	901	704	553	635	2458	1155	471	3803	634	468	1504	678	2331	12	1173	9	688	986	1238	1074	1606	1028	802	500	542	2093	702	1189	498	481	4	1122	16	1723	930	1558	1189	996	1218	1018	3138
8.164	299.077	[M-H]-	10.87	299.07716:12667 300.01855:102 300.04084:48 300.08025:1605 300.10551:283 300.16026:19 300.99563:232 301.02662:84 301.05590:69 301.08176:290 301.11400:69 301.13242:39	41.00151:139 59.01323:441 71.01217:142 74.02464:83 83.01227:112 89.02310:463 93.03389:187 101.02319:158 111.00604:93 113.02303:159 119.03430:136 122.03636:163 125.02363:147 129.01482:109 137.02326:464 147.04516:138 152.99676:135 159.00649:87 164.99647:93 174.05716:93 179.03586:146 185.00507:64 192.99390:109 207.02966:93	4	1523	6	791	1851	899	645	6772	1113	1380	2474	870	546	2340	979	1869	12	1570	9	684	1378	1961	2948	1699	1139	1213	1275	955	2324	1330	1524	769	768	14	1372	9	2091	1694	1787	1378	1800	1172	1481	3004
9.234	299.078	[M-H]-	337.15	299.07767:73982 300.08163:10600 301.03445:2360 301.08061:2176	68.99427:45 108.02120:17243 109.02770:3053 110.03210:281 121.02851:156 133.02815:181 137.00002:107 152.01143:12621 153.01788:3043 154.01956:305 163.04027:95 191.05676:128	9	53662	42	30995	46134	95428	88947	41359	27904	106586	56611	43975	43232	54028	39650	41959	16	54464	27	85403	68130	35522	82650	59719	28359	31930	39270	23515	52121	99377	39143	40660	47946	18	50252	56	64949	62891	84264	27716	24792	84623	45246	39366
1.868	299.098	[M-H]-	88.05	299.09854:29834 299.97621:102 300.05615:76 300.10142:3210 301.07796:51 301.10229:548 301.15784:77	88.98717:1636 96.95912:1377 101.02324:985 109.02631:217 113.02250:727 119.03360:740 128.03436:453 131.03247:273 146.04593:2 170.04198:70 253.09174:627	10	12933	51	9713	10414	13459	10003	7859	10189	19909	9418	11586	22629	6819	12123	9979	4	13750	24	9853	15822	9548	12548	10943	13423	12337	9286	8845	12832	15513	11112	24057	12157	17	12470	37	17495	11550	17380	10594	13258	16716	14279	11539
8.078	300.018	[M-H]-	100.73	300.01810:27904 300.07765:60 300.99677:274 301.02131:4275 301.08927:80 301.13382:60 301.23653:111 302.01674:1424 302.06645:60 302.11963:80	72.99244:707 80.96385:324 87.00864:98 96.95942:967 101.02242:27 109.02845:131 116.04990:11 123.04404:119 129.01396:24 131.03690:536 132.04420:571 134.03569:103 136.04195:84 140.07050:95 144.04553:433 146.06122:626 149.06091:64 158.06082:2850 166.99506:12 174.05629:3120 177.05643:166 184.04050:449 202.05119:797 220.06221:6040 240.99893:73 300.01810:143	10	8591	13	2272	2346	1594	1748	727	1936	2038	9304	17933	5331	6626	14546	7524	10	8216	4	1486	1460	5124	2859	1807	2745	3571	16999	15622	5726	12233	8522	6408	15889	14	7104	15	2033	4221	3487	5076	2510	2243	4155	10266
7.742	300.018	[M-H]-	73.71	300.01874:25521 300.06734:77 300.09339:31 300.12546:31 300.16468:47 300.21383:31 300.99565:117 301.02138:2735 301.05879:140 301.09251:275 301.12994:90 301.23593:63 301.52077:31 302.01699:1315 302.04759:31 302.08573:86 302.12126:47	59.01368:1955 72.99314:1610 79.95677:183 87.00721:91 89.02391:637 96.95955:660 98.02196:36 101.02393:393 109.02838:232 113.02410:249 119.03435:347 123.04430:318 128.03487:417 130.06525:863 132.04369:564 135.04353:53 136.07574:188 139.00044:63 144.04478:452 146.06110:819 147.06274:159 151.02525:593 158.06131:2414 162.05481:341 167.01909:241 174.05592:3112 184.03998:387 190.05043:702 202.05077:819 …	8	5775	10	1711	1672	1413	1750	494	1310	1530	7397	13376	4921	4752	11454	5708	6	5853	18	1431	1488	3377	2054	1551	1752	2598	11556	11262	4013	9386	5865	6747	12172	8	4853	3	1225	2843	2051	3958	2031	1678	2079	6301
8.585	300.019	[M-H]-	23.12	300.01867:3084 300.07085:40 300.99654:144 301.02291:375 301.05130:79 301.07054:79 301.09782:59 301.12706:59 301.23854:79 302.01813:176 302.06212:40	72.99379:24 80.96326:180 85.02838:225 87.00724:50 96.95924:804 99.04329:108 108.02086:1883 116.05055:180 119.04929:8 125.02237:2119 128.99380:126 137.06158:329 145.00928:184 149.99506:367 151.03918:2125 153.01767:556 155.03392:232 158.06012:455 165.03996:231 168.00613:730 173.04616:611 174.05618:3 179.03433:50 185.00520:13 191.05592:1499 197.04526:115 201.02043:84 203.08025:232 209.04550:1921 220…	15	1231	8	400	417	285	297	197	301	383	3217	2178	1674	1802	2338	2271	7	1280	10	322	371	516	516	330	442	549	2186	1582	1337	1446	1416	1243	2481	16	1203	3	508	607	672	439	428	462	490	2073
1.745	300.049	[M-H]-	20.46	300.04736:1501 300.10150:135 300.12915:2097 300.97156:226 300.98969:474 301.00934:709 301.04031:409 301.09902:102 301.13222:366 301.39684:68 302.01157:68 302.06190:276 302.13557:233	59.01363:536 71.01344:1085 74.02478:1452 78.95897:6296 80.96480:930 85.02917:359 88.03997:2090 89.02370:809 94.97989:110 96.96384:14747 97.95943:392 98.95534:1389 104.03514:2942 109.04103:144 115.00309:919 118.05035:4122 122.97480:122 127.05018:622 129.01929:854 132.02975:6769 133.03101:473 140.01118:602 145.06123:2657 159.02879:120 164.98579:416 177.04008:132 183.07690:277 187.10861:1088 195.051…	0	847	0	1062	691	1296	957	633	784	1195	1514	732	1555	1356	1196	1528	3	701	0	747	571	699	882	621	812	548	781	586	774	933	688	898	714	0	956	0	758	1177	720	379	771	751	885	706
2.972	300.072	[M-H]-	19.59	300.07222:1608 300.10071:37 300.11010:23 300.99616:39 301.01723:18 301.07592:245 301.15648:31 301.23659:67 302.05099:127 302.07439:73 302.10014:24 302.13852:12	44.99727:302 61.98671:91 78.03483:514 88.98735:43 109.03920:402 122.02345:1318	0	692	0	410	364	800	194	549	292	1260	496	229	1415	314	233	332	0	665	0	1335	624	408	909	556	566	552	177	366	680	467	581	398	309	0	662	0	732	853	590	479	458	471	647	631
1.737	300.128	[M-H]-	29.34	300.12882:2999 300.96898:149 301.00458:525 301.04649:237 301.07282:112 301.10768:149 301.13262:386 302.00838:112 302.06379:239 302.13694:253 302.17865:112	44.99820:84 55.01824:81 59.01348:737 71.01360:1384 74.02464:1407 78.95868:8201 80.96382:880 88.04033:2090 88.98819:1089 94.97980:265 96.96270:14988 97.95949:389 98.95552:1322 100.03968:390 101.02370:710 102.05560:85 104.03481:2942 110.89774:865 114.01900:359 115.00244:996 118.05045:3380 119.03422:825 124.98931:49 128.03467:293 132.02983:6759 133.03236:332 136.04321:310 138.97997:326 149.04488:118…	0	917	0	999	306	917	1268	760	826	695	784	1090	1033	1717	1080	362	0	828	0	1237	1213	370	1110	619	957	925	410	308	1583	1540	769	975	110	0	721	0	940	173	834	252	346	465	202	282
13.031	301.034	[M-H]-	42.64	301.03581:39239 301.09566:32 301.15263:32 301.20734:125 301.23929:80 301.42078:32 301.99764:78 302.03929:5489 302.13134:32 302.14538:32 302.16369:32 302.21100:80 302.92951:32 302.98966:151 303.00769:395 303.04071:955 303.07469:47 303.14343:32	65.00256:348 83.01324:726 93.03327:262 107.01294:1503 111.00536:163 116.99426:40 121.02893:1886 151.00307:8238 153.01672:531 157.06982:43 164.01106:254 178.99852:2581 192.00621:156 209.00081:91 211.03951:54 220.98375:43 228.99368:95 245.04521:393 256.03726:77 267.06558:422 273.04092:378 284.03214:98 301.03583:2239	38	9020	130	3796	11739	1602	2101	2489	3684	1861	18810	10353	1398	8393	6151	4094	44	10135	130	2925	4484	9638	3825	1317	5641	10910	10787	13716	7934	6744	33300	5775	9745	16	9010	80	3518	7822	5477	15347	8722	2546	7759	17045
9.162	301.035	[M-H]-	29.61	301.03392:10974 302.03800:1536	119.04893:50 136.01553:25 153.01883:209 175.04018:189 217.04968:176 230.02307:180 258.01678:1693 285.04034:258 301.03564:3273	33	6108	75	6894	5131	5403	4979	3910	6595	1896	8329	4992	4142	5587	6017	9004	42	7500	45	3841	3256	8412	6136	4566	6648	8884	6001	6506	5724	7654	8546	5218	6397	79	6770	55	8797	8283	7495	7269	8328	8662	9142	9868
12.531	301.035	[M-H]-	45.47	301.03553:9225 301.08601:35 301.11519:35 301.16166:52 301.23949:87 302.01329:69 302.03903:1288 302.06883:52 302.09323:35 302.97019:35 303.00803:531 303.03298:791 303.10978:52	114.99928:20 116.99472:108 123.00443:68 128.99535:106 135.00427:115 143.01161:129 150.99986:55 154.99203:186 159.00487:68 175.00024:106 176.99605:74 178.99319:191 191.01099:34 194.98727:68 198.99863:328 204.98930:315 220.98334:106 224.99730:172 228.01888:48 231.03429:21 245.04404:7 258.01669:6 273.03903:315 283.02069:17 301.03601:3377	129	10031	105	7078	6895	3569	4650	2156	9251	1208	10165	5345	2650	4113	4610	9774	108	10410	132	2841	4711	21628	7747	4217	10946	18113	3181	6107	7058	7468	27143	2592	11089	0	10324	48	12644	21618	12640	20430	18874	7356	20117	11759
9.432	301.036	[M-2H]-	7.53	301.03537:1756 301.07184:191 302.03831:585 303.03797:342	44.99779:256 79.95652:115 96.95918:740 116.04940:125 120.98956:77 130.06495:122 135.02883:144 142.06543:275 151.00186:125 158.06035:245 170.98758:93 177.01706:122 186.05516:119 196.00683:115 204.06636:331 206.06796:131 231.15874:186 258.01727:339 301.03475:210	36	1411	47	1020	1057	805	969	747	1204	367	1452	829	821	1290	880	1382	36	1449	30	759	786	1770	1226	810	1335	1606	842	1193	1542	1805	1664	676	1945	58	1369	49	2230	2153	1391	1503	2022	1366	1974	2112
8.299	301.056	[M-H]-	21.15	301.05622:24688 302.05822:4424 302.99202:279 303.01736:124 303.03354:166 303.06048:679 303.10886:83	59.01383:141 81.03377:82 89.02428:64 96.95986:847 109.02944:322 119.03455:77 125.02423:2714 128.03407:109 137.00401:251 142.99411:57 147.00523:43 149.99536:2431 161.05887:78 164.99432:91 168.00615:2183 170.77101:10 173.00101:80 177.05556:700 192.99554:406 207.06625:72 221.04521:159 283.04700:907 301.05701:2810	8	4122	7	2058	3220	1236	851	2432	2006	186	6988	1239	478	3010	1112	2322	12	4391	9	371	589	5470	1335	1711	4772	4234	2740	2038	6004	5689	1825	1580	2171	14	4629	10	8600	15590	12047	3539	5091	2799	14362	8239
1.806	301.078	[M-H]-	6.82	301.07663:2595 301.16289:107 302.10059:15709 302.15077:106 302.17791:72 303.02809:72 303.05410:107 303.11894:11729 303.17674:107	44.99795:1534 61.00920:1034 75.00781:2701 78.95796:116 88.98692:57 94.97943:19 99.00782:2495 101.00384:2182 114.02376:23 117.01867:914 128.03441:77 129.01888:214 135.02927:13522 143.01401:1102 145.03036:366 152.99397:787 158.00208:42 161.02544:3530 165.03943:1569 168.04192:1864 173.02515:488 219.02983:242 233.04688:664 242.07957:2415 247.06235:263 279.05173:342	0	846	0	1210	1404	512	699	620	1622	462	320	1623	332	667	1568	546	0	1117	7	466	1929	1058	911	776	1283	1692	1238	1733	746	732	724	1380	892	0	844	0	603	680	663	1983	1276	329	661	757
1.829	302.101	[M+FA-H]-	406.07	302.10077:95596 302.14699:87 303.06296:133 303.11377:10685 303.17350:90 303.77169:90 304.05141:135 304.10496:1719 304.12043:1630	44.99782:7348 47.00134:65 59.01418:189 61.98797:6621 78.95854:3008 101.02316:583 104.03376:536 128.03439:1883 135.02916:4889 143.01363:245 152.99538:1530 161.02513:1118 165.03918:283 168.04259:7317 171.00577:446 180.06114:57 200.05650:695 218.06566:348 221.06578:49 233.04631:448 242.07957:9048 262.06235:32	3	18512	24	12704	11945	16394	18960	12757	12956	33390	31233	19952	53871	26204	19916	16623	3	21223	6	28818	17413	11902	25517	15967	14860	16181	29772	12539	21591	25698	25848	18329	15555	4	21431	33	20883	10753	19422	18568	11680	36538	12614	17360
10.134	302.152	[M-H]-	22.4	302.15211:1496 302.99276:337 303.02828:257 303.05142:257 303.15555:257	76.03117:112 88.04047:96 96.95931:186 103.01826:84 109.00934:77 111.00749:77 116.99667:112 120.98834:100 128.99570:163 136.04706:116 139.00035:106 145.00974:122 149.00172:96 151.04116:80 153.13071:138 159.00613:118 163.11246:93 164.07009:96 169.01097:109 177.01629:115 181.12263:99 192.98993:140 197.05953:212 204.06578:90 207.10116:106 212.99842:83 225.11264:168 241.05144:202	0	532	0	535	293	309	290	399	614	493	308	466	561	456	341	194	0	466	0	803	631	494	711	463	709	1138	382	494	479	338	244	751	366	0	807	0	1163	752	684	1203	887	822	724	791
11.151	303.051	[M-H]-	22.18	303.05117:9324 303.09456:52 303.14464:52 303.16223:105 303.21673:240 304.05250:3660 304.22273:52 305.00411:131 305.02189:154 305.05700:272	44.99856:99 85.02782:63 107.01465:18 111.00471:8 116.05007:272 123.04422:123 125.02408:1531 127.03915:15 128.99541:521 142.06570:79 151.03906:108 156.91443:19 171.10089:69 173.02441:8 175.03958:236 201.11340:81 207.00784:27 211.13408:82 225.11336:100 241.05164:86 273.18439:80 285.03961:268	9	953	8	429	561	607	397	793	448	427	1243	437	6036	1411	496	703	14	1001	8	2507	428	676	535	447	540	779	739	734	1275	732	3474	377	617	18	972	13	822	613	636	457	652	989	772	1230
10.36	303.088	[2M-H]-	9.27	303.08681:2034 303.10768:161 304.08919:462 305.00498:515 305.02892:207 305.04537:121 305.06538:81 305.15543:121	68.99609:93 72.99306:96 81.03505:64 92.99537:102 97.02804:106 104.99559:84 111.00586:128 115.00186:122 119.05007:90 128.99688:146 131.01146:143 132.99293:141 137.00254:166 145.02806:128 151.01713:99 154.99261:250 157.01221:96 159.00594:109 164.99749:115 169.01000:133 173.02343:115 175.04040:86 176.99881:102 181.00911:165 191.01065:128 197.06067:138 214.99282:112 220.98462:96 241.05104:93 255.1146…	3	526	4	192	528	67	65	370	554	96	658	328	89	618	325	374	6	618	0	76	123	1206	140	82	389	623	805	843	677	332	489	129	904	7	515	7	501	806	548	786	1315	192	843	1028
11.025	303.108	[M-H]-	10.98	303.10833:2048 304.11125:339 304.98302:118 305.01252:222 305.05292:197	44.99790:19 85.03032:94 93.03388:279 111.04280:82 128.99693:25 135.04462:798 155.10767:742 161.02473:1672 171.10143:190 179.03452:460 182.98665:79 191.05618:799 195.05817:57 203.12901:622 210.99750:87 217.10881:634 227.01289:11 230.99347:7	16	741	15	927	593	340	413	596	608	743	1373	1113	1803	1556	1405	1664	7	1070	20	620	504	529	595	394	712	569	1049	932	1288	616	1656	832	1088	16	1066	18	711	565	565	705	364	460	525	1241
1.762	303.119	[M-H]-	153.12	303.11957:27420 303.97325:74 304.03990:184 304.12206:3504 304.94121:74 304.97850:111 305.02519:308 305.06429:622 305.12276:531	59.01360:754 71.01343:1287 75.00880:914 78.95898:12969 80.91560:418 80.96473:1195 83.01306:97 85.02956:1009 88.04124:1154 89.02382:1058 90.02769:111 94.97997:431 96.96290:35006 97.96028:610 98.95556:2135 99.50118:41 100.04051:500 101.02352:362 102.05597:74 104.03461:1462 109.03984:38 110.98509:539 113.02367:741 115.00305:475 118.05014:2881 124.99136:139 128.03510:270 129.01924:1021 132.06471:1102…	8	16032	18	15654	14598	15999	16272	17538	16440	18656	17670	19519	25700	18492	18524	21190	0	17918	8	18689	18876	18092	15852	13201	14094	17605	15766	15522	17580	17348	15891	18676	15904	7	15503	23	15707	15323	14248	17549	12669	16715	16504	16172
10.226	303.171	[M-H]-	12.44	303.17202:1404 304.14477:81 304.17534:253 304.98790:163 305.01412:232 305.04583:122 305.06493:122 305.18046:81	68.99469:99 96.95868:138 104.99704:113 111.00600:106 116.99645:112 121.00843:90 125.02194:118 131.04985:135 137.00161:102 142.06630:190 145.02593:99 150.99965:147 154.99435:99 158.06119:112 161.02286:106 167.01227:131 173.00474:87 175.00172:83 179.03252:115 187.00095:109 197.00355:119 204.06614:74 206.99100:71 208.98497:71 216.99419:90 222.02305:77 231.00748:74 241.05083:77	4	809	7	906	898	983	849	824	690	1431	843	844	1557	785	852	772	3	808	0	1504	1464	912	1703	1396	789	1426	729	515	973	950	903	846	605	3	969	10	1129	1006	1018	758	647	959	1012	1076
7.571	304.086	[M-H]-	33.09	304.08560:3126 304.12751:22 304.13658:37 304.16062:23 304.52568:23 305.00861:62 305.02699:51 305.05150:107 305.08986:564 305.13092:43 306.10493:2176 306.13679:59 306.18232:40	44.99782:17 58.02903:73 61.98802:585 97.04045:215 101.02317:240 115.05099:1561 116.05295:68 120.01149:408 127.05148:213 129.05501:129 134.04594:366 162.02115:30 183.06535:89 195.03357:11 218.01041:62	5	1353	7	1388	1060	1363	1353	1239	1495	822	1545	1516	979	1773	1441	1273	4	1405	9	993	896	1559	937	879	1314	1454	1376	1164	1265	1428	1174	810	1195	12	1424	11	1805	1470	1467	1285	1538	1735	1618	1607
8.856	304.112	[M-H]-	36.41	304.11420:2522 304.14601:48 304.98551:48 305.00028:64 305.01111:217 305.03580:32 305.04745:32 305.06690:102 305.11362:307 306.07111:48 306.10813:64	44.99790:148 72.99283:106 81.03329:96 87.00883:80 93.03296:144 97.02807:182 103.00116:106 104.99501:135 125.02341:150 137.00159:189 149.00206:141 154.99205:128 158.05868:90 160.98463:96 165.01849:125 169.00785:96 175.00126:119 192.98958:157 197.00432:112 202.99400:77 207.08867:109 215.01510:80 233.00672:106	0	862	970	908	874	1001	1211	814	722	865	730	723	1003	874	807	740	3	872	1160	893	840	542	755	767	857	792	768	771	682	715	735	943	748	3	684	970	557	533	867	1038	599	905	705	850
1.713	305.064	[M-H]-	10.76	305.06258:1533 305.91565:119 306.04148:79 306.06620:261 306.82961:1294 306.92886:1153 306.96331:117 306.99767:5861 307.03930:2804 307.12346:79	71.01246:471 78.95824:7757 79.95631:925 85.02862:1028 88.04005:518 96.96277:48092 97.59424:142 97.95732:531 98.95523:2468 100.03755:250 104.03448:550 110.89730:311 113.02251:274 118.04971:836 127.04959:300 129.01778:450 132.02934:1602 140.01057:540 145.09435:100 152.99275:137 158.92436:306 165.03917:195 166.98141:114 176.93465:1062 184.98524:511 195.05019:3156 209.02866:905 214.04831:742 216.9162…	4	1527	3	935	875	1115	755	1184	1339	1344	2858	1091	897	2422	1156	2693	0	1540	0	1576	725	1688	1476	1420	1366	2203	1239	1089	2580	1430	1311	1374	1295	0	1597	0	1334	2059	1033	1318	1041	1197	1594	2346
9.335	305.067	[M-H]-	8.75	305.06737:4117 305.09733:58 305.12393:146 306.07029:735 307.00556:146 307.02452:191 307.05548:88 307.08110:449 307.13912:709	75.00671:3 87.00777:158 92.99556:135 103.05420:68 112.98462:114 116.99468:196 119.04879:408 125.02398:1322 128.99484:152 137.02319:655 141.01575:89 147.04343:168 154.99219:143 161.02353:322 164.01131:276 167.03395:361 173.02184:92 176.99512:170 179.03375:355 190.12222:138 195.02815:200 199.03954:72 219.06784:77 236.12836:501	8	1058	3	548	955	176	148	793	660	106	2763	714	197	2173	686	1245	0	1237	4	123	176	1624	235	114	646	819	1252	1245	2219	1060	1527	321	1515	6	1136	8	1178	1226	746	828	1637	419	1560	2808
9.094	305.07	[M-H]-	20.37	305.07044:6506 305.12114:37 305.17018:56 306.07396:1161 306.13212:358 307.00565:56 307.02469:75 307.08611:18821 307.13077:54 307.14408:75 307.15003:37	59.01359:2252 74.02395:63 96.95966:6463 98.95509:354 119.04884:138 135.04462:174 145.02922:100 147.04279:91 153.02014:366 167.10741:192 179.03360:211 207.98500:57 225.11104:1181 255.23276:45	0	3527	4	2648	1854	4018	5269	3713	1873	23067	6941	2540	9302	3572	2397	2519	0	3812	0	5997	3866	2182	7540	3413	2928	2590	3645	2125	2860	2823	3248	2616	3163	3	3552	0	2283	2778	4490	2146	1998	6129	2063	3263
5.362	306.057	[M-H]-	29.04	306.05819:1557 306.09085:23 306.10668:59 306.92468:86 306.98871:12 307.03307:18 307.06089:118 307.10634:18 307.87151:381 307.93065:12 308.06206:53	41.99788:1525 44.99785:474 115.00231:95 122.02500:210 141.03687:10 152.03563:52	0	423	0	358	111	621	1449	439	307	971	547	134	1331	984	89	350	0	374	0	2626	378	106	815	299	284	230	423	152	405	181	429	208	95	0	357	0	635	210	279	193	120	1441	167	217
5.203	306.058	[M-H]-	24.31	306.05706:1678 306.10023:29 306.92522:98 306.98507:12 307.03002:18 307.06056:211 307.10125:18 307.87119:58 307.90358:12 307.92627:18 308.06322:58	41.99862:2291 61.98845:1027 82.03033:521 110.02514:2661 120.04514:25 130.08656:72 152.03564:502	0	1518	0	918	381	1733	229	1303	629	2425	1866	376	2826	333	419	1070	0	1144	0	364	875	374	1619	798	848	732	69	337	1146	664	1333	614	429	0	1150	0	1541	756	828	465	328	238	600	510
1.759	307.046	[M-H]-	22.31	307.03983:4876 307.06793:2024 307.11127:202 307.99974:338 308.04365:556 308.09800:121 308.97553:225 308.99458:305 309.02183:1210 309.06428:121 309.11873:81	59.01351:509 71.01262:964 75.00875:69 78.95842:6060 80.91581:409 85.02853:185 87.00763:346 95.01162:269 96.01745:33 96.96099:14992 97.96023:288 100.03953:523 102.05561:797 104.03448:3020 111.00743:554 113.02324:1116 115.00290:660 118.05013:4238 119.05316:386 124.99028:63 127.05086:562 128.03465:247 129.01846:559 130.04907:149 132.02966:7968 139.08643:194 140.01018:289 141.01714:81 145.06105:2551 …	20	3739	2	3720	4032	4230	4303	4216	3834	3503	2956	3319	3675	3131	4622	3676	37	4088	4	4017	2350	5682	4057	4844	3060	2977	3434	5975	3899	2318	3019	3810	3376	28	3610	6	3950	3640	4103	3514	4205	2999	4542	4000
9.077	307.086	[M-H]-	137.36	307.08439:14924 307.13402:198 308.08880:1904 309.08613:951	59.01353:1057 74.02434:312 89.02510:6 96.95986:3361 101.02445:74 105.01290:43 111.00625:61 113.02369:84 117.03343:76 121.02825:56 132.04514:137 135.04440:415 145.02850:1292 154.99580:66 160.98418:28 163.03969:103 165.04182:170 166.02544:47 167.10753:228 179.03558:467 191.05624:398 209.11754:63 219.12029:15 227.12901:1532 256.07391:23	4	19909	17	14087	9999	15099	17218	21614	11135	45830	40247	21291	83831	26849	25577	37513	1	20817	12	25201	23927	12678	21905	16288	11827	10928	22664	13193	24553	16213	23178	17117	15627	15	18028	24	16439	9258	14308	7102	8820	17841	10166	18975
1.821	307.115	[M-H]-	31.12	307.11570:2183 307.13926:239 307.99780:192 308.06653:974 308.09810:10483 309.02185:388 309.06302:4462 309.10058:1275	42.99873:677 59.01358:257 71.01326:1878 75.00800:2917 80.96387:763 85.07692:288 94.97947:383 96.95961:7309 99.00811:586 102.05549:17779 103.05918:647 111.00863:105 115.00258:1067 118.05036:1917 128.03476:15247 133.06892:117 135.02937:5142 143.01474:218 146.04559:51850 147.04866:2193 148.04942:320 152.99477:539 157.02908:132 161.02556:271 165.04018:380 171.00526:386 172.02843:134 179.05553:132 183…	0	546	0	683	124	976	534	808	435	1580	958	162	2726	588	254	1660	44	719	24	1789	577	280	794	651	494	423	166	178	1206	626	394	1033	166	18	635	21	826	602	494	110	178	1115	296	456
9.342	307.138	[M-H]-	10.74	307.13807:1912 308.05213:63 308.07549:127 308.14298:322 309.02103:194 309.06358:127 309.09934:174 309.14012:95	59.01383:203 82.02988:128 87.01070:96 93.03582:154 96.95916:159 103.05533:99 109.02885:189 115.05183:128 127.00044:135 131.01196:134 137.00228:99 142.01964:84 145.08620:206 149.00408:128 152.99669:118 161.00537:128 164.07249:209 169.00779:119 173.04717:87 178.99461:96 185.02384:116 191.05542:123 195.14853:93 202.08957:87 236.13093:77 245.04528:115	11	435	5	380	471	426	358	425	360	520	669	471	422	352	440	476	8	457	8	569	721	534	1430	411	514	556	617	506	404	380	650	319	443	8	567	5	569	608	405	903	990	456	580	530
1.808	308.068	[M-H]-	129.34	308.06631:6575 308.09819:1100 308.13758:84 309.01066:123 309.02693:227 309.06351:25567 310.03259:83 310.06675:3006 310.10002:167	44.99821:75 61.01010:499 71.01348:1216 75.00869:4054 78.95854:249 85.02866:1263 87.00796:723 89.02386:496 99.00850:1152 101.00518:864 102.05578:14321 103.05829:753 105.01878:185 111.00960:168 113.02395:682 117.01919:845 118.99773:319 124.99074:353 128.03511:10160 129.01903:2060 130.05092:231 132.06560:2458 135.02968:15003 136.03267:644 137.03381:144 143.01543:640 146.04605:35213 147.04857:1604 14…	4	1687	5	3135	6605	468	1365	1451	4913	598	567	4552	585	1176	3843	259	3	1968	6	438	4982	3483	1240	1690	5932	3240	4288	6803	944	2871	1294	2977	4540	0	2071	10	867	2343	1668	6955	4840	637	2413	1715
1.852	308.099	[M-H]-	314.2	308.09867:17963 309.01829:178 309.06244:1910 309.10135:2530 310.06672:301 310.10488:610	44.99801:4357 59.01362:1055 75.00793:1608 87.00795:868 89.02347:1656 90.98990:41 96.95967:1461 99.00828:484 109.02782:156 113.02340:980 119.03394:746 124.99049:142 126.05573:135 128.03482:2022 132.02921:517 143.03369:94 152.99498:605 161.04485:189 168.04298:22 171.00427:342 179.05566:424 187.10719:390 200.05614:338 218.06639:204 283.10501:127	3	9201	13	10919	2398	24267	16339	12007	4976	28040	12400	2540	31308	8818	3859	26736	1	10822	11	39367	10174	5946	25184	15993	4990	4963	2226	2326	12056	6020	7811	10473	2917	17	9154	9	10573	5589	6673	1596	2191	12007	4194	6030
1.682	309.022	[M-H]-	18.61	309.02198:4351 309.85618:232 310.02587:386 310.82830:174 311.03178:397 311.10910:2947	44.99874:209 59.01357:1023 72.00891:343 74.02525:998 78.95912:6324 80.96447:575 88.04070:4334 94.92446:71 96.96449:2336 104.03549:6305 105.03878:469 108.90140:559 113.03562:2149 118.93096:409 128.95979:160 132.03021:14611 133.03233:1057 134.92439:103 140.01180:629 145.06088:3940 152.99692:712 154.92915:127 164.98666:730 169.98515:127 171.00603:37 179.05583:55 214.04808:566	3	1934	6	1595	1563	2868	1935	2873	1195	3384	2742	1456	3291	2100	1683	2472	0	1838	10	3280	3935	889	3607	1304	1250	1245	1066	1459	1594	1358	3439	1358	925	3	1978	8	2276	1540	1731	2698	803	1845	961	1824
8.37	309.061	[M-H]-	7.4	309.06418:2412 309.10576:88 309.14809:35 310.06681:134 310.10281:70 310.99852:101 311.01680:53 311.03867:104 311.07640:1722	59.01396:61 89.02405:89 109.02908:209 123.00866:21 125.02342:163 127.04036:67 130.08888:119 131.07018:217 135.04549:15 147.00664:47 151.01662:165 157.00906:3 163.03777:71 175.03859:305 177.05396:185 187.03915:101 191.05545:1344 199.04033:229 206.02060:135 215.01338:125 229.04858:17 243.02870:237 291.05124:163	3	519	8	1034	952	979	1047	1010	677	918	288	538	554	577	828	332	4	532	4	741	1279	670	1207	1265	1185	629	545	393	486	512	353	1344	378	6	529	4	352	575	567	715	280	280	511	258
1.815	309.063	[M-H]-	85.76	309.06365:37843 310.03133:106 310.06683:3852 310.10797:107 310.65918:72 311.03832:210 311.06662:1408 311.09929:189	44.99795:1534 61.00920:1032 75.00781:2694 78.95796:120 88.98692:48 94.97943:19 99.00782:2493 101.00384:2180 114.02376:21 117.01867:913 128.03441:77 129.01888:211 135.02927:13523 143.01401:1102 145.03036:365 152.99397:787 158.00208:42 161.02544:3530 165.03943:1570 168.04192:1864 173.02515:486 219.02983:242 233.04688:664 242.07957:2415 247.06235:263 279.05173:342 309.06400:6334	3	7471	5	15583	31015	3010	4382	5903	23417	2361	1919	18821	2174	4070	16003	2249	4	8172	8	1259	20078	14445	4159	7195	24015	13327	17027	28862	4683	12601	4438	14100	18524	3	7998	14	3465	7000	7177	29097	21179	2466	9444	7132
9.077	309.082	[M-H]-	11.91	309.08540:8984 310.08379:259 311.04903:259 311.07822:389	59.01376:1330 80.96709:32 92.99705:61 96.95997:5021 98.95558:341 117.03228:34 119.05018:148 135.04556:178 145.02907:1225 149.00536:98 154.99527:12 161.02428:101 163.04041:11 167.10715:167 175.03806:50 179.03476:140 209.11882:82 227.12910:1908 307.08627:1602	4	1066	4	827	625	936	972	1220	819	2324	2284	1184	4387	1537	1451	2111	3	949	0	1313	1361	922	1181	875	806	669	1299	775	1390	917	1361	1062	761	9	1198	2	818	422	2803	519	521	995	536	1611
7.585	309.119	[M-H]-	43.47	309.11874:7079 310.01826:19 310.05524:809 310.08606:100 310.12083:1207 311.00118:87 311.05978:170 311.09630:107 311.13446:1007 311.16718:29	44.99768:634 71.01303:184 87.00836:57 89.02290:172 97.03986:327 101.02344:135 103.00165:131 113.00560:169 115.04947:1177 120.01073:444 122.03472:85 128.03378:121 132.02814:23 134.04556:305 144.02988:61 147.06470:113 156.07614:32 161.04691:54 165.04063:121 173.04366:66 190.01212:29 207.05269:95 218.00743:80 224.07582:26 309.11832:288	10	6948	15	8535	8003	5865	6394	4850	10365	3499	4905	10816	3572	5740	8307	4306	8	7074	6	4400	9666	14027	4424	6004	8990	13031	8656	8494	5980	6562	4018	5699	8106	7	7325	9	6340	8594	6131	16756	10800	5062	8703	5500
14.908	309.208	[M-H]-	17.12	309.20720:2780 309.99980:58 310.02200:47 310.03619:58 310.15465:63 310.20942:763 311.01366:864 311.05671:58 311.14881:47 311.16963:144 311.21007:58	83.04895:18 94.99450:59 116.99518:7 120.98863:86 126.99810:41 130.99075:110 147.00520:35 154.99257:34 170.98599:126 176.99615:42 178.99323:53 183.01106:2186 193.00751:26 204.99127:141 214.99342:14 220.98305:22 222.99950:7 224.99786:14 226.06654:35 238.99435:15 254.98817:26 291.19824:266	21	2248	25	2778	1582	1968	1930	1411	2069	2125	2324	2758	4848	1493	2534	2056	21	2440	18	1881	2363	1524	2088	2524	3263	2532	2977	1386	1782	2705	1060	2741	1611	21	2426	22	3135	3165	2695	2833	2039	2342	3055	1628
8.142	310.093	[M-H]-	8.16	310.09289:1530 310.13681:32 311.00523:139 311.03912:86 311.07998:167 311.09688:290 311.31890:22 312.05034:22 312.07541:56 312.10218:43	59.01309:88 79.95629:252 89.02473:49 92.99682:120 96.96004:1256 109.06426:119 113.02327:71 119.03503:26 122.03610:155 131.03638:92 132.99071:83 133.02679:37 143.00719:40 144.04472:188 147.03166:199 153.02034:73 154.99289:84 158.06036:719 174.05545:1243 183.09036:79 202.05296:375 222.01949:78 244.14474:118 281.05841:49	0	565	0	454	405	448	704	562	442	930	1164	525	1615	832	511	634	0	717	0	447	374	622	320	341	800	566	650	478	487	350	589	642	503	0	581	0	596	447	779	503	589	876	476	475
2.271	310.094	[M-H]-	37.05	310.09279:2230 311.06217:44 311.09712:355 312.09830:95	72.99230:27 99.00739:35 115.00295:142 133.01352:2232 146.04462:71 173.04323:4	0	3114	0	1790	555	3924	5936	1408	1727	3822	12227	3730	12886	8806	4081	7991	0	3512	0	7087	354	2275	2180	2975	3154	2784	5411	1817	5725	4243	10524	4144	1298	0	3299	0	5645	3457	5937	600	1882	6949	3757	6264
1.724	311.036	[M-H]-	6.75	311.03562:1680 311.10823:999 312.02467:1433 312.07181:140 312.09294:954 312.12838:955 312.30268:106 312.93514:70 312.98306:70 313.00054:105 313.02874:323 313.09702:140 313.12454:598	59.01379:776 71.01399:1314 75.00813:1143 78.95898:12969 79.95732:903 80.96474:1203 85.02933:1176 87.00805:803 88.98712:1139 94.98074:440 96.96255:35039 97.34437:43 97.95967:615 98.95572:2157 100.03985:522 100.16604:50 101.02369:414 102.05527:845 104.03457:1462 109.03964:53 111.00782:545 113.02837:803 115.00334:451 118.05066:2942 129.01868:1134 132.03003:2801 140.01068:602 141.02000:181 145.06075:…	0	517	120	401	502	762	518	522	638	262	199	938	487	725	1006	12	0	330	90	554	1005	490	1011	397	610	401	445	344	478	562	552	618	108	0	552	159	734	186	450	788	381	434	160	120
9.059	311.076	[M-H]-	12.54	311.07567:2861 312.07912:537 312.98988:155 313.02964:155 313.06443:155 313.07685:155	59.01366:1965 75.00802:266 87.00816:110 96.95971:9861 98.95518:422 119.04982:165 123.08018:97 131.01094:174 135.04419:36 145.02823:64 158.05991:57 165.03979:422 167.10693:312 176.04491:72 179.05533:242 183.13789:71 207.98175:59 227.12903:4758	8	682	4	157	464	119	186	192	271	118	493	2310	826	994	2202	770	5	906	4	85	236	277	95	215	494	219	2289	1446	895	2497	406	1449	2405	19	672	12	158	229	159	472	356	113	193	1157
8.619	311.077	[M-H]-	9.56	311.07633:4174 311.10944:70 312.00244:27 312.03791:53 312.08015:608 312.11904:27 312.13018:40 312.89364:27 312.99659:138 313.03039:265 313.05727:74 313.09218:1774 313.12844:40	43.01804:33 83.01255:16 87.00883:46 93.03450:440 102.99983:48 109.02885:786 113.00184:86 118.99255:199 129.01556:44 133.00998:38 137.02406:493 145.00264:122 149.99240:37 151.03969:992 155.03244:179 173.04504:1334 182.98907:97 191.05685:72	7	1196	6	1286	1449	1178	771	964	1551	769	574	1141	310	710	1045	759	4	1364	0	932	1247	1772	2799	1234	1455	1466	1329	1182	821	1076	576	838	1419	11	1145	3	1356	2193	1614	2036	1825	1137	1943	1205
8.058	311.077	[M-H]-	11.62	311.07683:4864 311.12346:47 311.14870:32 311.32338:32 312.03309:63 312.04489:32 312.07996:744 312.11808:32 312.14060:48 312.99262:280 313.01207:1085 313.05954:631 313.09026:609 313.12770:48 313.16973:32	44.99830:112 72.99255:308 82.02793:12 96.95976:404 100.03669:22 107.04736:31 109.02820:203 123.04431:17 127.05040:127 131.03490:167 132.04390:227 135.04579:131 147.00572:8 149.06059:81 151.01627:18 153.01826:246 158.06070:873 174.05479:861 177.05574:610 180.03838:4 181.05225:144 183.00925:34 185.00392:3 191.05431:99 203.03481:156 220.06097:2006 233.10268:10	8	1060	11	987	1285	301	363	427	1148	131	429	948	84	541	1068	382	10	1125	5	182	489	2856	404	416	1312	1848	2192	2314	797	876	393	795	2111	7	1049	3	766	2176	909	2890	2179	439	2038	1140
8.313	311.077	[M-H]-	18.07	311.07727:9705 312.08070:1583 312.99490:137 313.02974:305 313.05649:662 313.09189:2504	44.99822:188 89.02382:7 96.95939:2411 101.02406:13 119.03371:47 135.04469:76 141.01591:27 149.99504:406 154.99326:42 158.98836:37 164.04704:39 168.00629:1199 177.05505:520 187.13148:29 189.05704:365 193.01379:168 207.06503:6 233.10188:106 247.15649:128 265.11081:140 301.05673:571	5	2423	7	2538	3542	602	606	1297	3205	128	842	2326	176	1243	2298	854	3	2544	8	294	834	5425	753	1048	3714	3722	4656	4564	1944	2032	887	2040	3662	9	2571	3	1809	4811	2647	7015	5234	810	4920	2271
9.534	311.077	[M-H]-	33.26	311.07559:3002 311.11575:834 312.07985:309 312.12160:135 312.99155:90 313.01198:90 313.03466:236 313.08959:301 313.12055:179	44.99888:251 72.99295:2223 79.95749:2913 96.96022:2782 109.02893:84 116.05083:7627 117.05352:591 119.04972:139 128.05096:3264 130.06615:3421 131.06841:459 142.06648:27115 143.06946:2423 155.10600:241 158.06140:26206 161.04594:243 169.00905:73 171.10393:282 176.99600:82 182.98553:74 186.05579:8909 196.00969:410 204.06708:51474 206.07210:708 210.02293:4852 217.10771:754 222.02341:7215 238.01888:110…	0	2557	8	469	657	231	235	276	492	168	875	9634	299	1424	6489	1026	8	2581	7	249	392	1459	252	162	511	1101	9799	9084	2434	10398	686	4712	17638	18	2804	3	586	1283	569	713	979	337	915	3254
9.664	311.079	[M-H]-	7.74	311.07802:2780 311.11444:245 312.08046:424 312.99104:98 313.03016:308 313.09110:197	43.01781:75 57.03405:1335 75.00782:179 77.03794:297 83.01288:2808 93.03472:1382 95.05027:4234 97.02901:5914 107.04958:414 109.02909:24766 110.62335:32 119.04982:1348 121.02912:6332 123.04482:19986 125.02386:15735 128.05040:140 129.01711:87 130.06522:182 135.04465:1808 137.02341:8556 139.03857:1819 142.06511:247 146.03680:1406 149.02422:5518 151.03903:10431 161.05943:3976 163.03951:2547 165.01897:…	8	1778	5	686	1085	825	917	561	794	598	1609	4111	1283	1352	3483	2047	8	1732	7	657	925	864	717	1003	914	535	3958	3395	1743	4828	1299	2120	4701	13	1635	0	648	575	1219	723	852	676	796	1372
1.876	311.098	[M-H]-	7.63	311.09935:1876 312.06342:76 312.10175:244 312.14150:101 313.03916:101 313.07687:211 313.11294:1801 313.14645:50	59.01398:506 60.99325:432 75.00893:1261 85.03054:383 88.98797:2707 99.00891:773 101.02439:1065 113.02458:364 117.01978:260 119.03478:498 128.03490:188 131.01505:152 135.03036:6332 143.03679:92 151.06313:81 161.04570:1258 170.04514:243 171.02876:232 217.05354:244 253.09380:597 283.10226:201 304.07330:33	4	681	6	826	585	882	850	776	671	524	597	786	511	605	1021	772	0	983	3	1063	775	1098	497	802	966	1231	976	976	785	800	522	802	1257	4	950	0	760	841	932	1039	914	821	935	533
1.722	311.109	[M-H]-	11.62	311.10912:1396 312.02092:1517 312.05628:107 312.09397:1239 312.97407:72 313.02113:295 313.09720:108 313.12495:467	59.01370:439 71.01324:1431 78.95870:4123 85.02887:1640 88.03963:1880 95.02522:102 96.96122:43264 97.59636:61 97.95912:477 98.65971:102 98.95628:2645 100.03862:383 110.89840:164 114.01891:447 118.05048:1531 122.97326:141 132.02953:5763 136.96896:71 140.01106:311 145.06161:1215 147.02933:427 159.03012:428 171.00475:288 177.03915:224 184.98483:349 187.10799:1102 195.05034:2306 201.08653:733 209.0307…	8	1237	3	3085	154	2252	1043	1519	1422	4545	1133	544	1889	620	950	1570	19	1443	8	2602	1862	465	397	1009	1834	924	295	721	1065	534	762	632	227	1	1245	0	2343	702	1977	316	1305	2737	703	1265
9.98	311.114	[M-H]-	20.67	311.11369:3259 312.11660:877 313.00008:165 313.02982:319 313.07264:219 313.09261:165 313.12243:165	44.99781:136 59.01270:146 75.00800:112 83.04853:122 96.95910:172 111.00427:102 116.99498:99 119.04922:118 125.02137:128 128.99525:153 137.00144:176 142.06502:160 144.04452:179 149.00252:122 151.02062:131 151.03629:131 158.05917:151 161.00084:131 163.03916:142 165.01815:125 169.00936:132 179.01289:167 182.98626:131 189.01407:128 197.06073:171 204.06557:172 209.11692:134 217.04936:90 224.00044:71 2…	10	1328	13	613	827	1206	988	1583	537	2522	2371	661	1338	2214	476	1780	12	1480	6	1207	594	777	1484	788	810	663	793	502	1948	1267	1436	839	749	14	1549	16	1370	1142	1060	420	507	1872	816	2699
9.566	311.116	[M-H]-	17.32	311.11667:2106 312.08141:238 312.11878:272 313.00790:118 313.03034:409 313.09409:158 313.11725:198	41.99793:93 57.03354:134 72.99242:127 79.95630:226 83.01268:209 96.95857:521 109.02853:1024 113.01919:77 116.04969:294 121.02853:285 123.04534:694 125.02292:563 130.06488:239 132.98887:128 135.04340:236 137.02324:593 142.06503:995 143.06877:322 145.02748:96 149.02425:267 151.03954:832 158.06030:1111 161.02375:287 163.03818:165 164.01075:154 165.01895:207 167.03354:138 173.05818:122 175.04042:227 …	3	992	12	1338	1124	949	909	1587	1451	479	595	1042	161	902	1947	955	10	1039	11	939	1818	906	1252	987	1619	818	1787	702	616	478	752	611	566	10	1214	9	1301	858	909	2143	620	847	1196	551
9.413	311.117	[M-H]-	42.77	311.11689:6344 312.11999:940 312.99381:119 313.02817:282 313.05390:47 313.11449:441	44.99847:174 96.95927:1138 115.05202:100 129.01462:125 135.00382:84 137.00379:103 147.00438:119 152.99596:138 158.05890:103 163.03816:106 169.00831:84 176.99663:87 179.03342:93 180.99037:83 182.98720:93 186.99969:64 204.06466:106 214.99023:64 231.15966:288 258.02072:90	4	2054	3	2973	2782	1913	2040	4060	2537	2560	1251	2885	427	2374	3194	1859	4	1836	1	3154	5089	1260	2390	2153	2321	1372	2362	1726	1741	952	1657	2069	1366	9	1585	13	1945	882	1455	2648	1274	1760	1252	1623
7.623	311.134	[M-H]-	15.7	311.13534:8697 311.77653:33 311.80877:33 312.03377:49 312.09644:1479 312.13811:975 312.98412:33 313.01570:86 313.05840:103 313.09526:441 313.13959:448 313.17422:33	44.99749:2219 71.01332:63 74.98939:114 83.04851:40 87.00713:607 101.02325:62 108.04593:68 111.00778:66 113.02309:67 115.00316:79 125.02379:107 134.04543:907 150.04129:118 165.04077:296 173.04453:70 175.00157:59 195.03148:278 207.05180:394 224.08040:3 237.06255:41 282.08347:12 309.11978:387	6	2945	3	1776	3048	1450	1628	1586	2350	2140	3915	5335	5011	3831	4245	3932	6	3034	0	1623	3327	2799	2000	2306	2053	2048	4190	5122	3748	3367	3940	3452	4674	3	2949	4	1731	1837	1700	3495	2696	1206	1774	3574
15.403	311.221	[M-H]-	198.6	311.22172:1647 311.44943:24 311.99370:37 312.01754:61 312.03693:49 312.05373:24 312.10161:24 312.17124:2193 312.22531:535 312.28524:24 312.71723:24 312.99031:208 313.01688:399 313.08040:37 313.13068:36 313.16840:442 313.22819:134	68.99541:312 94.99502:352 112.98507:442 120.98934:116 128.99565:124 132.99033:191 140.99599:221 144.99029:166 149.00378:99 154.99249:233 160.99990:99 165.01464:252 170.00350:223 175.00046:142 176.01888:132 178.99305:221 183.01205:1051 187.03504:193 194.98737:237 198.03391:275 206.98641:269 209.00244:151 216.99010:202 222.98160:163 224.99830:151 233.00427:154 237.01479:116 240.98959:112 244.98490:…	40	798	45	1284	505	925	1058	657	1073	1213	817	720	2133	686	709	868	60	816	38	967	1172	478	864	1005	1196	889	563	482	649	1030	406	911	351	36	892	35	1134	661	1057	932	576	756	768	369
1.719	312.024	[M-H]-	22.94	312.02420:2289 312.06092:112 312.09389:1097 312.13347:223 312.97341:57 312.98536:85 313.02132:638 313.09491:213 313.11629:57 313.12820:85 314.02181:142 314.10871:747	44.99763:785 59.01305:595 71.01402:476 74.02404:556 75.00841:592 78.95859:6337 80.91516:56 88.98682:668 94.98081:445 96.96130:31963 97.50520:34 97.95926:398 98.95618:2072 100.03959:59 101.02317:677 104.03450:1753 110.98390:244 113.02299:132 115.00262:213 118.05093:364 122.97449:135 129.01834:524 132.02986:1443 140.01152:691 145.06049:131 152.99004:455 159.02794:228 165.04005:503 176.93581:452 187…	0	1030	11	754	433	670	966	441	625	1207	878	749	2080	866	1004	663	0	992	7	1158	681	1286	753	756	672	899	1460	1027	842	1198	731	1432	1156	0	1111	10	706	594	990	452	786	1416	682	690
1.74	312.095	[M-H]-	35.01	312.09335:3439 312.12942:3105 312.99005:126 313.00156:168 313.02063:915 313.04049:168 313.09770:604 313.12770:1136 314.03447:126 314.07917:83 314.10970:3383 314.14429:979	43.01906:135 59.01359:163 71.01351:1030 74.02446:1179 78.95844:2696 80.96453:1422 85.02860:1870 87.00790:252 88.03983:4710 94.98024:136 96.96203:12638 97.41299:45 97.97193:186 98.95641:1606 100.04035:496 102.05558:1908 104.03452:31 109.04042:474 110.98496:448 114.01823:1264 115.00470:169 118.05056:4211 119.03281:250 122.97635:144 124.98977:132 128.03496:1432 129.01907:59 130.04967:220 131.04591:1…	4	1453	0	1698	636	2286	1207	1743	828	2186	1362	840	2897	1019	709	2667	3	1756	0	2733	2451	993	1871	1512	1710	1212	691	888	1890	1292	2479	905	667	4	1614	0	2913	2473	2416	1128	1346	2720	2006	1977
7.595	312.095	[M-H]-	26.08	312.09511:6667 312.13396:328 312.78563:24 312.95207:24 312.99644:67 313.01509:74 313.03957:48 313.09757:975 313.13897:113 314.09850:269 314.13003:72 314.19876:36	44.99787:2334 59.01271:674 71.01293:339 74.98974:342 83.04953:152 87.00786:565 89.02339:498 94.99385:86 97.02769:44 101.02331:445 108.04457:83 110.02533:113 113.02324:241 117.01716:135 119.03360:195 122.03546:403 124.00481:120 125.02540:243 128.03441:449 134.04652:1659 136.07536:119 140.04584:208 142.99500:58 143.11835:24 146.04364:50 147.06680:97 151.02184:204 152.03477:116 162.05453:116 165.041…	0	1594	0	2040	1705	813	764	1459	2305	420	880	1028	543	1442	1183	1292	4	1445	0	360	2161	1477	1029	1650	2937	1116	1073	1481	2453	1397	2339	2154	1495	0	1633	8	1730	2383	1767	1589	2561	1036	2027	3113
1.769	312.13	[M-H]-	33.56	312.12908:3374 312.98387:102 313.04036:371 313.07590:203 313.09363:276 313.13344:721 314.02454:102 314.10761:851 314.14404:800	44.99862:2689 59.01423:638 71.01397:281 75.00865:5637 78.95888:3976 80.96481:409 82.02927:85 83.01402:126 85.02926:1143 87.00880:486 94.98103:497 96.96261:467 99.00835:1974 100.04025:434 102.05643:23069 103.05922:902 105.01954:65 113.02450:985 115.00344:908 118.05091:389 125.02395:200 128.03564:21656 129.01889:1711 130.04947:388 133.03194:176 135.03020:20119 136.03363:1960 140.01166:63 143.03416:…	0	1763	0	1668	462	2547	3969	1940	971	2111	1500	1877	4261	2091	2227	2058	0	2044	0	2323	2302	672	2373	900	1220	1004	2368	568	1601	4456	2343	872	2123	0	1892	0	2918	2408	2652	1807	877	2881	1466	1756
8.011	313.092	[M-H]-	6.75	313.09196:2888 313.14230:29 313.97244:30 313.99611:39 314.03684:49 314.06603:77 314.09719:432 314.13198:20 315.01101:296 315.03522:92 315.07258:240 315.08786:49 315.10022:143 315.14213:20 315.16155:30	81.01380:43 93.03490:1423 104.99593:11 106.04119:13 123.04563:36 133.05325:28 137.00348:181 157.00851:10 167.03387:24 170.98795:28 180.99152:3 199.11011:361 204.10220:231 219.02872:17	0	717	3	803	809	751	744	478	1015	338	475	960	263	474	997	552	14	731	8	468	1649	656	759	917	753	730	489	814	522	835	537	614	818	5	661	8	853	678	943	870	756	692	660	522
8.611	313.093	[M-H]-	27.27	313.09267:8417 313.13086:50 314.09550:1137 314.12572:74 314.98705:50 315.01158:225 315.07211:2247 315.11963:150	87.00785:68 93.03375:176 113.02295:52 131.01137:127 137.02380:167 145.02744:23 151.03989:5400 154.99091:83 158.06136:61 162.02716:41 163.04211:30 197.05489:8 220.06117:184 240.07408:22	5	3564	11	2760	2366	1548	1691	1544	3343	661	2705	7877	1017	5014	5745	5510	3	3552	9	964	2521	6471	1513	2616	3392	4071	5426	5449	3682	5656	5247	3234	5263	7	3680	26	3502	5545	3645	5809	7031	2047	4750	5467
8.706	313.093	[M-H]-	28.71	313.09285:6958 313.13312:39 314.00026:60 314.04125:60 314.06745:40 314.09654:969 314.12544:99 315.01041:416 315.04764:99 315.07181:261 315.09756:311 315.11987:100 315.18022:80 315.19571:40	44.99703:348 96.95927:1352 104.03465:74 115.03823:23 119.04971:17782 120.05319:1362 122.03630:2698 130.06499:178 131.06953:40 138.05119:70 144.04440:415 146.05983:372 157.08614:125 163.03944:11718 164.04324:1111 166.02698:1061 174.05531:474 195.00604:65 220.06068:59 243.03102:33	4	3564	14	2760	2366	1548	1691	1544	3343	661	4506	3665	1017	5014	3816	5510	8	2979	9	964	994	6471	1513	2616	3392	4071	3680	3802	4548	3706	5247	2573	4830	10	2732	7	3502	5545	3645	1511	7031	2047	4750	4129
9.774	313.093	[M-H]-	99.38	313.09269:5546 314.03979:110 314.09648:893 314.12306:73 315.01303:269 315.04984:146 315.09858:196 315.15134:73	44.99825:141 79.05522:74 83.01254:87 94.99343:162 96.95807:169 101.02142:83 105.03278:80 109.02889:245 113.02033:87 116.99604:90 123.04470:912 125.02369:182 133.06905:168 137.02358:196 139.04146:100 142.06560:135 145.02748:99 149.02355:242 151.03969:135 159.00541:106 161.05889:154 165.01842:116 167.03391:248 175.03837:116 179.03437:163 187.04136:106 191.05653:125 195.00664:106 203.07151:176 205.0…	9	14749	15	3881	6721	2644	2417	5793	5057	1673	34311	37708	8318	26413	40467	26274	11	15158	11	1654	7116	6833	3750	2625	4681	7203	30093	23473	26341	20748	29345	12986	34603	15	15723	24	7949	8151	3785	8831	6264	3703	7872	30504
8.307	313.093	[M-H]-	8.84	313.09300:2879 313.99578:51 314.03088:38 314.06760:67 314.09585:524 314.99043:87 315.01174:286 315.05049:64 315.07090:137 315.09823:122 315.15481:38 315.17525:25	59.01340:309 85.06484:191 89.02360:278 96.95960:2499 99.00524:12 104.99507:44 108.02106:458 113.02331:85 119.03342:30 123.00877:65 125.02317:187 126.99778:19 131.07101:743 135.04344:155 139.00058:65 142.99338:49 147.04474:5 151.03920:91 161.02191:120 168.00706:247 176.04047:124 191.05579:23 207.02708:106 218.08427:18 243.12286:92 265.11078:163 293.12509:219	12	1503	14	1542	1408	1350	1680	1447	1575	1185	1979	1400	778	1928	1367	1726	27	1340	28	1328	1472	1472	1956	1247	1465	1300	1355	1087	1534	1261	1495	1029	1162	23	1374	21	1726	1848	1625	1511	1349	1706	1786	1871
1.84	313.115	[M-H]-	12.65	313.11351:2950 313.13716:161 314.11522:601 314.14829:121 315.05375:509 315.09262:14994 315.13507:80	42.99955:858 44.99857:1232 59.01410:584 61.01008:530 71.01380:1182 75.00882:5611 78.95882:1791 85.02947:1381 99.00823:1967 101.02364:1289 102.05614:23069 103.05806:860 105.01865:73 109.02924:105 111.00726:194 114.05571:88 117.01891:1021 119.01562:450 127.02106:69 128.03514:21543 129.01874:1734 130.03877:426 135.02992:20119 136.03291:1933 137.03473:278 138.97961:127 143.01498:403 145.06224:733 146…	0	2025	0	2095	2266	2539	2017	2682	2701	2019	1496	2707	1100	1658	2391	1923	0	2480	0	2194	2757	2313	1629	2386	2571	2770	1901	2325	2600	1971	1340	1996	2176	0	1986	0	2019	2208	2078	3329	3239	1880	2372	1987
1.732	314.109	[M-H]-	30.84	314.10799:3248 314.14377:493 314.80084:81 314.90289:359 314.97476:202 315.00327:252 315.03874:121 315.09571:632 316.01675:81 316.05295:161 316.07413:447 316.11287:807	59.01408:1232 71.01419:1519 78.95922:3966 79.95710:762 80.96512:1431 82.02795:112 82.96033:253 85.02961:1917 87.00854:1057 88.04045:2933 94.98054:561 96.96423:13591 97.96016:227 98.95563:1364 100.03999:486 110.98538:561 113.02464:246 115.00341:1524 118.05037:4478 122.97537:123 129.01848:991 130.04967:95 132.03017:9762 133.01471:318 140.01105:54 159.02940:199 164.98647:463 167.00116:96 171.00497:3…	0	1253	0	1297	521	1494	1009	1141	932	1179	866	1260	1563	1771	1196	1027	0	1420	0	1849	1902	1016	1698	1523	2488	1851	487	678	2564	2408	1406	1884	302	0	1346	0	2603	1384	2659	844	1236	1268	948	1636
1.749	314.145	[M-H]-	38.35	314.14473:3174 314.21746:114 314.99427:114 315.01311:152 315.03274:152 315.04105:152 315.06310:190 315.09272:1162 315.14965:789 315.17087:114 316.03894:76 316.07225:355 316.09968:234 316.15148:210	43.01879:803 71.01309:748 78.95820:241 80.96335:1238 85.02830:1602 87.00759:944 88.03932:1156 94.97969:82 98.95555:489 100.03925:831 102.05563:22032 103.05748:712 106.97933:100 109.03939:427 110.98428:361 113.02350:1405 115.00343:1170 118.05040:2506 122.97489:187 125.02382:242 128.03479:18162 129.03690:737 132.06526:4786 133.03290:123 134.03387:63 140.07207:238 145.06117:3762 146.04584:58260 146.…	0	417	0	483	152	482	779	318	273	231	215	769	574	671	745	284	0	411	0	277	621	189	530	267	524	406	362	119	471	1595	332	379	226	0	470	0	563	229	727	326	177	348	162	346
12.615	315.051	[M-H]-	4.93	315.05074:2078 315.11123:30 315.13866:30 315.18585:46 316.00168:46 316.05698:638 317.00640:540 317.02536:271 317.04364:353	85.02848:64 93.01308:171 99.08036:140 102.99924:162 109.02852:240 112.98360:131 116.99465:196 123.00631:122 125.02148:125 128.99538:181 132.98829:109 135.00616:137 139.11168:158 141.01386:126 142.99240:153 147.00483:122 149.00152:151 154.99293:193 157.02812:107 160.98542:155 163.00144:152 165.01524:257 169.00810:191 171.10215:239 176.99568:168 178.99169:202 182.98663:229 186.99848:221 188.99671:9…	23	573	12	405	688	239	359	168	499	115	573	304	290	241	220	640	0	597	18	334	482	992	622	461	598	896	366	340	440	411	1302	126	726	24	471	0	666	957	701	1145	884	529	851	553
8.926	315.072	[M-H]-	22.46	315.07256:9981 315.11818:42 316.01502:106 316.07571:1450 317.00753:211 317.04143:63 317.07336:582 317.12337:64	87.00753:877 96.95905:48 99.00861:419 105.01847:1596 113.02130:31 119.05048:149 125.02361:993 128.99200:136 135.04436:4322 142.99153:24 147.02824:329 151.00371:2056 156.99464:65 163.03951:95 165.04060:7965 169.01392:1219 177.01550:11 179.03464:2378 201.02261:46 208.98618:23 219.12532:115 235.06258:9 305.07007:15	9	4446	12	4962	5781	1684	1521	3713	5189	671	3745	5966	588	4246	4915	1928	8	5332	13	716	2036	6508	2300	1254	5162	5145	5314	8885	3464	6731	4776	3989	5287	14	4406	12	3346	7341	3630	9301	8851	2066	7791	5371
8.533	315.073	[M-H]-	103.17	315.07165:33048 315.91986:42 316.02218:63 316.07457:4565 316.40931:42 316.45678:42 317.00595:367 317.07581:589	44.99841:115 81.03473:87 85.02991:121 107.04951:13 125.02423:5131 127.05175:224 131.07100:300 139.04164:57 148.98552:17 149.99695:2521 152.01154:17 164.99675:32 168.00645:11213 177.01750:15 179.10623:79 191.05505:167 202.99484:33 209.04478:48 223.02759:103 297.06213:867	6	23835	16	15435	25294	6551	5316	20757	16087	4068	31040	12292	2727	24687	12931	18852	8	26465	4	3060	7450	34945	12455	8672	25116	22787	23475	14090	36372	32376	18272	9724	28858	8	23250	16	33764	55667	39543	33854	26146	22778	50967	32889
7.828	315.073	[M-H]-	7.49	315.07208:4946 315.16684:41 315.87211:20 316.01336:41 316.03687:31 316.07501:684 316.15057:56 316.90757:20 317.01033:848 317.04749:97 317.07593:166 317.12688:41 317.16184:51	59.01341:180 71.01273:137 81.03439:90 85.02898:131 93.03302:186 96.95896:173 105.03403:74 109.02750:156 113.02092:99 116.99408:112 119.04960:188 125.00279:77 129.01681:138 137.02339:212 144.99204:77 153.01709:253 163.04020:77 169.00989:83 179.03489:99 183.02658:80 195.02926:108 211.05803:90	4	843	10	463	930	439	437	2862	642	404	1224	667	385	1084	691	1207	14	917	14	314	751	740	958	865	694	659	774	686	1456	507	636	472	477	9	786	18	746	785	894	940	885	563	797	1268
1.809	315.092	[M-H]-	33.49	315.09330:6643 315.15279:64 316.09606:692 316.99046:64 317.05600:2125 317.10641:835	44.99771:2333 57.03361:116 61.00956:687 75.00841:1432 89.02398:227 99.00810:1182 101.00456:1007 102.05531:248 113.02335:168 127.00058:75 128.03493:359 129.01814:768 135.02962:5255 143.01482:337 145.03024:249 152.99471:1182 157.03023:43 161.02579:1538 165.03957:614 168.04315:3355 171.00598:489 173.02550:65 191.03717:90 193.03621:48 219.03113:117 233.04720:306 242.08052:5340 249.04211:77 263.05859:…	0	6551	0	11813	7931	8635	10933	8512	9650	4777	4308	5024	3629	6524	5457	4444	3	7209	0	7508	13126	7640	10731	10373	7936	8663	4467	7447	7677	5502	7698	6366	4699	0	7204	0	5423	4330	4994	9048	4008	4295	4990	4456
8.824	315.109	[M-H]-	9.87	315.10786:2995 316.01365:45 316.06858:45 316.11079:620 316.18400:45 316.90931:30 317.00615:327 317.03919:45 317.06448:174 317.11225:163	44.99818:468 75.00558:90 94.99480:164 96.96020:171 107.01261:80 111.00485:138 117.01612:141 125.02474:84 129.01820:106 132.98805:109 137.00305:115 145.02792:125 147.00515:128 165.03919:119 174.99998:90 182.98640:80 191.05538:150 196.99958:83 207.05817:77 229.01300:136	10	1468	9	389	563	987	737	831	321	2396	1793	281	2204	1497	322	948	15	1512	8	1961	1922	928	2338	1536	987	978	1261	684	1702	1284	1702	1242	2022	15	1494	10	1772	1261	1314	1217	1235	1806	1448	2350
12.32	315.183	[M-H]-	9.05	315.18226:1376 316.01785:114 316.18500:297 316.91306:46 316.98330:91 317.00662:667 317.18505:91	39.00481:372 68.99491:131 71.01319:128 85.02915:483 92.99449:164 97.06551:179 108.98955:125 112.98349:157 116.99433:235 120.98975:135 128.99514:184 132.99013:122 137.09706:268 143.00988:167 147.00451:140 151.01544:141 154.99324:158 156.99130:128 161.00210:176 162.99906:174 166.99256:206 171.10221:991 172.99945:151 175.01724:214 179.01258:203 183.13941:242 185.11763:140 186.99783:176 191.01314:128…	22	431	20	119	415	143	156	634	116	1782	1268	368	1099	529	261	592	76	447	18	257	503	144	787	79	112	110	611	264	713	425	333	352	445	19	573	25	144	142	169	520	184	364	76	510
7.733	316.013	[M-H]-	74.03	316.01345:12885 316.07903:42 316.15152:93 316.18716:84 316.58875:17 317.01599:1270 317.05270:87 317.08739:84 317.11909:17 317.15473:42 317.19061:25 318.01092:585 318.05497:42 318.08548:46 318.11992:83	44.99804:638 72.99275:1373 80.96466:150 89.02399:200 95.01197:107 96.95923:774 99.00554:44 101.02330:321 111.00599:56 113.02348:63 119.03348:196 122.06219:9 128.03477:314 130.06573:943 132.04362:221 134.06009:97 136.07616:396 137.07822:52 144.04494:339 147.04428:515 154.99213:13 158.06076:781 164.07082:1833 174.05560:1925 180.98920:46 184.03934:169 190.04935:984 202.04962:350 208.09489:60 214.020…	3	3836	0	1045	976	1146	1319	558	689	1848	7367	6240	7834	5097	6526	5727	6	4010	3	1023	938	1211	1568	1263	993	955	7428	6256	4012	5211	4896	4429	6235	9	3911	1	940	1259	1616	1094	775	1181	1202	5001
9.322	316.085	[M-H]-	11.94	316.08542:2053 317.00808:849 317.02734:134 317.04808:101 317.08895:314 317.13112:67 317.15988:67 317.19529:168 318.05717:67 318.08292:168	44.99694:167 82.02780:151 89.02327:109 93.01443:138 96.95908:190 104.99380:103 109.02948:316 116.05015:128 119.04932:164 121.02638:152 125.02441:329 128.99483:96 133.02834:112 136.04660:205 139.04983:80 145.00978:103 149.02195:179 151.01763:147 152.00952:171 157.00838:122 161.02378:142 162.12746:149 164.06914:179 167.03390:122 175.07640:106 179.03532:251 188.04597:96 190.12347:142 197.00253:96 20…	0	533	0	160	228	200	169	151	165	146	748	760	433	515	897	855	0	510	0	188	390	158	224	165	137	208	712	440	626	604	729	478	845	0	421	0	202	158	222	257	118	254	133	720
[truncated: 6,218 more rows]
[truncated: 9 more columns]
