# Supplementary material for: Comparative Metabolomic Profiling of Resistant and Susceptible Coffea arabica Accessions to Bacterial Pathogen Infection
Source: Plants (Basel). 2026 Jan 9;15(2):216. doi: 10.3390/plants15020216 (PMC12844768; doi:10.3390/plants15020216)
Supplement: Supplementary file 1 [file plants-15-00216-s001.zip › Table S4.xlsx]

## Sheet: Legend
Supplemental Table. Untargeted metabolomic LC-MS/MS dataset acquired from Coffea leaves.
Table	Description	Extraction Method	Acquisition Type	Chromatography Type	Ion Mode
S4	LC-MS/MS RP positive dataset obtained after applying an automatic data curation using MS-CleanR. The annotation is not considered.	Chloroform/Methanol/Water	LC-MS/MS	Reverse Phase	Positive
Abbreviations	Full Name
R-None	Resistant leaves that underwent no treatment to avoid potential wounding from the infiltration process
R-Mock	Resistant leaves infiltrated with sterile distilled water
R-Pcg IBSBF	Resistant leaves infected by Pseudomonas coronafaciens pv. garcae (Pcg)
S-None	Susceptible leaves that underwent no treatment to avoid potential wounding from the infiltration process
S-Mock	Susceptible leaves infiltrated with sterile distilled water
S-Pcg IBSBF	Susceptible leaves infected by Pseudomonas coronafaciens pv. garcae (Pcg)
QC	Quality Control
IS	Internal Standard
S/N	Signal-to-noise
RT or Rt	Retention time
Mz	Mass-to-charge
HC or HILIC	Hydrophilic interaction liquid chromatography
RP	Reverse phase chromatography
Column Name	Description
Average Rt (min)	Average retention time
Adduct type	Complex formed during ionization to produce mass-to-charge value
Acquisition type	Column and polarity used for LC-MS/MS analysis
Metabolite name	Name of annotated metabolite
Formula	Chemical formula of annotated metabolite
Database	MS-FINDER spectral libraries that matched to the experimental spectra
Ontology	General compound class of the annotated metabolite
Total score	Retention time and/or spectral similarity to the reference spectrum. LC-MS/MS values range between 0-10. Higher values have higher spectral matching.
INCHIKEY	International chemical identifier of the identified metabolite
SMILES	String of molecular structure of the identified metabolite
S/N average	Average signal-to-noise for aligned feature, calculated by dividing the intensity by the root mean square of the noise
MS1 isotopic spectrum	Spectrum of precursor ions. Peaks are represented as A:B - "A" represents mass-to-charge and "B" represents intensity of ion
MS/MS spectrum	Spectrum of product ions from selected precursor ion. Peaks are represented as A:B - "A" represents mass-to-charge and "B" represents intensity of ion

## Sheet: Table S4
Table S4. LC-MS/MS RP positive dataset obtained after applying an automatic data curation using MS-CleanR. The annotation is not considered.
						Peak Intensity
Average Rt(min)	Average Mz	Adduct type	S/N average	MS1 isotopic spectrum	MS/MS spectrum	Blank-1	QC-1	IS-1	R-None-1	R-None-2	R-None-3	R-None-4	R-None-5	R-None-6	R-None-7	S-None-1	S-None-2	S-None-3	S-None-4	S-None-5	S-None-6	Blank-2	QC-2	IS-2	R-Mock-1	R-Mock-2	R-Mock-3	R-Mock-4	R-Mock-5	R-Mock-6	R-Mock-7	S-Mock-1	S-Mock-2	S-Mock-3	S-Mock-4	S-Mock-5	S-Mock-6	S-Mock-7	Blank-3	QC-3	IS-3	R-Pcg IBSBF-1	R-Pcg IBSBF-2	R-Pcg IBSBF-3	R-Pcg IBSBF-4	R-Pcg IBSBF-5	R-Pcg IBSBF-6	R-Pcg IBSBF-7	S-Pcg IBSBF-1
1.785	70.0641	[M+H]+	44.37	70.06476:3445 71.01370:1001 71.04832:2477 71.06904:143 71.08390:191 71.39260:96 72.05339:143 72.08134:143	31.03617:89 42.03389:574 53.03840:202 63.99749:112	117	760	73	713	300	871	1018	625	535	769	443	1127	1729	1803	971	563	92	1089	81	555	939	482	730	512	662	568	1277	303	848	2422	722	572	1607	65	720	61	1024	1073	1215	1062	570	1008	929	721
2.99	70.0649	[M+H]+	77.83	70.06498:5466 71.01203:24 71.04818:79 71.06764:195 71.08510:129 71.95087:63 72.04339:30 72.08061:57	31.01838:267 42.03422:320 44.97950:1376 46.99518:6820 47.97933:148 48.97492:1513 62.01830:836 63.99819:7358 64.96914:351 65.99377:310	95	860	65	471	316	1110	815	587	300	3554	853	288	2743	628	343	533	84	872	90	4684	1153	361	1747	719	310	326	326	262	410	510	687	453	284	94	760	62	608	328	448	388	268	977	412	235
1.934	70.0654	[M+H]+	78.94	70.06492:21294 71.04936:282 71.06849:904	39.02290:151 42.03403:372 46.99430:118 53.03836:139 55.05371:144	198	3942	71	2354	1710	5033	2398	2883	1834	5276	6119	2178	11181	4145	1813	2974	586	3467	81	4626	2941	2960	3951	2579	3231	2862	3130	2081	5005	4250	2731	3677	2495	186	4316	51	4688	3241	3783	1297	1919	3456	3224	2974
1.553	70.9798	[M+H-H2O]+	75.83	70.97920:3912 71.04803:184 71.86966:123 71.95130:5085 71.96972:352 72.01617:123 72.08093:16224 72.46878:184 72.61924:123 73.04600:246 73.06509:245 73.08447:997	39.02250:200 42.03398:403 49.98742:363 55.05414:115 60.51161:121	4	1070	8	1380	1118	859	1457	1204	1890	901	1087	1111	917	1360	2002	894	14	1569	31	927	1222	1291	771	873	1874	1799	1030	1146	1410	1115	1317	832	1167	0	1270	12	1060	1371	1293	1484	1242	1082	1468	965
1.754	71.0125	[M+H]+	23.64	71.01307:3100 71.03887:93 71.04861:1765 71.06742:185 71.08431:185 72.05099:139 72.07962:139 73.02849:723 73.04627:231 73.06532:185	31.03682:137 42.03401:383 46.99426:134 53.03837:178	28	758	21	690	579	778	620	856	586	800	616	454	1076	854	462	662	24	698	21	1005	611	511	609	743	526	627	446	527	528	572	446	525	552	17	541	14	559	495	608	517	382	567	599	520
4.62	71.0125	[M+H]+	96.79	71.01221:6603 71.08471:127 72.01551:293 73.01551:69 73.04589:156 73.06449:333	42.03391:237 46.99453:459	30	4818	22	5325	3589	5685	5654	4252	29	6367	5103	4410	6116	4653	68	4282	25	5255	23	6703	5808	29	5489	4822	5288	5292	4212	4994	26	3621	5244	4632	4290	9	5107	18	5564	5105	5874	5432	4496	6112	24	3886
4.85	71.0125	[M+H]+	74.61	71.01267:6200 71.04862:57 71.08567:276 72.01574:158 72.04368:57 72.08605:75 73.04632:151 73.06407:128	46.99507:462	29	233	28	342	213	340	374	257	4789	409	382	193	488	159	4724	204	24	265	19	372	452	5024	352	311	322	334	215	287	3956	134	262	244	156	16	363	19	314	281	294	331	237	342	5071	159
1.772	71.049	[M+H]+	22.1	71.04912:3424 71.06806:204 72.05130:204 72.08089:272 73.02840:1297 73.04620:204 73.06553:136	31.98881:134 42.03409:506 53.03860:373	80	845	98	949	666	925	1166	743	804	1010	886	792	1050	949	895	903	109	814	98	830	947	924	1321	804	815	759	770	838	1097	1292	777	867	737	52	744	84	1576	874	1016	703	631	791	1330	1560
1.548	71.9515	[M+H-H2O]+	157.55	71.95169:6195 72.08103:14403 72.10809:180 72.29592:180 72.48506:120 72.64775:120 72.93529:120 72.95088:180 73.06427:120 73.08378:527 73.53280:6157 73.69281:120 73.98485:3979 74.03328:898 74.05883:120	40.01729:65 40.98732:391 42.03448:627 49.98776:2067 54.49765:120 60.51201:462 72.08064:1408	871	3002	1936	4243	3288	1719	2161	2748	4778	1755	1986	3009	1550	3545	3783	1845	533	3166	1064	1425	2932	4538	1735	2754	4886	3550	3048	4774	4993	3698	2605	3075	3596	823	3627	2128	2878	3387	3289	4682	5191	2365	4587	3540
1.56	72.0805	[M+H]+	264.06	72.08053:32031 72.89439:123 72.98805:245 73.04595:306 73.06440:183 73.08387:1300 73.22929:123 73.28398:123 73.31048:245 73.42083:123 73.53142:4118 73.95486:184 73.98457:4745 74.01893:245 74.03262:822 74.06018:184 74.08076:123 74.10191:123	40.98708:565 42.03399:504 43.05416:61 49.98782:1348 55.05346:115 60.51201:424 72.08081:2037	46	15514	128	8529	3606	7806	6522	10920	7361	10072	23551	13524	16549	20658	10392	14974	134	15355	142	4757	730	8896	3214	5317	12422	11423	13866	8507	27563	28261	6236	17767	10622	119	15421	154	20221	8626	19519	1812	11224	18562	14803	22064
1.754	73.0276	[M+H]+	25.11	73.02765:1625 73.04610:229 73.06389:287 74.02396:363 74.06018:1521 75.04252:303	31.03650:128 39.02276:137 42.03390:481 53.03845:196	58	772	30	1052	780	1150	1227	950	741	1078	1051	568	690	871	628	833	43	883	33	1437	644	996	978	1015	660	802	722	578	1151	884	924	883	551	44	712	36	984	733	952	792	694	957	707	771
1.554	73.5322	[M+H]+	664.35	73.53221:7572 73.56603:170 73.76671:170 73.79566:170 73.81788:256 73.87023:256 73.87952:256 73.88918:170 73.98445:7767 74.00623:254 74.03303:1430 74.06009:170 74.28686:170 74.32467:256 74.37403:170 74.53079:2767 74.80762:170 74.88719:170 74.98510:1245 75.02701:170 75.12435:341 75.16270:170 75.24246:170	40.98730:671 42.03423:776 43.05386:137 49.98796:2491 55.51375:339 60.51201:468	0	3281	4	3556	3104	1969	2344	2390	1146	1410	3104	2885	2001	3553	1046	1730	0	3173	6	2323	4024	1223	1477	1984	3821	4904	2990	3260	934	3074	3952	2303	4025	0	3731	4	2958	3613	3280	4741	3799	3080	1354	2678
1.549	73.9844	[M+H]+	63.55	73.98467:8623 74.03247:714 74.05789:170 74.12568:170 74.50122:170 74.53139:575 74.90746:170 74.92555:113 74.98474:899 75.02419:170 75.03499:113 75.12077:113 75.51686:113 75.60231:113 75.74157:113 75.94421:227 75.98206:1068 76.06027:113	40.98688:410 42.03381:736 49.98762:2119 55.51423:288 60.51139:477 69.51705:140	4	3911	25	4864	4124	3262	3198	3009	4337	2645	4027	3355	2587	3417	3375	2803	22	3866	74	2914	5385	4076	2426	2747	4024	5317	3960	3558	3619	3524	4389	2753	4298	16	3778	24	3338	4672	3923	4938	3428	3150	4816	3399
1.747	74.0619	[M+H]+	17.94	74.05931:2187 74.09807:82 75.02494:124 75.04441:206 75.06462:124 76.07700:124	42.03401:411 53.03831:242	198	874	252	1014	459	852	809	484	864	848	800	713	1097	824	707	737	179	780	183	972	707	730	1358	862	852	630	743	527	972	839	544	1104	588	152	976	212	756	1269	798	435	577	666	961	593
9.002	77.0012	[M+H]+	65.84	77.00148:3991	42.03411:856 46.99470:196	0	1263	3	1112	1080	609	624	993	2478	294	1865	1134	720	1320	982	1535	3	1206	0	532	598	1532	851	634	1558	1400	1822	1414	1386	1454	1407	1048	1721	0	1237	0	1492	1586	1546	1982	1915	1475	1877	1788
7.584	77.0382	[M+H]+	56.07	77.03820:3459 77.33964:28 77.58436:28 78.04424:471 78.42029:43 78.78524:43 78.99650:28 79.02069:3822 79.05308:116 79.07443:42	42.03389:1024 46.99502:356	76	1189	79	760	862	537	654	920	760	547	1932	1212	1076	1449	1026	1472	62	987	39	452	793	863	896	431	662	1021	1169	824	1530	1148	1563	519	1139	53	962	48	1394	1254	891	1006	881	1200	967	1467
1.941	78.0321	[M+H]+	53.8	78.03211:4398 79.02112:377 79.03860:282 80.05024:282	42.03452:655 46.99224:92	5	656	4	915	788	660	663	589	593	680	655	575	745	514	519	745	1	788	4	853	683	666	730	780	755	940	461	731	651	742	727	642	469	6	670	3	869	743	696	572	784	719	505	1568
2.317	78.0322	[M+H]+	96.24	78.03215:6719 79.01974:257 79.04096:645 80.04868:605	42.03428:494	5	694	5	799	864	661	659	416	738	599	554	466	575	775	706	664	4	733	6	569	2213	1078	887	681	787	1274	489	504	448	541	928	689	518	8	666	0	622	875	1091	848	724	567	754	657
1.7	78.046	[M+H]+	412.18	78.04580:10433 79.02095:168 79.05457:168 79.99013:223 80.04857:168	30.00581:32 31.03756:1328 31.53189:12 31.98920:93 32.02153:152 38.00379:51 38.84977:11 40.96156:27 44.00849:77 44.97952:19 50.01569:25 53.03846:143 62.01969:6 63.99687:32	40	5041	29396	5652	6214	5184	6318	5396	6630	4619	5812	6047	4940	5825	6543	5503	37	6047	29970	4889	4743	7513	4182	6008	5527	6231	7131	6471	6472	6683	4910	5430	6822	30	5022	27995	5392	5781	5992	4715	6276	5164	5755	5729
2.701	78.7854	[M+H]+	636.36	78.78470:10462 78.81432:110 78.95713:110 79.00018:94 79.02156:1122087 79.18789:165 79.19886:165 79.21001:110 79.22626:110 79.25001:110 79.26418:221 79.27083:276 79.30487:110 79.33433:165 79.34136:276 79.35121:165 79.36757:220 79.38135:220 79.39484:220 79.40738:220 79.42528:220 79.45605:695 79.47645:736 79.51856:871 79.55410:602 79.58115:778 79.60039:1035 79.62200:335 79.63879:1570 79.64853:521 79…	46.99566:64476 47.25972:71 47.60424:196 47.70873:113 47.76819:120 47.87247:77 48.20728:93 63.99938:53741 64.22418:77 64.51524:415 64.70988:93 64.96980:864	0	3219	14	4564	3982	3990	5214	4121	4843	3474	3931	4505	4567	4234	5357	4273	0	3471	28	3704	3394	4583	4578	2999	4371	3665	4786	5449	5138	5465	5996	4248	4202	0	3912	21	3445	3612	5725	4163	3621	3641	5669	4128
2.511	78.7856	[M+H]+	843.07	78.78496:6880 78.79189:12897 78.80928:727 79.00145:229 79.02107:2251342 79.17566:401 79.27003:401 79.27544:401 79.30630:401 79.31505:535 79.32980:401 79.35195:268 79.36171:401 79.37050:401 79.39097:401 79.40707:724 79.41994:698 79.42848:668 79.43877:535 79.45712:1046 79.46728:937 79.48053:775 79.50600:2643 79.51771:1063 79.52739:1420 79.55007:2530 79.56622:1229 79.57827:1164 79.59678:1619 79.6205…	31.01835:2942 34.99515:8252 36.99028:464 44.97974:148485 45.33556:662 45.38757:729 45.47198:431 45.85256:474 45.98699:47003 46.40566:316 46.85670:3562 46.99747:280073 47.14107:396 47.18847:479 47.34531:3190 47.44027:1342 47.51102:1826 47.62621:858 47.65498:617 47.73821:847 47.82872:769 47.98191:11137 48.11655:559 48.20476:508 48.31034:470 48.38773:559 48.51856:444 48.60298:376 48.69376:325 48.830…	0	5881	22	6807	6130	6433	6071	6505	6354	6264	10028	8538	8321	6838	5770	7406	0	2322	44	7804	6048	7611	5581	5000	6269	7410	7153	6799	5869	7031	7134	6422	8466	0	7065	27	6917	7120	8076	6057	8200	7204	6239	6619
7.528	79.021	[M+H]+	91.53	79.02116:37860 79.05050:14 79.31170:20 79.33138:20 79.34527:14 79.37292:14 79.39845:14 79.42473:14 79.43687:20 79.45260:20 79.46415:14 79.48857:14 79.49979:27 79.51284:27 79.54101:27 79.55106:45 79.58127:20 79.60003:14 79.60755:14 79.61736:27 79.63655:27 79.66217:27 79.68038:27 79.69882:27 79.70907:14 79.71910:14 79.74049:20 79.76171:20 79.78551:20 79.79986:20 79.81066:14 79.81904:27 79.83955:20 …	44.97908:883 46.99561:3733 48.97391:1021 61.01017:346 63.99821:3264	174	11516	292	14391	11792	12511	12822	14977	17436	13888	15306	13316	14144	12687	14647	12695	296	11806	376	11770	11838	16611	11280	9281	13002	11405	12019	10173	17364	11401	10931	11374	11132	310	11691	330	12585	13070	12487	10558	11860	12721	16149	12182
4.098	79.0211	[M+H]+	91.02	79.02111:21532 79.05219:12 79.34212:12 79.39311:18 79.40857:18 79.41913:24 79.44311:18 79.45359:18 79.46601:12 79.49683:18 79.50858:12 79.54273:18 79.56404:12 79.58535:18 79.59890:18 79.63071:12 79.65515:12 79.68022:12 79.74402:18 79.78084:18 79.80750:12 79.81279:12 79.82569:12 79.83761:18 79.85706:12 79.87275:12 79.88718:12 79.92243:18 79.96502:12 80.00898:18 80.02303:407 80.05010:180 80.13260:1…	44.97956:415 46.99536:941 63.99748:1333	231	10531	288	9536	9394	10807	10632	13731	14141	11476	16246	11362	12700	10230	15278	11549	406	9798	347	9595	10812	12672	9579	9192	11143	9925	10092	9663	16321	9721	10850	11560	10082	260	10278	334	11548	11615	10070	10158	10895	11050	12681	10357
2.518	79.0212	[M+H]+	13052.2	79.02136:1847413 79.17272:406 79.19484:406 79.26953:541 79.28547:270 79.31786:406 79.32879:270 79.39164:405 79.40477:405 79.41056:676 79.42298:405 79.43643:405 79.44422:540 79.45982:704 79.47894:540 79.48956:405 79.49664:405 79.50596:968 79.51925:735 79.53381:702 79.55408:936 79.57059:675 79.58361:675 79.59701:1685 79.61342:675 79.62838:855 79.63811:675 79.64822:675 79.65589:675 79.67021:405 79.6…	31.01887:606 34.99524:2808 36.99098:361 43.97158:710 44.97989:49816 45.34669:637 45.41297:520 45.49838:370 45.85212:367 45.98727:15719 46.85655:2206 46.99692:262952 47.18798:425 47.39309:855 47.42483:895 47.64030:753 47.71161:403 47.79338:611 47.82018:312 47.89835:538 47.98275:8258 48.29166:480 48.33842:331 48.82923:1163 48.97601:36805 49.18463:281 49.72841:272 49.97403:810 50.97035:2289 61.01103…	189	1429662	4468	1487482	1716619	1528052	1633741	1840490	1763870	1694502	2007643	1845943	1856445	1741825	1679952	1740926	394	1712049	8150	1663744	1695625	1856073	1666424	1565284	1670679	1664755	1729831	1583617	1758000	1667820	1759798	1725879	1800001	435	1718852	3472	1745589	1801080	1845864	1654771	1701526	1695275	1614910	1775490
2.515	79.3973	[M+H]+	184.7	79.38843:392 79.39732:653 79.40621:392 79.42128:261 79.43284:653 79.44643:522 79.46058:1046 79.47643:1061 79.49116:861 79.50914:886 79.52774:735 79.53784:652 79.55109:1155 79.56243:707 79.57875:1690 79.59191:702 79.60134:677 79.61896:1619 79.62496:522 79.63345:522 79.64591:653 79.65734:522 79.67087:261 79.68961:656 79.69997:392 79.70989:522 79.72164:523 79.73832:523 79.75818:392 79.76648:392 79.7…	38.00394:124 44.97972:42410 45.35240:330 45.41708:347 45.45129:112 45.57661:208 45.85279:298 45.98699:22379 46.85661:1480 46.99763:76763 47.22385:250 47.35262:2028 47.60807:417 47.65775:435 47.85123:162 47.98361:2409 48.11703:371 48.25082:165 48.34940:206 48.49816:79 48.53781:129 48.65735:199 48.75222:214 48.83004:659 48.97573:47531 49.22601:200 49.36760:480 49.42836:448 49.46181:275 49.49992:233…	0	677	0	711	742	616	853	724	716	716	788	703	1004	694	490	640	0	898	0	564	774	484	882	580	728	596	758	787	889	716	609	795	923	0	685	0	812	910	761	652	620	336	768	505
2.507	79.4574	[M+H]+	234.22	79.45386:1738 79.46219:3346 79.46983:3314 79.48559:618 79.49510:434 79.51182:776 79.53283:2179 79.55034:596 79.56209:1333 79.57725:1512 79.58409:542 79.60091:1132 79.61917:550 79.62908:434 79.63945:558 79.65450:543 79.67012:543 79.67849:597 79.69036:767 79.69818:434 79.70375:435 79.71541:326 79.72786:656 79.74563:543 79.76022:434 79.76971:543 79.78419:656 79.79678:543 79.81690:602 79.83926:1394 7…	31.01833:1496 32.97918:410 34.99503:6029 36.99120:257 43.97113:497 44.97958:148542 45.36044:613 45.41458:628 45.53182:255 45.98699:46082 46.35814:255 46.85741:1555 47.18807:523 47.35722:4202 47.44401:1328 47.59167:361 47.65408:838 47.69578:522 47.76556:408 47.80692:533 47.87403:503 47.98424:6516 48.06281:425 48.18550:440 48.24228:426 48.29592:595 48.39249:479 48.44899:339 48.65251:383 48.72607:35…	0	2127	3	1032	1982	3274	1098	2654	1591	1241	2118	1510	1610	1635	1374	1528	0	1358	3	1424	1497	1646	2414	1027	1479	1470	1320	1146	1352	1554	1054	1323	1030	0	1256	0	2481	1725	1924	1337	1805	2250	1545	1246
2.496	79.4745	[M+H]+	276.94	79.47747:3149 79.48921:1669 79.50873:1878 79.52417:2262 79.53648:1746 79.55305:2627 79.58917:2070 79.60255:2991 79.61263:742 79.62361:645 79.64203:1737 79.66219:387 79.68873:688 79.71299:387 79.72695:767 79.73803:516 79.74628:983 79.75974:516 79.76873:645 79.78271:645 79.79637:387 79.80601:516 79.82107:645 79.83271:646 79.83964:855 79.85074:645 79.86911:516 79.88248:645 79.89956:646 79.90910:516 …	31.01810:959 31.97147:1124 34.99511:2739 44.97983:42732 45.33182:101 45.41174:232 45.58069:101 45.66376:93 45.85215:66 45.98697:12934 46.16026:64 46.55123:73 46.85693:1064 46.99765:37413 47.21217:121 47.35608:961 47.51051:883 47.57455:184 47.66127:174 47.67705:155 47.74993:86 47.78050:166 47.84981:340 47.96743:1940 48.12217:103 48.22161:101 48.33933:315 48.46765:124 48.60261:307 48.68224:116 48.9…	0	1845	0	892	1636	1625	1713	1496	2243	1491	1786	1486	1416	2657	1665	1484	0	2143	5	1993	1172	1396	1522	1680	1630	1617	1948	1548	1419	2308	1687	1628	1928	0	1618	0	1962	1771	2020	1407	1382	1983	1312	2044
2.515	79.507	[M+H]+	278.19	79.50769:5140 79.51960:1339 79.53501:1520 79.55439:1293 79.57857:2950 79.59625:2039 79.61533:1311 79.64125:867 79.66939:630 79.69426:4885 79.70113:909 79.71312:630 79.72820:631 79.74560:1180 79.75516:252 79.76049:378 79.76945:678 79.78301:654 79.79451:1724 79.80705:505 79.82007:505 79.82951:631 79.84998:505 79.86150:631 79.87310:379 79.88526:631 79.89455:379 79.90619:379 79.91636:379 79.92735:379…	31.97150:2264 32.97909:391 34.99529:7613 43.97190:296 44.97992:142072 45.24173:175 45.37545:676 45.41484:413 45.85345:684 45.98722:30588 46.36620:245 46.45097:185 46.58403:175 46.85801:1258 47.34869:2831 47.51261:817 47.62585:350 47.65148:305 47.66492:149 47.81124:416 47.96791:6508 48.12128:470 48.21823:315 48.36741:226 48.39505:186 48.46573:440 48.55555:304 48.64220:341 48.83019:966 48.97586:123…	0	1583	0	1066	1096	1754	2618	1438	1129	1993	1791	2285	1410	1874	1594	2243	0	1168	0	1547	804	1740	1819	685	1752	1316	1835	1843	1879	1227	2060	2762	2456	0	2659	0	1681	2016	2197	2902	1909	1539	823	1210
2.653	79.5464	[M+H]+	354.18	79.54640:1882 79.55763:403 79.56922:1084 79.57774:1166 79.59485:1283 79.60368:2848 79.61381:339 79.63291:347 79.64473:843 79.65718:339 79.67058:136 79.68729:641 79.69544:598 79.71433:272 79.72472:272 79.74350:416 79.75960:272 79.77214:136 79.78379:359 79.79632:340 79.81207:340 79.82510:340 79.83904:372 79.86379:347 79.88183:340 79.89581:204 79.89991:272 79.91110:340 79.92026:272 79.93020:204 79.9…	46.99612:262051 47.47640:477 47.55065:826 47.74616:400 47.85319:540 48.53899:277 48.82922:876 49.48331:408 63.99935:150026 64.53357:1961 64.89548:290 65.30656:287 65.40582:267	0	1095	0	1854	1223	1261	813	1559	1184	794	745	1264	1371	1795	1016	1287	0	648	0	1190	1128	2396	1629	1250	906	1527	2216	1547	1237	1795	1175	1574	1333	0	565	0	1418	1208	1064	1489	1107	1640	1568	1792
2.518	79.5574	[M+H]+	257.75	79.54512:4395 79.55646:2027 79.59647:1974 79.61188:830 79.63782:1226 79.65414:645 79.66163:645 79.68087:646 79.69362:1176 79.70288:516 79.71608:258 79.72158:646 79.73857:646 79.75008:517 79.77061:680 79.78400:2331 79.79398:646 79.80331:516 79.81422:646 79.82804:646 79.84092:809 79.85393:258 79.86794:517 79.89011:517 79.90121:517 79.91087:388 79.92146:258 79.93034:517 79.94329:388 79.95599:517 79.…	31.01784:2519 34.99526:6450 36.99096:452 43.97130:1052 44.97979:138653 45.35259:695 45.43102:483 45.64781:252 45.71763:255 45.85175:497 45.98707:39460 46.34662:283 46.85695:2715 46.99781:248451 47.18835:381 47.34603:3267 47.51220:853 47.64946:702 47.77071:594 47.83557:780 47.98589:10349 48.10831:473 48.17152:539 48.32699:528 48.35458:340 48.45451:323 48.58369:423 48.65699:436 48.82958:1229 48.975…	0	1190	0	1390	1713	1410	1729	2118	996	1357	1838	2142	1466	1891	823	1733	0	1666	9	1590	1115	1380	1449	1272	1212	1366	2468	1498	842	1918	2343	1879	3041	0	2858	0	1736	2130	2440	1643	1776	1975	1732	1242
2.508	79.5815	[M+H]+	285.37	79.57137:4013 79.58879:806 79.60206:1563 79.64754:1976 79.66247:955 79.67283:692 79.69263:1445 79.71382:415 79.71894:277 79.72895:415 79.73913:1660 79.76112:692 79.77089:415 79.77861:1175 79.78746:415 79.79920:554 79.81428:416 79.82210:416 79.83110:416 79.84172:693 79.84807:416 79.85762:554 79.86915:277 79.88258:554 79.89293:1423 79.90618:416 79.92408:693 79.93501:554 79.94432:554 79.95766:277 79…	31.01814:1643 34.99530:5770 43.97092:1033 44.97970:141118 45.26367:249 45.30140:271 45.32931:394 45.44793:468 45.50763:329 45.63715:249 45.98721:29832 46.31760:277 46.85816:2621 47.35335:553 47.51302:2190 47.71515:824 48.21290:307 48.30408:399 48.36646:391 48.40042:281 48.43828:298 48.97579:98863 49.12321:286 49.38555:452 49.49163:418 49.59091:491 49.81916:387 49.97360:1122 50.21264:357 50.38841:…	0	1770	0	2049	1130	1803	1340	1362	1676	813	2004	671	1833	1846	2344	730	0	1369	3	1016	1390	1505	1812	1436	1942	1508	1017	2325	1181	1360	1341	2008	2052	0	2144	0	1143	1252	1299	851	1045	613	1189	2578
2.513	79.6035	[M+H]+	318.01	79.59584:1999 79.60346:2802 79.62570:814 79.64093:887 79.65427:1558 79.66736:326 79.67465:434 79.67844:217 79.68984:1448 79.70946:326 79.72227:908 79.73995:544 79.75116:326 79.76985:435 79.78866:552 79.79860:435 79.81190:435 79.81601:595 79.82068:326 79.82981:326 79.84061:435 79.85407:326 79.85986:544 79.86712:435 79.88006:435 79.89821:435 79.90887:435 79.92498:544 79.93336:326 79.94347:568 79.95…	31.97187:2387 34.99527:6885 43.97195:757 44.97986:147019 45.37056:766 45.85094:304 45.98720:42936 46.37861:354 46.57156:239 46.85716:2805 46.99786:229406 47.18715:456 47.34951:3187 47.45405:1963 47.50021:1693 47.57420:778 47.65701:614 47.72725:803 47.76305:500 47.84790:725 47.96770:6626 48.09328:546 48.18657:592 48.26738:588 48.37525:506 48.48921:459 48.53382:305 48.75712:382 48.97593:112483 49.1…	0	1990	0	888	2087	1582	1625	2028	930	1753	1564	2319	1829	2080	1344	2459	0	976	0	1460	2080	2418	1093	1694	1682	2197	1970	1941	1824	1677	1365	1717	1849	0	1987	0	2472	2150	2182	1783	1670	1910	3023	1751
2.513	79.6401	[M+H]+	406.73	79.63747:1489 79.64642:13839 79.66640:504 79.67715:679 79.68990:687 79.70790:379 79.71894:670 79.72989:379 79.74543:632 79.75760:505 79.76872:253 79.78090:632 79.79509:505 79.80649:756 79.82262:505 79.83714:505 79.85016:379 79.85749:379 79.87126:505 79.88115:505 79.90338:505 79.92765:505 79.93739:505 79.94571:379 79.96226:632 79.98171:379 79.99481:378 80.00166:497 80.02351:34915 80.04613:498 80.0…	31.97160:2854 34.99509:5796 36.99013:562 43.97115:1088 44.97970:149062 45.32469:631 45.41561:673 45.68965:245 45.98718:40626 46.26024:242 46.40003:281 46.85718:1672 47.18803:231 47.35839:2749 47.46814:1539 47.55313:213 47.65333:573 47.79413:475 47.96700:5613 48.08011:197 48.15725:479 48.24270:368 48.29255:344 48.33218:312 48.43500:505 48.53562:361 48.61219:490 48.83035:441 48.97585:131235 49.2474…	0	1275	0	1829	1513	1316	1266	882	1880	1662	1382	1845	1333	1534	1161	1737	0	1385	3	1771	2526	1282	2159	1287	1459	1052	5189	1371	1602	1170	1313	1602	1807	0	1410	0	1575	2062	2213	1249	1400	2298	1345	1546
2.515	79.6602	[M+H]+	188.88	79.65084:540 79.66021:3766 79.67034:541 79.69022:1131 79.70778:406 79.73403:2946 79.74947:676 79.76358:406 79.77999:1612 79.78440:888 79.80055:406 79.82174:406 79.83191:406 79.84052:541 79.85593:541 79.86869:541 79.88256:541 79.89165:541 79.90329:676 79.92216:406 79.93035:271 79.94937:406 79.96183:271 79.97344:406 79.98456:406 79.99699:269 80.02362:35088 80.04054:1173 80.05322:541 80.06510:541 80…	34.99531:6904 36.99063:407 44.97985:12578 45.85131:556 45.98712:402 46.85726:298 46.99768:253576 47.34396:2525 47.51142:1469 47.68247:633 47.84795:705 47.96695:920 48.15114:492 48.37433:462 48.60694:433 48.97598:13196 49.28678:326 49.42980:271 49.75605:332 61.01096:33507 62.01828:17481 62.99037:3195 63.80774:2653 64.00112:204831 64.42456:2220 64.76930:596 64.83269:587 65.56669:459 79.02137:61009 …	0	882	0	1004	1002	1346	788	994	928	590	1152	750	1076	1019	685	990	0	738	3	890	1077	759	720	564	870	1218	583	660	1484	931	836	645	782	0	615	0	741	876	601	697	761	921	1248	682
2.502	79.6943	[M+H]+	249.47	79.69426:4885 79.70113:909 79.71312:630 79.72820:631 79.74560:1180 79.75516:252 79.76049:378 79.76945:678 79.78301:654 79.79451:1724 79.80705:505 79.82007:505 79.82951:631 79.84998:505 79.86150:631 79.87310:379 79.88526:631 79.89455:379 79.90619:379 79.91636:379 79.92735:379 79.94605:379 79.96511:379 79.97827:505 79.99170:252 80.00415:497 80.00875:495 80.02366:30383 80.04546:625 80.05661:252 80.0…	31.97150:2506 32.97909:334 34.99529:8271 36.99090:332 43.97190:877 44.97992:142307 45.24173:179 45.37545:676 45.41484:403 45.85345:684 45.98722:27430 46.36620:245 46.58403:175 46.85801:2635 46.99757:201 47.34869:2624 47.51261:1048 47.62585:420 47.65148:341 47.66492:193 47.81124:616 47.96791:6843 48.12128:551 48.36741:182 48.39505:232 48.46573:383 48.55555:250 48.64220:211 48.83019:1023 48.97586:1…	0	1455	0	1225	864	1348	1766	1168	1023	2011	1339	1692	1229	1343	1800	1355	0	2227	3	1701	1420	1100	969	1368	1535	1081	1885	1826	1378	1783	1562	2224	1400	0	1068	3	1801	1287	1239	1006	1590	1239	1232	1233
2.505	79.7171	[M+H]+	158.26	79.70515:2004 79.71329:403 79.71749:403 79.72287:538 79.73615:538 79.74510:672 79.75766:538 79.77141:269 79.78240:996 79.78848:672 79.79940:403 79.80967:403 79.82143:403 79.82974:403 79.83677:269 79.84675:538 79.85377:538 79.86769:403 79.87646:538 79.88435:538 79.89437:403 79.90821:538 79.91689:269 79.93291:538 79.94747:403 79.95799:403 79.96625:403 79.97430:538 79.98718:538 79.99618:532 80.02324…	31.01839:1095 34.99537:7179 36.99128:310 44.97979:141886 45.35793:656 45.52552:306 45.85133:146 45.98696:35319 46.21732:159 46.32418:233 46.47197:335 46.85691:1231 46.99758:230 47.13113:487 47.18720:658 47.25127:165 47.35908:2794 47.46046:1018 47.54971:1176 47.65554:1271 47.73008:438 47.84945:236 47.97611:7613 48.12193:597 48.27376:397 48.41331:354 48.64787:465 48.82923:1553 48.97600:118129 49.25…	0	630	0	1184	1105	840	1250	720	418	1314	1213	919	787	818	651	607	0	427	0	817	626	652	595	866	1142	721	711	684	408	837	549	1450	729	0	701	0	1241	1161	550	685	622	615	179	619
2.503	79.734	[M+H]+	247.13	79.73403:2946 79.74947:676 79.76358:406 79.77999:1612 79.78440:888 79.80055:406 79.82174:406 79.83191:406 79.84052:541 79.85593:541 79.86869:541 79.88256:541 79.89165:541 79.90329:676 79.92216:406 79.93035:271 79.94937:406 79.96183:271 79.97344:406 79.98456:406 79.99699:269 80.02362:35088 80.04054:1173 80.05322:541 80.06510:541 80.07489:406 80.08584:406 80.10920:271 80.12195:406 80.14056:541 80.1…	34.99531:6904 36.99063:407 44.97985:12578 45.85131:556 45.98712:402 46.85726:298 46.99768:253576 47.34396:2525 47.51142:1469 47.68247:633 47.84795:705 47.96695:920 48.15114:492 48.37433:462 48.60694:433 48.97598:13196 49.28678:326 49.42980:271 49.75605:332 61.01096:33507 62.01828:17481 62.99037:3195 63.80774:2653 64.00112:204831 64.42456:2220 64.76930:596 64.83269:587 65.56669:459 79.02137:61009 …	0	850	3	846	1472	931	1228	832	996	1493	1064	982	993	972	1061	788	0	878	0	1119	1016	1135	1329	1518	971	706	824	1125	1642	879	1158	1382	1001	0	994	0	1010	1313	928	942	1072	917	619	1325
2.525	79.816	[M+H]+	206.06	79.80483:684 79.81201:1831 79.82086:610 79.83126:673 79.84497:611 79.85560:366 79.87741:366 79.89555:489 79.90450:366 79.91440:1437 79.92810:366 79.93767:489 79.95110:489 79.96222:611 79.97231:611 79.98790:244 80.00811:480 80.02368:28987 80.04118:480 80.05405:366 80.07199:611 80.08086:244 80.10223:244 80.12548:244 80.14884:367 80.15880:367 80.16424:244 80.17011:489 80.18065:244 80.19092:489 80.20…	31.01825:912 34.99511:651 36.99044:500 43.97120:837 44.97967:42838 45.40206:723 45.85124:413 45.98706:13511 46.85704:941 46.99709:270090 47.18741:407 47.51067:499 47.69719:759 47.76121:642 47.86129:802 47.98471:4362 48.11058:429 48.21671:380 48.57731:295 48.83022:624 48.97583:39980 49.51952:385 49.97409:1059 50.97037:2911 59.96595:475 61.01071:6135 62.01879:5639 62.99019:12157 63.80743:908 64.000…	0	800	0	622	968	665	1243	1700	783	758	685	644	692	663	895	462	0	690	0	706	825	1025	920	951	1005	1101	691	761	437	1631	865	703	554	0	1013	0	883	1104	932	647	564	886	1006	813
2.5	79.854	[M+H]+	277.28	79.85398:4327 79.86412:434 79.87754:543 79.88596:326 79.89218:326 79.90730:326 79.91579:839 79.92590:326 79.93510:543 79.95282:435 79.96607:543 79.97845:326 79.98599:326 79.99691:427 80.02346:29092 80.03981:426 80.04584:428 80.05800:326 80.07023:326 80.08284:435 80.09039:326 80.09806:217 80.10496:326 80.11706:543 80.12576:326 80.13878:834 80.15936:435 80.17826:660 80.19468:326 80.20814:435 80.221…	31.01833:1496 32.97918:410 34.99503:6029 36.99120:257 43.97113:497 44.97958:148542 45.36044:613 45.41458:628 45.53182:255 45.98699:46082 46.35814:255 46.85741:1555 47.18807:523 47.35722:4202 47.44401:1328 47.59167:361 47.65408:838 47.69578:522 47.76556:408 47.80692:533 47.87403:503 47.98424:6516 48.06281:425 48.18550:440 48.24228:426 48.29592:595 48.39249:479 48.44899:339 48.65251:383 48.72607:35…	0	841	0	553	1669	1930	564	693	695	854	1875	1029	850	620	911	671	0	689	5	527	1295	862	547	827	1165	1117	773	568	583	878	923	762	878	0	1022	0	480	1258	355	1166	631	674	562	1026
2.502	79.8908	[M+H]+	220.4	79.86979:535 79.87911:1835 79.90271:401 79.91372:401 79.92347:535 79.93484:765 79.95477:401 79.96706:401 79.97467:401 79.99260:535 80.00764:1278 80.02364:33177 80.06265:669 80.07085:401 80.08839:402 80.10717:268 80.12445:402 80.13625:402 80.14991:268 80.16351:535 80.17770:401 80.18823:401 80.19865:535 80.21647:535 80.22929:535 80.23766:535 80.24978:401 80.25940:535 80.26897:268 80.27457:535 80.28…	31.01799:2651 32.97908:843 34.99531:7013 36.99112:423 43.97113:987 44.97973:134138 45.32241:485 45.38378:559 45.41286:301 45.85223:423 45.98699:41757 46.85692:2755 46.99779:264667 47.18796:591 47.34183:2544 47.49633:1611 47.66196:807 47.69593:527 47.78431:708 47.86949:682 47.96700:7090 48.11614:505 48.17192:548 48.22749:496 48.30600:524 48.36973:336 48.43248:321 48.51192:459 48.64466:362 48.75383…	0	932	0	902	1062	744	1000	881	1189	638	926	860	1123	830	1047	723	0	551	0	990	869	923	1169	883	669	757	979	709	979	901	711	612	1602	0	1090	0	823	528	1012	822	977	978	625	747
2.505	79.9095	[M+H]+	222.71	79.91113:2356 79.92097:415 79.93476:1194 79.94738:415 79.95427:692 79.96409:415 79.97508:553 79.98389:415 80.00368:548 80.02393:34274 80.04025:407 80.04669:548 80.06333:415 80.07381:554 80.08574:415 80.10354:554 80.12038:415 80.13048:554 80.14062:277 80.15541:553 80.17342:553 80.18793:415 80.20611:553 80.21528:415 80.22529:415 80.23625:277 80.24083:415 80.25101:415 80.26246:415 80.26663:415 80.28…	38.00216:124 44.84689:276 44.97978:42410 45.40278:358 45.85137:296 45.98684:22379 46.31791:101 46.42439:118 46.53326:116 46.85700:1473 46.99746:76763 47.21980:225 47.34628:1808 47.51334:783 47.54849:746 47.59242:365 47.71353:308 47.86021:240 47.98542:2446 48.09170:278 48.13943:272 48.26903:235 48.40422:235 48.65702:183 48.72999:236 48.83135:640 48.89396:100 48.97572:47531 49.13065:88 49.24012:105…	0	733	0	678	743	1331	746	950	843	825	1183	522	1607	697	766	1006	0	713	0	678	545	723	616	809	748	799	935	737	782	842	682	672	754	0	1277	0	821	886	720	600	812	920	420	694
2.495	79.9307	[M+2H]2+	207.59	79.92477:374 79.93068:2192 79.94804:374 79.95808:499 79.96647:671 79.97844:250 79.98598:374 80.00119:368 80.02352:35607 80.05045:374 80.06339:375 80.07802:375 80.08628:624 80.11686:250 80.12708:375 80.15043:375 80.16764:250 80.17358:624 80.18312:499 80.20791:703 80.22172:250 80.22876:375 80.23883:250 80.25458:499 80.26824:499 80.29590:374 80.30590:662 80.31552:624 80.33241:624 80.35864:375 80.381…	31.01794:2976 32.97930:729 34.99540:7455 36.99115:468 43.97114:1125 44.97973:150839 45.35006:666 45.41451:619 45.57106:245 45.74293:175 45.85131:596 45.98713:44862 46.49780:220 46.85648:2055 47.18790:342 47.22371:318 47.35729:3124 47.53037:1635 47.66053:577 47.85322:737 47.98426:8732 48.07491:481 48.19988:537 48.27318:553 48.37732:452 48.54437:458 48.63117:436 48.74036:332 48.83055:909 48.97580:1…	0	454	0	864	626	1192	901	550	698	773	898	705	724	735	756	751	0	1040	0	1112	719	1007	944	969	1230	707	630	817	1136	625	718	1126	950	0	1112	0	866	994	1011	526	744	812	820	855
2.495	79.9473	[M+H]+	164.81	79.94726:3270 79.95985:502 79.97856:502 79.99894:500 80.00422:492 80.02348:32316 80.05138:501 80.07329:502 80.08203:502 80.10348:1264 80.11656:377 80.12633:377 80.14910:502 80.15691:502 80.16616:377 80.17577:251 80.18442:502 80.19889:251 80.21477:628 80.22731:502 80.23928:377 80.25249:628 80.26346:502 80.27343:502 80.28503:377 80.30659:251 80.33292:377 80.34738:628 80.35883:377 80.36903:502 80.37…	34.99518:713 36.99085:493 44.97983:32074 45.45687:300 45.85135:413 45.98699:10770 46.85668:609 46.99732:270090 47.14725:292 47.18831:322 47.51230:332 47.62188:337 47.67425:825 47.70021:365 47.76828:584 47.83701:467 47.88490:468 47.92167:358 47.96766:1991 48.29987:314 48.70658:379 48.83024:929 48.97591:35379 49.37738:288 49.97346:950 50.97007:2375 59.96592:427 61.01089:5355 62.01850:4489 62.99036:…	0	797	0	819	713	590	810	1253	604	678	1174	878	834	680	720	540	0	1086	0	566	574	481	561	741	635	796	758	633	640	747	610	676	694	0	877	0	922	581	760	822	778	561	782	678
2.536	79.9727	[M+H]+	125.39	79.97268:1244 79.98086:475 79.99728:475 80.01096:2037 80.02352:30623 80.04707:472 80.06195:476 80.08174:476 80.09613:357 80.10384:238 80.13011:476 80.14192:357 80.15376:475 80.16548:594 80.17604:475 80.18522:357 80.20443:475 80.21341:594 80.22172:475 80.23309:475 80.24581:476 80.25620:357 80.26731:238 80.28540:476 80.29324:357 80.30283:476 80.31378:357 80.32399:476 80.33291:357 80.34226:357 80.35…	31.01812:2377 34.99534:7876 44.97992:156115 45.34475:656 45.41168:540 45.48703:325 45.64215:204 45.85285:480 45.98729:45402 46.28028:220 46.40791:271 46.49482:201 46.54337:274 46.85780:3328 47.12753:248 47.18816:187 47.35597:3436 47.49435:1309 47.78921:709 47.82357:422 47.88421:266 47.98000:11411 48.09601:480 48.13697:398 48.20109:519 48.31799:515 48.40131:452 48.48043:446 48.53440:395 48.70728:3…	0	643	0	806	870	659	579	520	1009	803	703	730	538	927	651	623	0	624	0	834	626	1023	694	760	707	703	788	749	667	634	609	669	990	0	688	0	749	538	557	762	810	658	629	1096
2.504	80.0239	[M+H]+	590.96	80.02385:43684 80.04085:684 80.05235:697 80.06114:558 80.07694:419 80.09202:279 80.10495:279 80.10859:419 80.12080:419 80.14068:419 80.15117:558 80.16959:419 80.18630:558 80.19849:558 80.21697:419 80.22417:558 80.23515:419 80.25139:279 80.25699:1766 80.27463:279 80.28917:419 80.30568:558 80.31472:558 80.34451:558 80.35049:279 80.36119:419 80.37476:558 80.38791:558 80.39837:419 80.40936:419 80.423…	31.97184:1596 32.97951:273 34.99507:3711 36.99106:160 44.97981:59669 45.34948:434 45.41216:334 45.56935:157 45.85313:172 45.98718:19290 46.59423:154 46.85722:1349 47.18787:137 47.34504:1682 47.44122:662 47.49397:291 47.55142:305 47.65829:96 47.68982:79 47.82500:226 47.97587:3709 48.16205:270 48.20796:191 48.25397:208 48.34582:127 48.56081:143 48.68217:156 48.83033:323 48.97593:51288 49.21830:180 …	2	26998	102	29142	26795	29896	29292	29383	26535	30661	32265	29047	32420	29381	28587	27440	22	30645	155	28117	27801	29481	26469	27298	30843	28983	29088	29559	30349	25990	27876	33041	29187	22	29551	90	27721	29500	30304	26282	27569	28440	27965	31114
2.515	80.137	[M+H]+	299.53	80.13016:646 80.13698:1966 80.15651:388 80.17689:258 80.19166:646 80.20063:517 80.22262:388 80.23284:388 80.23891:388 80.24817:388 80.26015:388 80.27435:388 80.28185:517 80.29314:388 80.30559:388 80.32069:388 80.33677:517 80.34665:388 80.37797:258 80.38678:258 80.39370:258 80.40630:258 80.41637:646 80.43274:388 80.45684:517 80.49048:388 80.50157:388 80.51167:388 80.52537:388 80.53300:388 80.55558…	31.97160:2805 32.97918:729 34.99529:7455 36.98993:468 43.97153:1125 44.97975:150839 45.33025:654 45.42818:693 45.57461:242 45.63926:188 45.85124:596 45.98709:44862 46.32978:172 46.40375:268 46.64554:172 46.85675:2055 47.18803:342 47.35942:3233 47.51365:1477 47.59390:248 47.73548:321 47.81397:754 47.89625:748 47.98684:8765 48.07617:493 48.13101:497 48.19619:534 48.24754:585 48.43921:410 48.59111:3…	0	530	0	638	622	611	455	439	584	619	738	663	693	421	752	429	0	500	3	490	725	777	682	404	1008	566	535	615	516	598	668	421	461	0	405	0	455	411	496	437	509	623	554	554
2.475	80.1702	[M+H]+	383.87	80.17016:3447 80.17820:258 80.18612:258 80.20085:387 80.21077:517 80.22521:517 80.24343:258 80.25068:388 80.26557:387 80.27417:258 80.28342:517 80.30164:387 80.31330:387 80.32039:387 80.33473:517 80.35100:517 80.36219:516 80.37770:387 80.39208:387 80.39961:258 80.40810:646 80.41903:258 80.43022:646 80.44379:517 80.45808:517 80.46901:646 80.47980:517 80.49156:517 80.49950:387 80.51634:258 80.53255…	31.01810:959 31.97147:1124 34.99511:2739 44.97983:42732 45.33182:101 45.41174:232 45.58069:101 45.66376:93 45.85215:66 45.98697:12934 46.16026:64 46.55123:73 46.85693:1064 46.99765:37413 47.21217:121 47.35608:961 47.51051:883 47.57455:184 47.66127:174 47.67705:155 47.74993:86 47.78050:166 47.84981:340 47.96743:1940 48.12217:103 48.22161:101 48.33933:315 48.46765:124 48.60261:307 48.68224:116 48.9…	0	1026	0	708	778	924	765	742	1249	803	592	595	924	564	566	974	0	718	3	597	847	835	441	742	686	736	755	502	480	830	610	647	650	0	746	0	650	590	540	539	815	676	499	644
2.515	80.1975	[M+H]+	388.15	80.18968:263 80.19747:3901 80.20381:526 80.21528:526 80.22801:658 80.24027:395 80.25649:526 80.27418:526 80.30280:658 80.30971:395 80.34118:263 80.35974:526 80.36793:395 80.39722:395 80.42274:395 80.43516:395 80.45824:526 80.46741:395 80.48626:526 80.49606:263 80.50935:395 80.52159:263 80.53454:658 80.54868:395 80.56633:263 80.58082:263 80.59328:395 80.62380:395 80.65394:1105 80.66674:395 80.6853…	31.97141:1637 33.98728:522 34.99513:3499 36.99069:281 43.97158:476 44.97986:81217 45.36860:572 45.46458:242 45.59250:126 45.68240:174 45.85153:247 45.98718:23876 46.36585:140 46.44457:148 46.59179:119 46.71034:124 46.85715:1563 46.99771:69047 47.18801:256 47.35868:1938 47.44084:537 47.65830:284 47.74246:230 47.83775:328 47.89924:225 47.98087:5600 48.06754:153 48.10287:154 48.14207:138 48.25726:26…	0	766	0	875	503	423	886	828	739	959	732	720	833	984	556	764	0	595	0	595	769	791	669	393	525	583	551	383	697	617	568	770	854	0	754	0	751	791	721	517	600	412	732	642
2.495	80.2484	[M+H]+	215.85	80.24118:433 80.24835:2169 80.27119:289 80.28564:289 80.29882:722 80.32338:433 80.33840:433 80.35606:578 80.36800:433 80.38329:578 80.39891:722 80.41925:1286 80.44336:433 80.45191:722 80.46963:434 80.48619:289 80.50181:433 80.52123:578 80.53992:578 80.55240:433 80.56895:433 80.57516:289 80.59087:433 80.61495:434 80.62378:434 80.63133:578 80.63981:289 80.65289:289 80.66266:433 80.69558:578 80.7058…	34.99530:8574 36.99106:673 44.98007:134572 45.16849:194 45.33546:672 45.35822:279 45.40192:597 45.52414:271 45.63878:277 45.85191:322 45.98752:46186 46.23650:153 46.33682:161 46.57898:223 46.85739:3431 47.18771:216 47.24263:141 47.34251:3348 47.51324:1556 47.62438:609 47.68991:422 47.83558:444 47.87068:446 47.91752:335 47.98398:7864 48.28064:143 48.36458:429 48.42242:504 48.54249:411 48.61752:318…	0	419	0	547	512	763	600	719	550	627	857	811	872	793	629	522	0	662	0	504	501	734	492	744	594	531	623	394	591	525	893	1158	420	0	625	0	1303	480	446	501	450	871	622	688
2.474	80.321	[M+H]+	200.31	80.32098:2306 80.33169:345 80.35046:576 80.35927:346 80.36986:576 80.38427:1405 80.38950:230 80.39918:346 80.41300:461 80.42350:230 80.43130:461 80.43998:346 80.45409:345 80.45917:461 80.47029:576 80.47942:461 80.48769:346 80.49291:230 80.50180:461 80.51160:346 80.52538:461 80.53984:617 80.54794:461 80.56839:346 80.59314:461 80.60243:461 80.62021:576 80.63332:230 80.64074:461 80.64901:346 80.6790…	32.97917:777 34.99538:5835 36.99040:574 44.97959:149062 45.16866:179 45.30911:492 45.35916:730 45.41142:663 45.57850:274 45.85044:562 45.98715:40267 46.36610:210 46.39182:169 46.44296:284 46.85770:1611 47.18787:204 47.35950:2611 47.47514:1618 47.51149:661 47.61199:351 47.66489:431 47.82332:313 47.92483:318 47.98578:7382 48.08937:197 48.14063:411 48.27346:324 48.43995:540 48.53483:279 48.72493:206…	0	833	0	581	593	396	492	546	666	753	706	553	531	582	795	566	0	754	0	461	550	793	946	417	625	458	1015	457	472	569	688	715	527	0	432	0	679	512	702	543	809	1060	563	540
2.495	80.338	[M+H]+	129.65	80.32929:420 80.33796:1355 80.34449:561 80.36060:420 80.37345:280 80.38370:701 80.39800:280 80.44460:280 80.45483:701 80.47273:421 80.50204:280 80.51641:420 80.52769:701 80.54058:701 80.56024:561 80.58447:280 80.59193:701 80.60020:421 80.61335:561 80.62415:421 80.65218:280 80.67421:280 80.68976:421 80.69725:561 80.70853:561 80.71966:280 80.72998:421 80.74528:280 80.77264:561 80.78049:866 80.80831…	31.01854:2807 34.99533:7090 36.99072:635 43.97138:1156 44.97999:124712 45.35825:633 45.41268:475 45.85188:439 45.98718:40161 46.85658:3405 46.99801:259228 47.18827:528 47.35002:3152 47.47273:1398 47.55553:1124 47.63144:748 47.70095:806 47.77969:577 47.85570:556 47.98610:8902 48.13525:589 48.21808:483 48.29399:477 48.38973:412 48.50281:432 48.68730:335 48.77017:422 48.83016:798 48.97595:118805 49.…	0	632	0	799	769	621	543	755	540	515	801	586	703	602	793	708	0	443	0	529	464	693	554	639	725	444	678	397	736	697	933	796	593	0	706	0	511	657	720	330	1328	1048	622	1034
2.475	80.3775	[M+H]+	166	80.37748:2686 80.38805:397 80.40284:397 80.41250:265 80.41776:529 80.46223:529 80.47412:397 80.48406:529 80.50041:265 80.52372:265 80.54322:529 80.56741:529 80.59199:529 80.60767:397 80.62183:529 80.63086:397 80.63906:397 80.65319:397 80.66180:397 80.67472:265 80.68636:397 80.71411:530 80.72186:397 80.73294:397 80.74250:397 80.76314:397 80.77907:397 80.80145:397 80.81848:397 80.83480:397 80.84348…	34.99515:5564 36.99042:418 43.97173:1253 44.97974:120538 45.34546:650 45.36683:279 45.48834:344 45.85230:478 45.98724:42762 46.85799:3244 47.22734:440 47.35622:3668 47.51195:1578 47.82790:615 47.91539:542 47.98427:10266 48.09275:261 48.16498:472 48.20646:311 48.27053:382 48.33925:576 48.44178:484 48.57855:399 48.83046:946 48.97589:122557 49.17213:280 49.40014:802 49.48666:736 49.72909:440 49.9733…	0	704	0	529	595	582	436	431	335	587	728	510	670	650	544	478	0	970	0	506	709	548	775	783	407	975	794	595	608	1037	806	778	604	0	769	0	571	586	509	1176	479	710	1014	756
2.496	80.5232	[M+H]+	165.92	80.51510:381 80.52323:636 80.53020:381 80.54726:508 80.55969:508 80.57268:254 80.58867:636 80.59811:636 80.61454:508 80.64030:381 80.66251:509 80.69133:636 80.69979:254 80.70860:254 80.72971:381 80.75464:381 80.76011:254 80.77509:1137 80.78410:508 80.79615:381 80.80542:381 80.81460:254 80.83185:381 80.85113:381 80.85955:509 80.88909:381 80.90391:254 80.91465:381 80.92684:381 80.93584:254 80.96133…	32.97907:745 34.99529:7322 36.99084:471 43.97175:1099 44.97993:146298 45.36409:634 45.41338:552 45.85109:504 45.98712:45400 46.38701:343 46.85622:3056 46.99808:258957 47.13977:398 47.34597:3172 47.49976:1516 47.58415:700 47.66118:655 47.78719:674 47.84652:632 47.98094:9951 48.13376:526 48.21411:394 48.27775:461 48.41208:572 48.48260:379 48.59208:352 48.67530:365 48.75382:357 48.83100:1416 48.9759…	0	304	0	1182	503	977	693	751	528	402	679	693	502	395	1070	343	0	484	0	448	618	673	477	439	788	579	667	350	339	239	918	691	542	0	606	0	430	439	871	565	706	808	433	576
2.475	80.5421	[M+H]+	183.87	80.53255:646 80.54737:387 80.55743:387 80.57541:387 80.58678:517 80.61970:517 80.63209:387 80.64240:646 80.64744:387 80.65716:387 80.66356:517 80.69768:388 80.72261:517 80.74079:258 80.75215:387 80.75762:258 80.77130:646 80.77829:730 80.80453:258 80.81242:258 80.82851:258 80.83924:258 80.85882:258 80.88296:388 80.89218:388 80.90188:517 80.92765:388 80.94445:387 80.95608:258 80.96603:517 80.99335:…	31.01810:959 31.97147:1124 34.99511:2739 44.97983:42732 45.33182:101 45.41174:232 45.58069:101 45.66376:93 45.85215:66 45.98697:12934 46.16026:64 46.55123:73 46.85693:1064 46.99765:37413 47.21217:121 47.35608:961 47.51051:883 47.57455:184 47.66127:174 47.67705:155 47.74993:86 47.78050:166 47.84981:340 47.96743:1940 48.12217:103 48.22161:101 48.33933:315 48.46765:124 48.60261:307 48.68224:116 48.9…	0	572	0	443	446	700	704	562	168	568	622	517	676	335	561	566	0	585	0	563	373	560	549	457	556	581	607	699	472	446	568	570	989	0	407	0	460	372	642	595	547	537	440	522
2.493	80.7715	[M+H]+	231.98	80.77486:6326 80.78587:180 80.80199:270 80.81770:360 80.83860:270 80.84820:270 80.86352:360 80.87258:270 80.88922:270 80.90467:270 80.91253:450 80.93180:360 80.94560:360 80.96363:360 80.98121:270 80.99934:484 81.01731:71770 81.04356:262 81.11222:270 81.12649:270 81.13944:270 81.15622:360 81.17272:360 81.18189:2013 81.20129:360 81.21489:270 81.23464:270 81.24677:270 81.26021:270 81.26949:270 81.28…	34.99521:7090 36.99040:635 43.97145:1156 44.97979:124712 45.32183:500 45.37639:595 45.84987:430 45.98718:40161 46.85728:3404 46.99749:259228 47.14872:483 47.18806:437 47.35430:3231 47.52290:1111 47.58339:782 47.70538:802 47.81406:729 47.97879:8882 48.11517:547 48.16269:521 48.25956:514 48.31244:433 48.38496:431 48.50245:434 48.59587:381 48.68553:350 48.77587:389 48.83051:798 48.97597:118805 49.24…	0	815	0	1026	1221	950	828	1142	971	671	763	804	1057	916	1211	1192	0	786	3	781	655	785	996	743	791	678	937	602	899	878	804	1024	1172	0	849	0	1128	788	1117	902	858	2366	750	814
2.515	80.9628	[M+H]+	97.46	80.95401:351 80.96283:3064 80.97831:585 80.98613:234 81.01688:61217 81.03889:342 81.05201:351 81.06804:351 81.15345:351 81.19605:234 81.23212:234 81.25223:351 81.27389:234 81.29225:234 81.32924:234 81.35557:468 81.43570:351 81.45582:351 81.47531:234 81.58797:234 81.62717:351 81.64462:234 81.68840:234 81.73555:351 81.77141:351 81.82871:234 81.94196:351 81.97931:234 82.00792:234 82.01980:1821 82.16…	31.97147:2430 34.99529:7673 36.99077:511 43.97127:1123 44.97977:148535 45.35797:630 45.41207:728 45.48461:331 45.56415:271 45.63435:252 45.85141:544 45.98711:42339 46.21876:265 46.28870:223 46.37483:290 46.70858:239 46.85699:3489 46.99768:434 47.19911:649 47.34386:2983 47.55184:1152 47.59757:754 47.63895:751 47.67005:389 47.73835:734 47.79003:805 47.97406:11286 48.09191:280 48.13509:462 48.19135:…	10	744	4	494	472	644	511	475	545	430	749	556	542	530	708	500	3	476	5	452	436	626	1094	485	511	730	623	531	646	511	585	804	526	0	705	4	603	398	716	466	382	547	595	562
2.507	81.017	[M+H]+	609.91	81.01668:70187 81.07020:533 81.09600:400 81.13506:266 81.16398:400 81.17816:533 81.19863:266 81.20468:400 81.22996:266 81.24661:533 81.26961:400 81.29932:400 81.34327:266 81.37431:267 81.41231:266 81.41899:400 81.49928:400 81.51371:266 81.53019:266 81.54548:666 81.58346:267 81.76670:400 81.78208:266 81.79247:400 81.94599:267 82.02010:2119 82.13806:266 82.14569:266 82.23608:267 82.54710:267 82.563…	33.96827:890 34.99498:5775 36.99061:376 44.97953:148485 45.36097:692 45.37395:185 45.73200:241 45.85302:459 45.98699:45238 46.44181:209 46.85671:3174 46.99748:169608 47.21973:326 47.39311:1302 47.49432:1153 47.59476:378 47.66517:743 47.69526:412 47.84759:452 47.92205:495 47.96705:4683 48.08783:527 48.36072:223 48.46351:372 48.69907:357 48.83032:1128 48.97560:100802 49.11101:395 49.17106:182 49.25…	16	55506	166	62832	58866	55736	59896	55995	57145	56445	63866	58152	58167	59322	57048	58019	33	62444	271	53108	54907	58543	52516	54259	56092	53793	55889	54064	53457	52422	54695	55670	58539	31	61025	130	57850	60276	58384	57225	55157	55980	51786	60542
1.773	81.0333	[M+H-H2O]+	230.62	81.03328:32459 81.06900:346 82.03659:1661 83.04885:917 83.08307:173	42.03386:519 46.99465:203 53.03954:722	37	21775	56	16984	22330	17764	17582	23872	17925	24113	23108	23191	24740	24215	24131	22587	32	22813	29	21747	22392	21761	24432	17101	19952	19464	22248	22576	23631	20735	22069	17498	19666	34	20896	35	24371	19532	19586	19655	19883	23804	23025	21438
1.558	81.5209	[M+H]2+	310.16	81.52076:4291 81.66216:137 81.82849:137 82.01313:1118 82.03848:206 82.31589:206 82.51844:137 82.53781:736	40.98726:523 42.03403:535 44.04929:147 49.98760:2198 55.51405:311 63.99713:3	20	1325	89	2380	1509	751	833	1048	1371	426	893	1226	650	1750	1104	792	27	1440	58	653	1819	1148	517	995	2656	1994	1306	2104	1355	1548	1423	1138	1765	31	1547	68	1287	1651	1231	2500	2302	819	1334	1772
2.636	82.0177	[M+H]+	64.98	82.01773:3991 82.02838:308 82.03696:154 82.04763:231 82.19959:231 82.22977:154 82.24137:231 83.01786:154 83.57166:154 84.08048:686	34.99514:1327 43.97117:256 44.97963:28960 45.27062:64 45.39022:96 45.41442:96 45.75773:86 45.85011:89 45.98706:7449 46.41681:83 46.85694:907 46.99631:68065 47.18618:115 47.35070:737 47.43728:271 47.47216:266 47.60317:152 47.66023:152 47.81537:140 47.88062:102 47.98490:1924 48.23129:115 48.31283:99 48.38420:99 48.45629:99 48.57654:105 48.75574:83 48.83034:229 48.97583:24197 49.26394:83 49.27537:83…	0	1280	6	1120	2129	1183	1172	1101	1816	1620	1028	1131	1153	1178	1241	963	0	1186	0	1290	1079	1323	1449	1032	1794	974	1312	1066	1691	1480	995	997	948	0	1081	0	1667	1252	1248	1295	1370	1486	1202	1159
1.558	82.5371	[M+H]+	268.29	82.53712:2152 82.71076:170 82.84364:170 83.00023:341 83.01295:591 83.03735:708 83.04886:341 83.06075:255 83.08539:256 83.32172:170 83.37963:341 83.50102:256 83.53656:341 83.71058:170 83.82754:170 83.89891:170 83.98026:3514 84.00764:170 84.01316:256 84.08095:1243 84.19790:256 84.31531:256 84.63966:256	40.98730:482 42.03423:948 43.05386:153 49.98796:1049 55.51375:206 60.51201:250	0	937	0	1183	1051	569	939	641	398	551	807	1008	569	1064	369	544	0	935	0	564	947	352	375	576	802	1338	956	1014	324	860	944	519	1200	0	1025	0	704	753	854	1268	884	784	464	865
1.746	83.0487	[M+H]+	20.57	83.04855:2914 83.79110:221 84.04421:27685 84.07904:357 84.77347:221 85.02842:43176 85.04587:1539 85.06348:275	42.03404:201 53.03905:276	158	1446	171	1298	979	1165	1315	989	1732	779	1252	1548	917	2263	1522	824	142	1397	256	1171	1160	1982	1666	1631	1519	1792	798	850	2314	2135	779	2271	555	177	1567	153	1119	627	1335	754	885	799	1108	1019
1.923	83.049	[M+H]+	139.94	83.04884:31799 84.04361:530 84.05162:2132 84.08032:530 85.02777:5633	42.03411:280 51.02291:102 55.05372:218	144	13017	233	8407	10393	10622	11978	14483	9738	17913	17099	15148	18261	16461	15878	11874	153	14002	147	17114	9331	8402	18558	12442	10353	11006	15528	14495	16968	8858	18039	11134	11364	118	12787	112	13977	11761	9342	12934	10760	13407	13414	16056
1.549	83.9802	[M+H-H2O]+	33.25	83.97997:5447 84.01175:384 84.08050:1175 84.51436:123 84.71458:123 84.86781:123 84.95934:8270 84.97994:538 85.10225:185 85.14229:123 85.15590:123 85.51690:123 85.55810:123 85.96088:123 85.97858:746 86.00504:185 86.06152:123	39.02277:155 40.98715:1106 42.03380:624 43.01726:335 44.96238:57 46.50855:183 49.98737:2282 55.51417:491 60.51215:1084 68.98166:931 74.51536:1886 77.99300:131	5	1916	19	2814	2168	1512	1795	1776	2412	1601	2151	2119	1782	2120	2391	1581	15	2324	47	1879	3241	2884	1796	1825	2546	3368	2304	2844	2515	2156	3047	2179	2242	4	2068	23	2820	2584	2346	2746	2425	2453	2504	2098
1.783	84.0443	[M+H-H2O]+	220.69	84.04388:51828 84.07849:499 84.39916:98 84.62379:98 84.77192:297 84.78116:98 84.97876:98 85.00983:95 85.02825:25640 85.04475:1598 85.06521:196 85.59022:98 85.75855:98 85.86717:98 86.03135:1223 86.04790:245 86.05726:147	41.03874:808 55.01748:317 84.04558:147	41	25869	38	35834	15068	32616	28597	23969	35171	26188	21576	18493	26516	26629	20352	28965	102	28259	24	30958	27911	28112	27170	28689	30219	27151	17732	21634	31260	26873	25819	28670	22561	25	25194	47	32174	28519	33907	16513	26698	28919	31220	30084
2.47	84.0804	[M+H]+	19.46	84.08044:4450 84.12098:21 84.15757:32 84.18024:21 84.23243:21 84.25305:21 84.26981:21 84.29958:32 84.32644:42 84.42844:21 84.47619:21 84.49280:32 84.50886:42 84.52267:21 84.56954:32 84.58148:42 84.61685:32 84.64019:21 84.73829:32 84.78569:42 84.80547:32 84.85608:21 84.87096:21 84.96160:86 85.00815:21 85.01592:21 85.02919:53 85.04683:42 85.06330:67 85.08371:232 85.10022:103 85.12678:32 85.23942:21…	34.99488:143 42.03373:242 44.97955:198 46.99467:1053 52.03051:218 61.01077:678 63.99800:2486 65.99292:181 79.02103:1694	670	1096	1186	1122	1323	3158	1168	729	795	1664	1193	1243	1407	737	700	1131	1038	1256	1242	2141	1813	639	4789	1157	998	926	887	658	787	721	953	1022	928	922	1474	608	2684	2959	1651	1053	623	1530	1134	1140
1.546	84.9593	[M+H-H2O]+	69.46	84.95965:12056 84.97987:487 85.04869:210 85.10211:349 85.15606:140 85.47190:140 85.50565:140 85.64703:210 85.70770:140 85.96228:209 85.97688:377 86.00794:279 86.15862:210 86.35635:140 86.73032:279 86.90270:140 86.96227:428 86.99241:9505 87.04954:210	40.49415:831 42.03445:492 43.05462:119 49.98791:2351 51.98499:504 55.51383:717 56.96459:431 60.51119:1266 68.98167:1040 74.51480:1968	1535	5077	4206	7442	6528	3301	3898	4045	8700	2445	3645	5274	3208	5824	5664	3112	1017	5401	2025	2487	5119	7906	2744	5222	8428	6575	5630	8219	8516	6365	4191	6352	5419	1710	6135	3728	4930	6372	5560	9124	8485	3872	7042	6257
1.921	85.028	[M+H]+	126.5	85.02799:18113 86.03253:2916 86.06683:245 86.27113:367 86.88329:245 86.95671:489 87.00611:489 87.02902:245 87.04398:367	39.02322:615 42.03401:95 44.04973:10392 45.03433:8979 45.53177:65 46.03789:484 51.02345:350 55.01747:72 58.06503:18953 60.08097:15607 61.08341:558	22	6884	19	9124	5802	6522	7540	7493	9603	3447	5834	9868	3393	8744	6868	6303	24	7109	11	4226	6640	6408	3954	6784	6185	4858	5508	7515	7515	9176	4050	8484	7514	28	6745	13	6049	5506	5814	5150	8890	4167	5105	7467
1.762	85.0284	[M+H]+	357.41	85.02872:12435 85.04577:1155 85.06405:747 85.10130:278 86.03166:584 86.05985:571 87.03076:139 87.04373:2537	42.03401:629 43.05386:168 53.03845:272	45	25915	59	32804	17165	45205	49408	32511	26575	32318	27200	15537	21208	28877	19756	30304	121	27190	39	42936	25279	31363	36571	42178	22864	29467	17898	19046	32471	25212	25062	22516	19784	28	26540	50	33983	28966	29825	20754	15422	31783	26363	19378
7.401	86.0596	[M+H]+	72.09	86.05995:2192 86.11025:12 86.96259:30 87.04385:66 87.06248:90 87.07933:139 87.08803:12 87.92415:61 87.95219:12 88.03781:37 88.07503:176	37.00646:102 39.02297:339 39.96082:51 40.97068:51 41.03873:690 41.90947:51 42.03356:1014 43.00072:102 43.01761:289 43.03640:102 43.05404:429 44.01320:256 44.05667:51 45.01643:51 45.03330:153 46.99412:102 50.01392:51 55.05396:102 59.04969:102 63.99622:51 65.03880:102 67.05212:51 77.03777:102 78.03370:51 79.05394:102 82.77282:51 82.78943:51	64	250	39	379	338	236	330	294	3089	362	265	272	230	282	2140	280	55	344	47	319	421	3211	279	439	446	626	218	351	2072	166	168	512	223	46	373	44	350	251	327	474	396	232	1638	283
7.139	86.0597	[M+H]+	79.31	86.05972:2390 86.93971:12 86.96170:24 87.04330:71 87.06240:108 87.07992:489 87.92386:75 88.03881:45 88.06283:12 88.07533:270 88.11216:18 88.11634:12	31.98951:102 38.00399:51 39.02319:255 41.03865:618 42.03412:580 43.01828:281 43.03652:51 43.05435:255 44.01270:102 44.05062:102 45.01549:51 45.03292:102 46.02880:51 46.06663:102 46.97588:51 46.99417:51 51.02201:51 55.05344:102 58.06473:102 63.99875:51 69.03173:51 77.03746:154 79.05201:51 86.05983:205	52	2124	58	3640	2420	1817	1605	1878	124	2070	1599	2228	1812	1948	144	1632	55	1990	46	1989	2304	138	1728	2390	2865	3176	1583	2086	147	1333	861	4306	1419	41	2051	36	2153	2019	2152	3161	2598	1446	109	1573
4.516	86.0962	[M+H]+	56.86	86.09658:1341 86.95466:12 86.96121:30 87.04311:67 87.08018:74 87.09916:110 87.92274:49 88.03910:31 88.04836:12 88.07583:178	41.03853:588 45.03240:109	23	730	16	324	208	444	414	364	43	996	433	267	1195	579	70	343	26	717	27	1711	1431	54	1209	1095	1147	1006	892	681	68	1520	838	1993	883	36	679	27	479	231	909	537	359	533	40	419
3.895	86.0962	[M+H]+	88.2	86.09645:1731 86.48072:12 86.96176:30 87.04314:46 87.08027:159 87.09989:129 87.92413:96 88.01935:18 88.03875:33 88.07500:121	41.03824:372	16	1302	21	451	407	493	453	411	53	967	868	657	2265	1021	54	698	38	1390	33	1925	3270	38	2902	1940	3008	2375	1943	1622	87	3662	1659	4130	1312	24	1300	26	731	438	1660	772	744	617	52	713
4.738	86.0962	[M+H]+	89.17	86.09619:2332 86.72911:12 86.96341:30 87.04338:71 87.08055:93 87.09939:127 87.92301:88 88.02221:18 88.03930:37 88.07579:94 88.10114:12	42.03313:277 46.99497:112 63.99810:80	24	20	6	8	12	11	22	28	264	46	11	19	36	25	270	26	19	45	18	60	78	944	48	45	64	30	29	32	1908	60	48	65	54	23	37	37	16	14	29	37	25	38	218	34
4.108	86.0962	[M+H]+	128.96	86.09623:2292 87.04155:57 87.07981:71 87.09908:86 87.92424:57 88.03905:42 88.07593:161	41.03854:375 45.03408:105 56.04921:93 77.04247:102	14	47	20	20	35	27	32	38	357	65	69	52	79	36	610	45	25	61	29	125	136	1612	66	100	170	57	63	49	4191	96	84	48	48	31	71	34	67	48	60	57	47	66	344	48
1.546	86.9922	[M+H]+	175.49	86.99261:15525 87.42656:113 87.76819:169 87.82750:169 87.93018:113 87.99309:2987 88.07551:169 88.52573:169 88.78820:113 88.95180:411 88.98982:2342	43.05477:230 49.98804:244 54.49693:49 56.96503:272 68.98191:1688 86.99216:109	44	7209	56	7793	7048	6955	6708	6741	13016	4928	7137	7151	5178	7643	11232	4811	38	6402	119	5938	9148	13473	4473	5722	8852	9676	7095	7140	9750	7675	8090	5040	7394	25	6651	51	6828	7441	7855	8015	5843	6070	11698	5901
2.366	87.0344	[M+H]+	32.24	87.03363:3393 88.03867:65 88.07545:130 89.06037:130	41.03822:413 42.03369:410 52.03094:561 79.04190:916	33	700	682	690	673	652	618	722	632	762	662	987	553	575	609	707	47	602	665	640	800	720	681	774	1052	640	657	616	688	646	697	699	716	33	576	793	729	710	578	795	601	634	798	1316
1.773	87.0433	[M+H]+	47.15	87.04397:2384 88.04094:184 88.07506:459	39.02322:406 41.03870:380 42.03472:392 56.04976:616	57	1838	80	1588	1716	1679	1790	1906	1705	1916	2015	2041	2051	2258	2138	1844	63	1794	55	2103	1808	2260	2254	1882	1931	2151	1950	1718	2186	1938	2212	1610	1446	44	1956	52	2482	1954	1982	1937	1570	1974	2165	1900
1.553	88.9884	[M+H]+	30.78	88.99010:1810 89.07584:84 89.10708:6867 89.75505:84 89.96265:523 89.99488:168 90.02892:168 90.10938:340 90.11962:84 90.52543:271 90.59183:84 91.01536:84 91.03496:249 91.05361:210	40.96993:1156 43.05456:142 49.98737:292 56.96419:505 68.98126:1301 72.08053:2857 84.96006:263	6	1085	10	1683	1208	896	1033	1180	1859	775	1207	1149	924	1309	1819	752	6	1124	25	946	1618	1866	782	906	1453	1652	1130	1076	1799	1128	1591	864	1406	7	1170	28	896	2086	1135	1535	1001	918	1742	1021
9.22	89.0382	[M+H]+	18.81	89.03815:2276	42.03382:597 77.03736:141	0	541	3	402	431	176	81	609	413	16	804	518	124	958	716	697	3	740	3	44	116	922	207	115	532	835	823	797	796	372	741	335	613	8	704	3	736	1043	711	840	670	611	1043	1140
9.871	89.0385	[M+H]+	25.62	89.03825:2698 90.04052:163 91.05390:313	42.03393:727	6	614	0	446	516	365	328	499	435	229	1199	427	363	920	395	631	3	649	10	502	708	713	491	292	542	700	430	352	993	529	1016	353	482	3	707	3	1243	1152	670	813	505	934	768	781
9.003	89.0388	[M+H]+	96.89	89.03828:10579 90.04063:596 90.66905:596 90.93132:596 90.99896:596 91.11822:596	42.03386:642 63.02331:214	0	4836	19	4136	3622	2132	2035	3308	6552	994	5763	3460	1814	5285	4227	4885	4	4776	4	1974	1882	5108	3657	2259	4933	5341	5523	4955	6070	4953	4748	3083	4576	10	4362	14	4728	4805	4452	6235	5600	4131	5885	5796
1.562	89.1067	[M+H]+	80.22	89.10706:8568 89.96152:539 90.02741:330 90.11044:698 90.52556:420 90.61605:132 91.01371:264 91.03720:330 91.05600:264	40.96983:1156 43.05441:142 56.96440:505 60.51142:182 68.98175:1301 72.08066:2857	4	3775	53	2269	944	1841	1489	2280	1877	2536	6141	3723	4805	5217	2412	3938	60	4567	73	1090	143	2200	857	1373	2678	2273	3446	1777	6897	7894	1598	3702	2540	70	3710	67	4748	2183	5078	467	2705	4846	3303	5720
1.551	89.9629	[M+H]+	57.87	89.96082:2478 89.97910:212 90.10858:159 90.52444:450 91.01321:285 91.03825:212 91.05405:339 91.99508:1233	40.49430:380 42.03404:239 43.05435:158 49.98758:1278 51.98488:326 54.49750:270 55.51397:447 60.51187:821 68.98119:719 74.51469:1307	101	456	178	477	1025	335	334	326	1005	179	339	913	342	548	458	248	72	385	130	254	537	669	217	423	767	684	454	854	643	618	557	416	524	138	961	252	434	467	368	825	612	448	682	553
1.73	90.0549	[M+H]+	55.62	90.05443:2545 91.03889:123 91.05551:294 92.05994:123	39.02322:465 42.03403:505 44.04958:780 45.03420:137 53.03832:199 56.04876:155 60.04431:173 81.03334:144	63	660	16	618	257	575	401	370	416	861	493	324	887	258	303	548	27	738	21	1358	602	514	527	966	742	601	559	730	745	768	540	1223	534	34	737	28	1112	1403	1319	412	1149	1220	1317	741
7.586	91.0541	[M+H]+	43.42	91.05382:11411 91.45892:43 91.51890:28 91.98809:43 92.03482:28 92.05646:915 92.10826:28 92.12511:28 92.40298:28 92.79115:71 92.88146:28 93.03649:28 93.06950:6381	42.03385:905 43.05377:271 51.02279:239 77.03768:338	241	2624	292	1719	1984	1414	1527	2352	1894	1666	5391	2693	2335	3816	2268	3798	185	2548	138	1196	1595	2210	1915	1258	1858	2147	2904	1995	3984	2915	4215	1340	3192	199	2543	153	3319	3156	2383	2088	2113	3051	2293	3940
1.551	91.9951	[M+H]+	248.82	91.99513:2901 92.08272:218 92.37014:145 92.99541:291 93.07069:218 93.40890:145 93.99195:363 94.04508:4290	40.98667:778 42.03397:443 49.98784:1479 51.98533:324 54.49736:314 60.51308:918 68.98170:778 74.51458:1863	0	1046	3	510	897	904	439	587	968	505	869	936	552	1016	667	500	3	850	20	605	1296	808	436	464	775	758	675	545	659	747	1233	711	721	0	851	4	537	663	898	1251	847	425	1172	795
1.974	92.0504	[M+Na]+	119.21	92.04973:8489 93.03345:1425 93.05581:1208 94.03693:364 94.06484:20217	41.03862:611 43.01813:182 51.02317:1951 53.03834:444 79.04188:1564	6	3084	4	3221	2739	2770	2801	2784	3134	2709	4216	2964	3665	3142	2849	2694	8	2732	1	3546	2561	3336	3391	3092	3065	4182	2128	2775	2857	2710	3559	3142	2121	9	3053	15	3842	3113	2736	2554	3493	3320	2839	3253
2.198	92.0508	[M+H]+	105.17	92.05088:11595 93.05615:851 94.06467:12065 94.08213:168	41.03872:285 52.03060:213 79.04140:416	39	2400	30	2701	2278	2332	2195	2288	2140	2266	2251	2390	2062	2822	2598	2371	39	2316	62	2765	2255	3034	3385	2441	2735	2430	1985	1965	2296	2342	2544	2659	1479	19	4224	17	2423	2516	2512	2409	2506	2229	2535	2386
1.929	93.0332	[M+H-2H2O]+	29.42	93.03348:9209 93.05593:698 94.06479:10881 95.04908:12033 95.06638:928	39.02317:1757 43.01787:559 44.04985:194 45.03375:608 52.03003:849 60.08111:131 65.03851:283 78.03336:1051	39	2092	38	1144	1297	2906	1301	1445	1429	2218	1917	2386	2534	2738	1942	1424	28	1819	28	2285	1121	1072	1966	1558	1431	1849	1586	1992	1706	1380	2388	1596	1522	30	2174	27	1819	1525	974	1635	3168	1467	1804	1768
6.013	93.0444	[M+H]+	16.8	93.04471:1263 93.06917:164 93.97379:18 94.02673:18 94.04473:230 94.06516:131 95.03214:18 95.04900:35 95.06012:24 95.08513:224	41.03949:182 43.05393:134	65	37	45	53	39	49	36	62	83	34	41	43	46	47	108	53	43	43	43	40	51	88	29	40	30	37	42	26	160	38	32	41	36	72	52	72	28	49	48	35	43	35	185	38
7.586	93.0694	[M+H]+	29.81	93.06950:6381 93.71498:28 93.77888:28 93.80472:28 94.04164:71 94.07235:663 95.01248:57 95.04724:627 95.07621:57 95.08436:230	42.03385:905 43.05377:271 51.02279:239 77.03768:338	269	2348	220	1168	1429	1002	1233	1726	1209	1203	3704	2009	1892	2317	1740	2758	245	1965	225	848	1271	1698	1620	812	1387	1713	2278	1559	2960	1950	2923	1136	2193	248	1971	208	2750	2646	1648	1809	1782	2158	2012	2914
1.968	94.0648	[M+H]+	699.02	94.06473:26575 95.04839:6249 95.06771:1348 95.08349:347 96.05241:521	41.03874:462 51.02277:968 65.03852:202 79.04143:2323	54	16805	67	20427	18986	14167	21412	10730	14264	14348	14293	15738	18012	12373	12460	13702	50	16572	46	18605	19272	20368	19396	17355	19451	23615	12312	12382	10605	13352	22284	12587	11250	45	16078	81	20366	18679	18871	19538	20112	16192	17857	13057
2.317	94.0651	[M+H]+	1087.59	94.06490:31719 95.06846:2860 95.08427:398 96.07241:159	42.03381:508 52.03051:1062 67.05401:277 79.04152:853 80.04780:421 94.06547:5734	61	25603	79	31802	32243	19553	23457	15635	34246	14925	22195	22317	17547	17920	26519	23853	48	28760	31	25397	31927	59427	28982	22532	34327	39572	16175	17346	20474	21258	39561	18269	17234	44	30305	37	25704	29000	31148	36238	31310	16807	41174	22314
1.922	95.0487	[M+H]+	303.39	95.04866:21600 95.06763:621 96.05219:2138 97.02798:2598	41.03827:247 45.03384:1063 51.02356:1360 53.03834:323 58.06529:400 65.03903:228 77.03809:2660 94.06457:1206 95.06663:497	54	15466	60	9914	14324	12897	15428	17103	9849	20779	19693	16140	22563	17225	17080	11778	39	14877	48	18782	12272	9869	19598	14936	11325	11069	17141	16325	18867	11926	21658	11431	14928	50	17553	41	16051	12913	10639	15191	9585	17599	15772	17465
2.571	96.0469	[M+H]+	137.26	96.04685:3172 98.09574:5812	42.03349:235 44.97961:598 46.99490:331 65.99337:160 79.02059:4190	38	2229	54	2511	2266	2399	2471	2850	2348	2384	2800	2450	2738	2538	2486	4144	40	2484	46	2758	2802	2547	2422	2549	2599	3317	2438	2702	2970	2851	3257	2554	2397	18	2352	50	2575	2578	2526	2848	2605	2299	2317	3493
2.682	96.0477	[M+H]+	134.93	96.04668:3094 97.02780:283 97.04933:212 97.09931:141 98.09567:2351	48.97918:87 61.01065:7 63.99711:2234 79.02098:3023	38	2351	36	2325	2628	2709	2195	2850	2348	2441	2800	2227	1857	2535	2486	2371	27	2046	43	2758	2802	2554	2542	2304	2596	2182	2363	2030	2562	2101	2474	2132	2239	33	2316	50	2575	2740	2522	2611	2844	2406	2456	2752
1.556	96.9887	[M+H-2H2O]+	247.24	96.98837:1884 97.03689:160 97.13859:160 97.17320:160 97.24746:240 97.30890:160 97.32622:160 97.38857:160 97.67426:160 97.88672:160 97.98877:320 98.98510:320 99.02903:240 99.08048:400	39.96232:650 40.97037:1290 42.03452:716 49.98772:2352 54.49757:607 56.96435:431 60.51184:1286 67.02212:196 68.98210:1040 74.51493:1968	8	1172	20	1466	1157	803	1254	793	1609	696	969	906	808	907	1632	785	7	1120	28	898	1210	1388	891	837	1288	1492	1153	1166	1364	1267	934	763	1402	6	979	15	1035	1300	1003	1815	1074	1040	1390	793
1.922	97.028	[M+Na]+	116.53	97.02771:8249 97.05440:269 97.06298:180 98.03029:624 98.06375:180 98.55790:270 99.04336:963 99.07735:180	39.02325:772 44.04967:805 51.02276:1918 55.01835:292 60.08091:192 65.03869:199 77.03849:2153 79.04125:830 83.04943:138	34	4294	36	6588	5208	4893	6214	5083	7247	2671	3682	6813	2402	6089	5152	4707	33	5306	27	1941	5041	4305	2473	4498	4207	3330	3662	5842	6164	6147	2374	6153	5341	22	5020	31	3318	3656	4228	3826	7695	2688	4539	5667
1.763	97.0282	[M+H-H2O]+	160.3	97.02801:8724 98.03281:1058 98.98328:426 99.04319:5278 99.08045:184	39.02338:675 43.05465:259 45.03402:183 55.01863:431 81.03237:264	37	8283	36	8718	4825	11123	11886	9764	6910	9549	8233	4026	7890	8279	5887	9040	67	7496	27	11962	6176	9073	9813	9560	6199	8224	6386	5608	9311	7985	7652	6448	5511	29	7134	28	9081	7332	8373	6619	4253	8386	7111	6171
2.599	98.0959	[M+H]+	406.75	98.09608:12262 99.08160:157 99.09986:909	42.03379:213 46.99537:3754 62.01788:786 63.99757:11498 65.99346:598 79.02115:5203 81.01736:354	33	7821	23	5188	6591	6262	6186	8455	219	11328	11646	4553	10218	9084	284	9780	40	7484	42	11180	7620	189	11413	4455	5160	6959	2732	4763	303	4855	12100	3553	2788	27	7400	28	9365	6905	6508	5794	5473	9437	202	8161
2.788	98.0961	[M+H]+	802.45	98.09612:38444 98.98161:69 99.04616:138 99.08009:401 99.09864:1935 99.11708:103 99.29358:103 100.10097:172	42.03404:385 46.99490:685 61.00988:159 63.99730:680	18	15416	37	11139	16000	14330	13513	17334	4191	23180	20744	8661	19558	17318	4487	19410	37	15714	23	21775	13060	5195	23270	9433	11242	13682	5572	8454	5916	9049	22715	7272	4815	26	15606	26	19280	13422	12641	10919	10503	17876	5653	14838
2.97	98.0964	[M+H]+	882.9	98.09642:28113 98.57023:50 98.63856:74 98.83892:74 98.98323:99 99.04064:74 99.08274:229 99.09955:1493 99.11419:74 99.40573:50 100.08059:74 100.09859:50	42.03412:321 46.99508:272 63.99706:439	22	413	14	397	564	384	358	664	11582	800	1087	238	1011	483	11196	744	31	543	24	800	472	12114	950	258	393	399	164	244	13642	206	1130	263	116	30	475	30	824	390	372	303	358	701	14223	433
1.728	98.9838	[M+H]+	66.58	98.98279:1293 99.00612:149 99.04304:4472 99.07949:112 100.04683:290 100.07454:75 100.93473:75 100.98536:112 100.99999:342 101.02243:1011 101.06018:204 101.07058:150	41.03836:613 53.03809:179 60.04449:202 80.97332:194 98.98267:86	71	1210	49	1317	1568	1024	1703	987	1517	1007	920	1218	1578	1101	1782	1428	73	1180	48	848	844	2171	1023	1773	870	1173	1833	1714	1417	1557	1125	2082	2268	52	1301	94	892	1049	986	681	1395	894	1099	1007
4.863	99.0069	[M+H]+	15.27	99.00683:1314 99.04387:82 99.08063:161 99.11518:45 100.00966:79 100.07915:75 100.93419:45 101.05910:169 101.08012:30 101.09509:146	43.01817:347 55.05417:80	0	43	19	65	40	65	126	56	1442	106	124	99	142	75	1321	100	40	87	29	104	92	1431	80	65	72	57	38	55	1030	26	94	58	25	6	110	0	64	53	75	64	56	62	1244	54
4.626	99.0074	[M+H]+	22.8	99.00647:2042 99.04291:141 99.08014:204 99.11561:67 100.00997:50 100.03891:50 100.07630:87 100.11117:50 100.93459:121 101.00045:434 101.05937:343 101.09574:211	42.03442:444 45.01525:86 55.05346:130	4	1321	24	1654	1037	1695	1736	1151	7	1814	1556	1311	1618	1312	64	1184	44	1442	21	1771	1592	3	1680	1407	1508	1385	1210	1268	6	1016	1504	1209	1180	0	1649	0	1520	1309	1608	1635	1311	1770	11	982
1.77	99.0438	[M+H]+	58.35	99.04357:5527 99.07972:306 100.04736:384 100.07349:245 100.93696:123 101.02269:1264 101.05943:184 101.09362:184	41.03839:461 55.01716:246	58	4004	102	4546	2775	5196	5008	4900	3477	4336	4219	2888	3635	4591	3648	3731	74	3557	32	5704	3528	4599	4446	5630	3913	4672	2690	2799	4940	3709	3789	3800	2892	45	3500	42	4360	3592	4182	3388	2857	4102	3626	3341
1.78	101.023	[M+H]+	28.54	101.02254:2860 101.05782:253 102.02654:252 102.05426:7963 102.09209:253 103.03781:599 103.05714:332 103.07346:253	39.02279:1155 41.03825:644 42.03470:518 53.03829:372	3	1464	3	1403	809	2177	2042	1570	997	1527	1044	724	966	1460	885	1183	12	1318	4	2252	933	1328	1988	2069	856	1458	885	917	1594	955	1112	1123	887	0	1209	7	1528	1250	1383	1385	1085	1757	1346	862
2.376	101.061	[M+H]+	21.38	101.06053:4989 101.09473:224 102.08976:192 103.07535:147 103.11032:184	41.03893:567 51.02296:466 52.03074:2294 67.05402:377 79.04131:3682	218	225	210	223	342	198	295	239	1419	202	248	244	230	230	277	253	160	242	199	352	268	296	309	288	252	202	215	266	266	170	147	236	258	176	203	237	195	218	209	281	271	227	199	152
1.567	102.035	[M+H]+	21.96	102.03453:2834 102.09183:341 102.52376:170 102.55564:256 102.71936:170 102.95006:170 102.97032:1391 103.02488:170 103.07548:341 103.09390:256 103.56158:341	40.49475:453 42.03425:630 43.01811:335 49.98789:2282 55.51402:491 60.51193:1084 68.98185:931 74.51489:1886	6	798	47	897	690	263	442	421	363	211	453	910	209	598	338	294	19	559	35	324	691	417	249	448	1179	1749	464	1244	419	608	637	513	690	20	765	27	574	629	706	1178	950	407	382	811
1.785	102.055	[M+H]+	80.68	102.05390:8019 102.09336:173 102.93177:87 103.03788:338 103.04734:87 103.05805:396 103.07514:173 103.10947:130 104.10892:130	39.02294:696 41.03881:259 42.03410:308 56.04939:317 69.03463:80 81.03321:201	52	4571	31	5792	3244	5344	4657	3715	5374	4103	3475	2889	4678	4576	3486	4713	38	4580	27	4929	4393	4776	5404	4441	4770	5222	3155	3681	5571	4425	4251	4910	4194	34	4506	33	6001	4489	5225	3531	4444	5156	5001	5161
1.554	102.97	[M+H]+	24.16	102.96938:4775 103.56073:213 103.97513:142 105.00255:3008 105.03280:213	39.96235:309 41.03917:1080 42.03413:91 43.05402:97 44.96194:50 49.98731:940 55.51368:370 60.51151:947 68.98185:804 72.08066:2006 74.51488:1077	208	1775	402	891	1147	663	569	654	1619	340	629	1136	463	1074	1009	566	106	721	283	558	852	1138	393	659	1335	1048	912	1198	1195	978	838	686	837	169	912	594	843	1150	763	1674	1180	604	1539	1172
4.867	103.038	[M+H]+	26.62	103.03929:1369 103.07505:113 103.11107:91 104.04179:110 104.10466:73 105.03283:164 105.04290:111 105.06935:98	42.03388:279 55.01754:102 61.02911:93	7	73	3	92	62	78	127	80	1570	162	86	38	81	54	1635	55	4	104	3	152	93	1690	78	59	113	73	41	68	1282	32	100	71	42	4	79	0	68	82	106	85	94	86	1505	65
4.622	103.039	[M+H]+	30.57	103.03855:1566 103.07486:129 104.04368:85 104.10583:101 105.03431:112 105.04446:85 105.06918:34	42.03403:266 45.03390:77 55.05341:93	5	1512	6	1912	1184	1811	1888	1288	6	2042	1725	1599	1758	1502	17	1395	4	1796	8	1943	2227	9	1768	1541	1955	1781	1472	1527	12	1244	1713	1738	1356	8	1681	4	1653	1642	1845	1898	1458	2033	13	1272
7.586	103.054	[M+H]+	102.23	103.05374:9156 103.07192:138 103.09546:46 103.44214:31 104.05709:606 104.07133:76 104.10490:61 105.04424:1948 105.06908:46	42.03401:603 51.02282:272	28	5475	15	3374	3988	2622	2886	4493	3318	2751	10819	5167	5157	7776	4880	7850	23	5503	13	1996	3246	4453	4616	2348	3497	4388	6425	4380	8259	5540	8170	2548	6667	24	5204	7	7441	7092	4838	4377	3863	6533	5330	8288
1.887	103.793	[M+H]+	466.3	103.79343:2572 103.81901:89 103.83155:89 103.92275:45 103.94677:45 103.97541:45 104.03126:45 104.10704:480794 104.30465:89 104.32591:45 104.33258:67 104.35225:67 104.36639:67 104.39484:111 104.43599:67 104.44777:45 104.45710:45 104.46762:89 104.47758:67 104.49513:67 104.50845:67 104.52313:67 104.53234:67 104.54615:122 104.56290:111 104.57264:137 104.58423:111 104.60371:372 104.62327:736 104.63518…	41.03874:320 43.01820:1968 44.04988:18815 44.38258:105 44.63582:89 44.90150:323 45.03506:19475 45.24124:147 45.34322:217 45.41176:182 45.49101:154 45.57519:153 45.74326:175 45.81452:102 46.03744:730 58.06564:26543 58.57565:113 58.74102:102 58.91492:124 59.07263:3885 59.90295:225 60.08106:34962 60.53698:191 60.69069:121 60.84614:108 60.91680:126 61.08400:674 88.07540:185 104.10701:10807	0	764	0	851	818	912	777	989	577	984	885	420	1126	918	763	859	7	1108	0	1555	963	560	1442	862	954	1215	709	861	1038	637	1170	968	1142	0	936	0	1049	889	732	905	969	1200	1057	1336
1.882	104.107	[M]+	7814.6	104.10704:480794 104.30465:89 104.32591:45 104.33258:67 104.35225:67 104.36639:67 104.39484:111 104.43599:67 104.44777:45 104.45710:45 104.46762:89 104.47758:67 104.49513:67 104.50845:67 104.52313:67 104.53234:67 104.54615:122 104.56290:111 104.57264:137 104.58423:111 104.60371:372 104.62327:736 104.63518:397 104.65387:536 104.67611:481 104.68487:481 104.69825:635 104.72231:324 104.74260:325 104.…	41.03874:320 43.01820:1968 44.04988:18815 44.38258:105 44.63582:89 44.90150:323 45.03506:19475 45.24124:147 45.34322:217 45.41176:182 45.49101:154 45.57519:153 45.74326:175 45.81452:102 46.03744:730 58.06564:26543 58.57565:113 58.74102:102 58.91492:124 59.07263:3885 59.90295:225 60.08106:34962 60.53698:191 60.69069:121 60.84614:108 60.91680:126 61.08400:674 88.07540:185 104.10701:10807	232	193791	420	183595	159482	215141	202073	190739	125069	265908	195388	135267	269568	175436	142991	207113	722	227679	212	264897	213974	156049	223171	188321	166176	174313	140372	164320	174855	137933	221827	158325	155489	174	210968	302	202004	205946	177354	200084	186502	223035	175094	177130
1.55	105.003	[M+H]+	26.3	105.00183:1321 105.01769:105 105.03268:210 105.04288:105 106.00258:367 106.00776:158 106.08098:105 107.00100:430	41.03821:408 42.03373:449 43.05401:172 49.98729:268 60.51158:164 68.98289:239 72.08056:229 74.51442:284	15	2227	14	1841	1984	1831	1720	1861	4298	1228	2211	1908	1562	2275	3298	1384	5	1864	43	1540	2351	4163	1268	1208	2172	2675	1762	1739	3050	1981	2404	1251	1830	4	2419	30	1541	2159	1799	2824	1803	1489	4498	1725
11.653	105.033	[M+H]+	49.8	105.03416:8450 105.45836:12 105.71482:18 105.75726:18 105.82209:12 105.86146:18 105.93311:30 106.03666:650 106.05624:18 106.08507:122 106.57606:12 106.63768:12 106.72035:12 107.03858:42 107.05007:30 107.07112:36 107.08604:104	42.03394:838 44.04897:160 51.02313:166	239	3999	4674	3934	4252	4169	3564	3412	4380	3483	3617	3155	3708	3804	4513	3506	180	3681	4311	3657	3442	5004	3574	3575	3504	3903	3707	3492	4668	3568	3363	3771	3488	148	3738	5272	3598	3591	3965	3475	3885	4044	4743	3743
7.585	105.044	[M+H]+	20.32	105.04424:1948 105.06908:46 105.93552:46 106.04740:172 106.08625:61 107.04796:77 107.06829:31 107.08621:197	42.03401:603 51.02282:272	87	1351	99	959	972	758	731	1231	753	796	2710	1384	1291	1784	1290	1845	59	1483	76	522	790	1298	1225	514	860	1008	1544	936	2166	1460	1826	543	1732	153	1270	78	1621	1417	1086	1212	965	1691	1185	2164
1.921	105.045	[M+H]+	14.37	105.04410:1838 105.11006:8039 106.11186:789 106.44767:265	31.99036:248 42.03432:961 44.04978:17064 45.03468:15376 45.50534:183 45.66190:115 46.03849:734 51.02300:1413 53.01396:200 58.06524:30481 59.07216:2575 60.08119:29407 60.41018:107 60.76524:131 61.08441:814 65.03893:149 72.07482:48 77.03858:1976	114	862	68	536	660	700	609	718	480	872	846	951	875	1174	799	757	26	773	106	830	560	496	921	621	483	537	667	738	836	700	1179	532	726	40	722	100	956	660	749	733	558	839	784	789
8.363	105.069	[M+H]+	44.67	105.06958:5179 105.93279:32 106.04651:48 106.07262:543 106.08506:125 107.08451:974	42.03387:1103 43.05428:155 51.02292:165	57	3829	91	1474	2099	2242	2544	2569	1691	2336	7378	3751	3568	4679	3375	4360	56	3154	76	2692	1775	2706	2761	1188	1634	2841	4205	3045	5296	4504	5491	1300	3559	52	3619	71	4934	3620	2615	2362	2607	4706	3024	4393
1.709	106.05	[M+H]+	45.2	106.04914:2059 106.08359:148 107.05334:148 107.08463:148	42.03379:432 60.04450:204	126	2171	43	3401	385	2290	2207	1308	2241	1924	2839	849	4111	1865	1011	1707	52	1878	42	2967	605	1396	564	1590	3576	2665	2162	1390	3476	2507	1352	2649	779	98	1662	45	2014	1741	2814	407	1681	2341	2276	2812
1.639	106.95	[M+Na]+	24.66	106.95007:1499 106.97568:206 106.99761:138 107.02137:206 107.08551:138 107.09752:206 107.12403:138 107.13508:206 107.24979:138 107.28760:138 107.31961:138 107.34660:275 107.39818:138 107.41741:206 107.49425:138 107.52701:138 107.57944:138 107.58672:138 107.62356:206 107.68007:206 107.69235:138 107.71682:138 107.72806:138 107.82564:206 107.86860:206 107.92427:206 107.98401:138 108.02852:138 108.04…	38.96332:4567	85	448	33	425	635	789	565	576	217	624	530	121	374	624	218	566	36	511	30	584	328	362	962	770	597	388	349	398	418	230	507	465	307	26	483	30	872	1075	954	256	310	654	629	573
8.999	107.048	[M+H]+	24.26	107.04871:1849	39.02332:252 42.03385:856 63.02255:479	26	1401	21	715	638	362	296	674	954	204	1120	748	935	1007	511	745	12	1229	20	389	294	1125	499	193	910	634	929	1082	938	691	1009	397	844	6	550	14	933	1188	981	1145	625	703	900	1011
1.772	109.028	[M+H-2H2O]+	168.03	109.02810:11880 109.04593:125 109.10093:127 110.03156:947 111.04394:1033	41.03834:253 45.03368:208 55.01721:378 70.06697:1184 74.02334:2558 81.03336:388 84.04359:1276	20	8988	13	7133	7829	7822	7686	9379	7560	9930	10083	9082	10530	9033	9793	9700	24	9522	12	9049	9483	9316	10152	8032	7523	8134	8878	7764	9535	8506	9204	6440	7892	9	8659	18	10862	7539	8397	8869	7420	10146	10034	8846
9.781	109.099	[M+H]+	27.03	109.10022:1816 109.21452:64 109.36427:64 110.06148:64 110.10487:164	43.05353:144 59.07333:151 67.05491:144 79.05433:180	114	1002	613	360	347	318	296	281	467	390	428	343	391	635	380	380	105	1108	297	344	341	629	382	462	442	457	339	354	353	312	350	455	407	150	1229	548	380	315	338	425	403	415	399	365
1.545	110.008	[M+H-H2O]+	1717.9	110.00818:35217 110.03365:58 110.61106:60 110.67532:60 111.00916:5721 111.66958:60 111.98608:287 112.00619:3589	43.05345:79 56.96437:220 68.98199:4821 74.51430:115 84.95867:549	37	26859	154	33891	24425	21362	26628	23575	18857	18663	25727	22986	20836	26091	18632	20834	136	29163	391	24397	28637	20664	19625	22733	31526	37632	26809	31327	21134	26358	31535	21352	33734	80	28789	99	26622	31126	27732	32686	28114	28415	21657	23923
3.569	111.008	[M+H]+	38.38	111.00775:2443 111.02849:61 111.04263:82 111.07993:82 112.01044:102 113.02210:126 113.05859:61 113.09469:41	41.03890:471 53.03833:206 58.06539:381 68.99633:406 78.03356:342 80.04935:528 92.04867:257	0	645	0	922	1738	500	324	606	70	343	176	509	207	348	88	291	0	686	0	428	2425	44	1090	374	686	1022	359	744	27	535	757	331	834	0	673	0	519	873	312	1938	678	558	66	294
1.923	111.044	[M+H]+	491.26	111.04364:27437 111.41042:180 112.04645:2435 113.02199:594 113.04238:180 113.05820:602	37.00757:117 39.02325:1052 41.03866:1407 43.01899:1817 44.04961:10257 44.99726:173 51.02268:664 53.03896:444 55.05420:239 58.06481:688 65.03852:4415 67.05383:411 70.06479:3682 71.06821:156 78.03358:917 79.04127:125 80.04912:50 83.04905:254 86.07075:124 92.04933:2903 92.77773:82 92.90935:49 93.05719:4825 93.78322:208 94.06492:71 94.66554:57 95.39055:33 95.74873:57 97.02762:140	66	18148	75	13450	14149	14559	16703	18982	12067	24042	23863	18856	25906	19399	22206	16242	46	19438	50	22541	14785	13074	23714	15812	14263	13279	20951	18572	23391	13501	28470	15173	16372	46	19964	39	18680	15124	12545	16568	13549	18595	18724	19371
1.754	111.044	[M+Na]+	73.97	111.04337:3899 112.04699:206 112.99598:82 113.02216:436 113.05943:1672 113.10629:124	41.03837:68 43.05418:420 56.04953:850 58.06517:114 70.06433:1252 81.03246:255 84.04405:1508	46	1000	17	1420	1085	1109	1332	861	1911	925	1064	1439	874	2199	1500	874	65	1922	35	1272	1107	1969	1316	1869	1434	1663	992	940	2402	2705	688	2933	551	34	1147	63	1492	683	1075	687	851	669	849	787
1.547	112.006	[M+H]+	268.22	112.00568:4266 112.54213:94 113.00715:254 113.09456:142 114.00261:189 114.09070:751	43.05430:35 45.03352:11 56.96462:199 66.01865:477 68.98188:4927 84.95913:639	4	3156	31	4522	3645	3214	3345	3558	3028	2556	3956	3451	2671	3580	2501	2613	25	4025	70	3040	4630	2505	2472	3122	3772	5779	3874	4322	2945	3642	3750	3066	4263	18	3415	15	3570	4273	3567	5030	3860	3617	2827	3414
2.356	112.031	[M+H]+	89.75	112.02986:1682 113.01401:4803 114.01818:181 114.06589:469 114.09100:769	33.01345:381 43.01821:136 46.00870:251 58.00894:10727 59.01193:299 60.02439:1766 67.02865:521 69.00714:307 72.08046:907 85.01971:16019 87.03539:6400 88.03966:324 103.03001:149 112.03036:8677	10	832	1174	835	1122	959	776	1360	957	923	987	1218	907	821	902	950	9	895	1054	1073	1343	1065	1041	1224	793	961	823	1081	812	1105	953	905	1018	1	1044	1136	861	1089	916	1236	1094	850	804	1140
3.023	112.05	[M+H]+	107.87	112.05000:1449 112.08620:131 112.95350:18 113.02273:18 113.03385:33 113.05474:118 113.09566:44 113.13523:12 113.93452:18 113.96304:30 114.06688:34 114.09063:1083	43.05434:49 46.06522:284 58.06471:70 63.99719:263 68.04797:87 70.06513:5214 80.04912:161 95.02352:151	9	473	13	235	87	462	403	344	32	1382	358	106	1440	381	68	268	9	477	3	1617	347	65	888	231	215	207	154	90	57	163	552	150	121	6	440	11	379	276	244	230	93	634	30	132
1.674	112.895	[M+H]+	470.01	112.89464:4100 113.10657:363 114.09007:570 114.89251:1536	38.96324:29337 40.96092:1947 80.97207:89	5	664	0	906	729	536	418	782	816	717	1433	594	1089	1377	841	1274	0	843	0	1348	861	1128	952	722	775	767	606	220	1226	271	825	919	535	0	848	0	810	1202	633	1073	599	597	834	1490
2.355	113.014	[M+H]+	56.59	113.01448:3196 113.05786:129 114.01603:214 114.02569:86 114.06575:409 114.09128:1093 115.07478:86 115.11106:171	43.05384:139 46.00899:136 58.00919:8605 59.01141:230 85.01939:11969 87.03454:4621 103.02860:149 113.01413:25296	10	2287	2564	2306	2858	2252	2026	2864	2181	2219	2180	2479	2317	2348	2286	2705	0	2651	2444	2530	3206	2054	2599	2446	2560	2210	2644	2853	2436	2458	2282	2643	2473	4	3001	3199	2089	2685	2533	3185	2425	2170	1941	2676
5.191	113.034	[M+H]+	46.24	113.03446:6008 113.05670:46 113.09468:18 113.10211:18 113.13110:18 113.45335:12 113.68531:12 113.71168:18 113.74446:12 113.94791:12 114.03682:225 114.05145:36 114.06346:29 114.07363:18 114.09064:862 115.03763:74 115.07435:131 115.09358:97 115.11057:89	41.03881:197 43.05422:275 45.03276:89 58.06496:171 70.02785:112 81.06932:194 96.00798:142	3	1035	0	708	218	1641	1146	921	12	4525	1121	220	5292	905	17	784	0	1068	0	5787	850	10	2726	590	608	518	266	164	39	391	1176	366	187	0	1062	7	1604	672	700	408	229	2197	18	275
5.431	113.034	[M+H]+	30.31	113.03442:1781 113.05674:40 113.09583:36 113.10345:18 113.13382:18 113.94648:18 113.96054:12 114.03718:209 114.05479:18 114.06658:24 114.09091:771 115.03989:30 115.07477:92 115.09472:62 115.11056:104	43.05363:307 58.06570:294 69.06949:96 79.05265:176	0	34	4	26	16	43	57	14	362	177	71	5	163	26	246	40	0	38	0	187	70	241	88	44	32	26	11	15	948	18	69	17	3	0	57	0	61	37	31	26	7	125	324	19
1.776	113.06	[M+H]+	39.71	113.05946:4415 114.06361:273 114.09095:483 114.69163:109 115.03840:4146 115.07394:109 115.10953:164	39.02302:209 41.03874:633 43.05419:465 46.02832:115 53.03849:275 56.04893:421 69.03334:225 70.06524:538 74.02316:232 81.03291:169	116	2007	101	1411	1786	1469	1546	1902	1684	2098	1791	1812	2182	1999	2292	1858	104	1861	77	2014	2465	1616	2122	1748	1389	1747	2032	1958	2308	1861	1973	1380	2036	71	1734	69	2212	1618	2191	1559	2038	1920	2253	1860
1.685	113.107	[M+H]+	92.8	113.10708:4444 113.13118:29 113.58762:12 113.73583:12 113.74931:12 113.84893:12 113.88714:12 113.96284:12 114.05626:18 114.06290:18 114.09184:547 114.11022:310 114.12530:12 115.03874:12 115.07435:70 115.09268:52 115.11102:77	31.03772:485 41.03883:528 43.05393:563 58.06492:237 78.04461:175 84.06580:161	233	189	718	491	343	196	60	146	499	101	145	155	478	195	175	299	98	280	3456	143	160	241	76	761	310	207	191	128	899	307	139	192	118	220	292	677	166	93	296	58	201	205	309	279
8.219	114.055	[M+H]+	23.33	114.05466:3808 114.07752:384 114.08993:1261 115.03799:31 115.05805:320 115.07377:61 115.09446:114 115.11166:77 116.07069:101 116.10639:289	41.03845:230 44.01281:128 58.06501:112 73.02798:144 81.06989:121	9	1431	11	2173	753	1186	1699	986	1779	712	480	1834	664	1213	2043	894	6	1359	12	628	1272	1786	1240	698	2021	1757	1960	1878	1163	2040	638	616	1285	11	1416	4	1625	2361	1555	2167	2064	1138	2473	1352
2.116	114.066	[M+H]+	113.21	114.06641:87345 114.20680:12 114.23364:18 114.26609:12 114.30337:24 114.36781:18 114.37922:18 114.38696:12 114.41400:12 114.42951:18 114.45118:24 114.45635:18 114.47033:18 114.47916:24 114.51191:12 114.52427:49 114.56714:18 114.57528:30 114.59145:31 114.61364:30 114.62150:66 114.65097:54 114.66313:48 114.67725:38 114.70940:48 114.75266:71 114.77772:43 114.78838:30 114.80718:44 114.82777:18 114.84…	43.02920:636 44.04977:5555	38	7708	62506	6893	7883	7094	7224	8771	7633	8687	11242	8865	8466	8747	10621	7991	23	7631	67637	7723	9173	10167	7993	7453	6646	6120	14345	11290	13962	6595	8544	8510	12912	28	8556	2414	6982	9388	6978	11310	7981	7655	8598	10614
1.937	114.066	[M+H]+	287.14	114.06655:315391 114.09393:53 114.24758:61 114.30656:61 114.36760:82 114.43498:41 114.49225:61 114.53200:82 114.54241:61 114.55369:41 114.56346:41 114.59151:145 114.60817:102 114.62176:61 114.63267:61 114.65301:123 114.67299:149 114.68977:142 114.71560:357 114.72780:271 114.73999:61 114.74426:137 114.75769:130 114.77615:102 114.78965:102 114.79626:61 114.81066:254 114.81717:102 114.82535:108 114.…	43.02946:7489 43.92142:418 44.05015:49165 44.49826:289 44.69085:158 44.82344:156 45.05244:1422 45.31540:72 72.04390:655 86.07105:580	74	23785	149075	15722	20279	20990	19538	22274	18388	20630	26046	22018	22084	23401	21960	19889	38	20448	147632	20732	23396	22772	19145	18210	17026	17988	29294	24672	28014	18235	23916	20109	26559	70	24892	70267	19164	23953	17971	20861	19850	22667	22540	23939
1.813	114.067	[M+H]+	1453.96	114.06671:221396 114.24506:39 114.27568:39 114.37070:39 114.48086:59 114.49496:39 114.50514:39 114.51616:78 114.53279:59 114.55251:59 114.56873:59 114.59085:102 114.60900:59 114.62418:78 114.64198:78 114.64999:97 114.66853:142 114.68852:58 114.71331:132 114.72995:115 114.74012:97 114.75151:162 114.76299:209 114.78652:59 114.80207:78 114.81375:78 114.82628:59 114.84283:59 114.85459:78 114.86448:59…	43.02974:5540 43.92036:197 44.04997:34177 44.31972:164 44.41585:204 44.47481:183 44.70329:51 44.86409:66 45.05272:701 45.16376:100 72.04453:222 86.07105:399	25	187	23	196	205	142	159	192	183	196	289	183	186	190	183	217	36	185	46	191	157	169	242	200	155	182	169	138	209	169	108	121	80	29	117	142457	270	144	192	232	182	195	212	261
1.679	114.893	[M+H]+	204.36	114.89406:3570 115.03826:119 115.07561:179 116.00536:558 116.10451:119 116.88900:446	38.96331:24820 72.08015:51 80.97344:101 97.07735:28	0	488	0	633	248	364	266	282	394	391	1308	412	478	783	384	632	0	556	3	868	525	617	570	436	438	511	220	190	684	131	386	551	330	0	541	0	462	656	281	445	348	416	528	905
1.553	114.987	[M+H-H2O]+	92.85	114.98667:2997 115.07620:212 115.11242:159 115.24113:159 115.68007:106 115.98807:396 116.01486:106 116.03174:464 116.10600:265 116.98456:429 117.02745:106 117.08963:265	39.02316:194 43.05429:386 45.03437:51 56.96471:505 66.01895:622 68.98217:8476 70.97926:1489 84.95931:1406	8	1000	3	1632	1225	1028	1175	1071	2542	760	1095	1074	779	1458	1985	791	7	1169	15	844	1358	2057	661	718	1372	1596	1371	1516	2018	1067	1094	902	1194	0	1678	14	1182	1298	1281	1584	1244	1225	2122	1020
1.772	115.038	[M+H]+	54.91	115.03830:2514 115.04613:4731 116.06832:286 117.05741:215	41.03882:340 43.05422:580 56.04931:548 70.06511:2361 74.02312:4 84.04422:875 97.02915:55	20	2993	8	3032	2158	4772	4382	4105	2572	3500	2979	1719	2955	2844	2407	2754	21	3201	3	4806	2457	3402	3668	4379	2083	3032	1980	2327	3388	2653	2995	2306	3274	3	3003	80	4013	3234	2672	2464	1895	2986	2909	2462
1.931	115.039	[M+H]+	46.69	115.03918:11088 115.06831:1844 116.07015:9281 117.05370:875 117.07562:525	41.03894:740 43.02952:1911 44.04966:6125 45.03412:125 51.02271:180 53.03897:249 58.06496:534 65.03866:611 70.06495:7229 71.06814:243 78.03360:200 83.04830:208 92.57748:8 95.03522:186 95.43508:34 95.79056:22 97.02785:224 105.02031:41 110.05863:106	23	675	62	1048	961	773	959	1153	1266	641	697	991	850	891	819	927	12	725	89	399	820	656	628	966	569	771	816	998	1084	940	471	3507	905	3	987	24	701	723	1040	580	821	551	588	1094
1.698	116.01	[M+H]+	19.21	116.01019:3424 116.03328:325 116.07134:228 116.10611:91 118.08574:494	43.01792:1191 46.02912:755 56.04919:747 70.02862:631 74.02350:2896 80.97289:589 87.05305:87	10	472	40	545	547	401	524	418	613	427	456	515	464	351	633	310	23	552	33	302	308	1208	400	848	363	596	1063	1176	532	540	383	910	1107	3	520	82	313	794	568	351	774	517	556	392
1.932	116.07	[M+H]+	115.69	116.06999:22928 117.07349:1607 117.10005:396 118.08618:5847	39.02309:1114 41.03869:505 42.03377:514 43.02886:1392 44.04969:8101 45.05310:96 53.03829:318 55.05399:422 58.06482:1245 70.06510:16902 71.06799:722 72.04305:45 83.05980:646 93.23658:17 94.52674:20 95.03535:207 97.02906:378 98.06308:191	516	7940	433	4309	3348	9822	4463	4540	3676	11098	13420	4531	24893	8923	4237	6514	1072	7773	438	10373	6602	4240	6724	4560	5392	4707	5311	3974	7573	8562	6457	6041	4536	325	6333	217	8825	5994	7618	3303	3573	6075	6080	6745
9.002	117.034	[M+H]+	44.65	117.03181:5730	45.03352:3 63.02312:645 77.03858:381 89.03868:3245	0	1149	0	1385	1141	668	573	1177	1287	236	1674	1282	478	1626	1374	1804	0	1203	0	498	475	1877	860	623	2036	1454	1511	1585	1129	1628	1504	1005	2188	3	2143	0	2472	1737	2210	2245	1473	1236	1638	1242
9.807	119.049	[M+H]+	34.4	119.04865:2105 120.05162:367 120.10018:207 121.10250:346 121.12479:207	41.03833:243 58.06456:150 65.03941:138 91.05301:213 118.08543:83	9	1534	4	1041	1194	1035	1155	1779	1907	682	1719	1569	822	2396	1836	1543	3	1825	3	925	874	1607	1059	1022	1219	1635	1641	1628	1941	1248	1987	1073	892	4	1617	5	1990	2107	1350	1845	1376	1385	1709	1777
1.738	120.065	[M+H]+	55.36	120.06465:3763 120.09670:114 121.06578:217 121.10060:401 121.12162:192 122.07355:114	41.03902:237 43.01755:1040 46.02914:487 53.03830:501 56.04929:890 69.03311:149 70.06515:87 74.02356:1865 81.03365:117	96	3639	39	4330	1553	3046	4148	2280	4367	3057	3008	2257	4056	3752	2673	2471	55	2842	26	4036	2811	3178	2376	3657	3645	3343	2559	2757	5087	3695	2532	4406	2513	62	2703	65	3907	1554	3021	1444	2318	2436	2723	2283
7.796	120.081	[M+H]+	77.07	120.08029:3911 121.06379:302 121.08321:346 121.10009:265 121.12151:211 122.05856:56 122.09580:921	41.03871:298 43.05456:396 58.06518:206 67.05333:102 77.03806:202 91.05344:228 106.06432:121 120.07923:151	15	3813	20	1920	1366	2203	2431	2363	2340	5301	5659	1934	10082	3777	2638	3785	3	4652	39	4325	4044	3049	2893	2203	2663	2307	6136	3409	5309	5895	8258	5088	5422	0	4108	9	5059	3736	4534	3418	3632	4787	2244	6341
9.494	121.028	[M+H]+	22.72	121.02746:6554 121.10111:184 121.12011:184 122.03137:474	58.06498:253 73.03083:165 91.05322:113 114.09054:99	21	2163	14	449	1446	873	833	1734	343	2285	2448	1071	1163	2370	1053	1695	23	1507	14	2098	1396	698	2638	1130	655	860	1725	665	1915	1548	3118	1186	1600	18	1630	3	2136	1265	1138	1136	635	2942	1343	2798
9.305	121.028	[M+H]+	14.03	121.02799:3280 121.06323:348 121.10108:240 121.12082:108 122.03140:253 123.08201:72 123.11785:72	39.02326:242 58.06464:143 77.03743:216 85.02828:144	17	1354	15	632	896	751	893	1111	820	1059	1968	1231	1016	1826	936	1496	9	1154	16	1526	872	1019	1372	742	1016	967	1087	673	1703	1164	1804	1084	722	17	1206	13	1444	1147	869	808	852	1850	1184	1662
1.927	121.028	[M+H-2H2O]+	27.12	121.02770:5802 121.11957:363 122.02872:483	39.02318:460 43.02939:1312 44.04995:5833 44.55473:83 44.99619:193 55.05378:380 58.06515:3567 68.99654:201 70.06521:5312 70.85722:38 71.06803:264 83.04905:523 94.41846:22 94.66784:207 95.02237:124 97.02845:94 118.08503:504	33	3217	25	2609	2053	2240	2464	2723	2186	3818	3409	2609	3356	2897	3200	2678	26	2616	18	3125	2128	1679	3213	2424	2057	2728	2867	2862	4074	1962	4097	2564	2149	18	2524	16	2614	2282	1880	2688	2095	3380	2512	2609
5.746	121.039	[M+H]+	14.9	121.03957:2708 121.06335:70 121.08008:30 121.10116:210 121.12109:396 122.04184:156 122.05844:24 122.07381:18 122.08964:12 122.10373:37 122.12516:37 123.04290:68 123.07908:60 123.11631:102	43.05466:545 45.03273:131 58.06494:279 66.03327:128 79.05343:144 91.05412:128 93.04416:118	15	1069	186	1188	602	660	423	458	8	539	634	500	723	432	16	520	54	925	227	2265	1934	13	404	983	456	568	1038	458	12	758	676	882	903	269	939	10	454	987	515	430	513	655	11	1102
6.013	121.04	[M+H-H2O]+	69.02	121.03957:9374 121.06982:17 121.08385:30 121.10252:132 121.12134:138 121.73244:18 121.94177:12 122.04178:475 122.07861:24 122.10388:40 122.12261:24 123.04506:196 123.05594:30 123.08041:44 123.11674:96	43.05383:222 58.06497:278 77.03821:129	119	46	27	62	43	52	44	36	467	60	46	29	56	24	380	41	36	66	30	212	85	556	32	64	37	53	48	37	726	36	48	67	44	114	74	190	32	78	41	36	46	53	638	62
7.586	121.065	[M+H]+	813.67	121.06503:77388 121.09386:40 121.30936:60 121.38530:30 121.53397:45 121.60318:45 121.65691:30 121.66651:60 121.68235:30 121.69440:75 121.71316:60 121.72528:60 121.74520:30 121.77535:45 121.79870:45 121.81104:45 121.82190:60 121.83629:30 121.88709:45 121.91469:60 121.97309:45 121.98824:30 122.03010:30 122.04460:44 122.06771:5188 122.09309:58 122.12244:30 122.16943:30 122.20781:30 122.22100:30 122.…	51.02295:874 56.04828:138 65.03797:299 77.03834:7992 81.03289:163 91.05430:2558 93.06973:1079 95.04775:180 103.05368:3730 105.04399:450 121.06453:1769	43	84485	62	52624	60959	42368	45414	70311	49912	41126	153308	85033	75313	113132	75122	115683	47	82258	24	28327	44701	67676	69464	32817	45742	62737	92486	61888	119497	86519	124605	40141	99073	36	85329	52	105422	103070	66867	64819	60169	98493	83911	128137
8.363	122.096	[M+H]+	71.72	122.09589:3874 123.04390:87 123.07933:79 123.09916:318 123.11603:232 124.08481:74 124.09543:87	77.03820:1768 79.05393:915 103.05378:2092 105.06965:2068 114.09188:161	39	1636	51	1099	906	936	1119	894	676	970	2671	1508	1513	1699	1484	1599	54	1502	47	992	639	946	1087	419	702	1130	1717	1130	2258	1915	2138	624	1493	36	1188	40	1665	1397	1105	848	793	1714	1209	2005
1.634	122.924	[M+K]+	1362.6	122.92468:27194 123.04991:189 123.08397:189 123.10150:126 123.24722:189 123.26359:126 123.28557:189 123.33064:190 123.39580:126 123.42723:189 123.49853:189 123.56227:253 123.65067:189 123.70822:189 123.73563:189 123.81691:126 123.83905:189 123.84666:189 123.92740:361 123.96853:126 124.01388:126 124.07521:126 124.09930:253 124.17892:126 124.21034:189 124.22257:189 124.24041:126 124.29240:126 124.3…	38.96348:30668 40.96172:2024	9	12434	7	11312	14857	12722	11861	15652	11938	19738	16369	15307	19982	17489	16100	17906	15	15028	0	17234	19010	13626	21614	14561	11237	8849	12480	12943	14170	11981	15314	16711	11324	9	14144	13	14031	11125	10440	13802	13415	13279	10087	12838
9.613	123.043	[M+H]+	19.5	123.04392:2900	41.03858:168 58.06474:142 77.03790:153	39	517	38	147	451	85	72	295	191	72	977	178	52	773	235	433	29	448	37	28	81	624	81	68	216	308	493	571	1239	367	780	149	500	42	585	23	488	624	342	423	557	191	549	1064
3.735	123.055	[M+H]+	52.07	123.05493:5251 123.07847:25 123.11554:38 124.03831:19 124.05810:278 124.07924:73 124.09692:104 125.02298:19 125.06506:46 125.09637:65 125.13262:25	43.05420:28 53.03854:213 80.04951:1796 84.04393:3 123.05460:509	13	140	14	231	101	142	128	193	3921	249	168	79	212	119	2646	120	32	179	15	139	196	3512	219	188	140	103	119	120	3515	83	193	216	102	3	172	21	151	109	178	111	137	154	3251	142
3.523	123.055	[M+H]+	56.35	123.05476:4332 123.07853:29 123.09005:12 123.11780:24 123.51341:12 123.74372:12 124.03953:12 124.05790:313 124.07842:58 124.09450:147 124.11657:12 124.69140:12 125.02484:18 125.05913:53 125.06974:18 125.09510:54 125.13269:47	78.03359:523 80.04909:1086 94.06411:58	1	3739	20	3985	2922	3635	4201	3506	9	5985	3473	2319	6488	3422	7	3316	16	3607	23	2722	6388	1	6637	5500	2803	1918	3661	2905	26	2983	4784	5426	3278	16	3621	21	3489	2664	3455	2476	2914	2829	12	3207
7.56	123.079	[M+H]+	23.84	123.08032:4465 123.11350:36 123.94362:12 124.04135:24 124.08458:540 124.12817:12 124.70538:12 124.94700:12 125.05862:81 125.07069:169 125.08944:132 125.10677:24 125.13207:35	43.01803:544 53.03850:122 58.06571:398 67.05302:80 80.06030:102 91.05464:105 109.01097:73	79	1290	1811	1303	1274	1449	1227	1302	1831	1347	1590	1523	1125	1311	1970	1242	56	1258	1854	1462	1370	1498	1105	1196	1334	1214	1538	1369	1672	1285	1266	1320	1304	49	1203	2306	1252	1475	1455	1399	1168	1480	1762	1240
11.678	123.116	[M+H]+	12.25	123.11559:4144 124.08742:127 124.10224:63 125.09580:95 125.13485:95	41.03902:175 43.05422:182 58.06542:175 79.05394:147	83	141	111	165	168	119	126	149	125	122	135	169	115	131	177	112	72	137	94	98	272	172	162	168	128	161	191	138	164	136	111	165	221	86	148	62	150	190	131	178	211	138	108	123
3.022	124.039	[M+H]+	27.53	124.03884:1817 124.07784:177 124.09606:93 125.04203:312 125.06260:12 125.07979:30 125.09577:113 125.13108:60 125.98455:24 126.04296:18 126.05409:77 126.07555:30 126.09199:24 126.13292:12	43.05434:49 46.06522:284 58.06471:70 63.99719:263 68.04797:87 70.06513:5214 80.04912:161 95.02352:151 124.03892:156	22	1205	34	949	693	1285	992	728	324	1555	881	502	1944	794	384	582	27	1282	22	2848	1330	346	1849	1153	1048	1143	908	905	625	1004	1192	876	730	24	1200	27	1286	1407	1291	995	926	1115	464	1127
3.24	124.039	[M+H]+	22.21	124.03909:1925 124.07722:479 124.09521:158 125.02098:24 125.04220:169 125.05853:30 125.07007:66 125.09673:50 125.11493:24 125.13150:36 125.98551:24 126.04234:24 126.05357:83 126.06149:24 126.09000:51 126.10169:18	41.03845:14 58.06487:46 70.06480:1257 78.03353:302 80.04849:283 92.04939:88	40	49	24	38	36	55	45	38	598	77	42	43	44	70	559	37	30	38	34	55	47	918	46	41	35	46	33	29	1108	41	39	44	40	31	40	30	36	42	41	45	35	45	1120	34
7.926	124.075	[M+H-H2O]+	15.91	124.07522:2414 125.05946:49 125.07747:398 125.09492:49 125.10579:33 125.98558:49 126.05630:49 126.07916:49 126.09606:49 126.12579:82	43.01770:253 58.06475:235 79.05342:121	8	346	15	602	172	546	752	492	586	875	112	505	1282	180	957	301	13	287	20	180	873	151	315	455	392	173	271	246	225	231	92	1317	312	30	297	24	197	116	267	218	139	213	173	107
2.714	124.078	[M+H]+	13.71	124.07759:4918 125.06988:189 125.13161:126 126.05856:126	41.03891:274 46.06505:448 58.06513:286 63.99748:405 79.02135:643 93.05679:883	12	517	28	730	677	722	682	671	640	678	952	807	638	811	581	644	12	923	21	928	643	680	865	628	731	560	686	844	548	848	588	839	708	8	708	15	776	801	1678	908	707	644	585	590
1.635	124.923	[M+H-H2O]+	71.06	124.92209:5680 125.02033:231 125.05190:154 125.06290:308 125.13447:308 125.37771:308 125.41492:154 125.44952:231 125.55539:231 125.64306:154 125.80839:231 125.83596:154 125.92416:231 125.98550:231 125.99662:154 126.04477:231 126.08198:231 126.21037:154 126.21720:308 126.26007:154 126.35318:154 126.37765:154 126.49213:154 126.66276:154 126.79872:154 126.86494:231 126.92152:385 126.95124:231 127.02…	38.96339:29892 39.75953:40 40.96140:2116	4	2225	4	2029	2202	2256	2423	2406	1974	3157	2724	2171	3182	2657	2313	2830	0	2280	0	3199	3537	2081	2990	2845	2055	1358	1934	2126	1929	1521	2462	2783	1564	3	2558	3	2173	1807	2020	2474	2455	2443	1558	2243
8.306	125.107	[M+H]+	21.69	125.10671:1597 125.12945:29 125.98541:91 126.05552:76 126.09357:18 126.11015:170 126.96440:18 127.03924:41 127.07535:37 127.11041:37 127.14592:42	43.01746:167 58.06495:158 59.07291:140 79.05393:141 91.05417:96	174	547	938	563	573	554	552	692	646	616	559	544	557	635	578	544	57	581	942	651	592	774	460	537	487	538	518	543	711	506	546	689	532	40	492	1149	499	538	691	558	587	627	727	516
1.548	125.986	[M+H]+	70.61	125.98569:5199 126.05626:172 126.97045:172 126.98867:495 127.00513:171 127.02411:2689 127.11219:172 127.28370:115 127.97540:172 128.01896:9083	40.49379:384 43.05359:450 49.98632:111 56.96464:463 66.01846:816 68.98231:6160 70.97958:1129 84.95911:1385	244	2268	1384	3118	2511	1378	1858	1748	1808	1016	1876	2258	1066	1960	1326	1285	354	2414	751	1114	2113	2193	1180	1928	3195	2583	2184	4070	1859	2660	1547	2459	2345	587	2669	857	2398	2528	2083	3636	3618	1902	1761	2784
9.473	126.093	[M+H]+	48.97	126.09299:5476 128.05916:215	43.01867:171 43.05360:168 58.06512:253 79.05325:145 91.05423:121 96.04406:138	21	509	19	1199	660	302	452	352	931	140	360	884	177	463	615	317	13	461	24	137	637	588	219	556	658	480	525	720	496	563	216	653	389	17	521	12	336	616	690	523	1783	240	684	642
1.552	127.023	[M+H-2H2O]+	46.5	127.03296:4077 127.62825:170 127.75306:113 127.97617:113 128.01884:7653 128.40027:170 129.01969:3790 129.03926:4979 129.06075:113 129.09125:170 129.13743:283	43.05419:183 49.98763:101 55.51435:66 66.01825:664 68.98210:6133 70.97964:1156 74.51515:136 82.01298:255 84.95887:899	7	1170	4	1703	1203	746	1109	1199	4069	1064	2212	1258	1192	1292	1753	1145	11	2103	51	1494	1862	2578	1292	1516	2394	2480	2477	2069	2495	1690	2439	1746	2225	6	2040	21	1910	2336	2316	2639	2247	1890	2664	1939
1.924	127.038	[M+H]+	146.17	127.03873:12356 128.04136:897 129.05364:15963	39.02311:704 44.04966:7990 45.04593:242 51.02273:119 53.03882:443 55.01722:216 58.06482:414 65.03843:900 67.05408:617 68.99609:403 70.06511:5971 71.06780:200 72.04368:65 81.03341:228 83.04840:626 90.03322:11 92.04912:1048 92.63245:12 92.78408:110 93.53326:40 95.02382:73 95.21096:28 95.44849:35 95.61319:27 97.02767:190 120.04396:36	37	5384	55	9833	5606	5406	6494	5957	10826	1584	3680	7913	1725	7003	6842	6106	54	5780	52	2049	6100	5949	2489	5666	6244	3424	3966	6070	7667	8376	2406	6933	6846	57	6278	47	4340	4759	5607	3716	10935	2304	4846	8127
10.467	127.038	[M+H]+	28.69	127.03806:2202 127.61967:222	43.05390:228 58.06443:182 70.06497:73 77.03830:152 91.05196:77	16	556	28	165	234	230	232	422	156	554	1269	336	383	813	290	667	26	515	18	422	212	273	612	144	178	220	345	207	534	506	955	258	189	23	639	26	609	368	307	275	218	676	375	589
1.77	127.039	[M+H]+	335.01	127.03823:33893 128.04152:1410 128.12043:173 129.05361:1820	41.03849:501 43.01743:1308 53.03843:430 56.04929:1048 70.06457:1126 81.03272:382	86	18273	60	21907	12434	28115	26522	22927	16842	21193	18985	11168	16343	19472	13268	20084	112	18040	75	29145	16683	21151	23805	25305	15077	20280	14329	12647	20635	15923	18536	14096	15060	62	20323	67	22352	19035	18446	15336	11383	21037	20970	13484
1.546	128.019	[M+H]+	355.37	128.01881:8227 128.75146:104 128.97452:208 129.00175:156 129.02091:1964 129.03930:3376 129.13699:543 129.21875:104 129.97892:104 130.01617:2092 130.04036:742	42.03348:126 43.05426:122 54.49741:255 56.96414:396 66.01820:710 68.98260:6934 70.97914:1275 79.05483:51 84.95955:991 88.98896:112 96.98853:689 111.00546:44	16	7819	78	9222	8805	7340	7578	7252	6772	6168	8618	7381	6193	8542	6011	5716	55	8051	152	6566	9509	6628	5259	5789	9005	11174	7583	7852	6406	8551	10708	6113	10689	32	8863	42	8155	10117	8325	11516	8425	7902	8574	8199
3.581	129.018	[M+H]+	37.59	129.01775:2710 129.04042:13 129.05341:53 129.06554:14 129.08892:42 129.10147:42 129.12603:65 129.65388:21 129.66914:14 130.02317:238 130.04934:2948 130.08341:99 130.12159:27 130.96781:34 131.02303:34 131.03505:14 131.05311:182 131.08769:21 131.10645:46 131.12374:14	43.05501:368 58.06503:652 68.99686:167 84.04354:321 93.05631:147	0	1979	0	2829	5436	1505	1112	2113	188	1122	615	1647	696	1016	186	894	0	2044	0	1174	7657	174	3560	1104	2234	2965	1235	2178	87	1790	2279	999	2897	0	2272	0	1595	2980	1143	6242	2176	1523	203	932
3.722	129.018	[M+H]+	30.54	129.01752:2378 129.05549:61 129.07098:34 129.09014:106 129.10236:42 129.12711:57 129.66000:14 130.02073:175 130.04925:1536 130.08634:34 130.10735:21 130.12167:42 130.67245:21 130.71948:14 130.96411:21 131.02173:63 131.03372:14 131.05081:157 131.07081:34 131.08511:21 131.10617:74	41.03936:472 43.05415:491 56.04800:263 68.99753:140 79.05484:426 84.04469:117 93.05718:176 94.06454:173	0	288	0	669	1071	357	252	456	2857	268	195	260	179	143	1519	193	0	405	0	276	1938	2142	758	267	516	443	223	458	747	248	444	215	549	0	423	0	401	665	180	1298	412	346	2316	190
1.549	129.039	[M+H]+	60.25	129.03908:3882 129.13948:254 130.01652:1843 130.04084:561 130.74781:102 130.96371:337 131.02047:203 131.03745:571 131.10212:102 131.11915:152	43.05395:143 54.98551:31 56.96509:250 60.51242:101 66.01841:633 68.98222:6050 69.98227:1166 82.01352:174 84.95970:762 91.01343:82 96.98817:845	26	4040	54	5420	4160	3255	4012	3734	5942	2831	4286	3718	3166	3693	5566	2868	33	4005	82	3121	4322	6804	3079	2921	3574	5230	3515	3856	5328	3461	4196	3019	3922	8	3297	28	3397	4375	4290	4821	3484	2879	4461	2710
1.744	129.054	[M+H-2H2O]+	64.35	129.05367:5706 129.09228:119 129.65671:225 130.02602:112 130.04944:52429 130.08307:197 130.65913:119 130.78144:80 130.82159:80 130.90432:80 131.03315:315 131.05228:3765 131.08996:80 131.10359:119 131.12614:80	41.03842:164 43.01760:66 56.04918:734 69.03301:489 70.06453:1093 81.03394:267 84.04392:1603 109.02818:71	123	2480	10	2988	1997	2842	3305	2276	3779	1534	2434	3614	1964	6000	3826	1617	65	2618	25	2858	1956	4845	2799	4087	3513	4448	1774	1570	5465	6064	1435	6324	904	37	2645	40	2792	1428	3139	1516	1814	1261	1635	1692
1.923	129.054	[M+H-H2O]+	194.35	129.05369:18806 130.05735:1794	31.98884:88 41.03841:1191 43.01888:1469 44.04980:7038 44.99686:50 55.05359:301 58.06500:706 66.03516:25 69.03331:503 70.06493:4769 71.06772:306 79.04105:35 80.04904:37 81.03408:345 83.04893:249 86.06986:18 92.50516:53 94.59787:32 95.02087:161 97.02861:232 114.06530:303	61	10737	72	8850	10164	9442	10201	12449	7708	14840	14136	11986	16300	11525	13354	9750	38	11516	26	14175	8124	9344	14786	11407	9110	9138	13606	11866	12961	8647	15439	9288	11099	33	12376	30	12257	9748	9503	11786	8729	12084	12380	11454
2.354	129.648	[M+H]+	329.2	129.64972:2589 129.78094:68 129.82174:68 129.99892:102 130.04089:550197 130.21965:68 130.23959:102 130.32143:102 130.32944:68 130.36231:68 130.38235:68 130.41320:102 130.43103:102 130.44823:102 130.46174:68 130.48464:68 130.50425:102 130.52359:68 130.53739:102 130.56015:102 130.57388:170 130.58568:136 130.60012:102 130.61358:194 130.62656:170 130.64304:220 130.65590:401 130.67418:453 130.69037:16…	33.01345:381 43.01821:165 46.00870:243 58.00894:10684 59.01193:299 60.02439:1756 67.02865:571 69.00714:305 72.08046:916 85.01971:15976 87.03539:6393 88.03966:324 103.03001:150 112.03036:8660 113.01470:34256 113.71820:50 114.01685:1348 114.61995:56 115.01796:230 118.08567:53 130.04124:15473	0	1184	1007	1581	1366	1420	1229	1446	1145	1012	1083	1195	1058	1130	1081	1344	0	1063	1005	1705	1740	1056	1318	1142	1418	955	1261	1444	994	1019	1270	1328	1181	0	1147	1263	1536	1329	807	1607	1085	980	1020	1119
1.553	130.016	[M+H]+	35.17	130.02023:7618 130.04202:1108 130.52227:192 130.96394:336 131.01858:372 131.03671:793 131.51954:128 132.00837:192 132.04008:128 132.10386:192	43.05411:135 47.01074:37 56.96456:308 66.01864:709 68.98222:7312 70.97955:1424 74.51434:224 82.01323:185 84.95920:1072	0	1266	7	1334	1364	1145	1207	1335	1288	837	1127	1341	1038	1369	971	939	15	1324	25	1305	1952	1164	817	920	1573	2291	1339	1216	884	1397	2012	1119	2679	3	1679	6	1480	1709	1509	1847	1315	1250	1306	1363
2.356	130.041	[M+H]+	6767.13	130.04078:348223 130.37289:79 130.41742:119 130.52077:79 130.54885:119 130.56698:79 130.59725:198 130.60932:159 130.62957:79 130.64382:159 130.65817:302 130.68007:198 130.70399:119 130.72080:119 130.72807:159 130.75396:159 130.76552:159 130.78253:198 130.79297:159 130.80465:119 130.81634:119 130.82824:119 130.85585:79 130.87599:159 130.89361:119 130.92203:119 130.93837:119 130.95433:198 130.96783…	43.05415:310 58.00897:8233 60.02411:1090 85.01951:11757 87.03548:4289 102.04751:43 112.03030:4759 113.01463:23901 114.01754:1187 115.01975:101 130.04082:11707	72	263994	313376	251923	359902	266315	247486	358253	237645	277061	264389	294634	255658	258658	244555	261316	48	294882	331034	261102	385791	225066	314920	314585	260908	251634	280505	322776	241608	242460	275351	292490	298474	64	292890	298875	248229	280338	221056	380833	270637	251919	211228	271533
3.595	130.049	[M+H]+	46.47	130.04934:2942 130.08830:32 130.12309:19 130.58530:19 130.85717:19 130.96486:25 131.02218:32 131.05257:203 131.06823:74 131.08842:19 131.10562:54 132.05368:34 132.06540:37 132.10115:49 132.12125:19 132.13771:53	41.03834:293 58.06479:218 84.04328:261	50	3081	317	3723	1764	2935	2469	2117	159	3749	2163	1596	3327	2242	210	2555	103	2764	381	4525	2977	177	2651	2594	3079	1732	1568	1570	218	2568	2320	2891	1887	387	2991	375	2616	3173	2790	2292	2662	3137	189	3265
4.446	130.049	[M+H]+	28.12	130.04887:1411 130.08604:30 130.09722:12 130.12198:473 130.96486:36 131.00176:12 131.03394:36 131.05290:141 131.07154:24 131.07993:18 131.10543:61 131.12526:80 131.70370:30 132.04214:12 132.05343:12 132.06430:40 132.08240:72 132.10130:3849 132.13569:61	41.03806:348 43.05430:498 55.01584:134 58.06473:306 79.05410:186 86.09553:163	39	562	170	667	188	483	513	434	177	1138	971	473	1319	509	143	848	56	525	199	412	302	235	385	261	352	277	307	211	193	316	580	458	397	40	569	271	404	636	372	238	339	542	198	702
3.798	130.049	[M+H]+	59.26	130.04931:7787 130.08625:194 130.30403:12 130.64329:12 130.75969:12 130.88898:12 130.90540:12 130.96556:42 131.02210:24 131.05163:548 131.06968:36 131.09123:24 131.10550:43 132.00184:18 132.03810:18 132.05782:61 132.10057:82 132.13825:51	41.03800:209 45.03373:19 56.04968:600 84.04385:1624	90	161	234	182	164	164	153	176	2741	180	206	185	219	188	1613	173	36	135	216	201	196	2357	179	194	114	164	143	154	2348	186	144	181	153	78	191	333	156	192	146	127	142	204	2804	174
1.773	130.049	[M+H]+	637.15	130.04928:48407 130.08450:127 130.30365:128 130.77456:128 131.03348:432 131.05174:2411 131.06664:127 131.11202:128 132.06400:1784 132.13749:192	31.98999:50 41.03899:636 43.05445:105 56.04934:777 68.04837:103 81.03342:482 84.04427:1745 97.02810:163	67	33569	43	44499	16004	35847	29333	29280	39153	29839	34695	22542	40665	29021	25146	40010	396	33646	39	37476	31405	32132	28438	32526	41412	34932	21898	24602	45031	36552	30418	40430	25904	80	35071	54	38955	42083	38259	17339	33084	35873	36047	36938
9.469	130.064	[M+H]+	25.88	130.06393:1617 131.06715:213 131.08356:85 132.04210:128 132.07821:262	43.01800:240 58.06467:174 65.03772:96 77.03820:128 91.05389:156 105.06738:86	27	144	28	45	63	94	71	49	61	163	544	265	1120	339	360	343	26	194	22	163	128	76	102	258	86	69	264	185	243	162	139	298	380	15	162	16	32	45	58	28	23	101	0	244
2.99	130.097	[M+H]+	52.2	130.09620:1580 130.12249:447 130.96518:118 131.00392:18 131.03319:95 131.06800:43 131.07929:33 131.10140:85 131.12561:24 131.52761:12 132.06282:12 132.10041:58 132.11124:12 132.13677:78	43.01732:122 70.06397:1142	18	1232	28	580	401	1587	1337	821	23	5160	954	330	4238	850	22	706	10	1252	12	6839	1454	5	2484	1002	405	439	422	372	58	677	954	593	323	17	1157	3	753	369	605	520	283	1463	7	258
4.254	130.122	[M+H]+	43.45	130.12209:3389 130.96582:37 131.03591:34 131.04604:30 131.07053:30 131.08841:18 131.10521:76 131.12525:280 131.73582:12 131.88052:18 132.04547:12 132.06530:98 132.10070:89 132.12144:24 132.13694:88	41.03851:241 43.01815:236 45.03353:122 58.06513:384 67.05305:170 77.03738:137 85.06452:112 94.06392:144 118.08441:127	38	607	37	334	291	856	881	348	42	1764	319	277	2651	413	41	357	39	695	28	2976	1360	45	1782	816	301	473	410	308	34	422	397	535	333	41	655	31	620	233	727	301	264	804	33	255
7.793	130.158	[M+H]+	69.86	130.15864:9951 130.46205:24 130.74049:12 130.78304:12 130.83761:18 130.87058:12 130.90580:18 130.91489:12 130.94992:18 130.96504:103 131.00636:12 131.04253:12 131.06995:38 131.08725:18 131.10542:95 131.16156:1520 131.38072:18 131.49302:12 131.94123:18 131.96609:18 132.04654:18 132.06395:40 132.07755:24 132.10084:158 132.13730:59 132.16383:55	43.01731:288 46.06521:171 55.05284:121 58.06555:178 69.06980:102 79.05359:149 88.11210:105	20	3196	5147	3537	3127	3564	3360	3354	3452	3516	3277	3052	3065	3600	2962	3277	18	3428	4708	3312	3501	2931	3415	3624	3227	3138	3365	3529	3511	3543	3703	3638	3408	14	3787	4733	3410	3691	3409	3303	3064	3293	3081	3419
8.906	130.158	[M+H]+	88.38	130.15859:11803 131.08888:90 131.10911:45 131.16197:1019 131.73822:45 132.04356:68 132.13859:68 132.16715:90	41.03859:270 43.05404:199 58.06550:227 65.03837:122 73.02959:118 77.03775:109 81.06830:116 91.05361:124	20	5977	4341	3064	3181	2874	5703	2592	2799	3052	2729	2797	3459	3128	6141	5956	19	5642	4611	3773	3784	5449	4411	4250	6746	6723	5017	4666	5186	5254	5658	4130	4577	17	6116	4551	5300	4190	4360	3567	3772	3945	2970	4197
10.685	131.024	[M+H]+	29.1	131.02401:1458 131.03394:710 131.04717:1055 131.05685:710 131.07349:710 131.09256:284 131.13931:710 131.14884:710 131.15980:1763 131.18091:568 131.27130:568 131.28933:284 131.38398:568 131.40387:284 133.09955:426	43.01741:163 58.06468:176 77.03891:115 91.05357:125	0	0	0	0	0	0	0	0	0	0	73	201	0	228	179	74	0	0	0	0	0	0	0	0	0	0	205	164	175	208	203	28	256	0	31	0	0	0	0	0	0	0	0	258
4.621	131.034	[M+H]+	26.67	131.03386:1190 131.04924:60 131.07162:100 131.10699:80 132.10116:347 132.13698:132 133.03796:40 133.06792:40 133.10273:100	43.05385:421 51.02254:109 58.06439:256 77.03747:105 79.05386:102	6	932	14	1151	822	1359	1092	892	4	1489	1069	899	1400	999	12	771	0	936	8	1343	1193	8	1261	926	920	904	847	890	3	772	1124	1195	1021	7	1029	4	1004	1046	1110	1266	922	1384	12	834
4.828	131.034	[M+H]+	17.56	131.03375:1828 131.07008:34 131.10606:68 131.12928:34 132.03718:97 132.10097:2133 132.13706:116 133.08414:68 133.10415:194	41.03858:237 43.05418:277 58.06496:214 81.06909:217	4	71	10	134	73	155	230	135	1003	270	131	92	166	90	919	66	3	114	4	231	129	942	124	101	140	134	94	106	1015	55	154	92	58	3	149	8	115	86	141	141	122	139	884	97
1.553	131.037	[M+H]+	21.67	131.03613:1514 131.10040:117 131.11705:293 131.52408:117 132.01436:176 132.04029:117 132.10041:176 132.99736:2091	43.05449:364 54.49752:157 56.96450:271 66.01902:863 68.98244:10100 69.98282:1311 70.97975:1503 77.03745:53 81.07029:34 84.95913:1023	12	956	13	720	769	876	625	773	1235	561	718	812	502	689	877	653	4	865	19	548	728	1146	484	549	740	1087	869	863	1183	620	935	454	727	3	623	10	497	739	933	810	755	572	1033	645
2.369	131.118	[M+H]+	64.34	131.11720:2006 131.17718:67 131.21519:44 131.23145:89 131.25139:44 131.28158:67 131.31494:44 131.37158:89 131.40119:89 131.41167:44 131.43244:44 131.44591:67 131.46657:67 131.52134:67 131.55931:44 131.56610:44 131.64730:89 131.68300:111 131.70869:44 131.72207:67 131.74077:67 131.78284:44 131.79654:44 131.85771:89 131.94087:44 131.96759:67 131.98120:44 132.00298:44 132.01669:44 132.04516:439 132.0…	46.00822:213 58.00861:6382 60.02354:1114 72.07999:616 85.01942:10993 103.03044:145 105.06847:48 113.01482:22996 130.04059:9804	0	1210	51	483	814	1001	877	2060	586	1671	2170	840	2172	1500	1096	2339	0	1619	44	1305	726	712	1458	735	451	674	1136	541	2776	859	937	938	746	14	1260	71	2419	1121	1068	627	503	2238	1896	1873
1.755	132.064	[M+H]+	30.59	132.06600:1549 132.13813:84 133.05964:2259 133.10279:84 133.63262:126 133.66996:126 134.04455:11308 134.08057:10640	41.03875:505 43.01828:601 46.02979:115 56.05003:531 69.03369:241 70.06529:1439 74.02362:14 81.03267:237 84.04435:959 88.03835:60	32	1034	22	958	563	874	837	1301	798	1112	1674	580	1946	981	1027	982	26	1024	24	1522	759	991	998	739	775	1020	561	507	872	1064	1145	850	592	17	930	16	1174	1007	759	708	665	1215	1054	1158
8.426	132.08	[M+H]+	31.41	132.07971:2181 132.13792:82 133.07563:489 133.10138:125 133.12239:41 134.04323:82 134.05864:103 134.07998:402 134.11584:82	43.01786:353 58.06569:199 77.03802:168 91.05372:273 117.05693:221	3	282	5	16	20	44	59	19	17	109	605	345	1166	405	401	636	0	270	5	60	16	12	39	10	0	11	347	383	390	150	675	285	267	0	230	6	42	26	49	0	35	63	0	524
4.74	132.101	[M+H]+	77.16	132.10165:10986 132.13291:18 132.63698:12 132.70330:18 132.72933:18 132.77772:12 132.81494:12 132.90639:12 133.01347:35 133.02818:18 133.04742:24 133.06372:30 133.08554:64 133.10429:680 133.12539:12 133.25632:12 133.27964:18 133.34247:18 133.36476:18 133.51987:12 133.87872:12 134.05992:30 134.08053:506 134.10487:113 134.11792:49 134.15411:12	41.03830:625 43.05455:1040 86.09573:325	89	133	75	94	87	132	75	122	1515	295	122	78	177	90	1567	127	79	148	60	295	406	5522	274	295	263	145	91	167	10592	244	226	364	125	104	87	59	102	107	137	159	104	140	1251	104
3.898	132.101	[M+H]+	82.78	132.10172:12556 132.13061:27 132.52687:18 132.61593:12 132.66849:12 132.71864:12 132.77284:12 132.80116:12 132.86266:12 132.96367:18 133.00174:12 133.01331:18 133.06580:54 133.10455:897 133.12421:18 133.21496:12 133.31790:12 133.44683:12 133.50767:12 133.78366:12 133.91363:12 133.95182:12 134.03635:30 134.08096:408 134.10661:75	41.03930:819 44.04951:1338 57.05742:285 58.06550:50 69.06931:718 73.02780:62 77.03788:46 86.09612:1567	97	3818	87	1348	1196	1457	1361	1092	92	2668	2454	1720	6920	2883	144	2127	102	4082	72	5577	9692	136	8045	5581	8503	6596	5549	4462	271	10379	5072	12093	4146	145	3782	58	2002	1193	4560	2472	1989	1768	119	2299
4.099	132.101	[M+H]+	100.65	132.10175:15045 132.13773:18 132.40341:12 132.42765:12 132.50927:12 132.70123:18 132.73487:12 132.75995:18 132.85020:18 132.88445:18 132.96876:12 133.01265:30 133.05346:12 133.06396:24 133.08610:150 133.10453:875 133.13897:18 133.16801:12 133.25601:18 133.33004:18 133.52152:12 133.54749:12 133.92750:12 133.93418:18 133.96488:12 134.01113:24 134.03885:12 134.05821:18 134.08067:595 134.10470:70 134…	41.03890:812 44.04898:1146 57.05689:269 69.06866:763	94	149	77	114	87	119	122	155	914	201	198	128	384	129	1702	153	79	193	67	235	157	4541	374	301	325	297	280	224	12196	248	235	536	169	67	197	87	113	80	170	184	134	217	1038	153
4.523	132.102	[M+H]+	93.85	132.10147:10905 132.13734:64 132.71672:20 132.86688:30 133.01290:30 133.04308:30 133.06419:56 133.08379:50 133.10432:846 134.08009:343 134.09634:30 134.10971:70	41.03907:471 43.05393:427 44.04939:434 58.06505:243 79.05384:157 86.09615:176 92.04911:124	84	4821	70	1589	1024	2226	2449	2171	71	6507	2773	1309	8060	3344	94	1802	67	4212	105	9686	8687	118	7890	6508	7799	6556	4882	4076	235	10059	5742	11404	4748	124	4543	84	2273	1346	5593	2384	1838	2937	78	2157
1.889	132.112	[M+H]+	33.88	132.11248:2259 132.13447:57 133.04867:213 133.05903:57 133.09230:85 133.11714:142 134.04418:114 134.07835:350 134.09003:57 134.11489:114	39.02340:1610 43.01778:2155 44.04980:9760 55.01794:319 57.03097:50 70.06449:6895 72.08077:165 81.03288:252 98.05960:86	37	466	36	151	89	314	156	232	89	886	1362	128	1044	661	180	699	12	748	14	420	58	195	339	125	144	225	467	240	1131	749	355	459	296	0	500	19	548	199	400	80	145	450	317	967
1.554	132.997	[M+H]+	190	132.99805:2226 133.99772:422 134.04194:243 134.08066:304 134.95835:122 134.99520:632 135.07584:122	43.05422:381 56.96462:483 66.01846:595 68.98231:9344 69.98352:1291 70.98005:1422 77.03829:76 84.95965:1430	8	813	9	857	837	663	801	760	1435	523	868	934	470	777	1870	480	3	771	20	572	1134	1644	441	553	1212	1349	602	1136	1389	1026	1331	632	1089	3	1167	9	579	1099	1175	1621	875	633	1692	729
1.725	133.05	[M+H]+	59.01	133.06023:12548 133.10035:62 133.63656:214 133.95435:62 133.99905:62 134.04465:26332 134.06192:1817 134.07928:704 134.60852:62 134.99819:62 135.04647:1174 135.08442:123 135.10283:92 135.11635:92	43.01809:1596 44.04935:528 46.02865:800 56.04952:833 70.02829:704 74.02344:2953	56	3522	32	9451	367	4408	2662	1898	7887	5592	1855	1814	1517	1928	2452	3498	337	3361	46	4072	2567	2089	1686	3964	6362	3486	1145	1882	2721	1770	1462	4155	1215	38	3690	35	4751	1410	5132	448	7929	6123	2744	5065
8.52	133.076	[M+H]+	562.57	133.07566:31211 133.68334:34 133.70445:34 133.80148:51 134.07924:2751 134.13654:51 134.64627:34 134.71961:34 135.04318:84 135.08140:248 135.10129:99 135.11602:269	43.05409:24 58.06469:62 79.05417:938 91.04174:241 104.04896:161 106.06477:1632 118.05290:3014 119.05592:291 131.05975:1051 133.07674:7886	61	25592	630	38082	32306	25824	40667	23528	28873	38371	53341	40618	792	46755	849	1534	169	26620	42605	69609	1139	3008	2040	733	814	25085	68697	1038	4584	22549	7124	45670	13816	46	25553	694	611	581	778	64061	53151	69149	12521	46027
9.883	133.101	[M+H-H2O]-	38.58	133.10066:3484 134.03550:287 134.07933:341 134.10348:330 135.04367:183 135.07963:713 135.11585:447	58.06457:205 91.05369:259 105.06953:156 115.05312:150 133.09987:118	63	1960	68	2390	779	1405	1762	419	2881	268	1402	3657	822	2122	2472	1340	51	2096	69	1377	627	3447	333	2065	2587	3465	2922	3494	1716	3126	1185	2483	2954	51	1831	56	1506	2254	1864	1588	3295	1161	2185	2095
1.73	134.044	[M+H]+	113.46	134.04467:34336 134.08020:2368 134.50353:86 134.52620:57 134.91739:57 135.04780:1775 135.06393:232 135.08344:269 135.10422:57 135.11529:152 136.02054:257 136.04767:449 136.09109:57	43.01821:1882 44.04969:321 46.02873:1067 56.04986:532 70.02864:1221 74.02342:4601 88.03920:544 97.02709:47 109.02626:11	112	13327	46	11624	4503	13488	7056	10217	9147	10011	7760	6444	12974	8845	6118	13021	30	13123	18	15399	13299	13439	9463	17023	16660	13957	7817	12033	15518	13794	10709	14965	8640	90	14279	10	17466	19596	20428	8944	20156	17529	18750	15439
10.169	134.059	[M+H]+	10.2	134.05889:2351 134.07963:412 134.09866:75 134.11773:75 134.63829:75 135.04224:150 135.06090:213 135.07834:150 135.11570:526 136.02040:214 136.03671:75 136.06303:112 136.11811:187	41.03836:172 58.06487:183 77.03813:246 91.05487:124 105.03177:130	8	473	8	397	254	151	179	414	287	98	1524	316	824	974	377	528	13	428	7	81	179	449	152	193	536	360	559	381	589	294	753	452	530	4	460	9	378	492	551	202	400	548	515	860
1.774	134.08	[M+H]+	86.8	134.08049:16934 135.04307:215 135.05368:143 135.06830:214 135.08325:1399 135.11406:215 136.02156:286	41.03882:340 43.05422:580 56.04931:548 70.06511:2361 74.02312:4 84.04422:875 97.02915:55	885	5871	519	6279	2134	6522	10028	4667	4408	5669	3852	9131	12057	6284	10900	5120	595	6651	486	3869	7190	4110	5543	3147	5081	4112	10763	2461	6444	17745	5209	5472	12267	571	6596	496	8002	8311	9248	6226	4743	6208	6857	7527
7.621	135.03	[M+H]+	8.89	135.03006:1873 135.05150:51 135.08021:85 135.11611:85 136.02157:285 136.03221:179 136.06110:68 136.08066:68 136.11107:34 137.04496:185 137.05870:152 137.09456:202 137.13123:691	51.02323:2115 53.03888:1022 77.03816:21131 91.05400:6430 103.05368:7033	0	928	888	1104	953	1001	908	892	870	829	947	1138	893	1234	982	832	0	903	798	1082	945	892	867	807	828	765	954	770	889	851	825	875	939	0	991	876	888	874	997	782	837	1078	945	842
11.044	135.043	[M+H]+	14.8	135.04287:2595 135.08065:206 135.09971:93 135.11587:245 136.01975:292 136.04704:203 136.11979:47 137.04577:47 137.05917:199 137.09285:116 137.13123:975	43.01679:247 58.06525:203 77.03839:131 79.05227:122	36	1559	28	575	567	627	551	862	626	1752	3478	957	1517	1383	1134	1231	26	1473	30	2538	509	1006	1498	717	775	1265	1118	639	1636	1444	1494	764	1200	18	1275	28	1880	1486	1367	864	978	2101	1204	2008
9.003	135.044	[M+H]+	155.84	135.04355:21836 136.04723:1849 137.04809:596 137.05913:894	58.06485:176 63.02270:285 77.03850:289	32	16884	62	13985	12290	8328	7772	13880	15042	3977	22637	12945	7312	24141	14839	19326	66	17900	36	6592	9134	24250	10374	7886	22474	19346	20826	18128	23613	16801	18930	12837	19063	29	17054	51	21530	21874	19802	23312	23624	18883	22814	22718
9.232	135.044	[M+H]+	25.05	135.04338:2341 135.11559:1123 136.02064:398 137.13164:798	58.06432:199 77.03835:138 79.05375:147 91.05322:127	33	3038	29	1885	2021	633	613	1678	2134	235	3269	1953	545	3467	1930	2469	26	2568	35	406	550	4180	1258	754	3316	3099	3412	3492	2700	1952	3142	1892	3214	34	2573	32	3108	3398	3143	3086	2998	2256	4217	4788
12.887	135.073	[M+H]+	14.13	135.07356:1718 135.09907:88 135.11592:96 135.66822:52 136.02125:182 136.05951:25 136.07946:3482 136.11852:39 137.05880:38 137.08606:1531 137.11435:38 137.13181:657	43.05345:267 58.06461:188 80.05637:313 94.06321:93 108.08533:118	224	1285	1566	1550	1450	1406	1349	1335	1422	1333	1451	1390	1418	1319	1286	1718	140	1695	1514	1351	1480	1437	1518	1413	1476	1403	1421	1445	1306	1581	1524	1400	1328	179	1428	1652	1537	1481	1529	1504	1465	1429	1438	1505
1.764	135.084	[M+H]+	12.64	135.08071:4809 135.11679:178 135.28940:71 136.02143:258 136.04344:71 136.09914:71 137.05592:71 137.09609:143 137.13254:670	41.03900:1179 43.05404:98 56.04926:751 58.06533:151 69.03272:351 70.06445:1150 74.02368:8 81.03321:282 84.04390:1675 95.01349:28	110	562	119	594	208	790	645	617	1454	508	287	616	1178	493	845	373	94	645	79	371	665	329	461	350	396	378	758	308	430	1062	454	465	966	80	477	72	756	743	654	432	482	620	553	756
9.98	135.116	[M+H]+	19.97	135.11564:1983 136.02117:174 136.11898:271 137.05945:440 137.09495:491 137.13072:983	43.05398:233 58.06411:171 91.05279:182 105.07179:99	159	790	120	583	1355	457	572	945	658	1227	1215	940	1260	1051	844	934	112	944	103	624	1499	871	1100	519	678	1129	1346	882	1015	1033	1244	589	1113	152	810	131	505	859	722	1790	840	686	514	1209
8.765	135.116	[M+H]+	23.54	135.11633:1672 136.02052:254 136.08376:113 136.11938:113 137.05893:235 137.07920:84 137.09626:2876 137.13160:380	43.01777:250 58.06557:199 67.05465:80 79.05393:165 91.05423:182 94.03908:90 105.06960:115 109.05127:134 122.07218:70	140	967	129	1354	472	601	692	557	1078	621	724	1491	675	801	1005	687	146	942	182	591	578	1373	622	751	1275	1307	1450	1377	787	1045	558	1233	1158	164	1174	104	682	1137	849	1460	1513	752	1224	808
8.094	135.116	[M+H]+	29.53	135.11675:2991 136.02051:307 136.04619:41 136.05976:69 136.07485:41 136.12008:328 137.02374:55 137.05877:141 137.09615:125 137.13180:680	41.03846:348 58.06574:156 77.03786:124 91.05390:160 105.07000:96	126	1562	159	1078	1257	1150	1143	1649	716	3862	2655	1221	3423	1787	1335	1922	156	1461	110	1538	1247	1508	2710	669	1149	906	1704	1004	1603	1260	1786	1439	1527	99	1688	161	1668	1367	1353	2407	1053	1981	1331	1629
8.329	135.116	[M+H-H2O]-	32.92	135.11701:3145 136.02066:261 136.05896:66 136.11911:652 137.05838:201 137.09399:86 137.13182:883	43.05410:71 55.05959:89 105.07048:2044	124	1840	158	1366	1298	1188	1260	1875	776	3936	2436	1301	3630	1979	1216	1936	138	1810	117	1776	1295	2077	3551	790	1073	1186	1726	760	1399	1439	2168	1197	1510	118	1757	120	1645	1782	1545	2385	1235	2196	1171	1625
10.288	135.117	[M+H]+	21.3	135.11727:2717 136.02062:340 136.07574:110 136.09294:73 136.12088:380 137.02340:73 137.05929:378 137.09611:887 137.13196:910	41.03859:164 45.03396:99 58.06486:206 77.03852:153 91.05303:154 105.06861:124	112	562	129	695	646	401	439	570	623	779	1074	806	533	795	551	562	149	661	135	450	575	1275	774	466	723	963	1208	569	687	786	471	513	648	99	711	124	562	764	588	1858	888	538	815	657
10.703	135.118	[M+H]+	14.79	135.11607:2366 136.11899:253 137.05944:2812 137.13172:2623	58.06475:137 77.03784:125 79.05452:110 91.05292:109 118.08600:86	153	1206	137	584	822	349	536	780	435	1027	2813	1060	919	1190	1144	1188	124	1201	130	319	852	1101	963	429	576	806	1547	778	1832	2501	1368	923	1627	118	2084	139	607	993	698	1098	1044	1117	521	1522
9.477	135.119	[M+H]+	29.25	135.11905:3184 135.14178:100 136.02116:250 136.08317:353 136.12145:150 137.05896:569 137.09564:557 137.13193:706	45.03228:115 58.06516:177 65.03855:138 77.03802:134 79.05269:124 91.05389:200 103.05338:96	128	824	145	453	652	373	690	601	342	1006	1452	580	1287	759	491	696	100	853	116	580	824	910	1371	302	616	614	1079	554	848	1631	878	646	798	160	710	108	664	820	613	1347	588	749	352	1012
2.218	136.039	[M+H]+	12.86	136.03937:4066 137.13146:840 137.63612:5293 137.66552:500 137.89925:201 138.02544:172 138.05477:1449760	42.03397:856 51.02287:238 53.03870:817 55.05421:124 65.03813:1259 67.05473:460 78.03358:3584 79.04119:1263 82.06450:64 92.04938:7927 92.30517:64 93.05650:1514 93.78230:86 94.06506:8130 94.76007:77 96.04361:90 110.05929:208 120.04377:220 136.03901:363	12	717	42	734	682	713	693	675	651	466	659	636	689	505	806	499	10	1453	39	754	564	729	642	524	611	800	453	532	516	817	647	562	582	11	625	24	849	735	671	568	668	746	633	837
3.266	136.062	[M+H]+	501.57	136.06174:65879 136.25943:18 136.27532:18 136.34780:12 136.38961:18 136.40158:18 136.43472:12 136.45674:18 136.49043:18 136.51679:18 136.53069:12 136.56403:18 136.59373:12 136.60782:12 136.61966:18 136.64383:79 136.66021:30 136.67512:30 136.68479:18 136.69811:24 136.71238:30 136.72481:53 136.73600:24 136.74293:24 136.76140:30 136.77970:53 136.80955:30 136.82995:24 136.84244:18 136.85118:30 136.86…	41.03851:258 43.05410:281 45.03285:134 55.03060:128 58.06463:565 67.02897:211 78.03277:141 79.02130:137 81.06894:155 92.02398:827 109.05030:202 119.03510:2640 136.06114:1257	27	53980	32	74190	19477	73264	75313	58919	199	103170	52866	21290	120680	54524	233	43742	43	53517	45	107040	59994	124	94942	51362	58904	39446	20943	10193	525	31282	78144	45717	20634	26	52323	41	83839	44306	61303	29305	18689	94432	164	20958
3.431	136.062	[M+H]+	306.74	136.06160:58429 136.24426:12 136.28196:12 136.29336:24 136.35292:12 136.43528:12 136.44595:12 136.48450:12 136.53790:24 136.55997:18 136.58933:18 136.62900:31 136.65278:24 136.67077:12 136.70392:31 136.73698:30 136.75140:18 136.76332:31 136.77304:36 136.78489:30 136.79639:24 136.80391:30 136.81774:30 136.83581:18 136.85086:18 136.86525:18 136.88805:18 136.90956:18 136.92864:18 136.93477:12 136.95…	41.03821:384 43.05423:268 46.06612:121 58.06510:325 61.02755:151 67.02877:278 73.04620:96 79.05314:149 92.02409:629 109.05009:198 119.03499:2318 136.06108:1332	32	4476	33	4407	1881	4945	7014	5889	42189	9998	6476	1941	10951	3544	23864	4348	30	5003	35	9374	7023	23357	10351	4663	5541	2431	1368	987	54316	2242	8028	4374	1722	23	5137	46	8716	4529	4064	3235	1680	8722	33608	2329
12.885	136.08	[M+H]+	24.87	136.07946:3482 136.11852:39 137.05880:38 137.08606:1531 137.11435:38 137.13181:657 137.95786:26 138.05373:234 138.08790:303 138.13525:137	43.05345:267 58.06461:188 80.05637:313 94.06321:93 108.08533:118	39	2448	2873	2738	2466	2492	2534	2676	2781	2867	2496	2495	2525	2759	2668	2620	30	3210	2884	2591	2768	2579	2565	2946	2666	2589	2719	2904	2517	2536	2865	2688	2575	26	2568	3096	2829	2683	2694	2643	2582	3027	2815	2443
1.679	136.939	[M+H]+	78.87	136.93983:1628 137.13186:629 137.14170:134 137.98411:356 138.13603:268 138.93672:201	38.96317:4763 44.04962:96 81.04446:405 83.05864:52	0	527	0	601	532	348	618	310	424	670	266	664	612	438	1101	457	3	548	0	428	348	1211	472	693	498	400	760	935	402	429	521	994	1128	3	762	0	454	288	677	273	525	452	561	454
4.476	137.045	[M+H]+	19.4	137.04537:6654 137.08079:18 137.09329:40 137.10471:18 137.13245:567 137.64037:12 137.97131:12 138.00642:12 138.01585:18 138.05332:1694 138.10145:30 138.11403:12 138.13556:121 138.28241:12 138.54304:18 138.68831:24 138.72202:12 138.74104:12 138.96526:12 139.02238:24 139.03891:93 139.05407:236 139.07480:99 139.09320:35 139.11105:1513 139.14435:30	41.03880:202 55.05433:209 77.03849:131 81.06772:153 92.04857:137 94.03889:125 110.03525:116	3	800	39	154	96	850	142	55	3	86	99	90	92	80	1	5367	27	835	40	3199	108	7	88	6267	113	239	155	110	2	1463	116	150	98	21	833	3	88	186	483	100	77	137	7	160
10.73	137.059	[M+H]+	16.69	137.05911:25248 137.09713:83 137.13206:346 138.06214:2149 138.09098:42 138.11078:42 138.13460:116 139.01334:42 139.03761:63 139.06456:225 139.11110:1179 139.15493:42	43.01799:2410 55.05432:19 90.04054:41 105.03188:10	37	3160	40	2634	1268	3322	4767	1547	2088	3231	2081	1314	3607	1326	762	1843	46	3603	73	16485	1280	2906	4028	3000	2204	2815	730	767	1139	1040	3056	705	1298	31	3038	38	6610	3805	2571	1964	2534	7754	2994	1205
5.127	137.059	[M+H-H2O]+	9.44	137.05910:2093 137.09635:55 137.13186:613 137.63969:30 137.95547:12 138.01943:18 138.05447:1784 138.09316:24 138.13342:370 138.20051:12 138.51601:12 138.69222:18 139.01641:12 139.03920:67 139.05833:108 139.07582:52 139.08605:23 139.11146:1315 139.14366:30	91.05368:1352 119.04805:191	55	1781	56	1287	1175	1377	1703	885	143	740	4462	721	2103	1876	221	1710	79	1869	71	1566	439	236	1570	663	1174	2371	1376	1706	331	965	4318	521	2000	53	2003	74	2827	3479	1616	1752	1652	2587	267	2664
5.282	137.059	[M+H]+	14.27	137.05954:3640 137.09672:69 137.13272:550 137.61825:12 137.63374:24 137.96498:18 138.01767:24 138.05476:2552 138.08755:18 138.09862:30 138.13512:74 138.63409:12 138.65641:12 138.69335:18 138.75234:12 138.78046:12 138.83856:18 139.01515:24 139.05565:198 139.08726:63 139.11096:1502 139.14391:30	56.94255:29 70.06540:60 81.07020:10 91.05456:1687 105.03175:30 119.04837:427	55	227	62	252	222	256	420	198	1022	244	632	156	432	310	1177	250	46	414	52	382	136	2997	274	192	217	456	228	288	1767	156	867	145	266	54	457	60	438	491	350	296	436	399	2896	540
8.422	137.059	[M+H]+	60.65	137.05939:14606 137.09184:130 137.13101:484 138.06209:1008 138.13410:123 139.03843:117 139.06043:124 139.07609:147 139.11065:1086	43.01796:1146	32	14172	49	18413	5048	12922	14456	6177	20708	2238	8316	6083	2691	6028	5458	12938	41	13071	43	12117	4365	29632	5377	23704	18758	22452	5347	8216	9466	12547	7176	6146	9890	26	13340	33	22571	28708	18749	16753	35895	16059	24973	12954
9.881	137.096	[M+H]+	9.73	137.09568:4107 137.13123:740 138.05385:179 138.09903:472 138.13324:198 139.03793:158 139.07412:63 139.11079:1047	43.01785:253 69.06771:125 81.06886:234 89.03810:299 97.06439:96 107.04785:149	89	1376	99	1830	597	1085	1249	297	1938	250	868	2866	731	1216	2328	950	98	1521	74	978	796	2863	217	1844	1781	2733	2838	2679	1465	2365	1010	2018	2400	86	1742	85	1072	1919	1418	1266	3192	1159	1968	1862
8.735	137.096	[M+H]+	11.78	137.09546:3315 137.13205:668 138.05432:328 138.09889:312 138.13429:100 138.68406:40 139.01548:40 139.04010:60 139.05274:40 139.07423:126 139.11374:1412 139.14631:60	43.01782:213 67.05434:112 79.05396:215 89.03851:339 105.03355:115 119.08389:102	84	1781	81	3273	565	1410	1868	362	2784	189	895	3762	579	1186	2963	963	74	1893	79	751	625	3813	244	2092	2758	4258	3104	2791	1492	2380	703	2664	2969	79	1814	108	1009	2165	1484	1475	3153	802	2435	1917
11.674	137.132	[M+H]+	17.41	137.13207:2454 137.15792:49 138.05549:159 138.13518:293 139.03736:196 139.05805:74 139.07315:49 139.11116:1441	43.01761:9 55.05405:9 67.05416:3 77.03803:2561 81.06921:175 91.05417:87 105.03335:2375	829	1648	865	1338	1392	1091	1027	1860	1016	6450	2621	1337	5116	1978	1157	1619	724	1867	758	1462	1413	1038	2880	1030	1070	1024	1683	1120	2263	1644	1573	1217	1530	779	1828	800	920	1253	1101	1796	1016	1561	860	1451
12.313	137.132	[M+H]+	13.95	137.13182:2773 137.15482:30 138.05427:314 138.08973:30 138.09668:30 138.13528:319 139.03835:141 139.07521:45 139.11132:1066	67.05434:99 79.05361:184 91.05390:149 105.03244:96	873	2946	860	1339	2420	1291	1332	3517	1254	11195	5350	2436	5578	3342	2030	2958	825	2624	742	1474	2984	1276	5469	1260	1372	1313	3564	1680	3712	2910	2431	2341	2608	735	2945	676	1359	1310	1395	3222	1413	1825	1028	3084
1.973	137.636	[M+H]+	1037.18	137.63811:25710 137.66427:896 137.94604:360 138.01998:467 138.05486:1673210 138.22740:360 138.27446:360 138.39668:360 138.49818:540 138.51751:540 138.55450:360 138.56728:540 138.57895:540 138.59866:360 138.61291:540 138.62344:540 138.63501:1401 138.65685:719 138.68032:360 138.70612:540 138.72343:899 138.75290:899 138.77509:719 138.78416:719 138.80541:539 138.81778:1557 138.83937:360 138.84895:540…	39.02317:5969 40.02798:241 41.03869:2809 43.03786:669 44.99724:343 51.02335:4166 53.03866:13981 54.04158:1036 55.05419:545 65.03868:27740 66.04090:2088 67.05369:8303 68.05706:660 77.03829:5584 78.03397:55921 79.04116:22277 80.04870:4248 81.05195:382 83.04854:601 91.04101:439 92.04962:164310 92.46540:255 92.61000:515 92.77344:530 93.05618:33676 93.24468:207 93.30012:179 93.55877:295 93.61469:223 9…	8	5937	24	8722	6335	5999	6748	6838	8717	6763	6385	6683	7684	7602	6419	7055	13	6566	7	9145	7215	7730	7200	7937	9429	10160	5748	5574	5848	8658	12319	7341	5267	10	7123	39	7206	7857	9126	7083	7212	8120	6914	7139
2.236	137.64	[M+H]+	834.54	137.63113:7519 137.63812:6681 137.68990:165 137.70638:165 137.72780:165 137.96309:247 138.02125:291 138.05467:1464444 138.24164:165 138.25858:411 138.27287:247 138.28143:329 138.29849:247 138.31182:165 138.32677:247 138.34651:165 138.38744:165 138.44074:247 138.45472:165 138.46546:165 138.50492:329 138.52674:247 138.58230:247 138.60025:411 138.63574:1536 138.65803:411 138.66528:328 138.67477:411 …	37.00685:74 39.02305:1901 41.03873:1149 51.02290:1249 53.03850:4350 54.04035:326 65.03868:5633 67.05274:1252 77.03791:676 78.03358:10136 79.04111:6001 80.04904:867 82.06680:106 92.04942:31253 92.49127:77 92.63699:105 93.05614:4711 93.38432:130 93.78227:117 94.06479:30100 94.57215:199 94.70120:120 94.79293:187 94.90842:102 95.45683:151 95.68128:111 95.85006:68 96.04272:252 97.02665:43 97.59554:44 …	4	6447	24	6290	5392	5680	5886	5274	6051	5309	6241	5604	5175	5017	6278	5908	4	5039	11	5499	4799	6200	5325	5689	6939	6056	5013	5046	5561	5882	6152	4418	3793	3	6357	12	6341	5959	5389	6620	5261	6069	5594	7525
1.95	137.657	[M+H]+	756.22	137.63859:12949 137.66888:512 137.69289:206 137.78366:309 137.85525:206 137.90967:309 137.95106:309 138.01028:206 138.05477:2227160 138.24822:206 138.25608:412 138.28332:309 138.30377:412 138.31920:412 138.33452:309 138.35612:206 138.36870:309 138.38625:661 138.39824:412 138.42597:412 138.50224:412 138.51378:412 138.53983:309 138.55293:1341 138.56490:527 138.57779:412 138.58989:412 138.59614:206 …	37.00744:252 39.02325:4313 40.02720:136 41.03891:3078 42.03395:4366 43.01770:686 44.99679:448 51.02298:2672 53.03886:9074 54.04149:391 55.01830:592 57.03291:336 61.02802:154 65.03860:20936 65.83915:109 66.03976:1740 67.05346:3848 68.05666:497 69.03347:938 70.06376:105 77.03828:2473 78.03380:29513 78.80526:208 79.04101:12735 80.04865:2350 81.05225:253 82.06469:176 83.04803:541 85.02740:358 91.7729…	4	3244	0	5832	722	439	759	4791	122	466	818	0	482	331	0	712	3	0	0	2122	3178	0	0	0	1390	841	0	917	33	3174	0	2340	1419	0	111	8	1346	0	795	2829	0	1737	722	1067
1.679	137.982	[M+Na]+	251.26	137.98186:5760 139.11090:1436 139.98074:376	38.96326:4124 72.08092:214 81.06899:102 84.08122:290	3	453	160	330	534	619	385	422	210	346	373	294	204	284	223	435	3	1631	106	359	395	173	699	382	246	308	376	330	322	468	537	354	225	0	475	148	638	913	564	484	294	379	706	358
11.539	138.054	[M+H]+	6.2	138.05436:3543 138.13384:74 139.03810:74 139.05611:162 139.07478:74 139.11027:955 140.07642:74 140.11304:145	55.05362:115 67.05190:89 79.05370:169 105.07226:96	98	870	96	1129	671	689	816	656	841	819	765	585	986	851	699	801	109	733	79	1019	839	755	1062	899	734	882	726	564	892	641	736	469	557	73	769	76	1059	977	768	875	576	1366	767	689
4.418	138.054	[M+H]+	39.97	138.05441:7082 138.09094:18 138.13501:60 138.63593:18 138.69499:24 138.97902:18 139.00335:24 139.03926:83 139.05704:373 139.11100:1177 139.14604:30 139.47155:12 139.65570:12 139.70498:24 139.96090:31 140.03350:18 140.04213:24 140.06737:93 140.09167:12 140.11371:116	43.01817:183 55.05324:109 65.03762:211 77.03761:156 79.05378:128 94.06474:209	82	2473	128	3065	2526	2352	4397	2684	6283	2223	2320	2380	2242	2079	4897	2358	104	2634	178	3235	2347	6130	2704	2587	5284	3586	1183	1664	3442	3032	2545	1933	1138	124	2731	216	3458	2729	3041	3147	2605	2816	5731	2289
4.244	138.054	[M+H]+	16.88	138.05445:5626 138.08772:34 138.11449:12 138.13529:56 138.61362:24 138.70855:18 138.73903:12 139.00235:18 139.05699:331 139.07786:88 139.11085:1395 139.14435:24 139.42217:12 139.71748:12 139.79966:12 140.04218:24 140.07188:107 140.11418:165	43.01747:118 51.02126:115 65.03699:109 70.06438:215 78.03376:214 81.06892:137 83.04876:125 92.04934:165 94.06372:171 98.09721:83 105.07202:96 114.09052:83	118	3885	123	5635	3785	3724	4418	3024	5035	4035	3584	3988	3712	4079	4897	4131	120	3976	178	5641	3141	5926	5066	3496	5519	6021	1652	2515	3904	4845	4124	3184	1794	98	4351	105	5605	4238	5235	3296	4056	4626	5731	3409
1.969	138.055	[M+H]+	13929.2	138.05474:2071128 138.26005:718 138.27645:539 138.32186:359 138.35985:539 138.39074:539 138.43978:539 138.46807:359 138.48459:359 138.54409:359 138.56191:718 138.57382:539 138.59741:539 138.61578:538 138.63223:1017 138.64942:897 138.68324:897 138.70049:897 138.71423:1013 138.73556:897 138.76586:905 138.79068:1716 138.80210:1169 138.82003:897 138.83987:538 138.85612:718 138.87319:1230 138.88696:89…	37.00722:219 39.02322:5080 41.03877:3098 42.03401:3543 51.02306:2873 52.03006:1488 53.03854:8880 54.04234:535 55.01717:231 65.03855:17961 66.03924:928 67.05341:4684 68.05596:542 69.03338:159 77.03848:2436 78.03395:29925 78.60234:162 78.80394:158 79.04108:11089 79.53777:121 80.04850:2518 81.05239:190 83.04887:146 91.77198:723 92.04949:103482 92.60789:324 92.64868:141 92.77585:251 92.90865:167 93.0…	1031	1677858	3595	2171873	1692654	1802939	1797235	1620386	1824103	1812686	1758824	1891737	1971221	1865412	1573501	1770515	1217	1670810	1227	2206957	1690374	1984712	2075479	1701779	2036218	2189966	1341002	1538197	1485127	1878590	1884351	1631314	1240541	1267	1863087	4880	2232715	1907538	2007603	1713835	1787869	2013008	1930616	1735675
1.834	138.055	[M+H]+	113.57	138.05459:5659 138.13574:58 138.73519:18 139.05775:369 139.11093:1248 139.13000:12 139.14640:24 139.70437:12 139.92023:12 140.05673:24 140.06684:35 140.08889:12 140.11454:142 140.14707:12	41.03778:290 65.03827:147 78.03335:147 81.06984:261 92.05001:261 94.06496:177 114.06539:216	62	432	117	1006	174	521	1254	1262	657	395	353	14787	353	326	173	588	168	545	132	3874	1338	2352	287	7371	5454	1128	9113	1001	260	226	2111	376	8483	115	1062	4998	1063	946	280	10593	3585	6225	3824	3966
7.444	138.055	[M+H]+	130.53	138.05457:32874 138.13588:24 138.23287:12 138.26177:12 138.27911:12 138.31709:12 138.39618:18 138.52395:18 138.62569:30 138.63244:24 138.66000:18 138.69184:30 138.70759:18 138.73727:24 138.75510:12 138.76254:18 138.78499:18 138.82210:12 138.83038:12 138.84244:18 138.87779:24 138.89238:24 138.91753:24 138.93712:12 138.95744:12 138.97436:12 138.99540:18 139.02238:24 139.05799:1614 139.09076:88 139.…	45.03349:11 65.03868:279 67.05391:154 73.02747:462 78.03326:677 80.04860:107 81.06908:86 92.04917:2281 94.06469:1697	122	21653	192	33986	21097	20359	23623	15106	27026	18424	19114	17933	19719	18312	19547	17961	195	19370	195	27506	18108	27397	24412	16548	29593	28552	9025	12481	15693	25915	20320	16012	8364	135	22033	176	26565	20893	26110	16851	19762	22198	23850	16575
2.227	138.055	[M+H]+	10526.6	138.05451:1256229 138.25419:202 138.26364:202 138.28391:202 138.31116:202 138.32355:202 138.43971:303 138.44575:303 138.45405:202 138.51000:303 138.52366:303 138.55830:303 138.56951:303 138.57975:505 138.61524:1217 138.63625:889 138.66149:404 138.69450:404 138.70873:404 138.72795:684 138.74364:759 138.75596:404 138.76840:740 138.81019:533 138.83668:404 138.86663:505 138.87788:1990 138.88980:303 1…	39.02311:1677 41.03857:936 42.03394:1713 51.02298:496 53.03841:2994 65.03835:3557 66.03890:170 67.05370:2030 68.04852:364 77.03774:956 78.03378:12966 78.81278:77 79.04085:6810 80.04940:435 81.05115:74 83.04780:58 91.77251:193 92.04936:40319 92.59846:204 92.69438:135 92.77623:150 92.90814:126 93.05603:9712 93.37826:51 93.57716:135 93.78412:93 94.06479:36829 94.46602:153 94.65218:66 94.78051:135 95…	773	1255498	3426	1481767	1282303	1407205	1363744	1292092	1419042	1274317	1208287	1347445	1372511	1362154	1329322	1201182	628	1432215	1276	1390142	1424367	1599118	1390457	1263854	1395648	1535886	1071981	1139910	1292823	1377010	1390382	1267245	1122652	549	1441701	2799	1452997	1426679	1472422	1524265	1295160	1472221	1613038	1354940
9.083	138.065	[M+H]+	12.52	138.06530:5799 139.06851:329 139.11173:983 140.11246:493	41.03895:313 63.02269:174 89.03753:956 91.05331:232 95.05012:109 97.06475:102 107.04855:131 117.03427:681	49	1251	3	1135	976	1693	1405	2576	1310	3066	2172	1128	4204	1495	1165	1459	24	1504	33	3140	2449	924	2425	2630	1042	1590	345	196	993	1534	1257	944	215	84	1495	0	1723	1006	1535	3038	1318	2684	1080	420
7.586	138.091	[M+H]+	276.32	138.09067:139721 138.23776:28 138.25097:28 138.30216:43 138.42688:28 138.48141:28 138.50041:28 138.52296:28 138.55361:43 138.58843:42 138.60591:71 138.61429:42 138.63589:42 138.65086:71 138.67173:91 138.69695:42 138.71264:142 138.73964:89 138.75870:71 138.77749:57 138.79517:71 138.81211:42 138.82541:71 138.85046:74 138.87119:42 138.88906:28 138.90626:71 138.92299:57 138.92975:28 138.95094:57 138.…	39.02282:271 51.02266:2807 53.03822:2293 65.03835:1266 77.03852:55038 77.51343:153 77.62218:172 77.72186:119 78.04243:2498 78.34000:108 79.05354:171 81.03387:304 91.05404:23252 92.05671:845 93.06956:10098 94.04047:525 95.04873:476 102.04659:1507 103.05401:26435 104.05692:2068 105.04436:1693 106.04549:270 107.04569:134 119.04989:224 121.06435:20233 122.06720:1471 123.06956:152	21	40241	85	21268	26938	17627	19218	32095	21844	18419	71482	38561	36311	52246	34922	49832	80	36478	61	13131	20253	31444	31730	14555	21669	28829	43953	28086	57243	40146	58556	18671	46162	16	38528	85	50525	47186	31066	31509	27444	46185	38222	60398
8.023	138.127	[M+H]+	42.38	138.12768:3302 139.03817:80 139.05690:56 139.07578:90 139.11131:1028 139.13057:370 139.14445:28 140.03149:28 140.04939:70 140.06955:56 140.11509:166 140.13275:42	43.05439:1413 55.05535:208 69.06948:75 79.05385:474 89.03747:286 117.03290:116 121.10251:72	88	1429	392	704	700	709	1164	640	910	526	618	769	883	676	543	517	82	1389	972	681	944	472	741	698	506	618	1121	711	858	552	676	1555	665	95	1546	475	1665	597	626	682	426	605	736	549
2.218	138.632	[M+H]+	158.92	138.63016:1022 138.64187:2236 138.67269:400 138.68328:540 138.70239:575 138.71595:400 138.73441:617 138.77380:604 138.81425:525 138.83323:533 138.84453:499 138.85503:200 138.86082:400 138.86579:400 138.87484:400 138.88664:400 138.90385:500 138.91342:200 138.92725:300 138.94196:503 138.97454:400 139.00423:300 139.01705:300 139.05809:81834 139.09362:396 139.11263:1012 139.14560:200 139.16406:400 13…	39.02357:258 41.03889:1738 42.03413:1239 53.03868:179 65.03873:4847 66.03377:1526 67.05384:2246 78.03423:4023 79.04149:7224 80.04836:532 82.06421:43 92.04963:5967 92.70990:210 92.96903:114 93.05625:947 93.42945:43 93.54030:93 94.06513:16768 94.46757:75 94.66991:92 95.06809:1478 95.47823:73 95.62440:59 95.82048:32 97.04784:41 97.41171:33 105.02059:114 110.06030:272 136.03912:133 138.05515:28376 13…	0	1774	4	1485	1506	904	1770	984	1097	1084	1693	975	1639	1242	1728	1263	0	1285	0	1168	1472	1382	1430	997	1190	940	1199	926	1213	1033	1069	868	1207	0	1270	0	1036	1805	1382	1125	1079	826	1490	1245
2.257	138.652	[M+H]+	152.12	138.65171:4580 138.66987:274 138.69077:457 138.69689:664 138.70233:183 138.71972:814 138.76598:707 138.79360:588 138.80849:1018 138.82042:792 138.84256:457 138.87244:457 138.89428:457 138.91219:365 138.92543:274 138.93018:365 138.94514:632 138.97520:366 138.98616:274 139.00090:183 139.03335:437 139.05781:76686 139.09167:362 139.11246:879 139.13359:183 139.17997:183 139.19461:366 139.20674:274 139…	39.02301:2029 43.05413:42 53.03877:2618 65.03891:7208 66.03565:1019 67.05404:1652 68.05666:42 78.03406:8006 79.04103:6514 80.04845:390 81.06879:85 82.06529:99 92.04966:39947 92.63668:160 92.77439:241 92.94619:66 93.05622:7790 93.59010:46 94.06518:27337 94.55123:178 94.75492:111 95.06779:1961 95.45418:95 96.04399:177 96.19601:99 105.02069:297 120.04398:477 122.02276:119 136.03862:588 138.05489:409…	0	539	4	1004	223	347	563	273	642	513	407	400	878	444	449	490	0	588	0	338	806	830	354	1413	540	462	223	615	664	426	197	242	404	0	324	0	460	924	413	451	446	541	421	626
1.976	138.667	[M+H]+	175.75	138.66103:5420 138.69292:944 138.71488:839 138.74584:1244 138.77915:1220 138.79535:869 138.81538:847 138.82983:949 138.85018:815 138.86748:842 138.87868:816 138.89118:653 138.90856:653 138.92623:852 138.94044:825 138.95737:490 138.97301:490 138.99430:327 139.01052:650 139.05734:125770 139.11139:816 139.13092:326 139.13920:326 139.15750:490 139.17510:653 139.19093:327 139.20365:490 139.22701:490 1…	39.02304:4847 41.03873:4578 42.03404:4490 43.01722:901 44.99720:557 51.02260:2835 53.03872:11281 54.04113:766 55.05418:714 57.03290:266 65.03864:19626 66.03605:3204 67.05353:3308 68.05227:813 69.03297:772 77.03789:3813 78.03378:42536 78.80598:239 79.04083:14441 80.04861:3344 81.05274:604 82.06427:159 83.04887:475 91.04033:355 92.04935:139776 92.52500:271 92.60572:386 92.77427:282 93.05587:24247 9…	0	593	3	1152	1052	2082	965	613	1066	756	1543	507	639	1566	437	907	0	1418	0	723	899	544	826	795	821	2250	522	1036	763	831	1060	874	742	0	382	0	928	1468	933	1027	782	1137	867	1265
2.228	138.679	[M+H]+	127.09	138.69911:1535 138.70822:1221 138.72603:840 138.74937:996 138.77163:786 138.79180:719 138.81547:1621 138.84120:450 138.87087:578 138.89222:1266 138.91286:589 138.92265:450 138.93974:563 138.95594:338 138.97307:451 138.97948:451 138.99318:338 139.01555:338 139.03205:215 139.05787:101316 139.11249:683 139.12413:338 139.13323:612 139.17609:451 139.19276:338 139.19802:225 139.23016:338 139.24872:338 …	39.02327:1574 42.03434:806 51.02313:526 53.03909:2144 65.03905:7002 66.04102:505 67.05318:1519 68.05631:47 69.06984:43 75.01017:48 77.03843:116 78.03405:11579 78.57536:70 79.04138:2522 79.55469:47 79.70311:67 80.04942:586 81.05408:189 91.77493:347 92.04964:41366 92.59745:182 92.77356:195 92.88610:68 93.05617:5896 93.23114:130 93.37768:120 93.78427:512 94.06503:40432 94.39224:77 94.51535:148 94.63…	13	639	5	535	537	441	992	693	881	1010	823	1215	843	738	645	616	7	894	3	895	905	1004	1138	749	617	1011	813	807	716	954	577	577	911	14	1107	3	1521	896	743	766	1531	888	763	874
2.257	138.714	[M+H]+	224	138.71399:4425 138.72453:1182 138.74245:876 138.75300:497 138.75789:529 138.77752:557 138.80969:948 138.83129:544 138.85902:497 138.87660:1070 138.90127:299 138.90648:498 138.91979:398 138.93815:398 138.95223:498 138.96172:299 138.97952:299 138.99610:299 139.01138:398 139.05798:85012 139.07423:5067 139.08943:476 139.10049:497 139.11234:2095 139.13984:299 139.16088:199 139.20136:299 139.21721:299 …	37.00716:123 39.02333:680 42.03395:1236 43.01844:181 44.99715:114 51.02297:764 52.03044:583 53.03882:2161 54.04226:190 58.06538:42 65.03869:4473 67.05407:1086 68.05263:302 69.03153:70 78.03384:13404 78.60357:47 79.04138:4523 79.41198:48 80.04877:819 81.06945:176 82.06545:132 92.04971:29183 92.59835:159 92.77535:148 93.05631:7708 93.44124:79 93.58243:94 93.78218:141 94.06505:30312 94.33120:112 94.…	0	694	0	748	356	607	1554	583	695	813	534	1080	527	566	472	1255	0	827	0	939	684	527	364	969	508	614	507	439	625	1070	646	780	901	3	763	6	717	1109	966	712	1103	742	896	707
1.96	138.715	[M+H]+	184.09	138.70073:5148 138.72032:2411 138.73573:3072 138.75150:5416 138.78197:3276 138.81052:1582 138.83481:2382 138.85021:1163 138.87665:1560 138.90279:2304 138.91405:554 138.92656:1853 138.94266:863 138.96825:693 138.98212:555 139.00382:1034 139.05650:197258 139.09086:2660 139.11238:694 139.14909:278 139.17937:416 139.19514:694 139.21157:694 139.24411:555 139.26424:555 139.27793:555 139.29344:555 139.3…	39.02304:5332 40.02767:135 41.03891:3076 42.03414:4349 43.01832:629 44.99698:541 51.02310:3915 52.03002:623 53.03873:7604 54.04208:299 55.05407:793 57.03283:239 65.03867:18241 67.05299:2838 69.03316:310 70.06455:225 77.03829:4513 77.80055:186 78.03410:39940 78.42581:142 78.80401:110 79.04113:11920 79.84155:137 80.04875:1734 80.79794:104 81.05258:354 82.06421:308 83.04875:1044 91.77243:461 92.0496…	18	665	13	885	1142	1181	1432	1054	1206	1270	928	1239	852	650	966	1696	3	865	8	2300	871	897	997	1069	685	1168	742	816	1141	1712	1070	586	556	12	877	19	811	1144	1024	683	923	1349	2016	1107
1.978	138.733	[M+H]+	139.27	138.74112:2948 138.75156:969 138.76692:739 138.78872:739 138.81663:924 138.83279:924 138.84494:554 138.85912:554 138.86854:739 138.89292:739 138.92924:555 138.94361:555 138.96044:740 138.97313:370 139.01341:733 139.03925:17023 139.05694:117169 139.11396:925 139.17204:555 139.19043:555 139.23865:370 139.25699:555 139.26491:555 139.30532:555 139.32228:555 139.33726:370 139.35384:925 139.37829:555 1…	37.00746:317 39.02309:4174 42.03381:3980 43.01812:433 51.02330:2461 53.03863:6251 54.04125:280 55.05344:379 65.03846:14993 66.03983:980 67.05356:3374 68.05358:226 69.03313:738 77.03812:2596 78.03398:30834 78.55271:102 78.80362:108 79.04115:11606 80.04875:2079 81.06923:329 82.06335:377 92.04961:86450 92.46232:111 92.58973:353 93.05595:16620 93.48671:150 93.64573:147 93.71581:190 93.78020:436 94.06…	0	1575	0	925	1232	1370	628	1065	768	1343	1047	846	1078	757	744	963	0	572	0	1254	1047	1218	712	1379	1696	1128	577	1250	817	1134	577	1066	564	0	1094	0	1038	1283	645	1126	718	1363	1070	936
2.257	138.733	[M+H]+	177.82	138.73339:3469 138.74439:602 138.75900:478 138.78629:358 138.80588:478 138.81848:864 138.84268:597 138.86382:478 138.88044:597 138.89514:358 138.90995:478 138.93535:868 138.94720:358 138.96446:359 138.99169:239 139.01034:359 139.02785:345 139.05794:84664 139.08980:581 139.11175:884 139.13025:478 139.14239:239 139.18795:359 139.26063:478 139.28986:239 139.30975:239 139.33673:359 139.34555:239 139.…	39.02320:2462 41.03904:1401 51.02315:1730 53.03888:4853 54.04165:550 65.03871:7835 67.05391:2555 68.05702:353 71.01228:137 78.03379:22877 78.61437:86 78.80350:94 79.04111:11025 80.04873:1123 82.06440:138 91.77148:361 92.04964:55840 92.67146:173 92.77641:288 93.05638:11661 93.38499:120 93.69822:161 93.78281:523 93.97760:82 94.06512:53223 94.26276:138 94.47751:183 94.61188:306 94.72237:105 94.96306…	0	329	3	548	716	416	1014	412	1022	1017	638	528	852	1028	654	765	0	786	0	579	965	911	870	661	949	1046	506	902	578	946	742	544	645	0	706	0	1347	1046	837	1370	960	791	807	469
1.965	138.755	[M+H]+	219.65	138.75528:2817 138.77143:1042 138.78516:1416 138.79602:1117 138.81754:1446 138.83647:834 138.86017:1102 138.87487:1057 138.89409:1042 138.91521:834 138.92931:834 138.94869:1043 138.97702:626 138.99408:1043 139.00692:830 139.01612:618 139.05700:142820 139.08568:1014 139.11171:1298 139.20534:626 139.23008:626 139.24669:834 139.25913:626 139.27990:626 139.30237:834 139.31754:626 139.32334:417 139.33…	39.02318:8671 40.02742:319 41.03866:5594 42.03394:6672 43.01741:526 51.02298:5412 52.03079:2724 53.03850:14881 54.04193:773 55.05433:668 65.03865:34900 66.03943:3500 67.05323:7276 68.05706:980 69.03432:290 77.03807:5575 78.03384:59889 78.57739:199 79.04111:22549 80.04861:4512 81.06965:376 82.06430:318 83.04851:694 91.77231:1044 92.04972:179488 92.45383:287 92.57900:478 92.65412:688 92.77429:747 9…	0	1331	0	1160	1117	1028	1356	1209	1571	1265	1542	1262	1559	1070	1346	1390	0	690	0	2147	1019	1301	1474	1162	1804	654	722	1223	988	1489	876	1335	731	0	1568	0	712	1127	859	892	689	971	828	357
2.225	138.755	[M+H]+	217.12	138.74785:1566 138.76166:841 138.78665:897 138.80892:579 138.82489:656 138.83860:572 138.85701:572 138.87254:581 138.89433:344 138.90771:343 138.91822:572 138.93149:1097 138.94104:572 138.95148:572 138.96602:344 138.99450:229 139.00758:458 139.05778:88653 139.08911:452 139.09829:457 139.11143:1116 139.13361:458 139.16430:344 139.18116:344 139.20044:458 139.22341:344 139.23798:344 139.25018:458 13…	39.02316:1112 41.03894:1556 42.03397:829 43.03629:166 51.02333:1548 53.03870:2278 54.04219:141 65.03867:9583 66.04521:1697 67.05400:1507 68.04870:202 77.03892:1101 78.03408:15085 79.04123:3832 79.79829:158 80.04891:1286 92.04963:42646 92.46817:101 92.60890:302 92.77644:188 93.05610:8477 93.40748:97 93.60038:150 93.78371:430 94.06509:32244 94.39815:89 94.59474:255 94.78148:96 94.94941:102 95.06802…	0	879	0	540	553	864	901	503	752	634	934	607	1236	870	727	664	0	924	0	341	1134	1101	1251	951	1244	640	571	1116	1286	1157	614	769	600	0	826	0	773	883	892	1219	866	739	702	949
1.96	138.807	[M+H]+	158.95	138.80058:3250 138.81708:1709 138.84383:1044 138.87252:977 138.89240:977 138.91114:391 138.92639:782 138.93795:978 138.95661:587 138.98255:587 139.00359:782 139.01683:580 139.05743:143070 139.08849:769 139.11038:978 139.15078:587 139.16424:391 139.17667:391 139.19097:782 139.21394:587 139.25347:978 139.27827:782 139.29486:587 139.32332:391 139.33769:391 139.34642:587 139.36891:391 139.39310:587 1…	37.00779:285 39.02332:5716 41.03898:3702 42.03419:4223 43.01799:763 51.02303:3594 52.03031:1514 53.03874:10074 55.01714:943 57.03340:262 65.03873:22483 66.04161:1320 67.05369:4383 68.05727:481 69.03305:1188 77.03796:3710 77.80093:304 78.03409:42288 78.60910:164 78.80545:234 79.04127:14422 79.81392:154 80.04887:3040 81.05175:318 83.04844:581 85.02785:445 91.77322:636 92.04964:133252 92.63574:327 9…	0	877	0	1041	737	890	830	764	597	1078	601	765	996	928	438	748	0	518	0	1166	1153	975	1334	1210	1206	1091	712	643	605	1055	807	1228	557	0	712	0	1310	1380	580	639	1000	776	679	905
2.218	138.815	[M+H]+	228.51	138.80958:8750 138.82367:437 138.84703:455 138.86781:457 138.87636:430 138.88934:258 138.90633:344 138.92385:430 138.94147:430 138.95954:258 138.97505:172 138.99128:258 139.00990:344 139.02777:330 139.05778:73348 139.07430:6994 139.09511:342 139.11016:997 139.12310:172 139.13285:258 139.15638:172 139.18012:258 139.19283:172 139.21685:172 139.23989:430 139.26057:258 139.27900:172 139.29082:258 139…	39.02306:2388 42.03397:2626 51.02341:2062 53.03865:6156 54.04191:665 65.03873:9942 66.03981:1249 67.05407:5277 68.04801:445 77.03814:1205 78.03400:25503 79.04134:7294 80.04805:2158 81.06901:224 92.04946:82340 92.57907:188 92.69163:202 92.77868:196 93.05621:15300 93.22020:153 93.45276:177 93.63430:262 93.78083:490 94.06491:76625 94.62947:198 94.72563:315 94.81409:170 94.95613:194 95.06814:3284 95.…	0	893	0	1076	1042	645	741	669	714	682	962	854	1699	458	1432	862	0	935	0	1094	595	984	774	717	1190	1105	579	892	483	1035	824	1093	498	0	674	0	872	738	1012	1207	936	1109	2773	641
1.981	138.864	[M+H]+	258.87	138.85485:668 138.86449:3271 138.88255:738 138.89275:729 138.90211:268 138.90735:401 138.92730:401 138.94598:535 138.96256:535 138.98024:401 138.99144:401 139.00635:401 139.05777:86189 139.08367:644 139.10931:762 139.11890:268 139.15242:535 139.17526:402 139.21111:268 139.24328:535 139.24798:268 139.26484:535 139.27629:268 139.28475:401 139.31282:535 139.33031:402 139.34629:402 139.36856:268 139.…	37.00755:377 39.02316:5185 41.03849:3522 42.03409:4140 51.02253:2815 53.03860:12965 65.03853:27288 66.03901:3503 67.05381:7728 68.04825:458 78.03382:47027 78.80568:324 79.04099:19389 80.04886:3575 81.05355:312 90.03360:193 92.04952:179349 92.62410:577 92.77418:495 92.93259:282 93.05611:31589 93.33687:201 93.60841:247 93.78253:1269 94.06481:156262 94.22899:224 94.40962:278 94.59710:584 94.68310:46…	0	658	0	1223	888	467	1151	1033	996	2415	693	801	1012	762	853	989	0	1559	0	1015	851	674	753	670	1135	535	499	798	488	1513	817	1106	700	0	830	0	913	950	700	670	657	1069	836	1278
2.218	138.871	[M+H]+	142.75	138.87103:2301 138.89286:483 138.90116:193 138.92220:647 138.94172:489 138.95366:483 138.96182:387 139.01189:290 139.05787:98048 139.08940:378 139.11362:605 139.14051:483 139.16263:290 139.18377:290 139.21076:290 139.22389:290 139.23433:387 139.25207:193 139.27331:387 139.28899:290 139.29462:290 139.31108:387 139.33056:290 139.33670:290 139.35017:290 139.35874:483 139.38195:193 139.39821:193 139.…	39.02328:1946 41.03911:1401 42.03432:2786 51.02298:1030 53.03863:131 65.03897:343 67.05400:2601 68.04961:195 77.03841:1525 78.03428:22877 78.81758:115 80.04899:1229 81.05193:140 92.04988:2525 92.70712:127 92.77729:117 93.05630:11742 93.39203:165 93.62046:181 93.78421:519 93.93543:88 94.06544:56749 94.68159:148 94.79943:106 94.87303:169 95.06822:2760 95.18790:138 95.76803:94 96.04340:314 96.24136:…	0	869	0	678	804	721	646	716	772	996	676	812	1229	498	687	501	0	880	0	600	719	675	840	1012	1088	1309	719	752	534	482	607	960	508	0	753	0	921	955	675	1137	763	576	740	685
1.966	138.88	[M+H]+	271.51	138.87740:5861 138.90211:582 138.92369:971 138.93329:776 138.94362:3688 138.98461:389 139.00116:583 139.01243:387 139.02221:381 139.05738:133283 139.09447:776 139.11411:777 139.15140:777 139.17672:389 139.19611:583 139.22873:583 139.27347:777 139.28955:583 139.30427:777 139.34078:389 139.35181:583 139.39134:389 139.41112:777 139.42533:389 139.43599:777 139.47446:583 139.52075:777 139.53728:388 13…	38.01487:409 39.02304:5225 41.03842:2312 42.03399:3932 43.01798:645 51.02301:2833 52.03070:1906 53.03848:7870 54.04144:478 55.01750:772 57.03371:196 65.03859:22679 66.03753:644 67.05352:5384 68.04906:669 69.03271:733 78.03394:36118 78.46866:176 78.57528:144 78.80290:184 79.04108:12900 80.04840:2179 81.05230:228 83.04812:590 92.04929:121002 92.48962:134 92.55140:265 92.75672:233 93.05570:21524 93.…	0	628	0	1482	791	1029	1259	665	1067	669	1074	1138	958	1007	831	2166	0	702	0	1157	846	777	839	633	1774	1007	738	784	692	1436	1143	696	794	0	924	0	892	788	808	849	728	838	1021	1833
1.981	138.947	[M+H]+	234.45	138.94701:5432 139.00386:416 139.02222:819 139.05726:116317 139.11204:832 139.12490:624 139.15362:833 139.21160:833 139.23030:625 139.25910:625 139.27153:416 139.30164:624 139.31214:416 139.32298:624 139.34977:625 139.38213:416 139.39385:624 139.42173:624 139.46301:416 139.48008:625 139.52769:624 139.54051:624 139.56501:416 139.59239:416 139.60234:416 139.62109:625 139.64217:624 139.66208:624 139…	37.00747:656 39.02311:10753 41.03870:6391 42.03386:9523 44.99629:457 51.02278:5584 52.03013:3298 53.03860:18435 54.04142:919 55.05393:393 65.03867:37202 66.03999:3201 67.05304:9119 68.05611:852 77.03800:4920 78.03358:78296 78.80330:311 79.04076:25513 80.04887:5808 81.05193:514 82.06507:536 91.77343:1347 92.04922:233954 92.61659:625 92.71490:441 92.77560:687 92.97079:304 93.05575:46228 93.36781:31…	0	770	0	2162	676	1022	688	728	877	882	813	1196	678	587	774	1349	0	854	0	886	674	1218	770	733	666	1590	553	800	781	948	784	809	574	0	923	0	1590	948	776	736	835	633	1096	1041
2.228	138.948	[M+H]+	135.83	138.92897:373 138.93652:999 138.94612:467 138.95653:373 138.97098:187 138.99477:373 139.00211:373 139.01673:372 139.05771:83546 139.11087:1075 139.12471:280 139.14014:187 139.15955:373 139.20014:187 139.22996:187 139.26145:187 139.28621:373 139.29460:280 139.30762:187 139.32544:280 139.33879:187 139.34763:280 139.37726:280 139.38991:280 139.43716:280 139.45126:187 139.46149:187 139.48120:280 139.…	39.02341:1154 41.03894:1134 51.02337:1019 53.03859:2113 65.03858:3878 66.03409:1267 67.05426:1361 68.05713:60 78.03425:13214 79.04115:3257 80.04908:857 81.06929:112 92.04974:26867 92.55394:193 92.77433:129 92.93208:70 93.05603:5000 93.29398:142 93.54141:123 93.61047:68 93.78274:397 94.06526:25752 94.47510:116 94.66943:99 94.72705:159 94.87847:102 95.01098:221 95.06819:1611 95.49946:106 95.73625:1…	0	611	0	733	727	432	722	690	983	502	620	534	690	624	712	624	0	945	0	722	942	674	910	886	702	715	551	639	768	737	879	813	622	0	776	0	642	1028	483	1055	602	1370	817	749
3.718	139.002	[M+Na]+	22.59	139.00227:5568 139.03429:127 139.05761:342 139.07669:30 139.08531:30 139.11119:769 139.14712:30 139.68507:15 139.73320:15 139.76633:30 139.80625:15 139.86936:15 139.95573:15 140.00473:426 140.03045:30 140.06365:84 140.08285:15 140.10062:23 140.11369:113 140.18359:15 140.20088:15 140.24994:15 140.58109:15 140.95847:15 141.01696:177 141.05685:58 141.06265:38 141.07687:15 141.09125:67	41.03837:228 55.05477:166 58.06529:257 67.05448:208 68.99672:237 70.06523:266 79.02085:258 83.04804:246 93.05706:352 98.09584:331 112.11130:191 138.05446:180	0	733	0	1663	2650	811	620	1039	7677	581	339	689	377	304	3952	425	11	928	6	587	4880	5289	1788	580	1151	1495	488	1110	1728	596	1072	451	1180	3	1044	0	866	1525	368	3126	1066	737	5270	387
3.581	139.002	[M+H-2H2O]+	60.8	139.00207:15785 139.03642:142 139.05679:159 139.11128:719 139.14225:30 139.75251:30 140.00498:1306 140.03618:44 140.06894:30 140.08140:30 140.11433:283 140.62542:30 141.01191:255 141.05437:44 141.09022:103	68.99723:1083 105.07251:27	0	5122	0	6570	13644	3722	2718	4881	424	2597	1302	4231	1511	2324	501	1964	11	5517	6	2815	18775	369	8189	2738	5443	6544	2996	5399	197	4122	5834	2163	7354	0	5340	4	3935	7001	2477	15627	5549	3830	465	2266
8.306	139.038	[M+H]+	15.48	139.03773:1597 139.04619:1072 139.05910:56 139.07177:93 139.09304:37 139.11087:1056 140.04093:146 140.07143:75 140.11445:132 140.14206:56 140.96137:75 141.05261:75 141.09104:75 141.12682:135	43.05440:223 71.04875:90 73.02789:99 81.07004:339 89.03969:170 94.04086:153 105.03422:121	34	645	36	1129	620	605	687	671	1260	385	546	832	353	939	820	632	29	650	49	575	512	896	512	642	884	891	823	746	916	724	499	542	514	20	738	21	1101	767	869	688	1096	712	950	774
9.368	139.038	[M+H]+	4.48	139.03779:2698 139.05580:109 139.07485:82 139.11104:1117 140.04165:314 140.11475:109 141.05064:109 141.09030:109 141.12263:82	41.03799:173 65.03793:178 73.02650:121 77.03842:123 79.05358:156 81.06906:176 91.05367:264 95.08693:118 105.06857:118 121.02838:136	49	809	29	548	650	525	713	537	470	360	810	644	435	738	504	483	39	732	32	625	618	757	778	509	648	643	605	525	708	623	913	525	590	32	670	23	666	754	704	904	703	1099	708	755
9.619	139.038	[M+H]+	27.73	139.03902:16423 139.11067:881 140.04032:1190 140.05264:237	65.03860:379 91.05343:1949 105.03375:21 117.03091:8	38	3594	35	678	2746	225	172	1912	1175	215	9593	1036	415	5970	2008	3917	37	4423	36	338	201	4616	440	222	1845	2302	4709	4131	6706	2300	5399	786	4758	19	5228	32	3644	5222	3092	3761	6118	1022	5274	12199
11.459	139.038	[M+H]+	11.83	139.03834:1548 139.07431:98 139.11128:1184 139.96370:49 140.04166:215 140.11548:122 140.96012:73 141.09129:189 141.12490:152	43.01768:206 73.02802:140 79.05419:147 89.03802:157	30	477	41	432	810	160	153	548	751	116	1823	680	214	994	629	889	24	552	26	84	177	727	176	165	547	610	608	513	881	543	438	257	604	33	581	14	522	676	455	500	1094	213	978	906
3.989	139.049	[M+H]+	14.16	139.05009:4128 139.07302:247 139.08588:110 139.11063:713 139.67543:12 139.75642:18 139.77835:12 139.79117:12 139.96305:18 140.00174:12 140.03543:43 140.05202:302 140.08417:12 140.11482:156 140.77379:12 140.96282:24 140.99130:12 141.01882:18 141.03765:18 141.05577:61 141.09093:100 141.11472:18 141.12599:115 141.13744:18	41.03882:134 44.04919:102 69.06926:153 73.04576:128 78.03414:159 79.05366:169 93.04448:447 97.06179:73 105.03351:86 121.03890:161	52	682	140	643	377	569	363	290	482	387	373	450	377	276	402	1846	100	652	212	1207	815	410	379	2086	405	376	417	276	351	437	398	451	508	1204	667	37	517	448	398	359	430	454	434	537
5.746	139.05	[M+H]+	13.6	139.04971:2203 139.07251:112 139.11077:1010 139.14741:18 139.68049:12 139.74605:12 139.96277:18 140.05250:264 140.11370:99 140.15057:12 140.95925:82 140.98804:12 141.05369:59 141.09085:76 141.12668:73	43.01803:71 55.05490:24 66.03333:303 77.03860:35 93.04465:1193 121.03874:708	22	1197	223	1292	637	759	466	554	204	604	806	605	877	656	161	636	104	1106	241	2666	2158	240	473	1019	515	550	1091	534	192	867	740	1242	1027	294	1194	31	458	1162	591	578	676	668	160	1362
4.145	139.05	[M+H]+	5.65	139.04989:3271 139.08810:87 139.11159:826 139.14817:18 139.68544:18 139.82223:18 139.96384:18 140.03387:52 140.05230:185 140.08112:30 140.11402:119 140.96050:24 141.05718:30 141.07136:33 141.08970:97 141.10143:30 141.12681:80	42.03413:164 44.04929:265 55.05472:125 68.05082:109 70.06567:105 79.02136:254 81.06975:149 93.04449:303 94.06470:282 104.07011:200 121.04015:143	214	292	40	392	248	298	316	221	397	259	269	299	303	328	395	405	61	307	35	392	266	437	296	414	365	468	206	268	297	311	316	212	155	560	299	172	382	370	378	290	335	292	413	270
6.013	139.05	[M+H]+	19.07	139.05027:10028 139.08493:111 139.10986:574 139.14117:12 139.47834:18 139.50653:18 139.62943:12 139.66925:12 139.68788:12 139.74561:12 139.96253:18 140.05298:542 140.11508:119 140.14597:12 140.29230:12 140.44141:18 140.66180:12 140.72843:12 140.74426:12 140.96018:53 141.05646:343 141.08945:92 141.12664:57 141.15960:18	39.02327:543 66.03481:894 81.06926:32 93.04444:4638 121.03977:2837	140	125	79	178	97	138	133	110	424	114	154	135	142	116	470	171	55	127	46	222	155	530	124	167	167	168	169	88	853	208	166	101	97	117	108	204	186	140	196	107	175	123	805	131
1.975	139.057	[M+H]+	1289.61	139.05773:154153 139.11017:1352 139.15287:541 139.16434:811 139.17821:811 139.20128:541 139.22199:541 139.25903:1352 139.28567:811 139.29802:811 139.33806:541 139.35209:541 139.37530:541 139.39324:811 139.41159:811 139.43250:541 139.44904:811 139.47747:811 139.48889:541 139.50911:1082 139.52952:541 139.54860:811 139.55391:1082 139.57122:811 139.62285:1082 139.63417:1352 139.67553:811 139.68609:10…	37.00722:406 39.02310:6141 40.02772:135 41.03887:3096 42.03434:4352 43.01766:629 44.99735:539 51.02312:3917 53.03894:7617 54.04227:299 55.05405:793 64.84535:205 65.03863:18251 65.86219:131 66.85533:209 67.05395:2822 69.03295:310 70.06415:226 78.03406:39952 78.41609:152 78.68660:100 79.04118:11921 79.49106:101 79.83240:100 80.04920:2406 80.30483:111 81.05355:369 82.06516:255 83.04917:1044 92.04965…	79	94755	266	123275	96869	96209	108765	90746	112374	95529	94389	102177	102471	92957	90494	100475	101	99435	109	122138	100966	112367	112857	98405	120840	123220	74262	84684	86935	107487	97205	91288	69728	99	99330	347	117349	101592	114382	98010	102063	95404	104656	89105
7.585	139.094	[M+H]+	16.95	139.09397:3128 139.11052:1172 139.15355:35 139.18384:35 139.67456:35 139.71070:35 139.90601:52 139.95730:35 139.98388:35 140.03316:97 140.04768:69 140.06876:320 140.09644:280 140.11413:239 140.41037:35 140.44698:35 140.95919:87 141.03006:35 141.05241:94 141.06723:35 141.07425:35 141.09060:87 141.12573:110	43.05424:66 51.02314:915 53.03815:819 65.03832:488 77.03848:16987 77.57627:66 78.04237:1070 91.05413:6474 93.06921:2799 94.04141:36 95.04825:260 103.05390:7664 105.04326:750 110.03480:380 119.04855:138 121.06451:6008 135.02969:1298	4	2967	14	1655	2243	1452	1613	2381	1804	1512	5073	2864	2867	3904	2476	3940	25	2837	32	1143	1787	2458	2494	1253	1652	2324	3303	2040	3828	3469	4095	1600	3396	4	2992	29	4062	3471	2213	2421	2128	3308	2902	4336
8.683	139.122	[M+H]+	16.57	139.12119:2382 139.96118:56 140.04441:37 140.06956:93 140.12544:532 141.05551:99 141.09029:74 141.10221:74 141.12480:74	43.01778:237 55.05381:128 77.03918:223 91.05339:156 105.06887:154 123.09105:232	0	1706	2955	2330	1838	1601	2016	2175	2408	1958	1794	1776	1912	2049	2332	2033	0	1685	2767	2031	1897	2103	2061	1820	1615	1515	1747	1879	2021	1593	1820	1702	1670	0	1897	3648	1767	1485	2026	1428	1949	2040	2491	1951
1.959	139.134	[2M+H]+	13.71	139.13365:4367 139.16229:509 139.19970:763 139.22041:763 139.25417:763 139.26354:1018 139.28545:763 139.30393:1018 139.32565:509 139.33780:763 139.38441:763 139.40455:763 139.42042:763 139.43519:763 139.44795:763 139.46989:509 139.48753:763 139.50742:763 139.53956:509 139.55780:763 139.58684:509 139.61002:763 139.62284:1018 139.63392:763 139.64677:763 139.67064:509 139.68215:2770 139.69221:509 13…	39.02316:6531 41.03871:4408 42.03387:6235 43.03145:580 44.99692:533 51.02294:3942 52.03046:2417 53.03851:13057 54.04178:508 55.05404:796 65.03858:28892 66.03992:2934 67.05333:5344 68.05435:226 69.03308:523 77.03817:3443 78.03386:46245 78.52785:168 78.65506:213 78.80527:210 78.92235:131 79.04108:13559 79.59844:156 80.04878:4164 81.05208:217 82.06448:219 83.04817:522 91.77386:991 92.04960:128390 92…	12	452	13	471	302	442	235	331	113	211	46	308	336	337	244	384	13	331	3	242	348	217	233	199	323	1389	338	120	151	279	368	306	305	4	333	4	334	198	309	443	223	441	266	460
1.961	139.388	[M+H]+	327.93	139.38785:3806 139.40432:661 139.43724:496 139.45532:496 139.46859:331 139.49098:331 139.53908:331 139.56400:496 139.60349:661 139.61359:826 139.62867:661 139.63946:496 139.65190:330 139.66377:496 139.67431:331 139.68636:661 139.69941:496 139.72327:331 139.73496:661 139.74605:496 139.76355:496 139.78345:496 139.80179:661 139.81389:496 139.84399:661 139.87930:661 139.92219:496 139.93582:331 139.95…	39.02310:3897 41.03902:2573 42.03396:3529 43.01801:496 44.99727:318 51.02283:2540 52.03046:1126 53.03866:7639 55.05480:405 65.03854:13239 66.03910:1453 67.05366:4924 68.05695:470 69.03253:209 78.03414:25498 78.53175:145 78.80307:160 79.04121:10033 80.04887:2145 81.05220:115 82.06522:113 83.04859:337 91.77339:529 92.04962:78149 92.63975:251 92.77582:309 92.94363:148 93.05604:16885 93.23071:128 93.…	0	494	0	901	741	380	508	272	500	358	584	594	557	472	527	372	0	364	0	604	490	461	733	577	626	644	198	418	262	540	430	399	235	0	597	0	577	461	420	521	661	349	826	389
2.257	139.419	[M+H]+	225.99	139.41882:3580 139.44569:203 139.46368:406 139.47548:304 139.48792:203 139.50329:507 139.51888:304 139.54134:304 139.55252:406 139.57783:304 139.59326:203 139.61051:304 139.62660:521 139.63410:304 139.65565:507 139.67772:406 139.69260:406 139.70637:203 139.71938:304 139.73449:507 139.74754:507 139.75893:304 139.77458:406 139.78081:203 139.80352:406 139.83078:304 139.85038:304 139.86432:406 139.87…	39.02317:883 42.03408:1101 44.99716:396 51.02334:1287 53.03863:3654 58.06401:59 65.03882:9152 65.72507:65 67.05381:1740 68.05653:71 78.03410:11120 78.80586:78 79.04139:2917 79.31218:74 79.82159:94 80.04874:1231 81.07037:133 91.04182:93 91.77362:394 92.04951:35025 92.61473:130 92.77343:157 92.87801:56 93.05641:8266 93.50562:185 93.78183:1066 94.06514:42753 94.62171:59 94.69439:118 94.92358:135 95.…	0	330	0	541	370	376	280	316	404	296	390	382	255	250	267	360	0	430	0	303	347	261	326	223	365	353	249	166	290	306	355	211	377	0	301	0	246	293	308	891	348	1112	698	574
1.941	139.431	[M+H]+	282.25	139.42423:4663 139.43501:497 139.44818:249 139.47886:249 139.49588:622 139.52530:373 139.53875:373 139.55350:373 139.57570:249 139.58362:373 139.60722:373 139.61820:373 139.64341:498 139.65661:373 139.67674:373 139.69060:373 139.70427:373 139.71974:498 139.73960:498 139.75347:249 139.77199:498 139.78834:249 139.80709:497 139.81673:249 139.82873:497 139.84061:622 139.85625:373 139.87265:373 139.88…	41.03881:1110 43.01775:1187 44.99678:108 51.02296:286 54.04129:85 55.01790:772 61.02881:243 65.03855:27 65.62048:38 69.03291:1455 71.04919:41 78.80306:93 79.04135:9675 79.28630:34 79.45102:70 79.68587:117 85.02868:1334 93.25114:28 95.25146:30 96.04401:52 96.52718:13 97.02830:446 98.03034:78 100.07359:80 101.01894:164 105.01981:49 139.44138:83	0	512	0	573	577	483	747	458	595	525	298	510	335	465	271	493	0	495	0	350	699	341	523	529	468	706	228	496	446	575	695	409	287	0	602	0	782	719	420	563	442	589	353	183
1.961	139.507	[M+H]+	286.56	139.50718:3242 139.52412:451 139.55149:451 139.56536:677 139.58122:677 139.59462:677 139.62034:451 139.63294:676 139.64808:676 139.65623:676 139.66911:676 139.68908:676 139.70310:676 139.72318:1127 139.73976:451 139.77025:677 139.79712:451 139.81538:451 139.83033:677 139.84527:451 139.85773:451 139.90672:676 139.91855:676 139.93215:676 139.95594:676 139.97692:676 139.98812:676 140.01519:451 140.0…	37.00725:352 39.02316:4700 40.03031:425 41.03884:3706 42.03412:4308 43.01748:399 44.99709:465 51.02291:3026 52.03036:1765 53.03856:9483 54.04182:592 55.05449:609 65.03869:19347 65.84245:116 66.03924:1136 67.05331:4446 68.05358:440 77.03821:3905 78.03393:37571 78.51179:163 78.80361:158 79.04107:14763 79.51081:175 80.04872:3580 81.05277:130 83.04861:615 91.77224:662 92.04949:113493 92.32133:142 92.…	3	520	0	765	362	533	632	526	384	798	655	331	500	729	323	332	0	519	0	789	575	842	1095	285	982	641	366	303	286	491	529	470	320	0	668	0	524	410	247	706	504	558	1411	519
2.238	139.525	[M+H]+	211.49	139.51687:466 139.52488:2467 139.53895:466 139.55802:373 139.57978:373 139.59227:280 139.61172:280 139.62671:280 139.63638:467 139.65024:467 139.67206:373 139.68363:467 139.69901:549 139.71586:373 139.73467:280 139.74574:467 139.75611:373 139.76538:373 139.77953:280 139.80219:280 139.81768:280 139.82672:536 139.85294:280 139.86570:280 139.88124:373 139.89485:467 139.90072:187 139.91096:187 139.93…	39.02331:3976 42.03430:4160 51.02342:3091 53.03885:11564 65.03888:20273 66.04334:3365 67.05412:6794 68.05382:473 78.03397:39252 80.04845:445 81.06980:314 82.06492:251 92.04951:121983 92.67655:417 92.91773:217 92.97231:142 93.05638:23730 93.22364:163 93.53202:221 93.78136:823 94.06524:109305 94.22964:166 94.49136:311 94.75177:322 94.88647:220 94.97247:245 95.06800:5797 95.59284:265 95.69254:223 96…	0	648	0	266	272	442	485	241	442	388	408	238	183	421	443	283	0	382	0	328	635	274	444	255	398	524	279	459	243	307	508	200	464	0	240	0	239	527	342	445	1035	438	431	752
1.981	139.536	[M+H]+	267.78	139.51898:3945 139.52682:568 139.55053:569 139.57513:569 139.59099:711 139.61313:426 139.62315:2157 139.64506:569 139.67251:711 139.69486:711 139.70826:569 139.72006:284 139.73199:711 139.75050:569 139.76238:742 139.77701:861 139.79620:284 139.81119:711 139.83334:569 139.84868:569 139.86302:711 139.88181:284 139.89219:569 139.91837:569 139.93521:568 139.94617:568 139.95756:711 139.96717:3732 139.…	37.00824:619 39.02343:7635 40.02803:372 41.03911:5770 42.03419:7086 43.01844:379 44.99743:524 51.02360:4721 52.03075:2813 53.03908:16799 54.04210:700 55.05442:602 65.03909:32141 66.03998:2624 67.05379:7700 68.05043:878 69.03360:453 77.03864:4920 78.03417:62891 79.04145:20819 80.04869:4443 81.05318:550 82.06553:484 91.77311:1125 92.04987:195341 92.60127:618 92.77621:419 92.87124:335 92.99441:268 9…	0	482	0	357	517	307	732	507	651	302	605	515	629	558	438	482	0	553	0	426	513	479	456	364	547	481	385	488	305	320	740	1062	375	0	774	0	317	496	1414	525	674	1364	579	486
1.941	139.575	[M+H]+	369.04	139.57453:6627 139.58604:554 139.59132:693 139.60427:694 139.62116:694 139.64923:694 139.67695:693 139.69676:1364 139.71110:693 139.72608:416 139.73770:1011 139.75023:721 139.77095:555 139.78818:555 139.80646:694 139.82834:712 139.84094:555 139.85420:694 139.88199:694 139.90300:694 139.92293:555 139.95189:694 139.97976:694 140.01969:691 140.04227:4214 140.05939:18587 140.08768:413 140.09782:554 1…	39.02304:5239 40.02767:130 41.03891:3005 42.03414:4272 43.01832:629 44.99698:531 51.02310:3848 52.03002:585 53.03873:7444 54.04208:288 55.05407:793 57.03283:239 65.03867:17889 67.05299:3136 69.03316:310 70.06455:225 77.03829:4468 77.80055:181 78.03410:39512 78.42581:142 78.80401:106 79.04113:11674 79.84155:135 80.04875:1674 80.79794:103 81.05258:341 82.06421:301 83.04875:1044 91.77243:448 92.0496…	0	250	0	913	631	416	314	567	508	311	568	379	541	372	481	597	0	411	0	1944	441	477	683	875	399	323	354	504	449	689	304	516	496	0	583	0	583	483	390	578	572	554	674	452
1.961	139.636	[M+H]+	290.03	139.63589:4712 139.64440:331 139.67318:874 139.71443:497 139.75607:497 139.78881:331 139.81165:497 139.84582:662 139.86279:1006 139.87625:662 139.90099:1445 139.92333:331 139.94908:331 139.96470:497 139.98907:663 140.00391:331 140.02693:825 140.04174:3116 140.05873:8278 140.09087:662 140.11165:331 140.12820:331 140.13520:331 140.18785:663 140.21667:331 140.25426:663 140.31201:497 140.42960:331 14…	39.02317:4313 41.03883:2738 42.03406:4381 43.01804:626 44.99685:448 51.02296:2671 52.03049:1360 53.03865:9076 54.04140:398 55.01786:546 57.03307:265 65.03858:21154 65.42735:112 66.03820:1789 67.05327:3848 68.04875:528 69.03327:878 77.03839:2473 78.03397:29984 78.48246:126 78.81016:200 79.04114:12780 79.80984:139 80.04851:2368 81.05145:234 83.04921:526 92.04954:104808 92.48960:127 92.65283:305 92.…	0	493	0	537	555	621	445	1768	614	556	762	583	910	629	545	544	0	498	0	420	866	860	736	578	705	560	678	560	389	670	1072	558	323	0	843	4	636	791	945	526	631	688	708	361
1.959	139.682	[M+H]+	225	139.68215:2770 139.69221:509 139.70300:763 139.72333:763 139.73576:763 139.74471:763 139.76819:763 139.77635:509 139.80261:509 139.82728:1017 139.84765:763 139.89441:509 139.91199:763 139.92645:763 139.97209:763 139.99943:509 140.01854:509 140.04077:3613 140.05916:14504 140.09915:763 140.15103:763 140.17247:763 140.20536:763 140.22550:509 140.26458:509 140.29906:763 140.32252:1018 140.33278:509 1…	39.02316:6531 41.03871:4408 42.03387:6235 43.03145:580 44.99692:533 51.02294:3942 52.03046:2417 53.03851:13057 54.04178:508 55.05404:796 65.03858:28892 66.03992:2934 67.05333:5344 68.05435:226 69.03308:523 77.03817:3443 78.03386:46245 78.52785:168 78.65506:213 78.80527:210 78.92235:131 79.04108:13559 79.59844:156 80.04878:4164 81.05208:217 82.06448:219 83.04817:522 91.77386:991 92.04960:128390 92…	0	430	0	633	475	566	610	506	635	566	503	300	512	500	258	731	0	265	0	1260	300	551	594	478	454	1403	368	421	323	492	584	571	329	0	485	0	656	591	249	430	381	702	376	533
1.958	139.741	[M+H]+	204.24	139.74092:3030 139.75197:657 139.76819:657 139.79318:493 139.81828:657 139.82991:328 139.84901:493 139.86341:493 139.88808:493 139.90223:493 139.92456:657 139.93189:329 139.95930:493 139.96984:821 139.98553:493 140.00064:493 140.01385:492 140.02492:328 140.04204:2099 140.05924:8225 140.09252:883 140.13296:493 140.15497:493 140.19179:493 140.21610:329 140.23315:493 140.25767:329 140.26451:493 140.…	39.02341:7508 41.03889:4892 44.99653:909 51.02304:4274 53.03878:14431 54.04204:672 55.05419:260 65.03879:26811 66.03941:3415 67.05401:7152 68.04892:1142 69.03321:501 77.03861:4073 78.03419:55514 78.55239:201 78.80269:232 79.04132:1753 79.81202:205 80.04902:4270 81.05285:471 83.04859:351 91.77286:1067 92.04980:172988 92.52015:356 92.62788:457 92.77517:635 92.90470:255 93.05653:32374 93.39755:231 9…	0	394	0	779	527	653	280	406	567	480	459	550	520	485	598	644	0	605	0	924	677	518	403	454	334	790	444	526	667	404	523	435	374	0	608	3	437	594	457	543	506	816	1041	634
1.994	139.794	[M+H]+	203.04	139.78455:448 139.79400:2988 139.80728:299 139.82322:448 139.83551:597 139.85026:769 139.88677:597 139.90610:299 139.92354:299 139.95713:299 139.98140:597 139.99071:299 140.00661:448 140.04175:1074 140.05910:6285 140.07732:595 140.11222:597 140.13268:299 140.17488:448 140.18563:448 140.20358:299 140.22060:448 140.24637:448 140.27071:448 140.30471:597 140.32131:448 140.44776:299 140.47046:448 140.…	37.00713:628 39.02324:8292 40.02962:344 41.03866:5830 42.03459:6285 43.03585:594 44.99729:464 51.02332:4668 53.03884:16833 54.04189:675 55.05448:279 65.03884:34260 66.04019:3204 67.05348:8012 68.04952:1038 69.03289:1134 77.03818:4731 78.03415:59528 79.04143:20366 80.04927:5084 81.06912:436 83.04989:243 91.05311:513 92.04965:178584 92.62844:475 92.77437:655 93.05627:36287 93.30211:266 93.42998:249…	0	560	0	692	528	548	538	550	351	149	463	618	806	383	534	535	0	553	0	475	511	1110	422	285	461	404	371	612	420	510	575	501	418	0	452	3	568	336	549	526	437	376	406	482
2.218	139.809	[M+H]+	222.53	139.80874:2480 139.83495:470 139.85048:188 139.87424:492 139.88850:376 139.90789:188 139.91426:282 139.92963:376 139.94521:282 139.96377:282 139.98665:282 140.00497:376 140.01753:188 140.03680:281 140.05968:6358 140.10125:376 140.11868:282 140.13244:376 140.14962:282 140.15560:282 140.18098:376 140.19050:282 140.21125:282 140.22994:470 140.25700:376 140.28448:376 140.30837:282 140.33486:282 140.3…	39.02299:4059 42.03379:4468 44.99679:362 51.02275:3942 53.03874:10677 54.04172:425 65.03843:20483 66.03534:2762 67.05349:5759 68.05581:699 77.03785:2381 78.03383:39529 79.04090:14563 80.04861:3201 82.06475:141 91.77265:761 92.04953:128879 92.51723:286 92.65603:438 92.77495:379 92.87559:289 93.05624:24891 93.38885:195 93.52068:264 93.58275:247 93.69354:252 93.78155:919 93.97830:221 94.06507:114378…	0	427	0	469	481	495	239	548	451	495	297	441	390	301	436	390	0	610	0	315	479	448	326	406	1015	396	350	276	259	374	516	358	293	0	414	0	375	481	509	332	445	527	467	292
1.961	139.87	[M+H]+	137.93	139.87865:2981 139.90006:972 139.92277:448 139.92853:298 139.94665:298 139.96520:448 139.99471:448 140.00474:597 140.02501:594 140.04209:3220 140.05886:8782 140.08667:743 140.09322:447 140.11219:597 140.12808:597 140.15571:299 140.17707:448 140.19389:298 140.21013:746 140.23301:597 140.24497:298 140.29356:448 140.30615:298 140.35689:448 140.37303:448 140.40758:299 140.41762:299 140.45049:448 140.…	39.02314:4151 41.03883:3685 42.03395:2222 43.01795:982 51.02282:2818 53.03857:8967 55.01732:905 65.03856:13940 66.04174:1858 67.05333:3722 68.04855:484 69.03292:657 78.03376:27685 78.51920:130 79.04116:10372 79.81150:122 80.04833:2385 81.04893:327 83.04839:596 85.02796:332 91.77284:373 92.04941:76834 92.51913:173 92.62294:279 92.77605:302 92.83042:196 93.05599:17590 93.25523:166 93.44449:140 93.5…	0	446	0	599	389	335	464	506	483	80	596	573	600	404	603	415	0	538	0	604	452	471	284	388	638	371	450	1063	511	937	428	355	616	0	479	0	1037	507	408	575	564	836	409	617
1.941	139.967	[M+H]+	154.81	139.95756:711 139.96717:3732 139.97525:426 139.99400:711 140.02314:567 140.04366:7946 140.05911:14333 140.08201:423 140.09906:568 140.11858:711 140.13075:427 140.15069:569 140.16305:427 140.18083:569 140.19764:427 140.21199:569 140.22964:427 140.24535:427 140.25930:569 140.27887:569 140.29941:427 140.31064:569 140.34118:427 140.35458:757 140.37624:711 140.39047:427 140.41587:569 140.43085:427 140…	37.00824:621 39.02343:7635 40.02803:372 41.03911:5770 42.03419:7086 43.01844:381 44.99743:524 51.02360:4721 52.03075:2813 53.03908:16799 54.04210:700 55.05442:603 65.03909:32141 66.03998:2634 67.05379:7700 68.05043:878 69.03360:453 77.03864:4920 78.03417:62891 79.04145:20819 80.04869:4444 81.05318:551 82.06553:484 91.77311:1125 92.04987:195341 92.60127:618 92.77621:422 92.87124:335 92.99441:268 9…	29	1081	24	507	332	437	469	301	284	577	706	428	377	548	707	337	24	363	25	130	424	477	327	540	360	624	394	381	739	401	465	492	274	22	619	21	507	579	425	402	856	1565	573	425
7.887	140.049	[M+H]+	33.26	140.04924:3041 140.06940:289 140.11453:153 141.05382:159 141.08985:89 141.12639:108 141.95776:226 142.08539:183	43.01823:3 70.06432:1209 72.93471:22 92.04856:12	12	1969	2012	1630	1698	1661	1779	1508	1648	1600	1747	1676	1567	1656	1831	1711	5	1728	1857	1681	1608	1647	1670	1652	1571	1886	1768	1920	1810	1576	1888	1712	1714	3	1506	1862	2110	1789	1785	1712	1794	1645	2013	1806
1.975	140.06	[M+Na]+	297.48	140.05802:8271 140.11798:274 140.13635:366 140.16992:366 140.18281:274 140.20394:274 140.21274:183 140.24896:183 140.28359:274 140.29972:274 140.31789:183 140.38955:274 140.40941:183 140.41931:366 140.48025:274 140.48708:274 140.50507:274 140.52803:183 140.54218:274 140.56356:366 140.59593:183 140.60995:274 140.62293:183 140.65673:1032 140.67824:274 140.69823:274 140.73953:183 140.75952:183 140.7…	39.02291:1276 42.03435:884 51.02288:633 53.03859:2703 54.04113:133 64.85194:92 65.03869:3976 66.04170:456 67.05351:1125 68.05642:196 69.03278:93 78.03402:10389 78.81734:96 79.04131:3835 80.04870:699 81.06915:225 83.04964:160 91.77322:243 92.04945:24402 92.37994:64 92.51075:92 92.59358:86 92.65948:80 92.77555:92 93.05635:5445 93.33630:83 93.48851:77 93.65801:86 93.78351:192 94.06500:24915 94.46384…	22	8384	40	10387	7906	8563	10826	7518	8407	9336	8935	8982	12086	10303	8511	8575	21	7615	15	11506	9282	8110	9389	8368	10249	12302	7525	7464	7075	10700	8612	8511	6714	27	8146	28	10287	8228	10026	9560	9477	8953	9092	8353
2.765	140.081	[M+H]+	121.01	140.08135:17826 140.11455:243 141.02372:99 141.04767:264 141.06536:1709 141.08402:1015 141.95854:285 142.06749:148 142.08467:247	54.03399:636 70.06490:1935 71.06866:171 79.02139:87232 79.55360:166 81.04444:2218 82.06484:161 98.09663:10656 99.09919:707 122.07081:147	22	5947	19	6822	4516	4816	5026	4121	6656	4519	3161	6458	4722	5287	6647	5597	15	5627	10	3560	8579	3698	4344	6213	6479	3537	7767	5678	7986	5560	2615	11648	11802	15	5534	16	4375	5002	5292	9972	7362	3926	5345	6081
2.559	140.082	[M+H]+	146.56	140.08065:7719 140.11113:202 141.08334:632 142.08697:303	34.99520:1208 46.99517:13367 48.97360:1225 61.01058:40954 62.01785:10219 62.98970:3930 63.99778:129243 64.45277:622 64.51074:625 64.99897:1677 65.99303:5100 70.06476:692 79.02118:414187 79.59364:1508 79.78744:669 79.85841:701 80.02396:9575 80.16439:570 80.33626:491 80.41967:524 80.58901:478 80.77514:530 81.01681:20406 82.02026:655 98.09601:3137	14	4958	17	6784	4687	4588	6933	4290	8283	5554	3260	6086	5344	5850	7085	5215	20	5813	14	3941	6080	3872	4220	6606	5094	4313	6521	5581	8451	5253	2681	12905	8821	13	5252	14	4150	4686	5308	7312	7183	4646	7124	7174
8.366	140.143	[M+H]+	23.8	140.14346:2630 140.95858:32 141.05416:87 141.09006:116 141.12689:89 141.14508:216 141.95875:171 142.09125:48 142.12222:32	55.05331:94 63.02272:123 79.05417:208 89.03790:1887 95.05172:31 107.04886:117	29	1297	683	822	752	692	1066	675	836	622	624	716	774	629	541	637	22	1452	1063	690	640	632	715	636	684	680	705	635	807	567	735	975	853	14	1341	674	932	472	622	653	536	697	530	747
1.94	140.608	[M+H]+	273.2	140.60815:4092 140.62821:472 140.65212:354 140.66605:354 140.67645:472 140.68864:472 140.70453:354 140.71300:472 140.73890:472 140.75431:472 140.77109:472 140.81482:354 140.82580:354 140.84689:629 140.86544:472 140.88351:591 140.89763:236 140.90793:354 140.91802:1088 140.93846:590 140.97236:354 140.98307:472 141.00106:590 141.01920:1575 141.04494:1062 141.06231:2323 141.08126:1901 141.09346:354 1…	39.02322:6531 41.03892:4408 42.03422:6235 43.01772:517 44.99708:533 51.02301:3941 52.03043:2417 53.03880:13057 54.04141:508 55.05504:796 65.03864:28892 66.03976:2934 66.85642:169 67.05336:5344 68.05286:227 69.03329:523 77.03844:3443 78.03408:46244 78.52035:193 78.80368:203 79.04112:13559 80.04868:4164 81.05211:217 82.06492:219 83.04928:522 91.77250:951 92.04982:128389 92.60587:221 92.77374:354 93…	0	451	0	247	414	353	550	265	343	234	404	184	615	342	346	398	0	244	0	233	208	328	523	401	734	1075	77	201	340	331	339	164	213	0	355	0	202	389	305	283	421	352	489	319
1.961	140.65	[M+H]+	447.27	140.64974:6522 140.66980:383 140.76642:575 140.78475:383 140.80641:575 140.81673:767 140.83390:383 140.85140:383 140.87474:575 140.89231:767 140.90286:575 140.93417:767 140.98635:958 141.00026:575 141.01875:766 141.04373:958 141.06203:1072 141.12903:383 141.14488:767 141.20745:384 141.38125:575 141.44034:383 141.55727:383 141.62327:383 141.73443:767 141.79964:383 141.83009:575 141.87440:575 142.0…	39.02319:7937 40.02942:394 41.03880:5921 42.03413:6104 43.01812:787 44.99708:295 51.02272:4845 52.03009:2882 53.03867:15496 54.04200:762 55.03887:1047 65.03854:30585 66.03963:2419 66.85182:189 67.05351:6989 68.04995:1139 70.06488:235 77.03774:4369 78.03379:58142 79.04108:20713 80.04819:1300 81.05359:347 83.04845:513 92.04933:182132 92.51388:373 92.60113:585 92.67300:513 92.77521:511 93.05576:3724…	0	0	0	374	261	266	218	307	368	1755	267	259	235	179	215	273	0	181	0	301	296	210	273	353	426	127	192	209	408	230	207	119	99	0	117	0	556	171	327	391	155	322	333	419
1.941	141.044	[M+H]+	24.17	141.04374:2296 141.06304:1001 141.07749:710 141.12936:427 141.14526:569 141.17904:427 141.21501:569 141.23995:284 141.27298:711 141.30588:427 141.32538:427 141.33676:284 141.36903:427 141.38730:427 141.39938:427 141.41961:569 141.46646:711 141.49936:427 141.52715:284 141.53592:427 141.55833:427 141.57398:427 141.59334:427 141.60799:427 141.63079:427 141.66593:427 141.69056:285 141.74607:285 141.7…	37.00824:619 39.02343:7635 40.02803:372 41.03911:5770 42.03419:7086 43.01844:379 44.99743:524 51.02360:4721 52.03075:2813 53.03908:16799 54.04210:700 55.05442:602 65.03909:32141 66.03998:2624 67.05379:7700 68.05043:878 69.03360:453 77.03864:4920 78.03417:62891 79.04145:20819 80.04869:4443 81.05318:550 82.06553:484 91.77311:1125 92.04987:195341 92.60127:618 92.77621:419 92.87124:335 92.99441:268 9…	28	570	9	842	654	603	723	1105	516	1018	793	621	602	609	578	468	9	811	15	1653	968	368	787	479	342	652	330	845	660	892	1247	782	583	16	648	11	734	826	460	576	733	1022	913	855
1.774	141.054	[M+H]+	296.93	141.05456:22820 141.09087:95 141.12443:143 141.70119:96 142.05736:1558 142.09662:143 143.03249:191 143.04548:191 143.05938:530 143.10298:96	39.02301:224 41.03867:8986 43.01769:537 45.03380:394 56.04966:21817 57.04466:1104 69.03278:963 72.08112:155 74.02328:370 81.03301:359 83.79281:575 84.04453:112749 84.54876:303 84.60808:335 84.78624:226 84.88699:166 85.04667:4949 85.31387:128 85.46773:133 85.78418:118 86.04907:559 97.02779:362 102.05459:2770 130.04881:719	48	12278	42	10038	13438	10083	9551	15114	12094	15436	14365	15910	16114	13695	16044	12582	29	13466	26	12827	15496	13299	15226	10287	11634	11670	13099	12156	14696	13210	13565	10279	14334	29	12895	136	15795	11953	12407	12756	11858	13172	14588	13202
4.312	142.05	[M+H]+	21.18	142.04881:1647 142.08367:50 142.12866:18 142.81895:12 142.96184:18 142.97759:18 143.03443:35 143.05261:164 143.06920:36 143.08386:24 143.10592:148 143.14235:24 143.95652:30 143.96883:24 144.06420:62 144.08207:12 144.10623:137 144.13776:47	65.03850:157 78.03355:141 81.06935:186 92.04955:159 94.06516:154	18	1083	27	938	1538	540	443	374	35	374	474	1251	556	482	42	484	28	950	36	478	3164	39	1731	773	812	1099	1034	966	34	1070	564	855	1233	21	885	29	663	937	592	1541	843	576	29	596
3.471	142.086	[M+H]+	19.04	142.08585:1578 142.12870:31 142.96169:31 143.03370:130 143.06903:31 143.08637:89 143.10481:140 143.14187:38 143.95832:23 144.06464:175 144.08651:38 144.10101:235 144.13784:44	43.05497:218 45.03348:150 56.04942:235 58.06544:2894 71.07218:992 83.04906:111 98.09590:2357 130.12025:5	18	906	32	919	857	1009	1116	519	51	534	915	900	565	734	76	468	24	881	26	631	542	66	565	664	1045	1068	1039	866	56	1461	709	476	829	30	922	40	1378	1422	1794	1248	1251	970	69	1010
3.858	142.086	[M+H]+	20.43	142.08562:1363 142.11838:23 142.12993:15 142.96237:15 143.03259:62 143.06951:43 143.08745:112 143.10574:103 143.14182:23 143.93620:15 143.95811:15 144.06415:38 144.10092:337 144.13625:38	42.03400:312 45.03354:373 55.05389:209 58.06520:919 67.05394:310 69.06911:317 71.07273:247 72.04462:275 79.02122:238 83.04766:290 84.08045:203 94.06454:295 95.04907:264 98.09582:799 112.11150:470 131.12569:89 138.05482:473	30	45	21	46	55	42	62	38	723	40	102	71	46	49	618	53	24	70	31	59	57	957	42	86	58	82	44	48	889	73	48	44	47	27	64	29	111	67	100	62	62	50	1211	50
7.934	142.086	[M+H]+	27.76	142.08520:2684 143.06957:185 143.08794:139 143.10561:288 143.11597:163 143.95634:55 144.06397:55 144.10325:73 144.13588:73	43.01760:64 55.01727:127 70.06448:1360 106.06295:73 116.06948:102	34	1257	50	2332	698	2035	2366	1619	1271	3608	317	1968	4583	749	3360	971	47	1212	74	706	3456	423	1281	1701	1490	1129	1191	996	761	1311	298	5910	1003	31	1216	45	620	331	933	833	477	895	361	300
1.615	142.097	[M+H]+	37.33	142.09686:3906 142.24991:84 142.31455:127 142.58090:84 142.74913:127 142.79162:127 142.93661:84 142.99873:84 143.05163:84 143.09986:401 143.20956:84 143.23897:84 143.36673:84 143.39532:84 143.42775:84 143.45923:84 143.55932:84 143.57362:84 143.65020:84 143.83266:127 144.02999:84 144.06384:127 144.10752:84 144.18002:84	54.03400:126 68.98183:8 81.04410:1230 84.95888:59	31	530	20	188	433	190	218	398	168	1188	515	1560	2392	514	1474	508	16	684	17	91	493	289	411	138	228	284	1103	1245	724	2806	496	1067	1746	20	717	23	327	236	267	952	205	241	341	720
1.56	143.001	[M+H]+	33.29	143.00121:2897 143.01893:215 143.03404:143 143.05420:215 143.10711:144 143.99473:287 144.10399:215 145.00072:143 145.01610:3911 145.03226:1744 145.05087:215	40.96985:1013 66.01841:1004 68.98232:8313 70.97948:1104 79.05374:98 83.04813:218 84.95895:4367 86.99140:979 96.98743:943 110.00801:560	62	255	107	305	284	162	242	217	1186	156	214	360	160	320	440	245	59	430	123	235	379	715	207	531	604	468	424	844	634	524	466	519	420	107	402	310	500	435	612	990	1011	381	635	497
1.959	143.08	[M+H]+	14.92	143.08030:3619 143.09712:373 143.61835:373 144.96023:373 145.04898:8502	39.02338:5999 40.02876:160 42.03405:4964 43.01784:945 44.99759:338 51.02292:4325 53.03877:11296 54.04140:645 65.03876:21962 66.04063:2299 67.05356:5005 68.05577:433 69.03284:170 73.02797:215 77.03806:2695 78.03403:50528 78.82086:287 79.04118:15556 80.04883:3433 81.04974:311 82.06458:239 83.04869:360 91.77352:840 92.04966:133283 92.40628:157 92.67145:446 92.77644:414 93.05610:30206 93.22498:172 93…	36	367	37	415	433	606	327	437	459	301	190	640	108	214	299	301	32	372	20	201	754	646	196	393	534	542	470	370	510	1323	252	447	528	28	337	18	493	514	453	630	648	369	441	403
2.792	143.665	[M+H]+	415.58	143.66751:2793 143.69326:149 143.92652:57 143.96022:57 143.97707:57 144.02510:57 144.10195:384726 144.23246:57 144.30703:85 144.31692:57 144.32723:85 144.34295:57 144.37838:57 144.41991:85 144.43217:85 144.44904:85 144.51020:85 144.53149:85 144.56152:57 144.57883:57 144.61787:142 144.62690:85 144.64901:113 144.66993:435 144.68866:113 144.70985:141 144.72100:85 144.73263:141 144.74048:113 144.7454…	42.03428:2936 44.04906:542 55.05459:501 70.06537:18026 70.57051:89 71.06769:1004 82.06552:418 84.08056:1163 96.08041:1254 98.09647:85134 98.68978:260 98.96610:172 99.09933:4656 99.77114:110 100.10234:273 109.07560:797 110.05902:668 144.10207:1847	0	1043	0	627	1185	836	617	898	371	1137	1028	553	1160	1175	467	1133	0	1232	0	1428	769	358	1401	626	744	726	344	966	632	478	1312	418	323	0	791	0	1267	1089	762	598	595	1506	340	1043
1.733	144.065	[M+H]+	18.48	144.06457:1510 144.08026:73 144.13927:73 144.61010:146 145.03027:70 145.04911:27480 145.08116:73 145.96429:109 146.05229:1872 146.08022:551 146.13472:73	41.03874:10422 43.01773:660 44.04879:128 56.05014:23268 61.02901:205 69.03315:1110 73.02618:144 74.02189:366 81.03286:522 84.04453:107078 84.49501:265 84.62442:332 85.04707:5096 86.05843:315 87.04392:160 97.02892:350 102.05366:4124	60	797	43	789	460	1519	1063	777	626	1008	750	436	1119	687	868	1030	62	837	35	1451	346	792	925	835	529	711	456	531	955	605	791	693	604	61	773	50	677	597	720	567	498	1008	551	542
8.42	144.08	[M+H]+	19.91	144.07966:3353 144.09968:174 144.13452:62 144.23903:41 145.04869:62 145.06649:82 145.08266:431 145.11014:62 146.05965:2155 146.08129:144	43.01845:419 55.05446:137 65.03903:141 70.06535:133 79.05370:330 91.05347:242 105.03431:134 115.05342:160 117.05635:178 130.06633:140	127	559	0	21	40	69	41	175	62	229	1491	696	2191	954	708	1600	32	775	9	178	28	191	58	26	18	30	821	644	1032	458	1239	521	530	9	604	12	43	24	57	43	22	98	16	886
9.427	144.08	[M+H]+	52.05	144.07970:15284 144.10348:70 144.17260:71 144.98055:71 145.04630:107 145.08213:1508 146.08385:107 146.11819:71	65.03841:160 91.05411:223 103.05396:193 115.05318:914 117.06781:932 127.05373:314 132.07973:32 144.07973:1701	24	2741	12	1966	8334	1011	1168	3764	1636	862	3220	3979	526	1880	4048	2933	6	2753	7	504	4068	4077	3655	1521	1983	3566	3637	3274	2244	3101	2588	2626	4781	41	3007	13	2305	3325	2384	5120	2659	1782	4395	3488
2.394	144.101	[M+H]+	69.35	144.10142:3165 145.04816:129 145.06249:70 145.10487:195 145.12235:70 146.07990:117 146.11684:375	42.03382:416 53.03835:575 57.07100:139 65.03801:1126 67.05373:387 70.06585:109 73.04604:83 78.03342:1917 79.04137:823 82.06599:121 84.07962:143 92.04914:5912 93.05627:1069 94.06509:4849 94.60430:64 95.06787:516 96.04330:89 97.06305:96 98.09462:96 106.02821:105 110.06024:191 120.04333:163 138.05497:5326 139.05858:412 140.05840:73	48	2679	45	1873	2027	4013	2675	1373	2149	2335	2004	4057	2826	1819	5731	2312	41	3056	62	2102	2515	10010	1674	1815	1933	2481	2999	1909	1839	9143	2986	5810	6994	51	3041	47	1261	1571	2818	2327	1383	2110	1951	2467
2.786	144.102	[M+H]+	3003.44	144.10179:414846 144.31055:103 144.32560:103 144.43129:69 144.43801:138 144.45762:69 144.56802:103 144.59014:69 144.62787:172 144.63574:69 144.66126:300 144.67549:209 144.70106:138 144.71067:138 144.71579:103 144.73420:138 144.75799:196 144.77670:138 144.79040:172 144.80889:190 144.82392:172 144.84135:172 144.85670:176 144.87932:191 144.90591:199 144.92972:186 144.94982:138 144.95996:69 144.97037…	42.03396:2628 44.04946:348 55.05388:333 68.04927:867 70.06507:16633 71.06816:702 81.04422:581 82.06477:414 96.07988:1350 97.80099:499 98.09661:99950 98.65945:372 98.95174:115 99.09984:5464 99.23440:148 99.42026:118 100.10250:254 109.07576:954 144.10178:2633	46	200086	163	147171	184478	165540	173988	221788	53420	305256	284282	106345	277481	218076	55193	246360	78	216089	107	305020	185011	56179	280998	120578	134463	169804	72579	114466	68950	113402	301162	88159	62018	89	203068	57	256380	159793	171966	134337	138698	261157	69906	174672
2.597	144.102	[M+H]+	1466.45	144.10131:115739 144.13608:154 144.64568:157 144.67101:157 144.81547:157 144.91941:157 144.93247:157 145.10466:8096 145.91090:157 146.10516:663 146.11532:393 146.18923:157	42.03363:596 55.05349:37 68.04889:138 70.06515:1446 71.06864:105 79.02144:1864 79.37624:52 83.07137:253 98.09605:14590 98.65386:73 98.87829:46 99.09913:676 100.10395:58 109.07471:71	75	85546	116	69158	90275	70325	86823	114717	2421	146807	155658	51309	134096	112879	4230	115614	43	98394	49	153992	86411	3524	136809	59123	58623	85753	31070	55820	4381	59477	161518	41090	29374	41	86982	47	128118	80627	80036	60840	57963	132549	2968	93497
2.974	144.102	[M+H]+	2543.24	144.10175:142011 144.13277:34 144.29300:39 144.30501:26 144.33172:52 144.38100:39 144.42833:39 144.49063:26 144.50963:26 144.52186:26 144.57568:39 144.59306:52 144.60460:39 144.62006:65 144.66637:75 144.69059:65 144.70654:26 144.73876:75 144.76234:68 144.77565:65 144.79894:76 144.82700:75 144.85955:65 144.87370:73 144.88662:67 144.89949:52 144.92968:52 144.94723:52 144.95785:52 144.98506:52 145.0…	42.03355:1338 55.05424:153 70.06518:6938 96.07994:711 98.09629:41901 98.47579:83 99.09938:2382 99.58237:61 99.79335:53 100.10184:158	62	4567	52	3698	5081	4351	4016	6413	139735	9413	11268	2194	10364	5075	135713	8128	55	5782	52	9549	5005	159709	9834	2544	3568	3787	1160	2682	170854	2558	13131	2011	1085	62	5503	141	8675	4000	3710	3040	3132	8112	165120	4365
4.259	144.112	[M+H]+	29.91	144.11224:1866 144.13603:173 144.29543:12 144.61443:12 144.95883:18 145.01687:37 145.05072:54 145.07244:12 145.08597:18 145.11604:218 145.13871:30 145.92955:18 145.96433:12 146.08188:176 146.11617:109 146.15540:24	43.01705:151 46.06516:66 57.04580:277 70.06503:1288 81.06941:7 92.04839:146 95.08374:13 108.04302:52	47	414	37	156	210	386	274	306	27	1575	391	225	1576	318	38	265	37	360	42	1080	816	83	1016	196	167	203	239	222	90	272	527	298	300	25	360	35	346	203	230	204	92	367	67	198
1.549	145.016	[M+H-2H2O]+	36.58	145.01625:6449 145.03264:1978 145.08421:159 145.72617:106 146.02728:592 146.06625:735 146.12567:106 146.16366:2939 146.99696:159 147.01242:305 147.03260:365 147.04954:6063	40.97060:1022 55.94492:46 66.01883:1004 68.98205:8319 81.01879:110 83.03313:374 84.95944:4318 86.99226:978 96.98808:943 110.00865:559	986	2618	1421	3312	2524	1366	1826	1866	4357	1219	1506	2184	1203	2310	3276	1249	346	2096	704	1249	2056	4142	1227	2123	3172	2852	2220	3240	3991	2407	2354	2041	1950	460	2262	1610	1973	1726	1923	3206	3369	1174	3045	1871
9.004	145.027	[M+Na]+	45.57	145.02732:2788 146.05987:721	39.02283:167 51.02273:219 63.02241:1623 77.03818:2962 79.05347:1330 89.03848:36002 90.04153:940 95.04998:61 107.04867:1090 117.03318:7469	8	2411	12	2479	1888	1087	1192	2725	2725	432	3571	2469	1598	3776	1961	2212	3	2878	11	1000	1236	3816	1737	1819	4094	3665	2880	2740	3446	2520	2722	1762	3203	3	2239	14	3155	4321	2425	3121	4232	3005	3566	5604
9.871	145.028	[M+H]+	16.27	145.02831:2131 146.03296:295 147.04371:2973 147.06373:261 147.11396:209	69.07008:138 77.03851:267 91.05379:322 103.05307:105 107.04864:83 117.03150:96	6	602	3	473	562	458	384	614	579	207	987	448	426	986	515	733	3	867	6	477	530	649	617	392	592	660	531	602	1171	864	940	456	425	3	871	3	1416	1002	741	792	727	795	760	982
1.539	145.033	[M+Na]+	17.51	145.03271:2056 146.01699:131 146.03212:297 146.06784:527 146.16460:722 146.98037:98 146.99197:66 147.01720:131 147.03216:163 147.04971:2093	66.01835:2281 68.98236:8506 70.97996:1222 82.01316:421 84.95929:1732 96.98879:844	0	733	0	559	482	672	592	652	1386	513	546	665	435	1274	1219	605	0	818	0	605	788	1268	535	646	1166	1378	853	1087	1090	1228	984	565	902	0	732	0	781	863	1171	1228	939	1016	1354	823
1.925	145.049	[M+H]+	153.22	145.04901:19257 146.05258:928 147.02266:524 147.06503:12289	39.02330:1874 41.03898:1908 45.03335:434 54.04178:119 55.01793:1038 57.03328:820 61.02815:210 65.55282:57 67.32762:15 68.05743:212 69.03347:1562 71.01331:212 77.03824:438 78.58458:40 81.04748:252 83.04894:459 85.02887:1264 92.86135:6 94.79257:26 95.12473:58 95.88142:19 96.07194:31 96.20910:34 96.42630:38 97.02698:717 99.04312:139 138.87160:39 139.31657:67 139.61452:12 139.89523:8 140.62885:3 141.…	63	7001	60	13418	8408	9119	8405	8576	12648	2629	5124	10778	2459	9065	8215	9767	72	7317	65	2424	8216	8255	2741	7755	8590	5525	5179	7846	10356	9964	2764	10607	9053	52	6619	60	5399	6386	8445	5302	12497	3313	6858	8949
1.769	145.049	[M+H]+	323.59	145.04922:25648 145.08402:109 146.05197:1696 146.08000:273 146.62943:507 147.07605:33537 147.11508:164	31.98988:201 39.02271:1134 41.03898:9978 45.03335:470 56.04979:27987 57.05261:1384 61.02886:207 69.03301:601 74.02375:330 81.03358:181 84.04471:126613 84.40036:159 84.57176:383 84.71867:280 84.88378:174 85.04685:5818 85.15343:221 85.36576:147 85.57863:175 85.86951:162 86.04900:657 97.02856:329 102.05492:3949 130.04967:966	71	20078	110	25534	12064	34917	34077	27094	19250	25641	20729	10387	17871	21034	13511	22485	125	19814	83	31909	18093	24646	25093	30332	17223	21801	13000	12270	24316	17924	19576	17288	14214	68	19921	75	23996	21363	21718	16681	11060	23292	21768	14255
8.206	145.085	[M+H]+	17.93	145.08508:3416 145.11674:32 145.96014:22 146.05575:32 146.08571:660 146.11595:43 146.15191:22 147.04493:54 147.06490:226 147.08922:61 147.11737:58	43.01756:380 65.03713:141 77.03737:206 79.05346:223 83.04817:286 91.05372:102 97.06446:115	25	372	29	195	143	165	266	215	164	254	1592	152	1867	505	120	532	33	297	23	325	68	124	127	87	125	147	144	104	255	95	720	111	94	23	319	28	254	126	229	148	102	188	186	242
1.809	145.144	[M+H]+	98.39	145.14330:2370 146.05164:1398 146.08054:535 146.14675:318 147.06702:2845	39.02323:467 41.03888:9313 43.01734:917 45.03312:518 55.01826:631 56.04968:21509 57.03324:1408 69.03247:1038 72.08054:292 81.03341:460 84.04436:106919 84.51274:146 85.04709:4665 85.48268:175 86.04818:499 102.05448:3048 130.04935:913	4	848	3	420	258	303	223	775	353	421	1756	862	822	1692	737	1050	5	1034	0	200	324	726	380	198	747	809	1174	823	3318	1515	1714	931	1059	8	960	7	617	427	793	341	479	298	775	3282
2.026	146.046	[M+H]+	100.64	146.04408:22858 147.04738:1645 147.06471:3335 148.06375:484	39.02331:1770 42.03406:1819 44.99684:217 51.02327:1218 52.03078:852 53.03834:3478 54.03440:348 56.05028:411 65.03897:6587 66.04052:787 67.05332:1303 68.05349:161 78.03399:12263 78.47068:64 78.64234:64 78.80551:89 79.04147:4821 79.63235:64 79.81607:86 80.04855:1308 80.31210:64 81.05197:163 82.06426:257 92.04979:30527 92.42146:73 92.49785:92 92.77784:124 92.96008:73 93.05651:7777 93.78220:259 93.95…	4	1983	6	1638	1403	1347	1272	1783	1545	3765	1116	1125	2393	973	1169	878	8	1842	4	3727	708	1063	2056	2608	1923	2019	1212	1202	625	1063	3598	945	898	8	1963	0	2088	1221	1436	14960	1306	2082	1627	775
11.939	146.059	[M+H]+	29.21	146.05959:3577 146.11345:43 147.04305:85 147.06376:538 147.07744:107 147.11687:86 148.06292:86 148.09560:107 148.12962:43	65.03774:99 91.05322:361 105.03389:125	8	863	18	315	440	1048	691	330	219	2194	1132	288	1288	717	327	586	4	851	15	2057	1858	430	1439	716	371	408	361	193	623	361	476	596	382	0	624	17	469	425	451	519	356	985	188	327
9.043	146.06	[M+H]+	22.99	146.05960:2328 147.06476:447 148.09480:223	41.03868:52 53.03858:240 63.02253:1855 77.03878:2802 89.03848:30813 90.04158:688 95.04591:90 107.04852:865 117.03341:6962 135.04381:4531	9	190	24	71	162	376	426	265	90	743	28	314	535	134	254	0	6	273	20	1080	469	59	483	472	97	358	250	210	136	101	276	302	245	0	186	25	0	72	180	149	149	100	68	86
8.416	146.06	[M+H]+	16.48	146.05965:2155 146.08129:144 147.04532:82 147.06324:407 147.07932:62 147.11417:62 148.06237:82 148.09580:82	43.01845:419 55.05446:137 65.03903:141 70.06535:133 79.05370:330 91.05347:242 105.03431:134 115.05342:160 117.05635:178 130.06633:140	14	430	17	43	25	71	72	59	34	204	1091	556	1609	741	499	939	1	471	8	135	32	65	66	26	14	26	566	578	577	386	938	361	389	4	462	10	99	50	83	38	43	96	11	670
7.134	146.08	[M+H]+	37.63	146.08009:2002 146.11646:43 146.15387:24 147.04316:40 147.06485:122 147.08221:207 147.09830:30 147.11497:30 147.15732:12 147.96460:18 147.99179:35 148.06303:61 148.09596:144 148.11863:12 148.13276:35	41.03853:50 43.01898:33 45.03289:80 59.04721:30 69.06905:12 86.05997:1642 94.06202:21	34	2198	43	3665	2470	1853	1787	2000	175	2077	1670	2348	1925	2109	167	1667	38	2024	41	2187	2443	149	1813	2790	3090	3199	1612	2360	162	1344	912	4323	1609	36	2219	39	2192	2018	2278	3389	2502	1703	135	1688
7.401	146.081	[M+H]+	52.62	146.08060:2368 146.11496:42 146.15405:24 147.04292:33 147.06438:163 147.08421:169 147.11715:30 147.13807:12 147.57228:12 147.99113:30 148.04008:12 148.06248:30 148.09593:109 148.13294:50 148.16654:12	46.06488:23 65.03722:110 69.06983:58 75.02439:72 78.03328:330 86.05984:1355 94.06449:1511	41	299	41	393	455	251	369	350	3085	390	402	315	269	273	2280	199	43	365	41	328	389	3225	277	400	460	680	208	326	2164	162	147	647	189	34	387	37	325	304	377	481	476	243	1768	298
3.163	146.092	[M+H]+	55.14	146.09134:3249 146.11510:29 146.12728:12 146.14867:18 147.02343:12 147.06433:221 147.09424:149 147.12107:24 147.99019:30 148.06107:30 148.08256:18 148.09603:108 148.13158:36 148.16877:18	43.01740:228 45.03421:149 55.05370:115 63.99791:227 70.06514:131 79.02101:478 81.06902:177 86.05923:158 92.04850:235 94.06503:169 109.05039:357 119.03526:233 133.05094:242	11	3206	21	2384	2315	2257	1913	1539	71	2080	2278	3189	2462	2312	21	2202	16	2590	15	2054	2869	68	2804	2351	2225	2234	2877	2460	154	3862	1713	2939	3106	20	2900	4	2677	3004	2953	3100	2587	2690	135	2998
3.331	146.092	[M+H]+	45.86	146.09177:2542 146.15388:30 146.16709:12 146.68435:18 147.04389:30 147.06437:396 147.09514:148 147.11678:35 147.99221:18 148.06337:146 148.07850:38 148.09580:153 148.13216:47 148.17569:18 148.18993:18	41.03904:174 45.03449:145 63.99776:157 67.02998:96 70.06511:131 73.04653:165 79.02114:639 82.03970:158 84.07991:157 93.05464:385 98.09597:619 109.05009:272 119.03496:641 133.04949:201 136.06120:175	31	105	2	164	160	177	118	136	1830	151	195	167	178	96	2247	168	27	171	0	159	273	1963	141	143	173	109	189	206	2589	197	128	256	144	20	175	30	214	234	182	239	224	183	2473	183
4.206	146.092	[M+H]+	195.37	146.09234:10791 146.46371:12 146.60820:12 146.61755:12 146.64256:18 146.67587:18 146.69643:18 146.75008:18 146.81473:18 146.85060:12 146.87357:12 146.90676:12 146.91527:12 146.94166:12 146.97485:18 147.02338:12 147.04224:24 147.04977:18 147.06510:165 147.09491:615 147.17581:12 147.20818:12 147.37534:18 147.50821:12 147.55511:12 147.87342:12 147.99127:12 148.06500:32 148.07713:18 148.09636:175 148…	44.04937:1303 58.06525:34 72.93737:41 83.04741:9 104.06918:454 114.09055:30	6	85	47	30	46	65	110	90	7422	60	106	85	166	51	9527	50	0	103	54	138	70	7140	109	56	57	58	42	60	9250	79	90	96	73	2	129	6058	134	174	97	139	66	78	8330	90
3.783	146.092	[M+H]+	188.23	146.09191:11813 146.12681:28 146.69491:18 147.02767:30 147.04139:35 147.06445:264 147.09428:609 147.11776:44 147.60956:12 147.80754:12 147.98931:24 148.03042:12 148.04495:12 148.06068:24 148.07021:32 148.09790:285 148.13186:30	44.04953:1652 46.06548:34	3	8600	5044	9383	8317	8227	9011	9828	0	9305	12772	11115	11340	10504	0	10423	6	9552	5019	9913	7109	7	8861	8567	8406	7624	9715	8508	0	9404	11405	8547	9096	3	9580	0	9784	10088	9113	8706	9103	9776	48	11082
2.475	146.117	[M+H]+	77.88	146.11683:6154 147.06373:98 147.11959:402 148.06116:66 148.09583:131	34.99550:1316 44.97893:1515 46.99540:17742 48.97527:1418 61.01059:52001 62.01792:12122 62.99003:5523 63.80930:992 63.99809:160197 64.40809:1070 64.49024:716 64.51627:426 64.65481:416 64.99875:1945 65.99358:6406 78.78486:2989 79.02296:414735 79.27183:491 79.48859:2193 79.69221:1705 79.83006:593 79.92958:498 80.02346:11938 80.18296:501 80.37323:654 80.49857:462 80.56424:465 80.77715:742 81.01738:24…	45	2547	38	737	1366	1538	2065	949	770	3640	5219	474	7927	3769	671	2856	46	2440	60	2153	522	1318	577	1480	804	1020	672	3685	2027	2154	5442	1049	1058	32	2429	38	1377	2040	1623	688	1584	3270	3011	2043
2.763	146.117	[M+H]+	95.89	146.11706:2318 147.06416:215 147.08016:80 147.11989:407 148.06192:80	42.03380:417 45.03360:175 46.99511:467 54.03374:199 61.01085:1735 63.99800:4960 65.99358:287 67.05469:147 70.06477:1241 78.03343:284 79.02138:20949 79.38817:89 79.71802:80 80.02361:461 80.81370:73 81.01730:1151 82.05106:92 83.07311:121 84.07969:127 92.04950:852 96.08016:142 98.09638:5078 98.81147:64 99.09999:512 107.07324:152 109.07606:151 134.05934:86 138.05369:758	76	1892	40	627	687	893	1016	1156	551	2495	2689	568	3883	1985	543	2051	40	1885	44	1448	476	501	1539	852	678	1347	680	2138	1120	1207	2828	567	624	32	1460	38	1264	1431	1194	418	1154	1180	1604	992
1.502	146.165	[M+H]+	40.68	146.16442:4053 146.29625:27 146.36794:41 146.43216:27 146.58026:41 146.59614:41 146.60499:27 146.64040:27 146.84794:27 146.86389:41 146.98290:41 146.99372:41 147.01554:79 147.03154:243 147.04948:3161 147.07805:40 147.08798:27 147.12290:41 147.16766:209 147.46531:41 147.99006:68 148.02401:68 148.03418:54 148.05087:634 148.09636:68 148.13236:73	70.97904:181 72.08021:1163 82.01255:15 84.95940:59	7	1910	41	2724	1445	737	1442	992	3462	654	2590	2307	1045	2522	1453	912	4	1988	6	616	920	3738	459	1204	3929	3012	3010	2944	2835	4017	2738	944	3255	8	1974	9	1641	3031	3727	2459	4367	1128	3376	2914
3.717	147.028	[M+H]+	18.9	147.02826:1572 147.06450:190 147.08170:76 147.10330:12 147.11610:30 147.99103:24 148.03235:76 148.06015:68 148.07626:18 148.08244:18 148.09578:122 148.11832:18 148.13241:52 148.59310:12 149.02225:175 149.04365:539 149.05827:339 149.08183:24 149.09591:71 149.11390:24 149.13435:32	58.06507:276 65.03784:163 68.99671:174 71.07273:109 73.02725:137 79.02067:281 81.06908:158 84.04328:108 94.06419:347 98.09561:343 112.11093:139 138.05496:189	0	194	0	374	697	181	139	287	1851	162	95	166	122	82	926	143	0	239	4	142	1138	1292	442	168	320	367	137	291	439	209	280	127	295	3	377	0	223	371	98	750	245	188	1245	137
3.579	147.029	[M+H]+	27.27	147.02810:4623 147.06428:131 148.03118:269 148.06114:102 148.09378:102 148.13239:41 149.02193:265 149.04385:399 149.05857:449 149.09446:61	55.01803:69 68.99640:1450 78.03387:11 84.04483:214	0	1269	0	1704	2991	828	704	1145	115	670	326	991	380	594	136	527	0	1269	0	752	4976	98	2034	652	1409	1847	714	1285	66	1077	1306	545	1747	0	1376	0	923	1628	606	3680	1264	1035	129	514
10.76	147.043	[M+H-H2O]+	18.29	147.04340:2386 147.06242:150 147.07830:56 147.11575:112 148.04691:278 148.09734:56 149.02254:282 149.04436:376 149.05939:426 149.13584:84	41.03831:429 53.03934:89 59.04929:141 79.05358:261 89.03800:239	76	754	21	371	379	414	470	503	283	426	1397	1106	1931	910	888	780	34	640	15	879	370	456	485	352	372	365	683	538	1271	1132	1327	530	884	37	902	18	850	408	426	749	280	656	562	917
8.745	147.043	[M+H]+	18.52	147.04332:2295 147.06469:143 147.07994:136 147.11522:82 148.04697:167 148.09528:109 149.02139:213 149.04426:612 149.05910:412 149.09623:364	43.05379:355 55.05513:109 65.03855:129 79.05387:166 91.05364:142 105.06947:99	37	790	22	1078	443	595	800	641	639	688	1888	981	1623	1189	1108	1046	15	727	17	651	512	548	678	742	548	573	653	792	848	687	1005	666	747	20	854	7	796	551	639	573	619	792	566	995
9.102	147.043	[M+H]+	38.19	147.04326:1894 147.11552:157 148.04640:541 149.02325:235 149.04476:457 149.05782:465	56.05641:96 79.05391:155 89.03819:348	33	845	18	177	195	258	179	143	125	11	654	1345	702	1099	1649	528	3	653	15	68	746	474	789	521	457	516	2217	1242	1738	2147	772	1554	2582	8	1325	15	567	394	624	916	619	415	456	1533
9.669	147.043	[M+H]+	124.29	147.04364:12785 147.11831:72 148.04630:1438 148.09526:72 148.13206:72 149.02377:331 149.04570:386 149.05830:823 149.09399:127	65.03803:270 77.03775:154 91.05400:492	30	8981	26	5159	6295	7203	6663	10148	4251	5936	13300	7710	8083	16083	7788	8997	23	9027	16	9965	6220	6953	9510	4701	5753	7290	9510	6888	13381	9041	14558	5948	6250	16	9711	22	12756	10064	9198	7885	5512	11192	7498	11832
9.401	147.044	[M+H]+	24.58	147.04366:3393 147.06430:261 147.09182:148 147.11639:287 148.04533:358 148.06388:89 148.13394:89 149.02181:582 149.04410:278 149.05821:1020 149.09510:119 149.13239:119	43.01806:34 55.05390:36 65.03822:3 77.03839:107 91.05474:458 97.06451:21 103.05445:98 115.05464:398 117.06913:1219 127.05408:193	26	1293	20	706	624	609	516	643	594	301	1339	2429	745	2026	2801	1425	20	1414	14	371	1195	1025	761	619	741	993	2394	2461	1932	2144	1281	1795	2144	11	1108	17	696	1107	815	932	782	858	855	2127
9.806	147.044	[M+H]+	285.31	147.04346:25422 147.09417:92 147.11651:268 147.79543:138 148.04637:3000 148.06418:91 149.02442:240 149.04482:507 149.05730:937 149.09805:92 149.13032:183	55.05401:27 65.03819:938 77.03773:268 91.05403:4338 103.05301:196	34	20592	22	19659	16022	15899	15081	25953	19637	8005	22391	21378	11459	36679	21770	24415	23	20335	15	11771	12957	20376	16880	12236	21139	20594	23542	25262	26711	18406	23492	14438	14117	19	20795	21	29045	22786	20557	18491	16161	21458	20300	29865
1.552	147.05	[M+H]+	36.22	147.04933:2190 148.05169:424 148.07065:105 148.97464:105 149.00941:105 149.04531:1606 149.12693:263	40.97009:46 56.96569:122 66.01868:1617 68.98198:7037 82.01279:315 84.96024:1928 86.99213:484	78	2598	36	2556	2963	2060	2177	2271	5301	1807	2608	2604	1808	2437	4660	1564	44	2377	66	1847	2982	5294	1622	1594	2887	3518	2312	2161	4065	2454	3194	1522	2538	30	2080	42	1940	3053	2000	2353	1944	1683	4518	1944
1.923	147.064	[M+H]+	188.04	147.06405:16784 148.06087:2930 148.09640:260 149.02359:173 149.04370:347 149.06158:347	39.02355:71 41.03886:714 55.01745:1660 57.03310:609 61.02841:255 69.03300:1334 71.01153:154 82.06429:70 85.02773:1279 93.34880:3 93.97471:49 97.02803:356 101.02355:199 120.04340:147 140.16663:5	165	12464	145	9970	11536	11661	12836	14221	8463	17637	17305	13938	19714	13440	16697	12093	156	14027	136	16374	10508	10481	17464	12592	10657	10761	15862	14716	14865	10694	19179	11288	12000	158	15504	156	13601	11621	9939	12812	9474	12515	12493	14858
1.738	147.075	[M+H]+	281.13	147.07500:19417 147.27554:81 147.61142:446 147.63746:203 147.65412:81 147.85212:81 147.94349:81 148.03600:148 148.05992:120846 148.08121:2982 148.25709:81 148.28701:81 148.38022:81 148.44181:81 148.57358:81 148.59005:122 148.61153:203 148.64060:122 148.67802:81 148.70134:122 148.74189:162 148.76831:122 148.80096:81 148.87757:81 148.89925:162 148.92183:162 149.01982:121 149.04502:1584 149.06216:64…	41.03883:7930 43.01715:992 45.03335:562 56.04967:23277 57.03378:1043 69.03289:823 71.01189:250 74.02273:326 81.03343:367 84.04438:108409 84.61804:334 85.04704:4788 86.04783:616 97.02755:407 102.05460:2862 130.05013:602	202	21693	150	28961	5803	16510	11256	11076	19868	16452	26802	7853	33871	13947	11195	25799	618	17637	124	20477	12253	16091	11070	15922	34105	22941	14136	10769	36856	27256	11768	30968	15412	23	20936	107	22197	36783	28656	4938	17088	22893	26602	21379
1.784	147.612	[M+H]+	568.81	147.61252:4801 147.63251:146 147.63900:147 147.65045:98 147.69146:147 147.89633:147 148.03374:211 148.06015:366533 148.09572:96 148.25218:98 148.27014:98 148.36676:98 148.40255:147 148.52845:147 148.56231:196 148.58999:196 148.60699:249 148.61694:98 148.62953:147 148.65284:147 148.67369:245 148.69477:147 148.70734:147 148.71873:245 148.75530:147 148.78887:196 148.81542:196 148.82713:196 148.85636…	31.98933:233 39.02299:375 41.03869:12328 43.01777:1033 44.01308:276 56.04946:30457 56.47013:151 57.03421:1801 69.03312:945 71.01225:305 74.02341:448 81.03380:222 83.79183:720 84.04404:127474 84.50781:315 84.57368:351 84.71949:307 84.77237:309 84.84714:244 85.04416:5312 85.29301:204 85.41397:150 85.52592:142 86.04927:847 99.04333:147 102.05421:3432	0	746	0	1864	545	999	837	1120	1280	1459	946	1148	597	918	881	1317	0	1397	0	1244	947	1340	1191	1026	1324	875	568	843	1315	971	1043	1047	899	0	925	0	1334	1190	1489	1035	1367	1504	1607	1230
9.65	148.048	[M+H]+	43.44	148.04820:5393 149.02221:237 149.04309:355 149.05751:630	65.03799:284 77.03853:89 91.05377:599 105.03319:80	12	914	4	630	836	778	706	905	516	638	1562	1000	902	1654	938	965	5	978	3	954	635	605	1019	578	693	767	921	590	1308	984	1393	668	612	0	906	4	1322	1170	1028	936	552	1162	847	1443
1.788	148.06	[M+H]+	4219.48	148.06020:312752 148.26886:110 148.39504:110 148.52851:110 148.54819:110 148.57347:165 148.61067:220 148.63954:165 148.68532:165 148.69970:110 148.72539:165 148.74851:110 148.75793:285 148.77490:165 148.79711:220 148.80675:110 148.82542:110 148.83085:165 148.84489:165 148.85662:275 148.89118:220 148.94125:110 148.98324:110 149.03489:911 149.06299:15022 149.08918:162 149.11783:110 149.13840:110 14…	31.98979:187 41.03894:8200 56.04978:22513 57.05295:646 74.02365:302 81.03315:285 83.79518:772 84.04459:112901 84.44314:233 84.59227:405 84.68386:264 84.77683:231 85.04675:4619 85.27886:131 85.65767:137 85.74938:133 86.04800:541 102.05508:3101	89	190750	120	261907	119024	242674	186893	186339	274483	188650	157218	140222	183367	190392	159738	214960	53	200187	57	224783	223926	221190	200630	208517	194029	202784	117029	154702	243335	201474	194456	205278	165909	79	191512	122	233442	238099	229294	133890	192963	208071	232866	213086
7.946	148.111	[M+H]+	32.2	148.11124:2958 148.74991:23 149.02155:203 149.04355:445 149.05858:712 149.09490:45 149.11434:377 150.04674:57 150.06141:57 150.07505:116 150.08951:62 150.11021:61 150.12529:46	55.01779:221 70.06399:2255 106.06329:232	12	296	8	501	232	432	515	456	337	1462	178	683	1642	262	698	327	10	385	8	362	500	91	329	333	260	166	280	158	216	562	119	791	272	0	389	4	265	144	256	143	180	339	230	375
15.527	149.023	[M+H]+	41.49	149.02328:55732 149.07717:15 149.28534:23 149.31250:23 149.34906:15 149.36915:15 149.48827:23 149.50184:23 149.53567:31 149.57269:31 149.60892:31 149.61996:15 149.64249:23 149.65749:23 149.68132:15 149.68976:23 149.72248:31 149.73883:23 149.75023:15 149.77176:23 149.79600:23 149.80607:31 149.82927:38 149.84182:23 149.86881:41 149.89133:23 149.90804:15 149.93445:31 149.95735:31 149.97564:23 149.99…	65.03825:731 93.03381:1077 121.02797:564	450	20843	6315	6638	4859	5155	4027	5689	6903	7105	5125	7822	6349	23260	8793	7604	222	18430	5072	14935	14612	27857	13420	11073	7489	12945	14713	35577	18011	22341	15301	4730	21684	177	18096	6454	14399	25983	9654	17076	7472	9561	10967	9313
9.391	149.024	[M+H]+	2.55	149.02403:2274 149.04535:508 149.05915:567 149.09537:314 149.13182:148 150.02629:256 150.04248:111 150.07021:74 150.11129:111 151.04116:148 151.07412:426 151.09425:148 151.11076:185	43.01790:61 55.05493:34 65.03860:482 89.03820:1416 121.02729:1653	498	1079	650	815	847	843	926	836	965	697	962	736	766	861	988	1006	208	852	527	857	768	964	966	922	737	815	892	846	932	970	630	852	965	232	764	594	1030	1180	894	1062	1045	977	1046	754
4.621	149.044	[M+H]+	122.42	149.04443:40399 149.67644:52 149.73007:35 149.78371:52 149.80483:52 149.97159:35 150.04751:1700 150.07666:69 150.09160:52 150.11213:134 150.93375:52 151.04745:453 151.07379:52 151.08901:35 151.11134:273 151.14644:86	41.03835:15 61.02817:1845 71.01306:468 77.03848:71 99.00714:171	682	33097	604	39869	26292	36438	40477	28860	596	41966	36047	30212	39693	31003	752	28101	602	33084	569	43660	39084	709	35980	33533	37112	35462	29397	33277	639	24495	37175	32122	29525	563	33420	541	36686	36568	40107	36956	28831	42108	506	27601
4.847	149.044	[M+H]+	81.03	149.04429:30624 149.07918:73 150.00019:37 150.04678:1940 150.11090:117 151.04545:342 151.09496:74 151.11118:136	43.01836:496 53.00374:170 61.02833:1867 71.01194:450 95.08474:43 105.03271:3	609	1527	564	2409	1627	2404	4212	2171	34679	4992	2688	1569	3192	1773	30068	1716	593	2772	563	4292	3041	36186	2588	2127	2483	2414	1634	2112	27863	1240	3328	2228	1353	554	3105	575	2390	2161	3042	2579	2377	2633	32966	2246
17.755	149.045	[M+H]+	4.5	149.04439:1850 149.05709:1053 149.09723:16 149.11494:32 149.13067:24 150.02684:47 150.04463:306 150.06367:403 150.11224:162 150.93139:32 151.02199:73 151.04058:201 151.07377:40 151.09523:160 151.10982:112 151.14552:50	62.92879:99 73.04689:161 81.07047:128 105.04300:77	402	647	608	325	477	475	491	389	560	481	510	491	340	449	1527	1531	313	574	437	748	718	1798	791	600	1806	2108	999	1096	1291	1185	1328	1238	1140	248	592	463	1083	1260	979	1171	1366	1331	1258	1553
7.639	149.059	[M+H]+	7.6	149.05914:5504 150.04407:60 150.06239:440 150.09015:60 150.10892:60 151.03890:200 151.05907:40 151.07360:100 151.09622:363 151.10997:154	53.03835:588 55.01672:218 65.03866:122 70.06494:53 77.03849:14829 93.06906:2862 103.05399:7730 110.03381:489 121.06465:5714 135.02966:1318	455	2094	380	3562	1556	2194	3538	2380	3036	1978	783	1245	1428	1533	1027	1657	397	2002	306	4177	835	4648	1133	2570	3210	2665	1177	2491	1617	1078	971	1684	866	433	2075	339	1852	2400	2202	2016	2409	2303	2187	1369
17.045	149.059	[M+H]+	23.18	149.05911:9282 149.07434:598 149.09196:29 149.13211:30 149.58290:22 150.00816:15 150.02404:30 150.04287:55 150.06238:704 150.08404:22 150.11129:148 150.12514:15 150.13288:15 150.16471:15 150.30413:15 150.71158:15 150.93381:40 150.99530:22 151.03907:68 151.06625:65 151.09554:141 151.11158:128 151.14560:52	77.03782:1263	1070	7027	7329	7222	6665	7285	7076	6338	8407	6801	6390	7160	6319	6355	8090	6656	1007	6602	6180	7184	5905	7823	6231	5963	6883	6629	6321	6384	8092	6269	5980	6515	6911	988	6689	7890	7128	6873	6664	6435	6937	7304	7498	6872
9.868	149.059	[M+H-H2O]+	4.87	149.05905:1712 149.13110:560 150.04427:104 150.06155:164 150.11154:78 150.13438:104 151.03818:78 151.06217:52 151.07420:78 151.09611:129 151.11106:285	43.01727:128 55.01582:109 77.03800:218 91.05337:314 103.05407:138	466	1489	400	1442	1315	1223	1179	1275	1348	762	1916	1334	811	1762	1170	1613	348	1602	391	1402	1432	1721	1319	1227	1183	1959	2009	1133	1636	1288	1859	1339	1201	355	1730	368	2256	1733	1742	1403	1512	1764	1647	1944
11.651	149.059	[M+H]+	128.76	149.05940:45752 149.10264:55 149.11132:82 149.59608:82 149.62626:55 149.81269:55 149.97345:55 150.06221:4219 150.08542:54 150.11109:136 150.44416:55 150.55837:82 150.65696:55 150.68627:55 150.93029:55 151.03859:109 151.05021:82 151.06492:286 151.09740:82 151.10980:251 151.14840:82	45.03337:6 77.03807:2639	453	32727	41481	32948	33332	32224	31833	32120	38499	30720	29962	27733	29801	30375	39051	30129	451	29252	34944	31282	29857	35897	30786	30695	30013	31185	27908	30835	40422	29298	31112	31963	29457	420	27827	48182	29214	30812	30524	29909	28880	31172	38155	30724
7.808	149.059	[M+H]+	3.82	149.05945:3340 149.09259:79 150.02843:59 150.04714:79 150.06179:371 150.09212:59 150.11047:99 150.93152:79 151.03900:173 151.07459:198 151.09755:130 151.11031:119	42.03347:173 55.05413:189 70.06507:170 77.03724:198 81.03144:173 91.05284:243 103.05333:177 117.03292:96	301	1306	441	2294	959	1505	1597	1003	1727	1482	803	1608	921	1148	1173	946	318	1321	446	2383	1005	1902	1086	1458	1900	1402	1148	1656	973	1384	1217	1365	1496	369	1410	359	1527	2087	1386	998	1662	1421	1441	964
10.573	149.07	[M+H]+	13.75	149.06963:2022 149.09751:131 149.13121:164 150.04313:98 150.07293:198 151.03928:191 151.07448:237 151.09420:98 151.10866:504 151.11733:98	43.01756:198 67.05367:106 77.03793:209 81.06894:160 89.03806:176 94.06494:99 103.05423:182 121.07389:124	190	2029	3	4026	3610	2388	2701	1175	3340	3906	4275	2768	20	3426	0	195	3	2417	2476	4972	133	30	306	0	27	1397	4550	233	339	1487	723	3522	741	2	2370	0	16	163	16	3499	3989	4182	1402	2964
7.735	150.054	[M+H]+	6	150.05409:2804 150.08995:69 150.11204:47 150.93299:23 151.03958:148 151.05745:248 151.07065:82 151.08140:23 151.09417:106 151.11021:228 151.14851:35 152.04102:23 152.05555:172 152.07029:158 152.08986:35 152.10562:58 152.12730:304 152.14221:23	55.05366:26 70.06446:205 73.02859:41 91.05275:7 98.09504:5006 117.07053:33	95	488	109	439	254	682	654	450	537	1478	330	518	954	374	287	281	95	405	72	1039	360	575	580	537	351	352	281	289	338	374	405	372	254	115	474	98	429	320	375	309	236	682	370	259
5.966	150.077	[M+H]+	5.19	150.07657:1121 150.11046:84 150.93003:24 151.02301:30 151.04049:127 151.07847:110 151.09531:94 151.11101:157 151.14720:43 151.24936:12 151.60529:30 152.01671:24 152.04697:29 152.06987:3741 152.10826:24 152.12679:87	46.06589:135 69.06979:112 71.04913:92 73.02751:122 79.05484:205 93.04481:297 97.06521:73 107.07363:77 121.03858:123 133.05019:180	47	83	38	88	102	58	73	84	1034	79	89	103	64	117	1320	74	47	93	22	67	94	1206	84	75	85	189	85	85	1033	72	68	131	79	28	84	44	120	131	99	126	128	78	1177	91
4.438	150.077	[M+H]+	6.84	150.07657:1938 150.11150:110 150.92986:18 151.02403:24 151.04044:86 151.06058:30 151.07919:129 151.09568:50 151.11164:206 151.14692:50 152.01787:41 152.03485:49 152.05347:33 152.06947:40 152.08974:31 152.11117:24 152.12731:90	43.01697:232 46.06605:134 67.05394:135 69.06991:138 73.02854:162 79.02090:262 83.04797:175 94.06479:223 105.03202:137 138.05548:134	40	93	36	81	97	87	112	98	1684	91	88	126	56	71	1834	82	29	76	39	75	136	2318	92	79	126	141	102	78	1348	59	111	96	77	35	105	22	97	133	139	163	149	108	2313	92
3.301	150.077	[M+H]+	92.78	150.07709:24550 150.30441:12 150.33920:18 150.55243:12 150.61688:30 150.62790:18 150.67989:24 150.70410:12 150.74634:12 150.76789:12 150.80669:18 150.83039:30 150.84479:24 150.85300:18 150.87740:12 150.89691:24 150.92689:35 150.95417:12 151.02448:24 151.04080:76 151.07958:1308 151.11028:122 151.15007:18 151.24504:12 151.38496:12 151.42577:18 151.57681:12 151.60906:18 151.67298:18 151.68748:12 151…	69.03323:82 74.05947:314 82.03996:118 87.04360:108 108.04309:431 109.05068:1137 133.05095:926	78	621	32	866	955	678	506	793	20266	447	1041	939	494	644	20659	860	33	811	28	400	903	26289	600	693	968	882	1053	1197	20228	836	868	885	1027	29	925	39	899	1513	670	1862	1190	630	24818	1056
3.109	150.077	[M+H]+	112.63	150.07697:17081 150.10678:27 150.32972:18 150.40397:12 150.61674:30 150.63397:12 150.73309:12 150.74688:12 150.79128:18 150.83569:12 150.85639:12 150.87900:18 150.93171:35 150.94717:12 150.99905:24 151.02369:12 151.03959:104 151.07925:1101 151.09943:170 151.11066:154 151.13248:12 151.14733:30 151.29567:18 151.49862:18 151.60885:12 151.65776:12 151.99237:18 152.01501:36 152.07037:563 152.09108:33 …	46.06482:129 55.02857:150 82.03907:128 94.03881:658 109.04995:747 133.05045:604 150.07736:2322	40	24460	42	23127	24244	15587	16170	18154	1696	12034	17326	25728	10346	20644	2441	18367	39	20953	35	11568	22533	1894	15364	17369	21988	24185	23553	22594	2171	23226	18769	17524	27003	17	24113	31	19406	29333	21657	36437	29386	16840	2126	22290
4.14	150.077	[M+H]+	9.25	150.07683:2581 150.11198:189 150.93108:24 151.03971:162 151.07882:252 151.09580:100 151.11084:140 151.14861:18 152.01534:30 152.05141:30 152.07035:105 152.09140:138 152.12651:140 152.15399:18	41.03859:163 43.05401:160 58.06451:141 79.02127:223 81.06935:127 92.04931:170 94.06499:160 98.09434:109 105.03254:77 123.06587:129 150.07683:218	39	1359	22	1642	1952	1133	1256	1087	79	1022	798	1694	700	922	84	745	43	1351	30	933	2327	75	1459	1461	1946	1824	2020	764	74	1113	761	1022	1175	22	1600	46	1579	2231	1910	2781	2580	1403	98	936
5.697	150.077	[M+H]+	6.5	150.07637:1591 150.11071:111 150.14911:24 150.93009:33 151.02186:30 151.03978:148 151.07803:119 151.09418:68 151.11178:188 151.14874:40 151.60227:12 152.01549:43 152.04725:23 152.06922:1307 152.09747:23 152.12698:132 152.15541:18	55.05431:122 65.03896:96 73.04645:164 79.05331:132 81.06866:148 93.04422:299	13	1088	56	886	674	654	679	728	54	506	652	1486	474	741	100	640	22	884	28	625	775	51	604	611	859	1331	1136	978	69	1099	647	961	992	39	1034	33	1075	1163	967	1337	1133	801	71	925
1.545	151.035	[M+H]+	84.78	151.03462:12952 151.11266:156 151.94538:78 152.03571:2354 152.12632:78 153.03255:2209 153.08131:78 153.09240:117 153.12665:1696	40.97002:423 66.01854:1107 68.98232:8025 69.98314:711 70.97939:1109 84.95977:1076 96.98816:1097	146	9180	136	12369	9825	7873	9946	8627	4274	7669	10023	9964	7762	11394	3301	8171	219	10607	218	9672	12622	4687	7270	8605	12153	13244	11924	12697	3655	11685	13663	9504	13696	154	12537	90	12341	12896	12686	15467	12269	10539	4069	11141
2.312	152.055	[M+H]+	191.7	152.05489:12932 153.05674:536 153.12345:8529 154.05840:634 154.13130:388	39.02332:350 41.03913:199 51.02263:1652 55.01701:48 66.04498:1857 67.05353:200 71.01258:161 77.03790:131 79.04110:1612 80.04859:514 91.77266:149 92.52896:96 92.79091:61 93.34436:124 94.80191:46 95.17861:34 105.02055:12 120.04394:775 139.80519:59	12	12702	0	19207	38549	9954	8102	24398	19911	10192	4952	11415	4840	8576	12190	6649	63	14022	6	9273	52111	17621	26326	11392	13920	11792	3641	13752	7917	7028	8356	6915	9481	21	15579	3	11226	14391	6987	46198	12303	8629	12794	7054
3.451	152.056	[M+H]+	41.08	152.05630:2570 152.09885:18 152.11037:30 152.12736:73 152.41363:12 152.66450:30 152.79180:12 153.01866:24 153.02601:18 153.03872:24 153.05789:137 153.09097:38 153.12670:2122 153.16263:12 153.88733:12 154.04966:62 154.06893:12 154.08489:24 154.10386:30 154.13082:275 154.15749:113	45.03434:33 69.06957:61 81.07044:93 92.02442:961 98.09544:101 109.05105:464 119.03441:3260	207	401	346	409	356	564	462	282	1223	1568	607	236	1649	266	1461	418	167	545	439	1620	743	2091	1120	437	430	254	365	383	1962	251	842	410	276	906	560	1624	534	484	113	528	317	819	1821	544
3.325	152.056	[M+H]+	49.63	152.05601:10661 152.09012:31 152.11155:18 152.11796:24 152.12794:63 152.60337:18 152.66512:30 152.87006:12 152.92610:18 152.93226:24 152.96769:12 153.01886:40 153.03882:84 153.05827:622 153.08853:54 153.10343:68 153.12691:2112 153.16228:12 153.52746:12 153.65595:18 153.68164:12 153.89395:12 153.99501:12 154.00852:18 154.05716:80 154.08334:24 154.09158:36 154.10403:61 154.12957:264	41.03873:37 55.02826:115 63.99731:54 81.06894:48 110.03359:716 135.02930:1301 137.06310:131	20	3689	1673	2089	2047	4101	3367	1846	7	8960	3474	1680	6985	2273	51	2924	167	3593	1749	9845	4053	0	6286	3572	2708	2415	2519	2181	100	2106	5229	2241	2327	906	3841	200	3144	2906	3029	2853	1867	5070	21	3699
7.621	152.056	[M+H]+	254.27	152.05602:34845 152.08158:158 152.10363:53 152.12863:53 152.59294:35 152.64498:35 152.76646:35 152.78121:35 152.85673:35 152.87581:53 152.93313:35 153.01675:70 153.05873:1784 153.08891:94 153.10446:99 153.12658:1656 153.66460:53 154.04137:35 154.05841:186 154.10722:35 154.12915:227	79.05362:21 110.03501:365 135.02896:1353	73	19501	19548	19902	16792	18851	18666	19528	17755	18746	20074	20518	19730	19404	18912	18080	43	18663	20046	20599	19194	18755	16903	16946	17626	17971	18681	17601	17854	17358	18883	18134	17596	40	18536	18562	18268	20442	17944	17358	18734	19359	17042	18166
2.007	152.069	[M+H]+	41.7	152.06938:4563 153.09002:338 153.12674:1710 154.13149:338	39.02323:2606 42.03394:2314 51.02279:3030 53.03884:5915 54.04131:304 55.05421:416 57.03305:280 65.03886:16993 67.05355:2182 68.05161:280 78.03406:24040 78.80532:320 79.04161:19841 79.41587:96 79.82372:133 80.04817:4032 81.05035:193 82.06488:266 91.77292:521 92.04983:71335 92.59792:187 93.05621:15154 93.53938:76 93.65320:127 93.78223:431 94.06542:54553 94.48740:195 94.67553:115 95.06843:2369 95.32…	24	1327	24	1726	1274	1535	1817	1195	1544	1612	1052	1288	1736	1350	1511	1262	17	1486	18	1810	1192	1938	1982	1748	2427	2537	747	904	1370	1870	1664	1254	528	23	1937	16	1650	1473	1774	1049	1725	1561	3905	1189
2.97	152.07	[M+H]+	24.04	152.06950:3143 152.10632:48 152.12712:105 152.32165:13 152.65950:19 152.91285:19 152.92825:19 153.01753:45 153.03603:26 153.05276:112 153.07363:371 153.12682:1918 153.78011:13 153.98393:13 154.05032:54 154.06181:19 154.07631:32 154.08781:26 154.10426:32 154.13044:165 154.15834:26	41.03792:237 46.99476:134 55.05333:118 63.99737:471 70.06443:138 79.02148:1631 81.06915:140 93.05847:395 98.09612:372 106.06428:131	30	1487	27	2179	1809	1354	1622	1023	936	1581	917	1941	1208	1398	365	1281	25	1654	25	2681	2736	1189	2303	2161	2380	2200	1008	1315	321	1335	1280	1757	957	27	1621	30	1343	1239	1854	1677	1469	1080	545	891
5.426	152.07	[M+H]+	34.33	152.06958:2585 152.10189:12 152.12743:151 152.66226:24 152.92784:24 153.01818:41 153.03790:24 153.05370:81 153.07356:214 153.09046:79 153.12646:2177 153.16411:12 154.04872:42 154.07471:18 154.08577:39 154.10316:35 154.12963:324 154.16005:34	43.01792:179 55.05363:128 65.03940:138 73.02854:144 81.06877:141 93.05661:224 122.05952:105	32	2504	15	4135	3150	2352	2293	1806	27	1983	2328	2442	2031	2078	41	2120	16	2905	24	2704	3156	52	2490	2283	4317	5213	1466	1740	40	2515	2560	2227	1283	6	2716	26	2975	3428	3690	3519	3434	2316	49	2313
6.072	152.07	[M+H]+	35.2	152.07028:2626 152.11155:33 152.12632:69 152.66518:18 152.70616:12 152.98394:12 153.02004:107 153.03728:18 153.05522:57 153.07300:194 153.09115:71 153.12676:2066 153.16091:23 154.04733:72 154.08411:102 154.10631:40 154.12982:266 154.15750:18	39.02306:271 66.03324:174 70.02847:134 75.02537:125 81.06961:147 93.04445:611 95.06230:124	26	292	17	428	406	257	301	237	3320	279	366	319	259	299	2039	277	27	348	24	305	396	4352	346	439	506	781	212	357	1847	338	304	328	238	21	409	22	391	472	491	491	502	449	3306	313
4.258	152.091	[M+H]+	14.02	152.09137:1581 152.12667:103 152.66576:12 152.68697:12 152.92976:24 153.01874:63 153.03546:12 153.05504:132 153.07426:43 153.09370:114 153.12687:2353 154.02442:18 154.05244:50 154.08602:30 154.10384:30 154.12939:270 154.15650:18	43.01779:245 44.04930:323 58.06496:277 71.04857:181 72.07935:181 79.02085:226 81.07087:163 94.06445:237 98.09577:310 112.11120:165 138.05308:193	32	83	33	46	59	45	45	36	770	42	117	65	39	62	787	60	24	45	20	53	42	1161	40	50	48	43	41	31	392	42	35	56	51	12	50	29	77	45	47	58	40	36	669	48
8.822	153.017	[M+H]+	18.23	153.01748:1856 153.05503:41 153.09058:245 153.12636:1637 154.02095:249 154.03475:61 154.04881:166 154.08455:81 154.13128:471 155.03111:41 155.05626:61 155.06892:102 155.08032:41 155.10499:109	43.01810:189 53.03768:130 79.05473:208	35	851	41	688	1309	702	731	1202	732	1057	744	624	504	575	539	973	32	817	36	792	1224	987	2562	629	729	746	408	467	665	876	1102	445	749	31	996	40	1249	1108	887	830	1132	969	938	932
1.55	153.032	[M+H]+	16.54	153.03295:1943 153.06382:122 153.08940:122 153.12732:1807 154.03573:183 154.06880:122 154.12852:351 154.96765:305 155.03597:122 155.05371:244 155.14122:183	40.96990:629 66.01847:1878 68.98222:10384 70.97916:1765 82.01317:365 84.95940:3959 86.99210:667 96.98757:936	15	1491	35	2302	1395	1484	1528	1272	567	1077	1545	1744	1416	1779	497	1156	21	1533	36	1320	2152	675	989	1379	1783	1940	1984	2232	858	1748	2258	1454	1947	19	1779	18	2134	2020	1884	2873	1898	1686	870	1914
10.197	153.053	[M+H]+	16.46	153.05387:2671 153.08875:140 153.10477:52 153.12671:2027 154.05643:271 154.13001:244 155.03434:52 155.06951:160 155.10536:197 155.14143:198	45.03352:260 59.05039:183 81.03076:164 89.03805:250 103.05299:121 117.03261:109 121.02734:398	34	1408	44	208	464	540	464	920	218	1052	2376	488	669	2011	414	1162	40	828	21	1018	295	494	1209	234	238	308	510	239	1086	901	1268	347	396	26	1052	38	1122	578	393	335	324	1504	547	1055
8.513	153.054	[M+H]+	25.87	153.05440:2306 153.09001:197 153.12673:1885 154.05727:295 154.08620:73 154.12850:326 154.22999:49 155.03085:73 155.06863:494 155.10771:73 155.14093:173	43.01773:3044 55.05458:8 66.04463:29	39	881	31	1217	568	576	816	367	1372	165	350	1205	186	438	984	730	39	847	36	312	567	2798	370	1047	1238	1894	768	1131	743	1044	469	578	1069	53	988	34	1124	1880	1285	1496	2380	826	1730	1082
10.487	153.054	[M+H]+	16.46	153.05388:3458 153.12659:1664 154.05790:803 154.13057:239 155.07298:159 155.11058:239 155.14052:239	43.01668:178 65.03786:155 81.06993:148 93.03462:134 105.03247:112 121.02824:306	53	1276	35	479	559	752	573	1375	410	1341	2450	895	875	1964	652	1411	36	1191	28	1140	467	526	1587	341	377	481	971	484	1404	1091	1587	552	508	32	1397	41	1451	906	668	413	504	2013	806	1977
9.493	153.054	[M+H]+	46.32	153.05380:4337 153.09132:222 153.12656:2290 154.05733:522 154.08940:76 154.10314:115 154.13056:256 155.03021:115 155.07850:77 155.10442:223 155.14219:240	121.02744:775	66	9271	45	2231	6514	4050	3395	7619	1833	11092	9843	4929	4856	11333	4428	8160	37	7678	34	10624	5977	3435	13276	4358	2014	4301	7110	2742	8668	5027	11638	4919	6076	34	7948	41	11358	5749	4391	4753	2259	13090	4705	11896
9.309	153.054	[M+H]+	40.42	153.05399:8429 153.09197:119 153.10650:90 153.12668:1612 154.05767:940 154.12979:172 155.05896:120 155.07101:150 155.10832:120 155.14269:264	65.03816:316 77.03964:96 93.03242:315	39	4035	48	2471	3019	2795	3246	3645	2402	3509	6606	4541	3326	5798	3991	5858	33	4071	43	5621	2381	3216	4045	1904	2490	3402	4731	2490	5170	3987	5874	2660	3389	36	4474	37	4976	4102	3393	2824	2748	5841	2853	5926
9.943	153.127	[M+H]+	30.25	153.12651:10319 154.04982:96 154.13069:2141 155.06829:96 155.10439:241 155.14217:749	43.05394:369 55.05474:115 67.05367:92 79.05403:340 91.05363:255 107.08415:77	2019	6973	1902	4111	4159	3153	3776	4947	2727	10553	11385	4034	9811	7038	4148	6240	1863	6731	1670	4034	4439	4917	7902	2621	4062	3745	9529	3667	6069	8933	10027	4585	6886	1704	6709	1799	4047	4786	4274	7097	4220	7316	3345	6886
8.087	153.127	[M+H]+	75.31	153.12670:20239 153.15433:35 153.53375:25 153.59553:25 153.89731:38 153.97029:38 154.04997:94 154.08270:38 154.09247:38 154.10589:25 154.12964:2539 154.15375:37 154.27155:25 154.43380:25 154.96653:25 155.00242:25 155.01380:72 155.03384:50 155.05051:70 155.06932:77 155.07988:63 155.10666:90 155.13984:801	43.05430:793 55.01860:169 67.05365:125 81.07067:516 91.05391:171 95.08493:105 109.09920:83	1816	15960	1802	10654	10949	10106	11355	15567	6172	36352	25075	11478	34759	17596	11867	19514	1674	13746	1703	15048	11386	13670	25056	6592	10537	8418	14337	8106	14849	11482	17292	13394	13090	1784	14581	1831	13280	12596	12229	22023	9506	16905	9178	15655
8.33	153.127	[M+H]+	60.86	153.12701:17118 153.35845:37 153.66294:37 153.92765:37 154.04942:56 154.08471:75 154.13016:2100 154.57035:37 155.03423:37 155.07577:93 155.10504:123 155.13905:148	42.03307:372 53.03837:166 67.05326:115 79.05428:329 81.06867:395 107.08440:122 136.01972:86	1940	12975	1812	9895	8940	8536	9446	13311	5716	29834	20491	8678	28359	13239	8951	13697	1793	11736	1656	12951	11017	12013	26422	6485	8956	7645	13210	5580	11006	10558	14871	9674	11957	1748	11967	1762	10923	12116	10734	16299	8362	13904	7810	11457
10.719	153.127	[M+H]+	35.8	153.12756:11416 154.13003:924	43.01773:300 65.03867:96 79.05454:259 89.03795:285 107.08463:96 117.03354:184	1887	8513	1961	5089	5967	3264	3419	5513	3910	9344	16534	9607	7280	9276	7578	9266	1885	9200	1900	3007	4461	7106	6905	2329	4424	4318	11734	6328	8819	13534	11512	7020	9625	1873	9157	1746	5400	6841	5565	7043	5248	7031	4969	14684
1.667	153.957	[M+K]+	613.23	153.95714:25464 154.12939:255 154.95245:255 154.96405:170 155.10357:255 155.78500:170 155.95508:3773 156.04285:425	38.96345:5278	21	8058	80	8756	11328	7215	7691	10675	8002	9678	10164	11441	12502	9786	11132	10525	17	9042	53	10226	13921	9373	10713	6727	8324	7288	9070	8535	8035	7263	11602	8492	7004	23	8956	67	8899	6663	7277	12507	8662	10446	7078	7142
7.84	154.049	[M+H]+	21.11	154.04967:2057 154.08506:102 154.13027:322 155.03402:182 155.05305:244 155.08043:424 155.10485:94 155.12655:48 155.14143:158 156.04931:48 156.06447:109 156.08286:48 156.10146:82 156.13710:267	41.03781:153 55.02064:118 59.04940:144 70.06507:169 77.03889:142 79.05398:133 81.07012:147 91.05248:186 103.05294:99 111.03100:134 136.03904:96	31	1328	41	1170	875	2276	2165	1436	972	2449	1076	689	2039	1084	833	1029	44	1374	42	6638	1312	781	3453	1606	985	1192	691	512	765	986	1826	947	709	29	1450	36	2040	937	1401	870	576	3854	669	619
1.837	154.07	[M+H]+	45.29	154.07044:2731 154.10006:317 154.13306:15254 155.03237:115 155.07244:223 155.10423:144 155.13688:1194 156.01464:58 156.06481:182 156.10096:87 156.13725:357	41.03856:1136 43.01751:253 45.03344:160 55.01744:162 56.04979:1637 57.03377:148 61.02762:117 69.03374:221 72.08006:102 84.04424:5605 85.04803:431 86.04770:86 95.05931:340 102.05460:319	7	753	3	1312	1480	699	911	530	2125	493	320	840	618	672	730	374	7	917	4	566	1714	875	985	1053	1715	1232	617	1363	964	835	649	1050	756	27	862	16	395	564	557	1464	750	350	746	601
5.122	154.086	[M+H]+	16.08	154.08581:2070 154.12998:294 155.00246:18 155.01512:18 155.04945:24 155.07082:59 155.08821:191 155.10465:105 155.14231:162 155.16202:18 156.06661:24 156.07749:24 156.10206:78 156.13700:251	41.03838:58 53.03709:8 65.03878:205 79.05385:116 91.05454:2113 105.03229:19 119.04876:524	15	954	18	626	521	700	794	475	37	376	2417	298	1237	1182	79	796	15	969	21	757	232	132	799	194	470	1144	681	876	99	494	2062	202	923	13	935	15	1479	1707	806	860	719	1244	127	1423
5.283	154.086	[M+H]+	11.24	154.08557:2145 154.12923:169 154.15690:24 154.66998:12 155.03016:24 155.04290:12 155.04770:18 155.06734:33 155.08800:161 155.10455:103 155.14207:117 155.75732:12 155.99927:12 156.03192:18 156.06417:30 156.07456:32 156.10064:73 156.13765:222	41.03895:15 57.07059:38 65.03867:196 73.02839:61 81.06901:10 91.05398:1687 105.03237:30 119.04699:427	24	115	15	134	79	139	200	88	445	139	404	57	241	196	625	162	15	237	21	58	72	1402	136	235	104	205	107	157	835	84	486	60	120	23	277	5	204	235	138	140	61	191	1368	363
3.009	154.097	[M+H]+	12.46	154.09708:3366 154.12901:167 154.15750:12 154.30225:12 154.46278:12 154.66705:12 154.92542:18 154.96671:18 154.99381:12 155.00430:12 155.01916:12 155.03287:33 155.04422:12 155.05413:18 155.06780:40 155.07951:75 155.10432:286 155.14151:139 155.16041:18 155.42331:12 156.06553:52 156.10185:86 156.13829:247	55.05392:24 95.06014:1138 108.04236:48 133.04993:64	55	142	26	62	47	524	66	39	53	77	60	46	75	71	52	62	52	140	39	52	51	49	42	122	62	69	60	43	54	2707	82	58	62	36	132	40	63	49	132	54	49	50	45	36
1.815	154.133	[M+H]+	115.28	154.13361:39065 155.00826:109 155.03484:163 155.10310:163 155.13645:3207 155.51921:109 156.06150:163 156.13879:547	39.02332:636 41.03878:11242 43.01792:931 45.03370:554 55.01844:707 56.04999:31581 57.03408:1867 61.02811:250 69.03352:938 71.01284:283 74.02373:368 81.03390:379 84.04471:131081 84.54688:341 84.71375:268 84.79451:296 85.04688:6374 85.37896:172 85.45836:156 86.03147:502 87.06190:160 102.05461:3957	337	11079	324	9252	14037	5968	6552	10743	9271	17223	13679	4856	13716	14644	4926	14764	276	11617	270	17749	10685	12152	11851	10768	8835	10910	2403	11485	10474	17004	14266	5015	5577	299	11086	248	20989	13810	8694	10847	18758	15010	17140	11804
12.312	154.158	[M+NH4]+	6.69	154.15803:2028 154.96542:188 155.10443:377 155.14139:282 156.13646:282	41.03854:328 67.05429:343 81.06958:1459	4	188	5	63	163	48	61	328	38	1062	610	152	697	220	119	206	14	140	11	75	217	71	327	42	67	54	355	114	270	175	141	126	128	6	172	8	72	129	82	273	89	167	10	241
8.172	155.049	[M+H]+	17.96	155.04897:4184 155.09331:24 155.10766:51 155.14259:81 155.79527:12 155.96533:12 156.00041:12 156.05204:242 156.08549:12 156.09940:44 156.13724:200 156.17564:18 156.80862:18 156.96699:30 157.05070:24 157.06363:18 157.08585:39 157.12158:100 157.13913:63 157.15483:32	43.01804:192 81.07044:146 85.03088:115 113.02607:321	6	1041	2205	1039	986	1196	1068	950	923	849	1054	1005	883	1079	1176	1018	10	898	2236	1007	896	1020	988	1058	1001	1230	1076	950	1035	881	1057	1163	893	12	1118	1888	1078	1052	1035	878	976	988	904	1051
4.989	155.069	[M+H]+	7.56	155.06930:1276 155.10639:90 155.14221:153 156.07222:115 156.10211:35 156.13737:181 157.01798:23 157.05002:58 157.06109:35 157.08310:46 157.09744:199 157.12154:88 157.14139:58 157.15555:35 157.16406:23	43.01773:392 53.00208:89 61.02797:568 71.01168:142 79.02130:139 81.06894:175 94.06476:115 97.06239:83 98.09634:96 111.09072:89 136.01983:86	67	66	63	58	42	45	56	44	219	170	90	50	92	48	484	58	55	50	47	61	50	210	48	76	53	48	68	59	706	61	60	45	60	63	75	45	46	73	52	61	56	44	361	57
8.63	155.069	[M+H]+	18.91	155.06942:2830 155.10600:160 155.13971:107 156.07339:147 156.08606:54 156.10252:147 156.13841:176 157.08661:134 157.12145:107 157.13428:80	43.01817:155 79.05400:152 89.03749:163 93.06885:99	121	511	59	890	354	433	590	385	695	170	350	537	246	275	575	205	66	479	76	346	510	779	205	511	987	678	328	588	313	423	389	534	469	55	563	61	599	812	520	756	1923	367	997	383
2.617	155.08	[M+H]+	26.64	155.08026:2737 155.10333:327 156.08342:328 156.13732:328 156.55706:725 157.03452:104941	42.03407:305 46.99487:1899 48.97398:234 54.03378:277 61.01076:4648 62.01822:1310 62.99012:751 63.99803:17466 64.28440:77 64.45309:96 64.69737:80 64.99940:319 65.99343:620 67.05394:120 70.06540:219 78.03316:824 79.02141:81779 79.37814:108 79.48806:247 79.55826:227 79.68878:128 79.79091:143 79.93222:128 80.02359:1760 80.21124:112 80.32819:128 80.60267:99 80.77364:121 80.90574:102 81.01723:2019 81.2…	34	915	18	809	4836	2323	2922	741	2474	3681	1390	1340	2356	624	1340	1018	21	3670	14	1349	3227	2856	5741	1838	3084	1058	706	1755	1659	651	1807	189	194	14	3506	24	1145	3101	602	683	750	1868	2650	562
2.785	155.081	[M+H]+	35.6	155.08084:13190 155.11051:103 155.14157:175 156.08574:2393 156.13488:343 157.03425:20853 157.06704:137 157.08432:140 157.09727:191 157.12392:70	42.03394:3381 44.04865:570 55.05391:277 67.05382:206 70.06495:21139 71.06812:888 82.06442:452 84.08063:1322 96.07995:1153 98.09624:103126 98.62357:348 98.74739:298 98.80399:289 98.92643:168 99.01085:159 99.09925:4527 99.22931:112 99.65671:178 99.99563:120 100.10197:265 100.38833:109 100.44782:123 109.07512:998 144.10185:2386 155.08067:543	109	4071	16	4176	4958	3098	2872	3132	728	3530	5006	1953	7710	3035	352	3937	16	4338	23	5489	3835	672	6082	2016	3674	5760	756	2179	405	3250	5412	1097	1271	64	3953	29	4113	4192	2976	2581	2992	5652	922	2272
2.522	155.081	[M+H]+	35.13	155.08025:2406 156.08562:201 156.55671:669 157.03423:165632	34.99454:1208 46.99494:13391 48.97399:1225 61.01051:40957 62.01801:10258 62.98975:3930 63.80706:844 63.99773:129427 64.46772:663 64.99883:1677 65.99341:5135 70.06508:667 79.02135:416608 79.49775:1648 79.59619:1685 79.67838:1733 79.75760:875 79.86360:772 79.95421:445 80.02326:10237 80.17215:525 80.42000:524 80.50958:506 80.69352:611 80.79630:516 81.01739:20395 82.02104:683 98.09588:2990	43	2868	10	3376	4836	2323	2922	2899	642	3681	4513	1340	7840	3147	1340	3638	21	3670	20	6269	3227	2856	5741	1838	3084	4942	706	1755	1659	2397	6150	902	939	20	3506	24	3211	3101	2198	1944	2666	6651	2650	2236
2.967	155.081	[M+H]+	23.82	155.08125:3815 155.10495:113 155.12212:33 155.14103:153 156.06541:33 156.08261:244 156.10233:65 156.13816:269 156.55611:55 156.57087:33 157.03463:5985 157.08687:113 157.09776:55 157.12107:64 157.14048:33 157.16041:33	42.03413:2021 68.04966:602 70.06505:11920 71.06773:762 83.07249:330 98.09653:59630 98.67478:262 99.09941:3328 99.73783:130 100.10826:185 109.07657:638	22	135	9	121	152	94	74	94	3039	148	177	64	342	135	1410	120	28	191	20	166	145	3543	236	75	115	140	43	68	1354	99	280	48	59	26	162	11	122	133	73	85	144	188	3461	91
1.699	155.084	[2M+H]+	27.56	155.08417:2275 155.13997:220 155.92430:12 155.97472:18 156.07574:273 156.10061:30 156.13811:225 157.04754:35 157.08634:65 157.12303:295 157.13711:67 157.16061:32	43.05348:25 55.05449:31 65.03796:18 78.04477:1059	9	79	1585	120	102	64	96	76	165	72	70	89	72	31	141	52	10	71	1603	30	30	143	0	124	150	108	134	151	137	149	83	99	171	12	82	2190	98	55	118	44	127	42	165	75
12.885	155.097	[M+H]+	72.07	155.09700:10190 155.13761:83 155.50679:26 155.89755:26 156.04838:25 156.06242:25 156.09986:969 156.13822:363 157.04765:119 157.06492:38 157.10095:90 157.11910:69 157.13677:71 157.15715:38	41.03816:7 53.03743:34 81.06369:381 91.05248:46 108.08498:1800 109.08990:1038	217	6696	8356	7147	6804	6703	6633	6658	6709	7321	7202	7216	6897	7237	7157	7109	175	6799	7605	6892	7034	6860	6878	7233	6935	7036	7408	7159	7189	7358	7722	7129	7367	143	6988	7978	7132	6909	7116	7436	7207	7309	6807	7117
8.885	155.153	[M+H]+	44.18	155.15330:5553 156.06457:66 156.10424:88 156.13916:282 156.15692:475 157.08454:121 157.12178:142 157.15686:66	43.01661:187 69.06951:115 73.07555:308 79.05339:129 81.07004:137 91.05447:256 107.04869:112	0	418	496	800	357	566	294	760	1105	472	210	3207	1012	566	312	282	0	360	253	376	292	416	220	251	259	274	314	242	398	306	395	259	366	0	532	689	304	267	254	317	421	291	373	303
1.666	155.955	[M+H]+	122.44	155.95574:5842 156.04231:372 156.07486:372 156.14074:223 156.36788:149 156.64809:149 157.95192:149	38.96319:4139 40.96141:380 72.07979:7 81.06925:251	3	1304	11	1295	1711	1108	1470	1500	1526	1755	1083	2072	1687	1759	1996	1688	0	1515	9	1541	1940	1375	1867	1248	1049	1181	1605	1455	1602	1169	1944	1848	1005	0	1327	18	1968	1529	1323	1715	1801	1699	1005	1016
1.55	156.014	[M+H]+	26.67	156.01394:5178 156.13601:176 156.25536:117 156.96622:176 157.01596:961 157.03477:176 157.08301:1167 158.01178:867 158.08278:234	40.96954:501 66.01868:1337 68.98208:8658 70.97961:1895 84.95918:1901 86.99234:571 96.98769:1089 110.00840:422	10	1762	19	2258	1696	1305	1821	1786	1505	1211	1473	1628	1314	1872	1424	1297	20	1521	34	1791	1879	1797	1154	1291	1910	2493	1790	1840	2066	1674	2512	1714	2239	18	2151	17	1675	2285	1842	2685	1851	1827	2020	1957
1.693	156.076	[M+H]+	96.86	156.07614:10631 156.13828:451 156.88216:94 157.04779:289 157.07874:620 157.12782:141 158.01912:188 158.02379:141 158.05137:94 158.08154:188 158.11394:141 158.15240:188	60.04287:64 81.04442:207 83.05943:1039 93.04319:478 98.98073:138 110.07077:1177	73	1621	518	963	950	686	624	594	1118	369	1324	772	987	1113	804	905	56	1496	664	639	1652	5243	1343	2082	3050	4416	3378	4682	5854	5107	1961	3669	3459	53	1588	621	713	767	1445	1412	989	705	1151	1281
2.5	156.558	[M+H]+	471.18	156.55872:4259 156.59109:275 157.03507:496212 157.26906:413 157.55241:275 157.64263:413 157.72516:551 157.81655:275 157.82978:275 157.84654:275 157.91006:275 157.93477:275 157.95506:275 158.03710:23146 158.08052:413 158.18900:275 158.26423:275 158.28527:275 158.31619:275 158.36095:413 158.40854:413 158.54197:413 158.55470:551	34.99535:1311 44.97996:1602 46.99532:15814 48.97501:1611 61.01101:48087 62.01855:12548 62.99154:6309 63.80724:1464 63.99926:149840 64.40697:670 64.50381:671 65.00003:2589 65.99392:7269 70.06657:673 78.78572:3592 79.02471:446872 79.35512:482 79.45614:3078 79.74184:1258 79.82709:614 79.90234:700 80.02361:12235 80.15472:517 80.29275:716 80.40910:614 80.54405:568 80.67523:525 81.01741:23595 81.27438:…	0	1206	0	1366	1319	1152	1170	1262	1023	1098	2131	1267	1718	1624	1454	1168	0	1446	0	1875	1169	1320	1110	1156	1258	1426	1192	885	1882	2177	1091	1139	1083	0	1308	0	1670	2548	1264	1235	1042	1240	1150	1660
3.586	157.012	[M+H]+	28.22	157.01221:4063 157.04674:46 157.06138:46 157.08424:31 157.12287:76 157.13834:61 158.01488:363 158.04448:46 158.09262:30 158.11597:120 158.15277:61 159.02167:61 159.06436:31 159.07853:31 159.11228:46	41.03822:32 55.01746:106 68.99675:1083	3	1361	0	1764	3343	974	804	1322	138	775	399	1232	464	725	140	561	0	1404	3	804	5251	155	2083	804	1520	1923	754	1381	76	1083	1500	631	2026	3	1548	0	1122	1727	716	4107	1619	1055	154	696
3.711	157.013	[M+H-H2O]+	20.16	157.01275:1154 157.03357:129 157.05163:69 157.06367:19 157.08486:50 157.10238:186 157.12255:119 157.13947:26 157.15728:35 158.01610:52 158.04315:71 158.08003:44 158.09638:26 158.11778:42 158.15279:129 158.96017:45 158.98344:32 159.01603:35 159.02861:19 159.04649:19 159.06373:40 159.07610:19 159.08288:40 159.11016:52	41.03879:199 55.01782:90 63.99719:175 68.99630:118 73.02806:128 79.02136:373 81.06944:163 94.06391:389 119.03341:77	4	327	0	473	1242	227	266	479	1980	267	176	325	108	156	1033	209	3	503	3	275	2148	1551	779	285	562	456	160	496	560	432	473	220	444	3	416	0	383	684	191	1461	527	335	1405	216
2.495	157.035	[M+H]+	5016.62	157.03413:432756 157.55517:266 157.59596:266 157.63450:266 157.67946:266 157.69431:399 157.74630:266 157.77977:399 157.87809:399 157.93260:266 157.94848:399 158.03659:20163 158.08352:266 158.10471:266 158.51859:399 158.54542:399 158.61098:266 159.02990:32196	34.99513:1168 44.97928:1528 46.99499:16323 48.97424:1695 61.01053:45114 62.01796:11144 62.99016:5146 63.80723:830 63.99845:133692 64.41731:726 64.51798:516 64.59914:505 64.99934:2774 65.99363:6537 78.78422:2474 79.02426:423144 79.27102:445 79.50230:3132 79.69008:996 79.87127:798 80.02316:12190 80.23500:652 80.43063:587 80.58843:587 80.67817:604 80.79965:555 81.01681:22716 82.02004:729	0	271273	10	314766	294908	274265	291963	317657	263928	290913	382126	320963	348194	313172	269276	294950	0	303613	31	284340	303151	291657	269365	248592	296390	275159	280248	233851	284949	282862	297727	272940	297931	0	305962	6	302288	336556	311609	298738	289541	293212	251266	313994
1.923	157.049	[M+H]+	644.11	157.04887:53275 158.05335:4242 159.05292:1675 159.06583:529	39.02316:662 41.03868:2171 43.01748:858 45.03356:621 55.01780:1388 57.03352:673 61.02748:242 69.03338:1361 71.01274:194 77.03823:557 81.04860:91 83.04882:749 85.02834:1909 93.67244:11 94.92012:6 96.24587:36 96.42364:8 97.02777:470 101.01933:222 139.66222:14 140.39192:18	41	42464	83	31815	34135	34240	36483	44704	26310	55386	51793	41825	61728	48318	50119	39610	33	42383	28	53979	33949	28978	56526	39801	34537	34426	49134	45541	48312	29494	63692	35151	37635	37	43956	11	46536	35299	33411	37940	28754	42626	43971	47992
1.554	157.081	[M+H]+	22.64	157.08182:2773 158.01298:374 158.08426:450 158.97253:193 159.04860:257 159.07832:346 159.15978:193	40.96946:647 55.05458:11 66.01849:2090 68.98218:9139 70.98001:1495 72.08047:985 82.01307:342 83.01683:226 84.95938:2509 96.98820:1024 110.00823:654 114.98652:124	151	644	68	233	182	253	284	362	263	369	1042	507	790	1179	381	734	36	550	45	186	40	362	262	229	341	422	505	314	1199	1542	725	580	412	45	617	70	814	339	831	89	482	697	848	1066
3.528	157.647	[M+H]+	125.67	157.63906:1541 157.68173:72 157.99794:72 158.01407:72 158.04396:72 158.05937:48 158.07403:47 158.11762:387518 158.14655:1053 158.25364:48 158.29280:96 158.32105:96 158.33162:72 158.36011:119 158.40737:48 158.47265:72 158.53288:48 158.54084:48 158.60863:137 158.62360:48 158.63798:119 158.65410:185 158.67459:119 158.68813:72 158.71325:119 158.73488:133 158.74897:147 158.77458:179 158.78773:128 158.…	42.03375:184 45.03311:312 56.05136:921 58.06518:5282 67.05412:1396 70.06503:1433 72.04411:869 74.05967:213 82.06498:476 95.04874:1492 98.09628:6689 99.09899:322 102.05509:3038 112.11185:2451 140.10677:817 157.63457:423 158.11757:64453	0	294	0	697	0	432	501	0	0	3	0	0	0	0	0	0	0	349	0	769	0	0	0	304	641	1373	0	3	0	4	0	0	0	0	356	0	744	677	594	0	555	1074	0	0
1.926	158.052	[M+Na]+	44.62	158.05162:7201 159.06243:524 160.09718:1323	39.02330:1862 41.03898:1894 45.03335:434 54.04178:95 55.01793:1043 57.03328:818 61.02815:210 65.55282:57 67.32762:15 68.05743:205 69.03347:1559 71.01331:214 77.03824:489 78.58458:39 81.04748:190 83.04894:455 85.02887:1264 92.86135:5 94.79257:25 95.12473:56 95.88142:17 96.07194:17 96.20910:34 96.42630:37 97.02698:717 99.04312:138 138.87160:37 139.31657:66 139.61452:11 139.89523:7 140.62885:3 141.0…	0	3419	12	2549	2975	2961	3419	3235	2520	4404	4187	4027	4778	3530	3768	3061	5	3366	5	4143	3773	2198	4636	3127	3069	2477	3457	3472	4173	3147	4592	2972	2908	10	3563	3	3683	3096	2330	3587	3320	3482	3625	3726
7.909	158.081	[M+H]+	22.52	158.08082:3775 158.11739:105 158.15331:79 158.95994:105 159.06366:52 159.08443:338 159.09830:79 160.09559:131	55.01782:124 70.06451:1406 116.07152:108 123.02235:59	19	2117	27	2369	1322	2272	2347	1466	2384	1313	2674	1790	5206	2463	1803	1849	22	2113	20	2931	1890	2309	1781	1957	2886	3775	2315	2185	2208	2146	1472	2306	1621	29	2318	22	2404	1561	3568	2555	2393	1789	2256	2024
5.411	158.092	[M+H]+	14.37	158.09209:1237 158.12403:29 158.15274:207 158.96076:95 158.98469:30 159.03170:18 159.06325:50 159.09563:89 159.11410:34 159.13688:42 159.15078:82 159.96847:24 160.06160:40 160.07296:18 160.09548:61 160.10652:79 160.13219:73 160.16514:24	55.05375:118 70.06481:151 91.05414:239 95.08513:141	28	0	16	0	158	0	0	0	375	6	28	6	55	19	157	6	19	0	12	2	4	434	0	0	6	17	8	0	544	2	59	0	0	22	0	22	0	0	35	0	0	19	1027	0
7.644	158.117	[M+H]+	28.4	158.11665:2896 158.15193:93 158.95946:152 159.04199:77 159.06563:98 159.08388:62 159.11788:308 159.14712:46 159.96654:77 160.04051:46 160.05705:77 160.09525:910 160.13232:133	43.05387:108 98.09581:2643 110.03440:25	70	3309	33	2934	607	2136	1807	5818	3118	3487	1643	2227	5714	3968	3254	2963	62	3179	43	9375	838	2702	698	2765	2770	4438	2305	1824	3936	1389	1571	2090	1071	55	3266	43	5183	591	1721	2592	2552	16096	778	2484
7.521	158.117	[M+H]+	5.68	158.11724:2906 158.15213:187 158.96110:153 158.99762:19 159.03038:38 159.06390:38 159.07169:47 159.07806:38 159.08511:47 159.10211:19 159.12163:285 159.14810:61 159.64549:19 159.95881:19 160.06006:19 160.07516:19 160.09757:115 160.13184:69 160.17467:19	43.05426:188 65.03787:147 71.04465:96 79.02053:209 81.06898:171 92.04901:324 93.05634:268 94.06453:273 98.09645:99 138.05350:164	45	430	60	1067	94	609	656	129	1393	8	72	71	42	49	58	44	32	599	69	1332	109	2586	38	476	953	2504	106	94	77	69	57	88	141	32	469	54	899	973	840	97	612	1510	1651	126
3.484	158.117	[M+H]+	1191.96	158.11759:182238 158.31523:38 158.33294:38 158.35502:26 158.36691:38 158.40451:26 158.46107:38 158.53091:26 158.55553:38 158.58805:51 158.60075:26 158.64197:126 158.66438:64 158.67528:38 158.70248:51 158.72311:51 158.73681:38 158.75094:69 158.76530:64 158.78058:83 158.79772:68 158.81725:78 158.83747:149 158.87009:120 158.88611:68 158.91092:109 158.93673:144 158.97213:103 158.99772:91 159.01368:64…	56.04925:212 74.06005:134 81.07029:200 84.08078:45 95.04911:168 97.06425:138 122.09494:121 140.10672:220 158.11769:35875	46	78524	48	173056	168	115901	110307	197	39	425	196	152	244	207	43	161	28	77614	59	208136	288	40	339	76385	145334	343926	150	141	36	683	268	224	183	37	87897	28	167493	172606	125826	142	111203	243908	35	159
4.011	158.117	[M+H]+	982.35	158.11744:170675 158.30559:22 158.33121:22 158.35595:22 158.40190:22 158.41427:22 158.45670:22 158.46907:22 158.53772:43 158.54535:22 158.58006:32 158.60321:32 158.61634:54 158.62239:22 158.64286:54 158.65270:73 158.66952:32 158.68370:43 158.69876:43 158.71203:32 158.72989:54 158.75438:59 158.76797:112 158.79106:55 158.81208:56 158.84141:105 158.87143:75 158.88544:204 158.90986:55 158.92794:121 1…	56.04934:190 58.06486:207 71.07196:508 82.06469:209 84.08021:268 92.04864:86 112.11157:488 140.10568:535 158.11719:29724	40	1240	37	3043	48	2135	2349	48	150413	68	52	59	92	49	141	59	48	1611	43	4272	103	245708	112	1511	2756	8430	66	44	94	64	107	130	78	30	1614	51	3317	3078	2806	90	2213	5550	188307	48
13.906	158.153	[M+H]+	113.16	158.15362:13755 158.47997:17 158.67274:25 158.72365:17 158.82931:17 158.96145:86 158.97138:33 159.00811:17 159.04520:25 159.06361:44 159.07777:41 159.09513:25 159.11469:60 159.13456:33 159.15620:1166 159.17947:25 159.32687:25 159.44048:25 159.52294:17 159.66664:17 159.97060:17 160.01729:17 160.06803:33 160.09581:41 160.13209:25 160.15961:111 160.21218:25	43.05442:144 57.06987:99 65.03814:93 79.05587:138 102.09137:133	540	11362	10866	10857	9491	10100	9689	9856	12555	9331	9844	9260	9720	9725	12328	10325	337	10876	11163	9763	9606	13291	9592	10415	9525	10489	12140	13136	14210	12259	13463	9758	12149	402	11293	13369	11201	14504	10660	13691	13891	10091	14524	14171
1.649	158.922	[M+H]+	39.58	158.91456:1409 158.99873:156 159.25241:234 159.37612:156 160.38716:234 160.44249:156 160.81180:156 160.92366:312	72.08134:296 83.04910:153	0	720	0	558	835	832	936	586	428	555	443	199	650	416	400	558	0	809	0	571	346	635	1034	797	410	535	748	888	286	488	376	994	914	0	580	4	902	1103	751	640	644	987	1271	683
2.496	159.031	[M+Na]+	314.31	159.02963:34137 159.06737:246 159.94439:247 159.96584:370 160.03343:1466 161.02874:617	34.99503:1151 44.97892:1116 45.98717:1653 46.99517:12306 48.97425:1195 61.01077:37827 62.01793:9353 62.99100:3839 63.80788:780 63.99846:123814 64.39252:532 64.50175:661 64.99835:1603 65.99335:4846 78.78526:2371 79.02388:414148 79.50532:1585 79.65341:1100 79.69199:1109 79.88114:648 80.02357:9292 80.19165:452 80.26329:526 80.39118:462 80.50465:462 80.68007:558 80.77499:519 81.01726:18768 82.02006:5…	9	20054	8	23556	22631	21458	24211	23088	21463	19979	27822	23925	25934	25130	22306	22744	4	23471	8	21226	20826	22109	19903	17633	21870	21305	21048	19440	19782	19654	21177	21280	24362	4	23353	3	24201	24535	20950	21422	22048	23529	18155	23427
9.853	159.043	[M+H]+	14.81	159.04350:1804 159.07738:125 159.11348:63 160.04662:186 161.05733:271 161.09481:125 161.13055:94	55.05402:109 67.05568:102 77.03781:208 81.06970:213 89.03830:244 103.05436:159	10	795	13	1066	181	775	832	983	1153	339	663	1180	1101	1509	1188	1040	4	635	23	1184	438	297	272	1304	1195	417	421	225	1291	1001	208	1911	392	5	676	10	418	218	759	269	305	513	173	751
1.773	159.064	[M+H]+	101.37	159.06445:11493 160.06722:1306 161.04285:294 161.07097:294	41.03876:5161 43.01798:432 45.03340:434 55.01775:443 56.04949:13067 57.03299:828 69.03321:631 74.02135:352 81.03220:250 84.04434:67480 84.46002:92 84.58683:153 84.79008:207 85.04675:4077 86.05066:438 87.04156:124 98.03486:102 102.05483:1704	72	7817	48	6740	8364	6907	6525	9341	8377	8186	9356	9764	9557	8774	11552	8600	59	8307	54	8468	10057	8629	9994	6178	6947	7227	8720	8282	9551	8300	8375	7468	8080	32	7924	61	9967	8192	7520	8217	7106	10204	8650	8810
8.426	159.09	[M+H]+	11.31	159.09090:2308 159.14648:103 160.07489:321 160.09435:331 161.05976:62 161.07908:103 161.09728:153 161.13158:62	43.01845:419 55.05446:137 65.03903:141 70.06535:133 79.05370:330 91.05347:242 105.03431:134 115.05342:160 117.05635:178 130.06633:140	45	490	39	127	116	103	107	82	101	162	1100	594	1697	928	452	1157	31	476	17	114	66	120	103	102	92	101	624	507	702	400	825	387	327	41	441	42	106	121	126	81	81	98	100	682
8.685	159.091	[M+H]+	15.84	159.09051:2661 159.14963:69 160.03857:46 160.07415:168 160.09505:296 161.05829:168 161.09431:115 161.13114:197	43.05491:153 77.03787:152 79.05358:125 81.06931:137 91.05327:283 107.04774:131 115.05352:102 118.06479:125 124.09891:250 139.12092:118	53	466	28	235	388	298	180	123	113	147	577	156	295	328	120	259	41	415	45	443	577	697	641	482	747	1424	818	640	782	778	692	718	512	24	609	48	613	881	931	586	621	446	390	450
8.579	159.112	[M+H]+	19.75	159.11212:2021 159.14859:46 159.96941:46 160.05984:31 160.09605:46 160.11586:115 160.99839:31 161.05850:181 161.09697:81 161.12136:31 161.13184:46	43.05469:232 55.05388:131 72.07993:121 81.06890:204 91.05416:102 95.08551:89 103.05496:102	39	572	57	953	532	234	183	465	465	643	565	953	875	315	466	497	50	598	45	896	1480	254	241	545	368	243	261	211	284	546	326	731	902	59	510	51	289	479	387	188	405	231	395	628
9.469	160.075	[M+H]+	16.49	160.07485:1880 161.07853:343 161.09730:128 162.07441:612	41.03816:278 65.03793:199 71.04781:120 77.03805:179 79.05314:179 81.06926:181 89.03735:186 93.03279:271 107.08495:115	18	226	9	57	55	63	71	31	35	212	596	310	1142	384	408	515	2	255	11	104	124	48	125	44	82	30	328	198	268	221	335	346	343	3	223	9	48	98	55	0	0	96	79	283
1.921	160.096	[M+H]+	21.74	160.09591:3706 161.09418:813 162.07495:1105 162.11203:5683	39.02326:122 41.03884:1247 55.05459:952 58.99429:285 60.08021:180 65.03869:919 69.03398:445 74.00534:96 79.04135:2073 82.06475:137 83.04908:915 85.02754:741 94.50100:10 95.76385:6 95.92587:15 96.76875:37 97.02739:118 101.01658:1251 103.03886:240 142.25288:25	74	1009	31	447	1059	631	753	834	755	960	878	630	1055	637	753	741	70	911	32	1014	771	1016	893	474	605	1146	489	678	672	697	1365	448	524	48	898	46	867	768	1015	938	753	716	742	616
7.693	160.096	[M+H]+	60.1	160.09615:10242 160.13635:34 160.89204:35 161.04526:35 161.05867:86 161.07899:69 161.09897:1026 161.60938:131 162.07510:1553 162.10187:126 162.15831:35	81.06952:24 98.09588:2518 104.04983:37 118.06374:105 133.07486:233 146.05937:99 160.09642:277	86	3646	48	2486	5718	2711	2195	4773	2367	9658	5227	4532	7683	5599	3687	5646	65	3718	11	5363	7813	2708	10285	2067	2159	2880	1647	2409	3328	3000	4545	1966	2564	86	4527	42	4444	3647	1972	2988	2104	5545	2913	4873
5.266	160.108	[M+H]+	12.4	160.10714:1266 160.16842:18 160.37451:12 160.89471:18 160.98523:33 161.04566:12 161.05857:24 161.07976:30 161.09615:142 161.13179:24 161.16241:18 162.07507:589 162.09839:47 162.11165:58 162.14777:46	43.01742:183 46.06601:144 73.02743:133 81.06874:237	18	661	7	416	585	380	295	304	16	398	448	802	389	325	23	287	14	546	14	443	969	15	1051	414	492	520	620	749	23	933	619	716	752	3	630	18	540	525	461	832	395	434	4	403
4.364	160.108	[M+H]+	44.16	160.10781:4687 160.17030:18 160.61136:12 160.89164:24 160.94631:18 160.96017:18 160.98372:49 161.02362:12 161.04144:12 161.05902:31 161.07992:18 161.10923:294 161.27097:18 162.05793:18 162.07565:559 162.11140:67 162.12485:24 162.14803:61	41.03839:206 46.06595:131 58.06513:109 71.06030:164 73.04582:161 83.04909:138 94.06509:202 105.03418:86	0	364	15	6	41	2942	3632	39	0	861	14	5	25	0	6	10	10	293	15	16	34	30	10	16	12	20	12	6	3	13	29	322	10	13	268	8	52	33	3836	21	44	66	0	4
1.558	160.993	[M+H]+	21.13	160.99387:5562 161.09316:209 161.10385:140 161.12678:773 161.99292:349 162.07631:279 162.13361:279 162.98968:279 163.02742:349 163.07566:210	40.96962:497 43.05409:152 66.01870:1284 68.98216:8660 70.97837:1895 72.08025:323 83.04683:79 84.95942:1898 96.98838:1089 110.00782:422	218	966	217	1095	1219	797	995	682	1051	553	892	898	520	860	1260	581	225	960	193	661	1014	1224	499	629	1233	1245	1135	1290	975	979	1703	661	1301	177	1044	215	1020	1285	1049	1326	1360	780	1398	719
2.495	161.036	[M+H]+	21.91	161.02506:2172 161.03345:495 162.07602:248 162.11185:653	34.99492:1232 44.97931:1826 46.99513:17117 47.98352:462 48.97467:1502 61.01061:58951 62.01812:13642 62.99028:4847 63.80654:792 63.99848:161497 64.41778:645 64.55702:550 64.99904:2431 65.99372:7427 78.78488:2950 79.02411:429355 79.49001:2126 79.83232:541 80.02348:12808 80.14362:579 80.28521:628 80.36725:512 80.49187:545 80.63775:558 80.75330:579 80.88559:462 81.01720:25565 81.57576:449 82.01936:83…	0	545	6	1325	616	852	713	453	575	524	1312	766	914	569	612	301	6	425	3	750	586	793	434	575	416	495	436	354	480	1407	653	695	473	7	714	3	710	716	924	861	558	617	484	614
9.43	161.106	[M+H]+	16.24	161.10613:3379 162.07413:990 162.10913:335 162.14796:143 163.03766:2003 163.07405:1043 163.11056:209 163.13018:143 163.14629:143	65.03841:162 91.05411:225 103.05396:194 115.05318:914 117.06781:932 127.05373:314 132.07973:32 144.07973:1701	36	639	28	626	1865	289	231	782	505	229	663	694	94	425	826	514	74	621	86	153	764	836	829	406	465	859	903	810	862	760	617	499	1092	53	594	63	594	860	487	1064	661	397	593	901
1.696	161.129	[M+H]+	24.35	161.12723:3748 162.07595:1194 162.12475:188 162.13256:684 163.05880:1034 163.07710:312 163.14436:4431	38.96288:3665 61.02709:29 84.08064:448 93.04497:242 98.09452:72 110.07109:338	29	870	46	876	421	788	1049	477	611	463	726	1482	944	930	1231	833	20	848	77	726	1119	1116	461	1023	999	1244	803	720	1476	1425	556	1156	992	29	998	24	1050	803	1870	773	1076	738	1286	1581
8.736	161.131	[M+H]+	34.91	161.13224:1695 162.05770:71 162.07484:354 162.13452:353 163.03847:1467 163.06025:138 163.07376:875 163.10974:409 163.13166:71 163.14616:118	43.01844:221 67.05298:154 81.06863:256 91.05392:303 94.06466:122 105.06944:118 108.05655:102 117.06763:96 123.09301:147 130.06395:77	20	645	32	1173	354	429	556	220	928	140	354	1202	216	351	920	396	14	587	33	370	343	1252	210	548	842	1277	1187	1064	587	1115	296	810	981	15	738	39	391	748	549	893	1046	394	929	652
1.738	162.075	[M+H]+	22.57	162.07524:3589 162.56355:122 163.05935:16960 164.03380:81 164.06279:1328 164.08884:415	41.03883:3205 43.01811:262 45.03383:213 56.04974:6161 57.03329:439 61.02790:109 69.03289:402 73.02747:227 81.03280:290 84.04464:28383 84.30697:73 84.54133:108 84.61036:99 84.70414:77 84.78122:77 84.89722:73 85.04697:1557 85.47024:64 85.65674:83 86.03151:167 87.04208:73 95.01156:125 97.02822:178 99.04266:90 102.05447:715 109.02764:115	1382	2826	684	4530	2238	6238	5228	3649	2961	5461	3805	1598	4378	3403	2485	4360	630	2518	583	6291	2390	2853	3250	4224	2275	2834	2112	1784	3584	2446	2902	2137	1854	511	3342	539	3468	2544	2699	2008	1741	3797	2472	1947
2.454	162.111	[M+H]+	19.16	162.11186:1992 162.14774:60 162.97337:80 163.02962:30 163.05920:45 163.07447:246 163.09766:45 163.11458:130 163.13247:78 164.03817:45 164.05505:30 164.07534:76 164.09123:87 164.11676:60 164.12484:45	67.05349:245 79.02121:108 79.43135:11 79.57241:21 80.14624:39 81.65331:6 82.01999:29 87.04310:8 92.04903:982 94.06488:4467 107.07328:25 120.04156:96	42	2093	44	1546	2510	1762	1773	1997	1563	2809	1905	949	3355	1677	1649	1628	35	2137	46	3493	3226	2574	2656	2024	1350	3088	656	1259	1701	1995	2214	1093	1005	44	2147	51	1983	1860	2387	2182	1520	2401	1991	1623
1.94	162.112	[M+H]+	22.42	162.11182:5933 163.05888:7796 163.11320:349 164.06312:838 164.08966:838	38.00365:453 39.02324:3207 40.02753:146 41.03903:2087 42.03422:2467 43.01812:389 44.99723:347 51.02278:2142 52.03036:945 53.03865:5462 54.04243:285 55.01767:418 57.03356:277 60.08131:131 65.03863:12260 66.04076:1203 66.55181:73 67.05359:3992 68.04900:451 69.03400:372 73.02776:138 78.03399:24166 78.36165:64 78.52800:86 78.80534:115 79.04100:7686 79.21717:64 79.49719:73 79.59579:83 80.04843:1498 80…	72	2549	46	760	2958	1414	1732	1524	799	5164	4673	943	4509	4260	1426	3689	43	2770	49	3150	2265	1602	3017	1734	621	1126	1350	2413	2981	2701	3296	1436	1367	59	3135	23	2600	2923	1119	1342	2029	3466	4143	3481
9.001	162.544	[M+H]+	266.58	162.54143:4455 162.55049:3217 162.56455:893 162.56917:595 163.03899:647705 163.07762:885 163.54753:1650 163.92324:596 163.99766:894 164.04204:55550 164.12186:1192 164.28123:596	39.02320:699 53.03833:339 63.02287:2347 68.99728:196 75.99420:93 77.03875:2995 79.05415:1700 89.03899:40516 89.30238:73 89.51145:156 89.66836:96 90.04198:1160 90.15533:86 90.42443:80 90.94534:96 91.05370:102 91.99040:99 93.03271:99 95.04891:77 107.04915:1164 117.03342:9636 117.64927:64 118.03650:218 118.49997:64 134.03565:118 135.04411:5094 136.04597:290 145.02806:1012	0	1799	5	1398	1214	592	548	1550	1526	273	1855	1902	781	1980	928	1946	0	1786	0	688	656	2093	1085	735	1730	2311	2197	1577	2931	1564	1684	1129	1659	0	1825	4	2183	3278	2362	1942	1615	2058	1827	2824
11.036	163.038	[M+H-C9H10O5]+	92.05	163.03838:8995 163.07397:592 163.11038:64 163.13374:196 164.04157:909 164.07851:65 164.13247:65 165.04216:129 165.05180:161 165.07239:161 165.09096:129 165.11345:129 165.12716:438	45.03339:27 69.06946:63 79.05449:66 89.03863:1954 117.03329:1141 123.04467:6 135.04301:402 145.02727:96	54	16457	52	8035	7217	6330	5922	6493	6536	9260	47297	11986	21385	15184	13206	19420	57	16467	56	10918	7332	14949	15768	6257	12270	15444	14851	9098	19300	15518	21617	8410	12108	42	16319	57	23328	19143	17683	10767	12120	22854	16210	30724
10.723	163.038	[M+H-C9H10O5]+	23.13	163.03884:9953 163.07515:631 163.13364:379 164.04062:1023 165.05451:760 165.08229:253	63.02332:107 77.03819:114 89.03828:1531 95.08656:30 107.04909:123 117.03300:543 135.04318:372	103	4439	55	2814	3958	1826	1961	2545	3291	2405	5322	3470	2177	3662	4001	3677	321	4569	142	2057	3125	8220	5274	3701	4404	5204	4839	2614	3936	4733	3409	3178	4353	273	4732	90	4814	8831	5196	5564	4872	6725	6418	4192
8.071	163.038	[M+H-C9H10O5]+	22.39	163.03878:5674 163.07340:375 163.09804:31 163.10967:46 163.13209:85 164.04225:756 164.07513:77 164.09205:77 164.10930:31 165.04429:77 165.05460:62 165.06763:46 165.08944:62 165.11195:31 165.12728:46	67.05318:37 77.03806:182 81.06978:9 89.03826:1211 117.03207:387 121.06317:12 135.04330:239 140.05045:50 163.06064:187	41	2503	75	2411	2490	894	694	1495	2771	198	1126	3509	412	1195	2692	1273	69	2487	71	337	616	6981	860	584	4327	4990	5381	3986	2009	2362	1049	1346	3258	71	2985	95	2449	5952	3417	4571	6696	1469	5247	2596
7.769	163.039	[M+H]+	18.31	163.03813:2587 163.07508:322 163.09294:110 163.10905:39 163.13124:53 163.14799:26 164.04140:229 164.07002:1239 164.09205:106 164.10579:155 165.05379:130 165.07348:274 165.10564:133	53.03871:173 77.03837:2719 81.04748:148 91.05424:1264 100.07510:345 103.05396:8342 105.03302:199 107.04838:635 120.08043:10480 121.08355:954 122.05949:90 124.05375:62 136.03934:75	33	2188	38	2443	2635	776	811	1556	2668	171	1258	1789	270	1436	2026	1346	27	2799	43	347	666	5268	852	938	3710	4996	4037	3575	2574	1965	1510	1395	3692	29	2404	43	1971	5402	3209	5741	4796	1566	4637	2553
8.376	163.039	[M+H-C9H10O5]+	66.43	163.03846:13417 163.07107:299 163.09586:52 163.13193:69 163.53844:26 163.89066:39 164.04141:1128 164.08902:190 164.10667:137 164.13160:26 165.04638:157 165.07634:52 165.08994:84 165.11198:39 165.12568:326	45.03302:8 79.05377:45 89.03836:1327 96.05557:105 105.06912:5 117.03286:496 124.04916:164 135.04332:277 145.02779:118	47	12733	98	8615	9535	3601	3324	6486	9812	2669	15175	11460	6687	9084	14833	9777	81	12957	103	3737	6383	19659	8087	5815	9713	15315	17260	12201	11233	12118	9778	11149	24056	85	11857	110	11064	17032	9146	20936	17043	9756	13973	12257
9.448	163.039	[M+H-C9H10O5]+	18.64	163.03876:6283 163.07484:1437 163.11098:174 164.04130:587 164.07608:261 165.05641:174 165.06633:174 165.08671:261	55.05279:83 63.02098:99 78.04455:208 89.03840:443 105.06929:157 117.03303:256 135.04156:136	28	2769	30	2227	1941	1127	1175	1401	1503	1822	2345	1388	1114	1872	1082	2118	38	2830	38	1427	1280	2613	1967	928	2433	2275	1872	1471	1734	2483	3370	952	2614	34	2076	39	2184	3965	2243	2571	2678	3268	2062	3311
9	163.039	[M+H-C9H10O5]+	2174.67	163.03880:226338 164.04153:19928 165.04345:3036	51.02291:183 53.03881:162 63.02289:1573 77.03854:3202 89.03846:35764 89.45335:41 89.60468:112 90.04143:2693 95.04844:188 105.03092:196 107.04862:1317 117.03325:9509 123.04264:68 125.02481:82 135.04344:5993 145.02785:1871	53	313110	525	245692	235262	139265	122636	294004	308238	53404	390724	233310	134697	376174	224623	353440	175	355162	263	107242	132633	434417	188523	151745	364798	375082	350444	337556	417545	310465	317981	231974	357270	121	309067	523	436139	442385	348201	375375	393766	326680	392945	441763
9.233	163.039	[M+H-C9H10O5]+	282.4	163.03882:93081 163.07572:294 164.04167:6966 164.09273:503 165.04440:1149 165.08933:302	51.02249:152 63.02331:780 78.04148:102 89.03858:12858 90.04209:1016 107.04824:564 117.03341:4021 135.04405:2222 145.02809:640	97	52034	60	35942	37647	10364	9906	39524	38607	2347	69208	29405	8967	59994	35791	48646	182	46246	40	5653	7379	73393	16359	11487	53524	64332	57397	57923	64038	40428	50972	23353	47529	201	47107	58	61251	74188	63440	68222	68427	36482	78002	83182
1.923	163.058	[M+H]+	43.17	163.05920:11154 164.06264:734 164.09171:264 165.07429:1073	41.03835:323 57.03337:242 61.02856:158 69.03363:679 73.02750:250 77.03911:237 85.02849:513 97.02809:230 101.02321:213 104.10665:227 111.04434:112	22	6434	166	8675	6588	7214	7106	6856	8715	3058	4918	7692	3045	7605	6712	6796	80	5813	13	3020	6159	6912	3222	5560	6175	4191	5030	6055	5946	6907	2828	8245	6781	9	5927	11	3578	4829	6380	5205	8460	4260	5228	7342
1.767	163.06	[M+H]+	70.78	163.05954:8901 163.09638:121 164.06180:1288 164.08901:630 165.03869:80 165.07487:9025	41.03830:395 43.01763:787 45.03373:1366 55.01746:722 57.03282:1634 61.02813:706 69.03370:3192 71.01275:209 73.02748:682 81.03367:787 85.02816:3662 86.09646:255 91.05452:103 97.02815:945 99.04386:495 101.02263:789 109.10115:36 115.03881:323 124.99893:751 139.09016:45	8	10533	24	13848	7027	20872	18278	14231	10439	15840	12311	5498	11641	12705	8523	12544	61	13492	25	19308	10375	13106	15671	16610	9530	12120	7412	7343	14669	11024	11690	9267	8210	13	13223	21	15152	12100	12228	9246	5773	13590	11582	8609
7.722	163.088	[M+H]+	10.64	163.08534:2107 163.13113:140 163.14566:40 164.04200:158 164.06963:848 164.08965:291 164.13519:27 165.05383:67 165.07297:171 165.10324:129 165.13521:27	45.03319:147 56.94094:102 77.03860:112 81.06930:159 89.04044:115 93.07105:141 105.03185:118 117.05544:89 122.06026:105 133.07515:108 145.07536:171 150.05573:184	6	1650	58	2273	1831	1136	1718	1142	1918	731	915	3258	569	1373	1809	895	18	1394	43	710	1718	2288	875	1240	1875	2256	2235	2338	1279	1683	720	1835	1851	195	1675	136	913	1353	1618	2409	1629	948	1841	1348
10.16	163.133	[M+H]+	75.79	163.13230:8614 163.89385:80 164.04127:107 164.07753:134 164.09068:107 164.13511:857 165.05626:80 165.07207:107 165.08944:134 165.12842:479	45.03334:1187 89.03829:431 107.04888:18	216	5581	8094	5363	5244	5118	5551	5313	5979	5676	5491	5154	5804	5360	6766	5457	182	5836	7428	5958	5119	6131	5648	5428	5376	4981	6113	6038	7049	5793	6001	5943	5799	166	5698	11251	5874	4762	5662	4597	5154	5654	6768	7195
1.675	163.144	[M+H]+	29.85	163.14168:3010 164.08704:148	38.96329:4560 72.08075:237 78.04710:60 84.08020:327	9	768	15	344	300	608	503	421	520	395	1461	733	1096	981	829	1180	10	816	42	411	211	950	286	617	871	1006	795	638	2630	1695	925	878	862	10	987	15	1057	477	2016	367	732	1351	1380	1720
1.731	164.062	[M+H]+	17.12	164.07344:3375 164.14730:349 165.07447:414 165.98789:277 166.04628:107 166.06973:406	38.96329:2800 44.04940:18 56.04923:348 60.05544:21 72.08036:450 98.98269:27	88	403	41	183	434	1457	1344	1355	126	1465	97	172	412	203	66	189	52	1173	55	1367	463	2243	354	1274	838	2339	1205	1542	2203	1887	412	623	1357	47	421	104	499	1049	156	1042	112	1026	96	266
3.225	164.07	[M+H]+	21.67	164.07035:2464 164.09251:155 164.12858:30 165.05625:24 165.07381:293 165.09274:253 165.12676:18 165.16379:18 166.04822:24 166.07187:64 166.08828:30 166.10422:33 166.12234:18 166.14203:18 166.16850:12	45.03251:152 69.03323:131 81.06940:168 85.06457:163 105.03259:151 130.12152:333 164.06994:191	47	454	41	80	367	70	100	125	61	88	924	117	50	781	96	1150	48	549	41	157	88	94	135	48	158	254	489	550	261	140	1437	110	225	52	608	56	144	263	130	250	281	86	44	2336
7.711	164.07	[M+H]+	120.96	164.07032:26119 164.12392:49 164.68914:33 164.99474:33 165.04165:49 165.05353:226 165.07331:2568 165.11066:82 165.13299:66 165.23293:33 165.26362:33 165.39220:49 165.68814:33 166.05253:86 166.07591:226 166.09567:49 166.12122:196	59.04831:156 72.08003:129 91.05386:638 94.04069:271 103.04195:56 109.06421:215 119.04932:345 122.03628:149 133.07491:217 137.05956:645 147.04289:400 149.04649:821 164.07074:2892	38	7241	82	1132	10491	605	517	3712	944	450	13662	3302	438	12130	3330	30455	75	7509	45	504	655	1331	2396	361	997	2906	6389	4641	13593	3192	45753	753	2067	41	7452	60	2235	2245	1401	1858	976	1753	1379	10039
3.359	164.07	[M+H]+	18.03	164.07020:1688 164.09214:96 164.12664:36 164.16096:12 164.65883:12 165.07382:331 165.13441:18 165.16390:34 166.05036:30 166.08042:54 166.10502:30 166.14248:12	46.06490:167 57.06967:177 72.04595:89 77.03829:128 79.05401:147 85.06466:284 95.04817:102 105.03194:150 130.12172:275	64	137	83	127	112	52	103	139	66	65	336	96	74	236	98	356	83	221	41	157	74	225	168	80	96	108	190	236	1299	41	572	79	84	66	241	90	83	263	75	112	110	86	191	925
1.775	164.096	[M+H]+	14.55	164.09034:1464 164.57080:134 165.07457:7517 166.07789:413	42.03470:7 45.03343:1590 53.03832:383 55.01808:717 56.04835:230 61.02728:520 69.03315:3642 71.07304:1030 80.97328:421 85.02785:3726 86.09599:3269 91.05306:87 97.02846:930 98.98372:2975 101.02182:560 104.10597:453 124.99932:4385 127.03809:597	102	630	135	822	728	694	806	1033	814	771	758	553	1158	999	665	744	128	748	131	1205	1118	1230	1177	919	876	687	878	1015	712	728	1093	779	843	91	882	136	655	739	934	873	1006	772	684	639
1.858	164.128	[M+H]+	11.7	164.12782:4333 165.05554:218 165.07541:642 165.13029:534 166.05332:675 166.07866:109 166.13657:164	41.03936:215 45.03364:146 55.01777:147 58.06505:147 69.03311:258 71.01361:102 73.02840:118 79.05311:198 85.02779:289 88.07503:117 97.02820:194 102.09064:102 120.10140:112	207	160	221	327	601	232	100	86	1787	230	90	201	28	408	439	53	74	215	83	41	93	110	92	67	24	111	104	128	71	67	197	175	169	105	316	13	351	42	88	228	51	58	123	97
11.072	165.048	[M+H]+	178.56	165.04812:14818 165.09019:18 165.11139:12 165.12555:24 165.54894:18 165.69926:12 165.71734:12 165.79598:12 165.84481:12 165.89489:24 165.97956:12 166.05030:1391 166.09789:52 166.12524:12 166.13913:18 166.16033:18 166.22336:18 166.53183:182 166.83020:24 166.89857:18 166.95615:12 167.01052:186 167.04383:668 167.07236:36 167.09012:18 167.10513:124 167.14316:24 167.15671:12	45.03337:109 79.05378:231 98.98450:109 107.07271:432 132.06749:620	21	311	21	176	193	148	316	149	134	350	508	548	254	271	159	263	9	273	10030	879	212	275	247	146	203	219	294	182	476	266	268	199	194	19	281	16	332	300	270	219	276	367	251	374
10.943	165.048	[M+H]+	131.03	165.04791:10182 165.08957:81 165.11269:18 165.13109:12 165.26195:12 165.32965:12 165.39286:12 165.54422:18 165.74155:18 165.82025:12 165.91972:12 166.04986:836 166.09432:125 166.14010:24 166.25272:12 166.27720:18 166.41934:12 166.61596:12 166.90293:34 167.01178:60 167.04354:406 167.09096:18 167.10573:168 167.14649:37	45.03298:112 81.07057:214 107.07328:366 131.05983:655	21	126	14	176	133	148	197	149	190	350	508	548	254	139	97	263	15	273	7393	481	212	275	141	146	203	219	294	182	476	266	268	211	194	19	281	16	332	138	270	115	276	367	251	374
8.745	165.053	[M+H]+	17.08	165.05336:1902 165.07913:108 165.12495:218 166.05755:190 166.08778:212 166.10580:54 166.13023:54 167.06697:109 167.10577:239	43.01724:138 77.03819:109 81.06987:109 84.95960:125 89.05848:133 105.03332:86	37	611	17	427	371	477	511	521	554	491	1515	462	1308	1222	462	826	6	675	22	480	303	455	375	349	522	327	364	662	857	424	998	357	463	21	587	16	740	462	552	421	587	540	601	1258
10.745	165.053	[M+H]+	21.71	165.05341:2511 165.08577:84 165.09851:112 165.12547:140 166.05726:299 167.05414:112 167.07041:112 167.10623:164 167.14256:56	43.01734:108 63.02175:96 77.03852:190 91.05385:271 119.04874:220	44	1086	18	292	285	384	381	334	233	396	1142	355	1970	1039	476	594	54	1347	35	807	321	370	446	277	374	287	391	578	483	370	1782	357	586	32	729	21	593	359	586	274	243	484	349	446
9.803	165.054	[M+H]+	20.09	165.05377:4682 165.58359:144 166.05739:637 166.55992:144 166.85274:144 167.03034:216 167.06050:216 167.07197:216 167.10669:216 167.14601:216	43.01845:33 66.04573:32 91.05412:1190 93.07112:39 103.05260:14 119.04841:471	17	1788	21	1520	1508	1126	761	2133	1388	458	2413	1692	575	2734	1769	2098	9	1635	18	758	1031	1998	773	734	1331	1688	1751	2125	2274	1730	2092	1532	1398	16	1552	20	2349	2991	1877	1892	2084	957	2259	2630
15.082	165.054	[M+H]+	14.45	165.05385:1734 165.11228:85 165.12595:45 165.16242:26 165.62950:13 165.89347:19 166.05821:255 166.09630:185 166.11809:19 166.14336:26 166.90040:26 167.01219:67 167.03492:13 167.04472:13 167.05615:66 167.07008:32 167.08966:26 167.10616:133 167.14084:73	77.03936:213 91.05305:121	10	1058	922	1070	875	969	869	775	1038	920	831	829	1018	905	1085	846	12	816	917	825	824	1098	863	955	904	948	858	1035	1275	889	883	923	917	15	896	1114	951	962	996	934	806	1143	1081	969
1.743	165.075	[M+H]+	119.81	165.07492:34971 165.54241:70 165.65807:70 165.77286:70 165.91754:70 166.07834:2564 166.29580:70 166.50050:70 166.65274:70 167.03307:174 167.03929:139 167.05406:869 167.07847:547 167.10504:104 167.14984:70	41.03869:1706 43.01802:2212 43.05469:162 45.03379:2583 53.03827:816 55.01781:2018 57.03334:3419 59.04859:207 61.02805:1806 67.05348:103 69.03364:8282 71.01364:324 73.02832:1585 78.04564:60 81.03312:1276 83.04910:802 85.02857:9420 86.05977:250 87.04351:562 88.03732:77 97.02817:1667 98.98398:1692 103.03868:336 109.07543:632 110.08302:687 115.03867:486 124.99904:1135 145.05031:224	89	9729	88	13588	8479	11203	14730	8094	16753	5572	9298	17179	7920	24925	16189	6493	106	10377	80	11477	8700	21540	11563	19011	15780	18848	6416	5315	23461	25603	5149	25514	2826	93	10813	101	11367	4592	11591	5457	6804	4638	5345	6272
11.156	165.09	[M+H]+	11.76	165.08965:2482 165.12621:137 165.16035:82 166.09376:233 167.01303:55 167.03123:180 167.05309:82 167.07059:137 167.08250:109 167.10485:176 167.14260:152	46.06494:166 69.06916:150 79.05358:201 89.03784:306 93.06993:161 105.07164:154 117.03305:171 134.03692:109	129	464	89	307	319	397	278	269	226	238	1266	317	514	1473	360	433	109	414	54	314	425	284	396	526	295	549	375	293	553	478	500	661	323	98	544	181	764	497	615	448	322	398	350	680
10.182	165.127	[M+H]+	22.31	165.12749:2300 166.10251:148 166.13112:172 167.03697:119 167.05178:59 167.06866:262 167.10490:119 167.14255:59	45.03346:1503 57.06996:354 89.05897:84	65	681	138	1239	2030	429	502	614	668	329	403	748	167	541	603	241	54	694	152	251	610	1273	495	381	1150	1034	885	836	881	734	382	298	614	58	711	141	677	1210	621	1627	1055	534	1470	1188
4.863	165.568	[M+H]+	125.39	165.56174:2101 165.59379:36 165.67003:36 165.97202:36 166.04456:62 166.07085:260693 166.29248:72 166.41126:54 166.43138:54 166.50611:54 166.52065:36 166.56651:90 166.60734:72 166.62331:72 166.63139:36 166.64354:72 166.66624:72 166.67830:54 166.70895:90 166.73144:54 166.75215:72 166.76459:72 166.77544:200 166.79707:90 166.81994:151 166.84114:91 166.86139:90 166.88378:72 166.89373:95 166.90662:101 …	33.03369:460 43.01757:3328 53.00189:298 61.02859:11221 62.03285:308 71.01265:4668 89.02252:294 103.03908:2281	0	26	0	38	23	44	89	32	1122	68	83	42	45	28	771	24	0	42	0	74	49	919	44	30	44	50	31	47	635	18	55	35	45	0	46	0	41	49	66	43	40	44	797	42
4.617	165.569	[M+H]+	203.66	165.56443:1867 165.85779:60 166.07078:283722 166.27627:60 166.28570:100 166.43385:40 166.44925:40 166.48898:60 166.53011:60 166.56390:100 166.58741:100 166.60333:60 166.61292:60 166.62828:60 166.64406:40 166.65288:60 166.67631:124 166.69899:107 166.71443:60 166.72774:60 166.73653:100 166.74730:160 166.76127:100 166.77654:104 166.79121:100 166.81295:107 166.82820:214 166.86134:143 166.90330:122 16…	43.01791:3245 53.00244:394 61.02852:11218 71.01295:69 99.00721:784 103.03877:448	0	789	0	1185	689	1000	938	815	2	1087	870	742	851	810	4	916	0	1024	0	1120	998	6	1047	941	951	876	834	784	4	854	859	1034	708	0	1130	0	1000	1092	1096	1033	729	1125	2	910
1.819	166.052	[M+H]+	15.76	166.05234:1872 166.07661:251 167.03206:270 167.05438:305 167.06752:101 167.07961:101 168.06367:384 168.08547:1443	43.01729:398 45.03320:360 53.03875:230 55.01773:381 56.04891:293 57.03363:349 69.03334:627 71.03734:204 73.02711:415 81.03396:187 85.02795:1020 97.02799:280 101.02277:457 109.02753:125 115.03764:142 127.03796:395 145.04916:123	43	643	22	932	568	921	664	654	904	1036	974	569	718	699	605	657	22	769	26	1136	1087	970	836	709	975	928	706	758	1030	776	827	1047	619	65	759	23	690	634	898	620	604	589	558	765
4.378	166.07	[M+H]+	17.91	166.07012:1852 166.10721:59 166.90165:12 167.03340:24 167.05608:43 167.07272:155 167.10616:71 167.14331:51 167.78023:12 168.06545:72 168.08095:24 168.10785:34 168.12108:59 168.13409:12	44.05003:185 68.04917:134 73.02717:148 79.05306:179 92.04892:77 95.08370:90 105.03367:160 114.05430:90 137.13041:73	41	595	39	1535	406	1081	449	245	1526	442	366	440	985	1078	1419	327	36	456	32	1084	721	1306	583	284	408	399	1065	494	1048	686	934	415	516	40	397	40	590	529	860	1051	483	777	1000	410
4.223	166.071	[M+H]+	20.06	166.07056:1462 166.10306:131 166.12006:12 166.90043:18 167.03534:18 167.05559:70 167.07388:149 167.10497:147 167.14090:42 168.07153:50 168.10850:24 168.12199:69	44.04908:173 79.05417:200 105.03266:93	41	1027	48	1298	1182	1360	650	945	40	896	600	1263	944	946	73	459	33	1014	36	746	1470	55	772	587	1135	1107	822	1641	57	1636	1013	1169	1323	38	1000	38	650	916	851	1634	784	644	62	743
4.617	166.071	[M+Na]+	3474.48	166.07096:202438 166.23373:51 166.39471:34 166.43530:51 166.50690:51 166.53512:34 166.54890:51 166.56218:51 166.57862:34 166.61473:51 166.63446:51 166.66092:51 166.68205:51 166.69503:51 166.70085:51 166.71022:68 166.72903:51 166.75629:68 166.76942:143 166.79341:85 166.81184:68 166.84464:87 166.87411:86 166.90059:85 166.91650:68 166.93031:34 166.96926:95 167.00936:51 167.02460:68 167.04163:49 167.…	43.01808:813 71.01261:4139 89.02309:62 100.01000:128	31	225369	100	255442	175171	253423	272791	207164	444	297914	254644	208689	272713	221232	884	191542	37	219531	96	298373	261791	521	259472	233007	245700	246300	211022	227749	646	176388	256161	223681	201739	39	241092	42	267056	255268	284833	269461	201446	303231	564	195148
4.85	166.071	[M+Na]+	3274.02	166.07097:237313 166.25148:37 166.27490:73 166.28860:73 166.41810:37 166.43575:55 166.48514:37 166.52988:73 166.54494:37 166.56562:128 166.57937:55 166.59493:73 166.62385:55 166.63556:37 166.64895:55 166.66474:55 166.68298:55 166.69827:91 166.71293:96 166.73761:36 166.75089:55 166.77851:97 166.80816:97 166.82487:91 166.84002:91 166.85933:110 166.87829:102 166.90175:357 166.91915:55 166.93907:97 1…	43.01809:437 71.01204:3836 89.02343:210	58	7616	37	13356	7674	14286	15819	10666	243433	17289	14748	6779	19518	4592	217044	7910	35	8760	34	15398	16728	247679	14617	11226	13559	12855	7481	10649	196701	4803	10829	10126	6011	32	9549	114	12062	10800	10403	14915	7301	14127	229070	6111
5.866	166.071	[M+H]+	35.51	166.07212:3573 166.10548:23 166.14090:12 166.90154:30 167.02992:12 167.05414:93 167.07343:303 167.10719:68 167.14284:35 168.06659:48 168.09865:18 168.12221:40 168.14249:24	81.06949:146 93.06984:144 110.03449:109 135.02975:129 149.04464:119	37	2789	44	1482	1457	1311	1275	2086	231	1934	5523	1862	2978	3148	224	3401	38	2588	28	2066	1169	293	3096	1127	1823	2597	2012	1872	349	2519	4857	951	1552	40	2822	33	3874	4259	2900	2161	2527	3676	369	3478
7.175	166.072	[M+H]+	22.3	166.07185:3336 166.10629:23 166.14586:12 166.90392:47 167.03127:18 167.05640:139 167.07407:271 167.10487:96 167.14007:47 167.17761:18 168.06614:30 168.07838:32 168.10254:24 168.12281:176 168.13498:18 168.14717:18	46.06383:106 81.06947:164	33	592	39	121	154	185	158	199	102	240	2220	256	1131	1250	113	1356	30	529	31	381	130	84	261	151	142	181	460	378	151	461	2793	194	395	40	517	52	374	298	248	191	203	396	89	1593
5.426	166.072	[M+H]+	21.24	166.07164:1887 166.10700:29 166.14214:18 166.87640:12 167.03540:24 167.05408:67 167.07835:277 167.10455:216 167.14244:36 168.06965:41 168.08434:31 168.10798:18 168.12111:68 168.13924:24	42.03453:125 55.05293:86 72.04380:93 77.03872:109 81.06969:124 97.96712:144 134.05875:151 149.04573:138	40	1192	30	844	760	939	952	931	187	1119	1934	1174	1877	1326	165	1316	46	1218	34	1248	977	222	1328	625	854	567	1438	1380	157	1343	1676	785	1290	30	1265	27	1821	1309	1344	969	687	1664	196	1731
7.4	166.072	[M+H]+	36.87	166.07204:3410 166.10550:29 166.11475:18 166.90295:18 167.03244:18 167.05610:97 167.07423:204 167.10698:117 167.14221:46 167.17969:18 167.34384:12 168.02759:12 168.06123:34 168.07367:33 168.10214:24 168.11932:39 168.13798:12	43.01798:96 45.03337:102 55.05904:83 81.06945:225 110.08061:115	39	72	36	56	45	68	64	55	138	82	317	62	118	119	263	113	42	97	32	66	104	186	66	74	78	70	68	255	1054	45	264	76	61	34	178	31	75	70	76	73	73	68	310	181
6.079	166.072	[M+H]+	34.06	166.07176:3091 166.10670:23 166.87219:12 166.97380:12 167.01532:18 167.03374:24 167.05300:85 167.07480:296 167.10575:91 167.14273:57 167.28333:12 167.89528:18 168.07121:47 168.10307:18 168.12215:65 168.13864:30	81.07039:125	55	336	41	300	284	210	254	445	1382	388	667	270	364	382	1658	373	32	268	34	315	360	3228	509	155	169	376	204	326	2728	290	758	164	263	29	465	34	484	513	297	414	391	447	3977	505
9.161	166.085	[M+H]+	23.72	166.08460:2038 167.06887:363 167.10789:363 167.14298:363	41.03811:155 45.03347:89 63.02394:115 77.03783:499 91.05398:212 103.05363:175 117.03227:139	44	1210	23	913	1437	907	680	973	825	600	1626	1611	1151	1827	2249	1865	23	1398	20	474	1634	1280	1589	2274	810	924	1854	1407	1871	1385	1537	1423	1685	42	1206	23	1318	1208	1006	1827	1024	1244	773	1572
7.796	166.086	[M+H]+	217.84	166.08592:30420 166.32377:49 166.57975:33 166.88438:33 166.90002:49 166.91997:49 167.01138:49 167.03443:49 167.06963:646 167.08856:2671 167.14935:33 167.38001:49 167.85283:49 167.93154:65 168.06784:208 168.09195:277 168.12079:32 168.13301:32 168.14940:33	43.01699:52 79.05393:1107 91.05358:355 93.06949:541 103.05399:3504 107.04824:395 120.08057:7296 123.04202:61	117	16102	95	9192	5837	9242	10522	10372	8298	18184	21565	8419	36476	14644	9136	14525	71	16545	146	14873	14626	12481	11277	7225	11271	9927	21566	13270	21139	22564	32923	17219	22067	49	17032	103	22159	13373	18667	14334	14368	20250	10042	25245
1.559	167.011	[M+H]+	5.57	167.01204:1126 167.05497:330 167.10583:122 167.58906:122 168.05028:1932 169.02922:122 169.05111:562 169.07121:305	40.96964:576 43.05416:323 66.01840:1382 68.98209:11768 69.98306:1560 70.97965:1600 72.07991:14 83.03328:457 84.95922:4352 86.99203:2576 88.99034:834 96.98776:1078 98.98429:191 105.00138:108 108.96143:2601 112.00617:214 126.97107:304 128.01672:115	25	546	244	575	524	304	419	297	231	228	336	462	241	660	196	313	88	434	162	299	583	297	275	532	1006	497	629	873	278	639	506	615	844	127	596	79	421	445	558	822	985	394	253	580
1.775	167.054	[M+H]+	6.48	167.05337:1328 168.06232:428 168.08618:358 169.05370:215 169.09022:143	41.03859:604 43.05502:79 45.03390:912 55.01836:914 69.03375:2854 73.02878:849 81.03331:703 85.02806:3773 91.05315:5 97.02758:1006 98.98389:429 101.02308:886 115.03717:258	70	644	88	896	861	382	477	513	1067	486	321	1261	407	429	871	433	71	729	64	530	956	1144	687	677	920	889	1188	1112	573	691	908	1420	1240	67	793	96	516	762	575	1498	1067	541	776	742
7.754	167.056	[M+H]+	16.75	167.05516:6218 167.08743:404 167.10514:83 167.11582:110 167.14329:51 168.06077:496 168.09579:26 168.12015:89 168.13707:38 168.89593:38 169.04837:182 169.09332:140 169.12504:157	70.06429:86 80.04916:54 91.05332:580 95.08583:32 108.04445:18 109.06411:283 116.07025:121 120.08001:70 124.04918:177 136.04021:36 149.04565:1359	46	687	48	261	394	420	354	578	273	657	2621	163	1238	1333	386	1816	55	600	37	1020	307	331	524	472	236	215	291	234	1397	294	1983	597	158	43	703	56	408	254	464	226	275	448	249	713
8.076	167.069	[M+H]+	7.54	167.06935:4246 167.10514:672 167.14012:59 168.05223:59 168.07206:236 168.11777:59 169.05148:148 169.07341:118 169.08403:151 169.12130:757	63.02244:181 77.03801:328 89.03829:2416 95.04915:41 105.03259:35 117.03318:405 135.04436:398	65	785	38	1081	739	501	417	600	1271	149	395	1051	126	647	1001	809	42	786	35	242	724	1078	268	738	1225	932	736	1344	789	1145	370	861	969	36	665	48	494	688	694	1307	2144	360	769	807
16.579	167.07	[M+H]+	10.95	167.06974:1965 167.10510:130 167.12122:13 167.14294:26 168.05563:26 168.07288:204 168.10509:35 168.12009:302 168.14064:19 168.18218:13 168.58672:13 168.89957:19 169.04891:99 169.08257:68 169.12358:196 169.14740:13 169.15744:19	45.03401:73 77.03675:173	44	1329	1444	1551	1407	1652	1422	1419	1968	1447	1653	1499	1552	1554	1768	1563	41	1575	1446	1424	1606	1829	1357	1452	1498	1587	1563	1600	1786	1666	1462	1592	1591	42	1593	1841	1563	1473	1686	1634	1504	1747	1892	1475
9.303	167.107	[M+H]+	25.78	167.10649:3033 167.14045:128 167.14825:171 168.10866:256 169.04865:1173 169.08368:257 169.12140:231	41.03918:151 61.03042:102 69.03222:105 77.03835:247 89.03811:484 97.02763:166 105.03277:155 107.04760:137 117.03271:186 121.06535:221 135.04372:118	136	560	159	270	340	320	536	679	253	550	531	271	434	300	264	263	103	536	91	704	637	1154	978	451	867	962	1581	382	760	1049	540	600	808	124	675	101	820	640	938	1737	730	913	400	479
10.328	167.141	[M+H]+	28.34	167.14146:1845 167.24471:59 168.03564:59 168.10771:88 168.12394:58 168.14433:221 169.04899:88 169.08313:195 169.12033:250	43.01892:144 55.05497:86 79.05413:191 89.03786:230 103.05338:132 117.03218:126 119.08533:93	52	405	40	143	111	99	82	120	170	296	204	134	79	182	154	108	35	494	36	133	795	413	843	365	579	463	489	468	453	345	354	602	874	34	495	37	374	494	957	1041	505	795	646	1226
9.742	167.143	[M+H]+	18.5	167.14246:1819 168.06642:147 168.07420:73 168.14480:184 169.04826:196 169.06935:110 169.08399:207 169.12310:482	41.03866:187 55.05465:118 67.05322:128 79.05294:252 89.03775:763 105.03509:174 117.03268:319 134.03526:96	38	698	32	189	574	183	167	428	142	1371	1126	168	270	514	129	203	50	681	42	279	739	407	803	633	616	537	516	242	680	390	199	457	540	31	593	35	762	768	465	837	400	989	523	705
1.548	168.05	[M+H]+	22.69	168.05006:2928 169.05026:670 169.07072:471 169.12169:279 169.54525:279 170.02849:138 170.06574:36476 170.15231:140	40.96928:491 43.05499:234 66.01883:1727 68.98220:11550 70.97973:1890 81.01784:171 82.99749:468 84.95948:4337 86.99240:2910 96.98788:1334 108.96190:2237 127.97356:114	0	742	11	912	882	668	811	787	1171	701	1112	902	1061	1193	1234	1005	36	1099	84	1456	2187	1002	1392	1064	1954	1821	1638	1913	1102	1661	2031	1384	2237	12	1727	13	1775	1864	1949	2436	1825	1417	1420	1895
3.667	168.065	[M+H]+	14.34	168.06479:1440 168.09862:31 168.11269:127 168.14327:18 168.84416:12 168.89817:24 169.01228:165 169.05094:53 169.06708:218 169.08417:53 169.12197:279 169.15787:36 169.84376:12 170.01309:18 170.04697:30 170.06583:18 170.08146:40 170.09440:87 170.11972:37 170.15321:635	46.06507:196 67.05388:122 77.03733:163 81.06976:235 86.05852:99 94.06473:137 97.96808:166 122.05949:102	32	306	33	309	221	539	452	300	44	1079	184	205	754	232	59	260	33	289	32	897	586	56	645	378	263	235	198	194	42	343	292	342	186	30	308	29	287	268	290	264	183	398	43	179
1.936	168.066	[M+H]+	25.99	168.06538:1852 168.08658:783 170.15181:391	43.01751:258 57.03340:297 69.03403:282 73.02991:150 77.03895:148 85.02768:332 95.04830:146 101.02260:180	34	628	32	1222	930	718	1057	676	705	564	640	1185	522	793	658	805	36	1207	15	464	980	588	839	674	877	801	784	727	742	1049	479	934	646	36	651	38	670	712	961	744	1042	412	607	750
1.941	168.086	[M+H]+	9.08	168.08611:1573 169.04735:254 170.15287:509	53.03789:194 69.03294:343 77.03883:139 85.02850:273 93.03229:109 99.04387:169 111.04310:112 127.03766:99	9	650	6	781	712	664	233	505	753	827	378	458	724	594	690	477	34	544	16	1062	826	654	781	559	682	870	684	777	453	558	630	517	496	16	697	11	482	464	422	1066	657	576	946	612
1.83	168.086	[M+H]+	25.43	168.08540:1432 169.01203:534 169.09535:376 170.09195:150 170.15376:564	41.03873:330 57.03348:460 61.02813:127 69.03333:485 73.02796:209 81.03286:161 85.02779:610 97.02741:295 99.04393:184 106.03386:89 127.03828:229	11	735	6	781	553	771	765	804	612	1156	765	498	1349	744	690	753	20	899	16	1373	826	554	1022	688	682	997	453	313	739	587	797	544	422	16	694	9	708	522	737	646	657	1215	945	494
3.896	169.035	[M+H]+	20.88	169.03500:4572 169.08309:30 169.09666:30 169.12154:152 169.15968:18 169.36733:12 170.03615:380 170.05458:94 170.08039:103 170.09495:51 170.11596:38 170.12667:24 170.15296:558 171.02165:12 171.03916:32 171.06522:184 171.08177:46 171.10115:126	45.03284:99 69.03300:99 73.02782:99 81.07041:192 86.09631:96 97.06475:145 107.08400:93 114.05742:77 124.01353:96 141.03908:191	0	314	4	82	44	192	112	132	4	44	238	92	83	185	6	1965	3	436	3	1257	55	0	56	1945	37	58	78	108	20	401	416	89	82	0	364	3	95	75	160	62	74	151	4	191
9.253	169.049	[M+H]+	31.36	169.04792:2533 169.08388:255 169.12173:284 170.05180:260 170.09393:163 170.11773:81 170.15443:678 171.09939:163 171.13611:204 171.14874:311	68.99796:76 77.03682:121 89.03825:1509 111.00664:295 135.04274:166	63	1636	52	2304	1722	5882	4561	2135	1464	2523	938	2192	2059	787	1830	1111	69	1929	61	5131	7033	1190	7608	4728	1546	1436	1543	800	515	2178	1220	2523	1107	68	1625	72	3550	1436	2126	1965	678	6209	999	234
8.332	169.049	[M+H]+	11.69	169.04886:2587 169.08455:94 169.12342:144 170.05162:194 170.09559:69 170.15286:471 171.06584:52 171.10221:86 171.10993:34 171.14107:533	63.02130:199 79.05484:150 89.03810:2658 103.05278:93 105.06930:118 117.03269:1264 122.05886:173	78	821	56	682	832	561	560	805	650	403	337	726	257	804	764	842	87	649	92	343	443	763	658	710	622	558	828	809	1070	417	343	747	626	77	714	66	795	663	1010	380	908	673	810	1801
4.558	170.044	[M+H-H2O]+	25.2	170.04461:1805 170.08037:31 170.09506:58 170.11703:24 170.15324:349 171.02747:12 171.04803:158 171.07704:52 171.10082:66 171.11873:12 171.14914:479 171.17245:35 171.63313:12 172.05810:148 172.07741:24 172.10042:30 172.13614:39	46.06491:166 79.05510:144 105.03446:92	20	264	22	260	527	158	178	180	1015	177	206	494	215	183	1696	130	26	366	19	257	864	1588	558	273	233	406	336	275	647	252	149	292	246	27	297	18	213	323	209	441	256	208	1056	221
4.312	170.045	[M+H]+	25.92	170.04449:2353 170.06653:33 170.07967:310 170.09335:54 170.12007:32 170.15292:470 170.41943:12 171.02721:38 171.04777:239 171.06301:35 171.07689:81 171.10041:46 171.14845:288 171.17199:18 172.02360:12 172.06054:173 172.10357:50 172.13372:34 172.14953:46	46.06528:209 79.05399:134 105.03233:99	29	2559	25	2254	3826	1071	897	914	51	800	1070	3155	1360	1187	59	1028	20	2135	22	1132	7902	73	4100	1850	1741	2622	2482	2046	77	1913	1196	1993	2248	20	2092	24	1393	2347	1317	3497	1990	1302	80	1325
8.426	170.059	[M+H]+	14.91	170.05912:2562 170.09181:111 170.12543:41 170.15263:539 170.17173:41 171.04943:41 171.06394:616 171.09929:103 171.14639:398 172.09686:82 172.16693:127	43.01726:112 79.05272:118 89.03798:160 95.08543:109 115.05317:99	20	288	11	90	129	80	82	104	97	129	666	331	1369	612	379	736	14	346	12	70	48	64	64	91	75	61	1054	363	744	213	584	502	346	19	358	17	87	54	128	69	95	121	57	499
1.544	170.066	[M+H]+	266.84	170.06563:28019 170.11211:102 170.15410:285 170.55184:68 170.94545:68 171.00406:102 171.03767:67 171.06712:4107 171.10168:68 171.14871:176 171.99028:288 172.01018:68 172.06361:3280 172.09677:68 172.13912:68 172.15294:68	41.03925:129 66.01823:834 68.98210:7586 77.03793:30 82.98193:204 84.95988:2654 86.99236:1610 96.98746:765 98.98429:184 108.96172:1749 112.00546:201	71	31876	154	38325	27962	25202	29988	28262	24572	21773	32653	29766	23203	30066	21915	21870	151	27926	452	24918	37239	23896	19822	24891	32009	38356	27493	28739	21922	26348	35434	21570	29322	76	26374	151	25877	28702	29692	32575	25905	23057	21617	21182
7.998	170.08	[M+H]+	17.94	170.07947:2278 170.12900:57 170.15264:432 171.03117:29 171.06386:326 171.08236:186 171.10004:107 171.14691:282 171.17261:29 171.99055:57 172.06149:57 172.09400:102 172.13192:72 172.15227:83 172.16777:86	43.01725:224 55.05530:115 68.05007:147 72.04290:112 77.03854:131 81.06907:115 84.95974:118 96.07929:147 106.06424:166 110.07011:152 122.05936:137 134.09681:218	20	1263	18	1352	459	1146	573	722	855	807	1381	946	2268	1315	886	1136	9	1058	23	852	1028	630	906	730	1888	736	695	485	1212	1643	420	2178	612	19	877	18	1071	877	976	376	758	855	583	734
1.743	170.092	[M+H]+	46.21	170.09190:20510 170.15335:416 171.04629:110 171.07108:109 171.09667:1625 171.15064:219 172.07072:811 172.09510:274 172.17213:110	42.03431:378 45.03367:511 55.01814:465 57.03407:565 61.02818:282 70.06501:1350 71.01290:55 71.07220:368 73.02831:125 81.03322:837 83.06016:957 85.02837:1234 86.09594:476 95.06023:2477 98.98409:544 109.07586:12513 110.08338:16804 111.08932:1584 112.09374:177 124.08684:1667 127.03870:453 140.11862:773	68	1772	94	1548	563	638	631	1002	863	678	5329	1488	2909	1407	1348	1761	111	1805	66	706	688	555	1298	567	1225	1026	712	452	1896	1828	5218	675	653	60	1704	71	3157	2401	1454	1397	1379	1306	1121	2388
1.689	171.016	[M+K]+	18.64	171.01593:10489 171.09945:98 171.14911:269 171.99961:2285 172.01694:374 173.01663:880	38.96319:4538 60.05546:27 70.06460:152 72.08121:229 84.08025:151 101.02206:35	4	1126	6	3010	95	1321	534	779	2121	1944	728	571	420	394	969	1201	14	1451	0	1369	919	1156	184	827	2185	997	305	806	778	351	263	1268	325	0	1108	0	1400	541	1553	124	2492	3126	1124	1934
4.919	171.026	[M+H]+	7.75	171.02565:1718 171.05240:37 171.07719:37 171.08438:93 171.10002:56 171.14716:305 171.17111:56 171.35098:37 171.43463:37 171.53853:37 171.71330:56 172.02926:93 172.13199:107 172.15339:37 172.16729:93 172.31557:37 172.58296:37 173.07987:180 173.12392:37	43.01789:835 53.00262:112 61.02850:2252 62.03199:124 71.01270:1257 79.05375:128 89.02373:112	6	172	9	173	198	164	194	188	1273	174	214	180	202	196	1053	190	7	199	1	214	240	1231	233	194	175	232	221	208	1279	148	252	197	172	11	217	22	295	230	232	274	220	223	1391	202
4.815	171.026	[M+Na]+	15.49	171.02577:1452 171.07850:30 171.09226:60 171.11067:45 171.14914:193 171.53046:30 172.02882:93 172.06219:45 172.09490:45 172.10570:30 172.13190:45 172.15575:45 172.16936:75 173.03084:45 173.06132:30 173.08138:228 173.09572:45 173.11873:45	43.01808:2666 53.00208:234 61.02874:8667 71.01267:1911 79.05361:24 89.02302:45	10	497	9	503	465	514	688	574	1226	600	699	498	635	443	1181	614	9	581	14	708	674	1231	648	558	612	688	413	559	1279	491	659	626	500	3	1212	22	803	709	730	671	1069	631	1391	514
4.633	171.026	[M+H]+	10.98	171.02665:1830 171.07052:45 171.09161:87 171.14779:211 171.27409:45 171.46973:30 171.53962:30 171.63803:30 172.02837:61 172.05953:96 172.09710:76 172.12462:45 172.14968:45 172.16779:76 172.34431:30 173.02973:45 173.04280:45 173.08004:285 173.09638:30 173.12245:61 173.13610:30	43.01819:1006 53.00259:211 55.05302:14 61.02847:8170	12	1508	22	1461	1146	1325	1479	1252	94	1383	1135	1193	1252	1271	128	1436	14	1131	17	1399	1228	85	1428	1311	1240	1288	1193	1310	118	1217	1346	1285	1240	10	1185	15	1463	1605	1412	1231	1191	1446	101	1321
7.955	171.064	[M+H]+	12.66	171.06478:3964 171.09934:176 171.14924:233 171.99250:45 172.06784:418 172.09343:45 172.10338:59 172.13435:45 172.14837:74 172.17029:87 173.04331:60 173.05532:30 173.06761:74 173.07767:99 173.12857:84	43.05486:118 67.05301:115 77.03875:148 81.06987:150 93.03325:140 97.06411:99 111.04382:186 118.06549:105 139.03845:90	39	857	37	865	921	193	241	433	1039	141	239	1153	120	365	1269	381	28	817	16	181	398	1783	167	474	1020	923	1236	1639	802	1205	308	869	2006	24	786	48	451	1140	780	1437	2100	300	1156	951
10.961	171.101	[M+H-H2O]+	15.38	171.10057:1764 171.14797:421 171.99275:54 172.10455:263 172.16971:202 173.07858:107 173.09636:80 173.12983:80	45.03247:99 55.05564:102 65.03628:102 79.05451:243 91.05408:243 95.04885:122 117.03302:159 130.06584:86	229	1224	347	1101	796	1166	1076	825	1027	1640	1480	897	1843	920	1090	1168	154	1200	414	1288	1253	1017	1232	1108	973	741	1142	851	1239	1660	986	1676	1051	158	1137	453	1180	1230	1669	830	1069	1336	1049	1269
6.241	171.112	[M+H]+	10.87	171.11184:1327 171.14801:331 171.99281:18 172.06296:24 172.11432:136 172.13290:38 172.15152:135 172.16844:89 173.04500:12 173.07986:106 173.10239:24 173.11639:82 173.15158:30 173.16768:18	79.05370:131 91.05405:145 107.08447:102 111.09002:156	20	314	14	154	105	231	208	141	27	368	964	131	1197	439	21	635	16	347	19	375	109	12	293	128	113	92	105	73	24	270	804	91	110	21	288	40	398	181	292	82	125	410	16	154
7.099	171.113	[M+H]+	9.86	171.11246:1691 171.14817:407 171.17076:18 171.93207:12 172.05957:41 172.06973:24 172.09803:71 172.11512:111 172.13497:60 172.14995:35 172.16840:68 172.36690:12 173.04512:12 173.08031:67 173.11886:33 173.13842:12 173.15197:30 173.17076:12	46.06387:86 81.06967:151 105.03413:109 110.08426:169	5	34	11	3	13	17	20	28	144	63	82	14	69	28	127	86	14	24	4	39	17	148	83	21	26	33	14	15	175	77	64	11	13	10	46	14	58	4	21	26	15	54	161	50
14.031	171.138	[M+H]+	18.22	171.13748:3792 171.17121:18 171.99240:18 172.10280:36 172.14023:440 172.16872:342 172.41942:18 172.95458:18 172.99060:18 173.05746:36 173.06264:36 173.08037:119 173.11457:45 173.14438:45 173.17255:76	57.06972:115 73.02669:109 81.06918:99	120	2625	2568	2424	2181	2424	2244	2265	2852	2370	2418	2160	2165	2317	2818	2476	122	2235	2405	2282	2220	2910	2497	2432	2617	2265	2239	2335	2855	2597	2469	2575	2514	119	2384	2846	2665	2469	2425	2525	2614	2586	3182	2810
11.146	171.151	[M+H]+	12.94	171.14863:3985 171.94907:12 171.99333:52 172.05447:18 172.09568:24 172.10438:24 172.15134:359 172.86362:24 173.07967:213 173.10315:12 173.11634:33 173.13144:24 173.15366:33 173.16938:12 173.21737:12	46.06526:193 73.02739:191 81.06828:133 84.95872:112	457	1701	2873	1734	2208	1986	1844	1746	2067	1950	1808	1603	1694	1875	2288	1904	467	1788	3102	1842	1543	2142	1728	1851	1795	2159	1889	1862	2683	1886	2173	1880	1874	417	1850	3634	1874	1650	1878	1406	1752	1884	1856	1707
1.699	172	[M+H]+	86.31	172.00011:1573 172.09353:79 172.16612:196 173.01929:1099 173.12857:118 173.99701:234 174.01556:118 174.07868:79	38.96329:30 43.01760:353 45.03349:193 56.04955:46 60.05512:208 70.06495:1011 72.04322:142 73.02859:110 80.97360:123 83.04872:174 84.08029:1798 86.05959:160 97.02850:85 98.98341:499 103.04014:62 110.08302:548 112.11096:54 114.05643:29 127.03836:7 130.08549:179 149.04366:54	23	536	16	526	329	466	363	504	357	826	413	439	601	508	425	741	36	614	9	584	1093	955	376	803	759	552	488	760	569	535	788	657	625	36	651	16	893	935	1003	709	1230	1005	935	980
2.465	172.096	[M+H]+	12.98	172.09711:1752 173.09457:188 174.11251:620	63.99674:147 79.02077:786 84.08062:99 102.08934:96	42	462	44	400	340	686	352	214	167	667	677	174	1332	383	354	612	31	580	33	1036	1008	254	966	528	544	378	281	144	527	376	445	548	328	41	555	31	360	676	892	277	186	433	404	785
7.616	172.096	[M+H]+	14.55	172.09609:2097 172.13482:64 172.15126:207 172.16965:80 173.07883:48 173.09919:264 173.13493:48 174.07474:199 174.12285:1235 174.14701:183	45.03289:168 57.04516:96 71.06020:108 79.05331:195 91.05373:131 93.06999:128 97.06631:96 107.07369:108 121.06520:129	47	906	50	1620	1104	1157	1196	869	1346	1241	475	417	752	518	425	482	36	860	67	1595	1577	1424	1301	1439	1115	1422	484	302	571	298	487	304	364	37	971	60	1414	1238	1028	1453	1613	1278	1296	439
14.077	172.169	[M+H]+	21.6	172.16924:4165 172.31642:17 172.99177:17 173.05682:17 173.07991:111 173.09573:43 173.11558:26 173.13786:26 173.17290:514 173.43626:17 173.52689:17 173.55927:17 173.94125:26 174.07859:26 174.11211:55 174.12405:26 174.15063:34 174.17377:34 174.22129:17	130.15959:106	106	1307	497	657	609	646	635	567	701	542	632	715	606	763	890	778	108	1439	506	662	661	1496	667	583	857	1095	2387	2635	2487	2651	2908	694	2317	99	1458	624	1846	3068	1591	2524	2625	951	2078	2586
1.727	173.021	[M+H]+	15.43	173.01988:3807 173.05835:120 173.12216:48 174.02423:157 174.05281:72 174.07619:72 174.11428:120 174.15561:72 174.88590:291 174.89560:72 175.01846:48 175.05822:792 175.11758:990	59.04946:34 61.02859:77 71.04902:104 86.09613:171 91.05374:50 98.98414:469 110.08333:1113	8	1103	8	1315	915	1242	1480	889	1279	710	834	1141	1404	1334	1626	1561	8	1199	4	526	933	2444	748	1852	1265	1400	1890	1522	2042	1990	1204	1946	2174	3	1224	3	709	1104	1489	800	1309	1070	1534	1623
8.945	173.08	[M+H]+	15.39	173.08017:2295 173.13249:99 174.08109:199 175.06919:75 175.08884:75 175.14805:359	41.03816:134 53.03899:90 63.02276:260 79.05427:690 89.03816:2862 90.04136:394 107.04842:280 117.03305:911 135.04351:673 145.02650:188	109	953	545	1051	906	701	883	828	2662	759	902	1134	761	766	1288	1029	102	983	560	936	932	1054	783	889	1100	834	928	1036	948	801	1077	890	799	104	1016	618	835	892	834	873	925	777	1405	977
7.807	173.08	[M+H]+	16.51	173.07990:3338 173.10150:1701 173.12694:1770 174.08301:235 174.11185:427 174.13079:109 174.14626:87 175.00528:35 175.05991:142 175.07718:70 175.09086:70 175.09941:70 175.11352:111 175.13805:97 175.14955:70	79.05442:1085 91.05499:540 97.96854:23 107.04919:493	102	1412	99	2073	2389	1036	1146	2214	2061	1024	736	1276	514	922	1306	871	96	1346	89	1342	2334	1193	1270	1539	2157	1511	865	1509	1012	752	1027	1145	853	82	1454	115	1503	1479	1366	2139	2755	1116	1605	1347
7.81	173.128	[M+H]+	11.84	173.12793:1940 174.08388:181 174.11181:137 174.13089:368 174.14841:248 175.05879:83 175.08257:115 175.11363:104 175.13316:42 175.14782:56	46.06453:72 65.03817:60 77.03846:1657 93.06953:572 103.05387:3695 107.04898:377 119.07237:139 120.08035:5820 124.07114:61 131.04926:10	19	549	34	640	360	805	1302	554	648	435	1195	1154	706	402	401	876	23	604	40	1168	389	264	203	716	1075	510	1219	839	739	404	944	354	1257	27	731	41	632	397	654	315	192	287	417	407
8.142	173.132	[M+H-2H2O]+	14.93	173.13179:1464 174.07358:71 174.11029:51 174.13480:232 174.60751:51 175.05589:38 175.07313:51 175.09313:63 175.11320:63 175.14738:4405	45.03425:99 71.01149:86 79.05479:141 91.05380:223 105.03291:128 119.08538:183 131.08536:153 160.07666:73	14	909	17	1048	1059	804	772	656	1089	526	491	1238	450	692	1120	716	15	983	11	621	1246	1242	682	1038	1145	1055	1356	1243	840	891	510	1220	1140	21	912	16	720	1072	864	1708	1192	713	1050	772
9.309	174.075	[M+H]+	27.06	174.07524:4722 174.11288:144 175.04130:108 175.07825:317 175.10037:108 175.10886:108 175.14790:108 176.08383:72	60.04443:93 78.04440:177 81.06911:181 89.03774:274 93.06938:196 97.02783:204 105.03215:108 117.03288:246	27	1368	30	895	1199	822	1247	1401	1107	1148	2287	1355	1169	1889	1567	2156	29	1654	24	1667	796	1624	1871	651	917	1023	1914	858	2080	1366	1956	1106	1213	20	1543	19	1745	1613	1255	1411	1107	1862	1296	1799
3.754	174.075	[M+H]+	37.31	174.07575:2403 174.11035:115 174.14715:18 174.18351:18 174.71468:12 175.02326:654 175.05875:200 175.07794:209 175.09549:39 175.11144:73 175.12977:24 175.14319:24 175.92142:12 175.98728:24 176.02575:58 176.05470:253 176.08305:39 176.10848:12 176.12800:87 176.16404:30	43.01691:189 77.03955:118 81.06978:200 92.04943:83 97.06382:105 105.03629:96 118.02786:77 128.06846:86	30	1300	30	1849	1939	1152	1202	1097	515	848	889	1537	933	1085	534	968	33	1396	27	1071	1836	571	1276	1776	1556	2181	1374	1254	474	1515	825	1378	1601	27	1455	41	1412	1714	1216	2287	1971	1314	593	1138
1.561	174.112	[M+H]+	17.01	174.11169:1919 174.97056:111 175.04337:1375 175.11334:278 176.04647:370 176.12600:111	40.96980:321 66.01844:1303 68.98218:6924 70.97915:1172 83.03306:237 84.95949:3380 86.99180:1681 96.98770:906 108.96132:1859 112.00623:209 127.02254:113 136.96729:74	74	319	44	224	214	124	166	223	243	104	279	283	312	529	297	346	64	272	30	224	34	412	147	482	341	364	369	336	382	405	337	399	412	43	393	41	491	204	480	63	241	268	303	490
2.515	174.112	[M+H]+	27.6	174.11309:2443 175.09801:238 175.11473:476 176.10009:238	63.99768:366 79.02037:2646	53	940	49	1042	1565	927	847	1205	325	762	1249	1671	878	1453	634	1453	49	1174	68	1022	2931	401	1018	886	777	1056	1095	1252	564	1092	995	1482	957	49	932	77	1055	1161	1213	1081	1335	931	435	1329
4.23	174.112	[M+H]+	18.49	174.11205:1466 174.14698:35 174.16146:12 174.18513:18 175.01965:12 175.05901:35 175.07854:34 175.09835:55 175.11358:161 175.13223:30 175.98761:24 176.05455:184 176.09079:60 176.12859:83 176.16220:12	43.05622:164 68.05002:121 81.06961:154 88.03786:93 96.04356:144 105.03357:96 110.09619:105	55	554	43	254	220	203	154	153	58	231	1119	854	1253	983	65	1032	43	616	48	255	339	49	329	114	217	354	428	747	67	780	1909	513	342	47	605	63	293	226	201	228	182	257	59	803
2.772	174.112	[M+H]+	18.05	174.11291:3165	45.03248:102 70.06425:137 79.02038:446 96.08180:99	56	808	43	754	837	584	619	839	352	514	810	1328	860	838	477	869	51	794	48	828	957	300	776	705	811	861	1376	935	398	1081	954	1158	963	55	927	56	649	755	548	1024	727	740	287	952
1.667	174.895	[M+K]+	1621.29	174.89421:27744 175.88609:227 175.90006:302 176.02193:400 176.89241:4053	38.96337:4804 56.04973:447 72.08108:250 81.03488:17	0	7012	0	6771	7163	6040	7397	3994	6647	8633	4063	8782	12252	5992	10959	5488	0	6552	0	6946	4624	13625	6296	6775	5076	5513	8866	11735	5677	7361	5305	11973	11196	0	7232	0	5001	3976	6694	3927	8562	7452	5689	4748
1.659	174.939	[M+H]+	319.73	174.93944:4844 175.10914:233 175.49216:156 175.71175:156 175.85046:156 176.70812:156 176.88747:1156 176.93319:156	70.97986:115	28	186	34	78	198	868	169	357	51	181	141	0	134	102	48	424	22	130	48	188	165	86	686	254	88	46	88	133	176	60	181	226	62	24	259	27	921	1679	207	116	0	291	636	255
3.722	175.023	[M+H]+	32.61	175.02319:3034 175.06017:60 175.07798:45 175.10907:196 175.12935:21 175.14441:27 175.59072:34 175.76225:21 175.85185:14 175.91424:14 176.02666:308 176.05407:80 176.07632:21 176.09261:49 176.12720:2095 176.16264:20 176.62739:14 176.98497:21 177.00827:21 177.02773:60 177.05289:141 177.07472:66 177.09070:52 177.10710:27 177.12981:274	45.03361:177 68.99626:73 77.03822:163 86.05986:144 95.08481:102 114.08992:83	3	339	4	817	1246	400	334	496	3692	294	179	338	191	159	1912	209	0	538	5	279	2313	2577	913	314	555	476	257	605	902	314	549	259	599	0	544	3	455	782	178	1484	483	442	2577	227
3.581	175.023	[M+H]+	31.43	175.02255:1546 175.05855:67 175.07758:50 175.10658:287 175.13203:38 175.14446:23 176.02613:104 176.05442:62 176.07010:23 176.08885:74 176.10492:23 176.12487:63 176.16442:15 177.00563:15 177.02603:15 177.05437:64 177.07519:48 177.09065:38 177.11125:45 177.12840:43	45.03278:194 77.03810:160 81.06971:152	3	2512	4	3316	6536	1636	1388	2245	241	1295	593	2027	703	1126	261	1062	3	2404	5	1578	9874	243	4040	1442	2552	3232	1395	2683	104	2092	2873	1095	3800	4	2467	3	1990	3452	1354	7432	2698	1828	233	1120
1.558	175.044	[M+H]+	26.48	175.04367:3555 175.11294:198 176.04622:454 176.68938:132 176.96860:264 177.04100:394 177.07394:198 177.12955:363	41.03899:102 66.01882:1136 68.98236:7761 70.97939:1362 82.01249:188 83.03393:371 84.95944:2926 96.98779:599 108.96167:1880 114.98629:140 126.97258:225 136.96729:48	10	1123	12	1461	1069	757	1217	935	2187	888	1236	1162	917	1142	2340	671	16	1150	20	758	1406	2657	617	1009	1258	1656	1142	1015	2100	1154	1189	678	1125	0	1130	16	750	1364	1154	1602	1092	916	1959	873
1.923	175.06	[M+H]+	197.59	175.05898:28253 175.10749:3064 176.06184:2551 176.09182:312 177.06833:570	41.03873:472 51.02228:174 55.05433:262 65.03820:216 69.03332:508 77.03956:458 85.02804:511 97.02847:265 102.08992:174 111.04313:147 127.03823:170	33	15835	48	13067	14898	13929	14398	18156	10190	20942	22486	18483	24043	18594	20973	15138	32	17232	27	20400	13203	12793	22250	15620	13855	12970	17199	17223	17797	12034	23020	12158	14312	27	16515	23	17369	13428	12734	16345	11665	16889	17283	17345
2.376	175.099	[M+H]+	26.91	175.09830:1279 176.09847:485 177.05052:173 177.07566:156 177.09871:63	46.06486:1030 67.05325:49 77.03898:98 81.06856:96 87.04293:213 98.05961:49 105.03365:40 113.01454:719 130.04079:3177 136.07483:69 164.06738:60	52	703	2167	773	1026	1090	948	1259	700	1134	965	1080	959	1199	729	1113	35	1133	2440	906	1184	584	1633	1447	920	863	1357	1447	883	848	868	1269	1306	33	968	1792	800	959	914	1212	1128	836	629	1170
1.989	175.107	[M+H]+	27.23	175.10655:2714 176.01076:278 176.06164:555 177.07576:278	43.01724:115 55.05371:138 70.06466:158 77.03759:112 81.06843:106 85.02717:86 95.08519:109	205	778	154	701	395	908	895	743	506	1520	1139	795	1822	818	844	942	94	832	198	1165	645	468	837	673	355	399	899	392	865	1028	485	948	768	98	889	952	1288	980	1548	597	612	921	1087	980
1.702	175.118	[M+H]+	44.69	175.11886:13305 175.14149:7276 175.88790:111 176.02197:292 176.05456:184 176.09014:2564 176.12087:992 176.14778:1904 176.16570:110 176.88855:521 177.05478:110 177.07497:763 177.12343:184 177.15849:536	38.96309:39 43.01788:297 45.03302:191 56.04999:19 61.02875:111 69.03350:156 70.06476:1563 73.02722:41 81.03367:92 83.04895:407 84.08025:824 85.02805:25 86.05935:99 98.98380:221 109.07512:1071 110.08341:1026 123.09044:266 140.11694:108	197	2802	289	3486	1621	3738	2960	3831	2589	3533	3362	1840	3536	3441	1768	3276	142	3375	284	5565	4175	2755	3691	3003	3486	3283	2317	2583	4129	4533	4619	2933	1698	105	3485	273	2804	3073	2976	2087	2460	3432	2146	2826
1.715	175.143	[M+H]+	51.06	175.14261:12060 175.68590:91 175.82203:61 175.91794:61 176.02236:215 176.06153:121 176.09146:443 176.12223:591 176.14711:956 176.88458:401 177.04992:60 177.07513:1497 177.08935:307 177.11877:91 177.15908:548	44.04929:39 56.05041:79 69.03333:5 84.08023:1661 86.06034:165 98.05863:113 98.98372:106 110.08294:846 111.09099:117 124.08756:143 130.09660:179	37	4311	34	3567	2647	2396	2814	2564	2629	2259	2476	2832	4866	3752	2254	3172	19	4583	16	3089	5330	3610	3606	4135	6239	7120	4070	3119	6646	4114	2854	4578	3016	21	4315	22	4520	4713	6312	4627	5984	3374	3854	7282
9.615	175.147	[M+H]+	17.87	175.14697:2210 177.05365:1374 177.16256:2137	43.01755:148 77.03768:142 89.03812:182 93.06888:130 95.08414:124 105.03443:115 107.08468:122 117.03217:118 135.04101:90	20	843	50	746	488	423	547	339	810	146	453	1154	249	622	864	470	20	731	26	422	484	1151	161	619	871	1114	1497	1561	1068	1459	428	793	1037	20	647	35	446	663	565	1185	987	428	666	1223
10.002	175.147	[M+H]+	16.15	175.14830:2526 176.04681:71 176.07849:71 176.12918:107 176.15177:190 177.05378:1067 177.08788:107 177.12611:201 177.16395:107	43.01761:185 57.06947:64 79.05543:194 90.04295:163 95.08439:112 106.03628:108 119.08585:90 135.04439:89	30	1116	22	848	1446	453	610	782	1310	378	466	1633	232	636	1110	313	20	839	24	391	980	2138	612	651	1003	1140	1306	1512	708	1086	527	1004	1534	25	797	21	551	1518	563	1540	1550	618	950	756
8.774	175.148	[M+H]+	22.31	175.14787:1952 176.12243:83 176.15188:303 177.05545:148 177.12727:111 177.16374:1527	43.01847:83 79.05231:196 89.03803:246 95.08544:174 105.06830:118 117.03244:149 119.08539:121	5	1191	25	2084	1186	745	1083	606	1835	324	405	2183	165	813	1218	415	9	996	17	477	1173	2126	485	967	1848	2047	1712	2227	960	1685	414	1275	2027	9	1148	8	696	1573	1088	2763	1912	749	1706	928
8.161	175.148	[M+H]+	39.04	175.14758:5213 175.97316:20 175.98899:20 176.07838:30 176.09128:40 176.12208:50 176.15090:732 176.99549:20 177.05435:169 177.07482:40 177.10195:207 177.12791:62 177.15633:40	81.06931:135 91.05474:92 105.06953:159 115.05499:96 119.08493:141	47	3389	19	4431	4563	2875	2905	3138	4529	2877	2106	3691	1820	2676	3263	1878	21	3533	13	2774	5499	4412	3162	3266	4141	4294	3164	3783	2792	2884	1891	3425	3323	43	3383	15	3089	4022	3399	6851	4962	2402	3340	2547
4.338	176.055	[M+H]+	16.13	176.05499:1144 176.09094:465 176.12650:120 176.14528:30 176.98827:33 177.01245:18 177.05738:154 177.09227:73 177.10939:18 177.12656:49 177.16392:24 178.03460:30 178.05427:24 178.07021:42 178.08648:51 178.10645:308 178.14235:12	46.06550:205 69.03170:96 81.07033:153 93.05625:92 114.05378:136	3	27	6	26	36	20	32	18	329	43	32	33	11	26	714	23	4	27	3	37	41	1010	36	31	34	56	21	22	467	27	30	12	35	0	28	3	33	43	39	45	30	29	438	26
8.199	176.07	[M+H]+	36.78	176.06970:6524 176.10012:26 176.10888:40 176.12137:40 176.15182:458 177.01686:68 177.05432:125 177.07232:685 177.09711:67 177.12815:82 177.16151:41 178.05796:41 178.08025:80 178.10540:160	79.05413:23 91.05382:86 95.08874:39 105.07004:161 119.08422:118 133.05190:1314 144.04393:208	8	688	9	94	476	88	79	368	84	61	766	364	92	1349	401	2452	0	619	9	81	111	261	202	57	106	395	712	546	2143	371	1504	240	260	11	654	9	202	225	174	174	231	174	207	2585
10.111	176.083	[M+H]+	23.66	176.08268:2789 177.05379:551 177.08921:580 178.09612:260 178.10967:174	43.01728:178 67.05348:102 81.06995:163 89.03805:155 95.08447:118	23	892	19	1217	587	897	1022	2167	844	1204	1504	576	199	2240	667	1344	32	1140	20	1031	728	926	970	1068	1056	654	800	613	1753	929	1110	249	656	23	1080	16	1388	1064	1321	700	1283	1940	1151	1384
1.74	176.09	[M+H]+	28.97	176.09139:1150 176.11877:233 176.14767:237 176.53252:187 177.07504:19116 177.09393:5504 177.10983:184 177.15770:234 177.96545:94 178.07526:3542	43.01783:828 45.03349:852 55.01785:1151 57.03388:13 61.02808:462 69.03353:1528 71.07250:924 81.03331:514 83.04879:520 85.02792:2149 86.09658:2709 87.09719:164 97.02804:1350 98.98373:1972 104.10557:206 109.07535:1503 115.03806:266 124.99922:2496	34	554	28	723	341	573	602	568	625	1099	627	363	2156	542	250	484	33	591	49	1660	660	517	906	565	370	304	327	285	534	329	611	509	170	21	494	26	533	312	636	377	327	581	249	282
5.214	176.091	[M+H]+	84.73	176.09116:3892 176.12691:43 176.89119:12 176.97432:12 177.00697:55 177.05342:95 177.07375:30 177.09339:333 177.11450:24 177.12669:73 177.16433:30 177.73641:12 178.01172:18 178.03378:31 178.05599:24 178.06918:24 178.10687:247 178.13189:24	43.05525:154 70.06433:199 81.06952:153	36	216	34	359	368	153	248	185	6075	212	219	268	170	172	3533	208	42	306	26	249	559	7709	359	361	470	679	229	356	3017	234	152	309	291	24	320	32	290	311	291	576	565	298	5710	230
4.952	176.091	[M+H]+	72.07	176.09165:4320 176.12655:132 176.66857:12 177.00691:42 177.03460:12 177.05358:77 177.07564:30 177.09478:971 177.11227:32 177.12526:48 177.16261:51 177.44684:12 178.03554:18 178.06137:30 178.07125:18 178.10682:338 178.13971:12	71.04927:163 79.05467:176 91.05378:102 97.06623:99 107.08287:112 120.07869:83	27	3881	29	6031	4560	3124	2978	2366	84	2004	2206	4433	1626	2987	64	2509	26	4333	25	3006	6637	74	4350	4005	6509	8052	4673	5140	47	3591	1935	4807	4920	34	4701	28	4519	6575	4360	7935	9047	4313	57	3295
4.295	176.091	[M+H]+	33.67	176.09136:1905 176.12572:140 176.15110:18 176.16694:12 176.98740:56 177.00522:12 177.05683:103 177.07485:32 177.09345:184 177.12768:80 177.14736:12 177.16242:24 177.95787:18 178.03591:32 178.06651:31 178.08635:50 178.10705:253 178.14258:12	45.03301:204 70.06520:186 79.05388:102	31	85	37	91	67	65	65	53	1304	91	56	79	108	66	1062	89	28	84	31	104	70	359	166	50	60	63	47	49	273	49	76	56	102	30	62	26	46	82	64	59	79	93	1249	67
1.827	176.105	[M+H]+	37.76	176.10214:4285 176.52856:67 177.03175:67 177.07542:5312 177.10602:358 177.12370:134 177.16070:67 178.07608:412 178.10600:188	45.03354:265 53.03895:261 57.03317:247 69.03328:738 73.02868:249 81.03353:168 85.02798:668 97.02736:275 101.02222:257 113.07062:252 127.03773:295 153.12604:83	39	730	43	1790	316	1813	698	688	1200	648	428	471	787	353	530	223	39	683	41	525	646	549	452	738	758	575	515	216	476	631	283	402	843	48	926	18	1031	2866	947	675	779	613	2028	762
2.95	176.128	[M+H]+	157.21	176.12766:13946 176.14576:556 176.58823:24 176.61748:16 176.63241:16 176.75001:16 176.97131:16 176.98906:16 177.00515:32 177.03849:351 177.07505:116 177.13064:1087 177.16216:42 177.38067:16 177.69862:24 178.01433:24 178.03531:40 178.07189:67 178.10588:415 178.13133:168	55.93250:92 67.05303:118 79.05216:143 85.06398:261 97.06325:115	51	13341	46	12400	15321	9076	9834	16858	68	14152	21181	11474	15193	16220	56	14174	34	12164	33	15710	20101	38	16500	8895	12533	14535	8123	14015	37	15615	19693	10164	8031	38	11262	26	16477	13005	13319	11641	14674	12239	36	15323
3.106	176.128	[M+H]+	307.95	176.12798:22947 176.59232:18 176.62520:18 176.76125:12 176.82216:12 176.84247:12 176.89290:12 176.91344:24 176.93772:12 176.95521:18 176.96637:18 176.97158:24 176.98854:24 177.00660:18 177.01869:24 177.03803:36 177.05366:78 177.07675:43 177.09210:43 177.13069:1794 177.16143:42 177.33223:18 177.35546:12 177.38912:12 177.39567:12 177.44804:12 177.48452:12 177.51446:12 177.64452:12 177.93006:12 177.…	46.06533:314 67.05425:398 85.06485:937 97.96764:25 105.06849:29 130.12158:1559	43	20409	45	14774	19136	14121	14340	25498	62	19724	26671	13764	21166	21864	75	20035	28	20919	30	23220	24591	68	21937	12495	15633	19297	10838	16837	96	18411	30473	12908	10021	34	21927	34	22034	17073	17644	17922	19745	19340	57	21141
3.321	176.128	[M+H]+	427.76	176.12815:22065 176.35782:18 176.50704:12 176.58168:12 176.59747:18 176.82622:12 176.84769:18 176.86917:12 176.89274:18 176.90928:18 176.94481:12 176.97100:18 176.99085:18 177.00557:42 177.03946:30 177.05319:72 177.07068:24 177.09051:31 177.13075:1497 177.16042:29 177.21952:12 177.24289:12 177.39479:12 177.40698:18 177.53451:18 177.55582:24 177.60454:18 177.63330:18 177.70403:12 177.89690:12 177.…	41.03843:174 46.06488:312 57.03228:115 67.05414:173 85.06440:460 97.06592:83 109.07574:121 130.12166:265	131	367	33	399	486	398	348	753	8361	510	908	459	604	445	8430	560	31	478	26	489	688	11135	515	351	459	539	327	581	12283	461	758	482	226	35	579	40	550	554	403	722	514	477	11246	628
3.568	176.128	[M+H]+	391.82	176.12816:24283 176.58719:18 176.59787:24 176.62568:12 176.64528:12 176.66652:18 176.67794:18 176.76618:18 176.78197:12 176.81217:12 176.87119:18 176.89547:12 176.91156:18 176.92504:18 176.94343:18 176.95524:30 176.97526:24 176.99237:18 177.00622:24 177.01689:12 177.03464:12 177.05495:62 177.07536:152 177.13098:2051 177.33559:12 177.37060:12 177.42911:12 177.43807:18 177.47378:18 177.49084:18 177…	46.06534:239 57.06962:222 67.05339:557 73.02760:20 81.04377:96 85.06449:751 95.04924:139 130.12231:1417	31	106	42	90	150	92	97	200	14978	123	222	98	142	156	15637	122	39	94	32	121	111	21656	130	111	136	100	93	183	23078	126	234	88	78	29	111	31	190	122	107	119	146	156	21860	151
1.665	176.893	[M+H]+	640.39	176.89241:4053 177.05227:227 178.89016:378	38.96337:4804 56.04973:447 72.08108:250 81.03488:17	0	1316	0	1302	1994	1016	1527	808	1374	1769	1183	1270	2219	985	1438	839	0	1161	0	1749	1314	2435	1185	1414	1228	1313	1671	2134	1722	1414	925	1764	2206	0	1277	0	1006	833	1116	1185	2140	1631	1171	1047
7.643	177.053	[M+H]+	11.94	177.05406:2619 177.09820:99 177.12674:79 178.03189:59 178.05648:377 178.08490:99 178.10542:99 179.03344:59 179.06976:435 179.10556:118	53.03826:62 77.03797:334 93.06859:319 103.05283:362 107.08403:64 121.06453:2188	90	1983	105	3435	1390	2100	3240	2298	2750	1695	658	1319	1088	1379	1191	1458	88	2107	97	3749	734	5003	943	2544	3171	2723	1389	2622	1626	1440	954	1550	967	116	1919	108	1375	2416	1866	1744	2131	2021	2012	1278
11.122	177.054	[M+H-H2O]+	7.39	177.05405:3364 177.08464:74 177.12611:149 177.16285:302 178.05589:288 178.10903:301 179.06867:609 179.10479:112	65.03733:118 72.04434:145 79.05545:209 81.06845:202 89.03814:715 98.98414:346 117.03261:335 135.04325:172	269	1331	230	1223	1742	1108	988	1484	1113	846	1688	917	386	1027	878	1062	212	1518	160	1176	1791	1410	2012	1039	1350	1314	1194	946	1399	1112	2038	876	1228	199	1519	145	2178	1867	1495	2222	1263	1849	1720	1711
9.861	177.054	[M+H]+	171.63	177.05461:95820 177.09466:181 177.16325:466 177.41576:92 177.52052:92 177.63842:92 177.78350:92 177.87900:92 178.05735:9497 178.08797:91 178.10757:138 178.14318:92 178.16665:183 178.58298:92 178.91342:92 179.03351:2013 179.06068:950 179.10552:229 179.12381:138	63.02290:226 77.03819:677 81.07029:108 89.03901:9942 90.04171:635 91.05374:409 106.04055:850 107.08506:40 108.05985:22 117.03355:5944 123.04503:226 134.03587:1469 147.04150:73	154	34890	105	23876	27507	19635	20595	23613	25545	10616	53149	20950	19597	47263	20754	37475	154	34138	129	25081	24349	34049	26984	18932	25360	34114	24251	18265	40896	31369	49252	18020	22978	104	34384	160	58310	56582	41033	31961	27307	40139	41626	45054
15.527	177.054	[M+H]+	70.03	177.05418:21579 177.11391:30 177.13119:15 177.51341:30 177.72602:15 177.79155:15 177.80242:23 177.84247:23 177.85522:15 177.93950:15 177.96011:15 178.03582:30 178.05726:2141 178.09045:70 178.10688:193 178.12712:38 178.16155:15 178.26841:15 178.40062:15 178.52913:15 178.71212:23 178.81444:15 179.05944:277 179.08672:30 179.10576:147 179.12607:39 179.14292:116	46.06490:134 65.03811:142 77.03720:166 93.03236:214 121.02815:233	161	19102	6206	6696	4901	5151	4162	6008	6716	6874	5119	8498	6820	23964	8633	7711	133	16660	5138	14313	15160	26618	13825	10695	7794	12767	14885	34075	18427	22551	14644	4449	22143	116	18398	6789	14888	24504	9935	16554	7559	9460	11100	9774
9.302	177.054	[M+H-H2O]+	12	177.05458:2735 178.05787:327 178.10741:215 179.07054:268 179.10667:161	43.01698:92 67.05407:99 77.03788:228 89.03806:282 97.06580:169 117.03254:183 121.06427:121	108	1654	121	985	796	627	708	785	1052	518	2256	681	1276	985	680	1312	166	1319	117	786	1002	1422	912	1000	1270	1286	2144	1491	2586	1439	2479	2240	1665	80	1378	104	1798	1948	1783	1873	1531	1435	1799	2435
11.724	177.055	[M+H]+	9.77	177.05360:3244 177.09080:98 177.11054:66 177.12883:132 178.05642:499 178.10683:216 179.02325:215 179.06362:132 179.10913:132 179.13993:99	45.03321:141 77.03739:179 89.03829:299 97.96678:122 105.06963:92 117.03364:134	173	1514	152	879	1059	905	928	874	784	1021	2709	977	913	1668	1216	1377	162	1624	125	1374	1047	1005	1696	901	1055	887	1319	775	1937	1218	2842	872	1217	146	1773	131	2110	1724	1098	958	1222	1917	1459	2050
1.774	177.075	[M+H]+	72.18	177.07488:17381 177.12242:119 178.07520:1702 178.50715:120 179.05384:3363 179.07679:298 179.10442:179	41.03851:1100 43.01791:1201 45.03342:1349 57.03331:2076 61.02780:841 69.03301:4776 71.04817:902 81.03313:672 83.04865:647 85.02801:4850 86.09585:776 97.02778:1112 98.98306:294 103.03786:319 116.04097:20 124.99897:850 139.08435:165	36	12649	56	9491	13180	11086	9764	13742	11745	14456	14720	16849	14356	13190	16150	13727	23	14320	51	13131	16723	13554	16662	10254	12490	12912	13482	12597	14058	14125	13738	10036	14158	32	12884	52	15163	12953	12279	13749	12100	14825	14763	13977
9.613	177.163	[M+H-H2O]+	36.02	177.16324:5509 178.05510:78 178.10552:194 178.12182:117 178.16694:962 179.07026:277 179.10538:226 179.14153:155	55.05302:118 77.03851:212 91.05466:191 95.08584:125 107.08519:115 117.06558:96 121.10170:118 135.11620:86	26	1906	36	2204	164	1245	1592	92	2298	37	814	3644	536	1279	2669	756	15	1368	7	960	131	2495	47	1480	2050	2189	3329	3706	1793	2192	795	2642	2744	11	1783	14	970	1704	1394	2316	2886	931	1614	2339
10.636	177.163	[M+H-H2O]+	33.09	177.16277:9635 177.18766:177 178.06273:179 178.10792:179 178.13173:134 178.16581:1389 179.06969:615 179.10628:179 179.11600:90 179.14215:179 179.17530:179	45.03339:150 67.05496:131 79.05345:392 89.03744:273 93.06953:241 103.05322:165 105.06980:161 107.08486:199 119.08637:170 121.10069:214 135.04330:132	33	2803	26	3901	430	2744	2964	255	5088	204	1777	5193	949	3404	3385	1362	19	2987	18	1635	278	4229	160	2550	3774	5172	4717	4700	2912	4124	1494	4028	3496	21	2991	10	2318	4429	3730	5070	5509	2413	4217	3235
8.792	177.163	[M+H]+	18.09	177.16332:2035 178.03831:78 178.10550:154 178.16694:231 179.03306:298 179.06892:129 179.10456:129 179.14156:289	43.01805:141 65.03858:134 79.05374:253 89.03847:300 91.05412:283 105.06887:139 107.08440:135 117.03209:159 119.08659:131 134.10349:225	33	480	27	982	224	397	475	86	908	71	130	992	90	301	633	143	11	557	10	255	154	1073	93	418	878	1067	860	1216	378	797	220	510	1106	16	509	8	276	910	584	1196	1154	242	870	390
8.027	178.086	[M+H]+	16.61	178.08587:2289 178.10427:291 178.12159:1278 179.03294:102 179.07059:85 179.08912:238 179.12411:427 179.16345:27 179.55087:27 180.06532:41 180.10107:1413 180.12960:54 180.15808:109	42.03397:225 67.02870:382 81.06946:197 89.03731:214 96.05357:167 105.06673:134 108.05567:219 110.07433:378 118.06442:128 122.05759:184 134.09522:297 138.06642:271	18	527	18	165	895	164	160	454	194	762	464	433	176	870	466	2041	11	562	20	206	339	308	535	143	178	376	507	564	1086	392	1265	172	353	30	666	18	290	260	342	309	296	318	236	1253
8.005	178.121	[M+H]+	18.67	178.12199:5943 179.03712:40 179.06851:129 179.08536:87 179.12540:754 179.14992:40 180.06884:53 180.10128:776 180.12091:116 180.13495:66 180.15829:120	45.03378:188 67.02845:150 79.05488:118 91.05496:115 95.04743:86 96.07979:99 119.07212:232 134.09651:325	93	1176	175	1090	1004	1131	1195	854	1002	3060	492	1685	966	648	1258	467	10	1154	165	953	1388	1258	3920	1104	1372	1225	1492	1574	979	2449	701	1020	1823	3	1077	309	720	1754	1034	1778	908	985	1474	612
11.837	179.027	[M+Na]+	12.13	179.02732:2410 179.06875:487 179.10682:122 179.12259:68 179.13790:45 180.02897:155 180.07488:68 180.15860:113 181.02161:141 181.04851:229 181.07149:45 181.08336:195 181.12177:229	43.01884:125 56.94125:77 67.05295:96 89.03868:191 95.08517:131 105.07008:96 135.04223:80	3	218	0	330	225	351	587	303	281	231	611	795	35	544	11	10	15	260	180	586	42	29	23	0	21	332	495	28	44	500	77	587	201	3	220	8	0	21	25	406	463	1396	108	146
9.871	179.033	[M+H]+	23.61	179.03319:19355 179.05796:820 179.08181:41 179.10581:83 179.13993:104 179.54027:42 179.92433:42 179.95824:42 180.03621:1871 180.05863:41 180.08488:83 180.15564:104 180.98734:42 181.01757:41 181.04666:694 181.08420:152 181.12094:172 181.13473:42	46.06609:29 55.01684:28 67.05545:24 77.03770:1079 81.06889:19 89.03824:3276 91.05357:236 105.03454:900 123.04271:2316 134.03546:617 149.05940:585	16	2679	15	1366	1378	1628	1910	1700	1113	1933	3179	1136	12330	1715	1434	2325	2	2268	8	5935	988	1224	1867	1025	1125	1309	1475	1214	1308	1180	5964	660	1536	5	2320	14	2581	1328	1690	2075	1236	3099	1573	1054
1.764	179.057	[M+H]+	27.4	179.05386:2519 179.07765:387 179.10757:81 179.54005:848 180.08602:68488 180.55267:121 180.60101:81 180.78695:81 180.94080:162 180.99471:81 181.06873:333 181.08835:5126 181.12262:120	41.03830:395 43.01763:787 45.03373:1366 55.01746:722 57.03282:1634 61.02813:706 69.03370:3192 71.01275:209 73.02748:682 81.03367:787 85.02816:3662 86.09646:255 91.05452:103 97.02815:945 99.04386:495 101.02263:789 109.10115:36 115.03881:323 124.99893:751 139.09016:45	7	2211	8	1510	1503	2136	1507	4894	1371	3527	3974	2448	6211	3117	2477	4021	6	2086	4	4462	2197	1535	3179	2078	1336	1233	1739	2244	3677	1978	2489	2326	1838	3	2702	11	2574	1664	1431	2249	1648	2713	1420	2425
9.582	179.064	[M+H]+	24.78	179.06328:2025 179.10582:179 179.14110:113 180.06557:315 180.08630:68 180.09357:68 180.14515:45 181.05935:550 181.08434:340 181.12026:266	81.06896:257 105.07124:144 117.03369:99 121.09996:96 131.06122:86 164.03955:442	43	883	54	1047	1212	972	1382	728	634	791	1453	1014	205	1288	449	202	57	810	2609	2343	438	375	162	360	259	766	1517	466	266	880	342	1243	522	32	1256	44	326	657	510	1094	1373	1673	593	1167
10.784	179.067	[M+H]+	20.12	179.06746:3532 179.08206:124 179.10493:124 179.14368:124 180.03382:83 180.07467:219 180.15955:83 181.04869:730 181.08589:284 181.12097:412	79.05210:189 89.03885:177 91.05348:112 95.08558:105 105.06851:135 117.03258:170 123.04388:108 128.06095:89 135.04353:152	40	464	36	502	439	430	315	326	595	250	371	485	225	334	357	291	31	447	40	292	737	593	408	405	679	394	458	651	302	439	557	319	446	39	405	42	590	575	428	597	655	485	475	470
11.896	179.069	[M+H]+	17.49	179.06881:2209 179.10563:127 179.12510:37 179.14265:106 180.07313:106 180.10776:56 180.15641:101 181.04869:102 181.08468:104 181.12201:154 181.16060:56	45.03375:134 67.05498:83 81.06909:126 91.05237:144 119.05366:73	71	853	50	694	796	549	722	551	865	730	441	579	243	780	594	1110	44	594	62	843	777	974	868	816	657	529	637	788	776	822	721	537	704	77	715	93	636	728	750	1059	810	658	572	765
7.66	179.069	[M+H]+	10.48	179.06929:2164 179.10707:88 179.11677:44 180.07097:167 180.08508:248 180.10130:609 180.13922:44 180.15807:44 181.05008:343 181.07110:265 181.08445:462 181.10236:142 181.12202:110	45.03383:208 59.04922:126 77.03832:163 89.03713:190 93.06784:139 103.05382:121 105.03695:120 107.08445:118 117.03355:125 133.06179:86 135.04325:80	58	514	36	874	712	595	901	593	798	757	224	431	250	432	472	312	38	700	33	1263	648	1061	607	1024	630	782	364	565	356	413	300	381	374	36	650	37	918	771	749	1358	1005	947	647	390
8.356	179.069	[M+H]+	14.03	179.06972:1751 179.10601:131 179.12522:39 179.17606:39 180.07424:238 180.09930:26 180.12034:39 180.12649:39 180.14238:39 180.15895:71 181.04979:165 181.07181:389 181.08414:194 181.09978:26 181.13225:461 181.16858:52	41.03844:106 43.05375:121 69.03195:115 79.05380:330 89.03882:295 95.08314:92 105.06910:176 117.03353:131 133.06420:121	37	662	33	999	987	710	857	856	874	1302	248	416	309	355	406	478	34	626	33	1218	562	1160	935	947	964	740	348	662	513	410	225	461	429	40	636	29	536	536	806	771	743	598	796	393
15.61	179.106	[M+H]+	13.87	179.10585:1797 179.14010:57 179.17673:25 179.99636:16 180.07873:16 180.10963:312 180.13880:33 180.15886:167 180.98926:25 181.04858:101 181.06788:25 181.08447:89 181.10117:25 181.12009:118 181.15823:48	45.03346:174 77.03951:170	118	978	1029	1108	1130	1161	1088	1070	1414	1040	1182	1125	1098	1068	1335	1160	132	1161	1081	1121	1099	1434	1160	1088	1173	1208	989	1217	1411	1095	1101	1146	1162	142	1079	1420	1099	1285	1166	1100	1173	1074	1324	1092
10.916	179.106	[M+H-H2O]+	36.17	179.10583:3956 179.13089:56 180.07583:85 180.10934:553 180.15750:156 181.05004:206 181.08498:1054 181.12024:169 181.16839:342	43.01808:105 67.05322:112 77.03800:291 91.05437:343 105.07006:112 107.08499:115 117.06708:89 133.09986:126	148	3836	181	4178	3192	3327	2592	2448	2594	3215	2259	3158	3870	2708	2079	3326	144	3770	110	4114	3459	3617	2531	3478	4263	4182	5320	4338	3116	2906	4337	3554	3631	138	3534	165	4442	4351	4857	3780	4414	3402	4724	5627
9.005	180.065	[M+H]+	15.23	180.06338:1853 181.04866:16598 182.05474:1735	39.02258:763 53.00205:174 63.02293:5659 77.03808:8131 79.05388:3142 88.77192:447 89.03851:97485 89.49858:193 89.61666:230 89.79069:274 89.95482:156 90.04189:6440 90.62015:179 90.82301:131 93.03270:136 95.04850:105 105.04357:422 107.04865:2969 117.03334:23360 118.03624:1927 135.04369:13028 136.04735:1060	15	957	8	510	710	598	331	232	1045	170	296	504	481	1000	684	683	8	895	5	326	299	969	476	448	1013	763	748	794	1266	792	649	380	899	6	958	12	928	1123	692	846	512	542	1159	1099
1.763	180.086	[M+H]+	840.24	180.08642:92799 180.27291:96 180.78424:96 180.84088:96 180.84632:143 181.04812:143 181.08961:6296 181.46366:96 181.70115:96 182.09189:1231	41.03879:1025 43.01829:1688 45.03385:1889 55.01755:1579 57.03364:2340 61.02807:1291 69.03339:7038 81.03324:851 83.04888:963 85.02817:5552 86.09590:524 97.02778:1349 101.02494:1287	127	84778	105	110385	52246	153873	140572	109157	80064	104287	93849	41764	72326	86850	55300	99099	359	86020	81	137897	70874	98824	111471	124732	65134	85036	55090	52561	105486	76456	81895	68567	59071	95	85348	109	98978	86704	85109	64378	42688	102481	85347	58290
8.002	180.101	[M+H]+	16	180.10101:2515 180.13070:65 180.13666:24 180.15730:68 180.52225:84 180.54469:24 181.04895:109 181.07132:3759 181.10300:259 181.99106:24 182.07327:355 182.11784:47	67.02888:589 70.06406:63 81.06978:65 94.03890:95 96.08016:177 106.06392:97 108.05442:628 120.07898:29 124.07449:96 134.09563:236 138.06677:1039 163.06290:1061	78	765	37	253	263	213	301	312	258	464	2204	505	2379	1564	454	2219	93	677	29	471	511	125	881	305	339	421	199	273	1261	308	1701	320	404	33	686	40	399	426	394	511	84	387	414	1044
7.678	180.102	[M+H]+	16.37	180.10181:1198 180.11930:46 180.16038:84 181.04952:437 181.07966:194 181.10129:172 182.05300:77 182.08150:95 182.09960:77 182.11476:94	65.03851:123 72.04378:99 88.07410:22 91.05433:1710 103.04229:27 109.06390:528 119.04952:1373 131.05882:177 137.05983:1710 147.04366:988 149.04726:3256	93	825	78	505	533	420	422	516	423	737	694	538	668	495	461	751	98	477	60	601	779	555	730	524	481	495	485	409	466	436	1134	342	527	60	734	128	461	566	609	683	445	504	579	689
9.292	180.102	[M+H]+	10.99	180.10193:2425 180.11445:69 181.04820:195 181.08408:188 181.10173:138 181.12038:233	41.03863:190 65.03735:102 79.05371:183 89.03861:226 91.05371:228 97.02768:167 103.05287:135 107.08613:86 119.04918:140 135.04446:99 149.02200:73	32	692	48	462	675	423	512	579	444	321	797	686	812	719	751	1014	28	1067	38	422	1146	610	1285	472	715	569	980	932	904	692	1136	628	739	38	791	42	988	678	570	827	461	616	530	971
10.16	180.159	[M+H]+	21.29	180.15867:3031 181.04874:345 181.08445:218 181.12007:131 181.16111:387 182.12559:131 182.16161:66	45.03380:1508 57.06988:300 105.06940:23 117.03277:29 119.08424:26 135.04362:8 147.04295:14	124	2073	3314	2116	1942	2255	2212	1985	2319	2067	2043	1570	1970	1829	2446	1855	86	2287	3044	2283	1969	2763	2219	2201	1989	2144	2198	2202	2336	2129	2308	2321	2257	95	2442	4522	2574	2079	2331	2100	2234	2597	2777	2378
1.649	180.894	[M+K]+	190.8	180.89607:3171 181.00302:138 181.07577:138 181.16952:206 181.41966:206 181.62419:138 181.96259:459 182.38659:275 182.89515:275 183.00362:138	68.98164:170	3	376	4	295	595	655	399	101	98	246	96	0	144	171	0	129	3	293	3	438	182	196	458	487	151	252	326	235	149	106	242	282	253	0	499	0	554	1519	643	182	196	535	1518	210
9.231	181.047	[M+H]+	23.34	181.04861:2940 181.08527:871 182.05270:683 183.06515:406 183.13812:203	39.02242:178 51.02244:140 63.02285:1336 77.03883:1631 79.05372:720 89.03851:20875 89.71727:44 90.04247:1384 107.04875:677 111.00787:121 117.03317:5133 132.02029:236 135.04375:3468 145.02879:849	98	2553	120	1573	1572	604	685	1438	1715	222	2442	1661	523	2139	1573	2164	125	2140	152	460	616	2762	1019	814	2169	2422	2604	1929	4368	1498	2212	1068	2118	121	1891	78	2244	3177	2337	2501	2745	1471	2691	3014
9.83	181.048	[M+H]+	8.46	181.04755:3808 181.08833:403 181.12011:161 183.10043:242 183.11999:161	65.03791:91 78.04647:1393 89.03864:10957 91.05439:484 93.06879:67 106.04080:888 117.03322:5599 123.04278:1111 134.03580:1431	116	1019	115	856	1042	371	583	557	647	287	1037	752	558	631	744	756	112	821	108	452	773	1208	632	400	878	1187	1048	773	674	722	1252	785	1040	82	895	109	717	1133	707	1430	1142	709	986	926
11.036	181.049	[M+H]+	10.68	181.04883:2230 181.08332:261 181.11924:138 181.16047:172 182.05266:172 182.08870:103 182.18836:138 183.06604:103 183.07946:103 183.09992:178 183.13884:103	45.03346:14 63.02207:488 69.07201:56 77.03859:462 79.05394:215 89.03858:4692 103.05427:68 107.04827:268 117.03335:1171 135.04362:920	135	1430	151	948	822	691	543	703	832	790	3021	1301	1646	1166	1120	1232	150	1589	121	883	867	1306	1256	651	1109	1250	2048	1333	1618	1483	1469	759	1261	100	1716	82	2054	1721	1403	939	1204	1498	1634	2084
9.004	181.049	[M+H]+	66.82	181.04866:16598 182.05474:1735 183.06897:596	39.02258:763 53.00205:174 63.02293:5659 77.03808:8131 79.05388:3142 88.77192:447 89.03851:97485 89.49858:193 89.61666:230 89.79069:274 89.95482:156 90.04189:6440 90.62015:179 90.82301:131 93.03270:136 95.04850:105 105.04357:422 107.04865:2969 117.03334:23360 118.03624:1927 135.04369:13028 136.04735:1060	96	10917	110	8969	7283	4315	4288	8853	12152	1774	11355	8168	4246	13607	8310	13135	94	9589	107	3617	4216	13322	6117	4859	11900	12034	12981	12463	16786	8643	9443	6357	9818	136	8261	94	12739	12526	8452	11518	13518	8832	13153	14056
15.203	181.064	[M+H]+	15.17	181.06375:1794 181.08634:206 181.12194:145 181.16012:43 181.98658:37 182.06732:223 182.08559:20 182.10288:20 182.13252:27 182.16989:20 182.18951:111 182.90983:14 182.96008:78 182.98462:303 183.07351:69 183.10089:84 183.12211:20 183.13662:169	43.01800:115 45.03373:131 81.07051:164 100.93059:156 153.06943:73	18	720	1216	634	594	710	598	633	621	772	634	572	729	597	705	713	12	635	815	763	774	707	857	677	652	674	655	789	711	809	692	600	682	6	656	1116	745	669	721	668	577	781	640	581
8.036	181.071	[M+H]+	45.33	181.07140:22146 181.09645:366 181.11420:32 181.12852:43 181.15808:21 181.84130:32 181.91516:32 182.04053:31 182.05077:42 182.07626:1805 182.11642:65 182.13753:21 182.15648:32 182.18491:21 182.95972:43 182.98431:128 183.07905:286 183.10508:69 183.13971:93 183.17473:21	42.03349:197 55.05471:121 67.02890:128 69.04492:136 77.03812:150 83.05997:173 91.05366:89 94.03943:102 96.05520:102 105.03155:112 108.05502:227 109.05762:179 110.07081:232 122.05775:180 123.04000:182 138.06580:510 163.06020:277	5	5108	55	6144	4159	2965	4526	13922	6766	6949	4525	3123	12363	15878	2979	14008	8	4130	45	9294	4133	2508	3957	2498	2177	1279	1026	1548	9699	1674	6617	2620	1313	15	5035	43	4340	2180	3062	1708	3476	4117	2077	4818
8.387	181.072	[M+H]+	16.53	181.07218:3334 181.13368:600 182.05069:72 182.07385:365 182.08748:334 182.11549:36 182.13681:54 182.98488:117 183.06497:72 183.08150:124 183.10044:134 183.14138:72	43.01817:38 56.94114:30 77.03778:148 89.03792:2053 96.05688:78 103.05258:29 108.05499:47 117.03329:547 124.04987:427	1	774	19	281	704	429	479	745	350	702	3303	498	1047	1423	458	1449	15	831	15	1249	593	337	614	522	130	387	504	397	1382	381	2483	614	313	10	884	10	704	325	380	522	307	556	383	538
8.578	181.085	[M+H]+	25.58	181.08481:3705 181.12052:105 182.05361:61 182.08776:424 182.11865:108 182.15966:46 182.98513:92 183.06448:2056 183.10018:125 183.13598:61 183.17231:46	55.01784:90 65.03712:73 79.05413:217 91.05300:144 93.06798:134 95.04800:134 105.06976:121 117.06949:122 135.07976:83	126	1716	91	2646	3604	1574	2659	5369	2549	3939	1102	1182	1958	2649	1031	2213	66	1734	61	1446	2456	3840	4646	2323	3244	1619	1415	2696	2201	1110	1015	1674	924	58	1894	84	747	2054	1644	1688	1776	1007	1488	1495
10.265	181.085	[M+H]+	6.3	181.08525:1751 181.11988:143 181.16909:599 182.05477:72 182.08832:385 182.98264:143 183.06384:286 183.08155:179 183.10017:392 183.13594:179	45.03296:125 56.94044:144 69.06901:90 78.04535:236 89.03844:432 95.08421:118 105.04391:115 107.08421:96 117.03384:184 134.04520:109 149.05893:128	80	384	92	390	333	204	192	193	265	214	184	980	180	230	598	198	83	363	87	181	342	314	302	239	264	320	446	1703	613	1466	227	580	564	70	409	97	227	337	222	560	287	185	343	363
10.947	181.085	[M+H]+	9.42	181.08483:1930 181.12078:190 181.16921:338 182.08751:237 182.10348:94 182.16881:94 182.18953:156 182.98408:185 183.06385:1243 183.08738:62 183.10116:226 183.13750:94	43.01744:118 65.03623:105 77.03809:159 81.06902:130 91.05423:242 95.04891:134 97.96772:102 107.08492:105	109	586	112	270	829	336	358	723	312	802	531	640	433	597	770	629	105	517	54	238	1286	504	1326	391	290	747	832	1215	745	743	621	490	812	70	640	73	320	547	467	1042	551	430	404	756
9.486	181.086	[M+H]+	24.46	181.08501:10976 181.11990:403 182.08872:1106 182.12238:200 182.98203:150 183.06518:437 183.09506:150 183.13710:150	43.01738:150 55.01699:141 69.07010:122 77.03764:324 91.05417:518 95.08412:128 103.05453:194 105.06878:139 117.03311:200 125.02028:90 135.07888:191 151.03803:192	82	1613	90	988	1278	795	1170	1232	781	1409	518	4780	719	1098	1793	727	66	1360	77	523	899	1976	1516	773	806	1012	1615	5379	1611	7286	714	2488	1654	64	1322	79	527	849	610	909	697	751	815	716
9.22	181.087	[M+H]+	9.28	181.08553:2910 181.12159:434 182.08823:454 183.06624:347 183.10047:261	39.02245:252 45.03357:22 51.02270:92 63.02356:1136 68.99632:142 77.03814:826 89.03839:8849 90.04128:751 93.06899:14 97.06358:10 107.04901:256 117.03296:2037 123.04207:39 135.04311:1158 145.02847:383 151.03728:62	90	481	59	453	324	255	243	279	290	535	127	2780	284	213	1692	197	95	563	66	209	337	592	532	262	609	252	1099	1268	272	1467	52	1091	1371	77	364	77	219	223	223	382	48	216	400	203
14.208	181.121	[M+H]+	7.84	181.12205:2294 181.16266:47 182.04972:38 182.06917:15 182.08797:30 182.12563:256 182.18944:164 182.96202:38 182.98476:178 183.07889:94 183.10175:117 183.13766:133 183.17324:30 183.19452:30	45.03337:130 73.02913:153 95.08562:131 107.06301:125	140	1193	559	1309	940	895	1082	864	1273	1044	1257	1263	1098	1438	1143	1072	128	1073	543	1254	1075	1141	959	708	1153	1005	1090	1084	1262	1116	1168	1051	1132	221	1151	606	1164	1347	1111	1272	1645	996	1278	1138
10.725	181.121	[M+H]+	12.71	181.12112:3503 182.05100:595 182.12476:979 183.13557:238	63.02270:131 77.03802:74 89.03841:1308 107.08621:253 117.03270:268 135.04364:302	139	526	129	313	266	213	245	279	243	336	321	300	203	201	316	214	91	442	99	260	316	269	404	317	279	325	434	340	518	321	268	501	617	110	379	146	315	265	356	455	269	266	276	675
7.774	181.133	[M+H-H2O]+	17.8	181.13343:1795 181.16131:61 182.04867:46 182.07995:231 182.10154:46 182.13810:333 182.98543:154 183.06661:62 183.07982:89 183.11267:321 183.14359:212 183.17431:31	77.03824:1599 81.06901:132 89.03869:318 91.05410:645 93.06951:770 103.05447:5209 107.04787:479 117.03298:137 120.08074:7677 121.08300:778 124.04840:98 135.04475:25 149.04576:150	0	746	29	397	366	384	251	505	412	414	2242	1405	589	1636	603	984	12	760	32	165	140	530	238	175	691	621	605	299	1152	1339	316	628	360	34	855	38	823	410	437	224	737	544	650	1757
8.141	181.133	[M+H]+	24.98	181.13287:2032 181.16140:27 182.05036:54 182.08311:68 182.11151:41 182.13538:248 182.18448:27 182.96511:54 182.98355:123 183.06284:41 183.07730:68 183.09980:83 183.11038:90 183.13790:68	41.03823:174 46.06579:121 61.02821:115 77.03806:182 91.05331:137 97.06537:83 106.07048:140 117.06806:108 133.05489:115 145.10020:89	8	291	6	153	142	194	97	208	253	249	685	714	288	501	329	384	5	328	10	147	54	301	128	118	361	308	389	142	531	787	83	307	254	13	424	0	418	406	283	117	421	218	296	1100
8.371	181.133	[M+H]+	25.3	181.13298:1936 182.04812:72 182.07727:244 182.13601:196 182.96242:54 182.98340:193 183.06221:91 183.07779:181 183.09976:191 183.13682:72	53.03812:63 65.03806:89 89.03912:1769 97.06402:38 107.04805:127 117.03268:515 124.05160:476 164.10533:63	18	699	6	422	290	415	200	571	444	298	1974	1666	407	1367	637	888	19	847	38	158	72	730	171	206	931	867	638	328	1142	1497	178	600	518	6	835	18	1163	808	643	318	954	856	1068	2004
1.671	181.961	[M+H-H2O]+	48.06	181.96142:9078 182.96561:875 183.17144:268 183.95954:1782	38.96309:6092 72.08135:162 84.90972:131	3	1239	19	2128	459	1613	1484	1223	1479	2672	2511	938	4462	1777	918	1936	0	1787	3	3454	1157	733	698	1167	2424	1695	1640	1112	2358	1082	2527	2260	426	0	1579	7	1906	1488	1992	419	1710	2228	1440	2035
6.299	182.081	[M+H]+	26.97	182.08083:4659 182.96254:33 182.98435:53 183.08386:457 183.10189:94 183.12445:12 183.13671:60 183.17377:42 183.19603:12 183.46889:12 183.98917:12 184.08641:84 184.10847:18 184.12711:12 184.13989:102 184.17430:12	43.01891:10 77.03895:187 91.05441:1440 95.04959:305 119.04829:485	35	489	42	335	335	303	457	313	1068	674	507	266	540	462	1076	401	36	713	56	765	575	1676	464	680	674	594	420	556	2550	680	1028	730	422	126	753	69	685	272	815	517	674	572	1553	938
6.147	182.081	[M+H]+	20.07	182.08072:1681 182.11357:18 182.12218:18 182.96140:50 182.98427:52 183.08252:285 183.13727:42 183.17475:31 184.06163:18 184.08393:48 184.10838:12 184.14029:24	77.03841:231 91.05302:268 105.03261:128	21	1821	46	1012	692	1037	1051	938	166	1637	1668	970	2724	1552	288	1444	29	2030	52	2291	1708	218	1502	1769	2084	1852	2134	1796	592	3198	3292	2900	2304	60	1980	23	2989	1849	2644	1885	1870	2236	297	2513
7.848	182.081	[M+H]+	11.47	182.08097:2680 182.11400:69 182.13121:56 182.15189:42 182.96207:42 182.98334:203 183.06406:267 183.08320:347 183.10818:104 183.13525:70 184.05968:80 184.09358:87 184.13418:42	53.03985:131 68.04918:115 79.05269:419 91.05247:117 95.04731:105 97.06279:121 103.05226:134 107.04947:191 120.08072:136	26	395	28	391	317	571	662	299	362	981	260	275	1108	301	348	256	22	380	12	1465	536	292	971	387	354	429	366	185	284	259	352	545	230	30	456	13	663	266	379	307	307	777	243	198
10.443	182.19	[M+H]+	72.1	182.19032:15925 182.64108:18 182.65864:12 182.87244:18 182.96137:32 182.98401:215 183.01847:12 183.03462:12 183.04950:24 183.07843:553 183.10048:87 183.13836:65 183.19314:1674 183.27957:18 183.39862:12 183.56228:18 183.58599:12 183.78108:12 183.82772:12 183.96226:18 183.98425:30 184.05055:12 184.06541:24 184.09115:30 184.10754:18 184.13319:106 184.17875:18 184.19727:135 184.23540:12	55.05435:250 83.08622:593 100.11093:156	40	4364	7798	4097	3668	4665	4480	4574	5074	4869	3905	4104	5074	3515	4909	5148	36	4162	8003	4796	3583	4657	4676	4543	4070	3838	3621	3083	5285	3481	4195	3966	3794	49	3911	9921	3962	3414	4718	2989	3750	4476	5172	3099
1.537	182.962	[M+H-H2O]+	391.11	182.96223:67767 183.08013:112 183.10176:75 183.33038:75 183.39979:112 183.41587:75 183.93898:145 183.96306:15938 184.02982:75 184.04887:75 184.08036:227 184.39530:149 184.42818:75 184.70441:112 184.72295:75 184.76823:75 184.93326:145 184.96006:18390 185.06379:656	40.97096:313 43.05411:245 66.01868:897 68.98232:10021 70.97945:1353 82.98410:242 86.99250:2340 96.98795:824 108.96219:2384 126.97173:333	111	34212	104	41832	29837	30631	38106	34720	40916	28740	36521	36369	29368	36443	44915	29778	91	39898	112	38511	39126	46011	28637	33884	38212	45884	39821	40836	43056	34982	46815	30838	39943	82	38870	69	38865	40766	39815	40655	39699	36167	42898	31838
7.859	183.064	[M+H]+	28.37	183.06428:2237 183.10142:103 183.13653:124 183.17447:30 184.06775:701 184.09662:84 184.13198:45 184.13974:76 184.98508:76 185.04074:61 185.06559:60 185.07811:149 185.10352:197 185.13482:45 185.15451:76	43.01761:211 67.05373:144 77.03799:259 79.05384:292 95.04758:132 107.04882:118 123.04224:115 140.04477:83	16	306	14	324	1690	150	142	1079	319	399	176	242	71	124	207	103	17	486	18	146	2850	291	607	347	297	248	166	241	157	176	76	212	224	11	400	14	228	230	273	3631	623	155	278	167
8.624	183.064	[M+H]+	46.18	183.06482:20860 184.06836:2611 184.09791:250 184.14174:54 184.93246:54 184.98554:80 185.07865:704 185.11505:134 185.15336:107	65.03836:171 72.04329:30 77.03806:1338 95.04869:1536 105.04531:45 110.03482:101 123.04327:365	6	4487	16	6981	2805	3061	3480	2741	7364	744	1090	5180	504	2265	4551	1298	9	4199	8	2303	4457	7539	967	5166	11383	6427	2751	4382	2545	3150	1432	2966	3070	8	4280	14	5558	9262	5321	5985	15614	3533	8445	3234
9.23	183.065	[M+H]+	14.54	183.06520:2015 183.10007:291 184.06720:116 185.08043:415 185.11560:116	45.03323:96 79.05284:160 89.03794:223 93.06911:134 97.96788:115 105.03329:118 107.08585:115 111.00673:181 117.03288:175 126.03074:144	10	645	13	374	409	890	842	1490	321	1249	481	239	118	757	310	956	19	631	10	946	408	361	1146	626	296	224	214	132	801	277	460	241	182	29	623	2	604	354	526	352	368	956	338	788
9.04	183.066	[M+Na]+	20.07	183.06566:2669	39.02348:200 51.02239:206 63.02308:620 77.03835:977 79.05385:405 89.03867:10440 89.71325:86 90.04145:976 90.48330:64 91.05247:159 95.04904:153 107.04906:525 117.03329:2284 135.04474:1509 145.02883:417	16	1996	7	1934	1752	1330	1163	1869	2589	374	542	1698	148	936	1665	957	18	1575	17	788	1973	2718	715	2283	3965	1730	1338	1515	1133	1671	574	1230	1872	16	2036	23	2060	3182	1800	2136	4254	1064	2583	1235
1.744	183.086	[M+H]+	312.1	183.08571:127392 183.13531:82 183.44283:82 183.50370:124 183.52685:124 183.54247:124 183.61369:124 183.67114:82 183.75850:82 183.78630:82 183.84413:124 183.86928:124 183.88557:206 183.91393:124 183.94267:124 183.95387:82 183.97822:165 183.99101:82 184.00403:124 184.02953:124 184.08114:8163 184.17678:82 184.25969:82 184.34341:124 184.45989:82 184.51998:82 184.54478:82 184.61823:82 184.63366:124 18…	41.03865:1184 43.01791:2079 45.03371:1853 55.01773:986 57.03368:2655 59.04951:268 61.02816:1458 69.03331:8026 71.04873:557 73.02821:1001 81.03312:788 83.04844:1356 85.02805:5221 86.09580:530 91.05393:137 97.02764:777 98.98397:1068 110.08399:611 115.03838:234	194	33382	194	38910	23945	32440	42131	24632	49911	15107	27326	49522	21934	70770	45984	17664	225	30524	216	33508	23840	58053	33631	54298	46580	55428	19470	15879	72853	75347	15716	79109	9270	138	33407	166	32896	13011	35675	13504	20394	13818	15054	18370
7.719	183.149	[M+H]+	12.92	183.14808:2900 184.06359:114 184.09938:102 184.12061:52 184.13366:52 184.15264:349 184.17295:69 184.98319:87 185.04409:87 185.07981:69 185.10197:1050 185.12724:143 185.15023:100	43.05320:105 56.94091:96 67.05493:134 72.08068:208 77.03865:165 81.06944:96 91.05421:188 94.06563:99 105.03299:102 109.06453:102 119.04910:124 121.06313:123 133.07615:112 146.06041:145 149.04728:160	5	606	10	352	284	335	231	452	402	240	1585	1446	483	1252	569	895	6	624	9	125	48	500	112	122	574	473	494	222	1126	1608	136	716	389	0	719	0	770	360	628	79	837	357	544	1894
1.776	184.079	[M+H]+	195.6	184.07359:51655 184.10492:14869 184.13487:131 184.44669:200 184.72893:134 184.97595:200 185.02836:267 185.04384:372 185.07537:4298 185.10930:2345 185.15274:200 185.55247:133 186.01379:1008 186.07699:3066 186.09517:133 186.11258:392 186.14801:200	42.03470:435 45.03343:757 53.03832:178 55.01808:395 56.04835:404 61.02728:408 69.03315:1346 70.06421:249 71.07304:513 80.97328:521 83.05912:271 85.02785:1372 86.09599:1390 91.05306:99 97.02846:477 98.98372:1442 101.02182:237 104.10597:264 109.07523:1032 110.08282:1314 111.08860:214 124.99932:1918 127.03809:203 140.11626:173	67	10183	53	5007	7278	9016	7204	14008	4784	21844	23762	6136	27613	15235	5566	25042	56	11761	59	19170	5121	6292	17214	8674	8337	5573	4262	7837	14559	7456	13207	6500	5416	46	11024	55	11166	6695	8176	5892	5672	10492	5922	6870
1.73	184.107	[M+H]+	403.62	184.10621:9902 184.28555:67 184.31326:133 184.34179:67 184.37897:67 184.40471:67 184.43713:67 184.58436:133 184.61072:67 184.63362:67 184.69182:67 184.79776:67 184.88272:67 184.95815:67 184.98180:100 185.00016:133 185.04350:470 185.05620:66 185.08953:1129 185.11052:1365 185.14919:166 185.15675:67 185.19982:67 185.29575:133 185.34509:67 185.36612:67 185.46460:67 186.01447:133 186.04460:100 186.076…	39.02283:371 43.01734:728 45.03379:576 55.01750:520 57.03304:665 61.02816:441 69.03331:2147 71.01228:323 73.02805:268 81.03284:275 85.02796:1804 86.09595:306 87.04295:327 97.02825:351 99.04281:484 110.08286:847 123.10023:251 127.03749:489 140.11700:128 184.10985:73	23	15865	71	8016	3441	4111	3991	6177	7521	7724	73422	4718	27389	21505	4055	27418	38	14745	24	6526	3203	3637	5316	3841	6984	3957	3828	2677	8417	12576	44655	3406	4091	7	16532	48	14159	11256	9724	3780	7652	10256	7027	21124
1.537	184.96	[M+H]+	242.02	184.96006:18390 185.06379:656 185.08155:112 185.11675:149 185.15245:112 185.82873:75 185.86223:112 185.88942:112 185.91962:75 185.96092:2549 185.99668:74 186.04302:1123 186.06632:112 186.08109:149 186.14796:263 186.50688:112 186.96182:1943 187.02596:149 187.04653:112	65.97172:140 68.98200:3541 84.95959:3612 86.99242:1857 96.98760:461 99.93262:98 108.96243:5908 110.95971:2399 111.96069:447 112.00506:207 112.95780:291 124.94006:224 127.97203:179 138.97163:1115	8	9605	9	10297	7687	8436	9626	9354	10378	7058	9787	9133	7303	9184	11609	7176	8	10106	30	9388	11683	11505	7018	8710	9742	12312	9456	10578	11698	8863	12002	8253	11111	7	10238	10	9711	10386	10616	10831	10408	8867	11106	9270
1.775	185.043	[M+H]+	13.64	185.04331:1780 185.08237:631 185.10917:433 186.01568:839 186.04430:217 186.07493:642 186.08605:361 186.20292:145 186.99853:523 187.05759:217 187.08352:217	41.03854:1156 43.01769:2815 45.03372:1904 55.01794:2268 57.03390:4255 61.02825:2645 69.03368:11624 70.03646:513 71.04926:849 73.02853:2416 81.03322:4067 83.01406:174 85.02861:40761 85.51135:89 86.03143:1941 87.04351:1095 91.03859:785 96.06338:92 97.02868:6426 98.03128:306 99.04368:2978 101.02291:1670 103.03858:506 109.02754:1235 115.03854:2022 127.03886:8026 136.07533:187 145.04913:1862 163.05920…	8	501	4	786	659	437	541	844	822	351	413	917	336	389	665	415	2	776	3	431	802	725	436	540	636	775	646	737	763	528	475	470	516	4	528	4	728	733	582	1158	966	496	658	514
1.755	185.077	[M+H]+	17.15	185.08756:2920 185.11035:1710 185.15131:110 185.24590:110 186.07510:1109 186.09401:165 186.10910:220 186.28232:166 186.99985:1831 187.01713:110 187.05771:165 187.07090:110 187.09374:311 187.15350:110	41.03881:2060 43.01811:4787 45.03376:3568 53.03914:2114 55.01800:4475 56.04968:441 57.03401:8799 58.03688:315 59.04881:374 61.02891:5575 65.03719:127 67.05412:319 69.03374:23170 70.03761:1145 71.04891:2167 73.02823:4504 81.03340:7108 82.06540:141 83.04870:3135 84.08081:5017 85.02865:67382 85.41655:154 85.54063:153 85.60312:255 85.71476:156 86.03149:2689 86.52143:86 87.04382:2418 88.04926:274 89.0…	25	826	35	406	510	1117	609	1055	324	1513	3037	326	2344	1412	414	1838	23	1069	25	1335	386	540	1124	1087	723	1119	395	636	1464	1290	1346	1150	377	35	852	26	866	992	785	495	400	911	664	866
2.587	185.089	[M+H]+	44.03	185.09298:2655 186.09566:410	79.02085:146 110.08433:194	38	1389	44	1178	1413	1124	1351	1242	16	1589	2541	1086	2948	1808	10	1898	37	1479	33	1563	1300	0	2425	857	1057	2072	831	1812	0	1888	3907	984	896	24	1414	56	2018	1593	1897	1361	1072	1938	168	1594
2.848	185.092	[M+H]+	51.88	185.09172:8038 185.15455:44 185.98299:44 186.00884:22 186.04434:33 186.07413:44 186.09447:930 186.14795:79 186.18333:33 186.95448:33 186.98114:22 187.09586:122 187.12249:44 187.14956:44	85.06483:44 110.08294:1081	28	4549	30	2587	3414	2292	2202	2927	886	3884	5956	1995	7124	4004	755	4487	41	4657	41	4588	3420	1257	5322	1716	2415	4199	1696	4172	986	4320	12206	1618	1426	37	4479	31	4418	3886	2900	3131	2896	3980	1386	3566
3.141	185.092	[M+H]+	44.04	185.09199:14848 185.14930:26 185.52754:13 185.75512:19 185.83222:13 185.90114:13 185.91712:19 185.92771:19 186.00894:19 186.03957:26 186.05339:19 186.09444:1227 186.12859:19 186.14912:52 186.18654:26 186.60066:13 186.65630:13 186.93196:19 186.95319:32 186.99184:19 187.01229:19 187.06076:78 187.09598:173 187.12830:35 187.14828:32 187.16501:19	46.06490:66 70.06496:42 81.06815:43 95.05962:332 110.08323:2593	35	153	11	64	75	61	80	51	1606	88	124	58	124	83	1527	100	31	67	36	102	221	2410	105	52	48	87	41	68	1959	116	202	54	50	43	84	24	85	70	98	68	54	72	2817	62
7.723	185.103	[M+H]+	15.78	185.10266:2506 185.13403:82 185.15201:104 186.01368:62 186.07602:524 186.10512:468 186.14840:83 187.03980:62 187.06074:874 187.08933:83 187.11020:41 187.13243:169	45.03327:283 58.06533:570 77.03823:337 83.04832:99 91.05393:96 107.04866:3081 121.06456:763 135.04390:4449 149.04437:13 170.07822:116	32	690	34	867	943	675	570	974	961	639	526	778	561	530	793	623	20	790	32	845	901	980	988	673	668	931	673	619	771	720	560	686	627	32	808	19	735	910	619	1413	873	695	958	656
7.919	185.103	[M+H]+	17.6	185.10288:2853 185.15251:76 185.16187:50 186.04431:126 186.08678:235 186.10748:480 186.11627:126 187.06162:126 187.10445:175 187.13185:379	46.06545:190 70.06566:128 77.03865:244 91.05342:167 103.05339:124 107.05026:86 121.06417:300 135.04326:229 176.06919:93	60	774	42	726	1053	586	580	973	810	935	556	942	677	672	958	828	33	747	189	917	1218	973	1141	684	705	934	658	852	775	862	716	664	605	33	880	134	891	740	852	1688	924	912	779	630
1.734	185.11	[M+H]+	42.35	185.11035:2836 185.15019:114 185.25962:76 185.51010:76 185.55520:114 185.64497:76 185.79137:76 185.82008:76 185.94740:76 185.97038:76 186.01414:190 186.04377:76 186.06002:152 186.07660:666 186.09177:189 186.11052:633 186.15164:114 186.43411:76 186.55493:76 186.90418:76 186.99935:1931 187.06052:152 187.07914:152 187.09766:114 187.14424:76 187.15384:76	43.01825:3473 45.03366:2644 53.03861:1421 55.01808:3586 57.03378:6336 58.03656:286 59.04871:293 61.02849:4227 69.03374:15947 70.03674:920 71.04899:1771 73.02871:3160 75.03266:248 81.03315:6239 83.04900:1672 85.02857:54504 85.50482:112 86.03123:1801 86.31561:96 86.52532:111 86.84231:86 87.04376:1627 88.04600:250 91.03803:1481 97.02824:7421 98.03188:579 99.04342:4476 100.04655:341 101.02297:2103 10…	88	1595	91	716	434	496	464	750	897	1102	8420	676	3075	2611	447	3389	62	1995	48	1065	427	488	787	522	797	569	731	467	1038	1398	4465	509	592	67	1712	67	1637	1313	1252	476	975	1174	703	2059
11.868	185.125	[M+H]+	18.86	185.11676:1859 185.15154:115 186.04384:53 186.07775:35 186.11940:165 186.14866:88 186.22287:53 187.07181:70 187.09728:53 187.11265:35 187.12561:88	43.01734:77 67.05449:121 93.07007:144	149	1384	208	1282	735	1393	1186	1014	928	2392	1638	1556	3643	1215	956	1137	97	1468	170	2192	1583	872	1417	1336	1324	1203	1319	873	1689	1352	926	1397	1002	112	1449	226	1562	1282	1227	1290	1220	2210	1282	1350
1.552	186.043	[M+H]+	32.27	186.04510:2754 186.14746:120 186.60853:120 186.73996:180 186.95710:1088 187.02728:240 187.03986:120 187.04923:567 187.08177:1180 187.96991:180 188.04042:120 188.07767:765	40.97070:758 43.05411:59 66.01944:343 68.98242:2247 70.97975:412 80.94949:135 82.98358:326 84.95956:6158 86.99257:1130 96.98818:307 108.96231:3515 110.95898:2143 111.96101:253 126.93459:129 138.97215:591	191	1562	993	1942	1622	853	1059	1176	1401	798	1005	1512	734	1692	1134	853	244	1328	425	1220	1198	1734	881	1187	2098	2032	1512	1963	1348	1940	1052	1440	1316	374	1343	490	1129	1315	1529	1854	2414	880	1393	1439
11.159	186.075	[M+H-2H2O]+	22.11	186.07566:3119 186.11060:52 186.14825:131 187.06123:145 187.07716:326 187.09924:105 187.13202:79 187.14772:105 188.06804:79 188.09102:174 188.12663:52	43.01786:141 55.01837:102 67.05387:125 69.06751:120 70.06485:128 80.05143:201 84.04424:239 96.04472:407 98.05970:131 109.02795:164 126.05379:189 135.11364:89 138.05510:458 144.06443:206	466	1124	16	949	697	1118	1290	740	807	1124	1543	957	1965	1099	1296	1274	15	1140	11	1688	999	1107	1218	1018	1053	1237	1036	1008	951	877	1233	729	777	12	1180	16	1327	972	1104	793	899	1393	881	1078
11.563	186.075	[M+H-2H2O]+	17.77	186.07500:1436 186.14984:161 186.21866:104 187.07718:250 187.09461:78 187.13037:78 187.15102:52 188.08913:229 188.13015:52	70.06468:86 80.04928:134 84.04406:240 96.04402:192 108.04396:83 126.05475:128 138.05389:312	277	832	17	607	622	899	918	814	663	918	1004	902	1363	739	887	951	15	1009	10	1170	891	741	1620	761	788	733	837	778	768	810	1137	606	636	18	826	10	1194	1069	894	755	699	1053	785	680
7.521	186.076	[M+H]+	19.23	186.07502:1771 186.10994:88 186.14961:47 186.59401:19 186.95508:108 186.97929:50 187.01915:19 187.05882:47 187.07811:290 187.10051:102 187.14112:54 188.00472:176 188.09181:1050 188.12714:210 188.16677:28	53.03905:77 62.05987:280 72.04321:126 85.06490:253 96.08181:157 102.09081:1020 123.11656:77	337	157	29	414	217	495	153	124	1340	126	83	132	98	65	843	76	17	190	20	113	182	1977	478	142	192	240	84	154	349	114	168	92	123	10	259	23	126	176	164	264	197	328	1168	130
1.764	186.077	[M+H-2H2O]+	22.96	186.07477:1638 186.09696:222 186.11159:223 186.23901:111 186.41441:111 186.94707:167 186.99908:1603 187.06144:167 187.07855:167 187.09683:167 188.06570:167 188.09239:223	41.03867:2731 43.01798:4332 45.03348:3609 53.03843:1757 55.01791:3743 57.03336:7290 61.02850:5129 69.03340:23475 70.03677:1225 71.04794:2267 73.02800:4035 75.02676:258 81.03308:6827 83.04840:3139 85.02833:56987 85.58130:121 85.71943:112 86.03141:2719 87.04339:2381 91.03879:1439 96.06252:258 97.02794:7587 98.03127:576 99.04372:4690 100.04709:522 101.02301:1875 103.03824:855 109.02747:2052 110.0830…	3	851	10	697	717	921	892	798	655	1430	1101	692	2081	1132	844	1074	13	979	17	998	958	811	1020	959	654	712	623	814	1053	773	872	886	692	3	936	10	610	726	875	726	715	761	602	1019
12.621	186.221	[M+H]+	106.21	186.22174:10328 186.26099:12 186.66909:18 186.84934:12 186.93093:12 186.95493:18 186.96892:12 186.98237:30 187.00699:18 187.03558:12 187.05686:24 187.08035:24 187.09896:40 187.11063:35 187.13005:43 187.14865:24 187.16505:12 187.19753:12 187.22513:1245 187.26996:12 187.48717:12 187.62042:12 187.87964:12 187.93835:12 188.00329:32 188.05291:12 188.07657:12 188.09285:30 188.12679:40 188.16369:42 188.…	41.03825:128 57.06965:134 74.09479:112 130.15880:170	24	5218	6766	4853	5131	4904	5392	5169	5519	5425	5440	4429	5341	5274	6140	5309	35	5438	7146	5309	4928	6509	5388	5077	4822	4659	5390	5229	6662	5414	6605	5082	5241	28	4782	9355	5200	5154	4806	4907	5068	5048	6178	5166
1.742	187	[M+H]+	37.5	186.99902:2983 187.02844:105 187.05740:157 187.07666:132 187.09692:79 187.12996:53 187.90708:79 188.00342:143 188.03071:105 188.06358:105 188.09191:132 188.53878:53 188.58527:79 188.59760:53 188.99968:79 189.03563:53 189.08530:132 189.10022:53	61.02824:392 84.08051:2140 91.03841:260 98.98343:879 109.07496:506 123.09188:89 130.08501:207	68	1097	17	1640	2378	547	1606	1654	3611	362	1344	2753	114	2076	3643	2030	17	945	0	44	515	2249	514	1115	951	1073	444	881	1526	1328	162	1605	1582	15	1312	7	738	650	562	517	1158	440	840	914
7.707	187.06	[M+H]+	21.54	187.05895:2470 187.09424:51 187.10616:86 187.13062:104 188.06325:257 188.09140:109 188.12691:168 189.03992:69 189.07143:69 189.12543:91 189.15817:97	43.01805:272 71.04826:17 94.07606:138 98.09571:89 100.03845:12 121.06428:1525 135.04308:79 149.04475:53	28	550	15	866	1368	328	485	638	675	249	323	658	182	705	776	316	19	514	14	215	519	1140	408	356	650	825	652	1070	441	352	511	566	474	13	561	28	295	443	550	1046	645	239	482	245
1.552	187.081	[M+H]+	32.6	187.07995:2991 187.85303:123 187.95891:123 188.08014:669 188.52130:184 188.96737:184 189.06486:242 189.09663:14037	40.96934:311 43.05417:230 66.01820:242 68.98188:4844 81.01844:83 83.03308:288 84.95949:4959 86.99245:2143 96.98847:409 108.96150:5244 110.95998:2447 111.96002:368 124.93972:271 126.97112:464 138.97218:914 154.96732:159	17	1058	8	2491	847	808	859	960	2535	829	1141	1253	908	1163	1738	837	19	1323	30	1090	2626	1826	921	1086	1341	2897	1454	1328	1513	1323	1403	1002	1477	4	1531	18	1710	1414	1994	1869	1340	1121	1666	1022
2.21	187.122	[M+H]+	22.66	187.12222:6005 188.12554:230	67.05487:112 85.02723:153	51	1514	42	1904	1094	1677	1195	996	1425	1119	1060	1109	1371	1203	1113	1369	44	1709	39	2384	1210	2042	1263	1170	1605	1919	746	862	912	1697	1263	918	843	48	1230	52	1457	1922	1560	856	1464	1303	1344	1415
1.985	187.123	[2M+H]+	22.51	187.12229:2857 188.12225:412	41.03859:144 55.05481:134 67.05331:182 77.03819:140 83.04855:302 95.04822:223	27	516	25	1479	320	1418	303	379	1667	664	728	344	590	555	425	577	26	525	28	546	1842	259	396	300	290	92	386	516	552	577	605	281	458	16	483	30	1586	2102	482	286	175	460	1735	594
13.363	187.126	[M+H]+	32.68	187.12613:3500 187.16075:30 187.22472:31 188.07296:41 188.08877:41 188.12918:548 188.16414:31 188.51311:21 189.07163:51 189.09179:81 189.12123:344 189.16633:21	46.06540:146 88.02081:290 105.06932:158	56	2287	2419	2133	2243	2163	2091	2345	2572	2228	2217	2045	2080	2066	2629	2036	53	2002	2481	2211	2159	2776	2035	2127	2236	2133	1907	2127	2743	2065	2232	2096	2026	54	2042	3078	1970	2376	2281	2066	2232	2234	2771	2159
8.086	187.132	[M+H]+	9.71	187.13208:2033 188.08889:67 188.10513:40 188.13517:205 188.16205:27 188.17595:40 189.07232:67 189.09143:54 189.10925:27 189.12579:100 189.14657:67 189.15811:40	43.01683:179 81.06894:164 93.06837:92 95.08610:105 107.04793:93 123.07990:80 130.06640:86 135.04073:83	50	678	46	478	505	220	284	406	312	952	1244	570	539	578	595	790	60	527	28	202	417	858	654	166	564	391	945	410	535	866	876	488	650	45	564	37	508	622	629	861	524	583	777	939
4.575	188.056	[M+H]+	15.5	188.05554:1346 188.08953:623 188.12784:966 188.16439:55 189.03531:12 189.05842:141 189.09313:38 189.11082:24 189.12970:97 189.16028:38 189.16972:12 189.40234:12 189.49415:12 190.04008:18 190.07087:1502 190.10461:68 190.14277:24	56.04869:125 84.04423:301 96.04511:132 107.08305:64	3	365	0	342	664	216	192	177	1302	178	255	631	278	293	2628	236	5	444	3	252	1468	2525	785	391	316	493	395	446	978	366	260	350	410	0	490	1	389	511	292	609	418	286	1509	292
4.321	188.056	[M+H]+	23.84	188.05568:3432 188.09005:1433 188.12823:67 188.16483:18 188.51710:18 188.88570:12 189.00731:12 189.03627:30 189.05803:294 189.09355:191 189.12504:35 189.15933:30 189.17048:12 189.44968:12 189.70587:12 189.97869:12 190.07077:743 190.09374:38 190.10440:124 190.14171:33	46.06487:141 84.95956:147 96.04316:275	6	3890	8	3110	5452	1524	1425	1321	33	1241	1616	4493	2346	1712	59	1456	3	2952	6	1769	12122	40	6281	2818	2248	3145	3279	2813	42	2832	1841	2897	2882	4	2935	4	2098	2992	1810	4097	2397	1885	46	2170
9.479	188.069	[M+H]+	19.61	188.06957:5773 188.12806:171 189.07241:507 189.09391:128 189.12288:85 190.07229:85	43.01840:62 79.05306:36 91.05337:281 108.05387:14 115.05241:573 118.06420:2414 123.04190:11 130.06480:2526 132.07965:575 144.08040:310	16	254	3	97	112	90	132	56	31	262	1058	642	2684	550	601	748	4	381	0	241	133	114	183	102	94	93	616	266	374	524	562	529	572	4	346	11	105	64	84	107	27	120	58	343
10.19	188.069	[M+H]+	27.06	188.06962:2249 188.11038:39 188.12519:78 189.05404:59 189.07500:323 189.10682:78 189.12772:146 189.16202:78 190.07431:78 190.08960:59 190.10651:179 190.12815:59 190.14558:39	77.03752:96 91.05252:115 105.07061:99 118.06359:182	4	2507	13	479	538	552	775	415	320	1289	5806	3797	10341	2816	4308	4744	5	2012	3	1538	797	470	1669	968	373	400	3649	2633	2504	2730	4605	2178	3308	0	2457	13	906	605	1015	743	592	1386	534	2737
8.419	188.07	[M+H]+	129.72	188.07032:35155 188.98213:36 189.02171:36 189.04919:54 189.07304:3761 189.10456:54 189.12279:54 189.21602:54 189.93893:36 190.03418:54 190.07342:450 190.10541:54	77.03747:124 91.05408:830 97.02808:81 105.06925:12 115.05401:1162 117.05720:1335 118.06504:6910 121.03292:29 127.05321:259 132.08015:958 143.07228:1902 144.08054:2118 146.05922:5235 159.09090:572	16	11320	18	405	391	1258	1272	1124	665	3341	33687	12686	56078	22541	14059	34961	5	11893	3	2432	282	696	968	292	322	409	16472	13257	19139	9120	26512	11331	10102	4	11333	15	1090	537	1214	465	587	2185	232	19314
8.684	188.07	[M+H]+	97.61	188.07070:43979 188.37151:37 188.42741:56 188.50187:56 188.74904:37 188.94631:37 188.97970:56 189.03704:37 189.07361:4147 189.10697:55 189.12736:102 189.15975:75 189.23789:37 190.07536:345 190.10609:56 190.11504:75 190.12950:75 190.14226:56	46.06340:27 77.03890:85 91.05399:1103 105.03456:14 115.05378:1483 117.05783:1387 118.06503:8873 127.05304:271 132.08047:1395 144.08064:2733 145.08215:278 146.05936:5953	10	12318	39	2578	10173	6265	3984	2662	1964	2748	15704	3108	6674	7623	3527	5895	0	13620	54	9401	17186	20932	17229	14766	23345	34043	19719	15478	22384	19203	19153	20288	11757	1	13572	37	15065	23626	23614	14263	12744	12133	10165	11647
4.248	188.09	[M+H]+	19.96	188.09052:3171 188.12514:277 188.16675:12 188.26062:12 188.58253:12 188.86902:12 189.00708:18 189.03696:18 189.05870:158 189.09513:381 189.12731:83 189.15179:31 189.16393:24 190.02293:12 190.05959:85 190.07054:45 190.10523:112 190.12918:31 190.14266:79 190.17944:18	46.06513:241 55.05480:64 75.02347:86 83.04876:96 96.04452:177 124.03724:131 146.08448:86	34	1661	33	2484	2051	1352	1629	1266	60	1000	981	2071	749	952	96	1000	40	2002	44	1235	1563	69	1324	1968	2607	3102	2002	2775	153	1959	1238	1343	2996	29	1991	28	1432	2325	2206	3070	3611	1457	72	1140
3.765	188.091	[M+H]+	49.4	188.09104:8690 188.12796:31 188.16047:32 188.52359:16 188.97504:16 189.00186:24 189.02597:24 189.03920:24 189.05903:16 189.09423:685 189.12296:73 189.18567:24 190.02473:16 190.06829:16 190.08168:259 190.09889:134 190.11794:100 190.14286:51 190.17188:24	56.04924:178 83.04911:199	50	341	27	547	990	372	325	381	7477	360	217	473	258	164	5784	212	29	436	35	265	1032	8336	901	481	652	392	465	794	3133	439	289	420	576	34	450	34	305	595	313	842	537	318	6983	332
4.498	188.091	[M+H]+	9.48	188.09125:1495 188.12738:467 188.16250:18 189.05847:132 189.09399:230 189.13240:151 189.15654:48 190.07063:72 190.10196:75 190.14328:30	43.01806:167 67.05515:77 75.02687:77 96.04370:140 124.11026:128	46	76	30	49	66	51	105	54	1391	58	63	63	66	40	936	45	57	92	35	73	264	1760	48	105	113	116	47	82	605	54	60	68	89	24	63	58	57	81	70	92	75	56	1308	57
3.546	188.091	[M+H]+	43.14	188.09126:2332 188.12527:64 188.14272:24 188.16240:81 189.05532:12 189.07462:24 189.09323:300 189.12185:37 189.15958:24 190.06954:24 190.10405:467 190.11596:92 190.14296:43 190.17724:18	46.06504:80 83.04862:106 100.07612:86	27	6156	30	7160	10777	3601	4032	3242	95	2729	1952	7305	2507	2678	118	2760	33	5814	23	2171	8249	66	6002	5166	6543	5020	9911	10242	84	8365	2863	5559	12564	31	5800	32	3063	6610	5132	9145	7913	3017	99	3562
7.561	188.091	[M+H]+	8.74	188.09113:2426 188.12663:168 188.14210:32 189.00699:48 189.04850:32 189.07234:98 189.09458:292 189.12672:64 189.15835:80 190.00118:64 190.09723:64 190.13011:48 190.14299:111	44.04869:201 62.05978:105 72.04242:102 81.03456:125 85.02762:260 89.07062:102 102.09060:453 122.05766:96 135.04429:102 142.08468:86	39	415	183	468	647	330	396	385	935	379	242	378	421	293	1031	278	51	416	155	404	488	1670	535	612	433	516	485	587	492	401	280	409	564	44	510	100	305	459	384	559	628	338	971	242
8.222	188.091	[M+H]+	10.34	188.09099:1944 188.12405:59 188.14399:45 189.07026:75 189.09351:227 189.10726:83 189.12325:158 189.15644:60 190.06472:179 190.09632:60 190.12385:60 190.14218:107	46.06540:92 68.04885:1217 91.05414:27 100.07414:82 114.05491:1002 121.06426:85	35	765	34	1306	453	613	879	626	920	470	289	963	414	649	1085	426	22	879	33	464	723	928	627	614	1143	892	906	1076	602	1260	436	338	680	30	852	32	759	1234	922	1262	926	714	1250	794
11.42	188.106	[M+H]+	9.28	188.10552:1688 188.13300:59 189.09795:118 189.11082:118 189.12906:59 189.15934:118 190.09441:88 190.11227:59 190.14177:88	59.04864:83 77.03775:150 91.05307:102 105.06846:83 119.08303:93	13	626	841	643	644	572	643	660	510	574	657	690	639	580	533	611	9	664	795	643	655	689	681	580	558	686	1106	484	654	667	639	611	656	10	785	820	692	556	693	573	453	668	479	623
4.687	188.127	[M+H]+	15.06	188.12723:1465 188.16203:35 188.55791:12 188.94860:12 188.99631:30 189.05819:105 189.09182:36 189.13106:150 189.16051:33 189.24613:18 189.49019:18 189.59074:18 190.03479:17 190.07079:3099 190.10648:58 190.12535:12 190.13261:24 190.14779:30	41.03826:81 59.04929:48 84.04371:1633 96.04336:73 102.05361:206	48	53	48	60	60	61	46	42	646	83	41	55	41	52	306	43	38	38	35	40	67	970	71	39	52	60	43	27	301	118	38	42	46	38	50	29	100	44	52	59	50	45	756	65
4.058	188.128	[M+H]+	30.48	188.12791:1739 188.16657:23 189.01296:18 189.08959:24 189.12464:439 189.15996:61 190.03876:30 190.07131:45 190.10754:67 190.12786:63 190.14155:30 190.15521:12	46.06645:90 84.08068:118 124.10996:77	61	840	37	742	758	470	566	738	60	1055	520	366	747	431	65	520	40	772	38	1508	799	69	1070	438	715	1515	266	331	53	386	895	240	233	35	803	36	1263	1006	745	1074	894	1044	65	444
1.846	188.175	[M+H]+	17.78	188.17474:1380 189.03839:407 189.09078:204 189.13499:820 189.15872:448 189.18004:204 190.07149:335	41.03889:922 43.01771:714 55.01784:922 57.03399:517 60.08058:4512 68.04901:6406 71.01358:76 73.02780:365 81.03306:605 95.06032:71810 96.06307:3653 97.02807:830 99.04367:465 100.07489:134 101.02301:935 115.03907:487 127.03869:1599	16	647	31	533	810	371	406	693	682	429	1067	531	284	621	503	503	25	606	34	246	276	596	412	273	771	788	541	417	814	1224	642	302	627	15	706	17	1173	921	824	535	627	973	1129	1392
1.548	189.096	[M+H]+	96.38	189.09587:11480 190.07658:250 190.09734:2048 190.98514:188 191.02233:443 191.05590:187 191.09425:1784 191.13769:313	40.97010:365 44.96112:20 66.01815:380 68.98185:3344 80.95047:104 82.99635:160 84.95958:5935 86.99311:2203 88.95199:193 96.98666:397 108.96172:4205 110.95909:1677 111.96079:406 114.98469:70 126.97214:544 138.97232:834	58	8451	79	9337	7674	6100	7515	6604	14042	5312	7924	7973	5928	7188	12226	4870	62	6288	153	5509	7548	12896	4827	5136	7116	8124	5903	5919	9348	5726	6519	4428	5787	32	5419	53	4798	6054	5729	5900	4757	4454	7993	4096
8.74	189.127	[M+H-2H2O]+	19.81	189.12688:2275 190.08929:42 190.10700:104 190.13069:549 191.06902:147 191.10432:62 191.14259:587 191.16364:62 191.18090:42	79.05333:39 91.05427:189 107.08466:12 118.06380:1258 146.06000:1176	28	1005	32	1719	579	772	921	317	1682	157	441	2266	261	656	1493	635	13	948	31	570	620	2242	209	1102	1733	2002	1692	2064	1001	1823	490	1507	1812	62	1074	37	539	1341	766	1187	1905	494	1431	917
1.727	189.159	[M+H]+	135.66	189.15935:38589 189.55068:103 189.57946:103 189.83648:69 189.90591:103 190.07059:311 190.09055:69 190.10898:69 190.16274:3507 190.28329:103 190.55790:69 190.61703:69 190.63351:69 191.06638:137 191.08304:69 191.09913:69 191.11840:103 191.13681:204 191.16395:229	45.03353:139 54.04196:152 61.02839:1047 71.04852:199 73.02815:926 81.03296:132 84.08055:6225 84.77299:32 86.03115:190 86.55675:26 87.04346:135 91.03826:418 97.02807:48 99.04380:376 103.03823:142 109.07520:1757 110.08406:2261 111.08855:226 130.08582:737 139.08562:267	40	12154	17	10802	5787	8324	6524	10017	7483	11253	24040	12843	13684	21510	6550	13799	42	11373	21	13577	8005	9459	9460	6792	14790	15971	9086	6481	21052	10383	18775	13827	4296	20	13020	23	18105	14433	16652	8895	9522	13127	11174	23643
8.861	190.05	[M+H]+	20.05	190.04988:4331 190.07754:74 191.03309:187 191.05229:701 191.07010:150 191.08720:112 191.10213:75 191.14443:150 191.16620:75 192.04287:75 192.07776:150 192.13960:150	55.01821:12 89.03842:252 100.03907:35 116.04834:386 130.06258:14 144.04376:1858	0	1814	3	2585	1087	1279	1341	975	2205	701	3334	1422	2034	3045	1240	2136	8	1726	6	1214	844	1310	1680	1158	2073	1605	1091	1180	1835	3174	3609	1466	1139	3	2015	4	1739	2566	1586	1681	1060	1676	1721	2073
4.397	190.071	[M+H]+	20.22	190.07045:3067 190.14076:30 191.00307:30 191.07322:240 191.10460:30 191.13413:32 191.16427:45 191.17925:35 191.98298:12 192.08260:90 192.10120:24 192.11874:48 192.13879:30	84.04332:277 96.04506:115 102.05484:140 130.04935:127	26	1707	25	1887	510	1678	1575	1485	44	3565	3189	1499	4313	1651	54	2739	12	1793	23	1057	884	47	1247	738	1083	602	993	677	97	1049	1988	1424	1412	19	1773	23	1331	1785	1062	949	1102	1778	50	2660
4.655	190.071	[M+H]+	23.63	190.07086:3332 190.08908:317 190.10622:78 190.12696:30 190.14122:32 190.17980:12 190.99663:30 191.05134:18 191.07374:252 191.10381:30 191.12514:37 191.14243:47 191.16449:30 191.97634:12 192.08336:87 192.10984:18 192.13052:24 192.15888:18	84.04396:1633 102.05401:206 130.04904:329	18	104	24	75	65	76	113	119	1537	219	277	127	266	89	1701	160	17	110	10	71	95	448	120	29	81	96	78	62	895	66	115	30	73	20	150	20	84	125	64	86	59	57	1217	139
1.775	190.072	[M+H]+	20.67	190.06951:760 190.16098:782 191.06521:390 192.08667:608	43.01783:3344 45.03367:2488 55.01767:2708 57.03354:5519 61.02830:3909 68.04926:114 69.03357:16982 70.03609:1009 71.04989:1132 73.02831:2500 75.04360:181 81.03348:4043 83.04884:2967 84.08046:2612 85.02850:40434 85.79267:78 86.03194:1924 86.38965:44 87.04366:1924 88.04713:240 91.03796:923 97.02804:5040 99.04396:3464 101.02320:1630 103.03946:745 109.02838:1474 115.03867:1206 123.09107:168 127.03885:…	21	502	41	436	348	662	482	453	435	836	544	260	676	510	336	519	17	446	45	888	887	561	1377	637	611	480	469	288	433	694	726	1083	362	17	597	42	504	358	520	387	321	476	483	365
8.806	190.085	[M+Na]+	18.01	190.08520:2571 190.14237:52 191.09055:529 191.14141:253 192.08693:69 192.12039:69 192.13811:145	79.05199:96 95.08561:83 116.05435:89	27	417	29	422	239	676	648	171	468	537	110	229	205	114	237	74	28	417	25	1634	1009	346	490	860	344	398	413	210	130	141	43	218	170	28	489	19	346	211	328	325	326	796	317	86
2.474	190.106	[M+H]+	36.32	190.10643:1420 191.11079:377 192.04840:282 192.12259:188	45.03327:70 60.08188:80 79.02032:236 84.08004:139 114.09010:235 126.08986:191	50	503	55	310	294	559	613	386	128	745	727	343	1259	385	292	582	35	584	43	928	1153	288	1043	656	512	432	359	296	628	491	620	552	307	40	551	39	487	588	671	363	314	453	307	497
8.206	190.143	[M+H]+	30.63	190.14299:2139 191.03369:43 191.06945:32 191.08764:54 191.10508:43 191.12452:67 191.14578:580 192.06465:32 192.10016:133 192.12260:43 192.14063:67	46.06509:417 70.06486:158 77.03624:134 91.05316:108 114.05412:102 121.06315:148 140.10654:198	77	162	80	138	68	105	151	130	82	232	716	89	1124	306	80	245	83	162	41	225	107	56	130	57	90	78	88	67	126	57	355	84	84	81	176	37	128	63	163	80	61	147	70	140
1.631	190.911	[M+Na]+	64.59	190.91115:1767 190.99871:136 191.05791:135 191.08296:387 191.13903:203 191.24125:203 191.38245:203 192.51370:203 192.55935:136 192.68604:136 192.90892:469 192.93661:135 192.96001:136	38.85075:11 38.96301:2632 39.63456:11 40.96072:226 41.27166:11 72.08286:168 86.99065:72 91.05074:54 122.92523:89	10	2740	12	2282	3088	4439	2852	2817	936	2794	3560	901	1993	2686	1690	3702	12	2854	0	3722	2381	1308	7047	3498	1797	1576	2442	2012	2045	1148	2777	3248	1679	12	2712	12	5886	5689	3451	2048	2170	2990	4806	3336
10.241	191.07	[M+H]+	16.82	191.06960:3145 191.10722:59 191.12469:59 191.14175:310 192.07271:392 192.08729:99 192.12337:79 192.14028:155 193.04723:40 193.07988:99 193.12133:201 193.14325:441 193.15737:220	46.06447:96 81.06810:102 91.05328:168 100.03776:96 107.04822:83 119.04779:105 135.04450:121	17	770	15	481	394	998	729	1588	1009	952	1506	324	260	866	307	1062	12	885	13	2116	508	445	829	387	610	402	347	277	1058	482	1517	409	262	14	707	26	1118	513	1172	362	501	900	499	1005
1.558	191.094	[M+H]+	15.71	191.09857:3438 191.14000:1987 191.16650:182 192.02810:121 192.09622:121 192.14139:182 193.05598:121	40.97067:318 68.98193:2242 83.03409:163 84.95959:4512 86.99250:1218 96.98881:272 108.96179:3956 110.96061:1738 111.96064:373 125.93922:76 138.97141:635	52	1175	43	1540	1173	1028	1104	1002	2893	864	1389	1169	979	1387	1884	911	50	1564	57	941	1678	1901	728	899	1284	1492	872	989	1594	1144	1079	662	1019	30	849	41	845	860	1059	1244	811	781	1164	531
12.706	191.127	[M+H]+	40.23	191.12743:4489 191.16034:146 191.18309:23 192.09386:34 192.12943:1240 192.17400:45 193.07934:56 193.12123:364 193.14193:369	72.04354:159	96	4057	5058	4280	4227	4081	4091	4022	4945	4128	4085	3686	3829	3864	4782	3884	162	3563	3963	3520	3526	4845	3479	3656	3746	3373	3933	3476	4576	3210	3477	3242	3243	109	3240	4838	3194	2896	3422	3184	3202	3230	4153	3190
1.573	191.137	[M+H]+	16.68	191.13979:2801 192.07881:135 192.14334:336 193.03268:135 193.05414:135 193.14544:135	68.98210:2353 72.08064:189 84.95986:4555 86.99277:1122 108.96192:3998 110.95905:1856 111.95905:316 126.97038:361 138.97166:671	52	1134	29	586	575	529	599	929	562	668	1954	1253	990	2338	952	1552	23	1179	30	543	171	1337	412	812	1341	1158	1703	1043	1915	2361	800	1894	1537	29	1425	37	1437	565	2073	266	1243	1243	1132	1728
7.393	191.138	[M+H]+	17.34	191.13792:2117 191.17883:30 192.05807:12 192.06627:12 192.08739:56 192.10228:18 192.12224:40 192.14119:208 193.04896:12 193.07111:64 193.09562:56 193.12209:103 193.14269:262 193.19263:18	46.06537:382 79.05272:92 86.05937:371	43	194	33	285	286	202	261	303	1958	324	268	248	180	206	1640	189	67	281	41	251	385	2160	271	370	443	447	179	298	1520	169	105	480	168	31	272	31	273	260	314	400	300	222	1147	200
7.134	191.139	[M+H]+	15.45	191.13830:1270 191.16599:33 191.17980:12 192.08501:68 192.12284:30 192.14084:133 192.17012:18 193.06989:126 193.08517:12 193.10072:30 193.12280:36 193.14324:277	79.05462:77	107	1216	37	2093	1530	1186	1147	1347	96	1476	1177	1552	1211	1474	129	1116	53	1374	27	1642	1557	98	1290	1836	1882	2210	1142	1611	145	921	634	2783	1084	26	1450	29	1380	1350	1571	2238	1907	1120	90	1228
9.208	191.14	[M-H2O+H]+	30.64	191.14222:3666 193.07088:2327 193.15545:1346	79.05388:183 93.06920:186 107.08456:278 121.10073:92	29	2169	16	3737	2717	2144	2810	2038	3462	1210	1123	3464	567	1092	2704	716	22	3121	23	1776	3580	3762	2302	2824	4951	3738	2960	2882	1140	1854	1696	2442	2591	22	2387	17	1472	3660	2237	7589	4138	1506	2966	1042
11.221	191.141	[M+H]+	20.13	191.14246:3273 191.17577:162 192.14527:345 193.05018:131 193.08732:223 193.12232:267 193.14405:910 193.15715:905 193.19493:65	81.06858:125 93.06860:118 105.06850:96 123.07973:90	24	634	10	426	340	263	297	265	519	129	297	1425	135	467	776	411	26	569	12	191	251	592	131	234	451	704	2243	1638	695	1378	332	682	1021	13	527	30	257	700	340	640	620	276	508	867
8.984	191.142	[M+Na]+	23.78	191.14218:2404 192.14306:352 193.06923:352 193.08534:282 193.12159:211 193.14332:352 193.15764:537	81.07014:80 107.08510:118 135.04302:77	25	614	20	1265	1886	404	681	1507	736	569	204	1047	312	396	710	252	10	726	22	312	1718	1035	486	514	1001	1117	1151	1107	491	636	176	903	800	20	679	20	409	955	505	1925	1164	325	954	456
9.884	191.143	[M-H2O+H]+	59.3	191.14235:7320 191.17693:116 192.06626:117 192.10308:156 192.14576:661 193.04773:117 193.08519:253 193.12245:737 193.15599:610	79.05314:134 91.05363:136 105.06969:133 121.10061:80	55	5301	35	6479	2005	3679	4870	818	7998	553	2926	10060	2398	5022	7948	3341	9	5083	49	3590	1738	10162	485	5915	6740	9476	9246	10020	4874	8430	2806	7018	9370	19	5887	32	3716	6927	5104	4397	9904	2916	6295	6117
10.302	191.143	[M-H2O+H]+	13.94	191.14159:2637 192.07898:59 192.10136:59 192.14477:415 193.04870:118 193.08470:907 193.12024:147 193.14252:607 193.15728:2187	70.06353:64 79.05348:149 93.06945:118 105.06948:192 118.03974:99 121.10099:99 133.10064:161	0	1469	5	1321	686	930	1057	391	1710	319	1539	1784	873	1209	1246	881	17	1194	33	944	519	2144	321	1011	1474	2231	1432	2146	1429	1861	1170	973	1477	24	1495	14	1088	2508	1376	1745	2625	1304	2258	1440
8.131	191.143	[M-H2O+H]+	18.73	191.14297:2468 191.16291:77 192.07276:46 192.10163:282 192.14431:221 193.04949:62 193.07129:77 193.08494:79 193.10604:46 193.12234:149 193.14339:316 193.15776:611	79.05346:118 91.05473:115 107.04898:96 119.08512:102 136.04503:99	25	954	22	1002	963	721	691	615	1162	590	509	1146	463	793	1509	679	22	916	14	550	1259	1156	604	814	1101	1191	1196	1030	860	1041	399	1160	1039	18	878	17	698	1055	720	1504	1062	620	866	673
12.048	191.163	[M+H]+	22.6	191.16377:1675 192.08976:34 192.13699:90 192.16571:185 193.04728:17 193.09316:34 193.12311:43 193.14395:449 193.16742:207	41.03901:106 67.05339:105 81.06924:102	317	1101	1230	874	990	913	1023	1028	1257	1074	895	998	846	935	1248	1115	203	1290	1094	923	960	1098	830	865	940	1089	974	1000	1158	872	1068	981	913	221	1009	1565	856	999	857	1077	964	1049	1113	1037
2.317	192.049	[M+H]+	15.34	192.04865:2493 192.08547:1461 193.05008:267 193.06937:891 193.08987:200 193.14207:200	79.05369:86 85.02785:109 111.04526:64	3	895	0	831	569	752	776	650	995	919	682	690	855	669	861	677	0	792	0	920	872	839	686	772	693	732	602	480	576	762	424	1225	701	3	700	0	892	801	639	1004	723	990	602	576
2.325	192.086	[M+H]+	36.79	192.08608:3472 193.03435:295 193.06993:2228 193.09006:368 194.07387:221	67.05587:99	48	2398	30	1351	1017	2617	2262	1760	1568	2196	4458	1856	6433	2984	2818	2978	46	2560	53	3165	1127	2012	2104	2037	1513	1899	2111	1410	3430	2515	4054	1983	1228	45	2332	34	2716	2207	2523	1241	1292	2572	2294	3218
1.898	192.086	[M+H]+	21.4	192.08628:1560 192.17740:97 192.48236:1832 192.57223:64 192.66968:97 192.74352:97 192.90770:97 192.92604:161 192.94432:96 192.95209:64 193.02060:127 193.03814:110 193.07049:556081 193.20258:97 193.30116:96 193.31466:161 193.35837:64 193.38473:64 193.40358:129 193.44918:64 193.47357:129 193.48015:161 193.52575:163 193.55554:96 193.58105:64 193.59501:129 193.61372:64 193.64688:161 193.66116:96 193.…	41.03884:2220 55.05427:2001 65.03813:1859 67.05379:1855 69.03341:2870 77.03874:2482 82.06495:225 83.04895:8998 84.05121:880 87.00794:477 93.03328:1622 97.02788:939 100.07601:112 101.05852:220 105.04249:204 111.04360:5059 121.02802:806 129.05421:572 147.06467:145	40	1126	42	1186	1390	1178	1102	1030	1252	986	1307	1214	1237	1438	1359	1136	40	1093	41	1462	1441	1504	1520	1251	1282	1562	948	1134	1134	895	1266	1156	983	49	1518	67	1298	1246	970	1359	1151	1249	1303	1278
9.959	192.102	[M+H]+	24.94	192.10136:3157 192.13815:129 193.04907:65 193.06663:65 193.08456:316 193.10403:460 193.12150:1242 193.13978:537 193.15712:373 194.11842:834 194.13959:97 194.15863:130	67.05308:102 79.05276:134 91.05383:167 105.06998:124 121.06378:176 133.06259:89 133.09829:89	26	1872	41	1524	1284	702	838	1481	1567	572	2399	2285	1362	2030	2753	2883	12	1591	15	550	1635	1392	1607	1011	1601	1507	2196	1233	2793	1519	1360	1923	2420	19	1677	30	1877	1736	1597	1598	1645	1621	1503	2528
13.571	192.137	[M+H]+	21.16	192.13744:1943 192.17316:19 193.06451:28 193.08541:38 193.10299:38 193.11999:37 193.14190:655 194.06981:19 194.11678:548 194.14464:136 194.17295:19	55.01664:77 91.05339:146 119.04867:217	133	1430	1161	1087	1013	1343	1115	1122	1291	1151	1085	1070	1078	1285	1554	1414	111	1486	1243	1242	1074	2189	1246	1187	1570	1981	1874	1907	2186	2091	2458	1270	1705	150	1596	1647	1966	2236	1818	2024	1598	1316	1785	1528
8.339	192.138	[M+H]+	46.34	192.13767:4786 192.64089:28 193.05474:28 193.06895:41 193.08593:41 193.09803:27 193.12224:145 193.14189:1807 194.08205:41 194.11761:319 194.14519:183	59.04814:128 79.05422:223 105.06929:350	246	3180	4381	3282	2938	3145	2826	3044	3887	2783	2680	3082	2615	3185	3938	2875	116	2736	4242	3005	2875	4001	2758	3278	2955	3005	2864	3042	4016	3027	2991	3042	2454	92	3068	5614	3187	3061	3289	2871	2771	3575	3885	2829
1.929	192.483	[M+H]+	414.97	192.48135:5133 192.50201:1611 192.52006:397 193.07070:925386 193.29829:265 193.48284:397 193.61081:265 193.65168:265 193.67920:265 193.73498:397 193.74950:530 193.80215:530 193.83639:662 193.86407:397 193.88641:397 193.90076:714 193.91614:662 193.95486:265 193.97757:397 193.99315:397 194.05168:257 194.07352:62957 194.11184:396 194.13566:397 194.19516:530 194.28878:397 194.33250:265 194.34816:265 …	41.03911:3555 43.01797:1098 55.05448:3095 57.03334:296 65.03869:2818 67.05428:3096 69.03359:3952 70.06498:185 73.02883:64 77.03873:5039 82.06485:486 83.04918:16299 83.51384:47 84.05180:907 87.00716:636 93.03280:2718 97.02782:676 98.05943:82 100.07634:169 111.04417:8228 114.05391:90 115.03878:81 117.05451:287 121.02764:1403 129.05411:782 141.10246:109 144.06560:98 147.06558:220	0	1480	0	1319	1251	1238	1782	1592	1406	2633	1789	1574	2452	1983	2498	1822	0	1655	0	2741	1368	1644	2422	1490	1493	1890	2315	2091	2219	2228	2457	2071	1346	0	1968	0	1603	1539	1946	1758	1103	1767	2058	2513
[truncated: 8,811 more rows]
[truncated: 9 more columns]
