# Supplementary material for: Comparative Metabolomic Profiling of Resistant and Susceptible Coffea arabica Accessions to Bacterial Pathogen Infection
Source: Plants (Basel). 2026 Jan 9;15(2):216. doi: 10.3390/plants15020216 (PMC12844768; doi:10.3390/plants15020216)
Supplement: Supplementary file 1 [file plants-15-00216-s001.zip › Table S5.xlsx]

## Sheet: Legend
Supplemental Table. Untargeted metabolomic LC-MS/MS dataset acquired from Coffea leaves.
Table	Description	Extraction Method	Acquisition Type	Chromatography Type	Ion Mode
S5	Manual data curation and amalgamation of data acquired by LC-MS/MS.	Chloroform/Methanol/Water	LC-MS/MS	All	All
Abbreviations	Full Name
R-None	Resistant leaves that underwent no treatment to avoid potential wounding from the infiltration process
R-Mock	Resistant leaves infiltrated with sterile distilled water
R-Pcg IBSBF	Resistant leaves infected by Pseudomonas coronafaciens pv. garcae (Pcg)
S-None	Susceptible leaves that underwent no treatment to avoid potential wounding from the infiltration process
S-Mock	Susceptible leaves infiltrated with sterile distilled water
S-Pcg IBSBF	Susceptible leaves infected by Pseudomonas coronafaciens pv. garcae (Pcg)
QC	Quality Control
IS	Internal Standard
S/N	Signal-to-noise
RT or Rt	Retention time
Mz	Mass-to-charge
HC or HILIC	Hydrophilic interaction liquid chromatography
RP	Reverse phase chromatography
Column Name	Description
Average Rt (min)	Average retention time
Adduct type	Complex formed during ionization to produce mass-to-charge value
Acquisition type	Column and polarity used for LC-MS/MS analysis
Metabolite name	Name of annotated metabolite
Formula	Chemical formula of annotated metabolite
Database	MS-FINDER spectral libraries that matched to the experimental spectra
Ontology	General compound class of the annotated metabolite
Total score	Retention time and/or spectral similarity to the reference spectrum. LC-MS/MS values range between 0-10. Higher values have higher spectral matching.
INCHIKEY	International chemical identifier of the identified metabolite
SMILES	String of molecular structure of the identified metabolite
S/N average	Average signal-to-noise for aligned feature, calculated by dividing the intensity by the root mean square of the noise
MS1 isotopic spectrum	Spectrum of precursor ions. Peaks are represented as A:B - "A" represents mass-to-charge and "B" represents intensity of ion
MS/MS spectrum	Spectrum of product ions from selected precursor ion. Peaks are represented as A:B - "A" represents mass-to-charge and "B" represents intensity of ion

## Sheet: Table S5
Table S5. Manual data curation and amalgamation of data acquired by LC-MS/MS. The curation was performed regardless of the annotation obtained using MS-DIAL 5. Features with standard ratio (SR) and blank ratio values above 0.15, signal-to-noise ratio (S/N) below 10, RSD exceeding 100% within any individual biological sample group, and RSD greater than 25% in each of the six biological sample grou…
							Peak intensity
Average Rt(min)	Average Mz	Acquisition type	Adduct type	S/N average	MS1 isotopic spectrum	MS/MS spectrum	Blank-1	QC-1	IS-1	R-None-1	R-None-2	R-None-3	R-None-4	R-None-5	R-None-6	R-None-7	S-None-1	S-None-2	S-None-3	S-None-4	S-None-5	S-None-6	Blank-2	QC-2	IS-2	R-Mock-1	R-Mock-2	R-Mock-3	R-Mock-4	R-Mock-5	R-Mock-6	R-Mock-7	S-Mock-1	S-Mock-2	S-Mock-3	S-Mock-4	S-Mock-5	S-Mock-6	S-Mock-7	Blank-3	QC-3	IS-3	R-Pcg IBSBF-1	R-Pcg IBSBF-2	R-Pcg IBSBF-3	R-Pcg IBSBF-4	R-Pcg IBSBF-5	R-Pcg IBSBF-6	R-Pcg IBSBF-7
5.706	586.11	HILIC-	[M-H]-	10	586.11013:3422 586.14649:253 586.19389:616 586.22368:152 586.29696:152 586.69571:203 586.98023:203 587.03520:838 587.07932:336 587.10349:476 587.13613:672 587.18620:574 587.23351:101 587.27019:203 587.29998:339 587.70567:152 588.03808:324 588.07282:203 588.13873:1129 588.16958:563	191.01784:108 287.05582:102 317.06741:112 455.12090:86	36	688	20	1097	267	288	500	203	369	282	472	403	183	542	333	414	22	372	8	258	226	483	406	332	492	595	314	570	349	445	590	192	557	33	462	22	594	781	817	215	635	354	838
1.488	179.07	HILIC-	[M-H]-	10	179.07063:3233 179.10573:128 179.99747:129 180.00716:86 180.03481:376 180.07105:426 180.98990:312 181.01275:316 181.04993:536 181.07299:172 181.08972:86 181.12303:339	57.03408:173 83.05892:1485 95.04825:83 105.03296:29 116.04978:187 122.03658:413 123.04409:1202 128.05064:570 134.03578:579 137.02347:1157 139.11211:2258 147.04358:80 151.03905:791 162.83827:124 165.00273:104 177.05391:71	9	699	43	675	797	784	880	441	586	573	1143	389	940	889	580	1156	16	848	0	1456	940	664	901	525	675	524	588	520	723	480	1467	543	1038	52	738	45	1011	760	971	731	685	1106	646
5.137	482.135	HILIC-	[M-H]-	10	482.13453:1747 482.18839:197 483.00270:1289 483.03898:795 483.08076:458 483.10628:260 483.14013:348 483.19653:198 483.22454:99 484.03162:198 484.07412:99 484.09380:148 484.12362:247 484.14299:148	135.04574:132 191.05577:134 273.07643:206 282.99995:64 305.01003:64 345.00908:80	7	565	8	253	350	372	277	508	186	155	805	616	449	748	822	945	16	669	8	96	269	265	315	242	284	270	635	1030	879	459	1235	733	700	17	535	19	320	356	304	498	383	230	258
1.904	519.088	HILIC-	[M-H]-	10.07	519.08963:2701 519.13375:898 519.17759:297 519.19828:297 519.21976:198 519.27736:198 519.33497:198 519.82354:298 520.00448:297 520.02674:297 520.05963:297 520.09354:980 520.12721:5109 520.15703:396 520.99992:542 521.03111:1017 521.09578:1040 521.13454:587 521.17262:538	137.02571:114 165.05354:140 217.01369:146 271.09665:181 332.99948:26 341.06696:1374 451.10355:727 473.08374:149 517.11682:53	14	1166	46	1118	1380	993	875	1492	2529	528	800	1116	246	1404	2226	1094	81	1114	21	289	859	2508	888	918	1422	1428	1425	1835	2160	1033	1196	663	864	40	1005	66	1243	1605	1242	1299	1339	1010	2076
1.594	793.206	HILIC-	[M+FA-H]-	10.08	793.20618:3216 793.24696:597 793.28175:797 793.43354:399 794.09640:399 794.20424:1985 794.27675:797 795.04022:598 795.07543:797 795.13144:597 795.19814:995 795.22773:1069 795.24527:597 795.28447:1335	301.11163:52 383.18375:133 397.20499:369 439.10812:1635	13	359	37	399	477	382	445	289	401	340	234	380	160	347	543	268	36	479	63	1432	259	692	721	988	525	389	280	260	376	258	250	613	287	40	368	24	610	458	535	504	527	430	542
6.043	807.142	HILIC-	[M-H]-	10.08	807.14166:2544 807.20389:1192 808.11615:596 808.14794:1490 809.04379:596 809.06838:894 809.13253:596	421.07750:179 641.14629:86 803.18207:155	17	1040	28	555	1132	354	549	598	586	97	983	890	66	957	875	1258	43	638	25	93	422	836	616	315	869	906	845	1272	1150	878	1301	396	883	3	1131	71	788	1093	972	937	1049	1011	1235
1.581	263.097	HILIC-	[M-H]-	10.09	263.09684:5511 263.16765:170 264.01929:170 264.04668:170 264.05809:425 264.09255:425 264.98827:507 265.01181:501 265.03374:596 265.07106:830 265.11074:254 265.14775:2281	57.03393:103 61.98730:226 63.02346:318 68.99421:102 79.95647:768 85.02833:187 93.03396:504 95.01380:119 100.93058:57 104.99269:128 107.01320:2635 108.99092:148 109.02802:1497 121.02841:2026 125.02397:612 127.00051:116 127.05033:46 128.99515:224 132.98991:143 134.03642:219 135.04430:805 139.03940:105 140.99480:76 142.06538:319 144.04567:230 147.04591:69 149.02396:629 151.00323:10803 154.99179:187 …	10	930	33	873	956	666	729	774	727	621	2107	647	591	809	961	1502	12	794	20	585	1224	939	1045	785	795	890	462	567	791	696	1143	1014	486	36	878	17	983	959	932	1185	963	669	768
8.977	603.032	HILIC-	[M-H]-	10.11	603.02997:3388 603.16600:317 603.89401:142 604.03166:1676 604.17154:71 604.92998:71 604.96107:71 605.02956:1700 605.09635:106	272.95644:526 386.93496:211	234	2208	285	2139	1230	1383	1542	1255	1992	663	2297	1443	1164	1810	1612	2011	263	2022	165	1336	1273	2748	1358	1488	2040	2430	1510	1659	1932	1806	2227	1325	1580	269	1730	252	1994	2027	1982	1734	2448	1817	2074
7.552	277.054	HILIC-	[M+FA-H]-	10.12	277.05479:1716 277.08118:485 277.11142:1631 277.31963:127 278.01820:126 278.03736:190 278.05858:384 278.08689:590 278.12142:728 278.99434:358 279.01235:410 279.03107:895 279.04641:340 279.07144:1656 279.09469:361 279.12538:253	59.01341:330 71.01334:81 78.95830:401 80.96539:302 83.04914:48 85.02914:5 87.00886:333 89.02376:326 93.03367:127 96.95935:307 98.02362:27 99.00719:278 100.93254:437 102.05494:3 104.03456:254 109.02755:274 111.00591:143 114.01916:136 115.00368:194 116.99518:111 121.01047:7 125.02393:211 128.03696:1254 129.01881:212 133.01369:85 135.02895:641 139.00177:66 139.95708:43 140.99493:116 146.04456:18 147…	13	1220	30	828	898	1465	1322	1154	832	1027	757	846	1056	1117	1030	843	21	964	40	1090	1097	953	1317	1081	1109	1355	1090	686	723	879	1223	940	541	23	886	41	1174	673	948	780	613	854	768
7.716	633.071	HILIC-	[M-H]-	10.14	633.07677:3817 633.18674:438 634.08028:1310 634.18922:547 635.01988:437 635.07743:1211 635.11546:437	553.11532:112 633.07439:73	0	1247	48	1196	952	1769	1436	1007	739	751	1226	732	780	861	662	1283	0	1097	135	1743	616	1350	820	1190	1145	1085	100	1027	620	1622	1274	845	1140	0	1380	299	1402	1822	1317	1001	1244	2085	1312
1.931	663.136	HILIC-	[M-H]-	10.14	663.13199:2720 663.17367:1004 663.23496:4573 663.30195:3510 663.35740:517 664.05805:518 664.08300:259 664.14172:1116 664.17095:647 664.23588:1699 664.30424:1605 665.02675:388 665.05954:647 665.09899:388 665.14300:1458 665.18648:705 665.21697:646	191.05733:91 207.01366:112 287.05450:238 341.06409:1071 413.20004:30 451.09659:150 627.17920:106 652.17474:93 657.16376:122 661.23029:586	20	933	45	500	734	261	376	842	298	202	1413	506	112	1309	724	757	6	698	27	191	255	803	444	87	596	728	966	909	793	921	915	416	958	37	784	64	872	860	543	407	897	556	956
1.653	377.043	HILIC-	[M-H]-	10.16	377.04237:5052 377.08600:223 377.13024:281 377.16135:358 377.19608:621 377.23477:112 378.01102:281 378.04536:1198 378.07549:169 378.17312:113 378.20316:113 379.00094:796 379.03907:2210 379.07848:280 379.11732:225 379.13956:169	96.95952:1523 123.04456:134 135.04373:46 156.98973:16 175.03844:20 177.01897:153 189.01633:58 191.03377:126 200.99464:75 213.01147:22 219.02959:58 245.04222:69 257.00656:33 268.98239:8 273.01736:17 285.04242:548 302.99280:48 310.99460:41 319.19171:1347 329.06528:356 341.06622:85 365.16287:1858	12	1717	0	1489	1627	1948	2668	2928	1852	1307	1303	1418	1121	1168	1866	1575	0	1368	181	1494	1798	1182	1527	1989	1126	1133	1424	873	1690	1568	1505	1412	1068	145	1279	116	2031	1445	1347	884	1357	2070	1283
7.516	277.081	HILIC-	[M-H]-	10.18	277.08131:2511 277.10781:118 277.76465:119 278.00744:119 278.03542:158 278.05665:303 278.08546:384 278.12513:472 278.95312:119 278.98415:158 279.01375:227 279.05102:1172 279.07082:232 279.09828:1107	59.01361:111 75.00818:496 79.95714:176 83.01381:57 98.02323:310 99.00647:138 101.02272:13 102.05561:491 107.01183:3 109.03083:81 111.00573:405 116.99453:93 119.01061:5 128.03410:1739 129.05482:253 133.01344:227 135.02934:739 139.03777:39 144.03362:75 146.04428:307 149.02011:31 153.01881:75 165.03986:188 169.00954:82 171.00816:136 175.08548:18 179.01123:22 181.99348:6 195.00784:267 201.01062:28 20…	3	796	6	758	789	745	742	579	617	576	624	798	340	638	866	466	6	681	15	870	858	776	588	664	1838	843	824	685	640	1244	497	900	834	0	788	4	545	704	549	756	821	680	605
4.193	735.131	HILIC-	[M-H]-	10.2	735.12817:2619 735.17947:237 735.21901:355 736.01673:237 736.09102:355 736.13769:771 737.01510:355 737.04626:592 737.07209:591 737.10999:848 737.15380:1351 737.20163:714	284.02077:167 463.08605:118 648.34513:77	32	838	92	674	689	541	485	844	375	521	1499	671	579	1642	659	1012	11	839	25	732	590	500	585	505	1004	707	1220	717	676	1032	2080	749	835	101	847	0	1149	1180	1184	761	880	684	782
6.956	459.17	HILIC-	[M-H]-	10.2	459.16913:3667 459.23031:139 459.25036:233 459.54486:140 459.61654:341 459.65414:186 459.70232:93 460.03824:270 460.09784:613 460.13633:279 460.17498:907 460.22168:186 460.61408:333 460.62917:140 460.97694:93 461.02948:445 461.07091:1208 461.11981:427 461.17067:409 461.19799:250 461.22852:186	93.03470:99 161.02361:3 173.04541:249 179.03378:92 191.05588:1507 222.02399:63 239.07518:29 255.02097:86 279.10889:207 301.03464:96 331.03964:36 353.08661:54 376.03336:18 405.08170:20 449.14111:50	10	941	16	896	700	1855	1836	721	880	2179	1186	602	420	443	365	485	22	722	29	639	833	992	1083	909	502	468	564	707	1108	462	245	885	795	27	608	19	981	883	843	1172	384	1077	665
5.773	293.123	HILIC-	[M-H]-	10.21	293.12191:4713 293.17433:1224 294.02371:115 294.12610:235 294.17579:215 294.20057:77 294.54361:785 295.00907:886 295.04370:361 295.07887:153 295.12341:191	44.99742:121 68.99536:112 79.95656:150 93.03296:232 96.95784:211 104.99547:105 116.04953:253 121.02897:137 125.02325:130 128.04936:189 130.99148:118 133.02667:167 135.04351:174 142.06587:349 144.04433:247 149.02122:121 154.99199:185 158.05995:225 161.02328:159 164.99588:121 166.99086:130 171.00426:105 173.04098:137 179.03158:190 186.05512:154 188.99877:105 191.05429:245 193.01223:154 197.00241:99…	10	1379	13	1259	1746	1158	1181	1019	951	1036	1316	1709	1728	1390	1886	1205	21	1406	6	1255	1435	1027	1242	1163	1202	1193	1312	1960	1529	1401	2156	1639	1470	12	1410	22	1153	906	1208	1260	1205	861	1170
2.686	691.263	HILIC-	[M-H]-	10.23	691.26281:2073 691.29022:314 692.06376:471 692.10809:471 692.15906:471 692.18880:905 692.26423:471 693.01309:314 693.05885:1700 693.14439:1885 693.19644:627 693.24165:828 693.27702:1096	116.92807:96 491.02901:64 637.03992:89 677.28257:102	0	693	0	792	736	358	763	361	772	356	455	1157	397	860	1523	814	0	819	0	352	920	786	445	644	685	870	1349	1406	1358	1300	934	857	918	0	632	0	525	670	553	773	770	422	788
1.435	195.029	HILIC-	[M-H]-	10.25	195.02877:1494 195.06530:348 195.10610:76 195.14101:114 195.80944:621 196.00427:114 196.02710:363 196.06775:114 196.98530:236 197.00345:261 197.02105:152 197.03976:76 197.08801:114 197.11724:206	44.99822:116 65.00149:141 68.99532:114 77.01966:126 82.07013:223 92.99482:307 104.02591:459 108.02033:858 109.09246:2302 116.99463:19 120.01957:389 134.03590:755 145.02794:71 149.02313:223 153.08157:567 158.06313:76 162.83636:275 176.01140:202	75	846	134	677	948	709	685	741	570	888	951	1039	785	922	926	776	64	1013	163	766	1373	1177	1257	629	952	818	901	956	826	844	1609	765	828	109	993	80	755	867	1213	1425	1302	819	966
6.339	465.103	HILIC-	[M-H]-	10.28	465.10113:8331 465.13585:2219 465.19267:260 465.24322:347 465.26701:566 465.69325:174 466.02698:174 466.10542:2372 466.14049:1255 466.24804:174 466.26217:347 467.01592:347 467.04323:451 467.11977:2263 467.15310:5668 467.20729:346	71.01333:27 93.03180:36 101.02363:60 125.02376:79 149.04501:165 167.03456:175 179.03394:167 191.05576:1352 223.02370:645 237.03783:24 261.04004:205 273.07285:46 287.05585:107 303.05115:5995 333.06168:1242 345.06134:204 375.07074:102 391.19547:92 423.09213:585 435.10916:26 463.26138:34	36	1540	45	1885	1818	973	1438	1108	2390	616	1176	825	586	1326	2532	1355	11	1615	28	842	815	4296	1156	1732	1965	2446	1023	1960	2141	1637	1663	1345	1703	44	1605	27	1642	2575	1341	2256	2789	1262	2815
7.34	544.071	HILIC-	[M-H]-	10.29	544.07426:1028 544.10263:486 544.13712:1387 544.17843:158 544.21082:237 544.25741:549 544.64022:919 545.00311:237 545.02546:522 545.07790:646 545.11421:1174 545.14912:2882 545.19865:478 545.23122:237 545.26303:316 545.28521:237 545.65101:460 545.99759:158 546.02553:237 546.06776:316 546.08845:316 546.15515:1746	173.04520:64 191.05629:259 301.03588:83 367.10364:77 421.07645:107	38	597	96	415	319	292	381	390	225	218	588	638	760	386	866	1178	19	624	32	120	417	402	511	327	318	246	876	538	475	661	770	457	702	134	572	41	476	481	358	413	316	294	301
5.945	883.222	HILIC-	[M-H]-	10.32	883.22186:1964 883.27177:388 883.31517:592 883.38398:292 883.45057:195 883.71131:486 883.82213:195 884.05804:292 884.08785:292 884.14156:194 884.19089:389 884.23001:1328 884.29052:291 884.31112:389 884.34987:486 884.42728:292 884.46314:195 885.01769:194 885.05428:646 885.09666:656 885.16956:867 885.20643:388 885.23967:543 885.29190:550 885.33053:389	421.07640:159 575.12432:83 593.14907:155 711.13291:105 863.19308:129 883.23134:83	0	853	0	261	573	540	474	459	389	210	1078	1011	364	1100	1004	1119	0	637	9	281	257	1114	589	302	543	704	931	1333	670	1682	894	1083	1023	0	982	0	857	1118	422	889	632	615	720
6.732	521.01	HILIC-	[M-H]-	10.35	521.00803:2087 521.16016:119 521.18288:48 521.21467:72 521.83272:96 522.01135:553 522.15449:72 522.82656:189 523.00630:416	207.05838:131	0	1843	0	1554	1820	1357	1405	2328	1448	759	2102	1173	1159	2001	1341	1542	0	1369	114	819	1072	1326	1176	1113	1329	1079	1276	1090	1536	1119	1557	1083	1235	356	1283	0	1610	1092	1255	939	934	1201	1115
6.864	265.093	HILIC-	[M-H]-	10.37	265.09342:3389 265.11726:115 265.14127:115 266.01039:310 266.06646:420 266.09644:380 266.98710:173 267.00998:988 267.04275:115 267.07374:173 267.11217:173	43.01821:128 59.01318:118 71.01305:167 75.00763:131 87.00803:147 93.03359:156 99.00551:115 101.02265:118 103.03942:121 112.98426:167 115.00237:405 116.99684:165 119.03329:263 125.02236:150 128.03387:207 134.03530:181 140.99807:89 147.02885:194 149.05719:92 152.01789:83 158.06065:108 173.04516:89 178.02513:80 183.07538:124 191.05439:134 199.07216:99 204.06658:112 211.05904:123 216.99048:73 226.994…	13	1566	8	972	927	1293	1200	1295	1041	1449	2312	1690	1441	1836	1387	1412	14	1320	13	1056	849	984	1278	2487	799	1026	1574	1879	2028	1169	1532	1321	1875	18	1404	6	1223	2171	843	1170	991	1145	984
3.287	653.204	HILIC-	[M-H]-	10.38	653.20685:1185 653.27369:128 653.31250:170 653.70115:170 653.99826:85 654.05412:382 654.10393:213 654.16580:303 654.21245:314 654.24356:128 654.33268:85 654.37652:128 655.05176:798 655.13236:598 655.17033:303 655.19688:368 655.24709:213 655.27110:170	231.06759:77 365.17290:73 449.11118:64 469.22465:64 571.11847:64 649.19452:181	7	775	0	1110	638	1026	899	931	710	612	58	586	130	428	607	340	8	859	0	184	938	866	1132	1064	1064	884	507	833	99	737	155	636	521	11	696	9	1190	945	1098	817	1125	1072	1086
4.172	663.134	HILIC-	[M-H]-	10.4	663.13407:2256 663.18962:584 663.22488:325 663.24341:259 663.30113:3045 664.03777:196 664.06200:326 664.08849:260 664.13802:553 664.19596:260 664.23029:260 664.30435:1698 664.98519:260 665.05138:655 665.11058:364 665.16926:261 665.20195:261 665.24144:130	413.02200:64 464.08812:92 649.19731:118	7	549	31	344	335	303	190	133	274	395	956	497	250	1328	218	363	22	640	18	412	159	108	265	302	306	324	646	560	262	460	914	449	240	47	604	55	205	397	305	435	445	357	347
2.815	775.183	HILIC-	[M-H]-	10.4	775.18369:2521 775.25204:383 775.28594:512 775.32778:256 776.06251:384 776.08596:256 776.14003:384 776.15117:511 776.18135:896 776.33942:384 777.02912:384 777.06946:769 777.10264:739 777.13624:383 777.16448:961 777.19665:1132 777.22752:256 777.26961:384	289.07000:64 326.03363:64 449.14474:105 575.11404:134 759.18691:64 763.27040:77 775.19236:89	7	628	0	866	456	1050	959	607	404	448	321	991	163	609	1428	688	8	703	11	155	1548	615	912	1039	707	657	1532	834	912	1286	778	740	1390	7	715	31	624	709	518	575	422	684	732
1.991	601.095	HILIC-	[M-H]-	10.41	601.09989:7441 601.13214:2748 601.18958:3210 601.24101:3150 602.07494:894 602.12994:1192 602.19075:1568 602.25311:1192 603.07198:894 603.14906:894 603.19146:1192	135.04520:86 289.06941:207 325.17977:83 341.06454:102 445.02740:64 503.09407:80 597.20786:83	19	588	94	226	729	154	74	453	118	93	375	217	278	418	339	424	0	603	108	101	233	564	386	98	609	335	251	528	754	228	1392	0	338	75	19	93	406	785	801	556	2155	246	766
7.153	555.097	HILIC-	[M-H]-	10.41	555.09691:2152 555.13587:390 555.17582:198 555.20898:132 556.02806:198 556.09874:510 556.14062:330 556.16029:198 557.04745:659 557.07129:386 557.10396:364 557.20152:198	191.05549:121 421.07654:99	66	2934	48	2074	2132	1177	1226	1784	2322	839	2508	1979	352	1736	1911	2526	68	2282	20	187	2436	3093	1527	1400	1991	2078	749	2064	1891	1738	2472	1242	2146	31	2038	21	2581	2598	1507	2570	2640	1915	2872
1.355	187.076	HILIC-	[M-H]-	10.41	187.07607:4400 187.09578:385 187.13382:101 188.02843:1298 188.07870:425 188.99703:534 189.01607:186 189.03283:273 189.07873:101	57.97522:163 68.99457:39 99.00506:15 116.05038:293 131.06046:15 149.05952:82 162.02618:1772 172.05276:302	0	1051	0	1496	673	1234	1024	845	877	722	925	975	1310	1088	886	1743	0	978	0	650	999	816	1222	1239	1431	888	570	344	821	606	472	1770	580	10	1095	0	819	742	764	620	502	801	641
6.302	511.086	HILIC-	[M-H]-	10.42	511.08624:2080 511.11565:1828 511.14753:2073 511.19506:511 511.24340:402 511.62827:201 512.03732:301 512.09010:954 512.13968:839 512.20412:402 512.25179:402 512.62891:302 513.02634:736 513.05728:595 513.11348:1755 513.15586:501	85.02793:115 100.93243:99 120.01157:139 147.02895:139 163.03889:105 179.03634:118 191.05573:303 210.99647:73 243.06894:77 255.00662:64 267.06997:77 289.06895:86 301.03856:152 310.99769:73 327.01084:64 331.04483:89 342.01007:73 353.08768:64 402.00319:77 459.15061:96 495.12891:80 505.09664:124	0	793	73	423	1005	593	395	1091	998	370	721	1313	450	2227	1661	1198	56	1273	0	411	724	1076	841	541	1358	1131	1370	1114	1479	1077	1091	812	850	105	1671	0	1451	1086	2177	1671	1676	770	1593
3.268	881.218	HILIC-	[M-H]-	10.42	881.21762:1705 881.29459:305 881.36007:358 881.41958:403 881.48302:120 882.03142:120 882.07958:216 882.15521:80 882.22026:783 882.27763:483 882.35961:201 882.39925:80 883.06455:420 883.13172:299 883.16298:120 883.22275:496 883.31504:917	383.19021:120 463.14776:105 583.02801:64 877.37680:64 881.21826:89	0	621	0	820	610	768	945	446	618	293	125	82	105	190	196	167	11	563	0	131	679	685	1007	1474	557	501	170	224	139	206	138	237	192	12	528	7	903	834	736	824	768	1017	712
7.795	586.147	HILIC-	[M-H]-	10.44	586.14690:1894 587.01442:570 587.04263:557 587.07464:360 587.13329:1488 587.69776:145 588.02848:145 588.05916:289 588.10956:289 588.13376:481 588.25285:145	192.06116:145 301.03298:64	0	687	43	608	566	689	1048	565	676	687	742	743	678	579	865	936	5	805	16	1775	729	1192	1013	605	992	1207	964	623	713	578	635	1542	758	19	937	28	968	972	695	1319	567	868	764
7.343	397.076	HILIC-	[M-H]-	10.44	397.07610:1724 397.12505:408 397.18165:279 397.22142:140 398.04297:279 398.07791:450 398.10302:209 398.12385:140 398.15781:209 398.62218:140 399.00229:442 399.02149:676 399.04456:402 399.09007:4093 399.12706:278 399.14116:347 399.16321:279	44.99917:134 89.02353:229 108.02100:164 113.02442:205 135.04450:105 152.01042:143 155.03482:86 161.02202:140 173.04478:181 179.03517:198 191.05520:2305 223.08296:105 233.06505:92 249.06047:64 266.07700:73 295.09852:83 339.12486:73 355.12445:157 383.05736:73	15	1619	33	1591	1089	1774	2339	1303	1119	2573	1586	1252	1824	1420	1397	1781	40	1899	33	2115	2022	1696	2473	2004	1247	1460	1109	1552	1690	1732	1480	1578	1374	58	2404	18	2487	2086	1702	1585	1337	2070	1516
3.956	293.088	HILIC-	[M-H]-	10.44	293.08725:1923 293.12490:63 293.17621:484 294.00680:63 294.03261:220 294.09163:365 294.17916:157 294.95998:63 294.98084:126 295.00129:434 295.02890:228 295.06237:94 295.08096:643 295.10126:180 295.14037:126	44.99768:362 56.99737:462 72.99281:5458 74.99731:1028 79.95636:6462 89.02424:599 96.95950:9411 98.95570:355 116.04998:17886 117.05247:1296 128.05045:7444 130.06569:5948 137.02361:233 140.04851:244 142.06607:60931 143.06837:4920 158.06116:57116 158.88670:124 159.06371:5598 160.06976:367 179.01125:126 186.05589:21512 187.05978:2324 196.00725:868 202.04956:391 204.06677:110692 205.06927:11214 206.07…	7	1316	12	711	950	1105	1101	1170	718	1130	1747	1250	1499	1996	1235	2362	5	1292	11	1723	913	1281	2220	687	711	902	1452	918	1654	1444	2242	1162	925	14	1332	14	1384	1093	1044	1069	989	1755	869
2.696	821.223	HILIC-	[M-H]-	10.44	821.22349:3298 821.28444:253 821.36764:380 822.07744:380 822.11073:253 822.17433:379 822.21630:379 822.23671:746 823.01170:379 823.05604:829 823.10968:253 823.14279:379 823.19287:506 823.23889:632 823.31494:506	248.09229:131 449.09472:73 575.11688:166 738.15359:64 801.26548:64	0	205	8	119	161	83	83	56	143	42	161	313	157	627	666	488	0	270	0	76	74	263	124	39	196	255	843	692	612	827	625	418	536	15	275	0	140	107	101	131	254	170	207
3.459	1141.25	HILIC-	[M-H]-	10.44	1141.24476:1533 1141.35471:151 1141.39065:101 1141.44703:151 1142.08508:151 1142.10644:101 1142.25559:603 1142.44937:101 1143.07389:252 1143.11668:282 1143.16350:101 1143.25216:457	599.14035:102 1091.19259:108 1134.39608:73	0	494	8	912	117	878	1068	106	521	58	141	235	0	384	150	457	0	542	0	36	182	865	405	646	692	834	336	410	406	553	268	236	504	0	555	0	1022	1004	1000	1071	1000	815	930
1.614	447.071	HILIC-	[M-H]-	10.46	447.07091:3648 447.13504:1010 447.16429:1011 447.19022:404 447.25760:1450 447.68634:405 447.74286:809 448.00827:607 448.01688:405 448.07408:1511 448.11584:405 448.25239:1012 448.68236:405 448.74632:405 448.98436:809 449.01374:1010 449.04849:800 449.08820:22809 449.14300:84834	79.95545:238 96.95771:122 125.02341:64 138.03096:444 153.05487:300 166.02682:322 177.01843:90 192.03995:53 194.05447:121 205.04936:161 208.07214:120 218.06059:51 233.04137:91 247.05945:220 256.03552:43 267.06335:7 277.07153:83 283.01907:57 285.03864:146 297.03891:36 311.05524:81 317.06015:26 329.06470:170 339.04971:161 345.13538:1292 356.09192:19 371.07617:177 373.12677:19 375.14197:450 389.06470…	0	1382	320	1048	1748	850	841	1888	888	964	1571	1245	1231	1383	1055	1438	116	1593	311	1129	1849	1995	1709	1060	1266	1400	1513	1306	1252	1370	1703	812	1282	0	3641	75	1571	1889	1752	2023	2819	1086	1563
6.917	273.088	HILIC-	[M-H]-	10.48	273.08778:2237 273.99854:60 274.02062:60 274.05565:748 274.09006:661 274.22408:60 274.99254:90 275.00150:89 275.01451:191 275.03825:231 275.06153:235 275.09968:2437 275.16009:90	71.01287:126 75.00783:16 85.02850:104 92.05146:17 97.02914:136 101.02302:72 112.04047:39 115.00254:384 128.03403:11315 131.00883:80 135.00456:109 141.01588:132 143.03317:57 147.02870:215 149.04892:73 154.99165:121 163.06015:149 166.99290:38 174.99655:91 178.99112:17 187.02428:136 197.00066:28 199.07256:86 249.01488:47	18	968	32	1559	1041	1620	1687	1111	1245	1465	1194	841	1066	851	976	1200	30	1048	33	909	1013	1343	1375	1623	1746	1681	544	634	756	1090	867	959	351	11	1083	23	1491	987	1328	822	813	1414	1391
6.39	313.056	HILIC-	[M-H]-	10.49	313.05604:3915 313.99449:507 314.05595:717 314.99074:506 315.00869:1415 315.05490:253	94.99261:137 103.01853:83 115.00308:320 119.00838:96 125.87340:124 128.99652:112 132.99242:112 141.01344:112 147.02855:272 160.83971:173 162.99931:196 166.99306:128 168.88979:190 175.00087:112 182.98693:89 186.99700:108 191.05347:121 193.01016:108 195.00689:99 209.00423:86 212.99440:115 231.00559:80 244.14453:108	19	549	14	384	316	264	388	388	236	420	1901	562	1892	1136	748	1858	34	749	11	436	375	236	414	326	168	83	536	468	946	409	2062	499	343	28	603	26	431	172	217	229	159	339	190
2.01	461.103	HILIC-	[M-H]-	10.53	461.10299:4099 461.14627:1434 461.17184:930 462.06020:329 462.08950:879 462.13870:971 463.02120:1183 463.04003:1458 463.06519:2868 463.08649:2121 463.12404:1528 463.15332:821	129.01803:99 135.04456:108 161.02379:121 171.01048:86 179.03590:102 189.01793:64 225.01614:64 259.02430:64 277.01031:89 301.03735:70 308.99502:73 313.02765:70 323.07571:105 341.06495:64 383.15798:64 419.13589:64 459.13710:89	26	1240	42	227	1517	428	444	580	310	700	3736	986	565	960	813	582	6	1208	37	365	354	420	353	372	623	610	717	1057	948	980	572	566	932	55	1748	31	529	1526	600	662	946	408	406
1.951	368.106	HILIC-	[M-H]-	10.53	368.10588:2389 368.17736:215 369.02859:47438 369.10851:756 369.12954:215 369.15967:215 369.18453:215 370.03271:10833 370.06013:319 370.09742:429 370.13718:537	79.95671:148 96.95908:61 109.02791:355 125.02387:530 135.04437:357 138.02882:121 149.02393:244 151.03922:335 161.02510:70 165.01843:365 176.04659:133 179.03418:441 188.04642:166 191.06993:386 203.07059:408 205.05013:345 217.05003:11 221.08049:92 228.07347:51 230.99658:397 235.06052:152 245.08115:877 255.12080:41 259.06390:106 262.99261:6 271.05865:59 289.07220:1942 303.08331:117 325.08957:111 331…	0	778	35	542	795	381	386	597	498	277	1333	434	423	1020	404	866	60	1022	49	490	397	1041	844	391	766	807	1155	718	1155	510	1365	454	716	43	1158	35	998	1280	994	839	1035	907	1161
7.399	653.133	HILIC-	[M-H]-	10.53	653.13300:1444 653.16340:468 653.19353:281 653.26711:188 653.68895:188 654.03970:281 654.10927:468 654.13517:531 654.21406:281 655.00022:187 655.02083:693 655.04982:566 655.08473:468 655.13726:689 655.18393:281 655.23927:187	119.03376:131 163.06088:220 205.07167:284 301.17963:115 481.24054:89 609.28754:336 625.34100:173 627.30249:27201 629.30725:1964 630.30890:413 653.13721:80	1	929	28	761	426	840	748	531	414	498	1049	342	69	865	252	383	18	1046	13	904	676	735	1023	1201	628	988	502	313	698	1083	846	577	302	25	483	20	1511	1342	1745	331	682	1417	710
6.091	789.225	HILIC-	[M-H]-	10.53	789.22132:3716 789.28837:645 790.07967:430 790.18231:645 790.22789:1306 791.05954:1075 791.09354:645 791.13206:645 791.15313:860 791.23731:1337 791.30704:645	191.05595:135 353.08846:179 421.07591:232 759.26264:64 766.29622:64 775.08557:64	0	771	17	1104	308	1310	542	614	811	393	1842	769	685	1270	1195	1341	12	1146	0	734	379	1142	766	742	734	902	815	1475	1708	1182	765	621	609	12	1135	11	873	613	625	668	610	710	1102
1.976	353.03	HILIC-	[M-H]-	10.55	353.02457:4495 353.03437:7001 353.07113:6641 353.19654:1193 354.02561:596 354.04201:894 354.06827:1649 354.09123:1192 355.00929:596 355.02896:894 355.04415:1546 355.07910:1192 355.10160:894	61.98769:3110 96.95945:13 109.02904:57 125.02411:100 137.02328:17 161.06010:115 163.00151:183 165.01689:54 179.03349:94 185.06052:340 191.05544:149 197.04337:48 205.01141:159 206.01723:122 209.04295:14 229.04930:360 234.04855:18 242.02263:273 255.06584:324 257.04456:300 273.07831:106 283.02524:60 290.07547:38 301.03625:538 329.03232:83 335.02347:57 351.08804:743	0	1688	109	1024	1625	582	1076	1462	900	1008	3568	1544	1421	2547	2046	2154	0	1727	0	366	1230	892	1369	554	970	750	2339	1614	2704	1881	3270	933	3014	0	1615	170	1445	1237	1210	1204	1155	701	1208
6.939	231.051	HILIC-	[M-H]-	10.56	231.05188:1108 231.09633:152 231.11195:91 231.60062:61 231.93120:195 232.01603:91 232.02878:91 232.05323:163 232.07896:179 232.12349:61 232.92444:61 232.98345:122 233.00712:406 233.03101:91 233.04062:91 233.06770:2704 233.10489:121 233.15368:372	34.96871:978 43.01848:668 44.99801:2995 57.03427:154 59.01382:19285 59.77003:56 60.01694:212 61.98786:337 68.99575:64 71.01347:8014 72.01652:247 73.02893:236 78.03381:138 83.01253:675 85.02870:1697 89.02423:7047 95.01315:398 98.02341:430 102.05526:507 111.04547:67 113.02355:816 115.00042:42 119.04924:295 124.99937:107 128.03510:143 131.03444:80 147.06532:2231 150.03154:103 152.99471:88 157.07600:…	31	746	39	624	682	1054	803	833	714	685	247	548	433	518	654	354	38	518	48	245	1029	769	1143	941	589	538	632	521	485	351	462	1070	453	36	633	43	410	458	1172	668	667	627	519
9.127	799.236	HILIC-	[M-H]-	10.58	799.23598:2497 799.37566:29 799.55953:44 799.68144:29 800.03297:73 800.07850:88 800.12712:59 800.15269:59 800.17200:44 800.24150:850 800.97471:29 801.07306:632 801.12386:133 801.17081:339 801.24772:672	165.03958:134	0	450	4	359	1030	438	633	971	346	483	798	993	64	261	396	697	4	306	6	0	209	204	81	158	328	215	183	264	296	149	90	333	122	0	292	0	133	133	117	169	112	132	74
1.551	195.065	HILIC-	[M-H]-	10.62	195.06603:4275 195.81016:538 196.00799:307 196.06643:348 196.98709:177 197.00372:275 197.02124:133 197.04481:301 197.08182:403 197.11523:222	57.03442:93 61.98770:258 68.99533:15 92.99575:151 97.06537:443 108.02046:338 109.02813:229 111.04567:45 116.99489:10 125.09582:732 135.04373:10 137.02376:1177 164.99606:253 177.01970:489 187.09889:119	57	1280	90	1026	1717	1145	1294	1097	1182	994	822	960	826	953	1237	1067	118	1126	23	1112	1637	1910	1736	1214	1566	1124	1707	964	981	1030	1189	1131	887	171	1356	36	1372	1237	1730	1584	1055	995	936
4.822	379.032	HILIC-	[M-H]-	10.63	379.03090:4166 379.09318:149 379.12149:149 379.16116:1498 379.19855:199 379.99722:149 380.00688:199 380.03993:249 380.06556:199 380.09655:100 380.16078:249 380.19375:100 381.01954:1770 381.07896:199 381.10647:149	85.02845:28 93.03404:439 99.04425:238 111.04472:229 125.02344:1502 134.03593:69 149.05930:62 155.03337:76 167.03447:7454 173.04497:421 179.03352:251 191.05553:849 193.04933:125 197.04593:2382 209.04453:247 214.99300:59 251.05482:784 264.99323:34 269.06363:207 274.99124:16 281.06644:246 287.07849:429 324.99835:13	108	1120	198	1409	976	759	1473	623	198	1107	2423	1340	1750	1124	290	576	0	1295	0	248	1185	969	852	1373	1068	1073	723	1311	1228	752	2259	583	1127	170	605	230	1012	1087	1004	457	1039	1092	843
2.328	361.054	HILIC-	[M-H]-	10.63	361.05398:7496 361.09333:799 361.13905:426 361.16743:320 362.00198:213 362.02336:213 362.05566:426 362.08915:320 363.01485:940 363.06445:532 363.08633:213 363.10016:213 363.10957:320	61.98759:180 96.95959:129 128.99543:83 135.04255:64 151.03900:86 161.02156:86 170.98656:89 179.01021:96 183.00386:102 191.02793:153 199.00151:140 205.00681:80 211.00081:92 216.98810:112 221.03956:80 226.99520:89 236.10474:99 248.97194:143 255.06365:105 259.02581:89 264.99212:80 272.02926:112 283.00199:86 290.98639:86 298.99653:64 301.03441:106 317.00357:92 331.04772:112 343.04143:64	52	976	88	597	787	697	586	589	827	142	3587	1200	725	847	852	1361	92	1190	0	507	817	1297	1621	835	1039	1350	604	873	1113	760	2361	658	859	0	1173	0	922	1433	1264	1536	1232	828	1366
3.497	566.089	HILIC-	[M-H]-	10.65	566.08900:2728 566.15494:2652 566.19332:2085 566.22426:1498 566.26912:178 566.32442:320 567.03521:817 567.09407:1998 567.15270:7460 567.20532:4682 567.29015:178 567.33520:888 567.41601:119 567.81753:119 568.03263:238 568.10066:554 568.15329:2280	136.05095:121 178.02840:115 191.05430:182 352.07637:73 371.14978:116 439.03550:64 563.21025:118	28	197	63	404	117	130	220	83	424	34	48	115	109	144	251	177	47	139	43	153	71	744	146	329	333	232	205	163	211	161	175	113	200	14	344	9	442	227	366	437	1320	286	766
1.619	535.124	HILIC-	[M-H]-	10.67	535.12448:2471 535.15917:1255 535.22596:330 535.23999:220 535.26398:550 535.32402:1292 536.01675:550 536.03728:642 536.06519:440 536.09333:330 536.13397:1772 536.15270:550 536.18641:220 536.32827:330 537.02532:915 537.06324:549 537.09525:745 537.12991:677 537.16075:1026 537.18161:587 537.21479:614	151.03808:89 195.06747:64 301.02906:64 341.06503:102 451.10145:77 531.05617:80 535.12409:102	52	1051	65	612	989	336	259	562	468	356	524	457	377	407	364	543	45	806	70	553	566	1069	680	642	992	1202	341	612	373	615	866	417	674	59	915	69	765	688	964	1915	1492	554	963
5.708	521.09	HILIC-	[M-H]-	10.72	521.08961:3374 521.12601:819 521.14975:820 521.30905:329 522.03213:493 522.09141:821 522.12988:493 522.17840:329 523.01615:900 523.04710:1828 523.10276:821 523.17179:493	116.92840:121 155.03362:108 191.05590:716 287.05684:141 299.00159:96 317.06607:86 332.99386:73 353.08672:546 407.09784:64	41	1450	0	1450	780	578	858	569	1229	138	1799	808	319	1062	728	1231	0	1412	91	388	559	1701	725	1024	1417	1640	818	1501	1015	1407	2150	781	1384	0	1332	6	1540	2061	1494	1389	2402	1321	1577
6.052	731.164	HILIC-	[M-H]-	10.73	731.16123:4183 731.23340:2081 731.36069:596 732.18022:1561 732.25627:894 732.42864:895 733.02681:894 733.05340:1490 733.11265:595 733.16850:3991 733.25161:894	289.07475:92 421.07773:141 715.17450:86 721.06136:64 731.16886:102	18	1420	19	1623	1773	982	1290	1084	1996	374	568	2133	1102	478	1399	600	24	1302	0	1228	705	1902	926	1435	1395	1552	1592	1625	790	1594	1257	1223	1710	27	1547	20	583	1081	1473	2126	1561	797	1797
3.493	971.17	HILIC-	[M-H]-	10.75	971.16841:1643 971.23206:352 971.26279:297 971.30045:680 971.35528:3685 971.44804:119 972.04247:298 972.07899:298 972.17189:947 972.25663:119 972.35987:2049 972.99603:119 973.05022:354 973.10101:370 973.17604:656	541.10038:241 810.30790:89 933.10697:64 959.05856:64	30	350	34	459	166	323	472	112	469	48	137	383	74	261	214	585	51	611	11	21	169	842	312	667	802	1002	280	513	303	678	666	256	582	32	528	22	1118	1483	856	1040	1493	724	1010
6.38	461.107	HILIC-	[M-H]-	10.77	461.10728:5920 461.15462:504 461.23805:253 462.01443:379 462.07844:252 462.11027:1306 462.20223:253 463.03078:816 463.10581:1903 463.14353:1616 463.17497:252	89.02174:57 119.03485:66 191.05547:1326 207.08766:21 219.01923:32 233.06779:42 303.05026:149 349.18506:68 391.19437:51 425.12201:40	42	949	13	1129	870	1135	1191	873	1945	850	938	712	793	1173	1361	959	58	1174	54	1879	1472	2135	1270	2563	843	1178	1009	546	2245	803	467	1568	905	37	1111	55	987	1044	892	1078	925	794	2103
1.415	277.072	HILIC-	[M-H]-	10.87	277.07206:2266 277.10703:172 277.14252:3917 277.99299:140 278.01125:140 278.02933:105 278.07418:469 278.11737:105 278.14865:471 278.98917:212 279.00784:710 279.04339:210 279.08447:224 279.12661:174 279.16127:314	61.98782:146 68.99506:120 79.95677:134 83.01220:165 92.99526:230 94.99371:168 96.95950:747 99.00448:112 105.03271:165 108.02078:177 110.02182:118 111.00506:146 116.99567:363 119.05036:183 121.02848:162 123.04429:199 125.02118:131 128.99524:256 130.99175:172 132.99032:151 135.04233:161 137.00201:176 139.01628:105 140.99492:210 145.02827:367 147.00576:128 149.02172:108 151.03938:157 154.99361:230 1…	0	412	38	70	339	115	155	116	170	118	480	826	380	559	1025	797	31	432	39	117	130	201	182	178	169	186	875	848	642	1371	575	496	1234	41	504	17	148	182	59	327	198	104	188
1.983	465.078	HILIC-	[M-H2O-H]-	10.88	465.08231:8600 465.17480:1261 465.20362:318 465.23590:543 465.26431:484 465.29761:159 465.52581:159 465.62430:159 466.01683:159 466.08404:1729 466.11343:397 466.12431:397 466.13818:398 466.15843:398 466.17620:585 466.19779:239 466.21889:398 466.25691:239 466.27880:442 466.67497:159 466.99429:398 467.02932:454 467.05174:789 467.09636:12643 467.18535:945	96.95862:142 135.04443:1162 151.03873:111 161.02298:1943 165.05336:73 177.01872:217 179.03485:685 181.05223:79 221.04463:294 231.02557:71 247.02388:90 255.06679:110 289.07013:157 301.07568:93 313.10446:152 321.03577:52 323.07635:1905 331.04550:84 341.06610:71 361.12930:255 419.07520:29 459.12863:377 461.04544:12 463.06534:138	15	2875	70	1549	2635	973	1049	1554	1283	906	3464	2365	786	2481	1865	2034	36	2569	49	818	1439	2758	1473	1063	2084	2343	2538	2427	2427	1638	2704	1072	2216	49	2284	14	2182	2485	1869	2256	3372	1207	4694
9.142	905.112	HILIC-	[2M-H]-	10.89	905.11356:3912 905.22316:118 905.30270:95 905.87227:47 906.03239:71 906.11828:947 906.22948:47 906.97796:47 907.03251:167 907.07181:397 907.11774:412	63.91449:51 96.95693:51 191.05406:51 209.02765:51 238.89097:255 665.22005:51 805.02628:51 823.31235:51 879.06598:51 891.06772:51	27	972	0	676	1097	901	940	1003	1139	574	421	614	508	912	1459	1671	56	860	0	99	684	1194	519	642	978	666	1142	868	1173	928	598	1464	863	31	998	22	593	621	862	755	684	1149	947
6.267	733.177	HILIC-	[M-H]-	10.91	733.17687:3153 733.25399:2828 734.17949:1490 734.22666:596 734.25981:1490 734.37128:895 735.05459:596 735.17523:1490 735.24206:894 735.27355:894	191.05595:188 353.08807:271 375.06906:273 523.10217:244 553.13623:288 715.17059:4929	0	1828	8	1701	2364	1102	1109	1858	2238	343	1260	1438	813	1290	1504	1349	7	1544	12	612	1216	3161	1436	1490	1699	1608	1877	1418	1208	1610	1153	1698	2384	0	1636	11	1108	1637	1696	1320	2259	845	2416
1.886	673.119	HILIC-	[M-H]-	10.92	673.12007:4020 673.20027:328 673.24797:680 673.27866:191 673.36941:240 673.99964:96 674.02701:416 674.04934:259 674.12292:888 674.15927:251 674.19751:306 674.25326:371 674.27434:96 674.37138:96 674.57220:96 675.04059:703 675.13030:520 675.19310:263 675.22774:434	221.00732:127 341.06702:1322 451.10522:151 533.18018:24 643.24347:15 657.37555:28 663.17645:132	40	892	48	1121	1815	883	869	1180	1566	380	767	816	209	832	1689	715	24	942	0	291	921	1748	1050	936	1257	1276	1139	1101	2109	598	342	1289	654	50	1007	40	713	1009	1105	976	1121	407	1011
1.616	497.105	HILIC-	[M-H]-	10.94	497.10717:5390 497.12829:556 497.13972:3070 497.17952:4587 497.27136:2427 497.63584:292 498.02209:195 498.03181:389 498.05578:194 498.07811:292 498.10901:1570 498.14418:856 498.18224:1728 498.27622:622 499.02084:933 499.09004:3204 499.12815:2884 499.19605:35125	125.02363:227 165.01779:118 179.03275:115 202.99674:64 287.05447:121 307.01561:64 314.97492:64 323.03207:73 335.07597:92 341.06452:168 347.14482:96 359.14891:121 375.13916:77 385.13048:64 390.12136:73 407.07594:159 419.13292:64 437.19755:86 450.26315:230 465.11694:180 481.18596:108 497.12945:112	62	1878	32	757	1799	827	956	1272	1284	1417	2993	1670	1389	2034	1374	1805	47	1924	33	911	1757	2428	2999	1696	1526	1707	1903	1014	1741	1658	1964	1316	1739	56	1866	46	1770	2603	1720	2001	2357	1395	2647
6.254	679.277	HILIC-	[M-H]-	10.96	679.27659:1255 680.13637:373 680.19956:373 680.26213:560 680.28053:933 681.02669:746 681.04836:373 681.07067:373 681.09864:559 681.15510:932 681.19242:1134 681.25761:559	353.08618:137	0	1409	0	968	1256	1231	1255	1107	1504	812	1102	1269	1090	1195	1784	1304	8	1530	0	1119	1326	1294	1299	1370	1332	1390	1221	1298	1146	1242	1087	994	1496	0	1222	6	1327	1063	1373	973	1266	1456	1180
1.415	181.05	HILIC-	[M-H]-	10.97	181.05016:1787 181.08556:273 182.01747:138 182.05066:246 182.98732:257 183.00474:908 183.02829:610 183.06728:272 183.10371:103	44.99726:178 78.99681:16 104.02603:96 108.02093:260 122.03576:25 128.99509:24 134.03604:1579 135.04446:5942 137.05679:275 149.02367:54 161.02376:242 172.05013:80 176.01035:45	28	1060	32	838	953	847	1275	633	754	875	946	783	770	853	1220	1246	57	1059	68	1267	1816	1440	1326	839	920	875	955	854	1176	688	1411	652	957	47	978	0	994	1178	864	1206	1005	1187	909
1.589	693.092	HILIC-	[M-H]-	10.99	693.08830:3312 693.16715:267 693.21313:195 693.25015:424 693.27452:196 693.29443:267 693.32629:147 693.35729:147 693.99394:98 694.02547:261 694.09362:1151 694.15859:147 694.21741:272 694.26413:196 695.05883:828 695.14401:375	302.03798:83 383.18672:156 395.19319:86	0	1261	124	455	806	764	602	519	168	113	610	1009	518	847	518	1145	0	882	97	301	1180	342	817	536	612	474	864	530	679	787	1011	657	1026	100	589	0	472	1163	330	626	1228	672	611
7.311	285.08	HILIC-	[M-H]-	11	285.08094:3256 285.10699:505 286.01309:262 286.05198:174 286.06258:349 286.08778:497 286.99872:261 287.02316:348 287.05361:648 287.07526:261 287.09472:664	44.99734:103 59.01303:567 71.01280:423 72.99248:297 74.02315:15250 82.02878:544 87.00790:253 88.98698:106 93.03243:167 96.95863:86 100.03952:433 101.02222:333 105.01800:2880 107.04839:206 110.05862:138 111.04433:286 115.00234:88 116.99525:157 119.01618:42898 121.01943:301 124.00531:346 127.01926:113 134.03586:200 135.04404:1448 146.04462:301 152.07603:125 159.02740:158 161.04440:236 165.01682:57 …	6	1742	8	1742	800	2973	3264	1469	1198	2564	1230	664	2121	1486	1078	1979	16	1656	7	3700	1300	2204	1624	1582	1742	2317	1456	991	1497	1494	1179	1258	681	11	1675	10	1379	999	1376	1271	1112	1390	1214
2.666	617.13	HILIC-	[M-H]-	11.02	617.13204:1510 617.18740:1080 617.21608:426 617.23577:426 617.27913:284 618.01036:284 618.05749:284 618.08892:426 618.12820:977 618.19154:870 618.21756:426 619.04604:759 619.10690:1277 619.18946:1647	285.04019:885 301.03308:334 307.06097:146 327.04849:548 407.07687:1149 423.06970:582 435.06839:322 513.12347:7 539.09595:666 557.10815:344 575.11969:4729 603.20203:216 611.13977:124	30	657	58	117	245	147	178	244	265	123	695	925	492	542	1184	773	46	591	45	218	290	326	262	239	282	349	971	1042	1663	852	1573	481	775	32	582	23	420	208	198	244	272	285	356
1.931	645.288	HILIC-	[M-H]-	11.03	645.28843:2191 646.12003:536 646.16465:536 646.22452:1071 646.25569:536 646.29185:1622 647.06193:536 647.13813:6292 647.22237:1501 647.26596:1070 647.30458:1573 647.36831:536	206.02801:80 245.04535:77 283.02497:151 289.07196:243 331.04692:86 343.20841:108 357.06072:158 403.06559:130 447.07490:64 477.11511:86 522.11300:86 561.14061:83 597.16239:136 623.14452:118 627.23920:112 631.07713:86 633.16190:86 635.18522:178 641.15023:248 643.10638:118 645.29768:102	16	690	17	221	100	144	233	316	241	613	1541	1083	377	703	386	441	11	842	21	296	159	250	275	128	430	558	718	452	270	609	258	356	491	10	607	14	532	655	465	545	590	344	776
2.01	419.136	HILIC-	[M-H]-	11.03	419.13470:3905 419.16835:290 419.21028:3889 419.26837:105 419.28562:105 420.01124:262 420.02887:262 420.06250:390 420.10499:313 420.13855:1205 420.19198:157 420.21083:1052 421.01987:847 421.07713:8225 421.13971:541 421.18181:157 421.21043:387	85.02724:118 125.02043:64 137.02228:135 157.07702:125 197.00395:64 209.00828:64 225.01331:77 237.03383:133 248.99364:83 261.13954:80 271.00098:86 285.04095:86 289.13444:138 293.00277:80 301.03486:138 308.99920:64 319.19062:112 331.04562:136 363.17847:208 411.07038:157 413.08117:288 415.17849:260 417.19531:188	8	1308	18	729	1458	513	479	835	687	690	1298	800	234	925	742	765	29	1108	0	378	1404	1256	2389	592	602	898	882	942	745	927	483	910	862	16	1309	30	792	1187	514	3229	1299	631	1578
1.339	747.081	HILIC-	[M-H]-	11.04	747.08143:3167 747.16288:91 747.20536:151 747.25420:151 747.30477:91 747.99980:61 748.01626:91 748.09936:2961 748.19453:60 748.20825:121 748.24927:61 748.30954:91 748.98278:91 749.10025:1249	351.01814:211	0	1707	208	1252	1863	1356	1069	1799	812	1153	1356	772	828	1421	822	792	168	1506	0	1393	1098	844	1853	914	1294	1032	899	1062	998	1529	1229	1439	1050	0	1610	191	1358	1181	1094	1460	1541	1097	790
7.33	580.14	HILIC-	[M-H]-	11.04	580.14003:1676 580.16336:893 580.22220:469 580.27692:188 581.01139:531 581.04417:467 581.09366:4321 581.16784:1373 581.21792:870 581.26385:187 581.28247:187 581.30609:375 581.32611:281 582.02958:281 582.09831:1726 582.15438:860 582.19062:187 582.22667:469	161.02234:73 191.05562:404 259.02350:92 301.03528:1160 331.04602:643 353.08698:63 385.05469:100 461.05142:117 493.10236:134 565.11804:265	6	407	9	497	430	617	636	572	269	378	633	382	560	815	404	899	18	677	6	437	363	762	332	603	353	916	587	480	1125	484	411	452	428	8	594	0	641	687	549	558	436	517	397
7.718	695.173	HILIC-	[M-H]-	11.07	695.17266:2368 695.24487:176 696.01904:176 696.04390:264 696.05516:263 696.11320:1048 696.17552:754 696.24027:264 697.05135:501 697.11523:625 697.15933:460 697.18670:502 697.21429:176 697.23885:264 697.27908:264	191.05564:143 339.04988:102 463.10867:77 513.10448:211	5	1300	28	989	692	558	510	720	1246	344	652	1030	357	929	1582	1147	5	1037	37	447	363	1049	458	801	1050	967	2038	1987	1124	1074	729	1885	1777	11	1210	17	791	1165	489	614	1082	802	1152
6.291	467.078	HILIC-	[M-H]-	11.08	467.07512:3781 467.11330:898 467.15248:7855 467.19668:449 468.07648:902 468.12033:676 468.15610:1893 469.00448:901 469.02521:1127 469.05959:676 469.09622:901 469.15865:901	85.02835:160 112.98351:99 173.04197:112 191.05657:287 273.07799:99 281.00463:64 294.10368:102 387.20396:112 429.21098:77	0	1504	0	1155	1520	2286	1952	1703	1974	1390	1146	1331	1939	1237	1820	1220	134	1424	0	284	1732	1382	1410	1604	1417	950	1030	992	1460	1378	1184	1132	1780	80	1050	202	1219	1107	1292	1063	1230	1176	1522
6.857	503.14	HILIC-	[M-H]-	11.08	503.13595:4948 503.19376:308 503.24976:102 503.98814:102 504.02068:285 504.06128:153 504.10592:882 504.14099:589 504.19249:204 504.22596:153 505.02544:569 505.09957:903 505.13793:651 505.19258:153 505.21535:102 505.24356:310	191.05429:163 219.00599:64 277.03383:80 293.06279:86 301.03425:112 331.04305:134 367.06539:115 424.10859:64	16	1326	23	787	753	854	222	892	800	331	1638	1722	1521	1515	2079	1429	16	1012	39	119	693	808	670	727	750	689	1404	1397	1626	1027	1939	970	1485	12	1337	24	1106	1219	690	843	637	911	866
7.725	715.172	HILIC-	[M-H]-	11.1	715.16951:6356 716.17392:1192 717.13120:1192 717.18376:1724	353.07473:64 529.09526:77 715.16694:99	0	4164	12	3447	4028	1456	1465	2226	4428	875	1814	1912	1480	2213	1875	1970	10	3270	73	1768	1194	7346	1756	1506	5510	4090	2940	3990	2782	3636	1859	1776	2844	5	2694	51	3543	4351	3172	5528	5689	2464	4339
9.11	355.087	HILIC-	[M-H]-	11.14	355.08830:3955 355.16530:67 355.18158:40 355.79107:27 356.02911:333 356.09019:631 356.20444:27 356.39872:40 357.01056:538 357.09698:452 357.15217:53 357.17655:27	85.02807:121 96.95857:179 113.02348:140 141.01721:83 161.00016:96 179.05592:118 191.05542:331 197.04179:77 206.98751:140 231.00770:108 242.98803:96 254.98359:96 278.99098:64 301.00767:73 355.11003:86	16	2514	61	1482	2348	1262	1293	3096	1251	5076	5412	3356	3849	1706	1421	2046	60	2162	94	4406	2576	2222	2830	1960	1703	1714	1323	1965	1864	1490	1495	1704	1060	54	2463	48	2360	1845	1396	1781	1697	2023	1183
4.131	435.09	HILIC-	[M-H]-	11.16	435.09045:2944 435.12960:540 435.18215:675 435.22179:7844 435.98918:82 436.03942:287 436.09570:753 436.13931:123 436.19614:164 436.22385:1234 437.01879:1078 437.09717:248 437.12081:264 437.16653:287 437.18939:82	78.95794:156 144.02924:274 171.00455:108 202.99458:80 216.08602:110 229.06104:145 251.07823:96 259.02026:73 286.99272:73 297.01234:64 315.04914:77 345.06273:80 393.17434:96	35	1996	46	1866	1428	1974	1353	474	2152	316	682	1288	652	1160	820	1534	25	1853	39	2932	1034	2160	703	1458	2520	2648	880	1380	601	1939	832	1994	2432	59	1086	55	717	1120	801	1161	1534	541	2288
7.252	565.154	HILIC-	[M-H]-	11.17	565.15440:2960 565.19428:307 565.23988:307 565.65921:823 565.86199:308 566.10056:512 566.12760:600 566.16228:1540 566.19154:409 566.22696:410 566.66764:741 567.00280:307 567.02003:576 567.04397:636 567.11449:1058 567.16443:512 567.20156:307 567.22728:205	191.05469:281 301.03773:64 351.06955:124 369.13140:73 379.17373:139	21	576	11	1041	546	1653	2060	914	732	680	270	1018	534	380	766	872	12	838	18	689	910	1500	882	1191	908	1318	832	552	1014	1075	247	847	716	13	835	16	1028	904	1048	953	795	693	858
7.252	235.036	HILIC-	[M-H]-	11.2	235.03582:3943 235.04732:1284 235.06322:1830 236.03148:219 236.04947:219 236.06582:513 236.08746:164 237.00177:219 237.02192:110 237.04554:274 237.06076:732	55.01855:2723 57.03424:1738 73.02894:3276 74.02351:243 79.01717:175 82.02956:797 83.01333:3003 89.48555:64 91.03894:685 97.02892:66 101.02413:8140 102.02754:55 102.38175:54 103.03974:546 105.01852:764 108.04302:251 112.03924:299 116.92626:193 118.01241:87 119.03107:2810 121.04988:368 131.03424:1164 133.01282:330 141.01849:129 142.99062:83 149.04497:961 152.07124:932 161.04480:345 163.06104:3069 1…	39	774	54	1061	1218	1104	844	880	454	798	690	565	574	823	801	778	41	970	106	464	1358	1082	1546	1051	834	797	770	1139	381	723	789	481	584	33	852	58	1031	918	640	1152	944	844	921
2.746	457.076	HILIC-	[M-H]-	11.21	457.07552:7076 457.12708:863 457.17714:503 457.24247:302 457.26606:403 457.69121:302 458.01343:302 458.03299:302 458.05587:302 458.08337:302 458.10226:403 458.12993:503 459.03056:871 459.08656:2185 459.12707:16355	93.03371:124 109.02896:118 135.04454:105 161.02320:175 173.04471:143 177.02010:138 191.05702:484 217.01243:73 233.00010:64 243.06597:64 255.06643:348 263.01148:64 275.01341:77 283.02382:89 295.02193:135 324.02344:73 332.99683:64 341.06619:172 447.07132:244 449.14434:135 451.10361:83 457.02844:73	0	576	0	13	286	367	48	204	185	0	411	574	0	908	401	374	0	913	76	167	0	424	96	488	248	269	876	765	165	753	569	349	830	58	527	91	308	371	312	328	455	251	306
1.535	275.06	HILIC-	[M]-	11.22	275.05962:3357 275.09359:1318 275.12639:136 275.14729:227 275.16863:5207 275.90352:309 275.99416:91 276.02502:611 276.05949:183 276.09414:288 276.11805:137 276.17247:1542 276.99226:725 277.01212:643 277.03029:512 277.05130:228 277.07122:306 277.08926:137 277.10159:137 277.11248:228 277.16245:238	44.99807:513 61.98795:267 79.95642:815 83.01271:326 85.03961:193 89.00246:12 94.99323:183 96.95950:834 99.04365:37 104.99513:49 109.02908:890 119.04981:139 121.02890:882 123.00782:126 125.02388:201 127.00069:38 128.99550:58 130.99300:13 133.02843:67 135.04454:284 136.01578:188 145.00826:218 147.00800:61 149.02385:380 150.03001:217 151.00362:1550 152.00726:271 152.99753:141 156.98888:109 157.06567…	0	1641	21	1573	1659	1373	1169	1278	1079	986	2047	1879	1275	1671	1699	1792	10	1864	40	1142	2217	1785	2207	1623	1351	1250	1277	1391	1605	1440	2019	1569	1211	30	1606	23	1720	1355	1528	1812	1830	1625	1377
1.951	509.048	HILIC-	[M-H]-	11.23	509.04765:4440 509.06473:701 509.09280:700 509.14723:1632 509.19778:1320 509.22454:561 509.26284:421 510.01343:281 510.07636:1335 510.15100:701 510.18869:912 510.21737:421 510.24704:1527 510.30876:281 511.02906:963 511.05812:280 511.09030:1202 511.15716:561	109.02781:80 137.02278:112 165.01917:128 177.01775:89 191.03552:80 196.00854:73 207.01110:64 231.02893:80 253.05135:70 271.05938:133 289.07111:105 299.05794:80 315.16321:77 331.16052:96 341.06809:448 351.01551:89 451.10222:383 479.06644:102 495.13082:178 500.07777:123 501.10556:128	0	409	176	522	845	353	434	378	815	226	134	734	287	666	319	414	0	850	0	238	0	654	452	291	318	441	1396	520	510	274	719	406	459	0	492	0	707	596	496	461	337	523	632
7.776	325.077	HILIC-	[M-H]-	11.23	325.07724:1595 325.11420:344 325.18419:344 326.08007:230 327.01021:459 327.09043:2813	44.99769:125 71.01302:227 87.00793:1653 97.02874:878 115.00256:369 119.04938:257 126.01880:44 133.01286:155 135.02934:45 147.02763:72 152.99606:75 157.01257:162 161.04477:176 169.00932:67 173.04662:42 179.05630:8 183.01128:51 188.05806:15 191.05515:568 205.99356:9 217.05553:388 241.98734:256 251.02209:53 257.98282:196	17	2642	8	1828	3159	2315	2783	3128	2000	2991	2223	1534	2246	1576	2102	1856	0	2262	24	2337	2743	869	2656	2315	1353	1601	1068	1321	1398	866	1273	1685	1247	19	2125	12	1253	702	1748	1124	1312	1215	938
2.805	509.158	HILIC-	[M-H]-	11.28	509.15794:4549 509.21433:155 509.23742:117 509.26217:156 509.28053:117 509.31226:117 510.01366:285 510.05273:242 510.10135:156 510.16071:1272 510.19597:117 510.26213:78 511.02927:900 511.07354:754 511.11400:156 511.16273:402 511.21718:1293	151.00082:61 224.99596:25 255.06645:1141 291.02441:38 314.99603:4 327.21567:23 357.00958:33 390.99722:33 429.20218:127 459.12741:1143 497.07687:20	11	850	62	297	308	178	339	193	150	273	942	1471	2895	1612	544	1828	0	840	0	250	378	476	328	258	363	363	2189	1452	281	895	1097	1896	1061	0	1003	49	256	381	246	533	719	403	328
4.013	435.092	HILIC-	[M-H]-	11.28	435.09187:2531 435.12776:715 435.16745:185 435.18182:281 435.22087:2420 435.90568:74 435.99488:217 436.01948:186 436.05291:488 436.09579:658 436.14409:111 436.19252:149 436.22441:605 436.25562:111 436.32802:74 436.34856:74 437.01752:1561 437.08704:379 437.14850:332	78.95815:102 152.99466:175 211.01222:96 221.00653:96 237.01553:70 252.99277:89 272.99442:80 293.00141:83 301.07012:77 315.05098:96 325.03819:64 341.00437:64 395.19026:77 432.17884:77	47	1996	104	2385	1428	1974	2151	1307	1597	651	884	1288	652	1160	820	1534	26	1853	70	474	1782	1484	1995	2393	2520	2648	1064	1898	672	2752	1878	1994	2432	51	1856	100	2800	2949	2243	3012	3411	2370	2288
7.008	305.065	HILIC-	[M-H]-	11.32	305.06512:3827 305.09483:113 306.00393:113 306.06940:416 307.00586:304 307.02385:169 307.06302:282 307.07930:282 307.14387:169	44.99759:145 70.99171:183 88.98808:406 94.99314:19 112.98414:78 116.99466:112 128.03484:13329 178.99455:118	20	1149	24	1285	961	543	846	1009	1211	174	2055	1150	42	1868	929	395	34	1516	23	299	354	2305	90	749	2489	1735	1186	1759	1116	1200	1138	672	2141	32	1099	37	1174	1809	2096	2056	2964	629	2070
7.263	305.082	HILIC-	[M-H]-	11.32	305.07129:3802 305.10200:296 305.12252:928 306.02421:149 306.08000:917 306.12425:398 306.94182:149 307.02489:567 307.04667:371 307.05963:371 307.07799:511 307.13921:223	41.99835:324 44.01454:66 59.01333:154 71.01320:252 74.02352:17000 75.00802:59 76.02643:181 82.02949:758 85.02914:318 88.03968:362 96.95954:2246 98.02335:413 99.00655:167 100.03930:733 101.02310:163 102.05466:372 105.01805:754 111.04379:156 112.03929:180 113.02269:71 116.03321:133 118.01301:717 119.01665:46066 119.59726:66 119.77779:63 120.01948:144 120.22370:77 120.57552:70 121.02068:316 122.0593…	12	2478	41	2025	1045	1058	1235	1001	1247	1444	2063	1640	1750	1238	1580	1578	11	1483	23	319	1211	1992	2780	1686	1745	1912	1270	1305	1364	1893	1388	2254	913	14	1217	28	1485	1222	1685	1315	1535	1003	1072
7.327	541.097	HILIC-	[M-H]-	11.33	541.09668:2195 541.13342:1240 541.18711:390 541.22283:489 541.64328:293 542.02369:293 542.10065:920 542.13555:1293 542.17094:293 542.20860:391 542.65357:391 543.02704:747 543.05901:390 543.10435:921 543.14092:748 543.19282:195 543.20701:293	111.00839:121 142.04972:86 175.02443:503 191.05593:740 209.04539:102 233.04467:83 251.05535:102 267.04955:116 281.06705:143 295.08347:129 301.03285:182 325.09503:176 337.09296:137 341.06615:134 353.08872:159 355.10729:112 371.09863:99 397.08306:64 415.12447:126 534.12984:171	62	3499	304	6300	944	4675	5621	1119	4848	1408	2479	1242	1194	2066	1193	2732	199	2889	335	2827	1658	4808	1615	4090	3642	4140	1250	1502	2498	2252	2075	1426	1283	116	2454	234	5030	4446	4114	2125	3335	4502	4452
6.092	505.078	HILIC-	[M+Na-2H]-	11.35	505.07811:3836 505.09998:826 505.13757:1033 505.17240:413 505.23949:827 506.03784:413 506.08561:827 506.14337:620 506.17731:827 506.99989:620 507.02640:1033 507.05402:1033 507.08284:413 507.11415:620 507.15077:1158 507.18556:620	109.02917:73 125.02401:83 151.03893:96 161.00904:73 177.01833:122 191.05584:131 217.01252:73 245.07919:92 253.05322:86 273.03111:92 289.07158:77 295.02309:83 303.05147:108 311.05490:73 321.03900:64 339.04718:124 351.06900:80 369.02350:64 407.07210:73 415.17888:140 465.10664:80 495.09820:70 497.07570:73 505.08574:77	0	1054	0	972	1366	1058	1336	1054	945	1246	525	449	1257	908	1104	896	0	646	26	2167	425	1060	1059	930	656	37	707	448	1088	567	636	1140	299	45	719	116	331	102	723	132	137	457	889
7.656	477.106	HILIC-	[M-H]-	11.38	477.10675:4858 478.03739:1589 478.09930:596 479.00716:596 479.03943:1193 479.09257:596 479.13166:596	123.04432:77 177.03497:121 191.05483:123 285.12204:99 297.15462:77 373.10564:89 391.10389:127 432.03372:150 477.10482:108	23	1578	36	1598	2563	1989	2376	1972	1701	1728	2024	1727	1788	1202	1624	1640	28	1905	20	2125	1691	1608	1503	1815	991	810	1910	1696	1105	2427	1421	1541	1548	30	1370	38	542	1119	915	1209	1413	1475	730
1.772	703.227	HILIC-	[M-H]-	11.38	703.22707:2113 703.30613:72 703.35529:237 704.03419:181 704.06707:195 704.09099:109 704.11369:109 704.14436:145 704.17456:180 704.23199:879 704.27111:108 704.30697:72 704.36214:109 704.52047:72 705.05085:515 705.11756:271 705.15365:202 705.18255:144 705.23255:731 705.28146:238 705.31983:109	365.16326:117 700.17510:108	0	1057	0	1348	1257	736	720	1309	610	261	278	950	73	693	953	431	0	982	0	61	943	667	788	1181	1074	706	1496	1068	704	402	1122	1589	804	20	1011	0	1012	1039	831	1916	1068	589	710
5.719	445.07	HILIC-	[M-H]-	11.4	445.07003:2258 445.13184:194 445.16851:324 445.19546:324 445.23938:194 445.64889:130 446.00813:194 446.02979:389 446.07313:1027 446.21364:259 447.02181:1337 447.06736:1106 447.12681:4661 447.17899:386	227.00823:77 237.01645:64 254.99992:70 266.98605:64 276.98476:86 287.05497:248 297.00073:64 304.99540:77 317.06400:99 407.09544:77	180	1940	0	1167	1182	953	1025	779	1998	702	1534	683	466	1314	733	1363	0	1816	0	497	688	4012	1297	973	2050	2386	777	1258	1457	1292	1869	744	1253	65	1514	247	2601	2593	2191	1579	2850	2140	2805
7.769	311.098	HILIC-	[M-H]-	11.4	311.09714:2375 311.16493:709 312.02354:111 312.09889:317 312.16953:166 313.01073:360 313.05185:221 313.07060:111 313.10983:166	44.99720:104 71.01254:81 73.02818:190 87.00880:1874 97.02883:776 103.04093:297 115.00284:217 119.03256:241 125.02278:31 128.99451:56 133.01440:265 137.02348:87 157.01183:231 170.98576:37 175.02338:307 178.99364:40 179.05464:67 191.05644:102 201.01704:24 206.98468:52 217.03365:337 233.00981:55 241.98628:81 258.98413:18 283.10281:303	10	1844	83	1790	1524	1976	2208	1105	1436	1540	898	2106	1316	1479	2235	1550	15	2205	36	2711	1679	2458	1776	2274	2465	2109	1934	1834	1563	1361	1154	2077	2192	11	2782	38	2094	2578	1426	1713	1994	2204	1668
4.776	722.157	HILIC-	[M-H]-	11.4	722.15737:2810 722.22965:118 722.29109:118 723.04803:587 723.12350:306 723.15444:549 723.18256:1025 723.21073:308 723.23543:235 723.27446:118 724.04709:327 724.07797:346 724.13178:314 724.17201:177 724.20144:118 724.22262:236	217.03404:102 353.08474:235 535.12813:147 715.16833:425	14	351	8	194	382	78	140	119	78	136	802	448	209	339	122	312	11	622	7	69	312	135	380	264	377	309	772	374	192	790	584	286	650	8	505	0	523	616	392	440	495	461	312
1.911	381.191	HILIC-	[M-H]-	11.45	381.19101:5384 381.22490:543 381.99026:182 382.01991:262 382.07399:137 382.09781:137 382.11702:91 382.16268:988 382.19743:2684 382.22590:227 382.97920:182 383.00729:1244 383.04394:4828 383.09843:575 383.15936:1230 383.20589:2989 383.24048:227	44.99796:237 87.04347:73 96.95933:374 109.02891:96 121.02823:64 135.04411:122 137.02468:119 150.03025:105 161.02345:64 165.01827:138 176.04685:152 186.99896:64 189.05341:64 191.07069:244 197.06020:80 201.11294:77 205.04821:105 211.00458:80 213.01665:99 216.97984:121 220.99999:99 223.13215:108 229.00796:99 243.06381:137 258.99511:86 265.18293:92 283.01698:73 285.04047:146 291.19667:118 296.97769:6…	0	1075	28	1690	981	1127	1272	1537	521	2560	1466	1136	1142	768	692	887	22	1268	38	1066	1184	1597	1583	1382	1865	1137	828	1218	1231	762	1044	728	570	20	1462	37	854	1871	749	2140	2609	704	912
6.217	389.059	HILIC-	[M-H]-	11.48	389.06293:5206 389.15118:285 390.00065:213 390.03051:106 390.06713:1433 390.11001:266 390.15300:107 390.22235:107 390.60669:160 391.00124:693 391.02041:1281 391.05961:2132 391.10407:159 391.13194:213 391.16463:160	135.04195:64 166.00038:333 191.05539:637 205.97935:147 217.99343:80 225.02024:73 236.99536:64	56	4031	100	4043	3819	6925	8011	5329	4193	4461	3221	3877	6702	3635	4063	4421	172	3382	170	2124	6253	3947	5927	4812	3488	4171	3633	4047	3635	4054	3701	4883	3988	312	3769	49	2965	3351	4450	3642	3159	4996	3001
7.252	426.073	HILIC-	[M-H]-	11.51	426.07314:2520 426.10950:1812 426.15550:368 426.18049:276 426.20659:184 426.61260:184 426.89257:368 426.99794:368 427.03290:621 427.05614:275 427.08506:1483 427.12474:1001 427.15912:850 427.18830:368 427.21762:184 427.59797:184 428.02665:460 428.07883:368 428.12361:1756 428.15276:460 428.16840:184	72.99161:106 96.95881:158 125.02064:69 151.03976:115 161.02254:87 173.04308:164 179.03300:179 191.05467:689 201.01530:54 205.01224:79 219.06712:45 229.01167:160 240.97916:51 259.02341:195 285.03806:11 313.03467:19 334.04660:59 357.06042:124 374.05643:65 403.06570:240	35	927	29	676	449	554	1156	1040	530	828	1041	473	651	1157	1029	1084	39	888	35	224	716	1182	1338	783	735	969	587	797	1084	737	920	646	586	33	1041	30	908	930	999	603	662	1302	874
2.817	961.18	HILIC-	[M-H]-	11.52	961.18281:1438 961.24878:511 961.31815:512 961.37289:256 961.41374:384 961.60195:384 962.08281:256 962.18373:1056 962.25707:384 963.07223:384 963.15472:256 963.19719:639 963.26244:256	385.05675:115 423.07274:112 575.11950:139 937.19194:73 944.39855:73	0	532	18	170	77	144	177	146	112	42	356	549	97	971	588	707	11	482	10	83	83	71	74	128	202	190	1098	1218	508	978	1164	378	925	0	447	12	383	363	245	146	238	214	163
6.9	229.097	HILIC-	[M-H]-	11.54	229.09698:2357 230.06605:1433 230.10195:314 231.00810:92 231.02563:360 231.04954:543 231.06884:230 231.09599:138 231.11044:230	44.99799:1355 58.00422:545 59.01365:3757 71.01315:2612 83.01266:131 85.02863:435 89.02389:1735 92.99595:303 95.01295:177 98.02490:200 101.02304:327 104.99432:99 111.05200:140 113.02316:310 116.99443:177 119.03307:131 121.02864:134 127.01637:128 133.03000:143 139.08519:118 147.00551:92 150.02955:121 154.99023:86 157.07667:121 161.02126:124 170.98719:77 173.04456:108 178.99258:92 183.00976:89 191.0…	16	645	22	1334	713	799	1294	633	798	977	853	734	792	862	795	550	35	708	42	538	775	949	916	948	1070	761	333	446	574	600	612	590	279	22	732	35	708	588	991	490	547	809	880
7.33	474.092	HILIC-	[M-H]-	11.57	474.09043:1439 474.12955:585 474.16385:435 474.19702:436 474.22605:1013 474.26065:174 474.28331:580 474.62957:262 474.87042:349 474.98303:174 475.02323:517 475.05677:174 475.09320:867 475.15257:715 475.22977:262 475.26314:174 475.28835:262 475.63521:175 476.01877:262 476.04299:436 476.07024:174 476.10155:656 476.14053:435 476.16930:562 476.19664:3220	93.03303:149 113.02437:112 130.08635:124 173.04609:118 191.05542:560 202.10611:108 222.02381:102 237.00712:77 244.13035:64 271.02799:64 317.11359:77 353.08817:64 393.12988:64 461.07466:92 467.15400:86	12	388	25	145	190	226	236	350	189	372	622	332	1132	710	556	1007	22	474	16	402	102	258	318	186	126	233	517	302	504	405	570	390	326	7	170	27	62	276	186	266	189	274	79
1.555	227.077	HILIC-	[M-H]-	11.57	227.07720:2083 227.12840:626 227.97795:482 228.01425:140 228.03015:93 228.07921:356 228.16151:140 228.99273:652 229.01000:340 229.04250:186 229.10977:233 229.14194:140	39.00467:123 44.99760:126 61.98761:1316 68.99503:4 77.03947:133 80.96370:251 85.03913:137 89.03787:119 92.99501:32 96.95866:255 100.93151:21 107.04967:12 109.02770:425 117.05265:160 120.98913:137 121.02965:59 123.04465:37 125.00105:149 129.01414:49 130.06587:11 133.02917:359 137.02364:377 140.99519:6 143.04964:271 145.00708:111 147.00555:17 149.02335:123 151.00253:583 152.99466:5 159.04471:176 16…	45	998	35	894	1005	935	753	1490	956	1151	448	552	790	462	1072	650	72	826	52	1323	1029	1178	2082	1245	741	880	308	315	450	596	578	299	351	38	1061	49	1425	1522	882	1161	1114	1099	1105
4.55	557.092	HILIC-	[M-H]-	11.57	557.09347:1984 557.15973:156 557.20193:195 557.25467:479 558.02592:276 558.06053:210 558.09430:754 558.14633:117 558.18339:195 558.26114:195 559.03231:923 559.09339:1329 559.12821:194 559.14729:601 559.17682:670	191.05473:320 301.03555:133 328.16099:77 353.08502:417 371.14983:152 515.11837:96 545.20224:105	38	277	34	493	469	234	86	374	288	328	377	531	190	235	542	616	69	467	73	2111	678	421	656	78	595	547	605	577	778	1038	618	830	561	154	625	0	627	1055	698	1472	927	478	564
2.845	656.078	HILIC-	[M-H]-	11.58	656.07563:1797 656.13388:527 656.17396:626 656.18946:317 656.20374:317 656.22753:211 656.24012:211 656.63740:423 657.03817:796 657.07684:753 657.14203:758 657.20363:1007 657.26117:317 658.03199:317 658.08099:528 658.12993:211 658.14676:528	289.07111:146 343.02710:80 449.14258:77 575.12037:77 637.04847:99 653.14752:64	34	1511	0	63	87	0	248	61	91	107	1404	1113	1039	1271	740	1052	34	1268	0	216	98	201	63	166	52	136	1370	1056	488	1302	1752	882	1301	57	1307	0	50	182	139	217	83	50	129
1.978	457.107	HILIC-	[M-H]-	11.6	457.11269:5117 457.20960:596 457.24443:1491 458.11251:1490 458.12580:1192 459.04353:1192 459.07598:596 459.12392:4452 459.17648:2031	96.95949:235 109.02937:324 123.04418:734 151.03914:331 161.02449:698 177.01891:327 189.01765:191 217.01363:231 231.02902:322 245.08144:198 255.06480:33 269.03641:127 283.02255:505 285.04031:330 289.06918:1018 295.02518:9828 309.03793:288 323.01865:1874 325.03387:564 338.04190:603 375.14944:293 404.08167:162 429.06296:324 447.07220:30967 449.07681:1352 455.10370:349 456.12790:146	23	2624	46	1095	2607	685	788	1068	1569	383	2536	2218	255	3155	2125	2794	15	2380	17	570	822	2741	551	1276	1521	1877	2936	2103	2186	888	2925	1247	3361	23	2239	11	2139	2321	1127	1763	3185	1229	2446
1.594	237.077	HILIC-	[M-H]-	11.64	237.07633:1422 238.01909:1070 238.07963:598 238.99707:398 239.01599:598 239.02360:598 239.05526:1436 239.07659:598	39.00580:59 44.99734:299 59.01290:72 68.99457:324 77.03864:157 79.95680:3174 83.01437:261 85.02820:121 86.98709:85 89.03922:272 93.01579:832 95.01271:118 96.95851:682 99.92478:123 105.03312:711 107.04792:440 111.07899:69 116.99442:7 119.04940:1384 120.98895:54 121.02796:301 122.03590:153 123.04418:434 125.02265:162 131.06026:775 133.02838:911 134.03497:250 138.99944:56 140.99323:36 146.04703:1463…	17	502	22	619	713	434	451	565	351	679	560	596	1317	510	419	568	18	484	60	1244	800	521	938	472	447	491	428	557	477	369	589	409	294	39	672	17	499	431	532	655	371	584	446
2.666	617.185	HILIC-	[M-H]-	11.66	617.18236:5314 617.21746:731 617.26483:532 617.27530:532 617.30060:266 618.02974:399 618.05050:532 618.07816:399 618.13763:665 618.18840:665 618.22268:532 618.99934:665 619.03223:1953 619.09472:796 619.18562:1779 619.24309:399 619.26826:399	125.02425:457 175.03932:110 213.05997:22 245.04617:160 269.05179:48 285.03992:3386 289.07202:3366 301.03552:299 311.16718:114 327.05185:676 331.04669:271 379.08386:48 407.07785:655 423.07291:2186 435.07233:227 449.08878:2983 452.07516:916 471.11066:65 513.12506:204 531.12982:177 557.10883:160 575.12109:10483 603.20581:164 609.16095:86 611.14331:198 615.13739:141	0	339	16	508	406	356	247	121	529	101	472	285	182	696	1110	579	8	681	19	225	298	763	245	418	373	323	1070	2255	753	896	948	358	1083	13	398	8	469	747	322	500	471	364	438
7.564	885.207	HILIC-	[M-H]-	11.66	885.20665:5168 885.26726:374 885.32133:391 885.35770:301 886.04965:301 886.15866:300 886.21349:1534 886.26176:225 886.30484:226 887.05716:376 887.12761:225 887.16127:300 887.22286:2993 887.29146:225	210.00688:239 545.14955:112	0	1805	13	1536	1590	1367	1387	1711	976	977	1739	1790	1409	1398	1770	1451	6	2046	14	1233	996	1860	2307	1233	1442	1158	1789	1407	1632	1450	1221	955	1356	15	1487	4	2142	2028	1707	1519	1607	2572	1766
4.806	439.113	HILIC-	[M-H]-	11.67	439.11838:1740 439.17875:214 439.20772:143 439.27324:215 440.00719:143 440.03032:357 440.05039:143 440.06847:357 440.08911:357 440.11739:701 440.98365:422 441.02707:745 441.09732:357 441.12294:286 441.17307:214 441.19840:143 441.20930:215	44.99718:202 191.05781:80 204.06520:80 215.01178:64 231.01685:64 279.00446:64 292.99613:64 308.99152:77 317.02830:64 330.99360:64 362.01207:83	49	1826	66	957	2073	1230	1124	1566	1668	1404	1870	1072	1897	1861	1538	2108	54	1788	52	92	1692	1747	1698	1201	1044	1251	2261	1372	1814	1486	2085	1339	1832	48	2025	56	1519	1685	1338	1395	1666	1466	1364
3.94	275.077	HILIC-	[M-H2O-H]-	11.67	275.07613:2127 275.11194:903 276.07887:307 276.11614:344 276.99883:395 277.02824:214 277.04967:128 277.06629:128 277.08813:128	43.01852:98 59.01341:163 72.99249:160 79.95667:492 85.02755:58 92.99385:50 116.05024:438 118.99333:30 128.04982:247 130.06531:230 131.06741:93 135.04401:139 140.99477:34 142.06586:2845 145.00505:69 149.99510:111 154.99223:37 158.06059:2421 159.06340:228 161.02246:106 164.99461:54 168.00529:479 176.99628:76 186.05528:602 198.99734:95 202.04941:50 204.06668:3504 205.06921:275 206.98476:8 210.02283:…	0	884	12	726	858	799	817	1032	616	946	1070	1056	947	1614	227	1632	19	945	16	159	822	1026	1363	674	670	716	1130	521	1336	1127	1351	794	790	16	1110	18	1070	1129	972	915	745	1373	554
6.044	885.109	HILIC-	[M-H]-	11.68	885.11482:3090 885.19948:894 886.12054:1192 887.11352:1192 887.19373:894	421.07930:136 863.18788:166 877.23867:64	0	796	74	1021	752	831	1793	701	1374	193	1455	1108	700	763	1103	1392	0	1366	92	1168	642	2108	1493	889	1473	1633	846	1244	1154	1387	1601	834	1198	0	1227	52	1483	1359	1172	1294	1090	1205	1361
7.381	403.086	HILIC-	[M-H]-	11.7	403.08630:3883 403.13740:222 403.15566:333 404.02896:333 404.04872:222 404.08996:804 404.14539:444 404.94976:222 404.99174:333 405.01572:781 405.04014:1208 405.06569:613 405.08935:444 405.12218:333 405.15751:222	87.00755:83 119.03413:86 137.02078:92 153.01732:64 162.02145:102 173.04592:113 179.03422:77 181.04711:64 191.05600:782 205.01210:64 210.99984:92 229.00844:64 237.03882:64 250.99750:77 265.07145:102 296.09528:64	40	2861	13	2702	2484	1771	2696	1785	2465	1527	1072	2508	617	1793	2631	1875	211	2764	50	1469	2567	3504	1942	2428	2532	3590	3445	3500	2176	2959	592	3069	2731	22	2254	14	1399	3189	2050	3368	2924	1201	2560
6.149	694.149	HILIC-	[M-H]-	11.7	694.14856:1818 694.22242:204 694.25736:340 694.28735:340 694.32187:136 694.39959:136 694.71790:136 695.04407:1059 695.10055:465 695.15602:1421 695.21498:340 695.26060:340 695.30289:136 695.37474:136 696.01647:340 696.04745:347 696.10666:340 696.15914:755 696.20357:204 696.24300:387	173.04723:108 191.05620:2355 339.04761:70 353.08770:4040 667.39066:89	16	704	12	891	704	412	515	376	1073	269	908	571	485	640	456	533	8	839	8	322	312	968	505	437	859	818	421	679	653	812	1411	486	788	11	766	11	1022	1029	899	682	1184	679	1051
5.925	479.085	HILIC-	[M-H]-	11.71	479.08469:3843 479.14628:366 479.18318:107 479.21136:267 479.24917:320 480.00695:267 480.03451:304 480.09060:729 480.15182:214 480.19978:107 480.22542:214 480.25954:107 480.97602:160 481.02162:985 481.07613:1045 481.10460:612 481.12974:213 481.16552:535	94.97982:210 112.98510:64 153.01577:73 191.05528:124 267.00397:73 299.07552:145 337.00142:73 358.99700:64 439.21433:73	36	1001	18	1277	650	1422	1211	574	340	875	986	638	874	685	593	801	22	1127	117	2070	929	946	1685	1512	1041	1252	516	536	878	730	1116	561	645	0	897	34	1030	1218	1303	814	1308	1229	839
7.867	789.144	HILIC-	[M-H]-	11.75	789.15235:2636 789.18453:596 789.23056:894 790.15338:2639 790.27030:895 791.15023:1490 791.17876:1192 791.25195:894	421.07713:89 581.09270:161 774.16400:269	11	1101	59	1546	1206	1628	2397	1188	1813	824	1073	1622	460	1111	1712	1471	28	1644	71	1574	1727	2139	1568	2331	1512	1534	1519	1376	1239	1935	1018	1026	1266	20	1546	34	2159	1758	2098	1212	2121	1951	1593
6.209	769.096	HILIC-	[M-H]-	11.76	769.09738:6412 769.13536:531 769.16411:305 769.20997:509 769.27167:538 769.35287:306 769.68934:306 769.77365:408 770.06566:408 770.10601:306 770.15473:204 770.20661:204 770.22976:576 770.26312:306 770.36131:204 770.73166:204 771.01314:408 771.03997:883 771.07102:668 771.14036:408	191.05476:147 353.08688:263 421.07654:316 609.14389:73 769.03609:64	48	667	0	709	788	401	521	848	883	296	1314	559	474	966	848	1191	0	728	0	651	835	898	866	376	809	786	1178	1105	1847	848	1031	540	1289	186	1021	0	807	1092	949	564	871	904	753
2.795	665.113	HILIC-	[M-H]-	11.79	665.11417:1855 665.16901:642 665.20954:642 665.24870:1056 665.27677:1288 666.05881:643 666.11995:966 666.16553:257 666.19427:386 666.23519:257 666.28251:514 667.05306:899 667.09762:514 667.12524:385 667.16472:384 667.20165:4193	301.03626:131 449.08331:64 521.03482:64 576.12818:108 650.19286:105 657.22099:64 661.29064:83 663.27300:92	150	686	28	273	354	196	59	221	40	8	380	716	483	1064	2217	759	36	587	32	109	67	217	258	216	302	194	1194	1218	1179	1247	954	516	1262	0	692	0	201	403	176	1352	578	51	638
1.657	325.035	HILIC-	[M-H]-	11.84	325.03370:7645 325.06212:378 325.09453:474 325.12609:190 325.18582:2301 325.20101:1635 326.03702:474 326.09923:190 326.18781:474 326.20016:474 327.00061:763 327.02843:474 327.04296:2044 327.08527:284 327.10379:285	44.99768:138 93.03382:124 96.95934:143 109.02820:173 116.99463:99 124.01539:134 135.04373:155 137.02406:176 142.99131:108 144.98887:115 149.02361:161 151.03861:166 152.99611:96 154.99019:77 161.02347:271 165.01805:146 169.12639:92 173.00016:134 178.99160:220 181.00773:124 183.00948:124 186.99682:89 190.99122:92 192.99725:112 194.98671:108 196.99992:96 205.01034:118 210.97964:128 216.98873:187 224…	141	1413	0	1654	1398	1515	1848	1913	1796	891	1134	1347	1001	1287	2072	1133	14	1448	47	721	2433	1798	1537	2203	2173	2373	1998	1340	1083	2032	1260	1164	1670	138	1683	0	1211	2053	1717	2391	1727	943	1714
5.274	293.087	HILIC-	[M-H]-	11.84	293.08808:2435 293.17426:670 294.01019:142 294.02377:142 294.03074:95 294.09048:287 294.13436:142 294.18089:142 295.00187:720 295.01937:253 295.03953:335 295.06166:142 295.09328:261 295.17885:95	59.01320:15 79.95881:118 96.95939:1190 108.99039:50 135.04398:114 146.98540:69 172.98383:25 176.99643:27 180.98927:16	15	1067	4	1555	648	1060	1163	596	1341	221	476	467	270	551	770	1036	0	944	8	72	437	2159	675	1627	1136	1473	476	759	823	878	843	526	712	15	1141	16	1604	1343	1541	1255	2785	1194	1222
1.633	335.075	HILIC-	[M-H]-	11.85	335.07599:3852 335.11110:289 335.15060:145 335.21895:145 336.01213:217 336.03126:217 336.07853:673 336.99129:471 337.02218:618 337.05552:1175 337.08815:289 337.13074:362 337.16647:217	44.99710:147 92.99452:108 96.95859:124 104.99462:83 112.98503:149 116.99446:115 123.04449:64 133.02797:131 137.02442:112 143.01069:102 149.00178:115 161.02395:202 163.01782:121 166.99282:137 171.10054:180 176.99739:137 179.03360:131 181.00648:131 184.02065:143 187.00069:128 188.99478:128 192.98775:108 197.02582:112 204.98685:145 214.99293:137 219.02652:96 226.99303:131 231.00349:115 236.99619:73 …	11	1670	8	1012	1384	777	694	1109	749	1068	2357	878	2172	912	891	1383	14	1494	32	2234	1295	2475	2391	951	1111	1603	1224	1034	965	1073	3705	919	1688	41	1359	19	1265	1556	1358	2295	1852	1447	1297
1.594	603.147	HILIC-	[M-H]-	11.89	603.14740:2829 603.21468:949 603.26179:907 603.28685:376 603.30313:264 604.01315:132 604.03934:415 604.07132:198 604.08737:132 604.12374:330 604.14617:373 604.20268:330 604.22580:406 604.25211:356 604.27750:198 605.03913:1130 605.10376:350 605.13406:330 605.16033:198 605.20174:689 605.23518:865	179.03354:99 301.03471:108 325.18406:64 367.01618:77 397.20457:254 439.10590:145 568.23321:64	20	1017	50	526	385	1352	463	545	480	477	547	220	187	876	570	614	26	780	44	751	388	517	625	460	503	958	471	323	465	532	952	336	523	27	465	26	758	919	660	658	798	663	821
5.827	349.103	HILIC-	[M-H]-	11.9	349.10264:5842 349.15738:119 349.99845:238 350.01647:448 350.10601:1165 350.15005:119 350.88001:179 351.00866:1452 351.03825:421 351.06783:413 351.11140:310	44.99793:312 93.03289:150 111.04491:99 128.99553:83 131.02885:83 135.04392:359 147.06471:121 154.04899:129 161.00089:137 165.01624:112 173.04414:208 176.99673:112 179.03466:198 184.98341:80 188.99488:92 191.05402:1138 197.00341:108 204.99069:86 216.99226:102 221.04472:89 231.00659:99 239.01332:77 248.97291:134 254.99472:64 281.00337:80	31	3305	34	2780	2794	3639	3315	2227	3089	1582	312	676	123	2092	3623	1336	31	2694	22	193	3496	3439	2308	2800	2287	3566	4147	3952	2325	2101	203	2522	2271	12	2816	28	2819	3710	2682	628	469	2568	3175
1.997	491.153	HILIC-	[M-H]-	11.91	491.15447:3311 491.19411:495 492.11898:742 492.15695:1519 492.19156:743 492.99484:495 493.04192:743 493.07425:990 493.10890:1371 493.13805:742 493.17461:989 493.20707:2368	151.03935:150 177.05360:89 179.03508:89 191.05685:64 231.03041:86 281.06609:89 294.99997:77 302.98587:73 323.07765:77 341.06847:99 357.00087:64 367.11188:64	28	1810	11	1274	1278	635	712	836	1201	1369	2520	1250	769	1277	936	1481	34	1867	33	755	1285	2470	1754	772	1391	1557	1250	2306	1591	1253	1688	675	1585	9	1661	20	1843	2367	1973	2215	2206	1217	2391
6.342	650.143	HILIC-	[M-H]-	11.93	650.14331:2309 650.18638:375 650.20620:300 650.25442:150 650.31888:150 650.98629:150 651.02687:680 651.06070:518 651.14261:479 651.16524:485 651.19730:375 651.24612:375 652.04188:225 652.11697:300 652.15741:1689 652.19678:225 652.24806:225	133.01456:192 177.01742:112 289.07150:179 297.15338:64 311.17788:86 340.05867:64 353.08670:80 407.07917:77 449.08649:77 577.14474:102 609.16321:86	12	436	0	248	1056	260	213	292	396	65	304	320	243	443	570	420	7	398	13	110	316	810	295	127	453	641	376	466	444	420	629	413	457	17	423	6	296	668	203	996	583	210	497
2.691	409.114	HILIC-	[M-H]-	11.94	409.11112:5284 409.14419:604 409.19223:363 410.00749:242 410.06721:242 410.07807:363 410.08918:363 410.11558:1101 410.19344:363 411.02527:748 411.07118:858 411.12242:833 411.19989:363	117.01799:102 137.02537:77 173.04491:96 225.01295:86 233.00351:80 245.04381:92 259.02313:108 284.99954:80 294.97581:64 301.03558:253 317.00246:64 331.04589:187 355.00599:64 408.07952:108	0	1043	0	270	812	574	655	579	314	426	1342	794	832	997	942	1232	33	806	41	640	1048	739	971	511	485	570	1294	1493	1385	1587	4244	577	1399	20	992	11	906	798	769	656	770	942	556
1.59	171.027	HILIC-	[M-H]-	11.96	171.02856:2975 171.06620:751 171.10072:366 172.03134:366 172.06799:366 172.10151:183 173.00276:274 173.04297:274 173.08102:639 173.11775:587	36.96627:265 55.01853:130 59.01290:160 68.99587:220 77.03881:826 79.95638:637 81.03338:799 83.01284:86 89.03838:1421 93.03341:1979 96.95922:290 105.03377:1751 108.02089:1795 111.00664:74 117.03333:40 121.02890:406 125.09594:1539 133.02885:2334 136.01581:869 137.02345:4639 143.04819:43 149.02357:459 151.03915:8 160.98824:54 162.83659:41 165.01895:1457	43	631	66	431	624	398	383	459	318	818	737	360	1019	635	301	757	86	531	67	712	1441	369	1538	693	518	489	300	306	328	331	1609	331	439	58	518	61	566	473	452	697	399	376	327
1.627	319.081	HILIC-	[M-H]-	11.99	319.08149:2903 319.11680:2687 319.15670:269 319.19030:1549 320.01217:180 320.05004:449 320.08394:523 320.11812:652 320.13685:180 320.19172:591 320.89930:360 321.00809:655 321.03515:269 321.05312:703 321.09421:734 321.12363:270 321.17064:505	44.99785:80 68.99597:19 80.96447:202 85.02868:1636 96.95993:462 109.02903:660 116.05004:764 118.99123:17 123.04497:466 125.02333:518 132.86723:78 134.86415:88 137.02336:148 138.03053:13 142.06461:677 143.04736:182 145.02728:128 149.02374:307 151.04053:665 153.01947:298 161.02365:297 163.00227:265 165.01900:3312 171.10197:4018 175.04005:164 177.01813:814 180.08121:1234 187.07558:57 189.01714:271 1…	15	1475	14	636	842	421	602	708	384	536	2627	717	527	1663	916	1387	12	1808	0	457	789	807	838	516	571	520	1099	1766	1622	939	2305	417	1410	12	1556	17	835	592	579	838	1058	728	720
1.574	219.032	HILIC-	[M+Na-2H]-	12.04	219.02828:1834 219.06475:794 219.09549:157 219.84439:157 220.01810:210 220.03257:353 220.06848:210 220.09530:157 220.14304:157 220.98738:291 221.00713:738 221.04535:681 221.08151:360	44.99761:528 61.98765:1052 63.02241:108 68.99498:248 71.01320:36 77.03850:76 79.95637:863 83.01260:92 89.03944:253 93.03415:944 96.95980:858 99.00680:80 102.99915:31 105.03355:350 107.01296:275 109.02858:385 111.00653:83 119.01236:52 120.99018:106 125.09654:601 126.09881:105 127.07594:114 128.05008:5841 129.05269:646 130.06532:729 133.02859:787 135.04370:1445 137.02313:394 140.99698:66 143.00688:…	61	1568	45	1652	1428	1075	1358	1226	1492	1290	1330	1412	2100	2131	1209	1616	75	1192	100	1030	1928	2046	2433	1115	1615	1744	1331	1096	1406	2035	1727	1410	787	57	1198	114	1251	1597	1939	3599	2515	1240	1534
1.614	675.218	HILIC-	[M-H]-	12.12	675.21805:2953 675.24150:1276 675.26078:946 675.30289:740 676.03417:370 676.21043:1189 676.24573:555 676.28050:740 677.02329:740 677.04278:370 677.05984:740 677.08243:370 677.14731:740 677.24370:2757 677.31567:555	383.19104:295 397.20346:2243 449.08551:19	0	474	11	746	240	334	255	640	0	160	281	638	96	918	1167	385	0	460	13	392	312	187	369	398	782	420	403	829	871	746	334	157	585	8	231	20	1215	1008	1098	823	1462	751	1007
7.875	725.158	HILIC-	[M-H]-	12.13	725.15796:4102 725.35162:459 726.13589:305 726.15763:1442 726.18115:861 726.20922:611 726.94618:1810 727.14940:2369 727.19766:458 727.21183:305	179.05513:491 341.10999:21771 387.11517:5227 527.12012:34 683.22650:2239 722.20325:71	13	980	54	873	1012	507	0	945	1460	248	910	776	166	1322	911	1707	19	1133	32	812	467	651	589	639	583	525	278	807	2032	799	684	791	522	15	586	63	999	544	1257	915	1108	836	988
4.597	473.166	HILIC-	[M-H]-	12.13	473.16779:2110 473.20133:559 473.28051:816 473.30619:141 473.98655:94 474.02439:336 474.04761:242 474.07039:295 474.10684:141 474.11865:188 474.16835:389 474.20446:187 474.26093:3205 474.77180:94 474.79008:235 474.83454:94 474.84780:188 474.88007:529 475.01596:1070 475.03786:1444 475.08594:1290 475.12797:234 475.14942:141 475.16921:235 475.26345:771	61.98772:157 103.00261:108 173.04513:108 191.05492:130 223.01998:80 245.04348:132 257.01741:73 275.05374:80 288.01146:64 296.99883:64 301.03302:333 311.07426:64 320.99180:64 335.00471:64 407.09691:86 463.08664:329 466.99576:92	12	706	6	165	312	57	146	212	410	111	1106	956	626	1207	1135	1176	26	666	31	0	288	344	163	216	239	292	1014	790	1427	855	1476	485	970	14	506	20	241	273	204	431	147	101	482
2.805	646.123	HILIC-	[M-H]-	12.15	646.12018:1697 646.18079:573 646.23298:412 646.29694:1174 647.04384:722 647.12124:4699 647.17435:551 647.20653:309 647.23186:928 647.30749:1447 648.04516:309 648.07000:309 648.12333:1921 648.15898:412 648.17822:309 648.19796:1224 648.22393:309	61.98710:162 179.05342:92 287.04935:178 301.03518:223 331.04585:203 385.05487:77 403.07334:96 417.15486:171 424.07575:180 450.09210:174 453.07974:89 540.10624:99 559.11935:80 576.12611:424 609.12629:86 627.13503:235 644.11516:99	39	969	48	593	651	412	407	376	471	224	559	903	366	845	1401	895	25	846	11	1149	533	526	171	453	710	486	1546	991	714	1039	767	965	1176	0	879	33	469	560	569	589	568	305	480
1.951	359.075	HILIC-	[M-H]-	12.21	359.07495:3414 359.11120:342 359.14924:343 359.16656:427 359.20463:2888 360.04036:428 360.07778:474 360.10605:171 360.12337:257 360.20991:617 360.99377:515 361.01250:736 361.05629:962 361.08217:1379 361.13321:918 361.18394:915	61.98833:1843 93.03352:20 96.95962:255 109.02789:134 123.04396:150 146.03729:31 151.03854:59 157.06558:145 161.06082:124 164.01082:98 167.04878:145 171.10159:106 173.05843:67 178.99788:108 181.04832:31 185.06085:460 191.05574:149 198.03304:200 201.05579:297 203.03410:23 205.01399:19 211.03947:352 213.05453:337 215.03362:122 217.05237:119 229.05032:484 233.01041:124 239.03488:198 240.04205:188 242…	35	1779	51	636	1624	384	544	824	784	525	2615	987	230	1883	923	2574	72	2198	76	410	1155	2180	786	781	1090	1502	1586	2594	1959	941	3418	552	1681	113	2182	103	1229	1953	1679	1664	1966	593	1779
8.1	523.075	HILIC-	[M-H]-	12.24	523.07345:3008 523.13760:159 523.15662:95 523.17496:64 523.21764:64 523.45767:96 523.47467:64 523.59547:96 523.99764:95 524.00823:127 524.02105:95 524.07930:822 524.11915:64 524.13721:95 524.16162:64 524.64052:127 525.04036:708 525.09863:3315 525.15226:126	171.00593:347 191.05509:257 323.04950:80	0	1986	74	2040	2199	1389	1306	1606	1830	686	1012	1756	838	1373	1816	1304	0	1701	0	667	1471	2199	1128	1287	1906	1631	2433	1853	1587	1148	1074	1482	2321	30	1485	94	1172	1300	1424	1359	1622	1308	1614
7.363	745.124	HILIC-	[M-H]-	12.24	745.12378:3369 745.19211:862 745.20707:611 745.27174:489 745.30212:367 745.37636:245 746.05519:245 746.13082:1463 746.18463:884 746.23712:489 746.77461:245 747.03954:367 747.06369:612 747.11607:731 747.17556:1871 747.22421:792	191.05510:227 353.08350:92 477.09356:96 545.12990:112 597.11915:64 677.17427:102 735.13972:157 737.19164:204 745.12493:89	0	707	17	1003	765	1187	1095	729	1034	562	367	1755	454	297	1858	292	18	1631	5	1244	1412	802	925	2665	850	730	687	578	566	1500	629	1399	762	56	879	0	670	817	1171	1038	535	542	695
7.331	451.052	HILIC-	[M-H]-	12.29	451.05421:2997 451.09759:465 451.11550:1619 451.16008:423 451.17881:384 451.53924:147 451.62172:293 451.63671:220 452.01238:146 452.05675:837 452.07769:366 452.10616:450 452.13728:495 452.16019:146 452.19752:146 452.60630:366 453.01295:761 453.05857:1423 453.10875:1332 453.16068:292	96.95920:189 137.02379:83 151.03843:89 173.04451:167 191.05635:360 233.06373:77 241.00755:64 257.08246:64 265.09042:77 285.11243:77 339.05191:64 371.09762:124	81	2578	0	2507	1948	1697	2094	1804	2942	549	1353	1688	1251	1294	1875	1190	44	2620	0	586	935	3987	1102	2225	2409	3516	3830	1984	2298	2709	900	1097	3460	50	2332	58	1636	3031	2738	3379	3118	2016	2367
1.376	755.039	HILIC-	[M-H]-	12.31	755.03796:4277 755.15229:154 755.22601:116 755.50097:77 755.57046:77 756.04005:729 756.09401:193 756.41699:77 757.05207:848	351.01771:291 559.03136:64 755.06240:89	91	703	0	763	763	1152	736	683	446	793	948	435	717	858	624	656	138	1054	0	899	1018	923	1008	714	916	995	882	517	684	722	751	557	636	0	793	176	1874	705	1051	1210	616	983	783
8.904	755.148	HILIC-	[M-H]-	12.31	755.14313:5789 756.05964:222 756.14804:2305 756.97521:65 757.06316:292 757.14956:556	191.05617:51 233.01170:51 333.05748:522 334.06091:153 336.06803:51 353.08655:51 482.99888:51 483.99326:51 653.06371:51 735.05404:51 739.09379:51 749.03114:51 751.07738:51 755.00649:51	17	3076	10	1797	1099	1446	1802	1361	1327	888	196	134	1943	1735	1410	3180	0	2237	4	1388	1004	2661	2369	2058	1445	820	1423	1197	1670	3203	2032	1809	1681	23	2198	14	3029	1971	2127	810	2224	3394	1851
1.457	203.034	HILIC-	[M-H]-	12.34	203.03266:1545 203.05301:138 203.07078:366 204.00931:92 204.03640:138 204.07227:138 204.99062:456 205.01153:790 205.05100:1253 205.08703:184	44.99798:505 59.01454:30 68.99635:39 82.07044:288 92.99554:296 95.04877:43 105.03384:185 109.09262:2086 122.03592:203 124.04769:36 134.03673:1123 137.02438:68 149.02383:63 151.03934:361 153.08183:388 158.06013:49 164.83620:102 175.03935:28 187.04051:18	49	722	62	441	759	497	558	416	431	638	680	609	471	491	601	673	42	772	71	584	828	1269	855	572	629	689	581	570	567	356	979	446	543	35	599	66	485	686	550	755	727	656	713
1.854	665.181	HILIC-	[M-H]-	12.37	665.18810:1701 665.26951:251 665.31676:203 666.01551:203 666.06582:290 666.10707:122 666.13090:202 666.18802:1105 666.25363:267 667.02356:426 667.05748:636 667.10216:331 667.19277:327 667.24533:162 667.27083:162	191.05699:80 299.05518:70 327.05216:80 341.06341:70 533.18284:128 551.19416:86 643.22158:89 651.17962:77 662.23918:208	0	2181	12	1627	1468	1500	1676	1046	1536	829	654	1943	144	1678	1856	1384	12	1891	13	597	1588	1715	1093	2282	1976	1623	2155	1781	1613	1536	1077	1390	1976	12	2044	11	2046	2213	1968	1555	3041	1496	1965
7.393	413.106	HILIC-	[M-H]-	12.37	413.10809:4399 413.17277:302 414.02132:227 414.04275:302 414.06953:302 414.08310:226 414.11093:1422 414.18567:227 415.01783:680 415.04405:500 415.08372:400 415.11545:827 415.14202:227 415.18633:151	135.04292:121 173.04419:105 191.05525:116 205.00826:86 233.06722:89 259.02436:361 272.03172:226 301.03386:1656 313.03326:152 331.04546:1079	20	3000	11	1455	2163	1260	1464	1593	1434	1051	1280	1736	559	897	2028	1906	16	3158	6	1690	1954	3917	1325	1727	2307	2302	2479	1978	1975	3238	1552	1786	3286	32	2337	25	2978	4829	2192	2724	2748	1731	3103
2.669	573.101	HILIC-	[M-H]-	12.39	573.10403:4992 573.15706:3180 573.31920:8532 573.38468:446 573.43899:447 573.45805:298 573.55620:298 573.66972:447 573.82484:998 574.01877:596 574.04454:993 574.07698:594 574.10983:4489 574.16323:2175 574.20720:809 574.23329:298 574.26779:297 574.32106:3667 574.35180:2503 574.37864:446 574.42429:298 574.45064:447 574.54060:447 574.57387:447 574.61507:596 574.66515:1353 574.69477:745 574.72025:146…	125.02395:1816 137.02400:451 165.01862:238 175.04236:1074 189.05705:124 201.01872:18 203.03510:17 205.04961:293 217.05016:276 219.02977:73 226.05573:67 229.04874:215 245.08073:512 255.03053:100 257.04456:450 269.04510:180 273.04041:231 285.04102:15959 286.04422:2772 287.05463:4254 288.05981:791 289.07196:5885 292.07895:140 293.08359:58 297.04031:449 308.06549:127 313.03452:506 327.05109:1222 340.…	22	2264	49	453	1093	484	378	904	529	193	2025	2856	1377	3204	4058	2346	37	1692	66	282	658	854	549	457	765	797	3223	2785	2539	3352	3476	1425	2351	28	1733	52	741	813	627	1406	888	594	794
8.285	285.108	HILIC-	[M-H]-	12.39	285.10963:3159 285.97637:94 286.02403:63 286.05491:63 286.11092:290 287.00770:230 287.03298:178 287.05580:181 287.11802:125	59.01332:131 74.02280:171 79.95629:208 85.02784:322 92.99531:216 96.96040:135 99.00738:108 102.05516:236 111.00580:115 113.03636:143 116.99580:173 119.01264:89 125.02288:115 128.03392:216 137.00181:121 141.01638:131 146.04580:312 154.99277:128 165.04013:139 170.98843:150 177.03578:124 182.98864:118 186.99930:92 191.05503:335 194.98447:143 199.02094:83 207.00491:96 214.99164:105 224.01867:86 229.0…	24	2189	25	1505	1664	1524	1291	1105	1451	1280	1263	2655	1272	1122	2408	1446	10	1926	11	2740	1951	2427	1561	2198	1158	1521	1983	2009	1278	1686	1055	2382	2248	13	1607	10	1324	1911	1162	2119	2064	1315	1315
2.03	681.226	HILIC-	[M-H]-	12.39	681.22180:2368 681.28315:328 681.32352:219 682.01006:329 682.04032:328 682.08723:328 682.12553:328 682.22286:886 682.30351:219 683.01103:438 683.05136:619 683.07618:622 683.09980:437 683.12298:437 683.16167:1096 683.19845:328 683.22304:574 683.24884:438 683.28142:328	289.06959:89 341.07254:83 657.26105:77 681.22053:89	11	1195	0	469	532	485	442	537	586	992	972	1313	324	780	574	723	8	1231	8	720	529	1148	530	735	819	797	613	754	1050	779	558	558	890	0	1139	0	675	1101	578	1122	1002	882	1110
7.555	295.103	HILIC-	[M-H]-	12.39	295.10359:4191 295.12506:242 295.13396:404 296.06206:243 296.07346:324 296.10792:458 297.00582:243 297.02100:482 297.06437:482 297.11721:324 297.15306:1026	41.99881:59 65.00198:19 75.00850:442 79.95661:214 83.01293:107 87.00886:21 93.03363:36 95.01265:107 98.02498:455 99.00844:141 100.93305:309 103.00334:124 111.02000:42 113.94185:66 115.00306:118 116.92736:11 124.07588:46 128.03482:2167 133.01378:184 135.02905:553 137.03662:45 139.00195:56 142.94402:33 145.01015:82 146.04483:285 147.02815:49 157.92986:42 165.03917:67 166.99220:23 170.98648:60 179.0…	12	2263	5	1862	1839	1796	2026	2450	1418	1686	1556	1529	2070	1935	2045	2459	13	1539	10	1558	2177	1892	1996	1501	1655	1464	1508	1783	1934	1900	1960	2123	1394	0	2530	0	1879	1554	1648	1177	1433	1851	1793
1.812	405.119	HILIC-	[M-H]-	12.43	405.11716:3085 405.15496:396 405.19213:163 405.24619:65 406.00166:131 406.02086:204 406.05539:131 406.11800:828 406.15749:163 406.18324:131 406.20885:163 407.01946:632 407.07003:235 407.09406:457 407.13060:322 407.17315:3508	96.95871:327 137.02440:157 164.99512:18 188.99606:54 231.00761:9 244.98218:21 296.99292:13 327.22540:88 397.16992:301 399.18643:3785	23	908	0	1501	1660	1834	2058	1679	627	4388	874	1265	420	485	711	349	13	855	36	3302	3804	646	6092	4864	854	1025	562	1828	433	486	367	780	1449	24	921	13	1581	3726	3468	3636	2929	5977	4020
7.564	921.207	HILIC-	[M-H]-	12.48	921.20700:4225 921.24157:416 921.27597:300 922.11685:226 922.16089:150 922.21840:665 922.26473:225 922.30590:150 922.70617:301 923.03142:150 923.06832:376 923.09727:376 923.16394:225 923.22202:894	210.00688:239 545.14955:112 886.21768:121 891.19623:64 900.24031:137 905.21897:221 907.23590:181 918.19643:102	5	984	6	673	660	468	455	657	513	323	557	959	310	605	659	600	5	1186	8	191	385	1022	493	576	712	703	761	873	887	748	714	404	820	8	1084	11	735	1210	767	975	1093	1470	1130
5.964	459.085	HILIC-	[M-H]-	12.5	459.08495:2769 459.14499:877 460.01040:375 460.02899:500 460.09047:958 460.14640:250 460.23189:7853 461.02517:1402 461.06212:500 461.08500:1114 461.10278:625 461.11999:250 461.15595:938	85.02918:195 136.98676:77 191.05628:278 243.02685:70 275.00912:102 301.03415:172 331.04458:121 335.14109:64 416.24078:139	36	899	18	688	931	1871	1961	1262	641	2602	473	449	495	472	461	342	28	816	44	2118	1630	924	2009	1110	830	1026	422	332	444	309	550	470	351	33	971	26	2201	1646	1645	957	725	1995	747
1.959	469.113	HILIC-	[M-H]-	12.54	469.11175:6154 470.11664:1681 471.09591:4862 471.12607:1489	96.95878:108 125.02046:83 137.02347:247 161.02298:115 167.03341:120 179.03376:202 219.03074:77 245.08144:99 289.07214:96 313.10788:80 323.07622:112 331.08476:73 350.60652:73 361.12831:80 371.07771:64 459.17087:80 463.06560:119 467.09605:102	26	2067	31	1493	1795	1165	1343	1285	1658	1137	2808	1709	261	2284	1867	2190	43	2172	35	310	1294	3006	1477	1936	1162	1602	1631	1821	2822	913	3319	1207	1416	24	2147	37	1740	2234	1451	1316	2540	851	2067
7.408	528.106	HILIC-	[M-H]-	12.55	528.10601:2300 529.02502:680 529.05731:698 529.11286:615 529.15071:427 529.18972:201 529.22356:134 529.26233:134 530.02000:201 530.04033:134 530.06170:201 530.11093:460 530.15394:201 530.17873:134	111.00914:124 133.01484:92 173.00933:281 191.05700:319 323.07965:184 353.08791:130	8	1266	18	1267	719	634	642	495	630	639	698	538	744	826	996	1008	24	970	11	756	482	969	451	939	708	1006	1049	848	443	530	610	702	761	18	737	17	551	552	686	480	888	656	604
6.763	293.123	HILIC-	[M-H]-	12.55	293.12311:5395 293.14893:842 293.17938:142 293.48058:57 294.12627:560 294.15367:142 294.17752:57 295.02200:114 295.10512:57 295.12794:142	44.99797:28 70.02943:30 97.04049:44 115.05175:213 119.03385:157 125.02207:1151 128.95802:51 131.06966:259 135.04306:176 147.06708:47 161.02200:291 179.03441:195 197.06905:44 206.98785:97 226.98807:5 243.02994:18 271.10654:13	12	1872	6	1762	2500	1719	1759	1552	1777	880	1653	2053	1112	1536	2409	1478	18	1799	17	1513	2233	2165	1543	1162	1749	2954	2513	2028	1764	2589	2346	1038	2563	19	1725	16	2227	2627	1859	1896	1761	1752	2588
2.732	349.057	HILIC-	[M-H]-	12.56	349.05406:4511 349.13044:307 349.18574:205 350.01028:205 350.03174:848 350.05900:969 350.10993:307 350.14692:205 351.00366:800 351.03310:1196 351.07901:307 351.11064:1641 351.13669:410	96.95970:436 109.02845:202 123.00787:20 135.04456:238 139.00108:67 149.06046:109 165.05661:126 171.04442:402 177.05521:6 182.01772:36 187.01646:8 189.05489:2326 191.05516:327 196.99899:73 203.03526:84 207.06572:326 221.04353:359 234.99852:12 267.05249:53 282.98239:14 287.01746:26 289.07999:41 300.99005:16 311.07529:136 349.05698:250	72	2280	0	562	1342	449	83	840	1046	281	670	2034	1608	4573	4447	5340	127	2005	103	0	242	2553	1006	511	1269	754	4717	5564	4648	3066	3592	789	3582	188	1248	218	544	872	649	1661	1496	478	2568
7.669	450.033	HILIC-	[M-H]-	12.57	450.03105:1584 450.07575:894 451.05793:1192 451.08075:894	99.92405:102 191.05550:285 204.02919:86 257.98313:231 299.99481:137 386.02690:129 447.04209:119	91	1388	154	1383	1224	1720	1500	1297	1210	1248	1356	1138	1141	1271	858	1155	110	879	71	1137	1255	338	944	1354	1105	1185	1244	921	692	859	1108	1304	678	105	1389	94	1016	520	1029	1064	672	828	658
6.133	887.224	HILIC-	[M-H]-	12.57	887.22106:2227 887.27794:322 887.34125:644 887.42007:322 887.44523:645 888.09765:322 888.23079:645 888.32088:645 888.35716:322 888.43878:322 889.03530:877 889.08341:806 889.23629:1382 889.27540:483 889.31090:322	353.08820:173 533.12550:77 871.10058:80	8	856	8	473	648	241	137	262	338	120	1110	821	216	604	868	833	0	872	0	96	203	1540	464	165	689	814	1037	881	987	682	619	322	869	0	931	0	786	1232	780	945	878	678	982
1.614	689.117	HILIC-	[M-H]-	12.58	689.11886:1916 689.24018:1134 689.30747:667 690.04046:501 690.12123:933 690.23401:834 690.26062:667 690.28736:500 691.02035:334 691.05342:667 691.11316:1083 691.19018:333	251.08919:19 383.18893:458 397.20462:2334 679.16382:170 682.20129:76 685.36237:70 689.12140:84	32	756	23	351	756	275	316	856	188	831	483	506	561	438	339	399	0	459	21	482	1125	300	1263	410	271	306	460	354	432	527	924	746	374	67	499	60	939	556	321	1012	460	532	455
6.02	871.234	HILIC-	[M-H]-	12.6	871.22965:2864 871.25050:893 871.35055:6058 871.40925:892 872.22782:893 872.34975:3048 873.06269:893 873.10449:596 873.22052:893 873.24974:596	161.02342:19 191.01941:202 331.04791:102 411.07199:46 421.07849:5622 447.25949:414 531.09674:10 573.10309:48 838.23425:138 841.21124:45 846.18469:44 850.15155:379 851.15186:1835	9	1598	11	1771	931	1273	783	579	1956	388	1139	1226	752	1122	1338	1517	14	1420	0	435	630	1561	994	1338	1953	1067	733	1013	1718	1105	611	636	654	12	854	9	996	1311	1057	1000	1079	659	841
1.911	466.084	HILIC-	[M-H]-	12.61	466.09138:6060 466.12363:377 467.01278:1088 467.04359:627 467.09628:4723 467.13463:250 467.15626:734 467.21601:503 468.02788:377 468.10031:1657 468.15303:377	137.02254:118 161.02336:204 177.01790:173 247.02285:112 265.00236:77 281.06028:64 291.00467:73 313.10780:122 343.11849:181 361.12826:196 393.10697:121 449.08625:77 462.13348:118	23	1329	35	1068	970	415	504	733	713	411	1272	1134	286	853	727	867	42	1088	22	341	536	1100	600	443	832	1067	1097	877	1033	824	1107	553	886	25	837	8	1089	2414	740	1044	1380	454	960
5.823	311.137	HILIC-	[M-H]-	12.61	311.13677:4894 311.16690:442 312.01694:130 312.07690:260 312.11231:260 312.13741:195 312.17097:195 312.99957:541 313.03126:678 313.05973:130 313.09222:3078 313.13056:130	44.99752:176 93.03320:212 116.99656:99 119.04872:167 127.00217:92 137.02214:102 148.99983:130 153.01784:80 163.03831:153 169.00644:134 173.04372:215 178.99101:96 179.03663:89 183.00701:124 186.99754:112 191.05527:583 206.98706:140 210.99831:108 219.01478:96 226.99269:128 236.10446:83 246.99663:92 262.99766:77 311.16792:73	28	1232	9	1031	1258	690	756	426	1013	439	295	454	304	440	416	397	8	644	18	508	748	1447	415	677	888	1054	555	936	293	403	312	553	487	17	800	19	477	1613	662	2389	1159	469	732
6.051	841.142	HILIC-	[M-H]-	12.63	841.14442:3837 841.19979:2639 841.32773:894 841.52907:596 842.08780:894 842.14679:2234 842.19986:1192 843.16187:187066 843.23200:1135	191.01831:82 301.03711:448 411.07263:90 421.07913:13722 423.08276:520 424.08609:178 447.25995:271 573.10437:182 693.13208:74 838.23114:162 841.15234:157	35	1275	96	940	346	464	425	152	1766	209	1083	743	477	1125	601	1927	71	1487	47	601	127	2558	1065	564	1475	1868	609	784	849	1359	1667	400	1254	54	1302	60	1738	1635	970	853	1500	1246	1523
8.233	215.032	HILIC-	[M-H]-	12.64	215.03198:2017 215.99992:90 216.03557:271 217.01142:322 217.02836:784 217.08181:136	44.99824:102093 45.19782:191 45.32877:297 45.36441:176 45.40555:197 45.43267:124 45.46485:133 45.86829:120 46.00144:758 47.00211:301 59.01370:1389 71.01316:894 78.95808:215 80.96439:1442 83.01315:303 85.02916:1000 87.00814:5133 89.02367:363 94.97954:188 96.96872:1121 99.00797:1375 101.02362:522 105.01852:110 111.00828:110 113.02386:248 117.01829:985 122.97466:822 125.02345:1067 131.03461:151 138.…	18	1156	15	678	446	982	834	455	627	529	927	594	660	926	722	815	54	1007	20	836	916	1254	1009	870	877	1284	1185	1028	1390	1358	1009	703	598	26	1335	34	1547	1679	1563	903	880	1050	1369
1.992	354.07	HILIC-	[M-H]-	12.64	354.07175:2973 354.09328:1364 355.02225:1364 355.04332:1091 355.07571:818 355.09120:1364 355.11081:546 355.17300:546	61.98797:2646 80.96594:30 109.02904:61 123.04430:117 137.02312:162 149.02202:24 151.04008:25 161.02364:140 163.06915:62 176.04233:51 179.03444:97 188.04257:54 191.05598:207 193.06116:24 196.06171:32 201.01619:45 205.01353:112 231.00655:65 245.07748:121 255.06548:393 276.06955:36 289.07367:137 301.03510:32 309.16916:116 319.18896:53 329.03000:87 335.02130:113 339.20020:115 341.06616:61 345.13278:3…	0	876	18	419	1207	93	209	736	540	0	1219	412	223	1357	750	1120	0	824	16	132	257	1414	236	164	542	754	1023	1199	1237	674	1262	427	1283	15	1020	22	1354	1349	1132	1715	1285	498	996
3.54	519.074	HILIC-	[M-H]-	12.65	519.07439:3303 519.14849:773 519.17922:426 519.26606:212 519.31433:159 520.03644:443 520.07791:1475 520.15049:212 520.17712:212 520.24683:159 520.27702:106 521.00463:480 521.03125:851 521.08179:382 521.12576:382 521.16226:496	194.98645:86 301.03721:64 311.05402:77 338.98377:77 355.04678:102 399.18407:108	49	2227	0	2027	1956	1529	1766	1086	152	558	243	590	519	621	88	1352	0	1539	38	0	2386	52	2480	1752	1534	2894	967	1283	0	1969	1042	843	1251	64	1746	71	1862	3116	1803	3716	2860	1344	208
1.535	464.166	HILIC-	[M-H]-	12.67	464.16339:2123 464.19722:155 464.21633:206 464.26821:155 464.86980:155 465.02541:790 465.08015:895 465.12147:1178 465.17124:449 465.22201:258 465.24804:406 465.28125:259 465.30162:259 465.87002:104 465.99591:103 466.02898:297 466.08870:298 466.12356:428 466.16006:259 466.18480:290 466.20924:103 466.24862:207	96.95808:73 137.02266:99 165.01709:86 205.00682:80 229.01097:64 259.06119:92 287.05332:131 290.99497:77 303.00346:80 320.99590:77 341.03815:73 417.15451:64 463.07701:77	0	1149	55	759	512	256	229	634	661	60	948	766	501	1065	791	1144	0	716	41	82	252	893	380	448	892	806	769	627	1015	688	792	681	794	0	761	32	889	723	614	605	1236	483	1058
2.825	753.134	HILIC-	[M-H]-	12.69	753.13360:3883 753.17546:821 753.21455:447 753.24349:447 753.27467:597 753.40568:1006 753.68055:448 754.07002:448 754.13310:447 754.17086:1196 754.24357:298 754.33807:298 754.40833:448 755.01614:298 755.05753:597 755.11808:298 755.16147:2798 755.19810:446 755.21454:802	173.04688:102 301.03339:83 423.07090:73 575.11742:134 611.10138:64 737.15395:182	32	641	22	149	252	186	135	118	124	148	523	953	404	605	853	776	11	570	26	169	273	438	106	160	153	120	924	818	767	896	932	838	522	34	500	24	203	159	132	288	278	119	144
1.961	439.065	HILIC-	[M-H]-	12.69	439.06635:3896 439.10358:2597 439.15422:4506 440.06933:1526 440.10272:1093 440.13569:1094 440.15365:820 441.01875:1367 441.03303:820 441.08149:2029 441.12267:7342	145.04967:394 153.01868:1261 167.00021:39 191.03209:67 205.05502:158 231.02725:79 245.08055:358 269.01917:28 275.00919:11 289.06964:907 301.03491:170 323.01535:79 355.07916:58 403.05057:63 426.10104:19 435.20016:61 439.10190:75	96	1710	65	610	1008	169	647	942	874	157	3104	660	137	1377	1944	1344	0	1655	126	0	1152	1771	972	948	821	1521	2639	1484	1713	1656	3708	476	1422	0	1720	0	1483	1706	1135	1715	1919	646	1616
9.122	591.177	HILIC-	[M-H]-	12.7	591.17548:3726 591.24013:30 591.80765:30 592.00874:75 592.05361:190 592.10830:59 592.17910:929 593.03772:384 593.11958:98 593.14952:173 593.17991:272 593.22039:30 593.23356:30	187.01982:51 191.05646:102 301.03360:51 347.03122:51 399.00451:51 409.01292:51 446.99919:51 462.99737:51 473.00677:51 515.01315:51 569.00312:51 591.17929:651	6	948	21	405	551	475	562	688	488	1280	2731	1807	888	785	678	1174	11	741	11	1264	549	726	478	591	437	510	719	430	586	580	528	788	644	4	763	16	949	652	417	461	667	792	465
1.392	147.045	HILIC-	[M-H]-	12.7	147.04503:2082 147.06503:131 148.04978:200 148.98721:66 149.00501:131 149.02522:739 149.06023:461	41.00306:317 45.34227:72 45.71073:34 46.00141:274 65.03892:168 79.01838:42 89.03897:569 91.01855:187 92.02687:33564 92.60804:92 92.75030:105 93.03401:6933 93.36350:47 93.59909:45 93.74911:52 94.03673:289 95.01352:1174 96.01652:115 121.02902:3577 126.03416:170 135.04514:4691	12	809	27	692	744	656	1091	676	477	1105	847	472	782	925	738	717	20	846	0	1032	775	793	822	553	707	656	580	612	712	397	801	439	542	0	644	12	822	643	605	755	742	1037	536
7.564	424.088	HILIC-	[M-H]-	12.72	424.08892:3265 424.14697:276 424.16815:207 424.24098:138 424.29170:208 424.32776:138 424.36826:138 424.60987:138 424.97703:138 425.00496:1142 425.02721:1054 425.07362:942 425.12898:1671 425.16707:276 425.25175:138 425.77191:208 425.86553:208 426.01762:359 426.04214:276 426.07219:772 426.10089:881 426.13360:276	111.04294:19 179.05429:39 207.04839:74 215.03633:29 233.04565:78 237.09067:530 259.02316:119 272.03174:291 285.03992:25 299.01608:51 301.03488:410 315.04974:203 331.04602:500 343.04553:194 367.04550:49	34	1528	101	1767	915	1285	1689	915	1573	764	1292	1126	1393	1374	1123	1236	147	1049	128	792	869	1732	1236	1065	1957	1236	798	1605	1473	1182	1743	940	1183	193	1110	108	1635	1087	1475	707	1712	1291	1775
1.752	807.182	HILIC-	[M-H]-	12.72	807.17884:2240 807.24626:155 807.28766:455 807.32263:78 807.40289:117 807.58362:78 808.05019:194 808.08234:155 808.12194:155 808.18206:1143 808.27918:156 808.97511:78 809.05337:701 809.17601:486 809.25482:155	353.09224:64 469.12040:89	7	1234	22	1406	1511	733	965	1449	777	119	271	672	40	860	718	575	23	1160	21	284	692	996	1300	1578	1336	1396	976	1292	763	656	948	1069	560	21	1147	0	1817	1192	1708	1443	1160	945	882
6.007	655.059	HILIC-	[M-H]-	12.73	655.06148:5341 655.12240:400 655.17649:510 655.21439:348 655.26215:1225 655.30269:139 655.34049:210 656.05966:1639 656.13558:971 656.19428:426 656.23692:209 656.26318:395 656.64008:279 656.70556:140 657.05430:1620 657.07865:1574 657.10457:1034 657.15673:349	163.04092:77 232.97559:159 299.07730:143 331.04439:99 383.18938:152 421.07636:234 451.11700:64 481.15799:173 575.12246:64 649.03904:64 655.26241:77	0	2045	319	986	1195	1645	1734	802	933	1304	2647	1248	1225	1789	1595	2002	73	1848	101	1800	1372	1064	1562	1349	729	1200	1488	1136	1089	1288	1766	1106	1552	73	1570	90	1744	1278	1713	1158	1055	1718	1103
5.413	315.071	HILIC-	[M-H]-	12.74	315.07087:1822 315.10460:471 316.00751:96 316.03481:120 316.07598:341 316.09783:72 316.11656:96 316.18149:48 317.00379:646 317.02166:371 317.06585:747 317.10491:72 317.12185:120	67.01801:161 93.03342:382 111.04373:203 115.02007:133 119.04970:156 128.99758:128 137.02364:112 143.01125:115 145.02862:118 153.01733:159 154.99144:154 159.04662:160 163.03978:277 166.02556:147 173.04393:448 178.99229:144 182.98588:156 186.99997:157 191.05619:2248 201.05735:242 209.00040:121 217.05218:283 221.15691:96 229.00928:102 241.07005:118 248.99525:86 254.99551:83 265.00887:96 271.02005:96…	46	1031	72	346	692	317	182	1625	389	314	651	547	236	1051	657	900	36	635	29	132	425	578	634	715	513	834	635	729	1454	299	591	556	443	42	947	51	616	843	747	1014	1012	356	819
6.08	415.179	HILIC-	[M-H]-	12.8	415.17869:7894 416.17908:2113 416.99622:596 417.07466:894 417.19119:1193	109.02835:416 229.05032:535 257.04614:459 259.02481:69413 271.02487:40300 272.03253:26263 273.03906:6941 285.04010:8838 298.01154:4192 299.01996:4517 300.09821:1567 301.03580:323704 301.93732:918 302.18054:614 311.01703:388 313.03510:19696 315.05023:5144 325.03540:1152 330.01761:1788 331.04645:294457 332.08450:500 339.05072:1246 343.04541:12299 355.04459:2737 361.05591:4611 367.04544:1556 373.055…	14	1718	35	1280	2067	1256	1654	975	1079	746	1142	1023	869	652	1474	1163	24	2153	34	1864	1305	3131	1804	1507	1086	2478	877	1607	721	2500	1358	668	2573	25	1378	28	2976	2919	1974	2806	2280	1295	2124
2.693	540.101	HILIC-	[M-H]-	12.81	540.10110:2764 540.20353:506 540.24368:253 541.04004:1584 541.09818:3311 541.14664:379 541.19525:633 541.26018:380 542.02953:632 542.04188:506 542.06702:253 542.10169:1383	149.02410:67 221.00105:64 285.03905:73 301.03647:89 331.04388:77 363.00450:77 403.06129:77 413.01802:64 531.09180:96 535.12212:137	0	446	35	39	37	83	126	40	63	94	603	704	351	563	858	748	19	393	14	99	73	188	116	100	46	200	1379	914	753	957	1154	469	1022	23	340	23	231	233	179	86	194	147	0
1.544	499.092	HILIC-	[M-H]-	12.82	499.08726:5505 499.12889:2685 499.15471:564 499.19631:12848 499.27048:1364 499.30329:1149 499.99942:293 500.02805:488 500.05357:552 500.09208:1219 500.12379:716 500.15904:292 500.19800:4934 500.25352:292 500.27367:812 500.30808:391 500.91314:195 501.03390:1660 501.07046:606 501.09350:860 501.12686:1064 501.19617:870	96.95799:102 125.02281:173 152.99484:105 165.01665:125 177.01817:129 217.01826:64 245.04551:77 255.00619:83 259.06375:86 287.07031:108 298.98404:64 327.16103:112 331.15203:64 341.06496:99 359.11128:112 398.20639:73 427.00652:64 437.29622:73 449.25393:118 465.11815:124 493.24466:64 497.28961:146 499.08859:148 499.19945:152	54	1566	153	1310	1503	615	739	1149	1651	203	1293	229	1858	952	2092	1713	79	1275	137	433	1063	2571	800	1082	1778	2410	684	742	1496	2395	2485	570	609	57	1626	72	2235	2162	2425	2521	2834	1490	2101
1.926	377.085	HILIC-	[M-H]-	12.82	377.08909:2846 377.12804:633 377.16167:517 377.17276:207 377.19473:2153 378.01403:311 378.04008:311 378.06397:311 378.08964:311 378.14317:311 378.19479:843 379.01057:897 379.04207:600 379.06878:311 379.08913:518 379.13789:572 379.19345:1169	71.01261:18 96.95894:248 125.02415:256 136.05049:45 149.02451:130 151.03880:130 161.05965:75 165.01782:230 167.03410:176 176.04681:242 179.03412:284 187.03838:102 191.07101:475 201.11246:52 203.06909:225 205.05103:194 209.11629:110 216.98102:138 221.08128:98 227.06964:92 230.99590:247 235.06297:181 241.04955:143 245.08115:441 259.06033:81 271.06400:51 285.03943:152 289.07162:1067 293.02563:81 301…	29	2113	54	1027	2353	720	664	1022	978	471	4077	791	531	2287	978	2059	25	2494	43	452	1196	1686	811	892	1472	1089	1646	1710	2715	1150	2441	572	1625	83	2040	20	1518	2061	1367	1742	1827	1157	1631
7.622	475.107	HILIC-	[M-H]-	12.85	475.10816:3015 475.15850:165 475.28662:166 475.57231:110 476.03368:221 476.04408:110 476.08071:165 476.10924:856 476.87178:110 476.99140:110 477.03152:374 477.06225:843 477.11089:438 477.18820:352	191.05525:112 297.15487:64	14	1432	13	1356	2258	791	926	595	2339	78	753	1187	227	1063	1341	1376	22	1683	26	682	1286	3012	843	855	1296	2528	2098	2542	1782	2118	1983	1000	2117	19	1798	52	1456	2179	1218	2311	2958	1241	2157
7.334	384.083	HILIC-	[M-H]-	12.86	384.08333:4348 384.11107:476 384.12581:291 385.01068:414 385.04223:642 385.07725:6300 385.10955:362 385.12922:1019 385.15620:146 385.19479:146 386.01622:1465 386.07680:2860 386.10828:363 386.12634:364 386.14425:219	85.02903:154 115.04013:92 134.04573:122 151.04085:83 158.06052:121 162.07691:77 173.04299:128 181.00726:73 191.05420:470 202.04972:96 206.06872:108 221.02420:77 243.02783:73 261.00642:89	6	571	10	687	345	1393	1590	609	298	421	273	599	654	192	605	544	28	374	16	379	651	585	417	648	473	448	425	263	438	479	363	648	384	13	525	5	284	346	412	662	1145	342	256
6.084	1017.11	HILIC-	[M-H]-	12.87	1017.11385:1690 1017.30206:596 1017.33566:596 1017.40958:596 1017.44595:894 1018.10854:596 1018.12743:596 1018.37606:894 1018.39910:596 1019.07449:596 1019.12157:596 1019.16641:596	421.07581:118 737.15638:141 993.13256:64 997.10071:64 1001.21962:73 1007.41969:80 1017.11676:96	62	1368	89	960	391	225	622	308	784	283	278	433	301	301	338	231	0	608	0	306	99	224	256	118	269	404	149	198	320	230	149	135	187	0	102	48	506	326	102	535	293	236	265
7.771	749.193	HILIC-	[M-H]-	12.87	749.19564:3055 750.05999:235 750.09017:235 750.14833:612 750.19779:830 750.30073:314 750.65695:157 751.03267:467 751.06898:391 751.09143:391 751.12027:391 751.15744:1399 751.19930:1068 751.25199:692	191.05368:115 289.06963:96 383.07355:92 503.11568:77 547.16685:102 709.18414:73 737.19013:64 739.18067:86 741.16981:64 749.19668:77	0	1168	18	516	946	640	719	570	634	537	1214	1057	84	374	418	669	8	807	0	972	575	1560	473	413	628	722	812	822	692	1462	633	355	1098	10	1185	6	701	1766	932	747	1956	812	1206
5.965	586.124	HILIC-	[M-H]-	12.89	586.12447:6086 586.16848:363 586.19448:817 586.22332:484 586.28299:363 586.34970:242 586.69323:605 586.98241:242 587.04293:1227 587.10200:1209 587.16059:2983 587.26146:242 587.29972:484 588.02833:242 588.04946:484 588.10203:484 588.16715:787 588.20353:484	170.99107:128 191.05648:86 285.04013:322 301.03212:191 331.04688:102 421.07807:255 449.08916:64 487.32744:170 575.12175:77	0	403	24	332	76	146	176	77	279	55	388	113	152	89	200	314	24	274	44	178	170	145	121	140	174	218	420	300	131	303	445	72	295	33	320	2	177	218	233	168	175	48	82
1.574	361.087	HILIC-	[M-H]-	12.9	361.08572:9912 361.13080:3461 361.17321:1035 361.22201:539 362.00807:317 362.04503:554 362.08785:1989 362.11969:250 362.12666:200 362.14172:250 362.18090:446 362.22836:150 362.87196:251 362.90428:100 362.96837:200 363.02784:2102 363.05507:1686 363.08079:767 363.12658:365 363.19301:8396	39.00437:150 61.98744:236 71.01343:112 79.95684:199 85.02809:179 94.99337:118 96.95937:284 109.02742:185 116.99486:105 121.02881:125 123.04425:178 125.09532:175 127.87281:89 130.06792:73 133.02760:129 135.04352:125 137.02323:199 139.11162:156 143.06864:73 151.00243:232 155.01025:112 158.06575:86 161.02349:124 162.83739:92 165.01711:170 167.06984:178 171.10161:306 175.00079:134 177.01853:869 178.9…	4	2539	26	516	735	846	497	745	429	1003	3945	2240	4043	4354	2128	7819	68	2321	87	701	923	664	830	722	489	582	1560	1720	933	1585	2535	1864	823	52	2141	76	788	584	526	808	842	908	595
7.291	321.07	HILIC-	[M-H]-	12.9	321.06335:4538 322.00536:122 322.06724:723 322.11289:1082 323.01293:304 323.03974:182 323.05983:376 323.07583:650 323.12924:304	71.01335:300 87.00747:155 89.02371:202 96.95897:413 100.03978:64 109.02991:275 115.00284:602 117.01669:117 126.01920:151 133.01404:808 135.01013:66 137.00227:94 142.05048:52 145.02913:210 149.04524:469 163.00124:131 169.02892:140 177.01784:131 181.96706:126 187.04021:108 191.05511:69 194.98839:90 233.10196:101 265.09470:34	13	1808	16	1788	3067	1263	802	2553	2454	1728	772	1301	964	860	2797	997	16	1907	27	2176	2102	1486	1302	1172	1578	1444	1369	1517	412	2106	1644	1180	1398	8	2910	33	948	1205	1211	2027	927	1322	1034
6.717	293.15	HILIC-	[M-H]-	12.9	293.15020:3651 293.53432:75 293.81094:50 294.04991:75 294.12626:174 294.15227:511 294.18900:50 294.62517:50 295.00255:50 295.04115:50 295.12317:50 295.15713:99	44.99808:24515 45.58995:34 46.00095:242 47.00131:99 70.02867:138 115.05002:533 128.95894:3733 150.04071:50	9	1762	6	2168	1703	2115	2198	1440	1921	2413	1177	1367	710	806	886	1096	6	1734	10	3744	2809	2830	3370	2286	1981	2487	714	850	860	1469	830	637	1186	13	1656	10	2381	2095	2567	2471	2229	2351	2396
1.604	311.054	HILIC-	[M-H]-	12.94	311.05414:7430 311.08107:853 311.11213:640 311.16730:3062 311.21572:427 311.22616:427 312.06457:854 313.00505:640 313.03472:853 313.06923:1559 313.09767:426 313.12469:853 313.14570:1834 313.16270:640	57.03331:377 85.02793:1788 96.95805:1033 99.00822:66 109.02787:625 121.02819:277 123.04314:329 125.02369:161 128.99600:75 134.03523:96 136.07614:150 137.02281:386 147.00841:122 149.02284:225 151.03902:511 159.00360:47 161.02318:122 163.03824:302 165.01781:2853 166.99033:83 171.10127:5209 177.01804:672 186.99889:70 189.01578:106 191.03188:206 197.11708:435 199.03934:63 202.99190:139 205.01344:226 …	76	557	106	430	777	369	713	542	648	655	717	331	650	404	509	415	52	548	51	683	2355	705	928	423	394	772	490	412	463	397	693	431	294	49	669	56	565	629	596	904	590	619	496
4.655	521.092	HILIC-	[M-H]-	12.97	521.08967:4554 521.12853:769 521.17871:832 521.25201:449 521.29809:263 521.32049:158 522.04360:421 522.09234:1271 522.18523:210 522.22682:210 522.25730:210 522.33048:210 523.03196:727 523.10121:459 523.12494:1838 523.16628:5797	89.02335:58 112.98517:325 135.04433:263 161.02406:441 173.04581:3795 179.03542:1562 191.05643:49 245.04378:228 299.05582:75 311.07971:155 335.07941:1034 353.08914:1427 407.09869:207 515.12299:1789	43	2627	0	2486	4323	2170	2871	3589	279	2054	2185	1619	1314	1590	483	2860	0	2555	54	104	3209	464	3878	2045	1970	2322	1349	1792	500	2425	2631	1023	2334	67	2140	0	2844	2587	2337	2510	2838	2710	2030
7.788	921.173	HILIC-	[M-H]-	13.01	921.16144:2833 921.23329:161 921.24714:241 922.09135:161 922.16403:1241 922.21563:322 922.24219:403 923.03809:323 923.06266:242 923.08528:161 923.11716:242 923.17654:996 923.22202:857	705.17026:80 887.22769:64 903.20698:83 907.21371:80	9	326	53	455	204	726	638	1079	295	370	406	422	439	350	499	385	21	444	30	1207	368	577	742	506	410	555	288	327	187	273	495	585	137	26	509	56	1246	626	649	562	316	1317	285
7.252	297.081	HILIC-	[M-H]-	13.05	297.08275:5604 297.11446:109 297.15071:370 298.07737:1635 298.15604:1415 299.02605:513 299.04496:253 299.08049:85633 299.13927:163	41.99767:668 59.01350:430 68.99661:63 71.01299:596 74.02352:17828 76.02716:142 78.95840:282 82.02949:1475 84.00721:139 85.02844:352 88.98684:217 93.03393:358 95.04936:155 96.95948:1555 98.02434:781 99.00729:236 101.02323:679 102.05552:272 105.01895:378 107.04874:189 108.04399:173 109.02877:320 111.04296:293 115.00257:943 118.01147:1210 119.01683:49406 120.01911:203 121.02152:382 122.06105:88 123.…	21	1629	38	1436	1197	1503	1516	696	1258	1902	1225	910	2149	1180	1386	2170	26	1325	1	1232	1794	1789	2481	1585	1697	1688	785	580	1127	1271	829	1656	446	20	1754	28	2577	706	2176	1120	955	1091	745
7.281	576.068	HILIC-	[M-H]-	13.06	576.06843:3628 576.12709:1741 576.16728:600 576.22387:290 576.27632:194 576.62550:291 577.02823:916 577.06712:958 577.12952:3023 577.19571:622 577.22071:194 577.62708:1012 577.73457:387 578.03995:194 578.07520:290 578.13271:1683 578.17373:574	152.98541:150 191.05487:169 301.03572:77 421.08296:73 463.08205:77	20	524	0	805	558	365	586	388	787	323	501	540	442	377	655	537	28	1161	17	201	447	1556	421	530	548	811	407	594	369	635	644	462	875	32	669	35	506	797	1191	781	778	575	689
6.067	669.148	HILIC-	[M-H]-	13.08	669.14972:4652 669.20022:596 669.24381:596 669.64950:3031 670.07954:1876 670.15201:3232 670.64935:895 671.01419:894 671.03072:894 671.06475:1192 671.17080:894 671.21810:596	246.98905:543 353.08895:64 415.17942:452	21	1873	0	1442	2267	879	1076	672	1233	230	890	1123	466	775	1774	1801	0	1486	22	710	744	3932	1647	1001	1118	1981	579	956	1038	1670	2049	596	1633	32	1787	42	2622	3314	1474	1859	2072	1684	3282
7.835	394.102	HILIC-	[M-H]-	13.09	394.10298:2913 394.15541:139 394.55313:93 394.57824:93 394.99700:1083 395.02713:1160 395.09988:8311 395.16423:139 395.17966:93 395.19711:93 396.00085:411 396.03230:240 396.05930:476 396.10259:1769	59.01368:1231 71.01352:1213 73.02829:200 85.02846:448 89.02427:5951 90.02742:220 91.02828:150 95.01339:131 101.02401:1110 113.02417:1406 119.03457:4273 120.03756:237 125.02370:223 143.03416:623 149.04495:454 161.04524:1003 179.05600:2750 191.05639:9449 192.05910:816 193.06052:165 194.06115:77 202.92818:89 217.05197:145 235.06295:77 259.00061:80 341.10991:5327	5	1182	87	960	1050	606	770	696	706	687	388	1542	1116	554	1128	362	5	774	98	915	1295	874	556	1110	888	470	1374	645	437	938	258	1311	1309	9	999	125	510	362	768	794	793	560	623
6.39	379.032	HILIC-	[M-H]-	13.12	379.03309:7938 379.06420:650 379.08667:504 379.16474:506 380.00653:253 380.03577:1144 380.99550:253 381.02415:1177 381.08034:1108 381.09552:727	70.99239:89 93.03319:131 109.02834:118 133.03064:118 151.03979:520 155.03193:105 173.04457:105 177.01866:108 191.05545:375 194.98749:99 214.99116:77 225.00678:147 229.00846:80 249.01579:77	136	2390	43	2793	2151	3896	5506	3163	1407	3981	2501	1546	1883	2349	1629	1998	0	2519	119	3225	2153	3905	2463	2284	1962	2207	2330	1836	1016	4552	1796	1848	2527	0	3510	0	3316	2829	4007	2317	1503	4048	2188
7.334	277.03	HILIC-	[M-H]-	13.13	277.03377:2678 277.05654:615 277.09036:603 277.12269:329 278.03923:329 278.10752:412 278.12361:247 278.98174:1294 279.01084:247 279.02957:830 279.07200:2190 279.10076:411	41.99763:202 44.99802:242 59.01294:263 71.01313:177 73.02878:140 74.02382:131 78.95856:471 80.97464:162 83.04972:213 87.00811:327 89.02391:238 93.03408:263 96.96116:343 98.96513:311 101.02412:256 102.05593:177 105.01869:180 111.00771:206 113.02312:167 115.00358:253 116.92700:128 119.04962:254 122.02401:221 125.02370:155 128.03521:243 129.05589:128 130.08629:223 133.01284:147 135.04440:174 137.024…	78	2194	174	990	680	3259	2134	1561	820	2116	1730	541	1764	1836	621	1850	106	719	92	796	912	654	1138	1370	923	888	654	588	1337	1298	904	997	676	143	1163	184	823	1007	808	470	422	834	553
7.795	487.105	HILIC-	[M-H]-	13.13	487.10912:4185 487.16804:1535 488.11198:1023 488.16549:459 488.99809:306 489.01665:1052 489.04083:611 489.06401:1276 489.11901:764	133.01282:139 191.05571:164 214.98638:92 269.00701:64 288.99023:77 297.04252:64 332.99828:64 351.00610:64	23	4216	297	4767	5167	3195	3125	5509	3667	2762	2404	1872	2357	2988	2964	2349	22	2565	226	224	4548	2291	2620	2407	2646	2432	1994	2481	2404	2170	2160	2533	2492	38	2708	246	2392	1790	2062	2270	996	2266	2018
6.986	255.071	HILIC-	[M-H]-	13.13	255.07037:2062 256.04492:385 257.00671:308 257.02863:427 257.06750:457	34.96927:3919 36.96625:1273 41.00320:2011 43.01879:3010 44.99818:5741 55.01862:869 58.00535:1050 59.01392:65603 59.22849:136 59.40293:192 59.64744:179 59.78499:97 60.01691:1203 61.01758:303 61.98798:1059 69.03387:177 71.01359:39516 71.41572:80 72.01677:1430 73.01754:717 74.02444:662 75.00581:140 78.03400:323 80.96339:197 82.02952:786 83.02930:1359 85.02891:3865 86.03204:216 87.00647:444 89.02450:…	23	2223	28	2262	1422	1764	1923	1476	1758	1289	1016	1638	1064	1527	1889	1250	35	1717	47	1313	1829	2529	1307	2245	1775	1943	1463	1794	1628	1188	840	1960	1377	32	1747	31	1341	1900	1502	1693	1600	1168	1703
1.985	739.158	HILIC-	[M-H]-	13.14	739.16098:3193 739.22681:482 739.26092:869 739.29209:2403 739.35267:362 740.06044:363 740.16628:953 740.29009:698 741.03978:605 741.07711:363 741.10594:362 741.18145:1398 741.22831:1140	290.07390:64 413.19883:190 447.09270:199 737.15484:262	11	2226	23	1002	1918	782	848	1649	1053	947	2141	3146	786	2692	2019	1920	15	2176	35	459	843	2213	823	791	1677	1596	2671	2552	2097	1725	2119	1179	2217	58	2208	22	1955	2452	1909	1599	1927	1322	2058
1.554	540.057	HILIC-	[M-H]-	13.16	540.06191:1938 540.09689:534 540.12497:148 540.15767:99 540.18296:197 540.19897:148 540.23287:246 540.26734:197 540.29885:99 540.33313:99 540.35109:99 540.97521:148 541.04536:1627 541.10199:850 541.13769:197 541.15868:246 541.17009:197 541.18686:148 541.21490:273 541.24977:99 541.26180:148 541.27446:316 541.31467:246 542.03775:1624 542.07543:795 542.14424:99	165.01704:83 239.99752:191 257.00074:83 301.03397:118 329.02114:83 339.00635:64 357.01828:64 384.19397:92 395.19015:297 500.19320:89	134	774	38	287	182	148	433	54	75	372	914	441	793	681	770	677	36	591	0	67	252	258	262	286	177	214	419	664	488	503	1398	541	857	33	635	20	260	182	115	360	238	237	95
3.167	687.124	HILIC-	[M-H]-	13.2	687.12433:1924 687.18298:241 687.20162:85 687.27201:857 687.39025:85 688.05231:223 688.12508:682 688.18517:213 688.22706:283 688.24661:228 688.28453:258 688.73304:85 689.05136:992 689.12510:446 689.18524:171 689.21987:128	383.18797:73 639.26462:226 677.20891:99 687.12221:80	13	466	0	424	622	589	626	970	180	1245	129	149	220	203	188	301	46	508	48	221	701	296	1504	279	242	258	216	349	178	265	376	227	308	0	418	34	864	441	568	388	308	1164	89
6.282	772.092	HILIC-	[M-H]-	13.2	772.09211:1307 772.16144:369 772.17804:554 772.22959:369 772.27063:554 772.36359:554 772.99948:554 773.04634:738 773.06944:553 773.09494:369 773.12347:554 773.17010:738 773.20645:369 773.22402:369 773.25331:738 773.28893:923 773.32361:369 774.08341:369 774.19673:554	173.04416:102 301.03607:390 761.19617:1044 763.21149:1878	0	456	35	673	909	893	745	798	859	657	546	1048	638	643	787	642	0	763	50	662	779	400	907	724	1040	473	1030	334	637	703	678	1234	462	0	845	0	994	872	690	832	770	1170	897
4.859	179.037	HILIC-	[M-H]-	13.22	179.03222:6012 180.03670:480 180.99048:117 181.01350:353 181.03354:117 181.07133:117	44.99799:210 59.01383:115 68.99500:108 73.02869:92 79.95637:102 85.02854:165 92.99556:260 101.02296:105 111.00753:167 116.92747:134 135.04570:839 161.02335:77	134	827	162	524	486	372	383	451	396	537	2584	607	1144	847	809	829	151	1095	114	520	552	1016	1014	434	816	971	985	537	1117	938	1210	597	722	142	1639	91	1283	1066	1219	648	1233	1353	853
1.614	643.109	HILIC-	[M-H]-	13.22	643.10917:3003 643.18304:1917 643.22905:2240 643.37798:5318 644.00615:412 644.05548:412 644.11279:411 644.20266:859 644.27548:685 644.33075:411 644.37858:1380 645.02649:701 645.08039:548 645.11971:548 645.15538:411 645.17693:411	195.06657:261 299.05493:24 331.12073:228 383.19504:75 397.20602:563 419.12207:80 437.00436:27 553.21082:99 603.26312:125 627.12067:116 631.23621:105 636.14288:85 639.36292:303 641.37555:1148	11	1043	67	384	528	330	474	311	295	169	549	631	270	346	397	407	48	680	68	547	484	577	422	324	339	609	390	608	155	632	500	269	436	0	473	0	453	647	355	506	762	430	554
7.363	617.081	HILIC-	[M-H]-	13.23	617.08102:5392 617.15648:579 617.17830:579 617.19650:579 617.64672:348 618.08272:1080 618.11150:683 618.16033:873 618.20549:348 618.23572:580 618.64739:348 618.66835:580 618.68407:232 619.01248:232 619.04218:348 619.08376:579 619.10468:347 619.13515:1423 619.16667:840	125.02182:89 191.05451:501 301.03394:64 322.04405:64 353.08599:80 394.99388:73 411.07398:83 421.07662:86 513.10395:108 537.12635:89 565.22882:64 604.17334:64 609.14739:171 617.08752:77	53	1552	155	1536	636	1580	2861	820	1017	1265	1527	452	887	1094	828	1467	77	1387	0	1440	800	1472	1722	1285	1255	1325	596	664	756	1381	1018	932	1226	56	1281	0	2176	2019	1376	990	984	2147	1209
7.756	675.176	HILIC-	[M-H]-	13.23	675.17531:3361 676.03895:248 676.06547:248 676.08231:124 676.10712:186 676.17934:896 677.00614:248 677.05783:433 677.13498:477 677.17318:439 677.20093:309 677.25684:186	353.08706:77 637.19712:64	8	1681	27	1171	1197	797	879	1119	1408	330	858	995	502	1088	1168	1083	8	1273	36	298	861	1882	581	671	1441	1504	1109	1438	1164	1139	862	995	941	9	1059	13	1388	1086	1286	1495	1750	742	1155
1.581	271.061	HILIC-	[M-H]-	13.23	271.06126:2299 271.09543:340 271.11808:212 271.15183:240 272.02587:127 272.04408:85 272.06281:684 272.09191:212 272.12048:127 272.15680:85 272.97860:170 273.01723:1287 273.03916:960 273.07686:1016 273.12320:1416 273.17048:212	39.00451:75 44.99800:280 79.95689:500 83.01329:469 86.98781:50 93.01414:209 94.99403:148 96.95986:4036 98.95560:257 107.01327:1852 109.03004:995 111.00693:57 116.99562:114 119.04991:112 121.02957:1568 123.00668:152 125.02294:81 127.00042:79 128.99529:44 131.01088:63 135.04504:532 137.02322:3010 143.04887:169 145.02792:151 147.04521:178 149.02402:718 151.00333:5505 157.00957:53 158.03526:162 159.0…	8	1457	29	1187	1527	749	864	1042	888	770	1208	842	1163	1229	840	1566	12	2094	26	959	1575	1475	1627	915	912	1456	946	947	1192	1023	2406	583	901	20	1324	30	1292	1881	1100	2599	1795	1077	1688
7.54	903.202	HILIC-	[M-H]-	13.23	903.20056:3366 903.34456:112 903.37412:187 903.69011:75 903.80411:75 904.06461:187 904.09442:450 904.21563:3319 904.33686:186 904.40186:112 904.67408:75 904.83250:75 905.00885:149 905.04677:199 905.08358:302 905.21638:9833 905.31205:74	371.09695:77 545.15471:146 881.06959:64 887.21962:108 896.19680:77 899.25074:213 903.20557:105	8	1879	12	1600	1614	2233	2025	2372	1056	896	1109	1780	1454	1095	1318	1215	5	1880	10	1306	1232	580	1952	1458	720	717	1147	717	972	1593	924	1358	1119	2	1785	12	1271	960	1400	727	441	1881	417
1.594	413.165	HILIC-	[M-H]-	13.24	413.16040:2269 413.19884:1721 413.26090:121 413.92153:181 413.99753:121 414.02033:302 414.05409:412 414.09048:343 414.13272:302 414.16271:341 414.20350:848 414.30148:302 414.61673:121 415.01848:1392 415.06134:579 415.11231:623 415.13989:1065 415.18027:1161 415.21480:782	96.95898:225 140.99832:73 152.01133:64 165.05608:77 178.02232:77 233.00337:83 247.00507:73 254.99096:73 271.00011:89 284.98103:64 292.98244:89 301.03714:105 331.04753:102 349.00834:64 367.15760:164 409.12577:105 411.18449:291 413.16218:166	43	1142	30	925	1295	888	946	1142	683	1252	1120	769	1148	677	682	516	28	861	58	1314	1693	496	1403	785	712	1252	424	760	591	1350	863	660	506	45	1017	50	1236	908	781	2180	1399	903	708
2.001	281.072	HILIC-	[M-H]-	13.25	281.06715:3925 282.03174:134 282.06948:2601 283.00069:436 283.01811:451 283.04063:335 283.06392:379 283.07898:335 283.11510:201	41.00255:140 57.03429:423 78.95774:852 83.01313:1097 87.04379:96 93.03406:355 95.04924:1379 97.02898:2102 99.04401:248 105.03421:271 107.04856:130 109.02885:10071 111.04340:250 119.04923:227 121.02892:1867 123.04450:6723 125.02392:5567 126.02665:422 127.02812:150 131.04852:71 133.02824:256 135.04440:3879 137.02399:2707 138.02905:746 139.03874:799 143.04820:111 145.02795:586 146.03677:439 149.0236…	10	1846	20	1830	2357	1568	1749	1289	1056	2606	964	633	677	986	494	1116	25	1433	21	1919	1580	1838	1825	1800	1753	1727	986	988	701	565	928	636	990	34	1352	32	2048	1929	2024	2104	1507	2199	1132
3.91	275.112	HILIC-	[M-H]-	13.27	275.11902:2997 276.00439:122 276.07993:213 276.11687:317 276.99433:1295 277.02708:227 277.06937:82 277.14184:82	44.99762:164 59.01347:275 72.99190:301 79.95718:354 92.99474:256 96.95894:218 99.00709:160 103.00200:251 108.98862:108 112.98709:161 116.04935:654 120.98882:148 123.00617:150 125.02359:422 128.04955:350 130.06521:355 131.07036:147 135.04396:191 137.02359:181 142.06565:2009 144.07250:140 146.98595:150 149.99500:197 154.99283:168 158.06109:1886 159.06457:359 161.02356:89 168.00561:603 172.98433:128…	16	820	42	677	409	286	345	299	271	192	1034	790	896	896	459	1046	11	673	21	189	498	431	277	364	699	557	1068	1198	810	884	1004	759	710	11	921	17	405	464	447	551	788	354	504
6.254	737.211	HILIC-	[M-H]-	13.27	737.21079:6604 737.29770:596 738.15511:1192 738.21060:1618 738.26313:894 739.10832:596 739.19276:1749	191.05547:172 353.08739:167 555.09564:77	0	3257	7	4522	1959	2551	2657	4430	2981	1480	4257	3344	3736	5216	3277	6325	24	2492	0	2236	1786	2568	1973	2275	3733	4052	3171	1373	2914	2666	2344	2820	2060	7	2779	24	3312	2552	2097	1763	2159	2585	2297
8.292	395.097	HILIC-	[M-H]-	13.3	395.09693:6861 395.52046:63 396.00302:95 396.03415:163 396.10126:1540 396.97123:63 397.01736:951 397.10153:528 397.15062:126	89.02300:102 125.02078:96 144.98830:80 161.04425:73 171.00643:64 178.99095:64 191.05458:182 197.00240:70 203.01781:112 213.01680:64 229.00866:80 245.04215:131 257.04427:92 313.09532:64 355.12523:77	18	1846	16	1648	1150	1878	1835	1599	1851	2494	1173	1380	1736	723	1143	1223	31	1440	17	4653	1386	4087	1717	2139	1908	3162	934	1631	663	1583	1042	1759	2070	40	1665	45	1152	4144	1809	3848	2909	1299	2482
2.517	305.065	HILIC-	[M-H]-	13.31	305.06388:7815 305.10499:132 305.15255:293 305.17325:88 305.99465:132 306.02194:177 306.06887:854 306.10212:454 306.13470:132 306.98244:88 307.00054:452 307.02143:220 307.04211:294 307.08389:5866 307.10593:1896 307.12374:275	61.98770:454 68.99539:119 79.95621:105 86.98810:108 94.01199:125 96.95957:475 99.00435:102 105.03293:86 109.02863:202 116.99493:165 121.02948:144 123.04511:119 125.02320:333 128.99554:181 134.03665:140 137.02387:224 139.00026:92 143.01006:181 147.00507:99 149.02279:183 152.99597:118 154.99238:176 161.02310:143 164.99412:205 167.00919:164 170.98564:106 174.99853:108 176.99625:134 178.99459:136 182…	29	2795	23	879	1879	408	462	1557	1417	999	4887	3240	1100	4936	2365	3168	0	3258	15	171	426	3178	615	458	1731	1451	2939	2663	7391	3363	3716	890	3537	42	3447	28	1966	3756	1682	1385	2874	1040	3488
7.954	725.137	HILIC-	[M-H]-	13.34	725.13833:3012 725.19101:2909 726.13943:1153 726.20082:1242 727.02731:184 727.05687:409 727.07533:307 727.14746:789 727.19528:411 727.23617:184	534.12947:80 715.17286:121	23	1002	44	892	220	646	532	853	1225	276	2586	1334	277	2209	893	2055	16	1274	24	403	371	1649	377	755	1393	1311	664	1144	1333	1788	1955	1005	2097	23	1613	38	1812	1566	1358	912	1780	1153	1815
6.413	375.107	HILIC-	[M-H]-	13.34	375.11099:8586 376.01077:238 376.07603:159 376.11412:1421 376.98648:521 377.02344:736 377.06970:158 377.12213:969 377.14443:238 377.17717:317	87.00732:10 109.02925:120 133.02840:21 151.03957:3040 173.04584:289 195.02917:221 225.00856:126	8	2242	15	3480	2968	2863	3136	2519	2645	2473	733	2961	2597	1089	2477	1556	10	2051	25	2340	2775	2516	3279	2898	2119	1406	2071	1461	1315	2169	962	2216	2669	18	1651	37	1441	1240	1780	1386	1571	1631	2396
1.761	359.209	HILIC-	[M-H]-	13.36	359.20594:3895 360.04250:692 360.07790:414 360.11897:311 360.18156:414 360.21010:750 361.01767:711 361.05770:894 361.09280:550 361.13183:980 361.16382:583 361.19892:311 361.21865:518	58.00532:178 73.02841:292 85.02972:112 96.95942:127 109.06606:94 113.05934:99 123.08135:61 125.09609:189 137.02338:85 139.07574:41 145.02832:22 149.09624:186 151.07661:142 163.07608:73 165.05579:44 167.07442:115 171.10091:65 177.05487:83 185.11673:137 199.03796:23 201.11317:194 205.04945:50 209.11781:179 212.13367:57 219.02737:148 222.98093:24 229.14333:144 237.14928:80 243.17450:103 245.19183:22…	17	3121	71	2690	1498	2646	2428	1705	1842	5131	3930	3337	8281	2873	2881	2835	58	3003	86	4039	2650	1813	3174	2514	2539	2501	2558	2134	2206	3273	2233	3176	2064	52	3150	72	3007	2631	2332	2306	2112	3041	2342
2.775	629.188	HILIC-	[M-H]-	13.38	629.18707:4772 629.21998:422 629.24777:4561 629.29196:212 629.30723:212 630.02542:212 630.05743:318 630.09725:318 630.14271:1513 630.18974:733 630.24837:924 631.01350:583 631.04986:625 631.11734:530 631.14785:530 631.20769:984 631.26628:1613	117.01841:143 191.05622:108 285.03857:206 289.07166:181 301.03310:457 331.04723:201 408.08245:102 423.07495:200 450.08926:180 453.07724:124 463.10349:80 497.04355:64 511.21883:109 541.09987:128 565.11402:86 577.12848:395 583.14073:96 609.12353:77 627.13605:293	11	1020	8	573	411	394	616	315	506	400	1781	1018	475	1581	1992	1512	11	910	0	720	417	867	534	420	524	737	1881	1806	2074	2356	2077	1000	1682	13	916	8	724	945	572	856	631	600	851
4.265	253.049	HILIC-	[M-H]-	13.39	253.05051:1660 254.00249:139 254.05223:279 254.99080:348 255.00927:464 255.02485:348	44.99779:22 82.02898:159 85.02841:67 88.03969:1881 92.99492:80 96.96012:790 99.00613:115 104.99420:439 107.04906:20 112.07671:172 119.04989:259 140.07185:56 145.02708:110 154.99158:7 164.99304:315 170.04666:178 178.99471:73 188.99586:9 233.15427:54	39	801	64	273	378	272	343	430	230	360	672	1158	798	865	1819	1195	60	726	62	259	418	299	287	305	272	251	1482	1397	1231	917	1314	1237	1581	49	773	52	448	322	214	284	623	199	348
8.12	428.103	HILIC-	[M-H]-	13.42	428.10398:1508 428.16494:94 428.17877:94 429.02476:461 429.07667:692 429.12319:4236 429.21687:63 429.98826:63 430.03032:255 430.07712:157 430.12625:687	87.00797:310 129.01838:96 165.03987:157 195.05080:203 217.00589:64 237.06057:120 259.02429:233 272.03213:235 301.03629:848 313.03269:110 331.04610:589	7	889	74	915	708	669	582	407	995	762	493	1404	332	546	1322	707	8	1023	76	690	842	1275	588	1012	1003	909	947	718	747	831	310	1423	1099	5	773	56	738	991	711	898	1154	601	971
1.617	319.192	HILIC-	[M-H]-	13.44	319.19007:2546 320.05068:581 320.11894:708 320.15811:232 320.19329:872 320.95778:580 321.01417:732 321.09765:580 321.13166:348 321.15437:232 321.16908:580 321.19554:232	71.01301:9 96.95908:36 109.02807:138 125.09624:36 137.09631:170 141.01494:90 144.99294:33 150.01874:19 151.03865:202 153.12743:23 157.02322:113 163.00212:94 165.01779:1009 169.00655:32 177.01900:1131 183.13821:155 186.99998:3 191.03510:8 198.99702:66 213.05899:52 227.03773:14 231.10426:45 238.99168:20 241.00201:48 243.00134:12 250.99089:8 251.16069:90 256.07401:97 261.00217:69 271.06104:104 277.1…	7	1245	28	1155	1672	1083	1203	1980	1072	1030	797	968	750	581	499	821	22	1053	23	1434	1390	1691	1682	1136	868	1795	733	858	560	835	1057	952	554	22	1241	16	1253	1307	1410	1440	1699	971	1173
3.538	566.154	HILIC-	[M-H]-	13.45	566.15791:3399 566.19204:1953 566.24403:226 566.32322:268 566.34061:170 567.03426:747 567.11092:571 567.15057:10804 567.20393:3758 567.26293:295 567.29058:85 567.33553:429 568.01199:254 568.03776:346 568.11858:299 568.15437:2764 568.20923:1186 568.25199:170	137.02238:99 173.04339:109 191.05587:136 331.04955:89 371.15277:96 427.12479:64 519.14244:83 523.21975:118 564.21939:99 566.15118:110	11	1792	0	2116	2976	1004	1123	1314	516	708	312	1432	387	805	540	538	11	1635	0	175	2684	993	1705	2389	1986	1872	1313	1238	827	1705	875	1226	1595	0	1510	0	1314	1550	1405	2871	2149	866	672
8.948	816.864	HILIC-	[M-H]-	13.46	816.86395:1447 817.03861:89 817.05718:89 817.35632:133 817.68505:89 817.86307:1732 818.08268:133 818.86233:997	114.99040:51 158.97751:51 159.97780:51 272.95863:255 273.96097:287 274.95636:102 276.95176:51 386.93874:420 387.94167:102 388.94018:102 389.93668:51 500.91530:153 501.91851:51 502.91485:51 505.91610:51 588.93523:51 617.90562:51 667.86893:51 724.09139:51 731.87271:51	0	359	0	266	232	139	202	386	438	297	1015	811	121	282	268	208	4	377	4	353	261	384	80	168	332	684	395	337	376	242	386	212	239	4	322	4	283	367	248	341	354	250	331
2.004	419.094	HILIC-	[M-H2O-H]-	13.47	419.09606:3515 419.13201:786 419.15729:242 419.20925:2472 420.00977:242 420.03711:242 420.10048:1209 420.21069:714 420.98606:484 421.00666:657 421.03501:845 421.07601:12025 421.14705:605	96.95949:141 129.01784:96 158.07898:112 204.06288:77 237.03105:108 248.99717:77 259.02181:89 271.01939:77 276.99023:73 289.13375:123 301.03491:211 319.19246:83 331.04424:190 363.17917:177 411.18413:173 413.19830:424	30	2587	24	1126	3108	355	448	1890	791	3304	3250	1454	311	2720	964	2390	27	2846	41	391	1182	2452	1565	431	1168	1858	2078	3407	2187	1334	3539	611	3348	60	3829	18	1694	2880	1915	3498	3002	985	1574
2.716	739.157	HILIC-	[M-H]-	13.48	739.15762:4028 739.22730:428 739.27711:600 739.40682:429 740.05745:1128 740.08063:429 740.16332:847 740.22994:322 740.28123:429 740.30340:215 740.46690:215 741.00796:429 741.04197:536 741.06351:972 741.10812:428 741.15072:614 741.21782:322 741.26026:322	180.03026:73 301.03007:80 447.06978:121 627.11770:89 701.11916:77 737.15218:204	8	1601	15	340	399	400	427	218	466	182	1731	2921	914	2656	5084	2069	11	1672	21	320	312	664	299	347	346	380	5583	3655	2845	3656	2298	2735	3121	27	1549	33	575	480	463	372	664	308	606
8.084	311.097	HILIC-	[M-H]-	13.48	311.09728:2630 311.16881:180 312.00438:96 312.01909:159 312.05910:64 312.10159:522 312.17375:96 313.02129:431 313.06095:64 313.10245:173 313.16729:96	75.00683:163 89.02324:169 99.00533:108 115.00197:180 127.00024:121 133.01353:143 137.00556:89 144.98980:140 157.00967:77 165.04055:132 171.00582:112 178.98946:99 191.05615:136 195.04702:112 197.06008:99 205.01043:99 216.98807:108 241.04843:99 249.01925:77 257.98199:80 286.98957:89	10	1352	12	814	839	1257	977	940	731	1209	1289	1406	1136	1073	1260	1882	7	1093	5	1705	634	1330	1051	1017	818	1143	1269	1254	1076	1285	1206	1032	941	7	1609	8	1652	1493	1138	1206	1357	1266	1170
6.093	511.104	HILIC-	[M-H]-	13.49	511.10747:4631 512.11098:1888 512.98978:1192 513.01591:894 513.04332:1190 513.06932:1487 513.10958:8101	125.02229:167 151.03880:118 191.05474:175 245.08388:77 253.05164:77 271.06143:64 287.06061:182 303.05277:145 317.00972:64 331.00000:64 339.05100:86 353.01686:64 407.07988:77 465.10891:96	26	1662	21	1297	1564	1575	1184	1821	1059	455	2001	1666	1778	2298	2047	1431	42	1765	22	1164	1045	1742	1100	971	2241	1695	1593	1591	2374	1551	2847	1214	1178	38	1676	55	1857	1494	1802	1261	2883	1952	1577
9.14	613.088	HILIC-	[M-H]-	13.5	613.08516:7390 614.00037:45 614.02857:125 614.05266:584 614.08875:2399 614.14408:89 614.96066:111 615.03697:631 615.10465:2761	79.95539:102 96.95903:1463 97.59682:51 98.95520:204 135.04731:102 175.02350:102 191.01898:51 191.05630:51 246.99712:51 285.00869:51 329.00237:51 331.01917:51 336.99698:51 337.02920:51 348.76153:51 353.09312:102 367.01413:51 383.01187:51 392.99563:51 398.99125:102 413.01021:51 417.01140:51 419.06451:51 421.07751:102 429.01143:51 450.99389:51 478.98414:51 495.03187:51 498.98316:51 515.12066:51 517.…	59	2919	71	1560	1779	1202	1378	1266	1220	2138	3612	2164	2685	1535	2084	1848	34	2660	80	150	1353	2711	2293	1399	1624	1521	2669	1785	1523	2558	1449	1565	2088	45	2142	20	3678	2507	3147	1604	1872	2574	3629
8.928	606.071	HILIC-	[M-H]-	13.51	606.07084:2779 606.13221:116 606.19306:147 607.07464:1271 607.12603:88 608.00071:117 608.03532:153 608.07492:279 608.13335:117	191.05415:83 384.98025:64	48	390	39	358	638	602	328	480	362	365	774	562	1416	361	465	1471	26	272	25	249	413	271	885	644	257	130	296	383	197	512	222	989	280	74	321	41	243	491	265	153	184	317	229
8.219	587.076	HILIC-	[M-H]-	13.51	587.07583:6582 587.13670:827 587.18800:67 587.23273:67 587.99306:101 588.07813:1439 588.13115:405 588.15645:179 588.18251:198 588.26383:135 588.61388:169 588.64936:67 588.67756:67 588.98373:101 589.07834:732 589.12072:609 589.15642:196	210.99755:137	0	1239	0	833	672	1444	1696	890	625	1271	1172	1069	1162	899	1243	1286	0	1653	0	434	2113	1401	3028	3306	1008	1009	1524	1049	981	1212	1408	2206	1162	0	1597	0	1657	1532	1892	1011	1235	1409	1339
7.669	427.073	HILIC-	[M-H]-	13.53	427.07381:11595 428.07533:1193 429.06371:596 429.11390:596	127.03693:86 173.04432:77 191.05545:609 233.01471:128 259.02460:189 272.03036:185 293.03508:134 301.03534:466 331.04591:521 407.06509:157	104	2990	50	2938	2789	4218	3281	3066	2841	4652	2972	2271	2715	2684	2422	3953	94	2009	0	2909	3968	1646	2352	2639	2522	2349	2812	1903	2672	2303	2553	2976	1769	36	2464	0	2114	2054	2261	1849	2196	2110	1633
7.477	459.114	HILIC-	[M-H]-	13.55	459.11204:7723 459.16832:247 459.20165:199 459.22904:100 459.99832:150 460.02219:199 460.05645:199 460.08079:199 460.11648:1530 460.16852:149 460.19349:100 460.22462:150 461.00274:394 461.03498:695 461.07087:737 461.12133:879 461.15206:249	125.02467:77 147.03056:77 173.04544:64 191.05694:154 209.04472:80 222.02412:64 239.05535:77 255.00242:64 279.05014:86 293.00477:64 309.06401:64 321.05882:64 339.07026:107 369.08565:64 425.16662:86	24	1552	30	304	497	131	13	586	190	426	2327	1958	2532	2331	3120	3025	26	1514	17	301	401	481	334	144	300	465	2620	1857	3596	1256	1598	1754	1821	18	1639	11	349	513	806	195	245	292	113
6.084	497.073	HILIC-	[M-H]-	13.59	497.07533:5788 497.15949:596 498.07584:1681 498.16272:596 499.00942:1192 499.06881:894	89.02362:92 109.02829:96 125.02302:148 151.03906:174 177.01870:128 191.05551:102 245.07944:89 263.01277:92 275.05359:99 289.07077:232 303.05051:152 312.99985:64 331.04974:77 341.06112:86 353.08938:73 381.06062:64 407.07265:99 466.10208:89	17	1741	33	1681	2787	1241	1574	2948	1075	1806	2020	1981	1093	2653	1729	1392	64	3568	0	2385	3549	2078	4276	1420	1733	2171	1814	2291	1746	2186	1680	1014	1648	54	1975	0	2230	1784	1154	3852	1816	1856	1687
8.352	572.082	HILIC-	[M-H]-	13.6	572.08188:1835 572.25853:59 573.02803:536 573.05443:487 573.08851:870 573.13471:240 573.16019:89 573.17246:59 574.00014:59 574.03991:159 574.08216:350 574.13831:119 574.16365:59	191.05486:129 353.08375:86	22	645	35	360	951	281	276	414	396	171	576	721	147	541	603	640	38	606	14	254	438	884	364	515	358	420	941	1016	552	631	337	736	1203	36	601	25	476	719	559	558	695	452	707
2.779	573.104	HILIC-	[M-H]-	13.63	573.10014:6102 573.15896:1621 573.19744:591 573.21831:210 573.25334:523 573.32183:6513 573.36636:1786 573.40293:210 573.46043:210 573.69457:315 573.78740:315 573.82004:1392 573.86000:210 574.01426:420 574.05815:420 574.10825:1502 574.16526:914 574.18353:210 574.21487:3816 574.25084:419 574.32092:2728 574.38189:315 574.40924:210 574.45131:210 574.46913:315 574.49628:525 574.52241:315 574.56817:525…	125.02372:66 151.00433:131 163.00259:1396 175.03923:144 199.03986:178 203.07004:243 217.04951:73 225.05736:188 229.05121:233 245.08131:831 259.06143:81 269.04581:81 273.04117:192 285.04059:5501 287.05573:578 290.07510:3527 301.03497:1411 307.06110:72 327.05173:1789 331.04364:457 363.08621:118 387.05191:22 391.08322:291 405.09543:186 421.09192:390 423.07217:3331 431.07883:502 435.07114:14 449.0874…	35	1919	24	442	815	303	373	511	568	168	1750	2062	1120	3184	4184	1773	67	1522	15	344	541	682	0	500	704	470	3480	2539	2699	1906	3268	1341	2216	38	1634	41	626	706	690	677	654	421	833
2.686	593.182	HILIC-	[M-H]-	13.63	593.18442:835 593.26430:197 593.32290:140 594.01795:343 594.05519:245 594.10215:140 594.15862:1754 594.18724:499 594.28241:140 595.03002:829 595.09971:362 595.15552:445 595.20000:1994 595.25506:183 595.28206:140	137.02101:64 301.03377:170 331.04358:122 374.05887:64 439.01797:64 587.17913:99	0	690	31	651	629	657	809	419	441	1186	873	887	128	822	610	978	12	181	18	1103	588	559	830	521	332	229	546	467	970	652	928	333	987	26	202	7	672	904	795	487	666	681	645
1.971	529.205	HILIC-	[M-H]-	13.63	529.20545:1732 529.24239:213 529.26282:213 529.30027:420 530.03604:214 530.09557:285 530.11109:214 530.13463:379 530.17206:542 530.20604:418 530.24126:285 530.29885:214 531.02262:356 531.06172:1302 531.08946:1025 531.14777:1301 531.18031:3177 531.21875:692 531.28849:285 531.31483:596	96.96025:131 151.03914:124 205.05319:77 245.08167:134 269.11534:64 289.07273:481 343.08477:64 363.14960:77 447.07679:73 453.19383:64 510.08237:80 515.19222:395	12	1207	0	406	548	76	101	319	318	141	1260	356	365	1282	532	792	13	1117	14	217	132	355	683	291	393	761	1146	961	1576	599	693	517	1064	18	997	15	902	918	471	1224	808	203	1132
1.365	639.154	HILIC-	[M-H]-	13.66	639.15402:4706 639.23308:133 639.29102:100 639.34141:134 639.36783:100 640.02679:182 640.06227:134 640.15662:1307 640.24244:134 640.36388:167 640.62815:67 641.03550:732 641.15937:843 641.22170:100	265.14667:166 351.01694:179	40	1159	41	725	960	620	674	749	784	846	358	590	301	444	1850	445	42	1223	83	1295	2661	1128	644	681	807	884	699	642	972	762	443	622	600	30	986	18	1296	664	757	746	859	842	1171
8.224	531.119	HILIC-	[M-H]-	13.67	531.11726:4201 531.20769:123 531.98741:82 532.05168:882 532.12372:875 532.19312:122 532.97423:82 533.04897:538 533.09222:327 533.13341:864 533.17021:1819 533.22191:163	113.02488:217 135.02911:93 191.05495:412 267.07269:3429	21	2162	31	1716	1702	2059	2050	1624	1659	1600	1351	1935	1382	1876	2235	1138	23	2777	18	1949	2578	2946	2765	2558	2557	2108	3028	2522	1600	1965	1796	2009	2283	30	1934	21	2272	2998	2096	2416	2332	1797	2290
3.518	963.183	HILIC-	[M-H]-	13.71	963.18363:2005 963.30177:172 963.36508:115 963.42031:229 964.07137:172 964.11002:229 964.19029:1057 964.27932:229 965.02114:115 965.08168:504 965.13668:229 965.19302:829	541.09764:171 937.06438:64 953.07622:64 959.30051:99	7	367	4	474	132	486	491	124	705	36	349	250	153	406	464	698	11	607	23	85	110	1396	313	530	756	1530	551	529	620	834	1143	280	736	11	831	0	1385	1910	1103	1102	1869	1206	1713
6.044	559.088	HILIC-	[M-H]-	13.72	559.08770:5305 559.12262:760 559.25506:507 559.27125:1015 560.04082:761 560.09176:1969 560.16879:507 560.27848:761 560.99484:761 561.02574:1598 561.05719:760 561.12450:1268 561.19461:2035	125.02391:77 191.05706:92 371.14851:105 387.20168:102 519.24476:437 557.15302:64	14	1088	103	1050	1534	828	1136	2055	827	373	977	1169	426	1177	1383	952	0	1578	130	615	1170	1286	1269	1201	918	1253	1427	1203	1336	911	1229	850	1248	90	725	0	1000	1124	1121	1031	1216	815	740
6.395	746.163	HILIC-	[M-H]-	13.73	746.16272:2556 746.22637:205 746.25636:621 746.32214:308 747.03489:547 747.06375:714 747.11384:307 747.16684:1694 747.25551:574 747.65712:205 748.04216:540 748.06597:513 748.08536:205 748.12111:410 748.16404:998 748.20223:512	191.05497:201 353.08615:108 517.01525:64 589.10454:64	0	396	15	336	487	163	236	274	478	49	424	443	185	500	430	453	7	455	26	204	116	826	180	313	393	507	465	467	1193	419	445	266	438	10	506	25	693	778	499	541	897	580	1203
7.357	438.121	HILIC-	[M-H]-	13.73	438.12116:4539 438.14465:303 438.20922:405 438.99584:303 439.02360:821 439.04800:401 439.08742:9448 439.16607:404 439.22348:405 440.05403:303 440.09211:5489 440.12535:652 440.21477:506	93.03386:201 111.04458:143 135.04489:141 161.02355:218 173.04421:340 179.03402:167 191.05540:1233 219.02659:64 233.06659:289 243.05736:92 255.10525:77 283.05913:73 295.05964:115 329.06659:96 339.04877:267 352.58126:182 405.10036:64	28	575	12	939	312	464	220	410	835	263	442	398	254	321	378	644	19	1406	22	437	379	616	323	687	175	341	179	400	343	318	305	297	348	20	426	0	455	410	375	666	271	149	319
4.759	843.203	HILIC-	[M-H]-	13.73	843.20249:2141 843.27001:172 843.31023:368 843.36472:288 844.01290:115 844.04438:288 844.06497:288 844.10968:290 844.13423:172 844.16388:287 844.20237:2264 844.31109:230 844.36759:309 844.38200:230 844.55360:115 845.06987:404 845.13146:335 845.21367:3125 845.26010:229 845.29924:230	327.07757:108 353.08787:125 515.12137:174	10	650	10	153	59	189	118	135	129	157	1864	793	789	1041	1299	1395	8	691	19	268	182	600	172	147	118	219	1330	615	1018	898	1066	897	1135	13	1036	16	268	114	208	142	173	309	550
7.68	693.167	HILIC-	[M-H]-	13.76	693.16023:1490 693.17314:2678 694.14408:894 695.10518:596 695.15239:596 695.17387:894	490.07585:73 643.30280:89	5	1059	5	524	716	1145	677	1265	619	821	1164	1024	1026	1100	1330	1363	0	1468	24	1192	490	1342	688	643	49	818	1118	687	1292	572	786	1150	1740	12	1234	10	1371	1339	977	820	768	2052	1154
7.33	221.066	HILIC-	[M-H]-	13.77	221.06567:4253 221.08459:562 223.00228:281 223.02902:718 223.04412:752	44.99813:85987 45.40807:341 45.56057:188 45.73274:198 46.00155:909 47.00171:361 58.00577:2666 59.01375:173598 59.22943:443 59.39295:662 59.51073:559 59.63951:275 60.01689:2518 60.51276:181 61.01795:751 67.01760:199 75.00753:271 78.95824:415 87.00806:1574 95.01335:5524 99.00657:261 103.02635:238 114.02658:657 115.05074:1086 116.04994:336 119.03469:12065 121.02776:339 128.03410:889 129.05479:451 13…	72	1026	44	799	954	836	1059	603	594	933	1538	479	762	540	625	740	40	1031	56	2185	736	987	886	1072	608	869	917	643	1678	944	770	924	635	52	1013	70	885	829	838	872	789	725	759
1.712	401.186	HILIC-	[M-H]-	13.77	401.18552:4195 401.25039:127 401.71011:85 401.87057:85 401.99921:85 402.01618:212 402.05419:909 402.08504:169 402.12607:473 402.15052:127 402.18698:736 402.22767:127 402.60150:85 402.94819:85 403.02125:1065 403.06278:844 403.10257:337 403.13793:574 403.19833:229 403.27187:127	61.98750:321 96.95917:201 112.98415:96 140.99568:83 166.02719:83 173.06025:83 177.05483:140 188.04922:83 193.04694:73 199.00099:70 202.06155:70 205.05067:96 212.99579:96 221.00568:102 232.01298:83 235.05963:124 237.04208:118 251.05570:124 260.99397:77 277.03618:108 293.06746:77 304.19969:99 319.04407:80 327.00822:64 348.18803:123 361.13569:86 381.01586:64 397.20395:464 399.18579:2305	45	1956	50	2175	1365	2570	2111	1046	781	2865	1812	688	1369	897	319	830	41	1633	15	2069	1240	1820	3214	2353	2011	1567	203	184	608	808	1254	317	640	42	1883	20	2506	3479	3328	1902	2146	3926	1485
3.344	491.117	HILIC-	[M-H]-	13.79	491.11726:4762 491.16120:169 491.18389:170 491.21135:785 491.24945:654 491.28174:171 491.98953:128 492.03220:241 492.06869:170 492.11929:1517 492.19012:171 492.21828:214 492.23269:171 492.24824:214 493.02584:684 493.09410:352 493.13384:3970 493.17888:211	96.95881:140 135.00777:175 161.02341:254 173.04603:118 231.06936:188 243.06480:116 267.00881:73 289.00446:64 300.99620:86 323.07451:217 339.07145:241 365.17898:96 380.99016:80 397.13709:89 447.12638:96 477.09568:150	16	1174	45	1026	977	1171	1233	812	321	1000	1087	752	216	856	392	519	3	1045	39	200	1174	480	2272	1412	1165	1077	627	578	816	755	523	449	885	31	1028	22	2587	2306	1403	1436	1018	2925	508
6.351	879.175	HILIC-	[M-H]-	13.81	879.17715:2327 879.25064:293 879.28944:235 879.32282:117 879.37977:118 880.05154:522 880.07984:235 880.11737:235 880.18074:1062 880.27634:176 880.30038:235 880.34966:176 880.43601:235 881.01751:176 881.06918:547 881.10562:293 881.19060:820 881.27373:293	353.08609:77 577.13579:89 865.20305:140 877.20284:64	14	1737	14	1109	1439	753	707	1483	1186	645	1485	1434	601	1601	1332	1140	5	1654	23	520	1445	1674	702	639	1050	1239	1676	1586	1748	1599	1297	884	1767	23	1378	24	1456	1407	1183	1636	1909	763	1751
3.056	415.103	HILIC-	[M-H]-	13.81	415.10214:3247 415.15132:566 415.18552:386 415.22900:185 415.96601:123 416.00666:247 416.02886:308 416.08346:185 416.10605:619 416.15650:185 416.17340:247 416.20235:123 416.96097:308 417.01837:1386 417.03970:724 417.07084:524 417.11193:374 417.14074:388 417.19607:1391	96.95800:102 125.02181:77 161.02333:257 247.01547:77 253.04953:172 259.02321:165 271.02474:153 285.03845:83 291.00678:77 295.10328:77 301.03451:696 313.03164:92 331.04463:531 339.09688:83 413.14448:173	41	1636	21	632	692	519	479	767	642	252	1402	1554	1760	1871	3072	2549	30	1350	16	96	645	807	756	379	520	616	2113	2084	2152	1937	2676	1798	2423	45	1748	18	544	1090	515	585	614	386	596
1.455	757.014	HILIC-	[M-H]-	13.83	757.01415:2404 757.06432:693 757.13740:180 757.14896:135 757.18165:181 757.20582:90 757.26959:90 757.29352:136 757.31658:181 757.43932:181 758.01428:1520 758.10022:226 758.11406:90 758.20321:90 759.03323:809	311.16576:147 757.05455:73	0	412	0	733	451	861	594	700	416	142	378	222	401	544	380	526	0	494	149	484	291	981	480	324	714	673	349	438	517	397	612	350	256	80	597	0	1208	970	559	1168	1133	888	819
3.066	354.085	HILIC-	[M-H]-	13.84	354.08699:2878 355.01519:1066 355.08529:2558 355.15313:172 355.20818:129 355.24678:350 355.83884:129 355.98263:86 356.00091:215 356.02193:215 356.05815:86 356.08718:602 356.14173:129	59.01339:225 93.03340:148 96.96069:147 111.00510:166 119.03416:115 137.02324:118 152.99504:96 161.02567:92 177.05711:177 182.02053:121 191.05585:152 197.04396:177 206.99127:131 209.00356:128 210.99693:118 216.98672:92 221.02460:112 223.00256:77 226.99366:99 232.98977:89 239.05690:208 248.97241:162 253.01081:92 259.00354:80 262.99532:83 268.98224:64 276.06300:64 282.99997:112 311.07771:99	41	1109	156	1444	1399	626	757	533	494	496	698	767	726	901	516	760	207	1102	162	287	1409	912	993	867	1193	1448	1361	1276	623	1294	1228	736	1207	215	1229	128	732	1501	1113	1997	2204	862	637
6.397	999.202	HILIC-	[M-H]-	13.85	999.19896:1946 999.26764:494 999.31811:316 999.34230:316 999.38158:525 999.42355:316 1000.08598:158 1000.20185:2134 1000.26690:316 1000.30158:237 1000.35547:237 1000.39312:237 1001.05182:316 1001.09689:158 1001.11886:158 1001.15219:237 1001.20741:716 1001.29130:395	993.25732:77	2	1212	24	803	1153	540	496	934	712	426	1098	1244	379	1310	1128	1122	0	1051	9	270	760	1765	412	480	925	1068	1101	1063	1151	1258	1142	635	1346	18	1478	23	1129	1137	688	1266	1082	617	1310
7.291	493.061	HILIC-	[M-H]-	13.86	493.06006:6051 493.12558:723 493.15491:273 493.18576:364 493.22636:273 493.23742:182 494.01700:273 494.06145:1630 494.11523:364 494.13448:364 494.16066:273 494.18479:182 494.97679:273 495.03503:586 495.07884:1427 495.12999:815	115.00147:112 133.01198:242 163.03930:108 191.05431:282 245.07837:77 285.03785:105 301.03526:102 313.03375:126 331.04585:134 343.04583:80 359.03579:86 371.09159:64 421.07153:77 433.07455:261 449.06888:121 477.06761:96 488.14812:80	70	1322	0	1162	1347	1055	1536	961	995	761	1417	1196	991	1422	1482	4100	78	1934	0	639	1013	2301	1664	1533	1228	2379	1489	2032	2549	2392	1906	1461	1796	73	1784	0	1392	1655	1524	1589	1216	1565	1419
1.775	335.076	HILIC-	[2M-H]-	13.9	335.07628:5950 335.14713:183 335.16447:92 335.18194:138 335.22116:183 335.99675:138 336.02467:183 336.04091:137 336.07974:900 336.99232:332 337.00810:466 337.02787:724 337.05944:3927 337.13000:183	44.99799:112 96.95999:170 109.02871:159 112.98412:124 123.04412:131 125.02403:128 128.99611:128 135.04430:250 144.98986:102 147.00527:86 149.05971:137 153.01957:124 159.00675:83 161.02366:421 167.03355:164 171.00398:112 173.04415:176 179.03403:208 183.01227:134 193.04911:112 198.99844:115 204.98936:124 210.99674:128 214.99279:124 219.00681:92 221.04487:115 226.99267:96 229.00842:112 232.98202:96 …	11	3254	30	1485	2586	1033	1624	1114	1086	1975	4073	1532	2769	1478	1674	1992	33	2392	47	1251	2105	3054	4346	1405	1633	2278	2037	1773	1664	1622	3705	1719	2047	36	3206	30	2411	2989	2243	2588	2416	2110	2208
2.577	434.116	HILIC-	[M-H]-	13.9	434.11489:2433 434.16638:535 434.20178:3082 434.24727:137 435.01402:1214 435.07008:333 435.12229:840 435.16534:229 435.20502:1130 435.23619:138 435.98782:92 436.00965:230 436.04619:302 436.07019:184 436.10504:184 436.12464:262 436.14744:184 436.16773:184 436.21979:750	61.98776:228 135.04444:64 161.02387:214 179.03162:108 195.06566:115 227.06758:64 237.07598:118 251.09045:108 270.98501:64 279.08756:64 290.98503:80 323.07570:102 387.20130:99 433.11103:165	0	1416	8	560	624	549	532	646	678	252	1339	456	639	1401	952	1069	8	1147	14	131	378	1640	916	402	920	1405	1148	772	1194	1528	1895	944	809	21	1678	7	1120	2426	1106	1141	1533	1120	1751
1.654	416.083	HILIC-	[M-H]-	13.91	416.08181:3350 416.12371:87 416.18003:130 416.20746:87 416.97568:173 417.01867:1002 417.08474:705 417.11973:1837 417.15457:1087 417.19096:173 417.23670:87 417.99637:130 418.01661:234 418.04480:174 418.09094:403 418.12112:303 418.15666:744	96.95839:128 142.06537:112 187.00142:73 224.02069:102 259.02047:99 271.02281:92 290.98621:89 301.03532:195 331.04580:165 340.98260:80 397.00716:64	25	1393	94	1510	1608	1147	1185	1273	1661	689	450	2487	516	675	2081	588	210	1619	133	518	1461	2381	1128	1372	1510	1607	1762	1934	982	1208	400	1620	1180	117	1318	96	1285	1902	1356	1844	1753	929	1476
8.243	583.106	HILIC-	[M-H]-	13.93	583.10830:3082 583.19620:283 583.61967:170 584.04918:226 584.11396:847 584.20971:170 585.04241:587 585.14415:1959	229.01129:112 317.05468:156	26	2299	63	2388	1808	1719	1469	2024	1487	352	2174	1286	1167	2338	1389	2199	24	1966	34	191	998	2397	1197	2311	2050	2494	2114	1802	2913	3066	2557	2021	1451	23	1976	93	2847	2837	2749	1457	2419	1814	2915
7.408	527.103	HILIC-	[M-H]-	13.96	527.10274:4282 528.01262:165 528.03599:329 528.06909:164 528.10858:914 528.14354:329 529.04617:663 529.11457:893 529.15908:411	111.00730:112 191.05505:339 225.01315:26 271.01584:34 323.07581:1374 339.05045:892 395.09653:23 515.13861:1270	25	3527	5	2911	2505	2188	2114	2280	2678	2117	2631	2455	2281	2633	2953	2860	31	2915	32	2009	1558	3835	1886	2196	2480	2626	3983	2780	2411	2448	2214	2174	2568	26	3012	9	2498	3068	3028	2143	2689	2341	2488
3.691	743.257	HILIC-	[M-H]-	13.98	743.25739:2148 744.02362:370 744.05311:185 744.07487:185 744.25708:527 745.05046:566 745.10123:277 745.25227:185 745.26897:370	249.01154:51 284.02157:204 432.03938:102 628.06886:51 729.01384:51 736.04590:51 739.02280:51 741.23458:102 743.24572:204 743.28511:51	0	625	8	524	145	401	386	437	357	510	478	408	1726	498	443	477	0	529	0	330	553	507	577	866	464	552	399	538	208	585	296	718	416	0	473	0	509	320	570	494	426	649	370
1.614	470.08	HILIC-	[M-H]-	14.06	470.07974:3920 470.12028:2486 470.14791:269 470.18809:449 470.20795:270 470.92628:180 470.94998:180 471.04279:1005 471.08157:895 471.11854:2089 471.14345:179 471.16542:584 471.20251:359 471.22336:654 471.26737:359 472.00737:450 472.02714:180 472.04697:270 472.10544:600 472.16984:449	96.95851:178 112.98314:64 134.86421:105 170.98575:99 183.00510:70 219.02935:77 238.01681:64 255.06911:64 271.06227:105 295.05777:73 323.00640:64 327.04941:64 329.23589:64 341.06760:128 349.00957:86 367.04086:64 388.97199:99 454.09165:108 465.12036:146 469.11722:450	43	1678	37	1153	1007	639	725	1043	935	921	882	2301	881	914	1520	977	50	1429	43	512	1355	2105	866	1135	1031	2401	1126	1263	778	1581	1007	1246	902	58	1441	7	548	1059	845	1996	1498	718	598
4.273	933.212	HILIC-	[M-H]-	14.06	933.20705:1995 933.29444:347 934.10818:347 934.18498:1365 935.06228:347 935.09253:575 935.16965:5769 935.24389:231 935.28036:231	367.09642:73 463.08936:1419 577.13164:136	0	1051	27	376	628	296	307	442	270	202	723	601	38	1254	568	336	20	1052	0	9	362	23	487	453	559	478	1669	1339	1229	672	1126	824	359	0	913	11	600	736	626	466	693	434	584
7.746	503.05	HILIC-	[M-H]-	14.07	503.04991:4367 503.11680:891 503.15950:5310 503.22954:498 504.05300:1395 504.10732:398 504.13544:398 504.16257:999 504.22736:299 504.61591:199 505.00690:880 505.04782:1191 505.08705:561 505.13019:498	59.01354:14 161.02489:15 177.01746:37 191.05650:1441 251.02074:122 279.00671:9 312.99158:33 320.02884:21 339.04944:80 383.00909:30 454.07925:47 499.25385:81 503.05197:358	0	1771	0	2072	2227	3005	2504	2520	2067	3473	1632	1422	3004	1520	1891	1543	0	1066	0	2100	1742	1009	1654	1782	1405	1242	1322	1052	1705	1604	1367	1530	1249	0	1273	546	1073	417	1230	1093	1069	1518	983
1.566	413.051	HILIC-	[M-H]-	14.09	413.04930:6037 413.12216:443 413.16890:916 413.20741:567 413.25849:148 414.03020:1426 414.05632:1406 414.10594:246 414.13968:197 414.17106:311 414.21727:316 415.01965:2111 415.06008:1092 415.09692:420 415.13797:611	61.98803:124 96.95920:142 111.00732:64 137.02367:64 161.02461:92 165.05494:150 177.01837:124 188.99770:86 195.06489:89 207.00504:73 221.00263:99 233.00794:86 238.01672:86 245.01860:80 261.00287:337 269.00349:99 281.02679:64 289.00797:83 293.06134:80 301.03520:234 327.12133:115 331.04525:151 403.06883:112 409.05261:77 411.15403:140 413.05375:205	0	2797	216	636	1648	498	188	2301	1108	283	2965	552	363	3801	1834	2239	0	3070	158	545	1076	3998	1391	635	1785	2839	2880	2662	3542	1906	3280	822	1839	0	3293	0	2491	2983	2522	4001	3965	1099	3551
8.131	593.09	HILIC-	[M-H]-	14.13	593.08736:2582 593.16433:357 594.03909:187 594.09295:810 594.13550:331 594.96414:64 595.03860:640 595.09712:808 595.12704:568 595.18604:160	168.97938:150 237.06024:121 403.02995:64	55	1914	0	1450	1200	961	1227	1059	1257	622	1791	604	1378	1612	1344	3083	0	1841	81	586	482	2199	1185	1448	1364	1176	1050	1262	2299	2446	2720	1389	1599	0	1354	0	1577	2023	1772	931	1823	1275	1791
8.252	163.024	HILIC-	[M-H]-	14.14	163.02421:3524 163.03973:141 164.02556:354 164.05579:283 164.52576:212 165.01985:139 165.03968:17035	41.99878:1653 44.99822:44878 45.31072:96 45.40610:115 45.50360:86 45.60614:92 45.75224:64 46.00142:406 46.50743:64 47.00178:242 57.03327:261 71.01364:1123 75.00797:553 88.03999:1296 99.92517:221	47	1071	63	563	704	1265	809	714	433	1935	1116	810	1165	600	602	636	47	1232	41	2826	852	785	1718	1034	372	654	639	549	442	523	526	522	444	51	962	56	1029	536	693	485	395	746	476
6.226	357.097	HILIC-	[M-H]-	14.14	357.09565:6394 357.13532:1488 357.18861:1489 357.22315:596 357.24393:1489 357.27377:1489 357.30614:1570 357.32820:1192 357.35622:894 357.39029:894 357.41617:1192 357.44826:1192 357.46434:1192 357.49054:894 357.52150:894 357.55802:1489 357.57429:894 357.60357:1489 357.62961:894 357.66271:894 357.68358:1192 357.70821:1192 357.73072:1192 357.74686:1192 357.75716:894 357.78192:596 357.80299:1191 357.…	44.99787:2948 59.01351:1678 71.01300:1089 85.02910:20196 86.03234:813 87.00809:4980 93.03434:11407 94.03734:793 99.04431:780 109.02915:1370 111.04441:4854 127.03970:8102 128.04485:1070 133.02875:1530 135.04488:15570 136.04762:1198 137.02324:1517 145.04977:698 155.03394:2241 161.02406:19042 162.02698:1717 171.02931:2082 173.04501:24413 174.04761:1617 179.03438:18767 180.03761:1924 190.46671:4699 1…	207	4725	190	2146	2602	1260	1931	2350	2763	1244	4035	2302	1603	5391	2794	4748	207	3990	181	1109	1720	4411	2046	1734	2985	3072	2703	4750	3708	3818	3103	2665	3345	235	2886	358	3359	3470	4904	6089	3514	3414	4136
2.626	643.159	HILIC-	[M-H]-	14.14	643.15807:1660 643.20059:598 643.24060:171 643.27395:354 643.33510:128 643.36467:85 644.03798:511 644.06841:731 644.10898:811 644.16154:574 644.20177:171 644.27634:239 644.35180:85 644.63820:171 644.94907:85 645.03260:666 645.07247:665 645.12519:1001 645.16911:367 645.21819:213 645.25167:438	286.04439:220 290.07230:212 331.04641:160 408.08015:116 424.07623:147 443.01432:80 450.09100:131 541.10629:89 576.12381:342 629.17082:105	4	1869	16	856	673	930	1646	540	718	347	794	621	199	2095	1894	1406	17	1709	20	180	0	1315	368	450	1001	862	1610	1109	1692	1586	1542	1052	1627	19	1805	15	1658	1462	1170	136	823	1638	1868
1.891	534.106	HILIC-	[M-H]-	14.15	534.10588:1866 534.14326:474 534.16884:318 534.20409:299 534.24892:205 534.28782:154 535.01812:760 535.05846:1932 535.08222:283 535.11042:1335 535.14815:470 535.18277:205 535.21100:256 535.24553:256 535.28045:154 535.30671:154 535.32322:103 536.01471:205 536.04090:256 536.08453:564 536.15764:678 536.20168:279	125.02271:89 151.03889:92 253.04966:124 289.06850:102 303.00030:64 335.22276:178 341.06547:327 369.05458:64 398.05270:64 451.10256:291 495.21848:80 531.06002:296 534.10352:128	15	465	0	172	283	162	185	98	104	174	1097	287	360	660	295	453	26	634	19	214	169	691	408	128	92	421	223	286	381	323	529	128	441	38	439	13	460	642	288	253	271	262	381
1.604	615.151	HILIC-	[M+Cl]-	14.17	615.15148:3003 615.21462:1762 615.27802:1064 616.02738:365 616.04109:547 616.05729:547 616.15613:547 616.21055:966 616.25008:730 617.01861:912 617.05407:729 617.08745:911 617.13388:963 617.16900:2656 617.21159:1086 617.23675:934 617.26005:1010	195.06495:130 311.16421:64 375.13474:64 383.19420:89 397.20497:261 440.10758:73 466.08769:77 507.19600:77 607.27318:64 615.15103:77	0	1072	20	831	518	861	929	652	825	546	659	572	381	838	880	1152	33	840	36	936	1079	1022	848	1157	790	772	817	676	747	1083	558	681	835	23	1082	27	1288	719	642	922	942	1262	624
6.092	221.065	HILIC-	[M-H]-	14.19	221.06545:3895	39.00484:124 44.99735:151 68.99781:181 79.95624:196 85.02921:138 92.99503:322 96.95952:204 104.99528:149 108.99055:115 110.98745:112 116.99508:135 120.98897:131 127.00010:134 134.03249:183 142.99508:105 149.02485:158 152.99520:137 161.02447:77 170.98436:99 191.05596:118 210.98308:64	21	763	31	738	607	778	957	886	595	643	882	826	1052	769	761	970	2	781	18	1101	858	1471	1034	864	621	355	1047	947	877	429	1109	775	565	18	600	12	651	739	585	467	410	975	712
7.015	279.108	HILIC-	[M-H]-	14.21	279.10758:7435 279.16238:93 279.71997:93 279.98008:186 280.01130:93 280.03004:140 280.05174:140 280.07321:307 280.08910:93 280.11186:1119 280.98608:186 281.00554:244 281.02446:592 281.07053:139 281.08563:575 281.10595:140 281.11382:307 281.18995:93	59.01323:319 71.01317:510 75.00738:210 78.95801:54 82.02871:163 85.02860:96 87.00781:58 89.02311:425 94.99391:121 99.04389:191 101.02378:338 109.02757:104 111.04469:63 114.02119:58 115.03856:129 117.05564:408 123.04533:55 128.03508:41355 128.54137:44 128.71848:56 129.03793:1604 131.01169:88 139.02026:93 141.01556:94 143.03381:86 145.01192:263 152.99648:161 155.01309:139 157.07463:122 161.02275:75…	28	1149	7	1212	836	2567	2649	916	1091	2702	1599	1476	864	754	824	523	21	952	10	1353	882	1115	1542	1031	854	902	937	609	755	1214	552	850	565	7	872	16	1799	1267	1167	652	819	1378	1233
1.584	392.061	HILIC-	[M-H]-	14.22	392.06070:1272 392.09123:285 392.15019:475 392.18066:854 392.22537:380 393.01628:1826 393.05928:1211 393.09700:1058 393.12616:504 393.18330:4558 393.23361:507 393.95304:285 394.01330:380 394.04172:190 394.06798:665 394.09740:475 394.12703:190	61.98710:183 96.96025:3203 125.02473:2035 137.02394:221 151.00327:364 164.01016:40 177.01855:601 178.99829:337 181.01347:180 189.05408:62 194.98392:24 199.03856:361 203.07101:38 216.04251:61 217.04979:283 222.99731:47 227.03705:44 230.99495:163 238.01866:85 241.05080:189 245.08208:43 247.09708:162 257.04510:62 259.06110:287 267.00754:55 272.03458:29 275.05582:308 285.04111:2051 287.04529:105 289.…	32	746	91	583	951	604	379	721	566	451	779	579	250	742	717	748	52	723	74	281	811	905	801	712	531	737	482	515	787	505	881	448	479	11	685	45	600	716	662	806	1095	581	802
6.41	745.16	HILIC-	[M-H]-	14.23	745.16045:2430 745.21677:445 745.25556:643 745.32722:446 746.04962:267 746.07846:267 746.16051:669 746.19972:356 746.26752:178 746.32607:357 747.01954:466 747.05244:538 747.11838:356 747.16480:981 747.21987:489 747.26042:267	191.05419:89 353.08426:83 577.15832:118	17	672	43	525	480	685	402	594	705	522	895	728	379	953	495	1158	31	898	40	539	106	1887	634	628	691	916	618	793	1819	894	937	577	907	26	917	8	1701	1542	747	1002	1208	999	1997
1.368	271.06	HILIC-	[M-H]-	14.25	271.05996:1773 271.11662:170 271.15339:127 271.17141:64 271.19047:178 271.22462:728 272.01825:196 272.03080:64 272.06518:365 272.16547:95 272.23252:95 272.76578:96 272.97460:127 272.99729:423 273.01594:559 273.05373:64 273.07088:159 273.10169:95 273.11315:64 273.13264:159	61.98782:38 79.95653:791 92.99525:47 96.95961:34257 97.49487:66 97.95922:463 98.95510:1084 104.99373:52 109.96581:44 119.05090:118 151.00340:143 168.98936:41 179.01163:181 180.99147:63 192.11620:45 195.00914:56 197.00104:68 200.97919:89 207.10048:158 209.11748:38 220.14552:162 221.15257:369 225.11159:98 236.10397:175 265.14807:8585 267.14508:467 268.14606:96	28	2103	20	748	1385	1110	1400	1261	815	1866	2244	1093	2817	2219	1330	1532	18	1703	83	2382	1548	1154	1597	932	1060	995	1379	1702	1644	1588	3305	1107	1534	39	1624	40	1638	1157	1017	1143	1024	1408	836
6.984	527.104	HILIC-	[M-H]-	14.3	527.10276:5335 527.15841:1556 527.20880:206 528.03433:344 528.06556:206 528.10657:2128 528.14241:1011 528.17731:206 528.23178:838 529.01841:967 529.04546:1387 529.10424:1045 529.15430:391 529.20401:344	135.04554:99 161.02053:105 173.04595:134 191.05508:261 243.02709:73 281.04409:64 309.01316:64 353.08477:177 479.18047:83	12	2343	22	3158	3131	3086	2516	3526	2293	624	2739	1537	485	4397	1972	1818	21	2086	19	394	1518	3402	1784	1815	2358	3041	2017	2759	3676	1971	2645	1381	1790	33	1992	32	3228	2667	3078	3873	2351	2044	2984
6.259	568.175	HILIC-	[M-H]-	14.34	568.17501:2437 568.26507:2713 568.99928:596 569.02582:894 569.07870:894 569.13270:2559 569.17618:1191 569.21970:1748 569.26732:596 570.14575:1675 570.23110:1193	131.06942:131 191.05625:267 327.08787:77 353.08843:178 371.15045:102 448.07706:96 521.26325:83 566.09612:209	14	438	12	809	481	174	182	641	423	111	711	535	191	779	1253	1263	12	553	0	155	307	352	409	413	391	400	627	932	667	482	450	628	712	0	615	0	472	387	223	639	388	135	697
1.64	426.12	HILIC-	[M-H]-	14.35	426.11295:3257 426.15229:835 426.17795:389 426.21846:292 427.01702:1277 427.06410:538 427.10176:1176 427.14056:601 427.17487:997 427.22088:693 427.88561:195 428.00909:292 428.04118:292 428.07003:292 428.10412:528 428.14083:292 428.18403:292	125.02391:178 137.02295:194 150.03171:172 165.01876:306 167.03304:112 177.01863:168 202.09245:172 217.08441:64 233.00100:83 241.04873:70 245.08037:167 252.99109:64 278.98577:64 285.04074:77 289.07084:436 301.03328:115 327.12393:102 331.04664:112 343.11655:163 347.18858:86 367.11806:121 379.07741:83 385.12829:227 421.05573:64 423.07669:115	10	792	46	610	929	489	503	845	548	178	1334	815	382	969	684	856	71	1270	27	326	543	972	742	501	915	1172	1250	562	871	862	323	545	839	40	832	42	1268	1112	746	849	1198	1038	882
3.559	391.103	HILIC-	[M-H]-	14.36	391.10342:6159 391.15882:212 391.17531:171 391.19629:245 392.01969:171 392.04223:171 392.06356:213 392.10704:1585 392.19849:86 393.01806:1146 393.11387:898 393.17542:478 393.21321:128	109.02895:92 135.00902:268 153.01881:219 193.00875:105 200.99737:96 228.98864:112 240.98765:102 271.06044:209 279.05078:73 301.07339:121	16	2644	22	1583	1855	555	591	3343	1966	268	2459	1187	488	3445	2317	2276	39	2257	36	497	482	2444	1256	411	1873	1787	1643	3237	5405	2335	3274	800	2305	35	2189	30	2752	2837	2170	2234	2932	1375	2968
7.549	231.046	HILIC-	[M-H]-	14.38	231.04629:2886 231.08872:138 231.93077:15609 231.97189:137 232.04489:2294 232.07981:483 232.90954:207 232.93184:3193 233.00701:726 233.02655:476 233.04065:207 233.06365:1882 233.08872:138 233.14981:277	34.96881:568 44.99846:178717 45.34728:510 45.43131:521 45.48642:476 45.60507:322 45.68854:203 45.91739:220 46.00146:1540 47.00204:618 57.03402:607 78.95854:189 85.02876:353 86.02303:193 87.00774:382 96.95932:7273 97.94480:339 98.95355:625 117.01832:204 122.97495:557 128.03441:470 130.04971:1595 131.05302:347 140.01572:386 142.94379:413 161.04466:387 171.02974:202 210.00703:222	26	1387	31	1359	1199	2008	1817	1804	1130	1949	1887	937	1950	1681	1553	1815	39	1604	18	989	1392	1498	1581	1202	1475	1088	1167	1223	2017	1052	1424	1499	1048	32	1283	28	1565	889	1800	916	860	1635	1421
2.845	431.075	HILIC-	[M-H]-	14.38	431.08711:3394 431.15236:270 431.18977:719 431.22945:270 431.28437:360 431.99243:270 432.02998:562 432.07514:360 432.10419:628 432.13839:180 432.18994:270 432.27124:180 433.01468:1274 433.07730:720 433.10637:541 433.14474:180 433.16756:360	109.02897:119 125.02392:330 137.02347:634 149.02305:243 163.00369:324 177.01812:223 187.03877:125 199.03943:140 205.04961:102 214.06123:137 217.04945:140 228.03928:177 237.03167:89 241.05085:171 243.03045:137 253.05089:99 257.04462:268 263.00876:64 269.04684:273 272.03182:198 279.02994:92 285.03978:737 298.04635:181 301.03538:548 313.03591:186 319.06044:128 331.04264:571 373.05561:92 423.07316:11…	37	2868	0	2243	2061	2599	2736	1358	1597	2117	384	1496	276	922	3488	706	66	2314	34	163	2145	2299	2388	1837	1686	1808	1269	1682	190	1763	2288	898	1379	0	2302	28	2572	2667	2436	1946	2239	3333	2183
6.063	386.059	HILIC-	[M-H]-	14.39	386.05861:1879 386.12770:894 387.02374:596 387.04999:596 387.11078:596 388.02179:894	122.03014:86 179.01185:89 191.05565:175 202.04957:89 217.01370:115 222.98037:64 231.00414:64 236.99966:77 258.99790:86	20	1028	44	866	1013	461	448	984	852	282	841	1100	188	1144	1231	1112	57	1177	51	303	667	780	1084	582	843	873	1179	1400	1133	1201	1121	805	870	32	1196	20	863	815	536	1178	671	825	1005
7.421	866.196	HILIC-	[M-H]-	14.4	866.19624:2527 866.28389:173 866.29814:231 866.34790:173 866.49002:319 866.69523:559 866.77254:116 867.06291:524 867.12398:230 867.19922:1173 867.25361:288 867.28325:231 867.30807:231 867.34442:173 867.42802:116 867.69415:173 868.02661:231 868.07339:231 868.20340:517 868.25745:231 868.28990:289	289.07035:189 426.08852:86 577.13175:115 719.14607:77 788.17072:83 846.23209:86 864.18943:149 865.70896:96	0	1715	10	1459	1098	1327	1587	807	1171	594	2813	939	1029	1831	1118	1720	10	1423	0	983	668	1862	654	364	1361	1393	916	1116	1910	1285	1551	899	441	9	1554	9	1882	1698	1190	1107	1982	1474	1428
7.831	295.102	HILIC-	[M-H]-	14.43	295.10245:2704 295.17712:130 296.00493:87 296.01698:130 296.10632:465 296.50346:87 296.98006:130 296.99918:332 297.02198:322 297.04525:614 297.06570:174 297.08339:87 297.10793:174 297.15042:130	87.05444:11 93.03389:229 100.04057:116 113.02297:222 132.03014:23 133.04953:29 144.03088:6 170.98730:150 173.04619:488 191.05573:3304 193.05904:65 200.05415:168 204.08774:19 221.15543:31 233.06615:96 253.00417:81	5	2401	58	1300	2204	1079	1357	1691	857	2794	2337	2870	3266	2232	2588	2892	8	1776	52	2803	2329	1120	2160	1408	1173	1601	2109	934	2850	2394	2335	1286	1901	7	2257	51	2329	1759	1019	1368	1182	2373	1278
2.769	689.113	HILIC-	[2M+FA-H]-	14.44	689.11180:2293 689.15508:693 689.18439:694 689.24546:947 689.28079:417 689.32826:556 689.35408:417 690.08437:278 690.11401:776 690.16553:417 690.20199:416 690.24653:1294 690.32760:417 690.97969:417 691.07392:792 691.13178:991 691.18747:1021	117.01878:4043 449.08401:447 575.11835:2122 675.11609:16 687.16528:50	16	1157	47	136	161	93	130	95	405	144	898	1128	797	1365	2983	1328	97	901	30	151	91	503	134	187	173	233	1922	1585	2261	1688	1804	868	1769	76	1019	100	336	181	200	184	308	212	503
8.848	383.119	HILIC-	[M-H]-	14.45	383.11914:4357 383.65332:45 383.99527:90 384.02028:153 384.05472:68 384.08174:68 384.12101:872 384.15001:68 384.16377:45 384.91347:68 385.01965:369 385.05170:304 385.12191:221	44.99812:322 59.01368:2506 71.01337:2005 75.00804:46 87.00806:1114 89.02420:11702 90.02735:386 91.02813:115 97.02919:344 101.02402:4083 107.03439:218 113.02384:3067 119.03424:6214 126.02780:70 131.03448:608 143.03448:1331 149.04503:711 161.04524:5513 164.05254:35 177.03935:112 179.05592:9802 181.05975:209 191.05547:344 221.06854:55 249.05930:81 281.08716:258 341.10919:12158	11	3450	17	2852	2437	4046	3856	3295	2517	3542	3459	2760	3154	3816	4033	3138	29	2662	23	9291	1453	1590	2104	2514	2408	1919	2911	2177	3682	2427	3012	2233	1641	6	2384	19	2269	1672	2062	1123	1537	1776	1498
8.948	787.872	HILIC-	[M-H]-	14.45	787.87170:2195 787.98212:133 788.03189:506 788.14418:89 788.37086:995 788.86964:2337 788.96054:89 789.02596:244 789.07251:133 789.36995:711 789.87033:1682	272.95794:214 387.94368:165 501.92136:115	0	423	0	243	197	148	180	244	256	304	1103	980	125	333	252	213	0	342	0	465	217	409	71	192	526	640	305	379	359	250	404	173	224	0	313	4	308	299	255	401	310	271	342
1.614	543.186	HILIC-	[2M-H]-	14.48	543.18793:3602 543.21769:773 543.25741:373 543.30621:299 543.66844:149 544.03525:408 544.07025:298 544.09678:298 544.12849:607 544.18723:1204 544.23041:298 544.25311:373 544.27391:373 545.03251:1087 545.07534:801 545.13809:640 545.20039:882 545.23824:652 545.26233:224 545.28061:503	177.01928:115 219.02942:128 341.06566:155 382.99417:64 397.20549:127 419.11475:204 437.12369:92 503.33736:862 505.34460:96 529.15303:83	20	1231	24	1340	1315	943	1135	1097	1042	770	1132	1079	502	1040	1224	1037	28	1550	16	1333	1479	1736	2096	1297	1437	1360	1274	1182	1064	1700	1095	1017	1148	0	1492	37	1634	1304	1222	1940	1680	1126	1447
2.026	657.124	HILIC-	[M-H]-	14.49	657.12651:2005 657.19901:1299 657.25309:702 657.32292:284 657.33947:213 657.36971:213 658.01035:355 658.04269:355 658.06273:284 658.07784:354 658.12623:878 658.17464:283 658.21092:380 658.25995:284 658.31237:213 659.04668:719 659.13587:575 659.17437:634 659.20172:393 659.22835:428	125.02415:70 167.03533:70 191.05436:70 216.97967:73 285.03672:115 341.06198:102 385.12434:86 447.01998:64 653.15998:64	17	1456	41	643	1431	410	401	1039	806	351	1871	1383	181	1970	1360	1738	17	1614	38	351	669	1413	757	592	869	1222	1683	2769	1761	1198	2021	565	1874	18	1381	38	1376	1543	782	1228	1273	665	1667
2.775	583.144	HILIC-	[M-H]-	14.5	583.14377:4654 583.19630:995 583.23838:525 583.28366:648 583.31873:210 583.35406:315 583.51717:210 583.60105:210 583.70547:210 583.73262:210 583.82593:210 583.97356:210 584.02034:210 584.03454:1179 584.06161:420 584.10980:583 584.13855:2119 584.16161:1008 584.19391:10562 584.24267:210 584.29338:210 584.31639:210 584.44514:315 584.67800:210 584.79007:210 584.84793:315 585.03382:1525 585.12262:3095…	109.02787:23 151.00443:19 179.03447:63 205.05032:56 217.05107:157 229.05164:57 257.04681:94 268.03354:9 272.03119:88 282.04953:10 283.06268:16 289.07239:2006 291.07645:446 297.04053:58 301.03619:1606 308.06433:95 327.05212:642 339.05472:47 367.05396:67 381.10040:38 405.06104:110 411.07190:271 423.07410:1279 435.07169:55 452.07654:964 461.12091:3 465.08347:7 471.10931:128 513.11780:152 531.13184:7…	0	1493	24	1420	1049	930	1286	456	1483	273	659	906	542	1248	3044	1032	28	1564	44	20	675	2300	1228	1202	1281	1883	1705	1908	2031	2732	1970	1354	1780	36	1284	32	1462	2422	1488	1665	1711	1439	1999
1.956	458.075	HILIC-	[M-H]-	14.53	458.07516:2593 458.10492:2176 458.14746:255 458.17922:256 458.19998:170 458.24074:256 458.30766:256 458.95636:170 459.01761:446 459.09080:835 459.12867:1588 459.16666:2816 459.22204:1456 459.25695:255 459.29328:341 460.03807:426 460.07692:426 460.10907:426 460.12656:768 460.17077:680	109.02869:341 123.04491:458 133.02666:161 137.02354:145 151.03849:194 161.02327:230 163.03807:121 177.01861:430 190.02644:325 201.02069:140 217.01342:1207 231.02963:430 241.05224:118 245.08081:130 257.04453:99 268.03957:357 271.02276:124 282.01793:309 283.02413:314 289.07273:679 295.02563:4624 297.07526:711 299.05397:140 309.04054:146 317.06859:92 323.01960:1096 325.03507:404 337.03338:522 341.06…	33	698	34	664	748	462	423	604	512	241	661	823	432	729	940	888	32	1144	21	237	606	494	532	507	613	611	825	953	1004	903	701	865	1188	43	578	39	616	864	822	689	726	393	501
2.082	377.046	HILIC-	[M-H]-	14.56	377.04553:7875 377.08911:632 377.12507:291 377.17728:175 377.20666:116 377.99515:174 378.01994:336 378.04934:1725 378.08260:367 378.99679:770 379.02405:1563 379.10138:290 379.13736:290	59.01302:42 109.02806:119 135.04630:143 149.05951:352 161.05949:227 165.05554:68 175.04102:278 185.04431:145 189.05318:200 191.07085:91 194.98537:96 203.01241:37 205.04965:166 213.01321:79 217.05026:427 219.02924:179 221.04453:204 222.99792:4 235.05963:573 237.03966:614 258.01282:29 279.04922:375 290.08160:88 295.08038:404 325.09637:18 339.07166:1193	72	2358	339	1478	1921	1046	712	1430	2915	947	1030	2860	780	1928	3232	1595	100	1936	160	470	730	4600	716	914	1910	1978	3503	2944	3188	1487	1235	1385	2138	146	2004	242	1428	3227	1528	2511	2824	865	4800
7.35	953.295	HILIC-	[M-H]-	14.57	953.29502:3877 953.32290:410 953.38132:513 953.70526:308 953.79278:308 953.81318:308 954.09578:308 954.21085:764 954.25230:307 954.29385:205 954.32108:410 954.36761:410 954.40975:205 954.73224:513 954.76447:308 954.81981:308 955.12578:308 955.21812:1137 955.27263:887 955.33518:410	639.13579:99 737.15031:136 777.16614:77 798.14656:64 929.22343:621 935.19778:73 943.19576:64 946.22534:77 953.20162:64	0	268	0	124	123	262	422	309	195	171	77	611	211	294	601	1056	0	78	0	213	275	354	247	195	179	339	58	107	204	331	133	526	278	7	315	5	139	53	310	378	257	250	156
3.982	483.108	HILIC-	[M-H]-	14.59	483.10823:3693 483.15563:208 483.17869:167 483.20708:217 483.27048:5365 483.99363:126 484.03407:384 484.07860:125 484.11246:562 484.14298:84 484.17903:126 484.20889:167 484.27439:1850 485.02750:639 485.08470:209 485.11137:290 485.16009:167 485.18247:167	71.01294:1527 81.03446:370 89.02396:10144 99.00801:890 101.02350:1101 114.02854:115 125.02418:3836 131.03362:1033 137.02460:843 149.04501:2906 151.03995:5282 161.04437:314 176.06416:18 191.05557:1541 215.05605:172 233.06688:5428 281.06589:163 293.08871:8992 313.03162:54 413.10736:712 445.12967:204	35	1351	66	911	1224	1490	1654	2205	852	1557	1420	1188	940	2111	659	2310	30	1488	107	1082	1416	973	1857	1085	1103	1278	1748	938	975	1429	2297	1209	1411	46	1565	105	1578	1336	1576	1387	1212	2348	946
1.921	409.185	HILIC-	[M-H]-	14.59	409.18627:10897 409.22342:207 409.31379:81 409.91843:122 410.02252:263 410.05026:682 410.07342:81 410.09769:236 410.13643:394 410.18891:2382 411.02543:1008 411.07370:373 411.10512:293 411.14162:842 411.19930:1925 411.23618:383	44.99863:96 96.95915:169 161.02418:121 214.99221:77 229.01248:80 259.01899:64 268.98914:83 275.00689:80 301.03339:92 319.19169:166 331.04616:105 363.18234:544 409.18602:186	6	4043	52	3832	3186	2453	4324	2382	2899	4150	2158	4109	5618	2589	2824	3296	53	3674	24	3181	2854	3191	5675	3984	3615	2564	2619	3166	2523	5498	4286	4378	2951	36	3612	53	4164	4403	4609	3484	3707	4145	3349
3.281	418.113	HILIC-	[M-H]-	14.63	418.11239:1774 418.14505:147 418.19876:197 418.21551:99 419.01708:933 419.05962:429 419.11724:541 419.15481:293 419.17124:197 419.19319:280 419.20984:148 419.22368:246 419.75924:99 419.99871:148 420.03067:246 420.06103:197 420.11656:246 420.13770:99 420.15785:99 420.18376:98	116.05122:201 138.01920:77 179.03365:9 191.05530:40 200.99561:5 233.00153:4 268.98056:37 278.98666:6 292.98285:1 336.10770:1095 365.19781:96 416.06430:428	0	572	0	916	806	751	949	529	908	236	136	152	87	305	207	376	13	742	0	56	517	1432	1310	887	817	1132	208	254	291	500	642	192	283	7	700	16	1065	1566	788	914	1109	898	1210
1.951	394.068	HILIC-	[M-H]-	14.65	394.06829:3193 394.19235:484 395.01979:1077 395.07500:3242 395.13298:2117 395.17885:780 395.20603:484 396.04300:619 396.07898:1912 396.14383:484	96.95877:167 125.02223:112 137.02389:188 147.04349:64 161.02596:86 165.01719:99 179.03456:96 193.00751:89 199.00025:89 216.98242:121 219.02326:105 237.04073:80 243.00300:83 248.99725:77 271.02659:83 281.00530:64 285.07388:99 303.08584:198 310.07981:83 314.99592:64 341.06121:89 347.18603:64 383.04066:158	24	710	18	733	949	520	577	886	554	377	584	826	508	810	543	673	25	717	14	304	652	649	637	583	664	803	841	617	611	565	818	493	629	57	1097	51	861	699	1324	583	667	549	434
4.666	472.097	HILIC-	[M-H]-	14.65	472.09960:4846 472.14553:238 472.22783:119 472.25292:179 472.88097:365 473.02020:758 473.07153:1801 473.12228:396 473.16219:1018 473.19964:1953 473.28030:1051 473.87729:119 474.00418:119 474.03128:297 474.07587:627 474.10622:238 474.13939:297 474.17589:320 474.20543:698	125.02298:89 152.99370:124 173.04283:105 193.04876:99 205.12039:64 213.00573:64 229.01185:64 245.04534:295 255.02866:64 264.99965:64 271.02539:89 275.05347:77 285.03945:108 300.02593:650 311.08276:77 331.04581:92 343.00619:99 400.22522:77 421.07467:77 431.09611:83 463.08568:236	7	858	28	812	1336	702	737	1289	155	691	564	586	354	393	131	668	26	578	17	68	1062	88	1422	550	622	668	430	498	674	904	846	346	795	9	825	36	681	704	671	782	842	812	800
1.976	253.072	HILIC-	[M-H]-	14.66	253.07522:4366 253.10063:137 254.01462:206 254.07385:362 255.00769:368 255.02594:274 255.06352:343 255.08660:274	41.99776:61 67.01809:34 79.95673:149 96.96006:422 104.99472:73 111.04250:194 125.02267:179 134.03668:210 135.04460:3677 137.02208:2572 142.99387:63 150.06757:259 153.08818:22 154.99103:101 161.05829:26 165.01842:52 168.06509:151 174.03265:8 179.03432:1156 209.08279:131 216.98659:45	51	1348	60	889	1581	503	525	696	491	598	941	805	1549	1050	726	933	49	1769	53	1028	1117	1169	912	812	1606	1330	1935	1942	819	1037	1557	1125	1442	43	1168	49	1269	2014	1123	2320	1797	672	969
2.795	582.129	HILIC-	[M-H]-	14.67	582.12295:2046 582.16178:431 582.18687:574 582.26831:287 582.33960:431 582.53702:431 582.56053:287 582.57702:287 582.64965:431 582.89401:288 583.01568:1889 583.02661:287 583.05048:848 583.13092:1772 583.18980:574 583.21977:431 583.23379:1070 583.24500:431 583.27577:287 583.29361:287 583.31792:287 583.39933:288 583.74199:288 583.91746:431 584.03665:575 584.08202:574 584.11316:574 584.14722:784 584…	121.03029:45 125.02377:3134 137.02371:480 149.02264:308 163.00267:1686 177.01883:538 201.01833:183 203.07001:195 205.04936:153 230.05878:80 241.05132:263 243.02963:653 245.08269:1128 255.02994:88 273.04010:252 283.05994:481 285.04074:20214 288.06009:116 289.07190:17373 290.07562:3705 291.07861:487 295.02524:83 297.04117:591 307.06161:1126 313.03391:134 327.05130:3472 331.04419:497 340.05576:69 36…	25	545	15	242	200	106	174	160	268	44	197	989	220	854	1772	537	16	666	71	79	291	442	0	160	268	294	965	1012	924	1245	298	1151	1712	15	492	58	217	266	340	307	204	176	309
8.233	497.09	HILIC-	[M-H]-	14.67	497.10107:5521 497.62122:2615 497.96319:85 498.03181:212 498.05966:127 498.09488:1477 498.11868:1014 498.17870:127 498.62377:290 498.65918:85 498.82384:85 499.03321:378 499.10042:564 499.13980:169 499.15744:85 499.17743:127	191.05581:188 237.06210:345 267.07242:102 289.07074:128 323.03006:77 387.09355:86 497.11800:73	16	2193	57	1519	1450	1880	1840	1354	921	598	2217	1924	1149	1535	1786	1380	62	2145	17	572	1342	1444	1045	4081	2226	1400	2592	1463	2601	3797	2266	2384	809	118	2020	35	2733	186	2710	509	3105	1316	1817
1.614	426.092	HILIC-	[M-H2O-H]-	14.68	426.09197:4234 426.11698:916 426.15264:916 426.22457:917 427.00285:687 427.01548:1745 427.04059:916 427.06166:916 427.10440:1354 427.14212:1994 427.17580:4420 427.23099:1239 428.03750:458 428.14491:1145 428.17860:2116	137.02261:89 151.03714:64 165.01759:115 177.01685:149 201.09086:115 230.99004:64 259.02319:83 271.02447:108 289.06845:160 301.03389:174 313.03642:83 331.04336:131 341.06584:89 347.18153:130 367.11607:77 379.21417:86 385.12614:111 387.14305:89 423.10963:128	39	656	51	590	547	401	386	523	591	490	985	453	725	513	451	395	31	627	72	496	867	765	962	520	431	747	425	402	516	406	998	325	326	13	625	49	528	689	488	1603	926	515	754
3.651	741.243	HILIC-	[M-H]-	14.69	741.24278:2459 742.02580:277 742.07936:277 742.14537:416 742.24819:554 743.03038:277 743.06549:693 743.25939:1289 743.28881:277	284.02260:204 483.01781:51 529.00745:51 707.08559:51 735.13691:51 738.08802:51 739.08039:51 739.23503:51 740.93906:51 741.24899:102	7	465	0	328	180	380	340	237	158	701	641	489	1943	394	176	412	0	437	0	515	454	169	777	504	314	328	524	260	41	505	286	664	302	0	495	0	398	324	454	166	317	492	104
7.321	843.16	HILIC-	[M-H]-	14.7	843.15871:1712 843.19177:1530 843.23166:513 843.28259:293 843.32336:196 843.35395:196 844.10028:196 844.16317:813 844.23187:488 845.03105:196 845.06661:293 845.16248:686 845.21227:577 845.24582:489	191.05927:102 289.06507:73 421.07049:80 513.09954:112 576.13100:92 707.18256:129 837.22077:73	34	1993	72	2075	689	1208	1484	1031	1515	844	2112	706	1415	993	1117	2931	21	1664	23	1159	1074	2255	2094	1731	1460	1886	448	1044	1496	2941	2301	1252	1648	28	1584	35	2084	2404	1511	2033	1852	2065	1932
8.988	536.057	HILIC-	[M-H]-	14.73	536.05683:4506 536.99310:97 537.01104:175 537.05214:627 537.12781:130 537.25387:97 538.00470:97 538.05254:208	158.97730:83 331.04865:86	26	593	84	665	390	392	436	535	611	211	853	646	371	510	554	701	40	642	15	559	386	814	393	412	556	747	489	711	830	680	668	390	514	17	448	0	590	769	596	766	626	664	702
1.614	669.164	HILIC-	[M-H]-	14.73	669.16359:2662 669.21234:251 669.25101:604 669.33869:168 669.36952:919 669.41999:168 670.01546:419 670.04856:335 670.07376:508 670.16517:659 670.19964:251 670.23872:419 670.25761:168 670.27685:773 670.31417:168 670.36988:252 670.40992:336 671.02528:827 671.05935:549 671.09675:463 671.17747:65154 671.24607:1110	165.01855:67 285.03973:219 365.16299:82 383.18961:138 397.20346:212 423.07022:141 451.06281:133 533.18066:14 574.11096:158 649.16040:62 653.37634:858 655.38977:1456 661.16333:158	20	411	8	92	360	156	459	110	216	297	632	1241	704	592	758	1106	22	472	33	177	380	202	311	169	219	333	515	590	361	713	669	705	684	2	440	14	270	78	232	364	216	237	168
5.498	585.123	HILIC-	[M-H]-	14.74	585.12318:5421 585.18897:1057 585.24312:339 585.26929:154 585.28659:256 585.33331:154 585.69057:318 586.01529:256 586.05278:308 586.12650:1739 586.19469:911 586.25109:154 586.29935:154 586.69431:511 587.03052:932 587.11956:2747 587.17293:684 587.22532:439	161.02224:92 303.04806:124 421.07880:77 433.09108:64 459.07381:64	24	1167	72	1043	694	408	659	140	810	154	1078	603	126	611	509	868	0	1190	50	189	363	2417	640	687	1020	2276	519	1036	1032	1133	1085	563	907	47	1171	70	1767	4706	1762	1368	3225	1431	3051
3.953	733.118	HILIC-	[M-H]-	14.76	733.11833:3544 733.17947:2333 733.24687:129 733.30718:347 733.36036:86 734.00023:129 734.05398:269 734.12440:830 734.14916:663 734.17862:840 734.25440:129 734.29926:129 734.99400:129 735.05310:671 735.12964:662 735.17815:310	284.02479:89 553.13301:102 715.16819:427	25	544	65	455	357	456	633	165	441	125	674	1013	937	1157	1818	1181	4	948	19	116	689	122	499	598	356	410	1637	1141	1333	2193	1411	1172	1335	0	899	0	632	259	452	305	396	438	392
1.574	514.078	HILIC-	[M-H]-	14.77	514.07778:4151 514.12867:450 514.16822:200 514.18616:251 514.21614:380 514.27579:151 515.03097:1976 515.06691:2282 515.11682:765 515.16204:321 515.18898:421 515.21511:478 515.24582:269 515.29217:201 515.32131:281 515.35100:100 515.88836:100 516.00520:150 516.01654:262 516.06900:717 516.11367:392 516.16042:200	146.06174:89 196.00454:92 226.01668:385 230.99276:105 259.02471:77 284.99448:64 299.01044:64 315.00678:64 323.01601:64 329.06509:73 341.06562:118 383.18853:77 407.02623:64 469.18599:80	69	584	29	110	160	57	144	164	57	350	1418	686	805	851	567	989	109	962	51	133	100	144	316	73	189	155	452	490	849	200	627	491	418	21	420	14	102	179	178	185	82	72	180
6.279	827.114	HILIC-	[M-H]-	14.79	827.11667:3869 827.21405:1626 827.30914:894 828.10984:1192 828.21543:596 828.30435:596 828.32658:596 828.37509:596 829.06715:1490 829.13673:894	353.08710:146 467.15483:77 611.12643:73 773.34494:64 797.23810:64 803.18997:114 809.38083:64 818.20503:147	36	2478	51	2256	2084	1721	1709	2580	1895	1240	1705	1666	1592	1877	2592	1654	0	1173	0	2009	2081	1785	1403	1627	1220	1450	893	942	1369	1399	1222	1222	1012	28	1352	0	1951	1269	1452	1431	1306	1869	1282
7.232	414.103	HILIC-	[M-H]-	14.81	414.10254:2113 414.13853:577 414.18285:182 414.22710:122 414.58905:122 415.02001:590 415.05789:846 415.08669:2073 415.12208:1874 415.17440:243 415.21837:534 416.00949:182 416.02642:304 416.05572:243 416.08866:450 416.12173:730 416.17009:330	93.03321:103 100.00211:163 109.02640:3 118.04954:240 128.03461:36 144.02882:101 151.04353:16 163.00493:29 165.01859:36 173.04515:45 177.01636:66 181.07185:197 191.05527:353 197.00003:60 209.00313:34 223.03255:37 233.06660:49 245.00912:19 259.02478:1663 271.02499:1911 343.04547:111 361.05771:87 403.06714:162	10	773	7	549	465	763	714	543	355	745	406	590	922	508	444	568	8	509	5	674	391	737	546	798	500	437	498	306	751	1073	278	410	342	16	758	13	526	659	598	385	489	755	607
7.536	751.159	HILIC-	[M-H]-	14.82	751.15948:3269 751.26719:2825 751.32223:130 751.65663:2394 751.71026:130 752.05062:261 752.08012:260 752.16495:3569 752.22495:195 752.26728:1236 752.66730:2270 752.84041:196 753.05541:438 753.10647:260 753.13233:582 753.17004:1706 753.24773:576	191.05667:118 289.07605:86 447.06709:64 513.10377:77 677.17496:64 737.19926:86 751.27241:118	5	2459	34	1794	1935	1042	1120	2132	1731	333	3417	2074	1367	3071	3148	2741	23	2392	15	870	1541	2592	1071	1102	1832	2299	3135	2304	2905	3064	4016	1962	2615	24	2455	26	2231	2014	1996	2097	1374	1769	2314
1.616	389.162	HILIC-	[M+Na-2H]-	14.83	389.15716:1878 389.18039:376 389.21122:282 390.00860:376 390.03317:470 390.05452:470 390.07242:470 390.15815:927 390.21286:483 391.01426:1282 391.06480:470 391.10128:493 391.13168:376 391.17244:1181 391.19804:188 391.21451:376	109.02831:32 151.03653:216 177.05495:20 202.99026:6 207.00278:1 217.01379:114 238.99353:67 245.07964:37 256.99817:2 285.18219:192 286.99237:50 289.07028:111 303.19586:489 341.06427:380 347.18448:1327	0	1554	23	969	827	959	1090	784	652	1363	1787	1077	1547	1017	552	1293	8	1120	23	2285	1220	324	1371	932	1084	843	1098	763	1286	1067	519	927	502	21	1339	10	1191	893	978	1273	1205	986	521
8.226	561.097	HILIC-	[M-H]-	14.91	561.09720:6093 561.16449:1419 561.25174:232 561.60817:129 561.63066:129 562.00348:279 562.05720:171 562.10502:2029 562.16825:516 562.22790:129 562.25689:86 562.61750:376 563.03631:524 563.07282:732 563.11242:928 563.16200:759	96.96970:89 191.05488:131 243.01768:105 282.99724:80 323.02718:482	10	1397	14	1764	1315	2145	2545	915	1306	692	1453	824	1136	1112	1090	1246	56	1625	0	458	2132	1884	2086	3355	2073	1566	1217	1088	1429	1293	1672	2296	1019	12	1391	18	1741	1419	2638	1223	1653	983	2041
1.574	358.146	HILIC-	[M-H]-	14.94	358.14608:3452 358.19390:1703 358.22950:177 358.63427:236 358.94771:177 358.99641:999 359.02847:1402 359.07585:2298 359.11444:1240 359.15980:1901 359.20342:1268 359.23893:235 359.98042:177 360.00277:177 360.02391:334 360.04382:399 360.07394:1346 360.11986:506 360.13512:235 360.14802:294 360.18055:1261	39.00465:23 61.98779:177 80.96760:46 96.95831:372 109.02821:93 123.04364:77 125.09692:173 127.86894:19 135.04419:96 137.02301:356 139.07816:72 142.99152:22 146.02669:18 149.02283:238 151.03874:66 156.98898:36 161.02258:174 163.03770:149 165.01846:804 167.06898:147 171.10146:233 175.04025:152 177.01807:190 179.01149:58 181.00656:97 185.01476:96 187.09695:92 193.01161:134 194.98685:53 197.02585:6 1…	0	325	8	143	298	59	173	264	221	140	259	201	273	287	344	196	12	498	23	122	331	167	92	234	290	74	478	155	290	635	278	288	291	12	315	24	166	313	165	1054	325	236	247
1.374	243.065	HILIC-	[M-H]-	14.97	243.06563:3352 243.10729:347 243.12349:229 243.15877:428 243.17605:100 243.19341:67 244.01482:100 244.06853:458 244.09316:342 244.11650:100 244.16386:100 244.98432:182 245.00290:302 245.02255:133 245.04341:166 245.07897:545	63.96185:2879 92.05025:3447 108.04449:331 111.00419:16 116.99478:94 121.02844:169 128.04900:1352 130.06497:1283 135.04416:418 137.02402:240 139.00035:92 156.01173:11994 157.01396:899 158.06090:2130 159.06326:396 160.00906:26 162.02477:447 164.00748:115 174.05586:4254 183.04362:117 201.05418:270 203.06795:105 211.03990:299 215.07030:354 227.03529:119	31	1106	65	976	882	899	963	649	704	941	665	619	794	608	597	918	8	977	48	1852	1470	1259	1747	890	924	823	485	685	602	836	1538	753	683	23	1070	67	1561	1126	1252	1163	1241	1465	848
5.967	673.115	HILIC-	[M-H]-	15.02	673.11498:1980 673.14630:469 673.17045:319 673.19310:516 673.22211:255 673.25013:342 673.27020:128 673.29559:362 673.34673:192 673.38114:633 673.98994:128 674.05616:319 674.11812:500 674.15584:128 674.20039:256 674.22908:256 674.25080:320 674.29307:320 674.38420:128 674.39568:256 675.01400:880 675.04810:1011 675.12276:648 675.19165:377 675.21442:720	191.05558:122 299.07486:86 326.09704:80 379.00181:73 421.07666:86 593.15413:89 664.09641:64 666.14668:102	26	903	34	658	641	519	437	518	219	795	850	490	1057	861	536	437	4	848	90	1200	555	293	1243	688	424	521	427	640	648	519	536	502	399	22	73	29	659	554	630	938	429	671	458
5.738	349.103	HILIC-	[M+Na-2H]-	15.02	349.10277:5450 350.01682:482 350.05205:386 350.10876:1719 350.98907:567 351.00571:811 351.02852:873 351.06623:385 351.11158:289 351.13371:193	89.02134:121 109.02791:92 122.06014:99 128.99622:86 135.04415:205 138.99870:70 149.05948:83 154.04992:160 161.02233:110 165.01856:112 173.04712:105 176.99482:96 179.03293:136 181.04948:92 187.00102:80 191.05497:747 196.99980:134 204.99132:105 209.00263:86 213.01409:89 220.98126:112 238.99244:83 246.99971:89 257.00114:92 269.03854:96 278.98786:64 284.97468:73 305.11435:163	27	2748	28	2333	2336	3027	2747	1844	2481	1323	1143	2355	375	1700	2900	1141	30	2221	34	1949	2894	2775	1906	2331	1961	2963	3418	3280	1838	1733	804	2111	1896	44	2287	26	2345	3050	2195	2685	2610	2102	2515
1.913	207.051	HILIC-	[M-H]-	15.04	207.05092:2968 208.05447:565 209.00444:706 209.04466:424 209.07246:282	44.99782:494 61.98700:174 80.96447:204 92.99491:221 96.95915:230 98.02268:137 104.99617:147 109.03074:112 116.99439:153 123.04457:251 128.99449:96 133.02818:131 135.04481:187 137.02375:121 143.01109:77 154.99109:112 162.03179:179 170.98705:134 175.03603:112 177.05383:99 187.03750:70 189.01452:73 195.00547:70 207.00675:77	41	1889	61	1842	1849	1642	2011	1284	1362	1580	639	1582	1516	1352	1858	1263	91	1361	100	1252	1726	2367	2925	2000	1356	1683	1946	1840	934	1956	1485	1771	1990	79	1794	49	1520	1442	1378	1404	2126	1575	1715
4.573	736.144	HILIC-	[M+Na-2H]-	15.04	736.14051:2628 736.21719:5052 736.28466:161 736.32652:107 737.06454:604 737.14841:686 737.21053:1871 737.27164:161 737.34399:161 737.41175:215 737.54843:107 738.04939:293 738.09008:215 738.11588:161 738.15470:370 738.20872:933	191.05497:269 339.20326:323 409.23833:77 587.12318:64 735.13832:64	12	1142	17	741	791	690	492	1392	552	361	652	633	494	1326	1078	896	30	860	8	223	425	565	510	899	775	1202	1529	853	1346	1065	1368	796	1086	19	937	19	1766	785	1652	836	797	825	763
6.155	693.146	HILIC-	[M-H]-	15.06	693.14349:4314 693.19163:492 693.26687:822 693.29729:928 693.33853:493 694.03944:493 694.10923:329 694.14858:1360 694.21568:493 694.28417:493 695.02157:329 695.04305:822 695.07573:657 695.15136:3170 695.21916:493 695.25189:329	191.05389:122 289.07144:99 353.08699:121 527.13873:64 613.02907:77 643.32994:92 681.06880:73	15	1717	26	1643	1370	872	1310	931	2014	529	2243	1091	1037	1411	1057	1584	33	1693	51	1001	648	1906	925	1058	1843	2295	909	1191	1083	1944	3136	923	1511	25	1649	36	2210	2435	1943	1485	2068	1574	2426
6.043	693.124	HILIC-	[M-H2O-H]-	15.07	693.12368:5071 694.04210:761 694.09061:507 694.12500:2041 695.01045:1014 695.06315:1014 695.13996:1312 695.22153:761	421.08070:64 515.11850:64 687.39888:92	9	1543	32	1710	2998	1116	1279	2289	851	858	1360	1433	670	2003	1593	1211	12	1194	0	855	1285	1458	1333	1114	1184	1912	1415	2677	1550	1227	1479	1184	1658	20	1391	25	1650	1310	939	1057	1235	977	1534
4.57	477.16	HILIC-	[M-H]-	15.09	477.15973:5265 477.19637:2443 477.23426:444 477.27901:8368 477.32794:100 477.52893:102 477.55962:102 477.88347:102 478.02953:331 478.05619:254 478.07844:101 478.12135:203 478.16068:918 478.19877:1072 478.22782:252 478.28888:3041 478.70047:102 478.86777:254 478.93864:101 479.02071:1451 479.12220:1080 479.18289:152 479.20881:477 479.24935:631	78.95779:169 152.99498:165 171.00529:206 191.05663:126 255.00601:64 279.23213:64 299.11446:83 337.08904:96 402.24224:134 431.15496:102	10	3004	8	2628	2610	2453	2200	1721	1018	1529	1654	2044	1281	2193	2204	2267	7	2652	0	448	1912	1385	1495	2827	2461	1998	2326	3714	2773	3136	1982	2514	2693	11	2492	9	3363	2471	2558	2333	3140	2460	2573
7.379	425.072	HILIC-	[M-H]-	15.1	425.07186:7621 425.13082:2138 425.17714:595 426.08116:1554 426.11249:476 426.13402:705 426.17741:238 427.04012:357 427.08190:1217 427.12330:770 427.15231:596	93.03372:150 161.02226:171 173.04520:408 191.05524:1399 229.04765:49 243.05232:740 259.02374:2030 272.03336:773 285.04041:333 301.03516:8261 313.03448:588 331.04572:6765 344.05237:91 373.05399:126 385.05692:238 403.06573:812	14	2903	48	2078	1816	2388	3220	2132	1499	3088	4284	2280	3452	2498	1954	3202	0	2529	89	3536	2711	3096	4295	3129	2148	2261	2394	1527	2345	2668	2153	4034	1960	0	3198	14	2864	2912	1822	1987	1775	3714	1559
7.303	435.119	HILIC-	[M-H]-	15.13	435.11880:6424 435.17679:271 435.48593:181 435.61982:2831 436.01239:272 436.06983:453 436.11778:1074 436.17313:272 436.60094:272 436.62206:363 437.01680:522 437.07021:923 437.11065:1663 437.13703:453	93.03377:244 111.04453:102 136.05062:182 161.02325:252 173.04485:567 179.03360:210 191.05558:1322 217.05070:64 233.06440:533 241.05116:86 255.10812:73 281.08044:108 289.05434:108 296.07365:73 307.06268:64 313.07369:77 323.09818:73 339.04900:214 345.08882:192 353.08453:148 405.09452:194 434.10252:208	20	2783	38	1844	1257	1808	1743	1696	1524	1159	4571	2000	1208	2977	1953	2977	25	2828	52	891	733	3817	1484	1456	1572	2922	2329	1896	3928	2857	2546	1379	2025	33	2670	25	2334	4419	2297	1767	2824	2001	3573
2.587	433.114	HILIC-	[M-H]-	15.13	433.11212:4260 433.16314:652 433.20547:1400 433.24768:106 433.97415:71 434.03109:256 434.08660:106 434.11565:1255 434.16330:177 434.20806:798 434.25652:71 434.96359:71 435.02089:728 435.12329:685 435.17510:178 435.20845:341	135.04579:80 161.02358:164 195.06308:108 221.04474:73 237.07637:144 245.01936:108 251.08901:134 271.06054:83 279.08716:134 308.99064:64 323.07362:89 387.19825:83 433.11073:111	11	4275	29	2275	2255	1696	1651	1904	2281	735	3963	1660	2018	4756	2442	4084	23	4301	33	328	1354	4247	2725	1816	2711	3783	3303	2351	4237	4743	6160	1356	2845	19	4164	34	4500	9057	3858	3441	4777	3924	5964
7.277	575.069	HILIC-	[M-H]-	15.14	575.06903:5883 575.10935:1819 575.12919:1475 575.15482:365 575.18013:292 575.21666:366 576.07237:1748 576.12427:843 576.18806:424 576.62016:146 577.03129:472 577.06695:866 577.08847:399 577.13088:1571	152.98556:218 191.05594:133 353.08220:89 463.08941:77	0	2080	0	2071	2013	1136	1597	1218	2224	856	1188	1364	976	1162	1718	1385	0	2003	0	391	1290	3107	1012	1592	1968	2431	1286	1775	1700	1876	1418	1199	2368	0	2447	0	1452	2141	1291	2741	2260	1280	1817
2.799	540.099	HILIC-	[M-H]-	15.15	540.09908:3614 540.15789:357 540.19700:892 541.00850:535 541.03690:910 541.06666:1065 541.10015:1823 541.12720:713 541.15007:713 541.18829:892 541.23854:714 541.26252:947 541.30254:357 541.32433:536 542.06087:535 542.09967:905 542.13467:357 542.16714:357 542.20167:535	161.02329:89 167.03283:89 193.04916:92 251.05451:102 331.04438:102 367.10046:92 403.06714:77 529.13627:96	15	470	30	52	128	84	52	146	108	106	461	704	523	741	843	643	16	606	14	79	94	157	122	77	266	119	1087	916	873	887	923	404	1408	33	541	75	102	174	19	90	66	146	30
1.966	625.161	HILIC-	[M-H]-	15.15	625.15617:5298 625.23166:388 625.25496:182 625.30004:303 626.02279:182 626.04732:625 626.08788:648 626.10778:242 626.15845:1494 626.24092:182 626.27538:182 627.03008:575 627.08139:1160 627.11208:1061 627.16363:1075 627.23409:353 627.26244:303	195.06477:64 261.06681:64 287.05805:105 341.06523:64 625.16031:83	11	2034	31	82	1010	336	11	1013	454	388	2672	1194	554	2512	938	1904	14	1827	31	211	300	1704	506	0	525	999	1413	1595	2153	684	3088	680	1166	0	1282	13	1070	1103	659	729	1480	847	1913
3.353	479.119	HILIC-	[M-H]-	15.15	479.11778:3694 479.15297:984 479.21460:696 479.24418:487 479.28515:140 479.32597:93 479.66425:93 480.03385:275 480.09498:139 480.12335:1585 480.15745:375 480.17413:232 480.21597:233 480.25122:186 481.02875:769 481.07908:186 481.12556:528 481.18393:2869 481.22325:732	161.02403:140 226.99776:64 241.00367:64 299.05671:92 317.00306:73 323.07518:124 332.99276:77 358.99450:83 390.97975:64 431.13687:77 448.22465:73 479.11751:102	9	2649	49	2472	1736	1808	1463	1022	1741	870	1483	2641	1531	3476	3004	2243	9	2129	11	0	1644	1283	1030	2038	2375	2127	2806	3098	2465	2824	2027	2349	2365	24	2194	36	1404	1866	2167	1884	2881	1096	1354
7.275	313.068	HILIC-	[M-H]-	15.16	313.06774:8781 313.09663:176 313.11052:462 314.03021:177 314.06119:442 315.00631:265 315.03000:353 315.05182:442 315.07153:1550 315.09181:353	71.01323:163 75.00751:148 93.03324:169 96.95937:243 101.00168:152 109.00861:110 111.00884:101 115.00347:874 119.04842:222 123.04417:248 125.02264:123 127.03529:180 133.01350:334 135.04430:174 142.05109:163 145.01248:246 149.04510:1715 159.01151:147 161.02359:117 166.99187:91 171.03670:156 177.01527:131 179.05440:211 183.00958:295 185.00204:30 191.05473:930 197.04381:208 205.05026:40 219.02608:80 …	15	1096	13	1292	1915	1539	968	1469	840	1112	789	1295	484	2719	1200	2084	35	1750	23	2539	1038	2994	1349	2247	920	724	1478	1359	983	1156	786	2303	1031	34	855	52	834	829	1070	806	553	1189	666
1.594	743.168	HILIC-	[M-H]-	15.17	743.16798:4925 743.21199:1084 743.25804:1295 743.30254:796 743.34153:1167 743.40755:1183 743.44053:597 743.48552:2561 744.05100:598 744.16667:1465 744.20083:597 744.24550:796 744.28741:797 744.35056:598 744.40856:797 744.49073:1139 744.50869:598 745.01647:398 745.03315:797 745.07861:996 745.16456:796 745.18947:597 745.22596:796 745.24865:1987	341.06747:43 399.18921:2192 439.10583:27 509.29282:31 736.26642:40 742.49432:8	0	358	22	162	480	282	221	396	51	194	747	324	472	513	194	719	32	618	11	1231	210	376	348	103	375	162	285	361	316	172	1038	301	230	26	591	8	519	382	387	524	253	451	149
6.533	359.097	HILIC-	[M-H]-	15.18	359.09743:7883 359.13366:194 359.16905:99 359.68945:99 359.97071:148 360.02989:197 360.10314:2128 360.16379:99 360.97925:148 360.99329:596 361.01235:977 361.03096:625 361.06331:246 361.10243:463 361.18127:148	71.01360:92 85.02894:389 99.00729:89 109.02866:191 116.04863:113 127.03869:151 133.02699:131 135.04437:585 142.06559:149 152.99568:102 161.02319:243 163.03781:128 173.04426:253 179.03459:541 183.03030:86 191.05594:13943 191.80484:73 192.05890:759 193.05995:279 194.06865:64 195.01802:89 198.98184:92 203.08310:178 208.06296:142 209.02183:77 222.02190:126 226.04511:149 254.98694:83 265.01283:73 274.…	21	4274	53	4601	3769	3559	3895	3098	2461	2171	3863	3243	1660	4320	2560	4442	26	4469	42	3017	3862	3096	5272	3597	4066	3852	3426	3593	3033	3695	4225	2910	3833	25	4285	62	4020	5456	4242	5118	3542	4106	2841
7.271	702.166	HILIC-	[M-H2O-H]-	15.18	702.16574:4291 702.21166:368 702.24458:221 702.72177:148 702.95716:463 703.01894:295 703.06524:454 703.14287:1077 703.26317:221 703.29151:295 703.95429:295 704.01949:295 704.06586:221 704.11897:402 704.15910:563 704.23597:221	191.05545:187 353.08584:157 513.10169:442	6	259	9	377	385	275	191	319	186	356	507	273	611	415	469	611	5	1144	0	137	449	312	755	189	251	482	467	1284	417	456	484	408	334	0	439	0	243	436	308	201	223	511	334
6.923	245.077	HILIC-	[M-H]-	15.19	245.07607:2214 245.66635:72 246.04626:181 246.06019:648 246.07994:396 246.09359:145 246.40543:72 246.95356:72 247.00409:294 247.02509:892 247.04380:755 247.06423:181 247.08055:323 247.10473:109	41.00287:467 44.99784:3104 45.99927:65 58.00524:380 59.01357:22788 59.42491:74 59.59655:31 60.01716:223 61.98698:42 71.01325:9335 72.01651:479 83.01263:426 85.02896:2971 89.02375:5517 90.02654:251 92.99472:375 95.01316:473 96.95835:148 98.02331:435 101.02340:794 103.00235:385 107.00994:59 113.02300:984 116.99429:122 119.03378:587 121.02659:100 125.00129:92 127.02026:171 129.05458:206 133.01118:12…	9	1174	12	1507	1142	1239	1449	687	1249	2533	969	1136	399	682	865	1099	14	1112	24	459	1626	1933	1877	1567	1385	1459	1326	1930	1018	998	772	998	1850	12	1215	27	1363	1777	1312	1527	1918	1556	2239
8.113	337.053	HILIC-	[M-H]-	15.21	337.05287:5983 337.14101:56 338.01206:111 338.05752:476 338.07792:408 339.00611:344 339.02798:302 339.07154:930	59.01360:121 78.95822:272 87.00808:187 96.96855:128 105.01826:177 115.00286:210 133.01348:248 135.03195:108 147.02776:124 152.99518:108 163.01697:108 165.03943:516 171.00497:274 178.99148:89 183.00429:92 191.01287:162 195.04802:131 204.98883:64 214.99264:83 228.99072:105 241.99016:86 267.00713:80 287.99122:83	19	2481	14	2123	1792	1600	2121	1469	1667	994	1516	2673	1400	2154	3323	2216	49	2325	14	570	1820	2661	1486	3486	1975	1366	3457	2197	2548	2179	1203	5486	3069	24	2157	17	1233	1866	1880	1035	1981	1459	1706
7.015	468.056	HILIC-	[M-H]-	15.25	468.05439:1510 468.09102:671 468.13355:447 468.99693:671 469.03039:895 469.05654:671	125.02123:70 161.02277:105 173.04520:130 191.05492:252 222.02119:77 251.00392:83 301.03126:86 453.19038:64	46	997	23	618	483	1598	992	426	443	925	2124	1362	1294	1194	1164	1722	31	1009	0	294	368	353	678	680	311	651	678	967	1014	765	1109	1231	1044	14	1103	32	766	560	548	476	192	596	429
5.712	443.071	HILIC-	[M-H]-	15.25	443.07073:8072 443.13525:521 443.15575:926 443.19030:20994 444.00575:349 444.07710:1222 444.19375:6511 444.22062:348 444.99859:873 445.02563:1599 445.07195:2952 445.11999:349 445.13693:524	89.02328:137 101.02340:158 161.04831:6 239.05698:28 257.02319:63 275.01114:18 287.05466:1148 317.06689:645 329.06613:45 347.07477:108 407.09918:158	93	2566	0	2206	1291	825	1305	922	2472	240	2829	1010	1004	1852	997	2369	0	2518	0	471	576	4564	1330	1043	2256	3827	1096	2287	1913	2424	3298	1244	2351	107	2451	108	2858	3825	2638	2950	3883	2116	3921
2.676	175.06	HILIC-	[M-H]-	15.28	175.06163:2872 175.09562:883 176.99837:1399 177.01908:544 177.05399:218	44.99765:441 59.01336:1295 75.00764:303 79.95661:59 85.06520:38 92.99477:71 99.00755:171 101.02291:100 108.04378:222 111.00740:196 120.98984:2 129.01924:212 135.04376:187 147.02872:305	33	504	44	244	591	329	231	194	207	175	345	425	304	420	526	408	50	683	58	247	287	616	877	348	370	315	811	954	407	466	661	535	820	46	792	47	474	2303	396	993	410	381	1708
6.177	925.18	HILIC-	[M-H]-	15.29	925.18380:1448 925.31034:258 925.38423:1921 925.46208:98 926.03918:196 926.06990:196 926.10135:274 926.18977:771 926.26570:196 926.31677:321 926.38488:973 926.43218:98 926.51126:98 926.99396:98 927.07769:635 927.19735:1726 927.27113:147	572.29816:73 599.31976:77	23	905	32	636	400	502	372	635	381	395	1230	732	1552	1319	979	1063	27	849	19	656	337	246	355	430	359	351	853	531	1015	706	1604	900	879	0	622	29	680	323	484	418	131	778	377
5.467	528.198	HILIC-	[M-H]-	15.33	528.19786:2055 528.25234:196 528.28209:238 529.02893:727 529.13484:1434 529.20068:1217 529.22924:395 529.26242:141 529.30109:745 530.03744:172 530.07027:596 530.09920:137 530.13768:418 530.16495:681 530.20243:132 530.23121:193 530.26364:70 530.30316:434	179.03365:404 191.05537:403 289.01275:64 337.01104:83 353.08715:449 396.00868:64 517.11736:96	0	772	12	830	730	1115	1076	768	153	1628	440	678	634	572	270	389	0	704	0	299	2124	279	1476	1349	882	688	922	548	222	737	326	1136	665	12	773	0	676	668	643	907	636	799	73
4.086	247.117	HILIC-	[M-H]-	15.34	247.11748:2319 248.07908:82 248.12022:280 248.97245:901 248.99850:281 249.01763:587 249.05833:294 249.12204:82 249.14734:124	41.99800:1897 72.00845:4642 75.00761:194 86.98713:46 92.99459:77 94.99317:141 100.03888:1306 104.99518:43 109.02787:122 115.01857:89 128.04720:266 132.99030:174 144.03043:2516 150.99852:27 154.99245:23 158.06094:161 164.03352:14 169.04765:227 183.01164:43 212.06717:121 220.98117:19	0	1296	33	1131	1046	795	777	674	1322	526	467	1265	442	732	953	396	15	1165	52	319	983	1852	861	1409	1190	1396	1297	1269	804	855	557	893	1054	17	1058	46	250	497	361	622	353	211	1697
1.594	539.158	HILIC-	[M-H]-	15.38	539.15761:7885 539.25423:181 539.27653:121 539.30513:401 539.35585:181 540.04213:321 540.07740:121 540.10247:241 540.11968:301 540.16041:2589 540.23855:181 540.26407:181 540.28408:181 540.30693:121 541.03517:932 541.10643:776 541.15960:4033 541.19870:301 541.21445:120 541.25588:362	180.88893:64 251.09580:269 341.06613:124 397.20734:139 450.33497:155 499.19527:64 532.05981:177 537.14581:70	7	362	21	974	2587	425	319	372	871	311	549	432	350	395	128	264	25	522	27	150	479	498	323	248	268	312	277	144	249	419	292	178	202	16	375	21	368	488	420	371	404	558	319
1.612	317.067	HILIC-	[M-H]-	15.38	317.06596:8049 317.10250:730 317.12479:275 317.13856:344 317.16147:206 317.19441:586 318.02819:206 318.06713:1967 318.10009:137 318.14643:138 318.20530:138 318.90388:1099 318.98269:373 319.00164:354 319.02125:371 319.05106:955 319.07799:925 319.11871:1374 319.14654:342 319.15500:274	80.96316:150 86.98742:112 92.99468:115 96.95837:203 109.02888:277 123.04307:648 135.00844:162 137.02352:204 141.03160:64 149.02429:175 151.03933:170 154.02350:169 154.98839:169 159.04517:89 161.02377:307 163.00328:226 165.01839:359 166.99291:118 167.03554:99 171.10294:235 175.03931:118 177.01901:257 181.00431:86 183.13829:166 189.01523:125 194.01993:128 194.98680:128 199.00481:80 201.05820:102 20…	17	3116	6	1536	2544	844	812	2129	1312	1400	5860	1385	1377	4714	1491	2864	16	3047	23	959	1727	3574	2282	1068	2170	2518	2585	2955	3869	2343	4499	1565	2338	42	3032	41	2872	3187	2506	3343	3482	1405	2703
7.553	235.048	HILIC-	[M-H]-	15.39	235.04938:4023 235.08140:551 235.16378:92 236.00154:184 236.01957:92 236.04841:184 236.07819:731 236.35572:267 236.38590:230 237.00530:637 237.04844:1871 237.09121:70267 237.14888:92	34.96891:78 44.99853:1701 45.23946:46 45.43435:35 45.58645:59 45.73770:22 45.79543:21 46.22112:16 46.30724:27 47.42011:13 57.03340:47 59.01368:1925 65.00389:29 68.99631:39 79.95692:12813 80.96459:148 81.95195:630 83.92974:80 98.95369:405 99.95377:146 100.93315:249 106.97946:820 108.97722:103 111.00758:134 113.00405:276 113.94078:175 116.01649:70 117.01850:77 121.02925:135 125.02350:112 129.01718:…	5	875	34	923	1009	767	896	1027	712	834	628	1368	791	597	1112	1003	39	1055	50	767	1141	876	970	859	884	688	818	557	745	695	836	805	902	31	838	20	740	1020	895	842	776	673	664
2.836	539.104	HILIC-	[M-H]-	15.4	539.10403:5130 539.14713:645 539.16876:645 539.18316:258 539.24105:258 539.28312:258 540.02993:387 540.06003:516 540.10249:770 540.13890:387 540.19010:517 541.01687:844 541.04333:729 541.09750:2142 541.14289:387 541.17415:258 541.19734:517	117.02048:73 301.03566:77 338.98552:77 529.13670:64 531.09814:89 539.09639:128	32	1120	29	252	224	131	210	111	182	81	884	1337	810	1605	1947	1445	47	1047	25	61	136	234	198	259	136	131	2284	3538	1896	2137	2089	1137	2056	90	1147	30	196	288	358	245	114	131	100
2.666	305.066	HILIC-	[M-H]-	15.4	305.06687:5299 306.02549:171 306.06795:765 306.13237:257 306.98211:171 307.00314:576 307.01859:1086 307.04357:527 307.08147:1039 307.11729:257	39.00509:140 41.99779:140 73.02823:83 83.01422:156 87.00997:115 96.95936:207 104.99513:92 109.02866:268 113.05869:102 116.99465:166 121.00915:137 123.04447:133 125.02451:391 128.99562:133 130.99302:118 133.04952:102 135.04490:137 137.02347:133 139.00122:124 142.06671:169 145.02763:86 151.00092:281 153.01745:150 154.99215:146 159.00693:155 161.02283:223 165.01791:171 167.03589:119 169.00652:117 17…	0	2795	22	273	948	162	167	362	412	109	936	610	228	2211	1692	1647	25	862	15	177	230	714	231	174	291	478	2101	2178	2821	1935	3818	596	2050	31	715	14	473	482	371	460	705	223	796
4.199	432.1	HILIC-	[M-H]-	15.41	432.09918:3423 432.13729:271 432.17545:343 432.23322:144 433.01416:1122 433.05208:708 433.10853:482 433.14374:375 433.20830:3951 433.23237:3743 434.00086:192 434.02192:409 434.04960:593 434.09052:192 434.10615:240 434.12915:96 434.16579:144 434.20645:1483	151.03815:29 269.04617:10 272.03223:65 281.04288:17 331.04422:1643	7	1352	30	928	854	674	834	384	739	314	521	573	664	673	644	872	0	796	3	0	664	717	1050	780	873	1360	592	703	696	1402	885	448	1214	11	923	42	1202	1649	901	1717	1663	865	1273
7.282	295.066	HILIC-	[M-H]-	15.41	295.06630:4275 295.10186:2653 296.03077:236 296.07099:822 296.10660:454 297.00652:315 297.02445:315 297.04650:314 297.07978:1116 297.15071:602	43.01769:40 59.01349:133 68.99495:41 71.01322:194 74.02352:10842 79.95646:96 82.02903:843 85.02871:94 88.03931:312 96.95902:1545 98.02341:445 100.93243:202 102.05485:376 103.03780:70 105.01882:1551 108.02030:97 109.02815:155 111.04372:270 115.00229:374 116.92751:82 118.01323:533 119.01626:30353 120.01941:123 121.01999:180 125.00343:88 128.03439:393 130.08562:49 135.04425:321 139.03917:191 141.021…	18	1775	32	1713	1508	1900	1974	1632	1628	2451	1069	678	1972	657	899	1344	29	1653	54	1806	2632	1707	2881	2082	1742	1896	705	673	986	1060	1699	711	765	39	1707	33	1947	1864	1946	2029	903	1586	1780
6.034	573.101	HILIC-	[M-H]-	15.43	573.09796:7116 574.10884:1843 575.11030:1919	191.05413:108	27	2875	50	2196	3946	1845	2117	4221	2068	1124	2649	3401	1224	3110	3313	2256	42	2601	55	962	2726	3894	3536	1873	2731	2673	2408	3225	3152	2491	3194	2545	2836	58	2906	67	3060	2888	1821	2536	2360	1612	2491
2.01	464.069	HILIC-	[M-H]-	15.44	464.06910:2115 464.08881:1192 464.12258:1489 464.15356:2008 464.18034:596 465.01924:1192 465.08123:2776 465.11527:1191 465.13363:1191 465.17201:894 466.08377:1870 466.13954:596 466.15580:894	112.98283:83 125.02322:92 137.02331:143 161.02449:153 177.01906:131 191.03194:64 243.02699:73 279.00502:105 289.06897:96 300.09956:86 307.00130:64 314.10867:64 323.07741:124 365.00715:64 419.07066:80 459.16752:73 464.07937:128	49	1177	42	649	1002	443	456	640	777	1345	773	769	227	1100	936	581	57	1220	61	224	443	963	409	525	1077	921	1423	1156	1288	1394	799	443	939	27	1354	46	896	1132	1105	1188	1708	470	1099
7.596	287.052	HILIC-	[M-H]-	15.44	287.05304:5156 287.99596:157 288.05476:517 288.99592:314 289.02173:518 289.06323:539 289.10174:157 289.11646:315	59.01347:296 75.00795:442 79.95649:75 85.94425:80 96.95944:1752 99.00752:275 100.93280:93 109.02752:71 111.01948:1599 115.00297:202 128.03458:23 129.01834:221 135.02884:194 138.96957:71 140.00452:99 142.94160:45 146.04515:63 152.96373:69 157.01108:24 161.00156:114 165.04182:124 166.99174:76 175.00069:67 179.03419:212 181.07191:134 184.06035:43 185.00124:24 187.02309:66 194.98871:82 204.99078:55 2…	17	3250	24	2855	4464	2783	2654	2861	2721	2141	1807	1734	1719	1962	3016	1871	22	2947	12	1391	3715	3073	3040	2406	2343	2948	2694	2505	2716	2373	1523	3924	2488	15	2429	10	1747	3211	2232	3331	2927	1604	2235
2.773	562.102	HILIC-	[M-H]-	15.46	562.10207:2517 562.15896:1155 562.24064:239 563.04385:1116 563.10561:1119 563.16662:867 563.21210:5405 563.25810:238 563.30406:399 564.03302:443 564.07207:319 564.11092:835 564.16661:397	117.01920:128 163.03877:96 179.05431:108 308.08891:77 331.04225:64 341.14348:77 398.05183:64 512.22949:140 559.14754:139	29	850	16	159	143	216	192	136	99	171	1682	991	458	2180	101	1569	45	768	38	122	44	101	310	180	196	177	1092	878	182	711	1340	538	1987	29	810	95	313	196	278	154	108	277	136
1.998	443.097	HILIC-	[M-H]-	15.48	443.09619:4886 443.16984:437 443.20726:2194 444.01599:140 444.04706:139 444.09687:1631 444.14208:209 444.16145:349 444.21138:590 444.23686:279 445.00147:755 445.02400:879 445.06057:1689 445.11218:1131 445.15098:7318 445.19746:597	99.04441:176 135.04423:102 145.04887:99 153.01839:213 161.02287:121 179.03780:77 245.08186:150 271.02226:92 289.07115:272 301.03896:96 313.03381:64 321.20560:172 343.08254:64 355.08095:105 395.07826:102 401.16050:86 439.06489:86 441.08316:92 443.21072:151	40	3065	41	736	1817	263	388	1745	930	435	6141	1401	456	3350	1640	2451	37	2619	69	348	438	2524	887	439	1255	1434	2071	2995	4033	1235	4397	556	2307	34	2720	52	2053	1818	1515	1808	2131	959	2151
6.154	533.092	HILIC-	[M-H]-	15.52	533.09239:4112 533.12683:8395 533.17242:445 533.25273:448 534.02688:447 534.04542:298 534.09650:1421 534.13098:3593 534.17664:596 535.02703:928 535.11233:2307 535.15035:595 535.16803:935	120.01202:112 151.03985:73 175.02464:155 191.05484:205 289.07123:112 301.03486:112 331.04369:99 339.05125:134 353.08484:141 372.10195:86 419.07856:105 449.08741:112 533.09145:124	86	1854	69	2299	1605	792	1892	878	2053	467	665	1037	690	1531	1268	1515	0	1972	49	464	1366	3380	1922	1961	2290	2579	1026	2794	1043	1614	2198	1539	1732	19	1783	19	1805	2537	2041	2881	2472	1697	2417
4.67	309.118	HILIC-	[M-H]-	15.52	309.11784:1616 309.14730:124 309.16795:248 310.09007:124 310.12188:186 310.99570:335 311.01232:371 311.03052:186 311.04562:186 311.07558:435 311.10931:186 311.12349:247 311.16950:2372	85.02809:112 96.95877:155 115.01984:60 125.02282:401 127.03945:16 137.05927:397 145.02783:50 167.03354:935 179.00928:233 183.01094:29 191.05547:6 193.06081:42 198.99979:40 209.04482:1233 227.03517:187 239.05530:368 250.99532:10	11	672	12	1000	1090	622	612	412	412	318	254	678	359	384	225	356	16	628	8	161	912	435	452	1024	789	1004	580	765	423	810	461	794	711	11	803	14	670	620	596	1207	1200	359	276
6.22	712.132	HILIC-	[M-H]-	15.54	712.14501:4265 712.19251:3465 712.25271:749 712.29205:748 712.36498:7732 712.42449:774 712.47078:751 712.49914:751 712.52241:601 712.55471:601 712.59166:601 712.62176:1070 712.66037:601 712.71729:751 712.77001:751 712.80932:601 712.84897:300 712.88623:600 712.92865:1688 712.96846:600 712.99781:750 713.04638:751 713.08264:1142 713.15538:4832 713.20076:3888 713.23913:600 713.27905:1746 713.30328:45…	173.04556:1235 190.46628:801 191.05653:170954 191.29308:324 191.77882:502 191.92271:267 192.05930:10175 193.05911:2095 194.06419:278 351.98550:1121 353.08841:180464 354.09283:31187 354.41809:204 355.09494:5481 356.09564:851 711.36255:335	3	677	15	743	1106	397	519	594	591	313	2008	1183	301	822	172	529	0	732	26	537	514	983	322	937	840	1883	651	747	1352	1428	1285	533	146	35	1291	12	653	932	518	531	481	709	710
1.609	257.044	HILIC-	[M-H]-	15.57	257.04527:3840 257.07859:179 257.10306:270 257.13777:449 257.16867:180 258.04588:819 258.06695:180 258.13464:180 259.00089:534 259.02439:1407 259.06038:890 259.11823:5419	44.99763:224 79.95646:244 104.99451:106 116.99421:116 142.99159:83 144.04498:57382 146.06020:267 149.02391:149 165.09029:410 191.03459:61	38	1166	80	586	800	588	652	639	482	559	1244	778	920	811	798	819	29	954	48	827	1670	654	1589	564	678	1257	857	703	701	850	1971	572	749	54	907	45	875	1050	766	1763	1103	657	697
5.671	755.159	HILIC-	[M-H]-	15.62	755.16082:3956 755.22935:351 755.29733:216 755.34579:162 755.43001:162 756.02442:216 756.07198:370 756.11492:215 756.16486:1640 756.21240:215 756.29591:216 756.32673:108 756.35741:162 756.82017:108 757.06155:654 757.16673:935 757.20529:365 757.24109:450	287.05609:186 407.09690:143 531.15185:64	12	989	22	522	717	424	227	499	564	230	922	2071	537	917	1707	809	8	1343	39	81	490	927	190	397	838	868	2028	1707	1299	1695	1157	1035	1297	13	1073	29	742	1230	683	842	1683	819	1059
6.822	93.0344	HILIC-	[M-H]-	15.63	93.03424:5943 93.26559:94 94.03750:502 94.99565:142 95.01251:309	44.99828:5214 45.18675:134 45.54937:70 45.64276:29 45.77541:85 46.00122:282 46.12480:100 46.29968:101 46.55183:95 47.00208:327 47.32248:67 59.01369:8 67.01839:316 75.00798:354 78.95803:257 93.03467:1114	35	1462	59	933	652	1434	1127	1129	901	926	1847	1053	1461	1495	1467	1319	43	1517	30	308	708	873	1284	1209	763	808	969	881	1092	873	2069	893	620	58	1206	44	1377	1026	1030	683	744	1186	940
6.447	657.14	HILIC-	[M-H]-	15.64	657.13991:2468 657.20017:302 657.23193:182 657.27706:798 657.64215:618 658.02275:243 658.05170:303 658.09690:182 658.14484:849 658.20560:182 658.27741:456 658.65127:121 659.03946:830 659.12555:778 659.20028:182 659.22621:181	147.02833:172 407.07426:77 511.09027:64 593.24947:83 657.06698:73	21	2687	24	3372	3793	1803	2276	2034	3918	1183	1233	2277	1171	2066	2704	873	40	3169	45	1524	1896	5732	1654	1481	3935	4136	2292	2631	4231	2201	1432	1456	1932	40	2895	28	3405	5499	3887	3679	5904	2476	5714
2.935	242.067	HILIC-	[M-H]-	15.65	242.06726:1391 242.17585:252 242.99089:308 243.00978:679 243.02738:379 243.06871:248 243.10949:291 243.12239:264 243.15616:138 244.01935:184 244.03508:138 244.08269:325	44.99797:161 59.01378:161 68.99438:146 73.02878:141 81.01388:89 85.02803:92 92.99477:243 95.01490:200 101.02306:197 109.02834:108 110.02680:108 116.92811:392 119.01168:73 121.00527:112 125.02294:131 132.98958:169 136.01886:178 137.02648:666 140.99468:124 142.99244:140 148.02325:105 152.99613:162 157.00861:89 168.99198:92 175.01924:83 182.98783:115 192.08029:83 198.07604:86 204.08225:121 222.09368…	0	1744	0	213	636	515	505	464	328	458	851	2414	761	1393	1287	977	14	1383	0	41	1392	459	1140	451	485	658	2197	1414	1345	3332	1236	740	2001	10	1308	9	800	787	524	760	600	512	646
5.701	510.096	HILIC-	[M+Na-2H]-	15.67	510.09633:2270 510.13615:175 510.17020:175 510.22407:625 510.25458:175 510.98238:472 511.02214:741 511.07286:955 511.10905:1772 511.17226:350 511.22637:350 512.00408:175 512.03516:495 512.06799:262 512.10703:2223	89.02381:96 149.04507:124 211.01505:64 223.13194:64 261.01059:64 287.05377:140 299.00912:64 304.99842:77 317.06578:105 327.04964:108 345.01480:77 361.01175:64 371.03148:64 407.10240:77 461.20048:83	16	518	4	266	444	101	117	240	235	84	603	521	220	726	630	589	34	631	26	40	99	369	122	161	305	326	867	602	691	503	761	399	566	28	694	16	345	317	344	435	647	191	428
1.606	663.173	HILIC-	[M+FA-H]-	15.71	663.17677:5207 663.24934:1346 663.29988:1325 663.33096:551 664.04589:414 664.17778:1333 664.22062:413 664.27240:993 664.31017:689 665.03536:823 665.06266:918 665.08984:551 665.10264:551 665.18999:1937 665.24505:688	195.06768:102 225.07740:108 300.10253:64 331.12076:118 383.19200:118 397.20529:348 439.10896:64 534.18972:99 603.26751:92 649.16189:115 653.37686:397 655.39065:765 661.22906:162 663.17807:132	0	1608	27	1729	1253	1820	1485	803	829	806	757	1120	509	953	758	921	24	1334	6	2548	2100	1521	1048	3122	1355	2069	941	1126	512	976	886	987	1186	8	1566	21	1581	1244	1258	1437	2292	1123	901
7.247	909.195	HILIC-	[M-H]-	15.72	909.19042:2902 909.31486:120 909.34360:120 909.72692:120 910.04587:181 910.08277:181 910.19411:2097 910.30038:301 910.72476:120 911.05272:337 911.09684:301 911.20797:872 911.25660:411	353.08919:77 533.12509:77 705.16326:92 883.15714:102 892.19819:108 899.30970:73 905.21941:338	2	1207	24	1438	1115	400	267	930	1241	146	1700	256	198	1621	952	1382	14	884	12	285	326	1109	443	579	1258	641	646	902	1092	1740	1668	625	753	8	1110	5	1213	863	762	1119	1006	685	1049
1.585	207.029	HILIC-	[M-H]-	15.73	207.02927:6329 207.05041:111 207.06543:1420 207.10103:223 207.13872:223 207.98725:112 208.00852:112 208.03352:661 208.06514:434 208.09605:167 208.10720:112 208.98606:1375 209.00679:3252 209.04586:1393 209.08129:917 209.11780:279	34.96860:240 44.99779:296 61.98763:663 65.00272:520 68.99581:150 71.01343:154 77.03825:189 79.95680:1918 81.03390:236 83.01367:754 85.04070:235 89.03858:278 91.01826:129 93.03407:1032 94.99365:207 96.95950:759 97.06502:226 99.00630:186 107.01340:879 109.02809:754 111.00679:62 113.02262:140 120.99054:156 123.04414:812 125.09656:1079 126.09930:135 126.99965:101 127.03788:40 128.04976:1558 129.03372…	59	713	73	523	588	543	722	651	498	1001	746	409	649	1404	799	684	71	784	89	843	1606	633	2684	755	496	429	378	430	507	718	954	557	423	96	632	104	643	755	618	985	573	672	596
1.953	441.086	HILIC-	[M-H]-	15.74	441.08063:6341 441.11680:2570 441.14670:609 441.21188:324 441.25034:236 441.27727:94 441.33809:357 441.65290:236 442.02193:275 442.05242:188 442.08566:1571 442.12411:581 442.16423:333 442.17522:142 442.21177:236 442.22732:94 442.24869:142 442.33657:294 442.66460:142 442.98217:189 443.01801:1500 443.09625:6295 443.15053:968	79.95794:50 99.04456:178 109.02870:387 125.02437:204 145.05049:385 153.01884:1263 164.00893:35 179.03545:125 203.07085:150 221.08061:32 234.04430:19 245.08167:358 257.04239:63 271.02560:95 289.07059:914 296.03094:102 301.03531:182 313.03394:176 356.08548:19 395.07629:172 409.05890:54 435.19482:84 439.09976:81 440.06400:64	20	3471	43	2850	4578	2759	2996	3617	2860	1753	2793	4030	3482	3259	4257	3398	27	2830	31	1572	3831	2762	2490	4008	2942	2842	5158	2479	3748	3380	4318	3592	3594	15	2936	0	3232	3116	2985	2878	2672	1956	3294
7.306	295.102	HILIC-	[M-H]-	15.74	295.10251:4394 295.15235:174 296.00468:174 296.07375:261 296.10470:606 296.99739:261 297.01837:554 297.06121:1705 297.07686:174 297.14913:546	44.99734:103 59.01303:567 71.01280:423 72.99248:297 74.02315:15250 82.02878:544 87.00790:253 88.98698:106 93.03243:167 96.95863:86 100.03952:433 101.02222:333 105.01800:2880 107.04839:206 110.05862:138 111.04433:286 115.00234:88 116.99525:157 119.01618:42898 121.01943:301 124.00531:346 127.01926:113 134.03586:200 135.04404:1448 146.04462:301 152.07603:125 159.02740:158 161.04440:236 165.01682:57 …	8	1971	10	2367	1355	2470	2844	2571	1721	1367	1347	1808	1749	1916	2148	2150	25	1927	3	2088	1999	2525	1954	3520	2402	2617	1775	1586	2560	2906	1080	3927	1930	22	2409	10	1331	1474	1425	2132	2421	1267	2239
8.237	365.047	HILIC-	[M-H]-	15.75	365.04861:7217 365.10767:3528 365.15499:127 365.87146:85 365.99773:85 366.04890:1499 366.11234:1144 366.16239:85 366.96872:85 366.99719:1604 367.06127:1861 367.10359:1747	78.95811:258 89.02361:84 96.96974:301 113.02367:160 135.02563:5 162.02853:18 181.06970:106 191.05508:1986 210.99985:38 228.98892:16 249.06378:58 267.07208:452 280.02438:54 323.02963:239	60	1616	82	1457	1482	2144	1605	1372	1677	1350	1751	1545	1002	1653	2529	1773	92	1901	35	7477	2048	3653	2464	2236	2165	2811	2355	2673	2376	2982	1981	1481	2449	86	1860	58	2507	3215	2541	1553	2197	1587	3639
3.248	603.29	HILIC-	[M-H]-	15.77	603.29009:3239 603.70783:122 604.00323:203 604.02976:322 604.05953:240 604.09038:383 604.12875:245 604.20782:2566 604.25282:161 604.27278:162 604.29664:162 604.71051:1208 605.04138:715 605.11672:1062 605.15444:268 605.21155:1326 605.27567:203	231.07051:359 301.03833:80 365.17895:86 403.06914:64 541.09950:129 601.28702:96	21	218	7	260	350	308	321	135	316	130	60	43	69	149	71	82	13	325	0	187	440	136	258	1097	359	222	47	212	29	83	22	152	212	7	289	14	220	228	304	421	290	246	275
2.986	229.108	HILIC-	[M-H]-	15.78	229.10757:2737 230.00676:64 230.02380:96 230.06540:128 230.11060:459 230.98729:258 231.01017:222 231.06640:96 231.08663:277 231.11262:128	44.01388:1298 68.99451:68 71.04946:1979 88.04002:3382 99.04414:955 104.99540:35 116.06952:424 120.98965:101 129.05515:186 132.98981:8 146.08150:2670 153.01472:88 159.09250:700 165.01823:63 171.07971:38 175.00064:23 185.11646:112 204.98836:54 212.99654:30 218.10298:205 226.08710:219	45	821	17	695	287	825	791	394	582	1115	765	313	2084	759	480	800	78	725	62	101	946	498	1202	705	537	337	770	404	793	862	650	934	385	52	801	41	716	403	676	463	351	872	847
4.722	521.186	HILIC-	[M-H]-	15.8	521.18530:2138 521.25216:179 521.27117:129 521.28251:161 521.33509:129 521.38941:65 522.01789:161 522.04513:266 522.08561:97 522.10439:64 522.14167:211 522.18984:714 522.23073:97 522.27969:65 522.33333:97 523.03167:968 523.09199:161 523.11649:97 523.14056:161 523.19796:411 523.24793:353	149.04376:118 173.04475:1237 179.03389:774 191.05542:1627 315.00528:12 335.07516:65 353.08670:1748 363.09009:25 462.99243:13	7	1148	8	675	499	567	646	533	457	760	538	792	740	683	484	569	22	991	18	2194	592	584	460	307	783	616	1059	906	317	915	382	998	896	8	798	13	595	589	654	1030	586	322	695
4.428	434.109	HILIC-	[M-H]-	15.8	434.10726:2001 434.16853:128 434.21066:1624 434.23460:2231 434.28095:171 434.44339:86 435.02027:1416 435.05059:593 435.09162:1987 435.15735:128 435.18351:228 435.22026:3514 435.79977:86 436.02071:396 436.06060:323 436.09387:254 436.13156:172 436.18539:86	78.95811:115 152.99505:337 247.00117:99 290.98891:83 334.99065:64 399.18090:64 433.12502:128	22	638	17	720	662	475	514	608	578	323	304	414	189	266	537	449	7	589	15	385	734	1854	722	1146	737	1232	398	492	290	471	508	367	479	0	920	4	678	1628	677	1348	1378	583	1007
6.288	549.087	HILIC-	[M-H]-	15.82	549.08694:3924 549.15003:452 549.21124:454 549.22819:182 549.24914:490 549.29523:272 549.32908:871 550.02291:363 550.08874:1833 550.12677:272 550.13581:272 550.15512:454 550.18556:182 550.23168:182 550.32769:272 551.02188:1194 551.10848:852	129.01830:143 191.05579:422 301.03534:164 327.10602:111 353.08406:149 373.09292:102 391.10219:64 505.09671:142 545.15374:89	22	1583	0	918	1048	953	1311	1261	942	684	1395	2521	655	1670	3021	1086	66	1878	139	1380	1026	1275	1374	1216	1287	1171	2573	1602	2208	1951	989	1594	1698	103	1291	34	1285	1224	1567	1075	1157	1297	1385
6.064	803.183	HILIC-	[M-H]-	15.82	803.18259:9409 803.24241:1486 803.27186:892 803.31822:595 804.18278:1678 804.23143:595 804.28365:893 805.04901:1190 805.15570:595 805.19616:1975 805.25573:892 805.28076:893	163.03986:67 281.06458:102 367.09971:80 642.14702:64 795.36499:64 803.18764:112	12	2874	27	1582	788	1285	1346	914	1520	483	7915	1763	3308	2705	2575	3383	24	3022	16	1609	1140	3301	827	1497	1830	2302	4514	1677	4014	1913	4499	2113	2364	24	2988	33	3117	3075	1998	1706	1965	2421	2128
6.044	862.178	HILIC-	[M-H]-	15.83	862.17802:2178 862.22280:590 862.28497:885 862.45616:885 862.48616:1180 863.06494:885 863.18515:811154 863.31091:885 863.68686:1840 864.03950:885 864.07747:590 864.18791:360882 864.27820:871	125.02455:61 191.01958:182 285.04129:339 289.07285:1465 329.06549:47 411.07251:1888 421.07886:3464 447.25970:418 451.10358:1954 484.13947:211 531.09326:453 559.09430:607 573.10529:1384 693.12781:436 711.13861:2512 740.13611:31 838.23517:291 841.20233:62 843.23553:14 850.15594:173 851.15570:339 852.16028:221 860.48138:82	0	1722	27	915	1409	936	727	1149	915	517	1108	1141	1012	884	1746	978	19	1317	34	235	1024	720	870	673	726	432	941	1211	816	1012	1216	932	1237	0	905	19	686	798	599	1258	662	653	642
1.842	494.079	HILIC-	[M-H]-	15.86	494.07435:2000 494.13380:154 494.17124:357 494.20180:115 495.02744:1202 495.07823:921 495.14513:77 495.17366:192 495.19810:154 495.21992:192 495.24103:154 495.27553:116 495.55132:154 495.99067:77 496.03392:922 496.05339:304 496.08714:320 496.14968:154 496.16950:77	96.96082:64 137.02292:112 167.03301:121 189.01555:83 236.99835:86 289.07234:77 299.05375:77 341.06600:629 380.99773:64 403.06190:89 427.20904:83 451.10363:244 466.25744:64	34	632	45	306	260	206	295	219	200	195	637	752	270	454	1027	434	0	653	36	90	343	441	463	274	213	358	705	846	363	1087	451	641	1845	16	731	27	364	715	472	644	284	176	428
1.902	487.082	HILIC-	[M-H]-	15.89	487.07873:4654 487.12334:1139 487.16040:452 487.19628:675 487.22557:260 487.25140:260 487.28382:260 487.99018:260 488.03454:347 488.08243:1210 488.13195:433 488.20362:260 489.00219:769 489.03327:1054 489.07607:2085 489.13671:433 489.17727:173	161.02446:80 195.06634:64 245.00868:83 261.01088:64 289.07242:102 308.99505:64 341.06695:213 451.10506:135 479.13592:86 485.10971:104	79	3942	68	2801	5130	1487	1393	3989	5011	607	2337	3071	712	3734	5199	2721	108	3204	0	306	1296	7446	1570	1674	4157	4373	4714	4590	5081	3661	1850	1930	3188	73	3237	119	3662	4903	3458	3206	5320	2316	5904
2.428	450.089	HILIC-	[M-H]-	15.9	450.08957:2178 450.14596:842 450.20121:174 450.25037:169 450.27764:135 450.50451:68 451.02598:886 451.06215:478 451.10202:3853 451.15527:355 451.19838:207 451.21779:101 451.27439:135 452.00367:169 452.03691:358 452.10425:2084 452.17782:101	103.05468:102 136.05379:86 191.05555:89 217.01051:99 236.06806:177 251.09126:117 266.98733:73 279.08631:112 283.02454:89 285.04012:77 295.02488:181 311.10405:77 341.06659:176 378.99560:64 447.07154:454	0	882	21	899	1130	1841	1672	1056	695	374	1071	1649	483	853	1066	945	15	627	37	184	873	636	1248	1012	761	730	1067	753	648	746	1028	867	745	25	936	33	926	843	1030	624	694	719	745
6.309	557.092	HILIC-	[M-H]-	15.95	557.09385:7058 557.15662:584 557.25494:1628 558.03361:439 558.09590:3257 558.13592:293 558.21058:293 558.25537:293 559.00364:586 559.03831:1281 559.06173:825 559.10314:1135 559.14588:732 559.18820:293	113.02224:77 191.05483:108 301.03716:64 371.15676:64 421.07800:89 467.05630:86 557.08990:108	40	1428	153	1621	1230	2850	3060	996	1230	2666	1218	1645	2180	1581	2050	2820	0	2179	57	5122	3276	1347	3402	3459	1501	1450	1123	900	1283	1316	1506	1411	1115	0	1821	93	2326	1486	2001	1031	1264	3211	1799
1.516	273.041	HILIC-	[M-H]-	15.95	273.03947:6741 273.07505:279 273.10390:91 273.13358:676 273.20678:181 274.04330:2558 274.13676:181 275.00565:386 275.05480:3462 275.08984:404 275.10376:91 275.12739:91	41.99821:40 65.00199:159 81.03382:24 93.03404:86 97.02884:32 101.05873:90 109.02934:62 121.02936:317 123.04576:229 125.02335:473 128.99550:10 131.01106:6 137.02419:5678 139.02754:58 140.99593:89 149.02338:185 154.99203:21 158.06030:14 161.00092:93 166.99162:46 179.01170:507 183.01173:102 184.01802:1079 186.99954:42 190.99422:14 193.01448:309 198.03523:281 205.00581:110 211.13174:68 217.01357:81 2…	0	1935	26	1442	1367	696	1070	869	1135	703	1722	723	930	855	1013	1462	28	1823	67	890	1426	2761	1652	1169	1719	2590	928	1587	1111	1051	3274	1000	1538	25	1506	35	2054	2553	2299	3147	2645	1532	2287
1.782	235.062	HILIC-	[M-H]-	15.97	235.06088:4859 236.06419:1546 236.09286:148 236.10195:74 236.12893:111 236.97761:148 236.99968:419 237.03740:352 237.07501:334	44.99785:920 61.98788:219 69.03341:107 83.01268:129 85.03983:391 99.00631:39 104.99567:72 109.02865:86 111.08093:101 119.04989:4095 123.04444:184 124.08490:35 125.02287:32 125.09607:41 127.11090:20 135.04478:1834 137.05922:112 139.03969:42 148.05083:52 163.03973:1105 166.99219:61 173.07565:262 179.03310:586 181.12271:135 191.07167:52 193.01038:27 199.13310:219 207.10298:484 225.11263:170 233.1537…	86	697	50	319	407	414	406	340	313	293	254	341	1162	271	583	629	53	921	46	2555	2193	523	2641	1178	424	557	479	420	406	296	1452	534	503	54	596	45	529	429	743	699	349	1230	342
3.354	699.176	HILIC-	[M-H]-	15.98	699.17255:2609 699.21038:2333 699.27383:295 699.30516:141 699.35295:235 700.01019:141 700.04909:296 700.08877:488 700.11548:94 700.17699:711 700.22845:354 700.28988:188 700.35831:141 701.04936:743 701.12561:234 701.17246:430 701.20076:321 701.25258:293	503.34077:64 553.14402:64 665.39156:77	0	2501	13	1544	1710	1005	848	1695	814	1012	1973	1288	2488	1490	1565	1524	11	2169	11	180	1484	970	2269	1519	2229	1571	2445	1725	1369	3035	2447	1478	1788	12	2020	0	1890	1771	1893	1640	1846	1831	873
7.545	400.108	HILIC-	[M-H]-	15.99	400.10751:5505 400.15700:187 400.60829:249 401.00314:702 401.03013:977 401.07650:2525 401.10907:3269 401.15145:186 401.61481:382 402.01040:420 402.03604:331 402.07584:1191 402.11395:725 402.15276:124 402.16578:187	87.00861:152 113.02385:108 135.04177:96 151.00213:77 161.02196:89 173.04481:128 179.07190:105 191.05506:875 202.92643:108 209.06451:86 219.00583:80 265.06731:64 276.99241:64 313.09446:89 357.08429:77	5	1018	15	1140	755	1128	1020	1553	1721	1435	489	682	797	779	903	688	16	640	0	556	759	915	701	914	883	905	473	738	1081	712	697	816	620	13	394	10	630	434	430	669	742	736	548
8.093	591.066	HILIC-	[M-H]-	16	591.06388:4324 591.15435:1822 591.20050:69 591.59652:139 592.01385:104 592.06599:1715 592.15683:810 592.61888:139 592.97868:104 593.03005:628 593.07857:1041 593.16091:969	168.97986:191 237.06100:102	0	2430	0	2310	1769	1383	1662	1183	2138	830	1526	1587	867	1426	1848	1890	0	2361	58	1114	1352	2966	1432	1583	1765	2507	1439	2065	1429	2498	2039	1407	2655	0	2148	0	2133	2542	1890	2131	2545	1947	2479
8.868	193.022	HILIC-	[M-H]-	16.03	193.02186:4007 193.04788:851 193.08055:137 193.90225:69 194.03052:137 194.08417:69 194.34892:103 194.44661:103 194.92304:103 194.98719:172 195.00388:103 195.02943:101 195.05034:7349 195.08992:102	41.00286:225 44.99772:91 57.03410:431 67.01871:394 75.00673:675 87.00783:2770 93.03458:287 111.00823:2619 118.99415:43 129.01801:76 137.00291:38	14	302	61	209	718	100	94	304	562	584	982	1343	408	381	309	505	27	730	68	1482	1135	801	745	427	580	608	365	460	376	694	533	446	614	23	771	66	858	782	639	1059	814	655	754
1.574	669.234	HILIC-	[M-H]-	16.03	669.23378:3993 669.27532:639 669.32994:153 669.36659:255 669.40640:102 669.42195:153 670.02799:254 670.08039:493 670.14637:153 670.17174:341 670.23921:299 670.27197:308 670.33062:153 670.98776:102 671.02963:1099 671.06808:1526 671.11833:352 671.14133:403 671.18247:716 671.25372:2134 671.32760:153	96.95888:92 327.05047:147 383.18912:99 395.19056:124 482.02681:64 545.14638:64 649.15748:128	8	1441	19	236	808	670	383	356	506	1199	350	412	553	316	392	228	8	686	8	715	1071	880	1014	354	502	998	320	336	247	512	614	310	406	8	624	0	755	862	731	1166	792	579	624
5.085	467.153	HILIC-	[M-H]-	16.03	467.15286:4983 467.20089:193 467.25915:78 467.98384:117 468.00667:195 468.02855:353 468.05823:202 468.11702:719 468.15723:1027 468.22774:117 469.02739:1023 469.11162:286 469.15977:323 469.18458:196 469.22080:843 469.25213:117	89.02323:1197 135.04483:12816 149.04489:726 173.04492:69 191.05598:297 233.06657:920 293.08768:2822 330.20639:384 362.98322:22 417.24893:108	8	3739	21	6408	2662	6072	6420	2188	4115	3294	1115	5910	2396	2172	3709	1920	24	3102	2	4112	7778	4049	3565	6155	5807	4215	1828	1561	2014	2491	623	3816	1776	25	3008	34	2020	2375	3471	2522	2491	1845	2536
4.27	885.173	HILIC-	[M-H]-	16.05	885.18205:3744 885.32161:333 885.33844:222 886.03871:222 886.08197:444 886.10014:333 886.17140:791 887.04060:333 887.06248:595 887.11425:444 887.17262:555	433.23376:121 463.09173:289	12	518	27	362	315	374	285	411	244	274	1122	347	140	809	130	643	25	501	23	93	335	495	434	354	399	420	644	614	556	789	1789	512	429	8	442	27	98	270	168	250	250	375	531
7.35	494.095	HILIC-	[M-H]-	16.05	494.10024:3362 494.12546:950 494.17306:450 494.20911:270 494.59690:899 495.00800:599 495.03223:450 495.07025:487 495.10312:7110 495.15371:358 495.17774:269 495.20094:449 495.23865:3268 495.55849:179 495.60499:5994 496.02406:270 496.10853:4453 496.14591:487	78.95756:40 111.04526:73 135.04466:89 155.03738:31 173.04507:598 191.05521:1536 215.03386:40 229.01649:17 285.03769:53 317.06384:48 355.06192:26 421.05759:32 448.07465:11	0	464	25	310	771	920	1315	1462	410	715	756	801	1203	579	596	1089	15	687	8	630	226	185	556	750	232	311	347	379	402	524	435	400	240	14	381	22	477	342	251	446	201	474	336
7.809	692.19	HILIC-	[M-H]-	16.06	692.17613:2816 692.66914:1484 693.05098:366 693.08757:457 693.13150:477 693.16893:1311 693.23334:274 693.67209:366 693.83115:183 694.06978:183 694.13138:366 694.17612:533 694.22889:183	191.05409:127 353.08641:64 533.11805:83 679.18720:160	5	478	33	0	301	418	416	814	342	512	1590	841	358	900	935	1079	0	1763	16	704	409	1812	586	256	846	860	771	858	674	921	794	603	1090	0	1032	31	1213	1511	1479	1085	1525	582	1408
6.282	701.137	HILIC-	[M-H]-	16.07	701.14116:2978 701.20078:534 701.22453:993 701.25497:535 701.28011:535 702.06490:357 702.14259:1203 702.26586:357 702.29192:357 703.01928:535 703.06490:535 703.09532:713 703.14674:1399 703.22800:713	173.04471:274 179.03312:295 191.05634:14249 192.05916:973 193.06107:190 194.06083:64 289.07347:64 353.08811:13213 354.09173:2193 354.51010:64 355.09668:372 356.09699:110 357.29427:64 553.13914:83 667.38956:86 701.13482:89	16	623	43	566	124	567	419	387	315	216	278	909	154	1362	885	1374	17	898	22	378	260	1037	325	438	863	1320	1269	860	943	907	633	361	1091	29	1182	39	2139	1429	854	651	1250	1418	1240
7.648	476.041	HILIC-	[M-H]-	16.13	476.04107:2517 476.10207:894 477.05676:894 477.10388:2022 478.03909:1751	138.97137:80 191.05596:176 257.97903:64 297.15324:105	92	975	89	593	318	665	577	262	157	332	1810	860	912	1195	839	1529	105	977	114	288	429	422	597	328	436	474	1558	1253	908	1374	1850	688	944	80	715	54	1491	431	588	273	430	551	294
1.967	705.111	HILIC-	[M-H]-	16.13	705.11179:2222 705.24103:1064 705.28712:1548 705.34728:255 705.37153:341 706.11655:1376 706.15133:425 706.20206:255 706.24261:538 706.28941:756 706.41071:170 707.02598:341 707.05810:340 707.10088:990 707.13742:963 707.19741:783	261.04388:115 413.20063:348 553.13538:64 695.14922:64 699.17784:228 705.11467:77	26	2018	23	633	1910	864	637	1899	641	426	1749	897	149	1468	839	1123	18	1511	107	527	851	1500	1331	868	971	1308	1821	1300	2758	806	1808	696	1034	0	1566	50	1862	2777	953	1856	840	907	1950
8.948	844.86	HILIC-	[M-H]-	16.13	844.86200:2245 845.04292:133 845.15639:89 845.19170:222 845.35962:853 845.86021:2244 846.18574:133 846.35672:530 846.43277:89 846.85746:1218	501.92371:121	4	354	0	271	228	129	268	242	270	263	1385	1062	107	368	230	267	6	407	4	401	316	339	63	150	408	658	307	365	398	288	514	187	216	4	322	4	350	326	278	384	355	287	352
7.795	207.05	HILIC-	[M-H]-	16.14	207.05041:3026 208.05558:494 209.00679:493 209.03022:671 209.06617:2219	56.99722:32 75.00803:1437 78.95829:361 85.02880:187 89.02314:350 93.03351:1056 96.95953:2601 111.04509:127 116.99565:57 120.96776:183 127.03883:42 135.02896:2661 137.02245:92 155.03473:79 163.00032:29 173.04510:1097 186.03806:103 191.05553:868 195.00626:14	17	2111	183	2233	2236	1954	1901	3147	2024	2097	2184	2694	1862	2987	3063	2508	75	2371	317	2311	2480	2302	2187	2438	2413	2354	1900	2237	2639	1639	2197	2405	1772	69	2235	162	2113	2196	2217	2468	2093	1835	1737
9.06	613.085	HILIC-	[M-H]-	16.15	613.08576:9090 613.97985:42 614.00880:83 614.02926:82 614.08775:2838 614.14544:62 614.19389:42 614.71675:62 615.02858:384 615.08696:1093	79.95606:51 96.66435:51 96.95975:952 98.95527:102 129.87653:51 191.05548:51 264.98813:51 277.01553:51 313.01486:51 318.99789:51 322.99490:51 357.01764:51 361.04258:51 375.02123:51 389.00495:51 408.99287:51 424.97045:51 437.01176:51 467.02813:51 468.75517:51 472.99127:51 491.01741:51 493.06417:51 507.02037:51 516.73382:51 601.03445:51 609.14257:51 613.10895:102	70	2284	48	1103	1486	1037	1589	960	1095	1565	4561	1615	2951	1494	2294	2036	49	2446	0	42	1447	2182	2633	1269	1619	1040	2029	1959	929	2806	1274	1688	2312	54	1943	0	1861	2343	3504	1377	2021	2443	4012
1.967	497.073	HILIC-	[M-H]-	16.15	497.07462:11680 497.10551:3333 497.14193:1852 497.17825:1146 497.20790:384 497.21910:384 497.23385:468 497.26865:308 497.31981:231 498.03611:384 498.07829:3017 498.11001:1231 498.14581:484 498.18326:385 498.23671:231 498.98961:385 499.02793:477 499.07854:2806 499.12254:825	137.02367:177 163.04039:130 175.03947:96 191.05628:118 207.02300:108 227.07044:80 271.06039:188 289.06877:105 301.01321:64 327.21204:64 333.10076:86 341.06592:158 351.01765:119 371.01482:64 417.11976:154 447.07248:77 451.10221:156 466.25132:92 479.06548:146 495.13132:150 497.07392:194	0	4587	43	2877	6075	1727	1681	6192	2481	1410	2795	2112	822	4315	3530	3022	22	4164	0	1352	2066	3802	2482	1918	2968	4447	3459	4421	5990	2230	3417	1453	3317	94	3957	0	5478	5548	3732	6184	4356	2440	4292
6.375	652.155	HILIC-	[M-H]-	16.16	652.15818:2064 652.26451:190 652.32190:190 653.02542:602 653.06176:474 653.11507:978 653.15301:6047 653.19984:507 653.23187:284 653.30075:285 654.02862:190 654.06038:285 654.11399:1126 654.15644:2268	147.02916:126 290.07655:77 449.08659:64 567.15117:89 613.14105:77	7	1258	15	880	1757	903	1271	1114	1028	704	1151	1157	747	979	871	1355	0	1454	0	764	1633	1394	1296	1409	908	673	1042	1070	1050	1606	1459	895	1244	10	1125	14	992	1168	1436	747	915	1247	629
1.614	614.267	HILIC-	[M-H]-	16.19	614.26680:3302 614.29396:194 614.30364:195 615.03636:694 615.07765:497 615.11455:633 615.15013:924 615.21605:846 615.27222:1679 616.03883:389 616.11169:292 616.15542:517 616.24397:545 616.28125:746 616.33700:195	165.01907:77 195.06630:89 252.04122:64 289.06608:80 323.01902:83 367.11709:64 383.19162:77 397.20395:205 439.10677:115 477.19342:80 601.28299:80 606.14132:99 610.23651:102	0	479	27	139	188	39	209	200	93	145	1224	226	358	494	232	431	0	347	0	228	0	360	60	313	459	274	363	238	402	432	298	288	259	0	391	10	464	453	189	616	418	188	527
2.368	589.097	HILIC-	[M-H]-	16.19	589.09660:3060 589.18238:578 589.25820:179 589.28254:179 589.31813:134 589.55571:90 590.04258:440 590.10336:1291 590.16354:224 590.19194:310 590.25503:224 591.03821:735 591.10718:646 591.16821:1242	161.02401:92 431.00553:64 453.07774:64 549.23055:73	0	1395	0	483	595	194	323	363	511	202	1475	2048	758	1430	1959	1412	0	1242	39	172	533	863	495	400	718	636	2001	2033	1530	2115	2286	1177	1951	81	1233	101	652	661	716	1126	1304	392	679
6.326	295.04	HILIC-	[M-H]-	16.22	295.03819:10411 295.09524:178 295.99481:178 296.01052:297 296.04057:1295 296.99707:499 297.01872:764 297.03770:957 297.08099:119 297.11910:540	44.99835:235 70.99219:153 79.95697:231 86.02388:168 94.99332:211 102.99995:118 108.98913:121 111.00575:108 116.04961:303 120.99014:121 123.00278:112 128.05112:236 130.06512:184 133.02688:132 135.00674:149 137.00330:133 142.06489:386 147.02949:159 152.99588:180 154.99277:208 157.00772:153 158.06069:311 162.99912:112 166.04758:134 171.09345:641 174.99775:102 179.03464:148 183.00644:124 186.05425:13…	65	1446	121	371	923	443	345	486	544	949	3066	2372	4797	2349	1518	3659	165	1172	141	1329	563	938	519	546	677	459	1454	1633	1157	1272	2404	1176	1109	223	1021	124	554	507	467	1184	490	280	672
2.783	665.116	HILIC-	[M-H]-	16.24	665.11872:2423 665.17270:1199 665.24064:838 665.27828:831 665.30916:828 666.02691:447 666.06316:298 666.11939:965 666.17397:745 666.21741:596 666.25508:745 666.28275:596 667.05353:870 667.10282:447 667.12911:911 667.16160:594 667.20342:4783	191.05598:77 287.05678:124 301.03765:125 421.07527:64 575.12215:89 649.19894:64 654.23185:96	58	659	31	247	324	185	88	151	228	126	354	739	275	945	2092	884	44	584	15	200	458	541	181	206	477	328	1745	1880	1101	1183	1468	773	1215	18	570	50	258	382	224	1197	599	99	153
7.638	989.204	HILIC-	[M-H]-	16.24	989.19838:4407 989.25784:275 989.29779:276 989.31105:184 989.42874:368 989.94283:184 990.06123:276 990.11990:276 990.20628:3444 990.29194:184 990.39359:184 991.06827:368 991.09617:368 991.15574:367 991.20570:1824 991.28880:184	930.21759:29 964.17023:24 983.41888:2442	6	760	27	723	993	736	749	1216	604	591	1575	968	794	1547	1111	1153	11	1122	22	903	403	651	880	742	679	1113	1375	1079	1451	986	2084	775	1014	10	1238	18	1627	1089	1148	890	985	1264	1044
1.614	689.191	HILIC-	[M-H]-	16.25	689.19063:5904 689.23559:1215 689.27641:672 689.33271:314 689.35963:314 689.41244:314 690.01769:209 690.04396:314 690.08041:209 690.12205:580 690.18862:2351 690.22445:563 690.24970:546 690.28310:577 690.32806:314 690.37559:209 691.04473:613 691.11069:314 691.13575:314 691.16252:314 691.19411:917 691.23306:944 691.28248:710	285.04163:57 384.18835:37 397.20645:1713 483.04367:22 643.18835:89 679.25366:20	0	614	4	163	211	170	190	301	206	162	742	898	711	858	877	457	21	732	13	174	230	173	106	186	242	192	944	563	536	2787	985	1032	903	25	820	12	157	156	218	225	320	258	214
6.436	663.115	HILIC-	[M-H]-	16.26	663.11477:3747 663.21893:389 663.24815:389 663.27865:292 663.31702:292 664.02583:389 664.05530:389 664.08015:389 664.11834:1639 664.15496:787 664.19221:292 664.21420:195 664.63845:389 664.99656:389 665.02674:486 665.05150:720 665.07393:555 665.12277:822 665.16949:1666 665.21487:388	251.05782:21 300.02710:289 593.26752:57 625.14209:2235	18	1064	42	927	872	296	409	672	1005	528	631	1549	203	948	2750	645	26	1077	16	632	467	1750	1018	375	862	1194	1506	1910	3269	1518	785	1595	980	14	978	39	462	1079	887	1032	1121	499	1929
7.556	251.077	HILIC-	[M-H]-	16.26	251.07599:11804 252.01564:196 252.04328:131 252.07870:891 252.09538:131 252.99758:525 253.03668:326 253.07845:359 253.17780:131	34.96903:1161 44.99949:202996 45.17203:497 45.36523:1405 45.43271:881 45.50439:541 45.64497:385 45.71166:341 45.90822:287 46.00103:2315 46.14535:252 47.00194:815 57.03415:632 73.02843:285 79.95678:9704 81.95193:438 85.02835:1094 92.99477:301 96.95962:30749 97.95941:646 98.95469:1344 112.03970:233 113.93999:220 122.97522:2377 128.03426:1369 130.05035:5837 131.05305:583 132.05429:323 133.03024:306 …	0	678	24	877	544	915	895	1011	415	816	1619	330	793	696	702	1104	0	844	10	772	846	777	793	617	549	654	393	365	1069	754	621	555	448	0	772	14	4271	801	778	599	714	2317	662
3.993	543.152	HILIC-	[M-H]-	16.27	543.15171:2461 543.24778:68 543.27870:217 543.31190:103 544.04775:318 544.09166:136 544.15671:818 544.24662:68 544.28177:171 544.32526:68 545.03618:1094 545.14408:262 545.19862:197 545.22903:137	103.00295:152 165.05435:86 337.09198:89 419.00688:64 503.25523:77	21	1217	44	1449	1752	1216	1027	2337	293	860	580	749	574	701	626	725	18	1354	29	193	1731	118	593	1222	520	614	817	539	660	1102	764	934	878	16	1126	20	818	839	840	854	749	771	404
1.437	179.035	HILIC-	[M-H]-	16.28	179.03438:3683 179.07009:826 180.03742:474 180.07323:113 180.92515:113 180.98847:253 181.01223:663 181.04972:1641 181.08519:151	44.99808:537 55.01785:60 78.99903:21 82.07060:275 92.99498:165 105.03429:8 106.04102:148 108.02067:333 109.09195:2088 121.06690:33 123.04460:8 132.98672:68 134.03667:1123 135.04474:3879 146.03551:78 149.05962:194 151.03911:138 153.08183:392 162.83838:47 175.04036:15 177.05502:37	100	2383	218	1474	2163	1353	1859	1051	1259	1395	1756	1905	3027	1439	1738	1713	116	1822	269	1663	2601	2149	2390	1298	1465	1726	1582	1757	1761	1057	2659	1375	1922	121	1659	126	1099	1461	1348	2238	1551	1427	1680
3.779	649.062	HILIC-	[M-H]-	16.31	649.05910:1420 649.08838:1179 649.13834:238 649.19286:1269 649.24924:126 649.26689:210 649.29858:168 649.37204:126 650.01002:168 650.02141:126 650.06266:694 650.09170:443 650.14105:126 650.17785:407 650.20297:394 650.28363:84 650.32303:84 650.96615:126 651.05521:1569 651.14878:328	296.69400:99	127	1323	323	1500	1284	1005	725	883	56	564	748	624	482	802	507	658	100	70	104	80	657	0	639	1253	1749	2829	966	1001	973	1496	1020	738	906	191	1417	149	1735	5162	1524	1584	4007	1791	2922
1.954	367.103	HILIC-	[M-H]-	16.31	367.10291:8895 367.14087:616 367.17671:371 367.21064:371 368.02945:248 368.05033:495 368.06293:247 368.10647:1631 368.15340:247 368.99820:911 369.02828:5982 369.07164:493 369.09858:495 369.12521:495 369.15347:495 369.20644:248	96.95937:93 125.02327:125 135.04375:195 151.03954:103 165.01839:143 176.04742:484 179.03360:330 187.04132:16 191.07176:1631 200.99802:12 220.03603:2 230.99983:56 245.08409:211 256.07175:54 289.07135:333 303.08401:91 325.09387:276 331.08249:166 363.10718:37	26	4323	159	2075	4451	1170	1349	1957	1835	1021	4264	2114	1436	3285	2186	4290	139	3529	147	1253	1758	5441	2935	1454	2769	4363	3446	3394	3928	2953	5796	2202	2934	86	4161	92	5274	5576	4357	3775	4352	3945	4440
3.881	291.051	HILIC-	[M-H]-	16.31	291.05133:1993 291.16339:72 291.55396:568 292.00195:143 292.02895:107 292.05075:107 292.06543:107 292.68869:188 292.98784:282 293.00674:523 293.02866:501 293.06805:71 293.08849:107	80.91557:2584 96.95885:45 109.02807:90 112.98544:23 137.02216:162 151.00159:54 154.99228:158 173.04350:197 179.03387:159 204.98727:26 207.00410:82 216.99020:24 220.76479:335 222.76392:581 224.76141:555 228.98946:8 242.98399:28 259.02249:90 272.03070:121	26	414	48	269	179	203	384	154	253	102	1206	309	564	884	487	784	43	844	30	281	321	1428	314	870	957	1530	918	964	1119	1561	1526	674	1618	50	974	34	1593	3223	1202	1015	1398	1101	2985
1.574	367.045	HILIC-	[M-H]-	16.31	367.04538:3503 367.08020:270 367.11587:1768 367.14122:628 367.16468:339 367.20518:368 368.01291:1124 368.04979:751 368.10137:204 368.12103:994 368.19942:204 369.01942:880 369.05887:938 369.09661:454 369.12859:425	96.95939:235 125.02275:162 137.02241:145 151.00275:141 163.00252:148 165.01709:153 178.02677:173 183.00493:64 191.02842:86 195.06542:64 201.09240:80 205.01161:133 207.02589:96 214.99062:80 216.98134:92 219.02814:119 231.05931:89 241.05260:115 243.06475:99 245.08047:96 256.07294:124 259.02516:121 264.99108:99 269.04400:120 271.09527:134 277.18047:92 285.03851:318 287.09410:128 292.98780:73 301.036…	23	4212	106	3127	2905	3309	3267	2522	1591	8217	3883	1698	3856	2453	1269	2898	153	3449	0	2263	5801	2838	5212	3224	2926	4290	1049	1278	1630	2481	3521	1291	1497	177	4303	0	5774	4084	3473	4435	4350	6189	2631
7.793	473.149	HILIC-	[M-H]-	16.32	473.14897:7705 473.20056:130 473.27859:328 473.63207:131 474.03103:464 474.05782:196 474.10469:2652 474.15285:1676 474.87788:328 474.99775:328 475.03593:506 475.10691:1228 475.16466:10112	89.02278:102 149.04382:99 173.04496:249 191.05548:403 233.06626:302 281.08708:124 300.02931:99 311.09029:64 355.06485:64 391.10429:64 429.16233:121	5	2612	104	2014	2280	1880	2267	1558	2325	1534	1781	1682	2924	2494	1848	2821	19	2684	45	2733	1995	2727	2279	2236	2099	2343	1802	2768	1758	2089	2045	2152	2097	16	2071	33	2534	2451	2300	2397	3641	2214	1852
8.133	538.117	HILIC-	[M-H]-	16.32	538.11742:3364 538.16607:366 539.04118:626 539.11823:1398 539.17699:196 540.01399:118 540.03552:206 540.06724:248 540.12210:420 540.18511:118	191.05504:394 301.03189:96 346.05522:195	5	1034	9	709	646	495	748	704	686	248	1047	932	455	938	927	1029	13	809	15	434	520	833	586	765	465	479	725	524	1086	918	824	980	652	27	712	20	699	566	929	343	602	492	930
8.769	463.107	HILIC-	[M-H]-	16.32	463.10705:5480 463.17181:84 463.21326:63 463.99170:63 464.02590:237 464.05836:63 464.10933:1361 465.03312:676 465.10476:344	191.05571:113 263.01461:64 278.99145:89 300.01991:77 320.99850:64 343.06636:165	10	1788	12	1074	1090	943	799	679	845	726	904	2000	479	1458	2199	1110	0	1519	8	893	400	2115	734	516	885	1447	1446	2231	1748	2433	2242	1206	1292	17	1328	14	1020	1646	847	1420	1766	663	1763
7.298	727.202	HILIC-	[M-H]-	16.33	727.20160:3287 727.25452:284 727.28069:190 727.29606:380 727.35682:190 727.68449:190 727.72995:285 728.04794:285 728.07759:285 728.11171:284 728.15606:2117 728.20828:1043 728.25190:474 728.30014:190 728.33853:380 728.37906:285 728.64860:190 728.67054:285 728.70490:285 728.74359:380 729.01717:475 729.04519:380 729.07516:284 729.12294:284 729.16521:1383 729.24657:474 729.27337:190	191.05463:663 289.05292:128 353.08743:285 373.09073:131 463.11050:166 503.15417:19 527.11731:364 547.14966:453 576.11389:48 683.16718:54 715.17712:75 716.17328:63 719.18347:400 721.19977:2964 722.20245:1107 725.19458:192	6	2544	5	1303	1246	2160	2601	1866	1021	1290	776	1405	838	987	1400	1353	11	1327	0	585	1599	1629	1744	3036	1073	1405	1963	1068	1600	1334	274	1604	906	5	1374	9	1182	1295	948	844	1122	1071	950
6.506	674.116	HILIC-	[M-H]-	16.37	674.11615:4859 674.16537:298 674.21786:179 674.23968:239 674.33729:120 675.04539:453 675.08497:327 675.12364:644 675.15064:299 675.19666:434 675.25027:1133 675.32146:239 676.01597:120 676.05193:239 676.06652:179 676.10362:120 676.12840:325	369.08260:64	17	620	99	1529	1194	376	192	790	713	158	530	738	206	733	634	686	30	856	58	89	499	1263	527	267	633	959	517	720	908	821	581	152	961	17	729	53	724	945	608	831	808	540	1017
2.76	725.157	HILIC-	[2M-2H+Na]-	16.37	725.15793:2817 725.20632:425 725.24528:2378 725.28337:426 725.44224:284 726.04759:284 726.15556:1014 726.25469:813 726.31251:284 727.01133:568 727.04429:857 727.07662:426 727.11514:426 727.16436:991 727.26034:999	149.02692:89 415.17616:83 575.12293:115 715.17055:709	30	796	36	494	604	438	398	674	426	129	579	877	477	1303	2196	1141	29	819	37	385	562	626	470	521	455	581	1640	1247	1608	1701	1500	937	1640	31	860	28	695	907	602	674	590	350	808
7.766	303.072	HILIC-	[M-H2O-H]-	16.37	303.07293:7186 303.10093:156 304.07594:862 305.00111:313 305.02124:526 305.04849:429 305.07465:313	44.99835:166 59.01341:399 67.01787:86 71.01352:371 73.02891:186 80.96491:217 85.02844:376 87.00745:382 89.02386:299 94.99286:175 96.95939:194 98.02260:163 101.02325:242 109.02760:118 112.01435:131 113.02329:315 115.00182:128 117.01786:102 119.03550:131 125.02246:176 128.03425:402 133.02844:131 142.06675:121 145.06172:140 149.04501:102 154.02282:134 157.01221:102 161.02359:77 169.01181:108 173.044…	5	2142	106	2328	2007	1540	1671	1651	2027	1895	1410	2989	736	1426	2569	1700	15	1987	35	1766	2201	2881	1267	1603	2139	2095	1479	2282	1785	2327	1408	1976	1622	8	2544	59	1765	2067	1461	2233	2864	1201	1932
1.475	209.045	HILIC-	[M-H]-	16.39	209.04500:1870 209.08182:478 209.11738:199 210.01171:99 210.04936:199 211.00030:361 211.01874:884 211.04827:198 211.06062:199 211.13468:199	61.98742:229 83.01255:170 92.99480:380 96.95931:3264 116.04995:72998 117.05281:5142 128.04971:1998 130.06546:1338 134.05957:304 137.02283:190 146.02345:215 151.03940:195 153.01749:140 153.12659:131 160.04025:22217 161.04430:2025 162.05342:485 163.07497:129 165.01668:148 167.03291:149 174.05566:947 177.01826:444 187.03920:111 192.98991:79 197.00375:98 200.04781:101 207.10197:679	35	1228	47	938	858	989	1526	778	833	557	1531	1534	1314	1276	1120	1176	49	1163	141	892	1225	966	1063	499	1117	936	1206	1126	992	931	1425	1378	976	47	1017	27	885	893	752	1196	1545	2168	1130
3.268	498.071	HILIC-	[M-H]-	16.47	498.07111:1421 498.11472:182 498.13967:182 498.16842:182 498.20715:182 498.23845:182 498.98055:91 499.04478:973 499.12283:17669 499.19378:225 499.20430:91 499.24057:182 499.26019:137 499.66586:434 500.02855:278 500.06466:323 500.12626:4189	96.95965:154 135.04564:99 163.04046:450 191.05568:206 231.06991:269 275.01336:64 284.99215:105 307.00266:92 323.99221:73 337.09279:156 365.17863:171 406.99325:77 449.14199:124 464.14711:77	16	332	11	462	414	617	690	284	399	367	106	138	128	206	42	179	44	430	47	26	399	863	1206	717	325	491	44	120	165	143	208	140	146	18	401	21	611	605	651	451	381	814	667
7.193	383.046	HILIC-	[M-H]-	16.51	383.04577:7538 383.08861:1086 383.11811:351 383.14809:86 384.00835:129 384.04905:1752 384.08881:305 384.14343:172 384.58443:86 385.01719:1207 385.05280:700 385.08582:215 385.11526:172 385.13218:172	85.02915:219 113.02257:80 142.06436:112 153.01472:105 164.99586:64 175.01560:80 181.00926:80 191.05694:413 199.04375:86 217.05150:148 248.99545:64 260.97631:64 269.09276:89 284.02150:64 322.99775:86 353.06656:64	63	1739	501	1319	989	2110	2130	1513	1017	3413	2028	1262	5102	2142	1979	3803	134	1751	47	315	1649	2112	2776	1974	1213	1626	2070	1223	2317	1432	1921	1730	1039	132	1749	112	2157	1333	1552	1560	1471	2115	1131
2.805	749.169	HILIC-	[M-H]-	16.53	749.16940:1921 749.20988:708 749.26641:367 749.39023:245 749.41137:489 750.05357:489 750.10686:489 750.16833:787 750.20673:611 750.34014:245 751.04899:793 751.09204:872 751.13195:489 751.17673:658 751.22463:1626	159.03088:150 179.03736:77 447.07520:80 575.12042:189 737.15210:188	23	573	17	116	156	16	131	54	48	74	487	1031	202	850	1445	710	8	721	11	129	136	106	80	97	58	72	1568	1644	569	1381	1536	556	1397	25	466	0	90	100	107	136	92	78	109
2.348	455.101	HILIC-	[M-H]-	16.55	455.10058:3517 455.22368:201 455.33041:76 456.02164:193 456.04240:190 456.06986:152 456.10323:724 456.13093:222 456.18467:152 456.22575:114 457.02557:1151 457.09869:436 457.16814:358 457.20610:318	131.03070:105 173.04433:121 217.01366:164 219.02947:89 221.04217:89 237.07480:225 251.09171:174 279.08514:142 289.06904:86 295.02226:240 304.99553:73 324.01834:121 329.06451:73 341.06415:312 447.07116:378	11	1762	25	2417	1831	1915	2381	1515	1705	727	876	1664	572	2267	2046	1757	48	1720	28	99	2153	2231	1838	3542	2152	1868	2158	1972	1522	1282	2088	1391	1856	24	2381	45	2822	1994	2046	2369	2538	2517	1932
7.579	507.089	HILIC-	[M-H]-	16.58	507.08892:8486 507.15968:259 507.17815:173 508.09239:2035 508.13870:528 508.16491:345 509.00716:481 509.03905:581 509.09330:1132 509.12760:1094	93.03565:67 139.03937:73 171.00456:200 191.05534:315 289.05507:77 301.03527:64 321.03769:77 339.04942:102 345.05616:96 377.06351:64 408.07618:73 505.06262:77	32	2356	0	1602	1759	1118	1251	1336	1393	842	2028	1108	705	2234	1969	1885	14	2261	16	693	982	3967	1846	1002	2251	2552	2578	2021	2252	2403	1987	1538	1869	16	2695	35	3297	3111	2678	2151	2680	2799	3732
6.838	117.055	HILIC-	[M-H]-	16.59	117.05505:4603 117.92645:110 118.05993:110 119.03406:1611	40.01905:424 44.99812:60448 45.33980:163 45.42135:168 45.49303:118 45.67200:73 45.75612:83 46.00119:553 46.36963:73 46.46193:96 46.76988:64 47.00208:290 59.01296:259 67.02882:140 71.01292:732 75.00784:330 85.02876:189 93.03338:367 99.92533:221 103.04000:136 115.00291:202	14	353	10	209	173	239	261	178	249	96	632	1011	461	480	1484	532	16	491	22	23	117	764	124	447	338	278	779	639	658	651	474	498	582	9	463	0	275	263	191	428	388	178	296
2.706	395.092	HILIC-	[M-H]-	16.6	395.09181:3922 395.13658:2521 395.17372:270 395.20139:146 395.88179:146 395.98206:98 396.00861:98 396.01773:271 396.03105:422 396.05202:243 396.09342:1496 396.13891:584 397.00556:989 397.02892:1144 397.06859:653 397.10734:1510 397.14215:320 397.18924:244	96.95868:83 119.03565:102 161.04284:112 177.01771:86 186.07544:77 203.08241:83 213.01537:99 222.99998:70 231.00877:105 253.01195:80 262.07276:118 285.03651:99 296.99766:64 315.13572:77 322.09254:146 395.13811:128	10	950	25	187	226	111	144	163	109	206	2021	2939	2336	2678	383	4205	32	1002	32	198	177	246	248	144	181	147	1866	2251	215	1117	1797	1572	1407	27	1027	36	277	182	181	281	391	152	111
6.282	506.105	HILIC-	[M-H]-	16.62	506.10485:4545 506.13592:437 506.18932:219 506.26594:1469 507.02006:654 507.04885:547 507.06685:328 507.10809:681 507.16360:547 507.18892:328 507.27523:688 508.01921:219 508.04453:328 508.09993:328 508.12168:328 508.16310:3016	96.95942:223 120.01164:63 147.02895:2092 191.05495:9551 267.07010:180 301.03284:27 340.98782:35 353.08539:1753 449.22998:11 457.13171:13 495.13095:102 501.19434:70 505.09955:60	7	1486	11	703	802	1013	1028	686	530	477	697	952	340	1039	1098	673	10	852	4	793	1020	799	954	658	733	589	972	885	925	1001	747	1746	805	14	616	27	632	1100	891	774	667	850	607
3.07	493.133	HILIC-	[M-H]-	16.68	493.13349:3424 493.18939:552 493.22988:715 493.26730:207 493.29906:164 493.95086:98 494.00952:187 494.04913:492 494.13570:1112 494.20357:131 494.22856:590 494.25708:98 494.29945:98 495.02368:1317 495.09974:194 495.14737:1295 495.18458:3124 495.22622:597	93.03152:89 135.00700:89 151.00137:105 173.04549:77 191.05575:77 231.06929:145 242.05751:96 252.98778:64 273.01341:64 286.99095:73 325.00242:73 350.99781:64 365.17955:108 383.18155:64 395.13956:86 426.98315:64 447.12982:64 468.98962:64	11	1526	21	2004	2010	1388	1487	1224	2142	539	434	970	282	672	759	336	13	1334	21	3391	2118	2458	1535	2166	2233	2087	628	804	744	1191	370	609	624	24	1888	9	1442	2837	1474	1918	3095	1208	2308
6.253	713.155	HILIC-	[M-H]-	16.71	713.14716:8290 713.18876:3986 713.21618:1190 713.24892:1489 713.28958:894 713.32334:596 713.39220:2397 713.47314:894 713.51599:894 713.59285:1192 713.66856:894 713.68795:894 713.71320:894 713.74024:3502 713.76415:1192 713.84089:1192 713.92583:1192 713.98085:894 714.03432:894 714.09620:595 714.17193:32962 714.23887:1180 714.26224:1191 714.30372:596 714.36491:1490 714.40458:2061 714.44806:894 714.4…	135.04366:473 173.04509:4098 179.03386:3810 190.46603:945 191.05699:157080 191.29427:317 191.44577:279 191.77211:441 192.05849:9980 193.06015:2463 194.06631:211 351.06906:247 351.99014:1674 353.08929:190848 354.09128:33835 354.36417:229 354.51077:213 355.09360:5417 356.09555:659 357.09875:212 667.39056:238 707.18140:545	22	2512	46	1906	3451	1025	1239	2523	1967	605	3392	2401	576	2694	1401	2199	24	2517	34	780	977	3982	1280	1701	1839	2535	1643	2568	2212	1919	1422	1447	2412	34	2673	46	2401	3496	2630	3480	3356	2298	2967
6.267	494.014	HILIC-	[M-H]-	16.72	494.01249:2003 494.07937:567 494.11319:756 495.01770:1152 495.09009:944 495.11083:1489 495.13453:755 495.20436:945 496.11203:1046	96.95917:107 125.02269:96 159.02585:89 191.05622:220 243.06707:152 301.03754:73 354.09145:73 405.12213:80 449.01685:64	34	1049	105	1304	1502	1543	1168	1360	1311	793	963	794	1293	757	1042	968	61	775	56	813	1098	904	1093	1118	934	755	575	501	643	365	666	778	869	56	660	68	673	732	840	442	632	779	722
4.057	177.04	HILIC-	[M-H]-	16.75	177.03812:3023 178.04316:207 178.81628:195 178.99306:269 179.01266:117 179.03589:156	57.03380:172 70.99243:124 80.99576:102 85.02006:115 92.99480:180 94.99168:99 116.99588:175	11	2110	70	2653	2401	2257	2815	2049	901	1666	1609	2114	1872	2746	1956	1415	61	1675	79	2604	1928	1048	2692	1888	1963	1313	1395	3044	1352	2057	1759	2809	1324	35	1927	81	1626	1756	1781	1870	2169	1387	778
5.66	418.098	HILIC-	[M-H]-	16.76	418.09840:3173 418.13939:95 418.15517:96 418.17990:192 418.21492:192 418.99557:769 419.02137:760 419.05825:423 419.10136:892 419.13676:191 419.15831:191 419.18968:1427 419.22663:374 419.76517:192 419.88151:96 419.99878:144 420.02003:378 420.05378:144 420.09706:339 420.11848:96 420.16134:96 420.19466:396	93.03437:389 118.03828:215 125.02387:1019 137.02432:206 151.00284:453 161.02417:321 166.02142:274 178.05911:120 194.01822:764 201.05444:477 205.01149:120 216.07330:267 220.06889:181 223.02477:274 226.06079:71 226.99100:23 246.04956:886 258.04858:398 272.06458:165 288.06003:6470 301.03455:69 309.01443:35 318.06961:2151 408.10245:346	0	1039	32	664	692	561	735	696	352	696	1075	718	580	1056	484	876	19	1070	8	290	608	312	790	676	607	541	698	567	63	701	1039	820	623	8	749	23	616	733	539	476	502	793	182
6.423	570.071	HILIC-	[M-H]-	16.77	570.07050:4476 570.14819:7257 570.22447:1239 570.29707:118 571.02523:502 571.08159:1664 571.14716:25096 571.22915:822 571.28186:118 571.65452:118 571.67467:118 572.01807:177 572.06898:810 572.14923:6709	89.02480:86 179.05569:147 282.00720:135 373.09247:77 421.07553:64 523.22015:105	7	808	74	103	308	192	196	256	137	162	1872	1357	1005	1135	1265	1171	54	834	54	143	256	518	202	66	256	241	869	1152	962	718	922	764	2517	0	1090	73	438	238	197	184	272	319	211
4.267	373.076	HILIC-	[M-H]-	16.8	373.07706:3707 373.11452:476 373.21965:286 373.99602:286 374.01481:286 374.04741:382 374.07971:1172 375.00884:748 375.03097:543 375.07191:692 375.12945:286 375.16305:382	93.03383:112 134.03613:71 173.04594:29 191.05646:6894 228.98991:17 235.02437:178 253.03595:118 265.03705:143 288.02518:30 303.00577:34 319.22467:118 331.00195:20 355.06793:160	30	2198	63	488	589	419	580	650	530	314	2130	3448	1925	2812	3999	2400	118	1965	139	570	877	771	612	717	629	775	3761	3206	2109	2071	2063	2251	2878	33	1915	39	912	923	540	993	737	480	659
3.026	737.152	HILIC-	[M-H]-	16.8	737.14979:3987 737.23858:123 737.25757:61 737.30050:92 737.35005:61 737.38132:123 737.41324:344 738.02451:235 738.06938:192 738.15406:1862 738.27514:61 738.36863:61 738.42027:220 739.00774:503 739.05381:454 739.15654:791 739.21562:61	737.15116:77	25	4657	14	1198	956	1212	1310	852	1023	355	2420	7081	3097	9152	12795	6618	30	4357	37	330	974	1143	594	1134	1187	1211	15365	10394	9701	11741	6763	8293	8104	27	4297	32	1152	1252	1176	1269	1144	1001	1039
2.875	661.179	HILIC-	[M-H]-	16.81	661.17883:3912 661.23833:386 661.27809:436 661.31872:197 661.37858:246 661.98857:98 662.04132:246 662.06649:197 662.09303:148 662.18331:1905 662.23405:98 662.25178:98 662.28249:197 663.03120:594 663.06175:895 663.13302:196 663.18471:795 663.26419:1593	163.03785:73 521.14677:64 627.24564:64 650.19168:73 661.17986:139	7	1243	26	1540	1410	2025	2012	1311	1494	905	156	955	90	610	1009	288	0	864	24	180	1029	2842	1178	992	1275	1120	827	983	669	792	485	773	954	7	1098	10	1104	1280	1632	1743	1354	1403	1972
7.895	610.187	HILIC-	[M-H]-	16.82	610.18669:3602 611.04986:596 611.11281:2317 611.15281:1641 612.15009:894	233.06511:1460 277.05273:131 443.60889:19	0	779	22	680	397	796	976	609	552	526	749	494	914	588	604	613	8	728	19	746	571	320	614	824	736	603	908	490	928	1028	473	717	602	0	624	5	644	321	992	420	716	905	533
6.264	751.137	HILIC-	[M-H]-	16.82	751.14157:3830 751.23267:596 752.13850:1192 752.17221:1490 752.24111:894 752.28969:596 753.11233:596 753.14502:894 753.18749:894 753.20281:1192	353.08753:151 577.13186:86 738.21347:83 751.14272:143	26	3074	22	2260	2780	2455	1893	2743	2683	1523	2829	2158	1656	2302	3632	2927	27	2543	43	1949	1978	2426	2184	1614	2050	1986	2468	2169	2375	1764	2020	1799	2190	18	1941	36	2103	2157	2264	1688	1908	2503	2014
7.886	489.148	HILIC-	[M-H]-	16.83	489.14527:7685 490.06205:274 490.11633:897 490.15821:809 490.18332:274 491.04658:274 491.08548:274 491.11357:274 491.16090:2523	75.00853:265 115.00428:582 133.01385:2589 135.02936:1266 145.06117:3310 273.97906:315	0	3943	25	3675	2452	3233	3414	2306	1872	649	2723	3219	547	2676	3000	1900	12	2317	6	846	3034	2817	1737	3016	2897	2741	2055	3193	2268	2147	907	2751	2779	22	2820	79	1981	2071	2374	1796	1942	1482	1682
2.01	627.113	HILIC-	[M-H]-	16.84	627.11333:7818 627.15413:525 627.17258:1051 627.21158:526 628.11982:1429 628.18800:526 628.36577:526 629.03734:1315 629.05801:789 629.07711:526 629.10219:789 629.14735:789 629.17595:1052 629.21513:789	193.04711:80 289.07274:99 593.25181:64	51	1501	16	915	1187	1087	1045	1343	763	1011	1303	1012	1049	1404	1579	1292	28	1789	15	1105	1942	641	729	1436	861	911	3052	1339	1580	1292	1688	1408	1415	21	1310	19	1460	992	1069	176	585	1094	568
4.685	945.192	HILIC-	[M-H]-	16.9	945.19080:2201 945.31487:186 945.40733:348 945.44734:186 946.01648:124 946.04318:248 946.08693:248 946.12041:247 946.19179:1413 946.25860:309 946.31650:186 946.39499:441 947.07973:758 947.19257:458 947.23667:332 947.27290:309 947.29234:124	367.10358:70 515.11515:160 629.22054:64 931.21526:64	14	517	15	441	730	329	517	681	564	463	659	502	233	566	272	961	19	1142	26	218	548	768	1334	638	855	1221	997	731	629	1210	1532	432	1180	7	965	11	1212	1649	1123	1468	2096	991	1471
8.153	616.147	HILIC-	[M-H]-	16.9	616.14719:2675 616.63261:75 617.06117:1283 617.09259:797 617.14027:971 617.21804:113 618.06128:188 618.14024:534 618.17600:151 618.19801:113	191.05509:143 346.05117:102 382.13508:64 437.00753:64	5	977	6	940	761	565	458	633	724	325	641	733	457	650	799	654	0	917	5	465	459	1296	453	598	765	1036	810	1097	891	890	555	629	702	4	859	5	986	1120	736	1023	1151	664	1170
5.9	694.127	HILIC-	[M-H]-	16.92	694.12637:2222 694.15873:610 694.23274:407 695.00634:407 695.03843:1018 695.07743:1017 695.13276:1363 695.16990:1017 695.21531:814 695.24873:611 696.07121:407 696.13504:815	255.23367:89 299.07902:112 397.13478:438 421.07689:147 560.09144:131 653.37537:169 693.12970:284	0	695	36	201	191	55	128	242	83	50	985	1629	120	1074	1443	859	21	766	51	104	56	426	143	128	113	62	1625	1339	1333	1170	1312	529	928	43	843	39	113	200	201	161	337	126	128
8.213	1011.24	HILIC-	[M-H]-	16.94	1011.23710:2949 1011.30153:178 1011.76403:89 1012.04699:179 1012.09298:248 1012.24095:265 1012.29309:89 1012.82974:89 1013.06135:223 1013.11591:179 1013.22573:287 1013.27381:134	995.24755:248 1008.22793:92	11	308	0	280	388	244	173	316	321	136	436	398	190	351	348	351	8	342	12	292	112	1332	175	241	340	428	418	408	338	306	348	285	376	11	321	0	545	639	457	336	379	296	462
6.818	927.197	HILIC-	[M-H]-	16.96	927.19738:5596 927.32392:235 927.77016:94 927.80010:94 928.06796:141 928.20172:2737 928.28540:188 928.31479:240 928.81708:188 929.07098:235 929.10627:141 929.22334:2270	191.01687:186 575.12531:80 755.20511:251 927.20143:156	16	2137	43	445	311	656	502	556	429	138	2379	2769	1959	3026	3530	2820	26	1688	23	72	304	404	310	503	357	396	4143	2728	2537	3679	3834	2646	2827	16	1588	26	696	529	479	295	334	762	483
5.945	985.295	HILIC-	[M-H]-	16.96	985.29502:2431 985.36514:324 985.40698:325 986.05074:325 986.10452:433 986.19090:217 986.21295:217 986.30017:1182 986.33821:325 986.37751:433 987.04349:325 987.08452:654 987.13109:541 987.24085:217 987.30007:591 987.40314:325	421.07805:180 515.11805:105 593.14704:73 931.09407:64 945.19184:86 955.10155:73 961.24666:73 971.09063:73	0	807	0	656	593	595	556	286	935	462	938	1075	567	641	1423	1096	0	1070	0	496	389	810	411	475	699	919	1009	564	1059	1699	650	940	1044	0	826	0	1012	496	896	1173	1022	1021	897
6.976	341.107	HILIC-	[M-H]-	17.02	341.10668:3744 341.12592:255 342.07170:192 342.08893:192 342.11062:586 342.98152:256 343.01533:440 343.06806:324 343.10987:1961	44.99714:124 71.01233:92 87.00720:174 89.02321:166 93.03432:178 109.02661:212 113.02149:108 119.03312:108 132.03263:77 135.04334:241 139.03831:142 146.04457:131 155.03305:108 163.01705:266 173.04457:298 175.06010:444 179.03304:278 191.05516:4709 193.05813:173 194.98600:64 199.00062:105 228.99047:64 235.02550:80	22	1507	22	1913	1129	1442	1601	1155	1590	1061	448	776	661	749	1004	570	18	1223	18	946	1557	2074	957	1438	1366	1769	600	1025	870	1031	432	1182	686	5	1136	16	1253	1222	1150	2225	1823	1060	1863
1.594	661.159	HILIC-	[M-H]-	17.03	661.15817:6867 661.22623:4430 661.27621:1253 661.31280:542 661.34360:543 662.03598:724 662.11449:542 662.16215:3434 662.23034:2721 662.31090:543 663.04278:1136 663.07098:723 663.17495:5007 663.24144:903	96.95852:117 214.98331:66 326.18683:31 343.22086:18 383.18719:38 397.20447:624 423.02225:8 497.29184:42 535.19543:18 633.03516:4 649.16644:67 655.38599:2462	20	1673	10	1489	795	2800	3213	1699	861	2458	537	968	1626	951	968	1203	20	1076	44	3929	2016	939	1461	2781	1160	830	513	776	606	1275	909	790	792	3	1422	32	1625	856	1016	1110	853	1732	684
6.063	593.076	HILIC-	[2M-2H+Na]-	17.05	593.07645:3180 593.10857:422 593.14588:845 593.18186:1057 593.24294:634 593.34899:423 594.02483:423 594.08226:1057 594.16318:845 594.19796:634 594.99872:634 595.04424:1122 595.08738:1367	237.00753:83 285.03736:77 331.04046:83 421.07467:102	0	3841	208	3877	4252	3651	3915	2725	3202	2128	2704	2415	2923	2711	2719	2735	164	3173	72	3568	3424	3437	4542	2924	2806	2255	2077	3026	2571	2261	3329	2385	1854	0	2891	0	2469	1679	2919	2534	2798	2863	2018
2.646	524.202	HILIC-	[M-H]-	17.07	524.20196:1860 524.28140:124 524.45970:186 525.01440:461 525.06568:7654 525.10317:58891 525.19484:693 525.24665:186 525.33260:186 525.35520:186 526.10617:18124 526.19278:548 526.24966:124 526.27866:124	233.04472:254 259.02289:137 273.04062:36 285.03610:54 301.03461:2527 311.01382:115 317.00540:13 331.04578:1877 341.06766:147 353.08804:197 492.17978:29	7	1058	0	549	478	520	584	666	649	370	925	1092	1089	939	1630	1004	8	376	11	775	923	636	965	379	535	667	1268	1010	1240	1123	693	1357	864	0	1053	0	557	821	706	638	726	392	500
5.257	467.155	HILIC-	[M-H]-	17.09	467.15349:6579 467.21116:264 467.23043:120 467.26437:120 468.00598:304 468.02969:322 468.06070:119 468.11679:1016 468.15781:2075 468.21162:119 469.02502:999 469.11486:355 469.15868:490 469.19240:226 469.21866:280 469.23909:80 469.26195:120	59.01314:145 89.02357:1240 99.00775:196 125.02396:615 135.04494:16155 136.04681:328 149.04460:675 191.05559:237 233.06685:1221 280.98553:34 289.01056:27 293.08762:3274 303.00436:40 330.20905:140 371.20685:42 429.13797:265	8	3566	38	7341	3075	6900	8439	2572	5612	3977	1184	6207	1965	1966	4690	2316	29	3337	33	1255	7019	4859	3471	7020	5169	5058	1934	1653	1778	3178	851	3559	1594	30	3113	22	2420	2514	2736	2331	3674	2198	2715
2.13	573.103	HILIC-	[M-H]-	17.1	573.10224:4115 573.15609:520 573.19356:417 573.20337:670 573.22956:544 573.27958:209 573.29675:522 574.04110:418 574.05437:209 574.10615:1191 574.16598:418 574.21339:418 574.25154:313 574.28980:313 574.98789:313 575.01831:573 575.11913:3265 575.17404:664 575.20491:522	97.02843:169 125.02308:152 137.02362:140 165.01747:121 179.03381:185 205.04918:208 245.08107:619 289.07289:4749 293.21186:77	22	1151	30	362	1022	364	366	750	379	266	1777	1405	659	1738	1609	1711	76	973	21	363	605	1136	575	475	559	761	1423	1729	2363	1003	3326	553	1482	47	872	183	1091	1072	757	1020	1342	650	794
5.715	343.103	HILIC-	[M-H]-	17.11	343.10289:7620 343.15419:238 343.19502:180 344.01220:239 344.04247:299 344.10598:2004 345.00340:899 345.03491:947 345.07367:239 345.10820:372 345.15302:120	44.99766:1054 92.99611:26 113.02530:30 132.99055:45 146.98674:34 175.00082:34 176.99403:13 181.05045:287 204.99065:100 214.99290:93 221.01904:14 226.99219:16 232.98615:49 240.99107:42 252.99008:22 260.98984:30 267.00439:35 272.99557:26 283.00134:49 302.99701:9	8	2693	20	1591	2004	1650	1649	1738	2028	1078	4504	2313	4993	3226	2336	4329	44	2071	41	1320	2419	3386	1662	1828	1520	1578	2033	1716	3111	1949	3082	1355	1455	41	2582	34	1618	1533	1768	4601	2397	1039	2465
3.561	267.108	HILIC-	[M-H]-	17.14	267.10748:2417 268.01149:92 268.11099:339 268.98439:230 269.00284:379 269.02665:257 269.11493:138	44.99750:289 72.99279:516 79.95634:651 92.99561:153 96.95919:397 108.98903:125 112.98519:134 116.04969:1394 117.05298:199 128.04945:669 130.06485:889 132.04389:206 137.02167:108 142.06553:4699 143.06850:403 144.07045:118 146.02142:102 151.01497:99 154.99131:141 157.00845:191 158.06116:4614 159.06356:380 161.00211:118 166.99175:179 170.98559:121 174.99817:96 176.99591:175 179.01090:137 182.98644:1…	7	1158	18	1395	1459	1070	1235	1049	1136	893	140	180	162	49	204	59	0	1036	136	1008	2385	2060	1919	1834	1224	1561	136	173	111	163	72	102	148	15	920	85	958	1746	880	1790	1507	886	1609
7.842	395.1	HILIC-	[M-H]-	17.15	395.09976:10035 395.14129:120 395.16352:122 395.18125:122 395.58106:81 396.00679:203 396.05862:456 396.10302:1232 397.01297:1000 397.03557:645 397.07076:248 397.10105:611	61.98781:105 93.03290:105 165.03820:89 189.01367:73 191.05529:356 202.93235:64 209.06598:168 217.05104:89 222.05973:92 313.09803:96	5	2897	90	2962	2659	1622	2207	1231	2206	2063	1077	3939	2757	1436	3432	1040	31	2551	90	2034	4058	2878	1808	3224	2404	1854	4009	1749	1018	4099	931	4335	5302	16	2134	60	1338	1990	1716	2225	2649	1678	2427
6.989	379.068	HILIC-	[M-H]-	17.15	379.06802:7388 379.10466:649 379.17555:2599 379.62402:450 379.64607:358 379.93142:143 380.00807:358 380.03745:608 380.07065:924 380.09842:357 380.11589:829 380.15661:548 380.17539:1260 380.83263:215 380.95592:143 381.01870:2094 381.07470:822 381.09680:286 381.12352:286 381.15026:357	59.01377:39 71.01319:38 85.02831:657 93.03374:768 96.95965:49 101.02288:19 103.00353:454 104.00643:6 104.51798:28 111.04374:121 135.04521:560 142.42732:31 142.68602:40 143.24419:19 143.74655:20 144.70303:23 144.82643:38 145.07159:30 145.37350:64 145.95261:21 146.40071:66 146.73607:19 147.02927:269 151.03960:71 169.02699:80 173.04456:2232 179.03456:189 186.05574:1052 187.05704:153 197.04462:516 20…	63	1700	29	2937	2435	3250	4164	4588	2388	2769	2064	2487	1197	1446	1632	1143	19	2566	49	289	3245	1609	4781	4624	2065	1378	780	768	1196	1447	1056	1725	1235	35	1630	32	1876	1728	1499	1451	1456	2082	1286
7.736	295.103	HILIC-	[M-H]-	17.17	295.10362:4582 296.07376:243 296.10731:769 297.00003:243 297.02060:243 297.15456:365	39.00432:131 59.01330:226 71.01269:209 75.00803:150 78.99982:167 83.01225:128 85.02846:219 89.02350:381 94.99363:118 96.95908:268 98.02386:169 101.02320:198 105.01835:190 111.00913:118 112.04223:118 113.02365:118 115.00256:259 116.92761:162 119.04974:112 123.00699:112 128.03450:322 131.00927:89 133.01081:137 135.04290:112 139.02013:163 142.05031:268 146.04460:163 151.01361:64 152.99553:99 154.993…	9	2365	37	1173	2012	1499	1704	2002	1329	2628	2184	3560	5245	2180	2426	2677	11	2470	41	2402	2401	2422	2125	1296	1810	1417	2243	1423	2642	2584	2096	2840	2118	7	2458	30	2082	1708	1328	1463	1855	2084	1528
2.587	438.098	HILIC-	[M-H]-	17.18	438.09708:1682 438.15026:402 438.19786:123 438.22190:246 438.24482:184 438.59831:649 439.01405:2148 439.04650:617 439.09751:783 439.11474:2175 439.15981:752 439.19535:184 439.21713:123 439.81777:123 439.96800:123 440.02049:184 440.04084:246 440.06816:184 440.10572:359 440.12542:246 440.16289:246	161.02329:164 237.07491:77 272.99679:102 279.08316:83 299.01287:73 303.10567:73 433.11360:86	35	1357	8	652	540	224	470	522	452	111	790	567	204	856	414	694	16	1349	10	125	545	1819	373	611	1272	1097	796	1137	921	1533	763	581	1089	8	1669	13	1724	1574	825	2178	3022	583	1231
2.01	508.089	HILIC-	[M-H]-	17.2	508.09277:5215 508.13490:1191 508.15625:894 509.00488:596 509.03777:1489 509.08671:1191 509.12250:596 509.14279:1192 509.20026:894 510.06304:894 510.07700:1584 510.10971:596 510.14778:894 510.18709:894	111.00732:96 137.02275:118 161.02351:146 179.03268:112 191.05529:99 211.08329:73 216.98036:99 245.07809:64 254.99504:64 289.07388:153 323.07712:144 333.10075:105 341.06703:181 385.10067:64 459.12731:135 466.25701:121 495.13225:179 501.08404:83	44	816	20	240	320	187	145	118	163	46	111	852	68	684	551	617	28	854	34	79	270	292	218	107	359	344	418	719	268	500	531	470	1782	20	691	21	375	394	359	417	247	233	421
6.936	265.082	HILIC-	[M-H]-	17.2	265.08254:7896 265.11646:67 265.14848:68 266.00681:136 266.06432:287 266.08561:1204 267.00947:699 267.05181:68 267.07069:170 267.08408:307 267.10575:136	82.02905:94 85.02891:111 89.02406:207 97.02896:33 101.02311:73 111.00591:45 125.02259:61 128.03508:20577 129.03770:1068 130.04140:60 130.99345:125 131.87257:22 140.99554:121 144.03081:54 147.00557:115 154.99396:97 156.99016:82 162.99962:75 164.99751:141 166.99348:67 171.02763:81 172.05997:64 173.00143:81 178.99359:129 187.02534:188 191.05534:25 197.00322:75 202.05202:50 207.00182:62 216.98830:27	16	2726	8	2817	1504	3051	2766	1490	1738	3637	2312	1253	2874	1771	1545	2519	17	2443	11	1724	2376	1896	2489	2433	2312	2027	1651	1387	1707	2560	1754	2607	1875	5	2654	8	2185	2179	2797	1509	1730	2443	1942
7.232	831.233	HILIC-	[M-H]-	17.21	831.23258:2726 831.72703:173 832.02559:130 832.05287:130 832.09683:216 832.18922:552 832.23184:1078 832.29194:374 832.32477:173 832.35368:173 832.68945:130 832.70883:87 832.74800:87 833.00335:87 833.04325:244 833.07129:626 833.22153:781 833.33287:173	191.05338:172 421.08252:39 463.10559:212 629.18811:212 671.23065:6 797.14484:15 799.16223:38 803.24078:2290 804.24341:1065 813.17993:19 819.23053:89 825.23767:60	6	460	0	730	628	780	629	717	354	778	198	472	130	511	521	425	0	540	0	395	1062	532	565	371	749	811	277	626	283	473	580	386	318	0	612	0	304	502	464	1776	203	317	609
2.655	517.048	HILIC-	[M-H]-	17.22	517.04691:5445 517.13703:231 517.17228:161 517.20546:177 517.26158:170 517.31299:157 518.04966:1564 518.10391:63 518.16164:94 518.20558:94 518.27016:126 518.30053:63 519.04381:1354 519.09499:228 519.11702:172 519.15097:383	96.95925:112 301.03403:129 331.04699:139 379.01297:64 437.09268:185 477.01911:83	0	1387	0	2944	1998	3056	3837	1530	1568	309	341	82	190	1163	1186	1602	0	1575	0	0	2479	1671	3622	3340	2336	2121	1643	1463	1255	1314	1158	843	1555	0	1478	0	3666	1922	3735	2092	2381	3768	1775
6.995	552.14	HILIC-	[M-H]-	17.26	552.13975:3020 552.19127:562 553.01581:537 553.04298:650 553.06821:403 553.13545:9319 553.17454:575 553.19836:203 554.02233:203 554.04743:305 554.08091:203 554.14036:2357 554.18072:405 554.20723:304	129.01865:135 191.05434:419 315.05254:137 345.05887:108 369.13748:80 375.07602:89 465.10296:118 549.21990:117	9	3743	0	6107	5057	2324	2664	5310	6289	799	3845	3068	558	2744	2146	2263	0	4714	0	353	1885	6524	1935	2541	6024	3938	3388	3698	3013	3813	2122	2143	2653	9	4005	18	2803	3177	4219	4852	5340	3042	3614
7.261	470.099	HILIC-	[M-H]-	17.28	470.09853:5612 470.12591:698 470.16353:256 470.18031:341 470.23788:256 470.62633:426 470.99283:256 471.02764:615 471.07465:531 471.11339:889 471.16814:673 472.02733:426 472.05123:341 472.10680:537 472.14413:341 472.16322:426 472.19905:171	96.95951:105 115.00097:99 135.04274:124 151.03957:77 155.03239:80 173.04378:131 191.05470:523 289.06786:64 301.02870:73 354.08387:86 447.05517:105 465.01261:83	9	610	25	425	757	414	323	356	440	308	453	424	338	486	688	433	31	424	19	95	483	2061	777	528	562	659	616	624	447	401	306	410	427	35	853	43	164	729	224	1152	576	401	449
7.33	490.09	HILIC-	[M-H]-	17.3	490.08934:1362 490.12733:517 490.18693:695 490.23545:281 490.62111:188 490.64354:281 490.66466:188 490.99603:281 491.02293:603 491.04453:499 491.05374:374 491.08296:1135 491.11301:928 491.13979:1739 491.17463:922 491.22600:553 491.64861:281 492.08782:523 492.13203:468 492.18361:281	115.00317:89 133.01326:196 163.04029:115 173.04568:120 191.05602:315 245.04711:92 285.04072:92 301.03430:77 313.03687:211 343.04790:134 383.08695:64 433.07952:563 449.06983:86 477.06758:133	14	238	0	106	220	416	284	427	103	108	462	182	118	805	204	540	29	339	33	148	374	648	149	365	290	213	412	498	1166	315	526	246	262	29	563	32	389	280	245	389	314	423	275
1.937	410.188	HILIC-	[M-H]-	17.3	410.18863:2591 410.25427:117 411.02320:1018 411.05878:968 411.07443:1001 411.10409:460 411.18364:7197 411.24052:174 411.79584:176 411.91008:117 411.92860:117 411.98620:176 412.00949:333 412.03690:293 412.07704:234 412.09898:176 412.12592:175 412.14152:234 412.18138:1709	44.99733:102 96.95983:219 129.01889:187 160.07613:115 196.00976:73 209.08396:64 222.99792:64 237.03637:102 259.02144:99 272.03220:64 289.13485:134 301.03535:166 319.19189:195 331.04510:197 363.18044:476 369.09233:121	11	1160	8	1060	854	751	1105	614	761	1065	510	963	1145	556	761	924	5	895	8	884	986	788	1347	1027	786	798	1044	1281	733	1220	1093	1099	790	0	994	12	1163	705	1150	813	1197	1086	1052
7.568	682.164	HILIC-	[M-H2O-H]-	17.32	682.16359:5423 682.20994:368 682.99518:276 683.03951:524 683.08008:184 683.11075:617 683.14393:1657 683.20203:2440 683.31960:368 684.05771:368 684.14669:562 684.17403:276 684.20465:184	191.05383:133 353.08528:77 515.10298:73 643.29822:99 679.19013:77	8	414	5	329	302	437	334	454	347	256	707	176	291	738	451	384	0	506	12	441	416	370	498	261	200	276	526	313	164	569	488	454	482	9	432	16	505	352	750	546	408	267	387
6.219	731.125	HILIC-	[M-H]-	17.37	731.12836:3860 731.17975:750 731.32960:752 732.12862:1055 732.18446:451 732.33026:301 732.71798:301 733.02863:451 733.10703:601 733.13875:878 733.17959:852	191.05557:112 353.08731:105 375.06943:164 523.10425:172 715.17096:3903 731.12762:49	26	934	30	959	1146	689	697	1335	1559	16	1862	1042	532	1653	1232	1726	14	995	6	873	486	2129	858	609	1802	1316	406	1164	1452	1151	1265	1276	1048	21	1414	46	1674	1510	1366	976	1292	1408	1268
6.273	453.012	HILIC-	[M-H]-	17.42	453.01763:8492 454.01223:2788 455.01175:1369 455.03411:624 455.07189:624 455.10593:416 455.12549:1040	100.93441:61 125.01912:53 167.03107:20 191.05550:257 218.97433:56 229.08754:58 243.06500:119 262.96396:240 273.07642:216 289.00342:9 306.99167:6 317.10999:22 343.11935:158 353.08347:8 361.13284:1100 391.01047:114 403.14447:411 415.00995:35	214	3580	539	4468	4778	5347	4254	4347	3243	2925	3910	4494	3820	4447	4734	4018	247	3808	345	2194	4695	3430	3891	4385	3725	4435	4413	3657	4391	3886	3620	4577	4430	174	3953	286	4065	3907	4372	3684	4138	4668	3931
7.631	628.09	HILIC-	[M-H]-	17.42	628.09515:4004 629.04907:894 629.10248:1612 630.10373:894	433.03338:164	4	1558	27	943	744	1573	937	1214	765	1458	965	1438	1161	721	938	893	4	639	26	1024	361	373	1274	447	533	63	781	612	634	549	856	599	328	22	515	25	664	433	501	325	536	302	144
6.272	525.088	HILIC-	[M-H]-	17.42	525.08575:5698 525.12413:2911 525.15666:845 525.22030:779 526.06016:335 526.08910:1569 526.12716:917 526.15162:1058 526.22621:447 526.27174:335 527.02551:742 527.05637:334 527.10303:3362 527.14096:1386 527.17852:446	99.00806:192 127.00183:140 151.03861:102 161.00766:143 165.01889:64 170.99331:175 175.02432:156 191.05543:377 231.01933:80 299.00567:73 323.09529:122 353.08955:106 513.16778:86	25	3224	45	3895	4823	5568	6055	5307	2633	3086	2570	3728	3576	3219	3893	2419	0	2908	69	2662	5066	2460	4562	4782	2965	2866	2411	2453	2360	2086	2405	2888	2284	0	3872	0	2381	1675	2227	2072	1503	1822	2013
8.809	662.101	HILIC-	[M-H]-	17.46	662.10111:2864 662.16603:125 662.18821:75 663.05504:625 663.10073:767 663.14201:292 663.16812:100 663.19545:126 663.29123:50 664.02098:100 664.04744:154 664.10649:483 664.20666:50	386.06501:92 540.05194:108 659.16699:86	29	555	20	369	388	176	229	338	469	368	1699	1112	346	371	339	511	16	536	21	217	467	692	330	471	356	442	481	487	507	380	371	635	596	26	561	16	537	520	456	294	744	309	497
6.995	779.012	HILIC-	[2M+FA-H]-	17.5	779.00924:5291 780.01266:2554 781.00641:1476 781.03271:590	266.01133:150 370.02276:553 763.03563:73	0	967	16	200	214	96	233	94	147	11	0	373	3538	1759	1236	1795	24	1163	64	17	307	211	430	118	148	72	1389	1201	867	1018	1599	1410	1299	33	886	0	196	112	157	225	172	383	129
8.066	361.098	HILIC-	[M-H]-	17.51	361.09704:4944 361.58695:107 361.91417:71 361.97884:107 361.99554:107 362.02188:225 362.10151:636 362.87342:289 363.02452:1240 363.06922:691 363.09841:193	75.00856:153 89.02477:94 99.00855:129 120.98939:5 129.01830:92 180.99187:23 195.05090:1449 242.98376:48 256.98380:3	10	2049	14	1113	1063	962	1103	2365	924	2075	3572	4016	2553	1742	2551	4830	13	3352	11	2920	2221	1705	3228	2273	1657	1122	1555	1946	2341	1989	1062	4852	1565	9	3506	17	3027	1810	1320	1480	1744	2536	1314
7.641	394.107	HILIC-	[M-H]-	17.51	394.11046:2410 394.76544:596 395.08653:1192 395.10734:894 395.68179:895 395.72173:596 395.87400:596 396.11180:1491	44.99826:722 59.01282:408 71.01292:349 83.04874:286 85.02879:6302 86.03122:354 87.00789:1323 93.03367:2856 96.01939:119 99.04350:376 109.02832:533 111.04383:996 113.02307:267 127.03900:3176 129.01729:223 137.02335:215 145.04910:328 155.03262:378 173.04465:2397 189.03856:129 190.46671:2155 190.89096:99 191.06416:143931 191.40847:210 191.78192:1701 192.05774:9025 192.25068:217 192.29167:231 192.422…	0	727	14	1151	862	1014	1090	1011	869	1590	662	854	1069	597	804	940	0	876	0	1590	1094	940	929	1404	734	263	1054	980	1791	914	821	1278	662	8	1206	5	1161	602	991	1331	912	903	657
6.282	829.24	HILIC-	[M-H]-	17.52	829.23995:5728 829.31284:769 830.07309:770 830.12542:513 830.24532:1962 830.32249:770 831.06243:1027 831.24814:1997 831.30941:513	191.05685:118 353.08638:122 449.18584:149 475.14277:143 641.15602:77 774.35352:73 803.18513:146 827.14000:64	0	1551	12	1397	1204	1357	1189	1382	1277	710	1805	1978	1306	1688	1813	2575	7	1824	0	850	1597	1588	1170	1026	1193	1250	1491	1586	2158	2286	1457	1390	1555	0	1303	0	1205	1485	1132	1308	1168	890	1415
6.203	358.131	HILIC-	[M-H]-	17.55	358.13090:3303 358.15022:566 358.17138:834 358.18805:566 358.20791:1150 358.24231:1269 358.26853:966 358.29014:340 358.30595:1884 358.32239:340 358.33824:3280 358.37422:794 358.41416:566 358.44073:923 358.48160:453 358.51340:1175 358.52979:965 358.56039:800 358.58990:567 358.60676:453 358.62935:567 358.65728:340 358.67824:832 358.69827:227 358.74118:642 358.77629:567 358.78921:567 358.80599:784 3…	44.99792:2221 59.01386:1170 71.01322:1022 83.04915:557 85.02935:20168 86.03248:858 87.00857:4733 93.03414:12561 94.03715:661 99.04340:901 109.02930:1108 111.04496:4786 127.03978:7743 133.02898:1794 135.04478:17355 136.04790:1583 137.02350:1585 145.05003:621 155.03397:2105 161.02451:17169 171.02954:1906 173.04576:25059 174.04829:2288 179.03506:20031 180.03818:1907 181.03981:567 190.46664:4745 191.…	0	172	2	160	435	248	165	232	395	100	469	368	294	516	403	388	8	450	12	287	192	646	473	193	211	544	530	202	461	256	297	166	446	0	658	17	832	354	366	356	294	120	353
1.588	498.111	HILIC-	[M-H]-	17.57	498.10873:4819 498.14726:514 498.18208:1385 498.22014:193 498.23852:290 498.27452:860 498.58384:193 498.97865:290 499.01192:570 499.04063:654 499.12695:54305 499.19480:16253 499.27919:290 500.00699:290 500.04607:483 500.12988:13493 500.19764:5320	96.95926:335 151.03985:137 179.03481:80 195.06094:80 246.99819:64 269.04099:64 287.09148:105 289.07530:89 301.03738:83 305.00414:73 331.04424:77 341.06655:89 368.99525:64 407.07859:176 419.12300:86 450.26466:155 465.11550:64 469.07842:80 484.10060:165 495.09678:77 497.09967:112	6	849	7	432	586	441	434	579	687	561	1084	517	741	742	765	772	8	813	35	464	837	1362	940	729	742	1155	594	530	750	977	664	520	1025	12	933	30	1241	977	1984	1151	1266	974	1059
7.561	902.202	HILIC-	[M-H]-	17.58	902.19894:4371 902.24751:1307 902.71472:196 903.06235:491 903.08291:294 903.11230:393 903.20435:1276 903.25218:1160 903.31189:196 903.33722:196 903.37310:196 904.06914:295 904.16573:294 904.21912:2565	210.00612:435 707.17834:147 883.09252:64 887.22197:136 899.24882:92	0	1119	1	551	758	893	991	722	857	410	842	953	610	974	1278	742	5	646	5	334	351	833	1017	896	655	267	1189	797	904	1165	690	645	810	0	891	6	1335	680	1023	586	514	1122	814
7.252	649.135	HILIC-	[M-H]-	17.6	649.13624:1442 649.17230:600 649.23187:467 649.29854:322 649.63436:241 649.69137:161 650.05782:322 650.09326:161 650.14241:907 650.17904:457 650.21945:446 650.28753:161 651.04530:541 651.07747:321 651.11581:542 651.16318:929 651.22573:402	191.05474:183 284.01786:64 353.08536:121 457.13593:80 513.09797:73 613.28415:64	8	978	78	530	537	682	454	715	559	1159	1340	749	1230	526	930	262	25	1026	42	286	637	933	997	621	653	691	457	482	587	750	769	560	741	44	846	44	576	1298	581	645	604	618	658
8.25	223.045	HILIC-	[M-H]-	17.61	223.04589:3908 224.04797:504 224.36543:652 224.99351:104 225.02027:239 225.06132:175144 225.10527:102	34.96988:207 44.99821:69821 45.34253:243 46.00113:545 47.00266:456 59.01356:696 71.01311:516 73.02922:309 75.00844:3691 78.95828:913 80.96413:1412 83.01250:338 85.02851:639 87.00807:6895 89.02361:578 93.03288:95 96.96854:323 98.02469:118 99.00849:587 101.02358:734 104.99566:72 111.00748:114 113.02211:199 115.00247:124 117.01730:822 122.97458:1194 125.02305:684 129.01855:353 135.02885:1672 141.018…	37	1616	130	509	684	897	659	880	933	3180	4295	4737	1535	1227	1761	2896	27	2030	28	4277	1203	1454	2445	1580	850	998	1790	1337	1449	1220	1359	2213	1459	24	2058	34	2241	1651	1403	990	1559	2245	1345
5.958	333.099	HILIC-	[M-H]-	17.62	333.09746:4361 334.10279:654 335.00524:819 335.03242:523 335.07502:523 335.10660:392 335.13390:262 335.16347:262	44.99761:52 75.00844:67 93.03322:28 96.95980:539 111.00421:89 119.04990:2360 124.00366:74 140.03503:85 143.03255:32 146.98615:24 147.00694:14 158.05978:268 161.00012:40 163.03906:1743 173.04253:18 184.02324:29 186.99809:29 191.05479:46 193.07137:83 201.05849:164 204.06520:85 217.05328:283 226.03416:105 238.01653:220 253.02724:65 270.02386:187 285.04819:33 319.08276:126	14	4923	26	8059	6028	3765	6013	4007	3743	3224	1296	4056	3125	2206	3644	1698	36	4994	93	2897	4577	3653	2826	7321	5098	2700	3476	4616	1216	4302	2310	4362	2912	17	4069	83	3290	2426	3895	3121	4170	2686	2033
5.746	281.103	HILIC-	[M-H]-	17.62	281.10323:2483 281.60360:459 282.02307:378 282.06224:785 282.10586:227 283.00463:691 283.06174:151	68.99497:118 81.03364:156 93.03357:339 97.02828:158 99.00354:134 104.99554:158 111.00522:140 116.99472:222 121.02853:192 125.02395:247 129.01612:168 135.04370:197 142.99150:123 152.99615:165 157.06603:147 161.02391:178 165.01798:190 171.00743:121 174.03183:140 178.99251:134 183.00867:112 188.99477:131 191.05604:200 193.01376:218 198.99872:77 204.98723:128 212.99316:73 215.06881:140 220.14364:105 …	8	1792	8	1985	647	1397	1178	643	2171	928	937	3739	1190	1490	2706	920	20	1295	17	629	1059	1204	652	978	1472	1130	2365	925	1903	3417	464	2004	902	16	1706	9	1130	705	1099	1072	912	1255	1367
7.762	636.101	HILIC-	[M-H]-	17.64	636.10102:2701 636.14429:567 636.16728:408 636.18178:518 636.20035:284 636.64302:142 636.99796:284 637.03239:576 637.06241:735 637.12327:1020 637.19835:376 637.60485:213 638.04242:213 638.11695:721	125.02305:108 191.05557:185 289.07112:115 321.07989:102 353.08306:77 421.07324:77 556.15292:64 577.13071:64 636.10610:64	14	891	51	206	371	186	62	50	336	210	2184	1274	393	1000	1756	1628	31	972	33	0	135	420	152	145	255	285	1420	1792	976	1290	717	1267	2041	40	957	30	271	492	281	206	167	161	404
1.911	686.082	HILIC-	[M-H]-	17.65	686.08179:4219 686.15858:1404 686.25400:616 686.31804:398 686.36056:648 686.45149:319 687.00109:159 687.02332:398 687.04662:397 687.09477:1065 687.16999:1841 687.23376:1259 687.27497:397 687.31980:532 687.37325:2299 687.40552:159 687.41742:159 687.46183:468 688.04709:239 688.10183:3034 688.17113:1453	191.05339:134 289.07363:118 353.08783:64 399.18441:395 606.12396:64 678.22371:121 680.23503:92 682.24510:99 686.08513:86	0	478	55	140	112	42	121	142	196	211	1505	512	194	767	558	745	0	394	40	104	173	177	163	14	122	71	440	617	116	540	418	343	878	70	383	53	248	118	165	189	131	189	263
1.613	485.111	HILIC-	[M-H]-	17.71	485.11052:9822 485.17701:720 485.21411:403 485.24226:323 485.27580:450 486.04076:403 486.11654:2549 486.17982:623 486.19384:161 486.22481:161 486.24184:161 486.27844:323 487.02653:799 487.07132:615 487.11508:862 487.16673:322 487.20078:448	92.99369:115 137.02183:96 181.04911:92 211.00848:92 250.99491:77 269.01856:73 282.99639:64 287.09243:83 297.08136:70 307.00010:64 313.00632:64 320.99323:64 330.99474:64 341.06625:102 351.20456:80 375.14310:146 405.15112:64 432.16930:96 475.15378:108 485.11367:290	17	3900	30	1586	2913	736	876	4029	1262	1819	8721	4482	5848	5121	3242	5339	27	3394	50	151	2793	2492	3664	1343	1358	4362	3518	4170	2827	5642	7099	3912	3075	36	3419	37	1014	1399	849	2778	1705	979	1195
7.291	215.056	HILIC-	[M-H]-	17.73	215.05544:2796 216.05134:5099 216.08263:181 217.01299:615 217.03313:1204 217.05061:866 217.07099:324 217.08567:182 217.10305:183	57.03437:736 59.01394:28558 59.74939:99 60.01715:608 71.01361:11538 73.02910:1406 75.00737:269 79.95658:181 81.03412:127 83.01349:1630 85.02896:585 89.02403:12039 90.98539:107 92.99536:213 95.01308:1027 98.02456:299 99.00674:171 101.02371:8262 105.03733:409 113.02416:2553 115.00294:117 119.03455:4269 123.00940:84 125.02288:129 133.04991:648 168.00937:63 170.04521:115 175.06213:86 182.99023:68	46	1776	103	3470	1733	1881	1965	2223	1978	1896	1682	1262	1516	971	1860	1506	89	2015	83	1329	2871	3008	1870	2733	1340	2317	1172	730	1130	1799	1430	1232	1603	41	1742	110	2026	2300	2089	1562	1171	2348	1812
5.965	341.087	HILIC-	[M-H]-	17.74	341.08596:5169 342.02745:231 342.09027:890 342.12355:154 342.97965:308 343.01529:791 343.03734:446 343.10047:1449 343.13651:385	44.99825:108 85.03037:99 93.03360:108 108.02123:124 118.99302:92 127.03849:96 134.03611:231 153.01613:131 161.02493:112 173.01932:143 175.01943:104 176.99541:125 179.03536:155 191.05498:1332 193.04986:262 199.00004:131 205.00367:73 210.99643:73 214.99562:80 224.99648:89 233.00458:83 239.01222:89 299.07899:285	33	2734	103	932	1332	1211	709	1731	733	870	3540	3648	1140	2305	5506	2674	29	2138	72	738	1517	1450	1459	1098	941	1152	4765	2289	2622	4107	2148	2521	5833	40	2932	89	1938	1362	1734	1135	1184	2117	1374
4.025	499.171	HILIC-	[M-H]-	17.76	499.16495:1379 499.19259:689 499.24994:243 499.30672:97 499.98073:146 500.00063:253 500.02945:263 500.07208:392 500.13163:428 500.16598:439 500.19483:260 500.25020:97 501.02633:1007 501.07029:793 501.11482:271 501.13388:374 501.18057:459 501.23375:317 501.26945:658	61.98686:128 103.00244:143 152.99758:77 179.03431:89 240.99726:64 279.23612:128 285.16720:64 301.03637:255 331.17800:105 365.02089:77 377.00152:64 463.21666:290	11	1101	55	214	109	224	113	82	66	112	1361	962	2193	1822	138	2116	40	866	21	134	120	70	135	208	114	82	1046	1404	389	1371	1880	1257	980	36	972	39	131	119	115	120	123	78	93
1.613	553.207	HILIC-	[M-H]-	17.76	553.20602:4943 553.24073:515 553.30189:414 554.03347:518 554.11998:311 554.15377:414 554.17912:414 554.20598:2373 554.29363:311 554.99060:517 555.03010:1532 555.08405:517 555.11294:207 555.14501:413 555.18158:515 555.21965:4723 555.28585:310 555.30047:414	177.01781:273 217.01384:25 383.18607:77 397.20099:118 419.11325:1149 437.12155:164 477.19110:61 503.33856:1003 529.15271:206 547.16162:217	8	2347	20	2337	1349	2810	2198	2022	1844	2120	2437	1827	971	3914	1588	3130	20	2104	28	1408	1980	2431	1434	1922	2488	1850	1742	1667	2519	2929	2030	1835	1177	12	2313	23	2902	2502	2368	1753	2867	2925	2004
6.976	245.042	HILIC-	[M-H]-	17.77	245.04292:4694 245.07777:4105 246.05787:712 246.08076:395 246.92626:195 247.00052:323 247.04305:2215 247.08143:448	34.96917:5346 41.00310:3752 43.01883:3862 44.99801:14023 58.00555:1693 59.01364:78246 59.46984:226 59.57453:145 59.65283:155 60.01646:1662 61.98778:2117 66.99784:224 69.03377:180 71.01337:50602 71.54538:106 72.01640:1391 73.02879:756 74.02409:1145 82.02909:635 83.04884:151 85.02885:5090 87.00640:842 88.01489:92 89.02391:33170 89.91677:81 90.02717:941 91.02759:226 95.01278:1634 96.04456:1305 98.02…	22	1775	85	2712	1611	4018	3418	3149	3040	3144	1715	1606	1023	1503	2132	813	30	1583	40	350	2166	2047	1770	3326	2403	1867	1404	1890	1396	1339	886	2390	1904	33	1688	125	2344	1644	2467	2392	2342	1936	1981
8.352	348.07	HILIC-	[M-H]-	17.79	348.06963:1817 348.09742:466 348.13944:199 348.84487:150 348.98270:249 349.01005:512 349.03874:1359 349.07410:633 349.11193:100 349.15971:150 349.99681:100 350.01451:149 350.02415:199 350.04241:249 350.07154:359 350.10601:354 350.12636:199 350.13740:100	59.01297:554 71.01259:280 85.02790:176 87.00834:158 93.03368:6 96.96858:334 101.02416:553 111.00777:178 113.02369:340 119.03402:654 128.03552:89 133.08513:128 137.02296:382 155.03421:415 173.04498:4531 179.03467:42 188.05533:61 191.05605:836 202.03638:85 211.00015:138 259.02390:111 266.09024:47 268.05136:97 295.06094:56 312.04092:178 341.10989:222	13	606	9	387	830	638	625	539	265	1038	775	590	889	477	610	694	10	707	12	1232	451	575	1034	768	238	282	476	547	458	360	476	753	603	3	612	14	673	380	449	235	445	786	351
8.848	147.03	HILIC-	[M-H]-	17.8	147.02998:2690 147.06592:234 148.03260:469 149.00801:451 149.04540:646	44.99843:51717 45.19458:147 45.31661:153 45.43070:96 45.55298:112 45.66775:83 45.69175:86 46.00155:384 46.10458:64 47.00201:184 59.01316:152 71.01330:496 78.95914:455 87.00874:208 96.95951:216 115.00396:202	119	1664	62	2019	1692	1980	1552	1659	1768	2479	1956	2914	1275	1824	2090	1210	124	1791	76	2864	1847	2058	1216	1313	1935	1625	1230	2191	1600	1528	1303	2190	1557	84	1600	108	1652	1646	1289	1785	1404	1256	1312
8.145	359.039	HILIC-	[M-H]-	17.8	359.03903:9156 359.10963:473 360.00179:479 360.04040:1591 360.07284:116 360.10482:146 360.87655:88 360.99465:1196 361.03379:3167 361.06469:342 361.09673:1160	78.95835:1433 89.02355:317 96.96886:300 101.02383:132 129.01897:27 134.04659:173 149.04588:202 156.98929:14 171.00543:1082 188.99594:40 195.05089:131 211.00008:69 216.98988:30 219.00665:2 224.99855:45 229.01256:6 233.00076:19 241.00851:83 257.03998:3 269.00671:5 271.03891:26 287.01920:89 297.03577:45 315.02542:117 341.02457:59	112	4144	129	3548	3619	5214	4295	4574	3278	6593	4823	4782	5082	2823	3224	3884	58	3446	0	4392	4285	2350	4090	3558	2332	2421	2416	2690	2771	2408	2986	3489	2237	77	2928	66	2585	2476	3000	2969	2050	2791	2277
3.872	223.045	HILIC-	[M-H]-	17.81	223.04504:3014 223.99970:129 224.04959:447 224.76217:2654 224.97711:172 224.99824:308 225.01546:172 225.03670:86 225.04762:172 225.06087:172	44.99782:353 59.01355:233 72.00833:304 78.91786:498 83.01276:170 92.99453:254 96.95901:473 99.00697:208 105.01749:232 113.00153:134 116.99529:164 119.04944:134 125.00054:135 129.01804:130 132.98973:105 135.00800:102 140.99679:123 144.02912:219 153.01165:138 161.00147:64 167.01121:105 175.00072:102 194.99001:70 212.99691:80 222.76461:692	20	1126	20	1008	818	708	1039	1493	186	1118	1102	1475	1064	1406	256	1286	23	1152	16	1191	697	1098	1017	978	696	847	940	1725	234	922	1768	1302	1415	13	1102	34	1034	922	831	726	828	1083	662
5.098	192.059	HILIC-	[M-H]-	17.82	192.05930:4311 192.98950:292 193.00949:92 193.02217:138 193.05796:183 193.08706:183	44.99754:188 59.01417:115 70.99271:140 85.02807:151 92.99473:206 104.99592:108 116.99408:119 120.99214:118	16	486	35	310	407	281	284	421	302	220	510	468	291	559	457	530	58	620	46	395	312	495	495	333	418	1380	460	504	632	544	875	484	355	55	495	42	587	612	525	542	651	572	457
6.292	505.097	HILIC-	[M-H]-	17.84	505.09680:5139 505.15900:657 505.26495:1155 506.07137:329 506.10075:1414 506.14230:493 506.26662:822 507.01094:1427 507.04086:329 507.10687:879 507.14613:493 507.16597:493 507.20239:493	120.01128:187 147.02955:175 173.04478:64 191.05610:189 271.02136:99 286.04093:86 289.06769:86 300.02654:211 333.09737:70 459.15072:77 495.12737:99 502.20169:64 505.09679:117	24	2601	14	1985	2381	2088	2281	2442	1797	1237	2376	3146	638	3553	3692	2293	29	2647	27	2462	2588	1789	2198	1653	2146	2490	3189	2828	2453	3084	1925	2595	2353	10	3490	114	3609	2653	2128	2073	2406	2603	2853
4.671	514.104	HILIC-	[M-H]-	17.85	514.11085:1446 514.15294:128 514.17595:193 514.24052:128 514.26945:257 514.33294:129 514.50810:565 514.54046:128 514.55745:128 514.68263:193 514.70560:129 514.99564:193 515.05201:237 515.11942:459850 515.20021:189 515.50790:257 515.61567:129 515.70975:129 515.76716:129 515.89634:128 515.91229:128 516.01701:193 516.05649:126 516.12179:115218	71.01312:10 112.98499:286 135.04520:303 155.03577:511 161.02345:990 173.04533:5908 179.03508:2132 180.03838:464 246.04901:23 293.08881:159 335.07736:1819 407.09808:58	20	888	30	459	795	462	589	788	249	423	1276	666	393	770	440	869	2	715	16	250	744	928	1588	583	687	965	666	601	425	643	1419	532	573	21	845	24	1002	859	765	852	807	918	901
8.531	565.108	HILIC-	[M-H]-	17.88	565.10766:3421 565.15296:400 565.20110:234 565.22890:119 566.02018:79 566.03810:198 566.06856:222 566.11496:879 566.16898:198 566.21939:119 567.02996:475 567.10355:854 567.21113:212	203.01888:187 273.01479:64 353.08009:64 419.05122:64 565.10576:133	27	1289	47	871	1063	938	924	921	824	922	1128	1264	818	995	1115	1495	15	1106	25	2783	1093	1433	732	814	732	970	799	1081	986	1075	892	981	856	36	989	10	1066	973	916	1348	1136	1092	966
1.405	215.072	HILIC-	[M-H]-	17.89	215.07009:3302 215.12816:158 215.16509:126 216.07306:444 216.99152:239 217.01155:273 217.03481:126 217.04869:333 217.08450:313 217.10446:126	39.00470:61 57.03408:42 63.96180:136 68.99390:19 80.96413:551 92.05066:432 104.99446:269 108.99036:63 121.02807:264 128.04961:6877 130.06522:6680 132.98949:99 137.00301:105 142.99277:170 149.02042:122 158.06007:17174 161.05975:53 162.99609:29 164.99648:123 171.10098:80 172.05029:396 174.05582:11425 175.05835:1492 176.05931:232 195.00771:36 200.04752:408 207.10130:165 215.07057:344	0	1154	4	1678	1096	1745	1755	1240	1191	1479	1496	1377	2135	1315	1508	1851	0	1335	0	1596	2261	1094	2084	2016	1567	1218	724	564	1167	813	850	1915	701	0	1343	18	1092	720	1242	798	699	941	847
7.556	573.073	HILIC-	[M-H]-	17.89	573.07504:4400 573.14610:1859 573.22856:195 574.01565:195 574.07500:752 574.11005:578 574.14579:702 574.19232:195 575.02042:676 575.05644:623 575.11489:1355 575.16041:636	125.02364:64 191.05392:171 253.06919:96 331.04584:77 373.11298:115 415.12554:77 493.11891:200	51	1394	0	1500	916	1050	936	2249	786	231	1182	632	0	1142	692	1108	93	1469	0	230	435	2496	1250	660	1558	1368	1412	1391	1363	1592	933	621	1253	61	1233	0	2005	1799	2110	1499	1587	1522	1661
6.936	312.104	HILIC-	[M-H]-	17.9	312.10369:3516 312.17127:67 312.18368:135 312.20601:67 312.99282:168 313.02701:413 313.09183:430 313.11311:976 313.14721:67 313.26030:67 313.72251:101 314.02850:67 314.05073:135 314.06619:67 314.09051:177 314.12469:178	68.99787:21 85.02869:11 101.02397:104 119.04949:35 126.01855:157 128.03506:9836 129.03838:859 130.03790:197 135.04472:129 140.99632:126 145.01334:162 159.00455:52 164.07230:73 172.06226:46 175.06100:25 179.05562:85 183.00780:134 191.05600:477 198.99565:87 211.07249:51 239.02798:54 271.05829:28	0	480	0	393	317	806	760	514	260	645	755	260	460	578	577	913	0	418	1	351	410	440	750	555	288	370	412	406	948	468	532	336	421	10	537	11	1234	788	478	612	560	598	538
2.474	433.113	HILIC-	[M-H]-	17.9	433.11285:10089 433.16362:1332 433.20606:2613 433.27589:111 433.72035:111 434.01593:221 434.03227:276 434.05209:397 434.07609:220 434.11487:2332 434.16363:741 434.20255:12003 434.25594:165 435.02568:815 435.09080:437 435.12391:1090 435.16609:275 435.20556:2032	61.98775:300 161.02348:286 195.06546:283 221.04345:96 252.09386:83 272.99571:112 288.98713:64 323.07753:83 331.11713:83 357.08289:86 391.13902:86	11	3839	35	2275	2255	1705	2064	1904	1981	1065	3103	2081	2657	4016	2190	3846	37	3926	46	845	1666	4094	3542	1816	2711	3841	2723	2542	3339	3901	5716	1356	2590	40	3818	6	4412	9057	3719	4073	4777	3924	5964
1.581	545.143	HILIC-	[M-H]-	17.93	545.14591:2244 545.20973:282 545.24066:216 545.27362:227 545.30198:216 545.32015:87 545.33878:87 545.42859:87 545.45238:300 545.94182:87 545.97135:87 545.99117:130 546.06601:456 546.14731:853 546.18976:173 546.21778:173 546.24996:130 546.27185:173 546.28807:87 546.30612:87 546.95792:86 547.03774:975 547.16088:29010 547.23359:284	189.01903:99 217.01432:166 307.15789:86 327.05110:155 341.05973:112 388.99570:86 419.11286:292 449.09182:64 529.15004:127	17	984	43	1713	1189	2017	1875	1336	1141	2048	1005	1287	1393	655	1275	985	28	1041	13	1577	2091	1004	1470	1906	1368	1447	985	697	828	1229	627	1076	752	33	1124	16	1405	1147	1197	1049	1087	1165	904
7.241	411.091	HILIC-	[M-H]-	17.94	411.09148:9607 411.16253:1268 411.22000:164 411.59141:219 412.03621:164 412.09275:8824 412.13989:890 412.59308:2346 413.02216:1002 413.07259:1194 413.09752:2083 413.14675:488 413.17885:730 413.19866:164	44.99689:80 72.99093:73 93.03405:154 118.04984:143 129.01992:128 144.02855:77 161.02417:105 173.04480:201 179.03277:162 181.07089:169 191.05569:644 212.05150:64 219.02998:193 233.06332:114 259.02432:737 271.02392:360 283.02282:89 285.03993:105 298.01063:108 301.03505:2070 313.03449:196 331.04495:1903 339.07354:140 352.08264:118 403.06598:203	20	2792	22	2622	1892	3158	4224	2567	2684	3522	2689	1824	3504	2686	1486	3349	5	2225	35	1748	2167	4113	4808	3170	2671	2769	1276	1132	2587	2784	2832	2022	1534	15	3264	27	4266	4482	4241	1822	2721	4291	2658
7.271	507.079	HILIC-	[M-H]-	17.95	507.07897:7673 507.11923:658 507.14060:659 507.16528:541 507.20426:280 507.26071:280 508.01692:280 508.03393:279 508.08032:2543 508.14760:466 509.02745:772 509.08295:2702 509.12584:2665	85.02765:124 115.00270:115 152.98551:281 173.04490:173 191.05558:393 291.08788:64 301.03780:64 325.18441:64 353.08654:151 373.10167:89	0	3716	147	2828	3541	1552	2317	2575	3693	1103	1909	2684	1833	2092	3023	1913	154	2816	54	1249	1914	3499	1472	2062	3340	3475	3206	3295	2098	1844	1757	2495	3280	37	2730	88	2036	2360	2000	3695	3430	1999	2254
2.378	244.083	HILIC-	[M-H]-	17.98	244.08258:4487 244.13174:139 244.98636:209 245.00505:209 245.02011:279 245.04101:376 245.06734:278 245.08495:411 245.10265:1305 246.01788:209 246.11178:139	44.99789:128 79.95722:254 85.02933:39 99.00649:21 102.99938:60 111.00658:9 116.07044:267 121.02735:33 125.10162:57 131.06096:1078 139.03854:18 142.99216:78 147.05577:1069 151.00117:100 156.98953:53 161.00052:2 164.99615:13 167.03593:7 171.10158:541 173.07188:912 177.01801:44 187.00073:30 211.01772:557 217.10872:163	0	560	0	442	685	584	426	400	455	506	856	2375	332	602	1268	604	110	772	137	278	921	792	1320	660	923	653	1248	1160	637	802	589	1161	963	78	832	65	704	1113	641	1532	1375	678	924
7.41	480.065	HILIC-	[M-H]-	17.98	480.06361:2035 480.10594:360 480.17430:544 480.21721:179 480.62469:239 480.67637:1161 480.98934:298 481.02963:1120 481.06856:765 481.09477:405 481.11364:298 481.12987:239 481.16357:179 481.18966:299 481.23545:179 482.00388:120 482.03854:299 482.08439:239 482.13613:179	133.01340:506 146.06003:137 174.05548:350 190.04989:433 218.04611:762 259.01262:64 268.99884:64 298.00353:77 311.03255:64 344.99660:77 374.97330:73 398.10949:64 433.07585:77 478.06818:108	34	1142	35	378	453	463	607	304	466	552	1013	1740	846	1207	2134	2056	29	1209	32	526	393	720	727	544	514	548	1713	1422	1202	1584	1290	896	1099	65	1008	36	515	793	701	777	570	377	598
2.805	589.189	HILIC-	[M-H]-	17.99	589.18936:9076 589.28542:306 589.35683:92 590.01521:183 590.04205:256 590.09684:419 590.19237:3239 590.26490:137 590.29189:183 591.03725:1066 591.06807:1655 591.10378:480 591.16687:1054 591.19612:1464	137.02366:106 301.03461:385 331.04378:259 387.14329:105 413.10599:134 549.15795:80 587.17511:447	18	4545	36	3364	1107	2432	4378	614	3992	623	808	332	128	1092	2399	737	24	4592	37	647	882	7780	1188	4240	4165	6758	2953	1374	2811	2855	1290	1394	2116	14	4636	27	7777	8595	8679	5610	6860	10034	7758
6.273	653.165	HILIC-	[M-H]-	18	653.16530:3388 654.10889:532 654.17548:2209 654.26088:532 655.03885:798 655.15033:50930 655.21861:529	191.05476:257 285.03796:132 301.04016:28 311.07571:124 429.08224:89 563.21936:66 609.14771:3177	19	2656	0	879	1731	1744	1584	1164	1098	786	1614	2088	622	1566	2525	1537	8	1742	11	810	1659	2534	1332	1419	1172	1491	2651	1759	2340	2677	1648	1388	2512	16	2161	14	1579	2711	1580	1108	1564	1453	4133
6.123	570.073	HILIC-	[M-H]-	18.01	570.07294:5742 570.13510:1581 570.17461:179 570.22417:686 570.97720:180 571.04142:725 571.13624:1110 571.16112:974 571.23371:450 571.28284:544 572.02039:270 572.07466:360 572.11205:270 572.13358:360 572.16883:484	149.04443:105 161.04535:77 191.05614:162 221.06894:64 289.07231:64 321.13445:80 353.08775:83 371.14981:77 519.24816:102 559.27825:89 563.14022:70	0	599	36	219	82	59	173	438	170	110	807	509	502	469	484	636	40	450	24	107	134	136	553	152	360	97	325	412	461	306	508	336	678	0	298	20	574	142	187	421	206	597	157
6.223	760.099	HILIC-	[M-H]-	18.06	760.09868:3697 761.09980:2439 761.21727:894 762.11183:1193 762.14983:596	353.08844:170 421.07942:553 598.07210:73 760.09913:83	48	1911	0	1259	1069	431	516	1411	1157	121	955	324	289	814	394	1364	45	852	92	338	290	1078	365	244	806	606	908	388	262	480	466	421	421	38	646	30	764	899	668	556	642	874	555
1.571	743.208	HILIC-	[2M-H]-	18.07	743.20005:1291 743.31233:5650 743.36455:176 743.39445:177 743.42341:236 743.47071:177 743.48632:118 744.05802:885 744.11656:294 744.15686:236 744.20327:509 744.24912:176 744.27740:780 744.30542:739 744.39609:118 745.04911:1688 745.17464:177 745.20317:551 745.24957:728	307.15611:73 395.18745:335 437.09187:105 634.27610:64 735.02590:64	9	992	33	762	1044	314	531	575	701	181	588	441	187	818	290	467	29	1058	104	232	941	906	685	610	722	1138	439	277	1076	887	675	368	449	12	919	8	1113	1336	976	1314	1294	845	1005
1.598	379.211	HILIC-	[M+FA-H]-	18.11	379.21225:4106 380.02469:403 380.05207:403 380.07534:403 380.21064:1008 381.00240:1465 381.05975:805 381.10366:1432 381.14987:604 381.17681:1326 381.22707:1529	44.99778:143 96.95901:222 112.98350:105 123.04434:99 135.04510:89 151.03840:118 165.01850:147 171.00683:77 175.03953:121 185.00214:86 189.01602:73 194.98607:83 205.05288:80 213.05363:73 216.98598:77 219.02939:147 228.98710:77 236.99486:89 241.05342:116 245.08088:105 248.99566:124 256.07206:112 259.06266:118 261.14894:96 271.09628:175 277.18048:105 285.03966:346 287.05410:201 289.07041:77 301.1803…	16	1268	55	1021	2168	1114	1234	2089	1017	1712	852	1249	947	882	1021	1132	26	1484	16	903	2451	1401	2136	1367	1066	1815	1027	1273	1109	1451	953	1238	1654	50	1565	36	1193	1340	1400	2017	2490	958	1307
8.709	261.037	HILIC-	[M-H]-	18.12	261.03721:6132 261.08816:99 262.00290:75 262.04101:382 262.96739:50 262.99556:308 263.01465:353 263.03859:262 263.12732:50	44.99781:200 71.01247:108 78.95853:2147 85.02842:138 94.99395:143 96.96882:1745 99.00528:80 104.99451:140 111.00477:115 116.99501:118 128.03380:174 132.98924:118 138.97906:191 142.06423:96 145.01023:70 148.98654:92 154.99188:115 158.98741:102 161.02205:92 170.98643:118 176.99432:115 181.00855:144 186.99842:118 191.05567:150 199.00022:134 202.99163:140 210.99891:86 220.14649:121 224.99649:99 241.0…	35	558	45	456	660	437	550	611	484	640	1036	3259	540	921	1435	683	26	764	30	1271	59	528	476	575	212	142	184	151	519	543	52	754	214	27	523	62	288	92	245	54	173	26	246
6.995	792.107	HILIC-	[M-H2O-H]-	18.12	792.10717:4179 793.11220:852 793.15373:426 794.11468:639	370.02273:291 641.15302:89 764.04597:96	42	1050	40	270	190	257	418	317	280	51	112	328	620	868	797	1078	18	663	31	17	244	227	443	268	274	266	640	604	779	871	1139	639	778	20	685	15	431	403	391	275	322	570	329
6.301	468.161	HILIC-	[M-H]-	18.12	468.15771:2707 468.20315:213 469.02806:746 469.09126:533 469.13394:811 469.15855:762 469.23921:555 470.03739:534 470.10035:320 470.15130:320 470.24294:214	110.97522:121 161.02564:99 191.05685:273 211.01816:80 234.99685:64 248.99311:64 273.07700:105 293.10388:86 387.20017:126 460.08812:99 467.15611:112	14	1281	15	2808	1371	1738	2013	955	2109	907	698	3025	747	835	2258	1835	13	1531	29	861	1966	1792	1058	2097	2406	1883	1268	811	931	1244	309	1286	802	24	1202	17	1054	1112	1459	1511	1536	711	1253
5.887	541.097	HILIC-	[M-H]-	18.13	541.09659:6520 541.14464:121 541.17220:164 541.18856:164 541.22796:214 541.25979:395 541.27293:205 541.31048:82 541.51962:82 541.99381:205 542.03961:314 542.10083:1676 542.15021:163 542.19068:205 542.21538:123 542.26691:205 543.02772:1255 543.10505:732 543.14028:204 543.19326:910	96.95803:67 191.05492:134 285.03976:64 289.06871:73 301.03483:161 324.99495:64 331.04686:110 339.05042:96 375.06619:89 449.27283:77 491.28546:86 529.23198:112 537.09542:64	197	5555	397	7327	1419	4978	5726	1124	5886	1368	2588	2009	836	2080	2504	2765	363	4450	515	5602	1156	6558	1775	3986	4589	5925	1689	2054	3688	2528	1967	1559	2681	363	3280	467	7041	6650	5081	3778	5182	4693	5773
1.554	403.139	HILIC-	[M-H]-	18.13	403.14057:2436 403.19468:633 403.25005:153 403.27157:564 403.85151:102 403.90749:204 403.93294:153 403.95877:255 404.04473:1073 404.10730:300 404.14183:477 404.17500:254 404.19887:504 404.95300:102 405.01778:1650 405.05269:3009 405.09187:855 405.11929:786 405.15859:9963 405.19922:1820 405.22673:284 405.24981:102	79.95672:174 96.95986:2192 116.92866:36 146.06326:11 161.02303:30 191.03140:68 201.11346:62 219.98891:12 227.12973:18 228.01408:13 231.00394:63 235.00162:20 241.05174:90 259.02423:37 281.00586:30 287.09448:9 307.19406:46 325.06912:26 327.21750:140 351.05124:20 367.03860:24 395.19077:5479 396.19342:1482 397.20343:17 398.20935:87 399.21811:158 403.14362:44	12	1401	38	1346	1314	888	861	1257	782	1113	1500	1180	802	1441	885	1077	25	1589	42	888	1231	1329	1131	1152	1249	1547	1096	1210	1034	1319	1166	1141	956	40	1290	70	1613	1157	1083	1360	2194	948	1265
5.748	519.17	HILIC-	[M+FA-H]-	18.14	519.17043:5861 519.24082:249 519.26346:249 519.28551:187 519.32506:311 520.01327:187 520.04302:351 520.07630:125 520.11716:249 520.17321:1844 520.24048:125 521.03567:1269 521.07799:337 521.09196:706 521.13307:440 521.17804:1011 521.21996:186 521.23797:311 521.26004:311	101.02462:89 149.04457:143 191.05658:551 289.07231:73 301.03402:86 325.00764:64 335.07716:105 345.01509:77 353.08855:592 365.00606:73	0	1136	0	416	234	245	363	384	440	300	1063	4395	702	997	3950	892	21	1048	8	126	511	927	398	308	414	497	3404	382	1225	4113	559	1177	2993	8	1321	0	1009	654	461	647	206	636	493
4.684	737.145	HILIC-	[M-H]-	18.15	737.15202:1911 737.20761:587 737.27654:103 737.33637:103 737.41319:103 738.00408:69 738.05655:279 738.10785:137 738.15338:915 738.20662:602 738.24702:69 738.59217:69 739.05097:669 739.09723:566 739.16426:3692 739.24411:578	367.10283:115	11	896	27	602	762	401	536	696	501	306	501	704	341	758	742	652	33	1420	29	2109	491	695	538	634	749	739	687	804	851	655	707	662	738	11	768	23	950	981	805	842	1046	500	797
7.746	973.206	HILIC-	[M-H]-	18.15	973.20109:7079 973.27504:184 974.06487:277 974.12302:185 974.20574:1472 975.03882:277 975.06923:369 975.13584:277 975.20950:935 975.27746:277	931.22769:77	8	2838	14	4532	2483	2541	2256	1609	3527	577	1776	1884	989	1501	2152	3378	8	2601	0	2242	1730	3086	2888	3016	4150	1923	1829	2543	1631	3376	2324	2949	2848	5	2658	0	2761	2820	2502	2467	2487	2962	2476
8.213	531.05	HILIC-	[M-H]-	18.17	531.04924:6102 531.11853:4944 531.25982:101 531.63955:101 532.05485:1273 532.12315:978 532.23181:67 532.64294:101 532.99663:241 533.05049:679 533.12756:498	75.00838:48 113.02327:187 191.05525:730 250.06377:35 262.05371:104 267.07236:3843 323.02881:453 341.10583:78	0	1602	0	1325	815	1718	2430	1530	1211	1441	2199	1108	1225	1547	1550	1487	0	1552	0	342	1999	1559	2129	3072	1327	1102	1342	1142	1727	1041	828	3231	637	101	1294	100	1740	919	1546	861	860	1003	1074
1.754	597.055	HILIC-	[M-H]-	18.17	597.05509:6897 597.12739:188 597.15829:128 597.20084:336 597.26953:10252 597.99814:128 598.05703:1811 598.11934:128 598.20397:128 598.27312:4233 598.33099:64 599.05082:1033 599.11763:283	179.03516:84 210.02234:304 254.01154:1518 301.10794:14 381.13321:28 523.19824:46	0	3154	0	1975	2328	1729	2196	3218	653	1113	1961	1654	1482	3835	1095	2786	0	2861	0	2385	2561	939	2812	2011	2073	1582	2522	1626	1129	1244	3541	2498	1265	0	3040	0	2847	1709	2673	1959	1773	2338	810
3.359	477.097	HILIC-	[M-2H]-	18.19	477.09667:3781 477.18329:172 477.20032:234 477.22709:302 477.24883:129 477.26623:215 477.63497:215 478.00176:172 478.02316:274 478.03827:215 478.04656:129 478.09721:1290 478.13216:261 478.17271:225 478.21485:215 478.24149:256 478.87289:215 479.02728:1208 479.08776:798 479.11646:1929 479.14742:763	96.96294:83 135.00723:92 153.01808:99 163.03997:92 212.99608:64 231.06862:89 243.06500:77 268.07915:64 272.99778:89 323.07402:89 339.07159:77 397.13764:86 477.09761:155	36	2122	3	2092	2292	2506	2552	1684	343	2973	285	211	275	278	216	227	17	1687	0	240	2970	236	3597	1553	1693	3070	512	422	252	336	264	286	383	24	1545	75	3264	2923	3180	3446	2075	3645	262
6.123	525.089	HILIC-	[M-H]-	18.2	525.08888:6786 525.15942:543 525.21650:1062 525.25225:891 525.30794:218 525.75737:326 526.01646:326 526.09134:2258 526.12339:1702 526.21691:435 527.00493:543 527.03487:707 527.11393:4824 527.15582:433 527.19540:434	109.02953:126 125.02322:112 137.02285:64 161.00568:105 170.99526:228 191.05527:494 203.06830:96 205.04943:96 245.08147:99 289.06984:193 301.03104:86 331.04565:102 341.06093:80 353.08641:244 408.07587:92 481.22678:148	0	4186	70	2894	4298	1736	1580	2640	3285	681	4025	2390	1367	4040	4185	3685	0	4189	69	1416	1403	4641	3211	1954	3012	3038	3208	4119	3731	2434	4641	2572	2876	48	3982	0	3071	2800	3622	4522	2839	2774	3977
5.958	618.175	HILIC-	[M-H]-	18.2	618.17392:4183 618.67719:2073 619.01836:669 619.04218:728 619.07937:535 619.11058:535 619.16718:1702 619.23314:268 619.67602:402 620.04393:402 620.11005:8570 620.16859:1769	129.01831:1140 161.04367:92 191.01791:1600 289.06982:30 300.08063:85 331.04449:150 341.13605:150 421.07626:622 457.13162:117 481.15695:141 503.32056:104 561.32568:241	0	1160	13	972	828	1066	802	864	812	388	418	569	117	648	981	708	9	1362	0	479	666	1159	531	753	1439	1823	1246	1102	1194	946	319	1133	1023	9	1124	0	1363	1929	1982	1683	2072	1246	2074
1.891	591.118	HILIC-	[M-H]-	18.22	591.11902:5318 591.17373:855 591.20998:502 591.22936:251 592.05304:377 592.11873:2005 592.17993:377 592.28733:696 592.31486:377 593.00387:377 593.03953:743 593.06565:377 593.12031:1151 593.16012:963 593.18896:628 593.21250:812	139.00576:213 341.06438:135 451.10420:108 587.17873:86	17	855	54	349	700	253	92	591	320	415	1096	455	119	623	534	614	49	706	20	137	340	577	370	298	595	1102	710	728	343	341	537	469	1486	28	706	15	752	2703	684	436	773	462	2380
6.21	526.09	HILIC-	[M-H2O-H]-	18.25	526.09004:2305 526.12570:2074 526.15563:1330 526.22380:378 527.02725:944 527.10690:2237 527.23248:1140 528.10545:1083 528.14407:567 528.17134:567	99.00815:169 127.02521:220 161.00792:166 170.99257:274 191.05574:352 247.01764:64 305.00853:64 322.99056:64 353.08833:130 515.11636:83	14	1360	31	1673	1808	1926	1729	1521	1063	1293	712	1237	1396	1071	1197	904	22	1135	46	1033	1520	1530	1102	1471	1023	770	996	1208	592	551	653	1235	624	100	831	37	1049	947	1184	633	567	772	1156
7.303	378.103	HILIC-	[M-H]-	18.27	378.10198:1727 378.15330:167 378.16812:167 378.98321:250 379.00055:512 379.02561:726 379.05119:417 379.07156:964 379.10519:1016 379.16703:417 380.05927:250 380.10504:417	85.02866:194 100.03940:588 125.02375:29 129.01794:94 133.02895:177 135.04439:806 139.03831:117 151.03854:300 155.03246:30 161.04327:242 179.03355:370 187.10600:38 191.05547:11445 197.02133:377 202.01682:71 249.06409:95 267.11194:35 281.12531:13 285.12018:45 340.05573:55 371.09891:283 378.09961:29	3	896	8	1171	1029	866	908	667	791	897	417	1434	827	522	1343	378	12	799	27	1072	1888	984	1213	1207	625	787	1108	916	739	1083	689	1216	876	9	966	5	805	797	842	835	986	610	801
7.579	423.084	HILIC-	[M-H]-	18.29	423.08543:9383 423.13899:257 423.58126:259 424.01973:259 424.05343:431 424.08768:1886 424.11745:431 424.15618:173 424.24729:173 424.61620:173 425.00727:515 425.03255:893 425.08379:785 425.13093:624 425.17002:345	129.01898:7 229.05193:33 259.02463:1022 271.02219:274 285.04068:55 299.01630:42 301.03519:1887 302.03699:674 313.03461:82 331.04593:932 343.04648:55 373.05225:20 403.06601:361	233	7446	658	8221	3648	5220	6863	4082	7360	2514	6657	2676	4967	5297	4164	6361	824	5984	627	3374	2515	7651	4434	5609	7212	7566	2872	3985	5187	7752	8171	4100	5074	794	4999	697	5525	7065	7535	4544	6587	6242	8207
8.843	325.077	HILIC-	[M-H]-	18.31	325.07759:5111 325.11508:42 325.18387:307 326.00885:84 326.02660:42 326.08096:636 326.18862:120 326.90841:42 327.01155:309 327.09177:799	75.00764:86 89.02469:195 103.00192:121 113.02394:211 116.99936:70 120.99107:70 139.03751:83 147.02549:77 156.99013:86 165.01145:131 166.99368:118 175.02408:108 183.00956:92 191.05501:130 194.98896:128 212.99617:102 232.98815:73 241.05046:128 247.04547:112 265.05742:92	13	4200	17	3148	2598	3516	2835	6156	3457	3901	3522	7285	862	3042	3504	3992	8	3446	14	5203	3401	4470	1472	2774	3846	3780	3739	3337	2612	3162	1914	3101	2478	7	3335	22	3280	2964	3241	2714	3814	2454	2856
2.865	209.047	HILIC-	[M-H]-	18.34	209.04654:3202 210.99844:493 211.02624:967 211.06267:781	39.00457:65 86.98876:46 95.01591:369 104.99504:35 110.02700:620 121.02835:149 123.00287:95 125.02364:114 128.99442:83 131.07108:93 136.01865:768 137.02734:3121 138.03423:2984 142.06526:302 144.98891:62 148.01785:208 152.99507:106 160.04001:183 162.03380:235 170.98656:42 177.05397:123 183.99202:10 190.06706:285 198.07533:100 204.08159:927	23	247	31	162	173	146	143	124	150	60	254	236	98	351	483	470	36	287	52	80	232	172	151	169	141	179	521	421	531	457	280	206	448	24	296	25	193	173	146	191	160	134	236
2.785	577.173	HILIC-	[M-H]-	18.38	577.17195:2654 577.22820:425 577.25355:170 577.28050:98 577.31479:65 577.34516:65 577.85483:65 578.03639:233 578.07279:185 578.12633:392 578.17551:925 578.22541:163 578.25158:65 578.30731:98 578.32997:98 578.97149:253 579.03097:723 579.12551:299 579.16886:483 579.20572:1776 579.25825:162	289.07062:137 301.03658:138 331.04424:112 366.99304:64 417.15670:89 449.09121:118 539.10737:77	7	0	22	1640	1054	1566	1891	1405	1130	1419	582	854	0	585	0	410	0	514	47	3630	2341	42	1757	2433	1853	1573	0	780	818	730	0	991	1351	7	0	18	742	693	1264	1114	722	950	561
6.372	353.088	HILIC-	[M-H]-	18.41	353.08690:9202 353.14774:28 353.20441:42 353.91277:56 353.98558:42 354.02711:124 354.09063:1917 354.12757:28 354.28351:28 354.76346:28 354.90914:42 355.01449:1010 355.09245:395 355.18484:42	94.99375:23 128.99545:64 143.01534:50 155.01013:32 161.02338:5 176.99783:6 183.00826:32 191.05476:1157 244.98412:54 262.99243:42	548	887668	5767	803860	921774	553294	419592	969154	1515183	570743	868600	755803	382786	1092228	1637571	911900	3803	788937	4959	518888	404123	2026916	438050	670566	835762	895435	902430	749397	1916414	734524	565856	881839	820850	3291	727279	7334	655034	777275	566067	674622	810855	438600	1419838
6.262	351.072	HILIC-	[M-H]-	18.44	351.07230:6215 351.11730:357 351.98838:6935 352.01211:2240 352.04746:356 352.07932:2607 352.66895:535 352.83711:357 352.98631:713 353.01175:711 353.08790:1628863	44.99793:319 71.01351:222 85.02927:2024 93.03416:1193 111.04514:525 127.04003:788 133.02920:186 135.04482:1178 143.03344:162 155.03395:251 161.02420:1484 171.02947:257 173.04492:1443 177.01773:118 179.03514:1275 181.00564:169 185.00428:92 190.46848:1429 191.05702:93161 191.29399:198 191.44765:161 191.77283:557 192.06001:5093 192.28680:92 192.45339:121 192.74160:108 193.06126:1318 193.22391:112 19…	22	6897	57	4416	4858	2291	2941	4893	3944	938	5040	3708	1891	5607	5907	4925	79	6203	59	1655	2146	5976	2861	2974	5616	4483	3474	3769	4036	4136	3442	3045	3033	56	5039	60	3981	3945	3390	3580	3604	3642	3310
4.693	931.211	HILIC-	[M-H]-	18.46	931.21194:2957 931.30092:136 931.32833:137 931.37667:137 931.45476:205 932.06236:273 932.08792:205 932.12014:205 932.15713:204 932.21857:1586 932.28220:137 933.07036:378 933.16470:205 933.21897:639 933.27517:136 933.30898:406	407.09479:105 515.11638:203 563.20947:96	7	1326	11	1059	2637	798	796	2732	1197	1011	1550	480	462	878	628	1035	0	1116	8	117	1343	1595	2890	890	1007	751	800	758	633	1082	1139	485	868	0	1017	0	942	1115	951	1064	1241	801	1100
7.766	721.165	HILIC-	[M-H]-	18.47	721.16137:3462 721.24581:183 721.65122:305 722.02677:122 722.05062:183 722.07960:122 722.10835:183 722.16426:1133 722.19156:1065 722.22905:122 722.28152:183 722.67191:244 722.70243:122 723.04523:513 723.07862:323 723.11023:181 723.17661:6398	371.09611:64 531.11664:64	5	2978	44	2922	1982	3360	3779	3172	2877	2118	2570	2796	1369	1785	1701	2489	26	2960	3	4919	3048	3471	5736	3487	2919	2459	1754	1374	1131	2368	1755	1808	1792	0	2934	47	5849	3538	3233	1862	2922	5879	3547
6.6	1091.24	HILIC-	[M-H]-	18.5	1091.24027:2558 1091.30588:291 1091.36670:269 1091.41299:305 1092.06087:270 1092.11405:162 1092.24756:1437 1092.31790:369 1092.40444:162 1093.06261:270 1093.09291:216 1093.13324:162 1093.25158:590 1093.31517:161	577.12962:92 1081.36218:77 1091.25409:86	0	509	0	1034	960	594	541	832	908	284	730	396	349	951	747	562	6	720	11	284	881	1541	764	705	1370	1763	762	506	760	645	538	594	366	6	786	6	1401	1373	1130	1245	788	903	1277
4.212	431.096	HILIC-	[M-H]-	18.52	431.09750:7627 431.13741:1089 431.17272:280 431.19584:237 431.21936:318 431.87277:95 431.98660:142 432.02445:411 432.05432:237 432.10377:2027 432.14462:326 432.18512:95 433.02055:1235 433.07248:236 433.10571:651 433.13900:275	109.02804:137 125.02394:108 137.02373:137 152.99448:250 175.03888:131 191.05326:80 218.98703:77 229.04604:77 259.02362:178 269.04584:115 273.04005:147 281.04294:92 283.05936:89 294.99708:86 301.03504:283 311.05463:195 331.04453:258 341.06658:108 347.01395:64 361.05923:64 381.17366:105 407.07647:315 421.07884:144 425.08149:77	27	3200	39	3281	2121	2274	2941	1284	2602	870	1651	1917	3007	1953	2246	3213	16	3218	42	1505	2521	5207	3017	2196	2674	3476	2004	2037	1865	4026	3030	1621	3331	41	2801	58	3480	5559	3215	3705	4931	2850	4371
7.347	249.06	HILIC-	[2M+FA-H]-	18.52	249.06125:2254 249.08043:262 250.03621:263 250.06274:437 250.08996:438 250.98385:175 250.99863:516 251.02132:498 251.03784:262 251.07110:263 251.10081:476	34.96904:1072 41.99798:749 43.01873:1416 44.99817:82980 45.18680:216 45.40892:156 45.43601:130 45.59508:140 46.00159:735 47.00220:360 51.02278:221 55.01868:1070 58.00543:1504 59.01402:101349 59.22994:312 59.38880:299 59.43776:377 59.61480:246 59.68283:141 59.87080:168 60.01666:1369 60.11374:134 60.40077:136 61.01726:570 61.98794:338 69.03403:326 71.01354:25111 72.01705:820 73.02949:2104 78.95825:…	11	1553	13	1570	1010	1515	1429	1241	900	2157	1804	908	1445	1284	964	1508	16	1932	32	3198	1641	961	2090	1848	948	865	954	821	1288	1176	2104	1487	785	16	1589	11	856	1036	795	946	853	1050	1039
8.133	379.028	HILIC-	[M-H]-	18.59	379.02741:12442 379.10385:128 379.98377:95 380.03295:1593 380.10274:96 381.04163:1601 381.09891:163	78.95852:832 89.02343:11 98.05913:19 111.00784:23 114.94756:30 129.01868:278 135.02930:1579 150.96925:261 159.02850:196 168.98056:912 179.01599:42 185.00165:37 195.05000:1499 201.00433:33 207.01402:90 217.00339:11 226.99149:43 276.99414:45	189	2509	283	1936	2004	1474	1762	1951	1775	1854	1971	3807	1941	3251	3278	5200	118	3124	212	1035	2658	3795	3316	3297	1977	1220	2708	2882	3483	2050	1672	6328	2522	137	3390	103	2674	2770	2881	1797	3441	2233	2546
6.226	1023.2	HILIC-	[M-H]-	18.59	1023.19460:2470 1023.27551:596 1023.43276:894 1023.48667:596 1024.21543:1192 1024.39990:894 1025.20510:1795 1025.27372:1525	707.18699:224 875.18363:64 1003.22876:77 1007.44213:64 1009.43839:64 1023.40565:80	23	993	26	1577	1297	761	899	968	902	437	393	720	363	1042	679	649	11	717	19	516	792	982	786	711	1248	1314	1047	946	762	705	531	522	969	7	952	17	1143	1420	1075	1230	926	866	1003
7.319	351.072	HILIC-	[M-H]-	18.6	351.07132:5053 351.12664:636 351.48941:198 351.99195:1308 352.02278:387 352.04527:467 352.07977:72458 352.13884:296 352.58176:27786 352.64765:198 353.00934:395 353.08732:219500 353.14984:196	59.01388:362 71.01277:420 85.02922:2379 93.03418:3346 99.00956:247 109.02852:371 115.00186:119 121.02954:218 123.04662:169 127.03995:516 135.04465:2428 137.00465:348 143.03403:136 147.02969:154 152.01108:226 161.02397:2125 165.05528:155 166.08736:61 171.02834:292 173.04512:3075 179.03481:1890 191.05661:58058 191.80994:80 192.05978:3679 193.06012:765 195.03429:62 209.03099:262 215.05681:353 283.06…	21	2070	94	3038	2004	5636	5781	3864	1710	3962	2159	2118	2454	2239	2363	3297	17	2213	70	4964	3092	2126	3838	5319	1819	1932	1655	1601	2510	2574	1520	2787	1585	38	2722	57	2018	1584	1964	1305	1116	3087	1453
7.272	425.07	HILIC-	[M-H]-	18.63	425.06995:7587 425.12124:728 425.16844:387 425.17828:194 426.01795:387 426.05113:193 426.07498:1075 426.12183:576 426.14508:290 426.22844:291 427.02702:798 427.08728:859 427.14492:557	87.00828:682 111.04405:195 137.02374:294 155.03542:108 179.03622:88 189.01859:48 191.05499:688 199.05910:133 243.05074:1595 259.02533:1913 271.02332:1367 285.04041:249 301.03616:10846 302.03912:1405 313.03616:615 331.04672:9246 343.04587:336 357.06012:139 403.06772:686	0	2670	48	2211	1816	2398	3220	2771	2046	2673	3167	2119	3452	3937	2222	3599	38	3026	89	686	2711	3546	3651	3129	2139	3496	2493	2105	3925	2668	2840	3369	1960	36	3029	112	3630	2912	2816	2660	2626	3838	2588
4.459	275.041	HILIC-	[M-H]-	18.67	275.04110:5512 275.07702:190 275.11408:309 276.01072:113 276.04298:310 276.09499:75 276.11649:75 277.00347:290 277.02436:113 277.03361:188 277.04886:238 277.09950:150 277.14544:113	44.99819:34 72.99197:67 92.99397:35 96.95935:1365 113.02229:129 116.04954:356 121.00831:35 122.98662:49 128.05016:87 130.06596:61 135.00542:68 140.99472:22 142.06610:370 143.06952:53 152.99550:14 157.02623:64 158.06020:904 165.01801:17 170.98618:17 181.00804:59 186.05582:261 192.98958:48 197.00385:20 204.06607:365 205.06903:134 232.98434:51 238.01666:119 244.98421:27 266.98322:19	83	732	123	955	967	992	970	936	1395	1396	474	1297	781	609	3330	482	26	823	72	942	1588	1982	1292	1106	679	715	680	627	1031	303	377	1615	461	35	758	28	621	710	567	1168	662	573	1248
4.945	311.134	HILIC-	[M-H]-	18.67	311.13536:3682 311.16726:1319 312.01044:142 312.09817:94 312.13775:443 312.17316:902 312.99472:400 313.01089:416 313.03276:420 313.05816:236 313.09275:1093 313.13805:282 313.17965:94	85.02885:232 94.99394:176 109.02793:105 112.98626:128 119.05104:153 128.99654:102 141.01649:131 145.02758:152 153.01489:128 159.02986:134 164.99651:188 169.01300:121 173.04674:164 178.99238:115 183.01101:121 185.00424:112 186.99978:137 191.05639:3715 195.00569:89 199.00428:73 204.98942:169 210.99876:121 216.98825:137 228.99032:147 232.98163:102 240.98924:127 247.00282:86 250.99217:99 271.00115:80…	10	2963	20	1688	2615	1607	1701	1610	1824	2427	2389	4010	4521	2558	3950	3214	15	2573	22	2268	4133	2111	2364	3098	1672	1721	3485	4608	2624	2872	2864	3416	3744	28	2699	10	1276	1310	1507	2358	1905	1302	1324
7.343	423.082	HILIC-	[M-H]-	18.68	423.08236:12959 423.16705:425 423.20802:341 423.41635:171 423.46547:171 423.61154:256 423.72128:171 423.86006:171 423.99223:256 424.03210:426 424.08567:2471 424.11644:1121 424.14965:1426 424.18830:170 424.24326:171 424.54789:256 424.61071:171 424.64544:171 424.97230:256 425.01087:568 425.04187:340 425.07434:2044 425.13086:2648 425.18197:340	87.00816:291 111.04458:77 161.02391:88 173.04517:199 229.01227:100 243.05078:379 259.02475:1650 271.02570:881 285.04053:166 298.01349:111 301.03589:10226 313.03448:571 325.03543:37 331.04654:7440 332.04984:1250 337.03137:38 343.04642:228 355.04572:114 361.05502:167 367.04437:109 373.05881:105 379.18655:19 403.06723:682 421.07822:1441	477	11328	882	12029	4865	9563	11555	7102	9936	5986	10720	5565	5383	7526	6850	8320	1000	9475	984	9994	5342	8126	7192	9430	7707	8962	5309	5970	10022	8600	10075	5820	8988	716	8066	933	9608	8897	9520	4819	5911	9040	9070
4.096	689.152	HILIC-	[M-H]-	18.68	689.15130:3716 689.25193:258 689.29899:169 689.32832:84 689.40760:85 690.05748:313 690.15199:1487 690.24693:263 690.29509:211 690.31375:127 690.35193:84 691.03535:705 691.07819:546 691.15847:510 691.21700:259	355.08428:77 399.07292:73 681.28163:86 683.29712:89 685.38827:86	18	1359	21	653	1593	383	380	1177	524	182	823	1743	251	1207	1356	1599	20	1435	42	290	857	871	630	775	887	902	3253	2775	1215	2499	2352	1256	3685	28	1416	47	1057	1056	792	1323	1036	736	950
1.493	244.127	HILIC-	[M-H]-	18.68	244.12662:1596 244.16924:89 244.50843:89 244.69843:89 244.98619:386 245.01107:291 245.04516:569 245.08088:619 245.10195:88 245.12898:370 246.00293:89 246.04819:177 246.08003:133	41.00215:145 68.99500:201 83.01272:238 96.95936:2721 97.96064:55 98.95441:175 104.99449:143 109.02706:223 112.98474:197 116.05011:53073 116.70597:210 117.05270:4370 118.05572:298 121.02826:259 125.09664:157 128.04973:1654 130.06508:2005 131.06683:623 132.04298:173 135.04443:1014 137.02324:661 139.11098:220 151.03957:111 153.12666:134 160.03973:15950 161.04228:1627 162.04266:582 163.03796:508 169.…	0	1207	28	843	489	882	708	987	480	1345	945	854	2631	772	731	938	14	1076	0	3448	1552	556	1475	981	952	828	747	644	739	1995	730	1655	767	15	863	13	1118	812	1082	869	973	1030	613
1.981	470.118	HILIC-	[M-H]-	18.7	470.11348:2150 471.02877:699 471.09356:2194 471.12131:1780 471.14662:699 471.18265:699 472.06631:699 472.09785:1166 472.11276:466 472.21703:466	96.95963:86 111.04289:77 125.02263:89 137.02355:257 173.04479:131 179.03437:241 247.02707:112 285.04400:77 289.07257:89 299.00228:83 301.03197:112 323.07434:112 341.06405:140 361.12663:80 397.05299:64 423.10911:77 463.06256:126 466.09199:118	8	1161	0	278	927	163	243	627	380	151	1584	759	207	1079	538	1102	8	914	8	183	305	1435	591	183	576	797	592	903	1499	517	1840	262	623	20	978	17	797	1113	737	1440	1178	396	1041
8.158	458.113	HILIC-	[M-H]-	18.7	458.11175:3246 458.14950:799 458.26269:238 459.01709:380 459.04554:311 459.09924:796 459.13286:1128 459.17287:178 460.01891:238 460.06379:179 460.09218:298 460.11420:406 460.13330:640 460.16500:298 460.20283:483	87.00670:135 113.02260:83 129.01962:124 146.04476:165 173.04724:73 191.05541:319 257.98059:77 267.07142:151 299.08605:64	9	1140	5	563	615	632	435	829	445	1140	1715	1311	1524	1125	1210	2113	0	1310	14	2317	868	1057	1281	1073	726	797	659	758	1214	996	788	1234	959	1	1345	7	1422	1028	797	809	1021	1110	975
8.125	518.068	HILIC-	[M-H]-	18.76	518.06814:3547 518.12401:158 518.15790:128 519.02515:554 519.06580:803 519.13375:2405 519.17899:187 519.20111:95 519.24595:64 520.02828:333 520.04349:127 520.07363:325 520.11242:566 520.13706:684	171.00646:389 191.05524:181 301.03194:73	33	717	14	538	583	447	832	589	622	253	1314	879	857	817	1030	1213	15	807	59	136	661	1149	727	1997	650	495	1015	632	1385	1100	894	2182	836	46	875	13	572	646	1059	355	813	410	1010
6.216	493.096	HILIC-	[M-H]-	18.76	493.09601:9821 493.14595:178 493.17941:532 493.20272:241 493.22396:302 494.01249:1549 494.06127:180 494.10017:2596 494.20098:242 494.22283:181 495.02378:1197 495.11035:7731 495.17160:180 495.19852:537	85.02872:89 101.02287:108 134.86425:102 152.99358:132 173.04410:89 191.05565:154 245.04498:423 272.99659:64 303.00465:64 337.01002:73 402.00068:64 445.17473:118	22	2170	42	1829	2737	1405	2030	2225	2087	3032	1141	1677	1219	1094	1622	1566	43	1901	61	1076	4710	2189	4767	1854	1461	1469	1418	1436	1359	2119	1412	1107	1708	20	1350	18	1495	1817	1613	1920	1609	1847	1657
5.288	585.183	HILIC-	[M-H]-	18.77	585.18334:2740 585.25121:232 585.29254:93 585.34160:186 585.68843:93 586.03351:329 586.06581:250 586.09904:286 586.12445:299 586.18360:1196 586.30548:93 586.34425:139 586.98655:93 587.03887:1085 587.11703:285 587.16868:879 587.24273:139	155.03375:89 417.15014:64 487.32724:159 503.32243:153	30	1822	28	1771	883	2033	2240	630	978	610	902	861	713	822	695	1319	8	1822	15	9	1170	1521	1199	2959	1735	2137	970	1158	750	929	1847	1164	1424	17	1871	31	1777	2756	2786	2057	3210	1682	1317
8.133	542.112	HILIC-	[M-H]-	18.77	542.11249:4917 543.03886:1371 543.12303:1210 543.16939:108 543.62406:72 544.01995:144 544.04524:180 544.07993:144 544.11938:315	191.05575:393	10	952	0	422	468	376	292	791	366	320	2560	1022	703	921	729	1602	0	948	12	546	362	933	929	761	558	364	580	653	1104	1061	975	1147	559	13	1177	25	904	1377	898	372	1144	654	981
1.653	733.251	HILIC-	[M-H]-	18.78	733.25142:1887 733.31454:206 733.35846:138 734.04670:344 734.07053:344 734.10553:206 734.15166:138 734.25435:840 734.28344:478 734.32407:275 734.34764:138 734.97881:275 735.05871:766 735.13181:275 735.17152:274 735.27045:17731	341.06543:106 397.20514:1802 685.22766:16 719.13464:61	16	582	20	583	578	371	494	20	343	133	163	901	199	424	546	172	60	246	57	156	553	1192	290	543	975	1304	728	694	383	523	73	345	264	78	681	48	1106	1334	696	1007	826	973	1228
7.346	344.107	HILIC-	[M-H]-	18.78	344.10690:2458 344.18186:1713 344.58312:464 344.60339:371 345.00197:371 345.02069:670 345.04795:608 345.08851:3181 345.11866:775 345.13525:463 345.18156:546 345.59223:790 346.01562:371 346.03606:279 346.09093:509 346.12299:1402 346.18229:464	57.03457:186 72.99248:128 81.03440:227 85.02910:357 93.03379:141 108.02096:214 111.04412:192 125.02121:145 127.03976:665 135.04453:2430 147.03133:258 162.03925:246 166.08594:77 176.04150:718 179.03558:2830 190.46498:330 191.05612:61916 191.96320:70 192.05887:1053 193.06091:681 194.06496:189 195.03067:99 197.04552:195 215.05383:363 229.01132:92 255.10065:96 264.97815:182	0	640	15	876	644	1558	1685	631	648	845	873	595	1125	1007	680	741	11	793	14	1286	552	981	800	1263	730	1212	511	551	641	953	536	853	280	15	723	16	727	887	873	691	371	691	752
6.159	544.111	HILIC-	[M+Na-2H]-	18.8	544.11009:5525 544.17261:2013 544.24388:164 544.61244:2918 544.76542:164 545.04207:772 545.11358:6197 545.14663:2898 545.23100:164 545.26261:164 545.61705:537 546.04377:305 546.07715:163 546.11664:1247 546.15172:1119 546.20968:218	129.01643:102 173.04520:151 191.05460:289 193.05895:105 254.99950:64 285.03822:73 320.09178:108 353.08285:99 364.07753:249 403.01506:64 463.09312:77	16	932	22	766	1064	473	543	500	812	441	1710	1383	3760	907	1857	848	0	1120	22	333	494	1592	371	730	695	1158	1427	929	851	1217	1247	1493	1078	16	1033	12	472	927	845	1888	1157	412	783
6.077	737.151	HILIC-	[M-H]-	18.8	737.14556:8773 737.20528:2091 737.36018:2879 737.40479:596 738.07044:596 738.15410:2252 738.21243:1192 738.36052:1490 739.03079:894 739.15866:1684 739.21661:596 739.25169:894	287.05025:105 421.07722:102	12	2683	46	3035	3002	2183	2764	2502	3914	938	1297	3507	584	1986	2266	1658	26	2792	35	1079	1657	3853	1572	1109	3756	3368	2758	3180	1861	2744	1372	2238	3175	17	2560	44	2232	4206	2825	3048	4761	1638	2912
6.084	297.12	HILIC-	[M-H]-	18.81	297.11976:3532 297.15286:290 297.24215:194 298.07082:194 298.12295:194 298.14356:194 298.99275:570 299.01545:1053 299.05946:193 299.07674:3112	70.99330:102 87.04540:102 92.99451:165 96.95915:183 108.02038:168 109.02827:186 115.05082:186 126.99842:131 132.98846:137 135.02807:150 137.00153:136 142.06477:234 147.00460:108 153.01771:221 157.00812:193 162.99912:132 167.99618:118 171.02360:92 175.00168:96 181.00848:124 186.99846:96 196.99935:115 204.06505:169 209.01940:102 220.98359:86 222.02059:108 228.99159:73 232.98228:99	13	632	8	795	526	879	422	588	654	729	642	517	451	601	461	367	13	527	0	523	726	643	583	525	404	446	420	907	527	509	346	1427	611	0	631	0	434	356	397	832	405	531	274
7.552	530.104	HILIC-	[M-2H]2-	18.82	530.10470:5347 530.16509:340 530.19380:137 530.21959:205 530.60582:2260 531.00694:205 531.02958:457 531.05754:456 531.11267:2567	191.05558:418 301.03273:64 331.04980:86 353.08593:99 405.01043:64 521.09046:64	21	1053	34	1091	1054	917	882	1323	1004	680	1918	1115	1216	1479	1487	2226	11	1208	21	963	626	949	1610	1120	1268	1076	756	780	1288	1589	2963	1113	1610	15	1215	23	2183	1089	1403	751	779	1555	1130
7.325	925.186	HILIC-	[M-H]-	18.82	925.18960:5364 925.22943:586 925.25955:733 925.29178:468 925.32276:187 925.37723:375 925.49997:375 925.69610:281 925.76732:281 926.19075:624 926.24135:375 926.27121:468 926.30590:375 926.36608:188 926.70103:281 926.73523:188 927.06491:281 927.09101:281 927.13289:187 927.19693:3563 927.27260:1200	353.08919:115 585.10377:83 737.15415:124 777.16435:64 887.34939:64	14	974	23	977	845	578	830	1053	873	560	943	649	1124	1036	683	1212	9	643	10	358	491	594	630	828	604	819	505	584	2011	745	744	1053	748	0	849	2	627	786	646	668	310	699	424
4.834	362.108	HILIC-	[M-H]-	18.83	362.10769:1944 363.00328:1303 363.02751:1553 363.07108:350 363.08779:298 363.10923:266 363.13170:134 363.16676:380 363.84047:90 363.99425:90 364.01316:224 364.03193:224 364.06656:179 364.08097:134 364.10037:179 364.11243:90 364.13118:90 364.15933:90	85.02874:93 122.03669:98 135.04494:1041 154.99425:52 165.01268:47 173.04559:7 179.03476:939 191.05664:1749 206.98708:35 216.99094:23 221.00111:34 235.01984:40 248.97308:78 276.06335:12 291.00717:3	0	1192	0	1108	1152	757	889	550	306	450	322	650	291	454	309	337	16	819	0	75	975	249	591	1096	1114	1445	917	928	527	927	271	659	652	0	704	18	721	959	777	1586	1312	609	1104
1.61	465.119	HILIC-	[M-H]-	18.83	465.11730:6970 465.17611:3479 465.21583:467 465.24034:545 465.30600:375 466.01973:375 466.04250:375 466.08680:763 466.12101:2264 466.17929:798 466.24932:281 467.02479:942 467.05764:1117 467.10707:2950 467.13275:1077 467.17124:610 467.20162:468 467.22492:644	79.95720:401 96.95938:291 136.86133:92 165.01683:83 209.01456:99 227.01091:73 255.00998:77 288.99107:96 295.99434:64 299.05617:64 303.04745:80 315.05025:77 329.23456:108 341.06768:113 359.11349:131 373.12618:64 389.13163:64 419.17068:112 431.16477:115 454.09530:99 461.08503:92 465.11586:96	38	5374	9	4269	4419	3308	2854	4644	3080	1534	4845	3878	1716	6578	3889	4633	36	4490	17	3439	3841	3816	2488	3934	2901	3807	5229	3470	6929	4568	3702	2383	3366	23	4589	48	5187	4599	4958	4123	4904	3402	3775
6.235	207.028	HILIC-	[M-H]-	18.84	207.02944:2851 208.03270:895	79.95625:44 85.02806:663 93.03386:137 99.04381:71 111.04355:101 127.03823:318 133.02797:1450 161.02310:802 171.03094:82	40	1279	50	1567	1393	472	625	1100	1602	209	1727	1334	476	1714	1558	1618	40	1403	64	465	609	2298	748	890	1542	2041	1529	1518	1923	1364	1439	947	1493	77	1806	41	1659	1626	3547	1512	1763	1989	1785
7.935	235.078	HILIC-	[M-H]-	18.86	235.07743:2950 237.04188:615 237.06034:5433	59.01364:1200 67.01944:64 78.95880:28592 80.96487:349 93.04487:1789 96.96844:512 101.02251:90 104.03430:53 109.03943:92 111.04442:277 126.05471:84 135.02963:53 152.99545:12936 171.00635:7593 173.04512:639 191.05582:941	5	958	11	387	725	684	559	1092	352	1044	2039	898	1251	1249	1042	1240	12	986	12	1158	634	620	785	429	260	481	798	623	903	1028	1094	1349	591	12	734	7	767	636	444	568	535	801	524
7	378.068	HILIC-	[M-H]-	18.91	378.07170:3016 378.11492:384 378.13159:230 378.16024:385 378.19034:308 378.35182:231 378.40697:154 378.52309:154 378.65699:154 378.67885:154 378.72972:231 378.80731:154 378.98820:231 379.02536:1318 379.06896:7729 379.10131:861 379.15043:385 379.17346:1256 379.29128:154 379.49163:231 379.50773:231 379.62550:308 379.85600:231 380.00029:154 380.03306:385 380.06990:1171 380.11675:384 380.15660:841	71.01361:31 79.95684:546 85.02849:1088 94.03663:166 96.95957:13 103.56062:17 105.00707:143 135.04466:1794 142.06618:562 142.81841:50 143.06944:212 144.62677:17 145.29343:8 145.72754:33 146.18622:35 147.03029:108 151.04063:51 158.06079:2089 159.06329:55 173.04483:4930 174.04845:194 179.03389:450 186.05568:3228 197.04498:505 204.06638:2724 210.02219:32 221.33279:27 222.44273:25 222.85239:38 223.025…	20	467	36	1092	804	1093	831	1545	710	1104	865	859	498	535	580	403	8	1140	4	64	821	713	1068	1749	637	548	238	103	583	495	386	580	569	11	541	17	746	876	845	527	529	742	750
6.104	197.045	HILIC-	[M-H]-	18.94	197.04497:1257 198.08557:257 199.01963:257	43.01845:326 59.01343:181 71.01264:217 81.03343:169 85.02904:669 93.03434:333 96.95872:512 109.02865:228 122.03721:154 127.03976:151 134.03530:150 161.02218:119 173.04420:128	18	944	30	691	407	418	657	294	559	246	890	941	510	684	854	939	40	894	39	725	731	793	608	670	596	723	653	708	674	943	1005	730	1061	42	857	33	561	878	616	932	720	662	638
7.297	265.093	HILIC-	[M-H]-	19	265.09193:5101 265.14706:380 266.05904:285 266.09689:670 267.01160:1112 267.03176:190 267.05030:285	41.99841:314 59.01306:537 71.01279:459 74.02319:18901 78.95878:335 82.02895:1067 88.03891:579 89.02306:217 98.02414:735 100.03944:524 101.02316:160 102.05455:129 105.01858:2233 109.02849:101 111.04443:158 112.03752:100 116.92842:98 119.01649:51750 121.02498:395 123.04382:144 126.01886:201 128.03513:64 130.08606:248 132.02966:820 134.03619:191 135.04393:2477 139.03764:269 141.05482:144 146.04482:1…	68	2722	80	3906	1504	4636	4945	2292	2156	3762	2244	1505	2568	1917	1753	2845	59	2776	90	3039	2820	2287	2892	3500	2373	2154	1840	1652	2530	3069	1782	2960	1918	56	2790	98	3360	2852	2594	1570	1456	2918	2859
8.849	515.117	HILIC-	[M-H]-	19	515.11737:5720 515.21683:45 515.61310:45 515.62654:45 515.96188:67 515.99816:112 516.03873:112 516.07659:89 516.11970:2197 516.22148:45 517.03814:534 517.12609:1084 517.17006:171	165.04031:148 179.05434:229 301.03765:64 353.08505:216 365.99343:64	42	4902	51	2836	2433	2573	2327	3001	2766	2066	4482	2491	2280	3304	3170	3150	62	3865	93	1215	1979	4126	2423	2142	3578	3902	3239	2422	3998	3863	2128	2123	2031	52	3371	87	4038	3949	4076	2219	2470	2898	3450
2.01	601.125	HILIC-	[M-H]-	19.03	601.13359:4245 601.18435:240 601.21626:189 601.24544:189 601.28547:76 601.35951:76 602.02132:189 602.04210:261 602.08736:151 602.13609:1188 602.21245:151 602.23909:114 602.25308:114 602.32940:76 603.03905:650 603.12959:1343 603.20079:113 603.22817:283	137.02389:1360 183.10309:158 283.02247:99 301.03229:99 403.06441:80 413.11011:676 449.14302:64 565.15698:785 577.19615:89	16	1321	44	930	937	708	683	449	791	2869	1278	1314	217	859	704	664	32	1449	34	179	551	1520	553	825	1104	1239	1602	1654	1010	964	898	599	2683	46	1482	50	999	1509	1010	1337	1814	958	1450
3.002	173.043	HILIC-	[M-H]-	19.04	173.04344:2192 173.08173:556 173.11855:254 174.04685:191 174.99996:127 175.02111:190 175.06001:450 175.09644:191	44.99822:177 68.99462:153 80.96309:151 92.99490:270 99.92500:134 109.02776:105 116.99445:135 130.99327:83	67	1160	117	879	1427	704	771	596	501	493	1024	1058	983	1284	972	932	112	1363	187	454	1014	716	1260	783	932	1340	1396	1288	504	775	2315	1130	1243	126	1299	90	874	1092	1025	1301	1175	1017	749
1.604	615.246	HILIC-	[M-H]-	19.05	615.22704:1030 615.27902:1884 615.31954:277 615.37473:139 616.01088:378 616.04986:429 616.11795:346 616.14659:1659 616.18521:277 616.23995:740 616.27874:524 616.32199:208 617.03753:760 617.13505:909 617.16695:1813 617.24583:756 617.33449:208	179.03545:108 301.03295:151 307.15663:89 327.15994:80 383.01415:64 397.20305:191 439.10332:133 601.13800:140	0	855	27	511	564	466	461	665	518	570	815	910	315	826	1069	912	8	1084	20	33	902	1063	730	513	516	1029	857	1044	562	898	566	664	977	0	515	0	1196	616	730	1020	571	592	566
7.707	265.056	HILIC-	[M-H]-	19.09	265.05465:7361 266.06072:895 267.00964:1193 267.06994:895	44.99729:115 59.01275:201 71.01264:187 80.96427:174 87.00741:223 89.02292:180 96.95901:678 98.95237:131 100.93201:213 102.05656:162 105.01794:183 113.02285:131 115.00265:267 116.99357:175 119.03448:150 125.02311:134 128.03397:271 132.98977:141 138.96962:231 142.04993:208 146.04489:143 151.01518:117 152.96527:96 155.99233:105 157.00893:99 157.92889:105 165.03803:102 166.99647:92 171.02611:99 173.0…	12	3338	125	2756	2309	2826	2126	2255	1822	2886	2688	3980	2598	2157	3482	2716	31	2738	31	2501	3010	2511	3454	4197	2393	1648	2927	2163	2350	3118	1857	3791	2880	21	2577	139	3436	2380	2164	2068	3103	2697	2094
1.603	273.076	HILIC-	[M-H]-	19.09	273.07555:3562 273.13589:239 274.08079:694 274.10848:159 274.99558:540 275.01374:398 275.05596:674 275.08764:239 275.14895:239	68.99416:131 79.95705:128 86.98898:96 92.99501:171 94.99329:171 104.99583:150 107.04942:256 112.99949:102 116.99524:222 119.04933:121 121.02830:206 125.02399:263 128.99487:131 132.98954:138 135.04519:128 137.02395:177 142.06574:188 145.00662:112 147.00632:108 151.03879:238 157.06438:105 159.00683:124 161.02230:137 164.01111:172 166.99235:171 171.04591:124 173.00284:173 176.99497:168 179.01073:174…	10	1827	14	680	848	502	451	838	593	596	3025	1059	728	1657	788	1666	12	1486	22	642	1058	938	999	558	789	848	1754	1407	1571	845	2135	486	1430	16	1521	16	888	776	843	1239	1178	641	1035
8.193	657.146	HILIC-	[M-H]-	19.12	657.14372:2241 657.19290:159 657.64749:96 658.01697:128 658.06870:184 658.14979:1124 658.24470:96 658.96526:64 658.99230:128 659.06132:698 659.09042:1591 659.15681:978	323.03198:64	15	1144	14	506	1026	279	293	907	649	326	2424	1266	520	1670	842	1554	13	1076	6	443	355	1320	592	559	1143	1399	1022	867	1373	853	1471	760	1433	4	1327	9	1889	1845	1358	1028	1076	1001	1510
4.294	404.087	HILIC-	[M-H]-	19.15	404.08729:3442 404.12808:353 404.16473:190 404.19666:142 405.01997:1202 405.04446:991 405.08365:1699 405.13954:922 405.18538:142 405.21300:190 405.23747:95 406.00434:142 406.03596:302 406.09084:533 406.14309:268 406.19488:142	71.01259:376 78.95829:99 89.02377:1362 101.02358:766 119.03414:849 179.05600:382 211.00096:7 233.06477:66 349.18979:1871	7	857	25	618	685	458	527	567	592	239	1057	911	314	1257	865	1009	30	1609	17	258	541	688	587	562	710	639	1087	1081	836	1245	1056	778	1159	20	730	60	720	1426	958	982	1349	414	1009
7.357	344.078	HILIC-	[M-H]-	19.22	344.07778:8172 344.12224:2320 344.58367:552 344.60635:613 344.94206:206 344.98119:206 345.01305:515 345.03926:547 345.08979:16137 345.13131:1098 345.17033:206 345.59079:5394 346.04286:412 346.05970:412 346.08999:1932 346.12818:309 346.14557:206	59.01293:169 71.01311:118 85.02897:1049 88.03905:170 93.03357:1087 96.95842:115 99.04552:116 109.02723:198 111.04402:516 123.04557:138 127.03863:340 129.01846:126 130.05000:162 135.04359:828 137.02148:160 153.01784:98 155.03333:377 161.02338:639 171.02718:190 173.04465:1394 176.99579:36 179.03375:1321 181.04832:200 185.04526:125 191.05557:32707 192.05901:2179 193.05930:316 194.04866:70 195.00417:…	49	710	70	740	475	1169	923	770	524	1123	796	483	467	505	430	1210	74	774	82	1337	483	2695	574	888	630	909	685	696	967	746	444	303	993	61	1357	112	696	1043	747	675	781	827	887
7.358	430.099	HILIC-	[M+FA-H]-	19.24	430.09867:5302 430.13337:882 430.17017:620 430.61426:154 430.73522:154 430.99651:421 431.01540:404 431.03976:450 431.07927:747 431.10254:1209 431.16217:154 431.17913:308 431.21226:386 432.02158:154 432.03242:154 432.05678:385 432.09134:1108 432.14746:385 432.16463:231 432.18436:232	111.04436:13 137.02351:131 164.03394:88 173.04343:115 179.03465:71 207.08768:63 229.01233:89 237.02284:19 243.05048:479 253.05533:43 259.02295:958 272.03079:462 285.04086:52 299.01669:59 301.03491:4517 303.03864:70 313.03427:159 331.04526:4607 343.04590:159 361.05518:96 373.05283:97 385.05438:90 403.06549:490	23	1587	4	1570	1044	1657	1643	830	1563	1348	1012	1237	811	843	1674	1316	19	1414	19	949	2369	1063	2682	1885	1267	1216	1120	1246	1359	1960	822	3183	1211	10	1474	14	1340	1121	1485	850	947	1225	1326
3.498	640.131	HILIC-	[M-H]-	19.25	640.13623:2624 640.18539:380 640.22940:698 640.26819:123 640.29898:123 641.03870:800 641.08215:667 641.13228:9119 641.21444:786 641.26614:164 642.03200:453 642.06936:250 642.13489:3115 642.17962:163 642.20855:317	301.04037:64 401.06902:77 433.15092:92 625.00640:73	12	926	20	1202	450	996	991	535	1243	452	254	505	350	641	798	619	19	972	10	385	595	1506	628	1855	1422	1175	532	835	684	754	711	577	621	24	1180	8	1271	1295	1169	1223	1624	1145	1313
4.825	159.029	HILIC-	[M-H]-	19.26	159.02885:2103 160.03311:149 161.00301:249 161.02480:267 161.04554:2209	41.00314:282 44.99816:60155 45.18784:123 45.30626:175 45.36735:178 45.43336:130 45.50334:105 45.52985:102 45.66923:64 45.72593:86 46.00150:430 46.23307:77 46.32638:77 46.46876:64 46.81197:64 47.00180:177 57.03409:221 68.99513:131 93.03267:96 99.92452:336 115.91905:143	32	1610	54	1120	1548	990	1326	1137	203	1217	1136	1423	866	1366	302	1209	53	1751	53	1463	1684	632	2491	1768	1437	1819	1340	1773	378	1594	1210	1737	1508	62	2123	43	1526	1664	1180	2430	1414	1761	1526
2.507	488.175	HILIC-	[M-H]-	19.26	488.17539:2305 488.21696:149 488.25558:262 489.02516:1062 489.10436:278 489.13728:327 489.17716:1001 489.23165:409 489.26565:261 489.87166:113 490.02900:291 490.08438:216 490.18933:235 490.23849:408 490.26862:150	195.06372:64 209.11702:80 237.00820:73 271.01745:105 283.00018:102 301.00679:89 325.03353:64 331.04369:64 338.98678:64 357.01244:64 404.00936:80	0	545	8	550	591	602	683	728	339	792	517	826	1498	970	449	782	0	548	0	167	628	457	537	595	487	438	497	527	452	636	635	631	335	12	444	0	413	945	419	336	600	478	259
7.726	621.165	HILIC-	[M-H]-	19.27	621.16518:3370 621.22488:1679 622.16591:1720 622.22703:596 623.17956:2470	191.05549:168 421.07723:140 602.14226:73	0	835	33	916	561	861	956	757	604	1645	614	476	979	741	486	602	0	809	36	2199	458	1223	603	722	893	469	548	749	957	480	659	603	609	12	878	40	686	603	664	471	781	950	579
6.146	453.011	HILIC-	[M-H]-	19.29	453.00927:4754 453.06952:483 453.10193:645 453.13288:322 453.19688:895 453.22972:645 453.98562:644 454.01193:1348 454.03992:483 454.09674:645 454.13072:645 455.01096:1527	85.02879:131 129.01792:108 161.02434:464 191.05541:250 245.07822:77 258.92134:99 262.96410:99 269.10448:86 289.07103:135 310.03037:77 373.00142:123 401.14338:112 415.00854:152	379	3618	206	2609	2970	1612	1401	2869	3079	722	3500	2465	973	3225	2844	3616	0	3181	138	1180	1303	3184	2617	1791	3496	3128	3206	3549	3589	3000	3487	4577	3414	224	4491	180	3955	3774	3565	3865	3284	3482	3279
6.487	580.147	HILIC-	[M-H]-	19.32	580.14729:2370 580.19877:164 580.21531:307 580.23138:247 580.73986:83 581.03250:770 581.15316:1040 581.23240:531 581.28150:124 582.02925:263 582.04841:165 582.08268:393 582.15077:473 582.20243:124 582.22113:206 582.24481:124	147.02686:86 191.05527:86 269.13856:105 373.01240:64	0	869	11	824	362	543	561	612	848	417	1210	639	1852	906	825	1103	7	965	68	689	503	718	899	678	862	978	1069	589	560	808	1050	496	517	10	1072	8	1239	1029	934	916	1158	1295	914
6.289	435.092	HILIC-	[M-H]-	19.32	435.09159:9620 435.15156:370 435.18513:247 435.22349:791 436.01375:371 436.07056:247 436.09482:2715 436.17466:371 436.99849:617 437.03993:1200 437.07015:684 437.09614:908 437.16761:247 437.20114:1943	88.98556:83 123.04266:77 161.04468:99 163.03917:102 181.04992:102 204.06339:92 229.02461:64 243.06600:160 271.07902:64 283.05826:96 301.07116:230	25	2893	57	2498	1441	1236	1928	1586	2844	918	3066	1998	980	1895	2079	3628	48	2469	30	932	1370	4044	3084	1653	2249	2318	1200	2017	1997	5350	3546	1486	2827	26	2762	58	3735	4865	2108	3631	4294	3115	5149
2.002	585.195	HILIC-	[M-H]-	19.32	585.19415:2006 585.23416:504 586.10765:504 586.13537:1483 586.16554:756 586.19921:1008 587.03014:1007 587.08193:1257 587.10833:503 587.13580:3222 587.17255:1257 587.20943:1861 587.28799:1259	179.03602:89 301.12143:86 311.16940:89 403.07051:86 449.10398:83	8	1427	8	1393	1116	948	1075	894	1234	870	1204	1636	289	792	1255	761	7	1681	23	890	1651	1553	739	1495	1586	1435	1211	1488	1099	1601	841	1124	1139	36	1625	20	1098	1475	1720	1761	1922	817	1624
7.641	446.038	HILIC-	[M-H]-	19.33	446.03898:3334 447.03797:2292 447.07212:596 447.12557:596 448.03150:6380	191.05581:140 204.02913:115 257.98334:217 299.99299:108 386.03144:86	75	1592	97	1966	1458	1779	1608	1295	1927	966	934	1614	1123	1364	1091	1324	142	1406	90	827	1509	1318	964	1341	1540	1246	1534	1750	1167	1980	708	1600	1483	98	1165	83	1033	1228	1243	1199	2327	1037	1164
1.582	736.254	HILIC-	[M-H]-	19.34	736.25220:3534 736.34744:679 736.99591:254 737.02399:507 737.05771:684 737.11627:339 737.14942:170 737.16992:254 737.25784:4442 737.34383:776 737.37958:170 737.40184:563 738.02958:170 738.06130:255 738.13870:340 738.17876:170 738.26476:2050 738.32758:254	397.20496:2448 439.10654:51	16	605	0	417	537	581	633	367	343	403	439	546	474	257	248	337	3	592	0	628	603	1075	1059	724	639	1379	407	289	182	491	585	483	417	9	993	19	917	394	698	654	691	1213	333
3.472	737.156	HILIC-	[M-H]-	19.35	737.15706:3796 737.23213:128 737.24363:86 737.27875:237 737.30804:262 737.33985:172 737.37424:129 738.01701:129 738.05758:305 738.09261:172 738.15976:1773 738.27719:215 738.34484:86 738.37215:129 738.99300:172 739.07894:626 739.16568:877 739.21607:262	89.02272:167 179.05423:186	10	1530	17	793	867	567	626	652	730	193	988	1043	489	1423	1362	1563	14	1408	3	104	568	1767	960	532	1096	1182	2072	1954	1544	2535	2258	1101	1634	14	1619	17	2290	3393	1758	1658	1812	2102	2504
1.601	329.066	HILIC-	[M-H]-	19.36	329.06714:8578 329.10223:498 329.11744:521 329.13833:173 329.15819:173 329.17172:115 329.19816:172 329.23266:3502 329.27213:173 330.00497:173 330.02926:735 330.06857:1519 330.09987:231 330.15473:116 330.23394:638 330.97821:173 331.00003:395 331.01703:1703 331.04287:566 331.07777:3905 331.11710:645 331.15720:231	57.03299:24 80.96440:106 85.02832:222 92.99247:9 97.02839:169 109.02912:480 121.02778:204 123.04425:418 125.02319:305 135.04398:518 137.02322:814 140.99529:58 145.02821:98 151.03882:423 153.01724:172 157.02470:109 163.00168:447 165.01846:2488 166.02182:415 168.99063:47 171.10118:277 174.03053:36 175.04062:280 177.01768:469 183.00996:332 185.00189:45 192.98972:9 194.98785:34 203.01151:82 205.01109…	18	3853	18	2301	3543	1694	2028	3512	2573	1879	4860	2293	2441	3872	2327	4003	39	3419	44	1492	3707	4080	3755	2073	2497	2824	2752	2237	3321	2324	5089	1117	2061	36	3476	44	2781	3273	2704	3729	4066	2170	3584
7.661	536.102	HILIC-	[M-H]-	19.43	536.10163:4231 537.10377:1490 538.10265:596	191.05504:232 247.02265:64 344.04179:105 534.12018:118	10	1036	13	1156	1123	1126	1904	1578	1323	1218	466	1197	901	843	761	1207	8	1029	15	677	1623	696	2280	1619	800	560	607	540	1061	517	1044	1292	835	12	867	29	1167	540	1482	728	685	1188	793
8.701	327.093	HILIC-	[M-H]-	19.46	327.09184:3896 327.17454:55 327.99540:82 328.04113:55 328.06298:54 328.09599:537 328.18891:55 328.57350:82 329.00415:459 329.02918:1533 329.07034:180 329.09778:211	59.01245:131 87.00721:196 115.00073:162 129.01865:115 133.01266:115 143.01140:102 151.03940:112 161.00097:92 166.99020:134 173.04643:80 183.00822:131 191.05496:138 198.99668:96 206.98334:108 216.99033:121 228.98741:73 241.98795:102	7	2593	7	1469	1536	1685	1693	1928	1238	2958	2848	2832	1651	1704	2338	2481	16	1944	14	4353	1376	2394	1299	1714	1304	1411	2138	1604	1593	1866	1118	2268	1768	18	1727	8	1899	1705	1307	1154	1574	1720	1406
1.612	511.124	HILIC-	[M+FA-H]-	19.48	511.12302:5347 511.15243:1633 511.19575:577 511.23122:290 511.24933:290 511.27413:290 511.30747:174 511.32759:116 512.02034:174 512.05154:314 512.08209:232 512.12558:1629 512.16133:393 512.18461:174 512.20809:232 512.25772:174 512.29268:116 513.02572:784 513.08086:410 513.11404:833 513.17537:2280 513.21288:1204	79.95677:238 96.95908:271 150.03092:99 151.04036:96 165.05557:80 194.86095:89 246.99933:83 274.98982:77 287.09064:112 301.03130:64 313.14513:77 317.01370:64 341.06430:141 389.12791:80 407.07650:138 437.19178:80 450.26472:155 469.08222:96 484.10203:143 497.10231:158 499.12996:820 500.13079:298 501.12810:134 502.12757:124 503.33594:286 510.09350:73	31	3842	27	2622	2592	2787	2400	3177	2187	888	2859	2502	1560	4164	2471	3168	32	3310	21	2093	1387	2613	1836	2479	2525	2857	3116	2341	4201	3229	3008	1881	2622	29	2738	29	3997	4370	3465	2829	5466	2879	2841
2.765	439.102	HILIC-	[M-H]-	19.49	439.10186:7320 439.16759:582 439.23739:467 440.04508:233 440.06850:1016 440.10593:1802 440.15438:349 441.02742:860 441.08044:1037 441.11286:582 441.14150:350 441.16652:466 441.18438:350 441.20872:466	101.06167:73 125.02314:80 161.02224:99 173.04605:99 191.03767:77 229.04788:77 268.98488:64 275.11315:80 289.07403:92 315.05524:77 329.01420:80 345.06242:92 372.99027:64 401.16369:86 435.09556:80 439.10501:127	65	1586	35	1814	2341	598	728	1103	1823	195	1432	1659	912	1364	1713	1648	33	1424	46	264	900	2881	1070	928	2255	2266	2243	2837	2875	2086	5989	1307	2212	47	1589	62	1108	2364	2024	3912	3182	730	2181
2.701	784.16	HILIC-	[M-H]-	19.54	784.15342:4234 784.21617:199 784.24254:299 784.32659:299 785.04016:541 785.08155:560 785.12689:549 785.16092:805 785.20594:497 785.24402:1006 785.27973:199 785.34417:299 785.37490:299 785.39649:199 785.42207:199 786.07317:399 786.13192:498 786.16479:588 786.20663:1161 786.24844:806	195.02995:70 415.18447:96 449.14064:115 575.11760:124 737.15556:128 763.26427:108	9	842	11	223	171	248	258	135	201	90	362	1147	399	1210	2582	1161	8	754	0	139	204	270	162	229	244	254	2680	2176	1668	2374	1553	1476	2431	22	828	7	165	267	233	197	228	154	198
7.252	191.057	HILIC-	[M-H]-	19.55	191.05573:3418 191.10334:42 192.01682:84 192.05880:207 192.10450:42 192.97072:42 192.99395:199 193.01221:131 193.03290:63 193.05025:84 193.06665:84 193.08793:84	39.00468:177 44.99739:757 55.01797:287 68.99639:79 74.02416:1794 80.99511:405 85.02924:159 93.03368:181 102.99875:76 113.00211:43 119.01641:814 133.98920:86	734	51426	2494	34519	34692	50826	58564	64693	45691	19786	53385	18905	63104	48079	43729	53149	1012	47497	2377	26008	13800	15805	16985	60912	21762	16230	39194	38508	50814	51097	57345	26528	16961	728	50309	3190	38411	33081	25915	26954	19559	20479	18315
3.409	675.267	HILIC-	[M-H]-	19.59	675.26669:2037 675.32201:114 675.36378:76 675.41957:76 676.04727:226 676.08104:316 676.13295:114 676.20190:247 676.22644:114 676.26763:787 676.30551:114 676.97752:152 677.04797:726 677.14897:211 677.17490:114 677.20787:253 677.23062:212 677.27127:585 677.36821:76	643.25110:64	0	987	15	912	407	685	534	566	407	616	1283	920	1123	1320	1386	1870	8	875	7	310	1042	354	853	577	543	389	1384	941	1424	1348	967	1769	752	0	829	0	639	491	616	655	574	622	389
3.612	309.119	HILIC-	[M-H]-	19.6	309.11785:1621 309.17282:131 310.02330:327 310.12414:493 310.99461:494 311.01078:700 311.02982:261 311.04529:196 311.16745:898	68.99591:77 96.95834:130 106.06417:112 108.98902:105 116.99349:124 137.00454:112 138.05529:108 140.99328:145 153.01597:137 160.98732:112 165.01570:145 171.00643:118 178.99101:160 183.01069:115 186.99757:137 190.99312:175 194.98818:96 197.00394:102 207.02534:128 209.00202:128 212.01809:96 216.98951:112 227.01227:169 232.98389:129 241.00037:252 249.01370:86 256.98492:179 270.99824:86 276.99479:64 2…	8	968	5	899	1182	703	597	695	308	591	741	782	1140	772	889	699	14	823	33	985	930	1623	709	1110	954	733	682	854	731	505	898	435	434	5	775	10	737	669	605	964	987	656	1086
1.573	273.127	HILIC-	[M-H]-	19.62	273.12719:2700 273.17013:188 274.00030:141 274.01661:235 274.04420:188 274.08051:188 274.13115:235 274.99675:568 275.02167:772 275.05468:572 275.09333:296 275.11209:235 275.13350:94 275.16699:235	44.99751:324 65.00252:295 83.01373:737 93.03355:324 104.99581:102 107.01265:1473 109.02882:1037 116.99578:91 119.01162:51 121.02852:1630 125.02292:245 126.99933:23 128.99474:124 135.04437:823 138.99973:17 140.99591:109 143.04987:134 145.02904:62 147.04539:203 149.02365:336 151.00356:6030 153.00670:186 154.99196:44 156.98921:71 159.00632:62 161.02377:284 163.04015:204 166.99309:72 169.00775:182 17…	55	1219	78	1434	797	1116	1137	767	1030	894	770	1853	1506	1038	1873	1023	67	978	18	689	1444	783	929	1077	1211	969	1057	1031	858	1291	466	1817	1336	69	1104	157	990	1040	1006	1030	1293	990	735
4.629	245.045	HILIC-	[M-H]-	19.62	245.04470:4870 245.10249:165 246.00282:110 246.04878:923 246.09816:110 246.14822:110 246.98347:220 247.00198:819 247.02202:165 247.04914:275 247.11601:165	44.99754:281 63.02220:124 68.99513:140 75.00348:89 79.95581:89 83.01208:115 88.03917:222 93.03374:384 99.00634:124 107.01179:298 112.98390:112 116.99444:195 120.99010:140 125.89769:118 135.04422:343 139.01465:118 140.99548:131 144.98740:128 151.00261:195 154.99083:167 161.02319:266 170.98692:120 173.04510:141 179.03555:112 191.05474:118 210.98331:73	42	2859	113	2031	4470	1921	2416	4317	1960	2687	1426	1328	1720	1462	1713	2950	57	2617	106	2172	3689	2714	7761	2373	1899	2172	1087	1379	1572	2204	2456	1091	1838	71	2582	72	2654	2688	2363	2802	2807	2515	2245
1.974	446.064	HILIC-	[M-H2O-H]-	19.64	446.06215:4236 446.11475:648 446.15071:602 446.19715:137 446.25237:343 446.29230:206 446.33678:137 446.38637:137 446.43451:137 446.48578:137 446.51100:137 446.58223:137 446.62032:274 446.64060:137 446.67644:1978 446.74491:274 446.82123:274 446.84737:274 446.88455:206 446.98327:205 447.07228:1429771 447.28222:206 447.31815:274 447.40175:137 447.43597:622 447.47870:342 447.54019:205 447.57105:696 4…	96.95933:608 109.02909:28 123.04519:552 161.02406:438 165.01920:125 189.01974:105 203.03339:59 217.01428:182 231.03096:135 240.04480:93 245.08168:144 252.04082:49 257.04663:88 268.03732:526 275.02222:147 283.02393:1022 289.07153:558 294.05286:214 295.02682:13786 296.03229:5456 298.03931:237 298.34830:33 299.05405:117 309.04059:404 323.02087:2883 338.04266:532 343.07288:48 360.11856:83 375.14490:2…	48	2086	24	1134	1563	1138	975	1438	1282	737	1202	939	790	2218	1410	1598	21	1615	20	681	831	1188	931	909	1367	1435	1639	1724	1925	1403	1620	745	1304	30	1407	31	1452	1877	1458	1787	1855	1611	1809
2.726	653.215	HILIC-	[M-H]-	19.65	653.21452:2280 653.23549:422 653.26632:316 653.28860:211 653.35142:317 654.03800:528 654.07137:211 654.12345:211 654.17103:660 654.22404:681 655.00643:422 655.03742:1221 655.06933:1129 655.09934:421 655.16140:1101 655.19599:527 655.23019:581 655.29853:211	112.98568:77 289.06932:102 403.01081:80 447.07024:99 449.08537:80 522.95959:70 575.11502:123 649.19265:89	0	16	8	320	102	293	355	79	642	152	204	60	102	325	550	102	8	340	0	176	289	488	118	364	240	338	1224	639	343	746	177	88	778	0	439	15	272	172	164	242	222	272	226
8.69	681.106	HILIC-	[M-H]-	19.67	681.10557:4199 681.19089:100 681.21872:60 681.30733:60 681.63757:40 681.75124:40 681.98791:60 681.99811:40 682.04641:177 682.10892:1171 682.16566:79 682.20275:60 683.05256:611 683.11223:466 683.17512:60 683.19612:60 683.21516:40	96.97044:51 191.05514:204 259.02248:279 369.00658:51 386.99127:51 421.06802:51 421.08128:102 422.07901:51 429.01333:51 476.98601:51 481.00953:51 543.04808:51 629.00455:51	41	2858	0	1469	1374	1375	1588	1171	1296	1224	3181	1661	2599	2459	1667	3534	47	2450	69	1087	481	3593	2426	1932	1332	1161	1459	1494	2296	2280	2373	2062	1712	0	2004	9	3132	2239	1515	768	2450	2435	1965
5.787	736.146	HILIC-	[M-H]-	19.68	736.14578:3518 736.20206:308 736.23263:226 736.26429:226 736.28772:342 736.32935:226 736.40459:113 736.70403:302 737.05845:946 737.14837:1221 737.21677:1088 737.31142:170 737.33813:283 737.35087:113 737.76497:113 738.03322:226 738.06936:321 738.10915:113 738.14897:527 738.18036:226 738.22573:594	173.00765:102 289.07277:64 425.09433:80 578.13975:73 735.13055:77	17	1570	12	1604	1496	1113	1050	1256	1622	475	993	740	259	1334	550	815	32	1304	2	239	465	1373	590	680	1595	1468	1681	1357	1362	1632	675	535	1112	52	1347	0	1229	2039	1360	1858	1178	604	1635
7.875	386.074	HILIC-	[M-H]-	19.7	386.07402:3675 386.13784:894 386.16130:894 386.18338:596 386.20546:596 386.23858:596 386.34297:894 386.40696:596 386.44351:894 386.47777:894 386.49393:596 386.51326:596 386.55373:1192 386.57465:1831 386.59599:894 386.61404:596 386.64634:1192 386.66237:1192 386.67802:1192 386.72088:1192 386.74779:1192 386.77328:1519 386.82315:1489 386.84443:1551 386.90668:9919 386.96289:3165 387.00796:893 387.0430…	41.00312:998 44.99815:5180 57.03368:685 59.01396:85961 59.43432:362 60.01644:1483 61.01733:459 71.01370:74864 72.01661:2371 73.02865:1867 75.00809:445 85.02898:7905 86.03228:336 87.00836:6587 88.75220:2344 89.02502:319982 89.20301:518 89.48983:501 89.72750:629 89.83138:460 89.93957:451 90.02774:11166 90.24304:332 90.39771:472 90.50662:440 91.02862:2042 95.01313:3006 97.02894:867 99.04414:394 101.…	11	2624	27	3133	2243	1140	1842	2183	2759	394	5259	3152	889	3190	1659	7027	36	3931	31	1290	2458	6502	5837	4453	4474	1370	3179	3338	4672	5155	5854	4715	4852	27	1690	649	6786	6637	5370	3899	4214	1183	1604
2.273	207.051	HILIC-	[M-H]-	19.7	207.05101:3646 208.05384:476 208.98493:249 209.00469:510 209.02260:221 209.04873:156	39.00524:12 85.02860:27 97.04007:137 104.99465:43 112.98595:102 119.04938:1702 125.89977:45 129.05492:178 132.86601:199 134.86418:81 135.04488:58 137.00243:7 147.00571:49 151.03944:49 163.03984:380 180.99016:95 192.99158:23 204.99017:47	47	2414	70	1511	2668	1372	1504	3597	1170	1954	1771	1971	2330	3173	2502	3149	76	2532	83	2294	1527	1684	3699	1674	1255	1329	1657	2844	2157	1737	3348	2279	1988	68	2034	56	1812	1286	1183	1913	1577	1600	1388
7.271	685.144	HILIC-	[M-H]-	19.78	685.14389:3184 685.18830:1335 685.26318:229 685.28808:574 685.33060:230 685.67991:230 686.06427:230 686.15104:677 686.19001:673 686.27534:344 686.67872:230 686.73113:344 687.03643:459 687.07737:687 687.12048:767 687.15815:1646 687.20387:3637	191.05625:234 319.02403:99 353.10714:73 421.08414:64 513.10426:117 561.12643:189 611.15396:83 675.19134:112 681.16916:153 684.17709:73	20	992	28	1353	949	1186	1244	1126	1339	518	800	1446	1144	1301	1406	1699	15	1433	28	840	795	1814	1270	1042	1232	1699	1072	1168	1742	1544	623	1617	1166	18	1598	28	914	1244	1274	1436	887	998	1069
2.92	479.117	HILIC-	[M-H]-	19.79	479.11715:4006 479.16414:338 479.20660:234 479.25520:128 479.27377:64 479.52251:96 479.63851:96 480.02931:223 480.11897:1565 480.15939:128 480.21674:160 480.27109:595 480.62294:64 481.02019:1195 481.12210:353 481.16890:556 481.22688:265	178.99784:80 243.00485:64 271.06138:86 289.07297:117 296.99809:64 317.06419:77 338.98225:86 358.99278:64 397.16548:115	29	2931	74	3732	2744	2730	1898	2220	3166	785	1402	1705	3483	2172	2076	1583	28	2795	93	1751	2113	2136	1767	3859	3897	2141	2464	2466	1862	2464	2737	2083	2164	48	2883	101	2065	2054	2665	2883	6899	1720	2084
1.611	523.17	HILIC-	[M-H2O-H]-	19.81	523.16818:3616 523.19078:861 523.22676:280 523.24530:350 523.29798:210 523.31858:281 524.00082:140 524.03457:351 524.05788:280 524.08748:280 524.16061:415 524.19354:777 524.24768:140 524.28633:281 525.03047:871 525.07229:280 525.09771:397 525.14287:430 525.17116:481 525.20945:605 525.24724:350	317.00224:64 327.01652:64 341.06393:64 429.01510:64 515.06441:64	28	750	26	872	942	373	472	540	478	403	728	736	400	935	652	833	14	765	4	631	1024	1562	447	659	1124	1418	876	776	508	1693	435	699	857	29	1151	27	742	1141	756	1965	1532	759	1387
2.025	683.234	HILIC-	[M-H]-	19.81	683.22887:827 683.26625:331 683.33233:662 684.05942:662 684.12554:331 684.16724:827 684.20292:496 684.23067:662 685.03316:827 685.08674:661 685.17487:2687 685.26905:496 685.31763:496	135.04483:131 237.07751:121 339.14872:64 399.18575:99 513.16053:89 649.21849:80 679.30840:96 681.22053:96 683.16356:83	7	848	11	486	450	304	405	387	455	365	1080	801	113	1226	361	543	0	1044	21	554	339	762	382	305	524	519	686	430	1126	834	372	453	714	0	674	0	806	1042	659	681	974	788	965
5.782	404.116	HILIC-	[M-H]-	19.82	404.11620:1787 404.99747:764 405.01776:1794 405.06853:366 405.12083:626 405.13911:898 405.17133:366 405.83380:275 406.00730:275 406.04212:183 406.06759:183 406.09979:275 406.14211:458	125.02126:86 151.00072:64 173.04317:99 191.05501:145 201.05344:92 210.99817:108 221.00274:86 226.99095:77 247.06252:166 256.03948:115 257.04290:102 276.99012:102 285.03742:170 317.06909:89 327.09677:99 397.16820:102	14	1534	15	1707	1395	1675	2103	1613	1597	1068	944	1245	457	1940	1176	900	9	1294	18	1354	1910	688	1261	1194	1188	1017	819	1152	1736	1935	1334	1513	547	15	1374	24	1024	511	2040	1572	759	1058	949
6.24	307.082	HILIC-	[M]-	19.82	307.08250:1608	44.99774:185 79.95691:48 92.99358:66 96.95881:776 107.04963:203 115.00008:155 119.04931:2476 130.99467:56 135.04449:11 147.00577:24 153.01865:355 158.05977:76 163.03877:1905 174.99593:67 195.00784:42 199.00494:6 238.99493:15 261.00775:57	15	3920	38	2902	2512	1364	1095	2544	2750	426	3259	2697	930	3112	6048	3242	31	4668	46	723	1138	3575	1915	1536	2256	2903	2583	2518	6842	2220	4263	1664	2247	37	2658	14	3090	3062	2727	2912	2933	2719	4357
7.252	219.047	HILIC-	[M-H]-	19.85	219.04774:2555 219.07163:407 219.08602:314 219.12218:514 219.94247:394 220.05179:315 220.06881:315 220.08204:394 220.98647:315 221.00664:158 221.01297:315 221.02822:157 221.04755:394 221.06602:1549	55.01867:750 57.03371:234 59.68681:26 61.01759:12 69.03406:478 73.02825:1078 74.02338:2674 79.01803:214 83.01309:1330 84.02006:220 87.04476:45 89.02383:4709 90.02718:170 91.02728:241 98.02398:59 101.02383:10668 102.02685:559 103.03898:308 105.03669:1238 107.03333:318 109.06553:85 113.02366:370 114.05380:93 115.03854:103 117.92843:41 119.03169:937 121.03743:330 124.00546:334 125.02294:41 127.01932…	139	2555	204	2888	1042	3255	3321	1616	2359	2049	1555	1766	2608	4481	2701	1937	239	1904	269	1689	1853	3380	2325	3384	2690	3254	1644	1340	3472	3016	1357	3643	1557	212	2050	270	1885	1374	1996	1398	1887	1395	1507
7.256	525.087	HILIC-	[M-H]-	19.87	525.08649:9266 525.13390:1478 525.19334:237 525.23237:4838 525.64283:973 526.02500:239 526.09120:2546 526.14246:593 526.23484:1711 526.63929:179 527.00964:483 527.04561:433 527.09905:1548 527.13171:1294 527.18105:179	93.03281:112 119.01474:86 133.01313:118 161.02376:187 173.04513:218 191.05526:370 233.06590:161 275.07691:169 335.07653:86 339.04874:161 353.08828:206 383.06278:80 434.10606:105 481.24221:135 513.10224:134 521.12987:64	14	2824	8	2001	1582	2360	2983	2005	2127	2170	2568	1163	1582	2097	1170	3456	0	2028	0	816	787	3069	1332	1194	1552	1564	1853	1124	1830	2827	4086	980	1435	14	2371	0	1878	1974	3468	1602	1824	2914	1356
7.33	677.175	HILIC-	[M-H]-	19.89	677.17285:2967 677.22748:661 677.28338:320 677.67845:400 677.82094:160 678.04491:240 678.08057:160 678.13709:400 678.17448:882 678.22073:400 678.24646:320 678.30413:240 679.00883:240 679.03489:240 679.06547:624 679.08000:400 679.10174:240 679.19141:1096 679.24164:1179	191.05564:198 339.05084:80 353.08505:118 675.18985:99	11	1304	4	0	783	1022	782	2452	422	1079	1382	715	812	1291	1262	1808	16	960	9	923	814	1053	1143	816	641	1191	1342	872	2144	1503	707	695	1033	11	1692	5	1191	2246	1092	1057	438	1138	1097
7.35	355.09	HILIC-	[M-H]-	19.95	355.08951:7081 355.12092:1727 355.17526:385 355.29717:154 355.31570:231 355.44411:154 355.71159:154 355.87848:154 356.00402:231 356.03322:154 356.07154:1425 356.09560:1870 356.12267:308 356.15407:154 356.18026:518 356.30383:154 356.50799:154 356.57826:524 356.59758:154 356.60527:231 356.97883:231 356.99614:1626 357.01891:1102 357.04338:702 357.07966:3150 357.11265:512 357.15044:385	57.03387:109 71.01231:122 81.03410:59 85.02894:1209 93.03359:831 99.04510:126 109.02851:147 111.04398:245 127.03896:306 135.04385:412 137.02246:65 147.00494:51 153.01709:111 155.03378:203 161.02441:762 171.02689:139 173.04405:1311 177.01865:86 179.03439:1265 191.05592:38345 191.97688:68 192.05927:2340 193.05930:359 195.03041:64 197.04555:187 209.02829:61 215.05638:121 227.06927:89 257.08124:111 2…	36	6316	233	7441	3578	9350	7044	10436	4960	4223	8864	2000	6905	9483	4070	8731	76	5653	170	2706	3344	5607	3716	6116	3868	5960	4691	3445	9732	5571	5740	5077	4545	53	5738	73	3730	3672	3773	2911	3567	3902	4147
1.574	388.048	HILIC-	[M-H]-	19.96	388.05033:4412 388.10757:509 388.15173:336 388.17851:170 388.19812:537 388.32202:113 388.51992:113 388.84680:170 389.02874:1204 389.08705:2176 389.11876:872 389.17615:2215 389.24000:113 389.73037:170 389.81239:113 389.98848:169 390.02830:3716 390.07329:963 390.12527:283	61.98727:264 96.95905:731 109.02806:123 125.02345:1854 151.00206:253 153.01817:383 158.06120:33 167.07109:96 171.10178:68 175.03842:378 177.01854:843 181.01241:269 191.03436:154 199.03880:150 201.11037:189 213.05617:51 217.04855:281 222.98320:42 230.99493:175 242.05437:61 257.04242:67 259.05917:327 275.05432:416 283.00717:37 285.03967:2352 290.07947:102 303.05084:1322 311.05270:198 321.16699:61 3…	20	658	64	264	128	344	279	181	292	456	576	303	2308	533	710	1882	12	604	22	456	201	348	418	360	304	312	554	624	510	369	1513	434	516	23	584	80	132	367	409	384	193	377	534
7.311	713.17	HILIC-	[M-H]-	19.97	713.17032:5122 713.22964:506 713.27299:379 713.32148:190 713.37295:285 713.66177:285 713.67786:190 714.03592:285 714.08500:190 714.17235:3354 714.68476:190 714.98974:190 715.03121:474 715.05771:474 715.09398:377 715.16774:7465	152.98489:89 191.05615:420 339.04865:139 353.08640:165 421.07572:77 513.10443:727 533.12664:83 695.16881:73 705.16896:294 713.17509:118	0	3114	32	1842	1635	1308	1816	1667	2103	541	1802	2697	589	1648	2117	2816	12	3121	7	668	540	5296	1467	1111	2274	2737	2694	2581	2823	2159	1004	1104	2542	4	2910	0	2078	4360	2591	3241	3740	1967	3846
6.332	494.132	HILIC-	[M-H]-	20.01	494.13207:2222 494.18165:149 494.22367:150 495.02523:807 495.12922:7984 495.22873:150 496.02503:367 496.06544:249 496.09937:248 496.13282:2020 496.22621:150	115.00298:749 147.02856:2048 161.02196:92 191.05573:9142 215.00462:17 250.99509:33 277.00946:20 304.06897:15 333.10330:92 353.08734:1350	7	733	13	557	460	544	531	398	312	596	447	599	1450	392	467	521	7	619	13	728	1018	733	1374	708	602	352	563	390	518	768	566	698	614	10	631	11	547	365	543	517	270	423	165
8.12	343.018	HILIC-	[2M-H]-	20.03	343.01880:12248 343.09262:97 343.11888:162 343.49002:65 343.96521:65 344.02321:902 344.06191:65 344.85528:65 344.98076:461 345.02537:1335 345.08335:130 345.10200:177	78.95826:3614 96.96866:894 105.01843:70 134.04640:387 149.04526:92 154.99165:63 171.00594:2812 173.01868:22 216.98787:59 268.01373:7 287.01535:76	31	2806	430	2058	2115	2037	3070	2038	2153	1985	3559	2109	5600	4337	3604	6431	424	2888	415	888	1420	4176	2216	5514	2332	1026	4098	3890	6042	2932	4130	8717	3815	452	3337	360	1792	2396	3672	1302	3113	1819	2807
1.571	537.141	HILIC-	[M-H]-	20.09	537.14122:3276 537.20808:266 537.24477:488 537.30684:267 537.34516:200 538.00182:267 538.03566:334 538.07627:200 538.09352:267 538.14375:1241 538.20649:200 538.22983:133 538.24807:334 538.29369:134 538.96513:133 539.03494:1298 539.10175:492 539.15121:1795 539.18933:267 539.22355:334	96.95960:83 341.06822:64 397.20150:185 451.10516:86 531.05579:118	13	646	39	780	557	500	606	766	714	371	512	706	735	543	657	601	8	612	22	66	795	1808	1310	576	685	1335	502	538	328	676	288	534	551	8	623	15	389	1056	502	920	1594	366	440
6.846	155.008	HILIC-	[M-H]-	20.15	155.01010:3032 155.03546:1657 156.01548:292 156.03889:350 156.05144:117 156.99249:175 157.01118:234 157.02754:175	41.00291:784 41.99836:562 45.56249:45 45.68237:42 46.00128:10 46.15101:63 46.51712:35 47.00209:162 55.01812:274 56.99790:48 59.01423:270 71.01351:1570 75.00845:1388 78.95708:164 87.00793:210 93.03394:350 103.03928:113 111.01887:632	130	783	120	1370	766	872	1111	1833	1198	1026	179	448	253	555	639	292	84	1037	106	80	2396	827	1537	1711	1330	1750	469	623	862	744	532	1573	500	118	982	94	1124	1002	931	787	884	940	1226
3.867	177.04	HILIC-	[M-H]-	20.15	177.03940:1951 178.02505:140 178.04464:233 178.81418:1088 178.84299:139 178.99281:186 179.03581:383 179.05208:140	44.99807:205 78.91794:177 80.91513:144 83.04751:80 87.00509:80 92.99485:279 99.92370:151 107.03642:175 115.02002:166 134.04644:321	13	1414	35	1141	911	938	1194	2169	122	1301	1501	1885	1650	2152	404	1617	48	1299	37	1156	812	159	1215	1028	942	677	1293	1723	117	1081	2355	1657	1281	36	1400	52	814	722	1233	693	1087	987	778
1.601	403.218	HILIC-	[M-H]-	20.15	403.21362:3219 403.24644:399 403.26799:666 403.29243:267 403.39879:400 403.76498:267 404.02572:533 404.06024:400 404.09663:533 404.13371:666 404.15101:533 404.19199:666 404.28863:267 404.55977:267 404.99410:533 405.01670:1111 405.03801:532 405.05539:990 405.09690:665 405.11877:941 405.15379:4438 405.20396:400 405.25779:266 405.28443:1646	79.95638:444 96.95987:17369 98.95493:632 165.01965:83 258.99850:79 304.19824:157 317.06726:137 319.18896:81 349.19742:491 395.98761:523 397.20416:75896 398.20801:17825 399.21240:7666 400.21497:1434 401.20078:327 402.20804:96 403.21213:130	8	788	40	919	369	735	961	1107	391	1990	663	602	1050	633	487	899	22	1097	38	1412	1543	550	1952	805	692	910	149	736	331	687	795	572	534	18	1157	12	1611	1313	653	1321	1368	1090	1161
4.157	362.11	HILIC-	[M-H]-	20.15	362.10863:1632 363.02563:1143 363.06917:267 363.08408:183 363.11251:377 363.16613:296 363.20703:73 364.00387:147 364.03366:202 364.06773:147 364.10531:726 364.16586:73	94.99426:112 112.98312:105 136.03934:188 154.99347:89 164.99431:102 177.01874:239 191.05745:118 199.00007:102 210.98384:96 216.99351:96 228.98876:131 245.00205:77 251.00937:73 255.00750:86 262.99207:77 272.99740:83 300.99169:64 339.19758:64	0	1042	24	2001	1552	908	1002	530	1723	376	890	822	979	524	861	339	14	914	33	1042	1308	1683	683	1087	1607	1598	808	879	782	683	317	786	774	7	1301	19	714	1285	1053	2082	1864	811	1643
5.929	485.221	HILIC-	[M-H]-	20.15	485.22215:2196 486.00912:231 486.04135:312 486.06757:289 486.10741:116 486.16468:116 486.22618:623 487.02552:888 487.07653:611 487.11301:1228 487.17395:173 487.22294:310 487.32818:116	147.03044:64 191.05622:131 229.00388:77 245.00303:64 250.98803:86 269.02474:92 283.01680:73 293.00398:105 299.07757:112 315.01961:73 321.00108:73 331.04593:64 348.99629:73 374.99691:83 443.19374:83	12	2627	0	2200	1824	1693	1810	1992	1589	917	1506	2060	1402	2118	2274	2020	11	1884	16	1329	1608	2196	1219	1596	1624	1958	2450	2931	2226	1190	1857	2208	1928	4	2193	26	1345	1538	1814	1928	1740	1036	1179
1.987	1119.26	HILIC-	[M-H]-	20.17	1119.24990:3448 1120.25891:1236 1121.08536:216 1121.25833:810 1121.35601:216	447.07172:92 672.19123:64 1081.07777:64	0	954	0	301	0	153	184	50	140	86	1055	1467	1015	1576	2108	1460	0	960	0	75	72	111	21	185	135	83	1795	1436	1194	1326	1124	900	1502	8	798	0	77	103	56	0	0	159	98
1.752	143.035	HILIC-	[M-H]-	20.18	143.03508:1552 143.07037:109 144.00123:73 144.03662:109 144.92281:507 144.99058:346 145.00858:146 145.05101:249 145.08628:417	41.00267:303 44.86418:384 44.99844:58879 45.18748:166 45.29231:102 45.32892:166 45.38138:146 45.41210:121 45.50467:231 45.60989:80 45.91254:86 46.00124:585 46.20177:92 46.31637:64 46.53089:64 46.78784:64 47.00206:272 57.03420:108 68.99554:495 78.96025:118 81.03358:108 93.00005:497 96.95976:83 99.92511:446 107.04942:460 115.92057:122 121.02960:326 137.02332:475	51	911	89	900	1250	980	1059	608	577	689	782	976	791	659	1025	548	96	1071	59	1046	1366	1311	1201	885	720	1189	1039	860	618	811	1101	632	778	76	954	62	1042	1061	825	930	753	980	674
1.594	465.083	HILIC-	[M-H]-	20.21	465.08282:7534 465.11858:2996 465.18726:1275 465.21279:650 465.25353:852 465.30665:488 465.88870:293 466.02695:502 466.05585:511 466.08764:8432 466.12334:1831 466.15464:1050 466.19786:293 466.21230:195 466.22005:195 466.23499:391 466.25454:488 467.03535:1597 467.09531:1830 467.13062:854 467.15904:623	79.95740:128 96.95852:112 138.02907:92 177.01827:105 216.98286:86 237.00892:77 255.00119:77 271.06122:99 278.98671:80 285.12801:86 289.11128:77 295.02215:92 297.15066:118 322.98886:77 329.10490:150 346.13803:92 388.97653:154 431.16630:83 465.08639:151	17	2284	32	1604	1861	1292	1386	1656	1137	1769	2652	1559	3531	2186	1368	2245	0	1999	13	1838	1553	2974	2390	1188	1469	2158	1408	1562	1441	2290	1742	1320	1586	15	2015	21	2024	2524	1450	2171	3646	1326	2216
1.587	321.173	HILIC-	[M-H]-	20.22	321.17331:2788 321.21211:467 321.90791:161 322.01414:448 322.04652:370 322.11351:735 322.13532:297 322.17491:449 322.20136:214 322.22014:161 323.02389:3907 323.10953:440 323.15470:1343 323.18521:1418	57.03420:299 71.01455:68 80.96417:288 85.02906:1535 93.01487:107 97.02876:171 99.08099:359 112.98421:45 116.99382:35 119.08398:181 121.02861:58 123.04386:97 127.11163:326 131.01096:45 133.02786:92 134.02478:112 137.02370:251 139.11124:770 143.00983:38 144.99055:84 147.04333:119 151.03989:246 159.04315:38 160.98415:59 163.04015:176 165.01917:1646 166.02203:171 167.01219:61 167.14372:173 169.01006:…	46	733	101	678	646	640	1214	1045	586	1919	1392	457	1585	835	559	863	48	637	70	621	612	314	848	573	419	653	384	234	371	809	703	510	382	47	711	141	1276	467	556	634	587	674	350
5.748	242.067	HILIC-	[M-H]-	20.22	242.06726:4819 242.17681:136 242.97520:136 242.98887:272 243.00406:272 243.02529:272 243.06665:204 243.10657:136 243.16965:469 244.02813:535 244.05565:136 244.09105:272	44.99789:198 68.99488:120 79.95606:124 85.02824:131 92.99481:395 96.95892:238 99.01028:102 104.99539:153 108.02082:99 111.00588:115 118.99394:179 125.00003:131 126.99670:93 128.99592:118 133.02805:238 135.04343:218 142.99390:105 144.98823:105 152.01796:128 154.99240:145 161.02384:217 171.00659:89 173.04647:83 179.03424:121 191.05646:184 214.06970:64 233.15593:92	0	1040	13	519	773	395	488	455	90	386	733	1305	660	755	956	1031	26	988	0	440	998	159	1086	319	539	548	1058	580	693	1852	1208	374	731	14	809	9	808	778	511	562	492	447	184
7.32	577.129	HILIC-	[M-H]-	20.23	577.13042:3768 577.19527:627 577.23404:568 577.62713:1668 577.65716:656 577.72804:341 577.74899:227 578.03812:454 578.13171:1731 578.21578:227 578.24411:568 578.63580:920 578.74019:227 579.01894:454 579.06237:568 579.09992:340 579.13359:1067 579.17123:454 579.19997:341	191.05588:812 301.03577:1401 331.04434:1112 385.05569:123 461.04691:302 491.06030:195 565.11627:302 575.14410:94	55	2973	56	1444	2065	2042	1605	1959	1882	955	5583	1727	3492	3164	2031	3930	63	3268	73	853	892	2652	1874	1749	1842	2499	2620	2116	4609	2245	3321	2090	2303	75	2642	39	3130	2374	2342	1697	1880	2214	2454
6.397	786.217	HILIC-	[M-H]-	20.23	786.21654:2601 786.27277:209 786.31648:314 786.37122:209 786.98178:209 787.00739:314 787.05478:618 787.12892:518 787.21395:14370 787.26894:413 787.34626:209 787.66352:209 788.04393:314 788.08335:209 788.10402:314 788.12589:314 788.21563:5259	191.05557:1760 353.08911:509 425.13239:948 577.15619:67 663.23718:19 761.19952:25 775.09064:22 779.24677:110	6	550	0	825	1025	903	873	1132	752	1441	451	547	593	429	528	490	0	817	0	1775	1014	650	1043	1314	638	470	542	342	589	407	212	841	347	0	604	0	656	556	782	492	514	669	394
8.782	540.053	HILIC-	[M-H]-	20.28	540.05133:4201 540.11876:76 540.18593:51 540.97065:76 541.05283:1120 541.09372:1075 541.27181:51 541.53487:51 542.02332:126 542.05743:333 542.09745:318	191.05421:137 272.95725:89 408.00782:86 426.01814:99 531.06993:64	26	682	20	476	512	293	289	460	471	402	2186	1648	403	570	499	562	22	769	7	311	514	1046	390	458	568	544	794	654	705	682	402	991	865	0	651	22	610	629	603	485	1331	455	597
2.01	609.179	HILIC-	[M-H]-	20.29	609.18306:2088 609.25852:596 609.55495:596 610.18302:1192 610.25132:596 610.98885:894 611.02608:1192 611.09198:596 611.13966:2585 611.17812:2020 611.21697:596	202.99389:73 289.07137:140 311.16402:102 503.08758:77	21	712	8	555	775	496	485	512	415	808	839	1204	188	1209	1080	649	15	1073	4	700	414	872	717	673	615	1228	477	806	619	881	596	544	497	18	821	8	1024	665	378	1350	635	808	436
6.038	911.196	HILIC-	[M-H]-	20.29	911.19410:3258 912.20086:1503 913.05203:596 913.20693:596	421.07775:224 469.24132:128 711.13866:161 863.18773:414 897.51251:96 905.10448:64	0	1886	13	1677	2671	1100	986	2596	1299	598	2007	2355	787	2230	2771	1948	8	1749	22	612	1878	2808	1857	1492	1914	1806	2701	2197	2509	1909	2112	1498	2253	15	2107	0	1824	2185	985	2436	1984	1653	2815
6.62	430.08	HILIC-	[M-H]-	20.33	430.07865:3688 430.16449:714 431.02526:601 431.08147:829 431.12624:120 431.15698:316 431.18502:180 432.03355:120 432.05488:569 432.08107:558 432.13505:180	101.02221:102 142.06309:64 173.04401:137 191.05532:191 222.02348:102 251.11181:77 259.02467:183 272.02787:118 301.03566:325 331.04565:371 383.15893:133 421.07639:164 430.08220:159	31	973	58	535	969	520	565	885	342	456	1101	1381	962	962	1569	1226	31	1265	49	401	858	718	751	596	624	722	2138	1370	642	1283	2002	664	921	13	932	45	651	1087	537	881	702	538	663
5.742	531.115	HILIC-	[M-H]-	20.34	531.11157:5025 531.16544:560 531.27861:803 531.30075:281 532.01440:421 532.04171:281 532.11512:1742 532.16434:420 532.27964:421 532.99823:561 533.02991:701 533.06400:701 533.10024:700 533.13693:1249 533.22051:281	161.02232:70 179.03391:42 221.04314:16 287.05029:337 301.03409:2039 313.03290:84 323.07529:186 331.04364:1008 344.04916:2 361.05310:80 385.05206:173 403.06512:211 523.08405:28	34	1585	56	1018	1391	605	825	905	1172	758	2786	1140	728	1511	813	1754	43	1863	51	612	794	4298	2318	1120	1425	2578	930	1251	1927	1295	2126	928	1411	56	1944	39	3399	4895	2513	2531	3743	3613	3616
8.249	400.108	HILIC-	[M-H]-	20.36	400.10770:6254 400.97578:197 401.00331:571 401.03127:528 401.07912:2468 401.11956:2455 402.00428:197 402.02124:148 402.04363:197 402.07909:582 402.12321:804	113.02176:92 132.03036:86 161.02206:96 191.05547:294 232.99959:92 245.04255:80 267.07188:144 295.07882:73 313.09714:114 355.12341:96	0	933	1	674	572	1251	774	727	566	1563	701	923	1541	758	667	1302	0	1514	5	2307	1594	959	1120	1554	1339	774	873	1055	1359	1639	927	1355	1061	14	1430	5	1841	1815	1296	485	1960	1744	1918
5.62	297.118	HILIC-	[M-H]-	20.37	297.11880:1598 297.15052:291 298.00616:94 298.02939:142 298.12120:557 299.01471:812 299.05293:141 299.07265:142 299.15471:94	44.99826:171 79.95463:73 89.00274:105 93.03325:288 99.00345:108 104.99462:169 111.00368:105 116.99466:187 125.02069:80 128.99604:154 132.98976:172 135.00602:182 140.99450:150 145.02813:112 149.05664:105 152.99470:137 154.99155:137 159.00452:96 161.02320:144 165.01590:136 172.05632:64 179.03393:222 186.99717:96 191.05539:145 195.00480:121 198.98387:134 200.99626:112 206.98780:150 210.99842:83 216.…	8	989	19	1325	1586	890	864	712	1168	692	326	506	600	407	552	418	8	681	12	456	1747	1286	1039	1427	1309	1062	594	720	342	502	373	513	534	12	872	19	814	1988	828	1357	1598	591	919
1.598	375.072	HILIC-	[M+FA-H]-	20.4	375.07197:5394 375.10738:854 375.14600:2982 375.18326:1943 375.23665:224 375.91164:149 376.01574:373 376.04677:398 376.07097:3097 376.11725:149 376.14623:670 376.18713:537 376.98405:722 377.01655:1230 377.09140:5300 377.12351:468 377.16533:1596	63.96203:36 79.95618:184 96.95934:818 111.00959:15 125.02340:429 134.03438:41 137.02351:176 144.98978:19 149.02280:142 163.03976:44 167.03531:195 171.10139:37 177.01768:176 191.03355:107 200.99449:49 205.01291:187 209.00034:43 213.01476:112 216.99010:48 225.01236:46 231.03152:38 238.99937:56 241.04939:140 245.07983:63 256.07275:209 259.06131:76 266.04675:38 271.09564:337 285.04065:1891 286.04379:…	49	3448	39	1354	2466	1230	1212	2356	2303	1660	5642	2141	13483	3511	1959	3751	90	3301	41	2025	2872	3344	2819	1608	2100	2911	2210	2328	2834	1974	4956	1455	2571	57	3228	33	3291	3598	2477	3850	4573	2396	2650
6.995	448.001	HILIC-	[M-H]-	20.42	448.00086:1931 448.07583:26422 448.98187:426 449.00396:1133 449.03826:1061 449.08703:5958 449.13961:425 449.32267:426 449.63680:426 450.04552:852 450.08703:1620	119.03430:270 142.06635:4414 158.06004:456 186.05554:3447 204.06635:1945 222.02325:7432 238.01785:946 246.07693:439 266.01248:623 284.02335:594 366.11981:7135 402.08893:117 446.07690:16575 448.07639:1460	52	539	26	54	31	233	252	166	198	117	48	310	1327	632	867	962	57	365	15	21	101	18	162	189	211	50	695	768	613	557	444	534	682	25	242	21	241	153	235	153	152	124	140
1.941	645.218	HILIC-	[M-H]-	20.43	645.21838:1602 645.25002:1495 645.28522:1104 645.34015:342 645.36955:171 646.03183:257 646.07666:342 646.12995:428 646.16515:487 646.20249:542 646.24050:685 646.29234:531 646.35821:171 647.01902:342 647.04386:342 647.09223:1247 647.13863:2759 647.21606:1506 647.30098:783	237.07871:99 289.07129:127 301.12135:83 343.21014:105 357.06366:385 403.06333:83 451.10229:96 581.20354:73 603.25159:73 625.16396:86 629.11238:92 635.18032:216 641.14743:108 645.25625:64	7	521	12	1533	1627	344	783	723	961	569	1096	1376	516	655	1137	563	18	960	15	490	1366	1372	343	1346	1292	1110	1385	1366	937	883	669	1013	1225	14	1296	15	785	1160	1051	1946	1727	176	847
5.931	806.184	HILIC-	[M-H]-	20.44	806.18558:4055 806.27422:405 806.32255:270 807.02135:405 807.06852:694 807.19310:1244 807.27759:541 807.30418:541 807.34614:694 807.40564:406 808.04914:271 808.07836:406 808.17922:406 808.19688:541 808.23545:406	299.07660:505 421.07630:159 515.12141:64 759.00051:64 793.07972:64 799.41561:153	0	125	0	167	227	100	455	260	730	89	796	151	579	337	164	756	14	476	15	325	330	447	615	478	364	789	164	456	703	602	1002	150	502	0	538	0	1273	1643	663	420	1097	816	641
5.715	472.097	HILIC-	[M-H]-	20.45	472.09691:3724 472.12978:135 472.20706:270 472.26283:338 472.87513:203 473.02629:1326 473.06695:504 473.10583:509 473.16227:338 473.20131:203 473.24136:135 473.27381:903 474.00145:135 474.02855:396 474.05874:270 474.10668:203 474.13818:270 474.17052:338 474.19347:203	123.04341:116 167.03548:1807 191.05527:520 209.04662:164 231.10182:89 245.00142:32 258.99634:7 269.01804:19 287.05658:397 317.06537:162 327.04025:55 408.09882:29 462.13455:175 467.15131:97	15	710	13	583	281	229	258	217	822	70	747	251	181	682	458	1440	42	721	23	129	180	866	306	250	592	848	300	464	442	603	868	289	600	30	574	38	739	1329	786	729	1232	551	1090
1.592	557.206	HILIC-	[M-H]-	20.45	557.20561:4839 557.24373:395 557.27478:538 557.31403:298 557.35903:199 558.04507:952 558.07530:901 558.10682:198 558.13040:588 558.16075:198 558.20497:1146 558.23612:198 558.27685:298 558.29443:199 559.02002:737 559.04858:988 559.08595:712 559.12334:495 559.14915:396 559.20513:2207 559.24418:607 559.27942:297 559.31208:496	259.02094:64 281.14062:64 301.03365:86 323.01555:64 383.18909:329 397.20508:1778 470.20152:124	2	885	0	834	675	616	839	566	595	466	820	669	329	317	377	532	19	1084	13	642	962	921	770	913	993	1088	515	561	503	944	556	488	419	19	940	18	1277	1042	1278	2362	1416	773	1114
[truncated: 11,699 more rows]
[truncated: 10 more columns]
