# Supplementary material for: Comparative Metabolomic Profiling of Resistant and Susceptible Coffea arabica Accessions to Bacterial Pathogen Infection
Source: Plants (Basel). 2026 Jan 9;15(2):216. doi: 10.3390/plants15020216 (PMC12844768; doi:10.3390/plants15020216)
Supplement: Supplementary file 1 [file plants-15-00216-s001.zip › Table S6.xlsx]

## Sheet: Legend
Supplemental Table. Untargeted metabolomic LC-MS/MS dataset acquired from Coffea leaves.
Table	Description	Extraction Method	Acquisition Type	Chromatography Type	Ion Mode
S6	LC-MS/MS HILIC negative dataset obtained after automatically curating data using MS-CleanR and performing an annotation using various database.	Chloroform/Methanol/Water	LC-MS/MS	Hydrophilic Interaction Liquid Chromatography	Negative
Abbreviations	Full Name
R-None	Resistant leaves that underwent no treatment to avoid potential wounding from the infiltration process
R-Mock	Resistant leaves infiltrated with sterile distilled water
R-Pcg IBSBF	Resistant leaves infected by Pseudomonas coronafaciens pv. garcae (Pcg)
S-None	Susceptible leaves that underwent no treatment to avoid potential wounding from the infiltration process
S-Mock	Susceptible leaves infiltrated with sterile distilled water
S-Pcg IBSBF	Susceptible leaves infected by Pseudomonas coronafaciens pv. garcae (Pcg)
QC	Quality Control
IS	Internal Standard
S/N	Signal-to-noise
RT or Rt	Retention time
Mz	Mass-to-charge
HC or HILIC	Hydrophilic interaction liquid chromatography
RP	Reverse phase chromatography
Column Name	Description
Average Rt (min)	Average retention time
Adduct type	Complex formed during ionization to produce mass-to-charge value
Acquisition type	Column and polarity used for LC-MS/MS analysis
Metabolite name	Name of annotated metabolite
Formula	Chemical formula of annotated metabolite
Database	MS-FINDER spectral libraries that matched to the experimental spectra
Ontology	General compound class of the annotated metabolite
Total score	Retention time and/or spectral similarity to the reference spectrum. LC-MS/MS values range between 0-10. Higher values have higher spectral matching.
INCHIKEY	International chemical identifier of the identified metabolite
SMILES	String of molecular structure of the identified metabolite
S/N average	Average signal-to-noise for aligned feature, calculated by dividing the intensity by the root mean square of the noise
MS1 isotopic spectrum	Spectrum of precursor ions. Peaks are represented as A:B - "A" represents mass-to-charge and "B" represents intensity of ion
MS/MS spectrum	Spectrum of product ions from selected precursor ion. Peaks are represented as A:B - "A" represents mass-to-charge and "B" represents intensity of ion

## Sheet: Table S6
Table S6. LC-MS/MS HILIC negative dataset obtained after automatically curating data using MS-CleanR and performing an annotation using various database. This table was obtained before manually excluding features that do not meet defined quality criteria
							Peak intensity
Average Rt(min)	Average Mz	Metabolite name	Adduct type	S/N average	MS1 isotopic spectrum	MS/MS spectrum	R-None-1	R-None-2	R-None-3	R-None-4	R-None-5	R-None-6	R-None-7	S-None-1	S-None-2	S-None-3	S-None-4	S-None-5	S-None-6
2.748	73.0292	Propionic acid	[M-H]-	275.33	73.02944:8514 74.03289:384 75.00842:112	45.35173:96 47.69245:47 55.02072:507 68.99544:11 73.02940:5147	4826	7585	5371	6113	5989	17	4376	5209	4068	3373	5975	0	4775
7.253	74.0239	Glycine	[M-H]-	242.04	74.02397:11880 74.04114:82 74.05435:42 74.19495:42 74.39953:42 74.42921:42 74.47587:42 74.55164:42 74.62017:42 74.93228:42 75.00754:174 75.12374:63 75.20123:63 75.24626:42 75.78142:42 75.81351:63 76.02649:136 76.03930:260	45.41288:7 46.06179:39 46.41027:24 46.61961:61 47.00152:55 54.99814:85 71.01304:203 74.02376:1532	1899	1987	1627	1584	1876	1810	1970	2015	2020	2258	1777	2276	1951
7.984	74.0245	Glycine	[M-H]-	126.53	74.02474:4285 75.00664:852 76.03020:1087	41.99786:2959 44.99811:13065 45.32629:127 45.52225:98 45.86340:38 46.00128:233 47.00200:73 51.00436:172 71.01299:449	909	187	708	501	528	531	853	990	362	1332	734	293	746
7.547	75.0083	Glycolic acid; LC-tDDA; CE10	[M-H]-	70.84	75.00828:2523 76.80999:133	45.61526:138 46.18368:23 46.47380:56 47.01307:635 56.99805:517 59.01380:994 75.00858:6157	2251	2175	1160	1711	1444	1795	1140	1097	1666	1360	1283	1879	1104
6.857	75.0084	Glycolic acid; LC-tDDA; CE10	[M-H]-	49.92	75.00845:2136 76.78232:146 76.79156:146	41.00299:382 47.00189:59 55.01861:516 58.02930:82 67.01755:297 71.01330:3250 75.00818:1659	587	600	1082	1366	758	549	742	453	726	444	696	606	629
7.776	76.0314	13C-glycine	[M-H]-	850.79	76.03154:69205 76.32321:88 76.46489:88 76.50692:88 76.68339:59 76.77869:88 76.96995:181 76.97822:59 77.00269:118 77.03193:227 77.18179:88 77.30757:59 77.37117:59 77.66608:59 77.90700:59 78.03520:557	40.01890:17 44.99823:1280 45.18717:8 45.43149:78 45.66811:14 45.71526:42 45.86605:74 46.00121:293 46.19494:33 47.00246:46 55.01846:183 62.96354:278 68.99529:309 76.03107:2224	5362	6196	6767	7421	6324	6073	8512	8443	7686	6675	6366	6652	6452
4.058	85.02	1,4-Butynediol	[M-H]-	64.13	85.02015:2068 87.00646:134	41.99863:3900 45.58362:14 45.76792:39 46.29359:49 46.53375:24 58.00944:954 65.01425:167 79.95656:60 85.02078:2219	1840	1687	2047	1650	1493	1548	1568	1073	1617	1851	1708	1926	1666
4.037	85.0206	1,4-Butynediol	[M-H]-	63.9	85.02029:2564 86.02359:135 87.00692:250	41.99839:4444 45.37116:75 45.43175:75 46.00096:195 46.15279:114 46.23751:61 46.41138:38 46.86792:66 58.99312:517 79.95578:79 85.02030:2580	1571	1426	1711	1394	1259	1305	1354	937	1388	1547	1456	1551	1423
7.309	85.0289	CROTONIC ACID	[M-H]-	66.32	85.02988:2057 87.00759:665	43.01865:10553 45.87236:34 46.00127:96 47.00174:94 55.01803:235 59.01298:897 71.01359:14148 72.99250:6516 80.96446:17066	1961	1022	2642	2828	1883	1663	2264	2188	1106	3165	1765	1450	2809
6.999	85.0294	w/o MS2: 1,4-Butynediol	[M-H]-	53.15	85.02856:2585 87.00864:945	41.00285:548 44.99818:61360 45.18736:134 45.32916:146 45.36763:140 45.53029:121 45.65798:83 45.72107:73 46.00185:487 46.32631:80 46.76599:64 47.00176:241 57.03375:198 71.01244:228 74.02401:154 78.95894:178 85.02942:128	1715	821	2430	2136	1884	1258	2218	1314	834	1170	1484	569	1241
7.606	85.0295	w/o MS2: CROTONIC ACID	[M-H]-	57.44	85.02946:3473	79.95708:20540 80.95551:200 81.95246:507	892	1247	1065	918	1207	757	1752	1553	1833	1412	1441	1555	1589
7.333	87.0093	w/o MS2: PYRUVIC ACID	[M-H]-	51.37	87.00791:1615 88.01121:172 88.04613:172 88.98691:172 89.02453:2718	41.00302:917 43.01869:1845 44.99826:52897 45.18750:160 45.36292:143 45.43292:124 45.65380:92 45.72622:73 45.82844:77 46.00112:521 46.20015:64 46.40066:77 47.00190:247 55.01853:274 57.03384:288 59.01334:317 71.01324:1669 75.00837:247 78.95920:361 87.00784:233	1036	702	1337	1450	936	709	2120	1147	710	1522	1088	542	1337
2.363	87.0449	ACETOIN	[M-H]-	58.18	87.04491:5439 88.04818:408 89.02295:245	45.18745:79 45.64247:37 46.53899:26 58.02936:83 68.99590:39 81.03288:8 87.04460:2859	515	594	271	296	689	477	983	2833	457	2057	697	369	913
8.266	88.0397	BETA-ALANINE	[M-H]-	125.92	88.03968:5389 88.98650:161 89.02466:214 89.04273:306	45.18807:111 45.67003:55 46.29825:4 46.52056:18 47.98773:59 59.01305:119 71.01326:628 88.03989:2340	995	545	1805	836	1164	826	2545	2254	1469	2218	965	794	2199
2.749	99.0084	Tiglate	[M-H]-	46.95	99.00822:2794 100.01242:199 101.05919:199	45.46657:13 45.73751:27 45.81838:39 46.00142:189 46.15235:34 46.32031:17 46.51924:25 47.00208:84 55.01877:505 73.02973:10040 73.60579:32 74.03288:420 99.00872:592	848	1508	875	984	963	174	778	735	928	552	908	247	862
7.3	100.04	1-AMINOCYCLOPROPANE-1-CARBOXYLIC ACID	[M-H]-	77.44	100.03995:1892 101.02398:1458 101.04201:293	41.00339:1004 43.01892:1454 44.99846:43744 45.18865:112 45.29363:105 45.37083:99 45.43268:77 45.50406:80 45.69589:86 45.88618:86 46.00123:1006 46.32628:64 47.00170:150 59.01349:376 71.01388:1940 72.99269:877 79.95743:453 87.00867:263 96.96070:89 100.03917:353	874	1171	907	873	590	603	1160	1023	950	1401	620	1400	1064
6.946	101.023	w/o MS2: 2-Oxobutyrate	[M-H]-	25.01	101.02415:3799 101.05008:55 101.06009:219 101.90104:55 102.02676:315 102.97208:55 103.00149:284 103.03925:745	41.00333:529 43.01791:759 44.99805:56959 45.18739:129 45.33726:137 45.36516:131 45.43017:143 45.52106:108 45.61088:108 45.90159:83 46.00146:490 46.12804:70 47.00197:336 55.01819:245 57.03402:621 71.01290:528 79.95584:169 85.02831:582 92.99566:89 101.02303:318	1522	1702	2492	2977	2514	1519	1521	1505	816	783	1833	1569	1648
1.675	101.024	w/o MS2: ACETOACETIC ACID	[M-H]-	30.35	101.02453:3924 101.06116:215 102.02651:215	45.18669:81 45.43386:26 45.55319:72 45.65859:93 45.93274:67 46.00122:11 47.00171:17 55.01825:39 68.99510:1274 79.05441:91 81.03421:31	2237	1022	3499	3311	1264	1463	3825	775	1061	2585	1111	1181	1182
7.34	101.024	w/o MS2: ACETOACETIC ACID	[M-H]-	21.05	101.02427:2155 101.06054:210 103.04182:210	41.00330:1183 43.01903:2045 45.38005:30 45.71186:45 45.77341:83 46.29077:30 71.01384:2318 78.95869:592 82.95275:88 85.02904:146 89.02428:303 99.92568:297	1361	591	1528	1654	1875	838	1370	2873	803	1378	1237	1021	1957
7.971	102.056	2-AMINO-2-METHYLPROPANOIC ACID	[M-H]-	697.78	102.05587:26871 102.78431:112 103.00283:112 103.05907:773 104.03505:11013 104.05936:232	43.01868:120 45.18767:25 45.32818:101 45.75628:28 46.00146:69 46.25640:17 51.00424:195 71.01300:746 75.00826:47 86.02264:92 99.92423:20 102.05561:8815	12404	5467	12936	9850	8993	10337	16965	13487	9982	14142	8736	6502	14237
3.679	103.003	Malonic acid	[M-H]-	81.78	103.00304:3609 104.00661:158 105.00704:95	41.00314:2357 45.29145:16 45.35029:339 45.40317:33 45.50460:82 45.81258:17 45.88051:20 46.12318:43 46.26277:46 46.57417:28 47.00184:235 59.01304:201 68.99510:12 79.95600:119 89.02420:392	452	651	407	428	434	38	1130	1302	1750	1686	1996	60	1236
4.13	103.003	Malonic acid	[M-H]-	79.95	103.00322:4012 104.00618:195	40.00655:417 41.01400:4186 41.99851:456 45.18692:18 45.36125:22 45.47025:31 45.67150:42 45.86279:88 46.13203:47 46.74891:48 59.01276:135 68.00105:134	3913	4240	4911	4678	4117	4168	2355	1762	3711	4413	3396	3700	3489
4.272	103.003	Malonic acid	[M-H]-	33.03	103.00329:3999 104.00502:82 105.00644:123	41.01447:3608 44.99839:61 45.18761:6 45.32810:99 45.43440:105 45.80869:36 59.01416:152 68.00094:269 80.99594:51	2733	2703	2515	2582	1923	3058	2521	1904	2075	2260	1476	3188	1777
3.881	103.004	Malonic acid	[M-H]-	86.13	103.00353:4635 104.00700:235 105.00583:105	41.00339:1171 45.33994:126 45.37643:93 45.69287:16 46.00153:633 46.24390:13 46.34962:87 47.00186:40 65.01452:528 68.02456:367 78.91823:4529 80.91568:4695 92.02468:2659	3123	3667	2589	2632	2208	560	4118	2919	3325	3500	2310	3033	2692
4.041	103.004	Malonic acid	[M-H]-	66.32	103.00341:7122 104.00691:163	41.00316:1072 41.99859:5740 44.99839:1380 45.38631:73 45.74880:49 46.63075:46 58.00954:1494 64.00685:249 68.99541:79 79.95701:195 85.02054:2882 99.92544:703	3913	4240	4911	4678	4117	4168	4970	3085	3711	4413	3396	3700	3489
6.886	103.039	w/o MS2: 2-HYDROXYBUTYRIC ACID	[M-H]-	34.39	103.03979:2730 104.04349:207 105.01826:155	40.01900:562 41.99804:488 44.99826:53859 45.19725:163 45.32876:148 45.37468:192 45.41710:156 45.53678:92 45.59673:112 45.69563:86 45.75926:83 45.87209:89 46.00119:443 46.21789:64 46.52944:64 47.00257:187 47.48756:64 57.03404:211 68.02406:235 71.01320:1639 75.00811:355 85.02841:167 94.02873:83 99.92362:108 103.03904:193	780	763	1022	1028	808	734	1739	1228	553	903	606	744	677
7.269	103.04	3-HYDROXYBUTYRIC ACID	[M-H]-	62.59	103.03971:3048 104.04292:302 105.01879:2918	31.99019:2282 41.00288:4081 43.01855:10958 45.72100:72 46.00123:302 47.00198:162 59.01319:1058 71.01351:16776 72.01680:447 72.99263:6388 74.02351:550 87.00810:331 103.03920:407	64	37	147	52	106	131	73	119	158	193	117	134	85
6.517	103.04	2-Hydroxyisobutyric acid	[M-H]-	370.84	103.03958:26924 104.04368:1009 105.04539:218	31.99029:7342 41.00287:134 71.01372:92607 71.18097:263 71.38314:171 71.53766:208 72.01696:2042 72.44379:96 73.01722:260 79.95649:341 103.03976:7325	2873	3277	4650	4154	3958	17910	5590	2946	2774	3493	2625	19360	2561
6.381	103.04	2-Hydroxyisobutyric acid	[M-H]-	401.96	103.03966:15468 104.04264:885	31.99025:6261 71.01368:55509 71.55864:120 72.01666:1840 73.01678:300 79.95559:89 99.92440:496 103.03940:5027	18922	15261	21783	25529	15336	0	26378	16836	15573	21654	16350	74	16558
7.982	104.035	L-Serine	[M-H]-	301.45	104.03478:12584 104.05800:83 105.01876:647 105.03887:361 106.04174:83	45.32672:70 46.00111:65 46.33558:14 46.52376:16 51.00489:110 56.99915:11 59.01344:276 71.01348:675 74.02471:790 75.00773:80 87.00880:377 102.05559:8817	6961	960	6371	4784	2999	3498	7200	9972	2333	14421	5153	2640	5620
7.961	105.018	Glyceric acid; LC-tDDA; CE20	[M-H]-	72.29	105.01906:2732 105.03812:85 106.02235:170 106.03291:85 107.02221:85	43.01852:991 44.99808:37517 45.18696:122 45.33070:161 46.00151:237 59.01336:427 71.01312:1123 74.02408:387 75.00776:540 87.00810:2136 102.05575:6684 105.01844:726	975	923	1206	1080	598	910	1350	1083	1954	1131	794	1420	963
7.121	105.018	Glyceric acid; LC-tDDA; CE20	[M-H]-	408.65	105.01889:18134 105.69401:79 106.02188:753 106.50267:79 107.02302:205 107.03701:79	40.01899:639 41.00295:512 44.99817:76946 45.18889:134 45.34135:228 45.43090:158 45.58375:89 45.64604:86 45.74263:70 45.83206:99 46.00140:494 46.23630:80 46.36336:64 46.55617:70 46.73104:64 47.00167:195 59.01354:446 71.01304:562 85.02845:131 99.92419:175	11975	5756	12733	16937	7210	8283	14827	4104	4215	4106	6438	4690	8675
7.338	105.019	Glyceric acid; LC-tDDA; CE20	[M-H]-	209.9	105.01871:6629 105.42345:161 105.54606:161 105.55021:242 105.62687:161 105.86372:161 106.02158:432 106.08709:161 107.03305:161	41.00315:4081 43.01871:10958 45.13061:47 45.35631:39 45.37471:69 45.54055:54 45.78418:92 46.00097:303 47.00176:162 55.01805:240 59.01364:1058 71.01345:16776 72.01667:447 72.99263:6388 80.96485:2167 85.02917:394 89.02347:708 100.03912:388	1660	912	2665	2429	1191	1308	2111	1903	1042	1238	1185	1141	1363
1.677	107.05	BENZYL ALCOHOL	[M-H]-	763.02	107.04985:7508 108.02036:129 108.05257:642 109.00824:129 109.02747:250	45.32877:25 45.43386:47 45.50577:31 45.55319:75 45.93274:51 46.31044:26 55.01825:146 65.03929:225 79.05441:85 99.92474:137 107.04967:10962	3190	3125	3454	3189	4260	2680	3563	21238	9084	20613	12804	15148	18504
1.395	108.021	Hypotaurine	[M-H]-	146.85	108.02107:4494 109.02479:304	44.99809:826 45.34963:108 46.00112:519 51.02320:114 70.00529:753 79.01800:256 82.00436:113 89.03862:946 91.01789:206 92.02646:95091 92.49636:135 92.58894:191 92.63889:239 92.74899:267 93.03341:12355 93.23422:109 93.41910:146 93.50806:104 93.79642:100 93.90465:127 94.03710:609 94.42399:102 95.01288:1869 96.01632:203 108.02062:3987	765	538	1060	959	539	406	847	639	317	965	484	319	727
1.931	109.029	Pyrocatechol	[M-H]-	104.05	109.02933:9032 110.03291:572 111.00767:179 111.04462:211 111.08056:72 111.11239:72	45.18704:50 46.74019:33 53.03989:223 77.03873:347 81.03369:326 108.02132:3052 109.02903:6118	1773	1831	2031	2441	2236	1284	3450	3371	1670	5036	2862	1946	2984
1.456	109.029	Catechol	[M-H]-	165.93	109.02882:5846 109.09360:736 110.03293:543 110.09663:93 111.04464:139	41.00324:4091 45.34061:46 45.93006:39 46.00107:230 53.03866:806 65.03933:1926 67.01842:1334 68.99676:79 77.03907:384 83.01357:392 91.01863:3127 95.05026:327 99.92500:33 109.02898:6594	2594	4602	2604	2716	2178	1666	2110	2368	1797	1650	2218	1652	2415
7.428	111.009	w/o MS2: Methyl sulfate	[M-H]-	65.82	111.00857:6252 112.01195:252 112.98490:454 113.02370:377	43.01871:3042 44.99838:50271 45.26253:108 45.36689:204 45.49073:151 45.56355:105 45.81093:111 46.00124:69 47.00204:89 71.01354:4295 89.02329:392 99.92521:101	1407	1049	1073	1292	768	1179	1477	1395	1602	1508	1387	1448	1679
5.804	111.01	w/o MS2: Methyl sulfate	[M-H]-	38.49	111.00814:1394 112.98643:466	44.99832:65196 45.18812:155 45.33416:175 45.41876:137 45.47346:124 45.64072:92 45.75169:73 46.00173:617 46.30148:77 46.58998:73 46.73933:64 47.00229:191 55.01762:124 68.99676:143 79.95644:89 99.92474:250	428	610	285	339	392	466	226	635	913	280	1043	770	490
6.838	111.044	w/o MS2: 1,4-Cyclohexanedione	[M-H]-	38.16	111.04396:3461 112.01454:142 112.04845:142 112.98474:336 113.02359:2082	44.99828:5214 45.18675:134 45.54937:70 45.64276:29 45.77541:85 46.00122:282 46.12480:100 46.29968:101 46.55183:95 47.00208:327 47.32248:67 59.01369:8 67.01839:316 75.00798:354 78.95803:257 93.03467:1114 99.92475:362	465	356	471	504	391	342	376	593	385	513	571	574	655
4.213	112.051	Creatinine	[M-H]-	608.83	112.05156:18835 112.98540:303 112.99982:111 113.02283:74 113.05336:686 114.02295:148 114.05520:148	40.00655:417 41.01400:4186 41.99851:456 45.18692:18 45.36125:22 45.47025:31 45.67150:42 45.86279:88 46.13203:47 46.74891:48 59.01276:135 68.00105:134	13947	12523	13656	15185	13111	11335	11375	8552	12246	12146	8999	11494	12376
4.269	112.052	Creatinine	[M-H]-	723.4	112.05153:18131 112.98534:595 113.02389:133 113.05405:840 114.05633:100	40.00682:458 41.01416:4433 45.56465:18 45.75434:73 59.01383:136 68.00067:298	13947	12523	13656	15185	13111	11335	11375	8552	12246	12146	8999	11494	12376
7.002	113.023	beta-Cyano-alanine	[M-H]-	159.88	113.02531:9593 114.02569:410	40.01910:715 44.99836:56073 45.36699:129 45.42917:143 45.49753:70 45.64640:92 45.77665:83 45.83110:77 45.95383:80 46.00162:647 46.17831:64 46.49493:83 46.71018:64 47.00233:207 57.03389:331 71.01374:181 79.95699:140 85.02922:170 99.92490:319	6290	2105	8989	8147	5441	4468	6225	4106	2005	3459	5771	3050	5493
7.338	113.024	beta-Cyano-alanine	[M-H]-	93.76	113.02465:8065 113.04152:235 114.02667:317 115.00352:2899 115.04004:295	34.96895:293 41.00307:666 43.01904:1302 44.99829:49631 45.18827:173 45.34331:152 45.40290:149 45.72603:112 46.00153:425 46.34563:64 47.00203:204 55.01823:179 59.01349:315 71.01327:1560 72.99249:573 78.95848:236 89.02459:332 99.92504:285	9043	3632	13988	12598	10356	5993	10441	12998	4424	13002	9126	5820	15406
7.134	114.056	L-Proline	[M-H]-	53.68	114.05573:2026 115.00251:486 115.91664:241	41.00337:431 44.99824:61150 45.17569:201 45.31664:179 45.43372:194 45.66943:92 45.74224:80 45.78495:77 46.00142:531 46.26432:80 46.37013:64 47.00227:310 59.01291:174 71.01280:261 72.99258:310 75.00740:315 85.02838:143 99.92495:250	377	178	759	287	290	138	687	634	132	1140	442	246	403
7.442	115.003	Fumaric acid	[M-H]-	49.67	115.00350:2238 115.02572:126 115.04067:84 115.91942:452 116.00549:211 116.92789:220 117.01657:169	43.01856:1147 44.99811:57661 45.18748:140 45.32790:143 45.41005:130 45.54758:121 45.69786:96 45.79900:83 45.94377:73 46.00117:911 46.47125:64 47.00195:207 59.01329:194 71.01334:1339 78.95789:196 89.02399:173 99.92460:323 115.00307:502	4688	4568	4329	3912	4317	3599	4965	3980	2906	3304	4557	3846	3390
7.194	115.003	MALEIC ACID	[M-H]-	138.51	115.00335:4848 115.03777:154 115.05226:103 116.00656:297 116.92715:413 117.01721:257 117.03488:103	43.01891:3500 45.38208:8 45.70920:17 59.01382:356 71.01379:5775 74.02351:254 89.02418:184 115.00328:1746	8278	19315	6672	5426	11225	8259	8811	4973	8200	4466	5270	7413	5552
7.183	115.003	Fumaric acid	[M-H]-	254.16	115.00318:37855 115.12767:193 116.00687:2086 116.06999:482 117.00837:289	41.00333:16883 42.00587:253 43.01892:44789 43.37681:159 44.02233:821 44.99815:153 45.34827:212 45.44706:97 45.89625:95 46.00096:395 59.01344:3555 71.01353:66766 71.44706:175 72.01608:1448 72.76981:234 72.99275:25625 73.63929:102 73.99568:539 89.02372:3371 115.00307:17047	8278	19315	6672	5426	11225	8259	8811	4973	8200	4466	5270	7413	5552
6.917	115.003	Fumaric acid	[M-H]-	156.97	115.00342:11696 115.02814:56 115.62386:57 115.77870:57 116.00893:921 116.05541:57 116.27414:57 116.92842:113 117.00716:177 117.01793:404	31.99017:907 44.99821:28267 45.18751:159 45.36999:274 45.47774:98 45.61978:45 46.45501:38 46.65920:72 47.23919:42 57.03440:146 71.01354:6333 72.01577:243 75.00757:276 85.03006:169	2598	2353	4706	3759	2934	2417	5099	1940	2136	3903	2351	2559	2956
7.545	115.004	Fumaric acid	[M-H]-	86.18	115.00317:7491 115.02825:201 115.03866:203 115.91997:678 116.00696:589 116.03707:135 116.92783:1153 117.01864:586	41.00323:1118 43.01900:4492 45.69643:129 45.91987:103 47.00248:231 56.99735:317 59.01350:1046 71.01360:3747 72.99277:2204 75.00840:3528 78.95858:2052 82.02838:157 89.02384:355 96.95920:555 99.92527:829 108.02073:91 115.00290:1340	3803	3952	4595	3876	5741	3289	4965	3980	2906	3304	2954	3026	3390
2.127	115.004	FUMARIC ACID	[M-H]-	122.63	115.00341:6617 115.91923:285 115.95732:71 116.00635:352 116.92916:233 117.00568:193 117.01690:142	44.99828:69205 45.18783:179 45.34934:181 45.43287:186 45.58890:99 45.68763:115 46.00126:442 46.34698:64 47.00207:223 47.59288:64 50.96431:118 66.95909:330 68.99594:302 82.95340:191 92.02395:167 99.92551:290 109.02887:269	5491	11602	4779	5496	3224	3279	3647	3558	2700	4567	3535	4200	4685
6.381	115.004	MALEIC ACID	[M-H]-	1909.92	115.00339:84650 116.00597:5133 116.92744:210 117.00692:2916	34.96918:3268 71.01368:81488 71.70461:132 72.01615:2130 72.24002:91 73.01740:382 103.03951:6455 115.00330:16871	87081	75512	108096	115768	72150	0	132394	85051	75073	105325	72538	315	76735
7.488	115.039	w/o MS2: LEVULINIC ACID	[M-H]-	58.77	115.04017:7649 115.92004:217 116.00650:272 116.04246:546 116.83977:83 116.92581:264 117.01877:605	41.00284:1545 43.01873:5168 45.67599:10 45.77608:113 46.00083:91 47.00211:162 57.03355:210 71.01328:1571 96.95888:841	838	1176	733	706	664	645	1110	3030	2216	4419	2769	3193	3324
7.556	117.017	SUCCINIC ACID	[M-H]-	20.49	117.01863:4089 118.01954:317 118.48800:238 118.99929:238 119.03368:317	41.00274:1833 43.01874:6881 45.51472:24 45.76682:44 46.51674:33 47.00115:113 59.01301:852 71.01346:4291 72.99294:2392 75.00798:1678 79.95626:27 83.01255:130 88.04019:254 96.95993:832 99.92536:217 115.00350:1218	579	834	666	512	580	596	1621	1699	1339	1045	548	887	933
2.745	117.019	Succinic acid	[M-H]-	601.44	117.01955:86232 117.60092:100 117.86553:67 118.02252:2690 118.39352:100 119.02374:1085	36.96610:88 46.00137:77 46.21758:55 46.64770:21 47.00213:98 55.01866:240 73.02913:5563 99.00853:288 108.02030:162 117.01860:165	42240	62730	44968	47697	51766	148	37645	38669	34455	26531	46493	221	37456
2.977	117.019	Succinic acid	[M-H]-	369.21	117.01936:75559 117.04332:161 117.62978:87 118.02224:3139 119.02359:782	45.33862:66 45.45178:80 45.57696:47 46.54582:129 47.00143:143 55.01859:370 73.02921:5374 117.01746:69	310	290	217	195	265	40537	170	207	214	157	301	28144	217
6.838	117.055	3-HYDROXYISOVALERIC ACID	[M-H]-	16.59	117.05505:4603 117.92645:110 118.05993:110 119.03406:1611	40.01905:424 44.99812:60448 45.33980:163 45.42135:168 45.49303:118 45.67200:73 45.75612:83 46.00119:553 46.36963:73 46.46193:96 46.76988:64 47.00208:290 59.01296:259 67.02882:140 71.01292:732 75.00784:330 85.02876:189 93.03338:367 99.92533:221 103.04000:136 115.00291:202	209	173	239	261	178	249	96	632	1011	461	480	1484	532
7.252	118.013	AMINOMALONIC ACID	[M-H]-	66.71	118.01310:3879 118.03936:49 118.44100:49 118.65294:2015 118.71111:74 118.72623:49 118.78701:49 118.84486:49 118.92111:74 119.00086:42 119.01718:318229 119.17823:98 119.18931:129 119.21824:201 119.26471:74 119.27724:74 119.29541:49 119.32405:398 119.33712:123 119.38670:49 119.41125:49 119.43408:74 119.47879:49 119.49209:98 119.49850:123 119.50872:98 119.51678:74 119.55142:152 119.56108:98 119.5683…	45.86916:23 46.00157:75 55.01771:104 71.01346:249 74.02356:1287 78.95857:23 92.99437:80 96.95935:50	737	716	808	633	827	893	813	1152	1021	869	676	1050	1032
7.717	118.05	L-Threonine	[M-H]-	107.1	118.05005:6730	40.01911:615 44.99835:47698 45.37527:127 45.74803:89 46.00144:400 46.18588:96 46.63027:99 47.00245:221 59.01453:285 71.01365:670 74.02445:845 79.95641:261 87.00787:147 115.00374:353	3069	1238	2788	2340	2018	2121	2398	3271	1691	3465	3168	1959	2223
6.841	119.034	2,4-DIHYDROXYBUTANOIC ACID	[M-H]-	56.41	119.03410:1857 120.03980:150 121.02892:100	41.00287:1027 44.99821:46475 45.18788:146 45.33856:172 45.43170:143 45.56110:77 45.68552:73 45.80000:89 45.86231:83 46.00147:356 46.47071:64 46.65951:64 47.00186:242 55.01826:243 68.02488:156 71.01336:881 75.00805:320 78.95801:156 92.02698:131 99.92442:264 115.00263:306	1138	1182	1117	964	1356	877	1812	538	818	883	775	1036	498
6.956	119.037	w/o MS2: Purine	[M-H]-	44.83	119.03741:3239 121.02683:96	45.34621:46 45.43256:27 45.53433:19 45.79131:38 46.00134:111 57.03466:440 85.02930:1175 95.01279:89	925	723	1117	1030	740	651	1092	407	522	437	666	758	498
5.97	119.049	4-Vinylphenol	[M-H]-	51.67	119.04949:3559 119.91894:132 120.05127:264 120.18943:132 120.99123:198 121.03339:198	45.18824:56 45.41050:230 45.49226:96 45.57029:46 45.59572:5 46.11604:89 46.40507:112 46.54063:44 46.59542:41 47.00155:35 71.01285:76 79.95569:701 93.03348:341 99.92527:159 119.04919:1689	445	672	614	738	604	293	806	1436	597	1951	886	555	1004
1.603	119.05	4-Vinylphenol	[M-H]-	88.89	119.04827:1197 121.02721:450	41.00265:30 45.42470:108 45.43295:13 45.56687:18 65.03915:129 79.95581:217 93.03451:1079 94.03707:96 95.01347:17 99.92518:87 119.04945:4150	1595	1040	2426	2368	1787	791	3419	4104	689	12580	2632	1016	2632
7.252	121.03	w/o MS2: 3-HYDROXYBENZALDEHYDE	[M-H]-	37.91	121.02073:585 121.02978:984 121.35254:90 122.21348:90 122.49840:134	41.00294:1185 43.01864:2000 44.99805:55741 45.18618:124 45.33660:134 45.40595:130 45.65467:80 45.91274:80 46.00110:690 46.14618:73 46.51817:83 47.00176:231 56.99702:241 59.01334:364 71.01350:4375 72.99274:1483 74.02344:415 75.00789:381 87.00777:440 103.03969:207	673	514	558	1045	504	780	703	767	772	914	792	709	949
6.915	122.024	Nicotinic acid	[M-H]-	108.16	122.02370:2473 123.02838:218 123.04458:109 123.64431:109	45.75256:34 57.03357:358 71.01347:2120 73.02864:187 78.03407:186 85.02864:316 99.92541:73	1791	1284	1507	1601	1187	1759	1492	1238	1673	1437	1397	1574	1259
1.442	122.025	Nicotinic acid	[M-H]-	90.2	122.02459:2625 123.00804:156 123.02848:156 123.04561:1212 124.01552:117 124.04824:117 124.07718:78	45.18656:127 46.00141:706 46.08932:13 53.03960:758 77.03852:342 81.03415:1354 94.02974:141 97.02968:69 105.03373:327 108.02146:12213 109.02811:715 110.03034:99 116.05001:98 122.03697:321	774	647	1060	1109	764	474	2051	1327	685	1414	1123	842	1108
3.87	122.026	Nicotinic acid	[M-H]-	79.54	122.02443:1858 123.02536:257 123.90141:115	41.00309:870 43.01854:888 44.99813:4852 46.46743:56 65.01367:1324 78.03417:548 92.02467:4246 107.03538:9714	415	349	474	345	235	0	901	291	208	487	231	0	350
1.466	123.045	Orcinol	[M-H]-	95.89	123.04483:2868 124.01712:149 124.04827:391 125.00137:100 125.02392:199 125.08610:734	41.00313:1842 45.49840:38 45.86420:34 46.00126:111 46.44833:97 65.03906:455 67.01811:658 82.07030:585 83.05898:653 109.02881:84 123.04453:5321	1443	2030	990	1365	986	1151	965	1518	1256	1094	1543	1231	1625
1.635	125.023	w/o MS2: Larixinic Acid	[M-H]-	63.61	125.02431:1632 125.89902:178 126.02591:178 127.00570:444 127.07530:355	45.41879:69 45.57402:163 65.03966:504 79.05479:682 82.00437:137 92.02616:5455 93.03397:73 107.04978:54058 107.72052:126 108.05289:2781 108.37138:70 108.53359:60 119.04963:278 123.04273:325	918	1751	1262	1011	1143	750	2407	1292	948	3670	1167	1000	1508
6.052	125.024	w/o MS2: PYROGALLOL	[M-H2O-H]-	65.01	125.02372:1491 127.00242:1613	40.01925:326 44.99834:58300 45.19369:159 45.33706:134 45.49490:105 45.71187:86 46.00156:483 46.14551:64 46.40853:64 47.00218:166 71.01288:134 88.03955:189 99.92510:255	194	2423	752	762	612	0	499	549	939	243	627	74	393
7.664	127.039	w/o MS2: Dihydro-4,4-dimethyl-2,3-furandione	[M-H]-	27.25	127.03928:1697	47.00212:61 75.00820:617 79.95725:27270 80.95654:258 81.95322:848 94.98027:2673	1012	1170	891	991	615	787	905	836	1062	860	1128	893	727
4.042	128.026	Flucytosine (5-FC)	[M-H]-	994.05	128.02605:28629 128.95979:96 128.99645:277 129.02834:1463 129.05630:143 129.09346:143 130.02962:275	41.99817:4572 45.32772:45 46.00127:412 46.14121:47 46.20845:12 46.79204:26 47.00191:99 58.00936:1617 64.00521:276 65.01405:624 79.95635:126 85.02009:2537 99.92443:214	19590	21257	22604	19934	21338	19152	16155	12985	18377	22686	18396	17119	21232
6.952	128.035	w/o MS2: Flucytosine (5-FC)	[M-H]-	563.22	128.03498:25051 128.07060:144 128.28047:96 128.95888:338 128.99009:96 129.01939:1655 129.03736:1403 129.05477:521 130.02215:192 130.04050:327 130.05778:96	45.53433:35 45.79131:13 46.00134:141 57.03466:458 85.02930:1194 95.01279:76	15009	6044	21546	18327	8455	10555	24613	9044	4355	14303	7916	7399	9531
7.971	128.035	Pyroglutamic acid (Not validated)	[M-H]-	460.9	128.03497:20470 129.01871:1689 129.03817:1652 129.05359:139 129.52768:93 130.02125:233 130.03962:233	41.00296:199 45.39498:52 45.47055:63 45.81443:53 46.00149:361 46.24933:73 47.00198:117 56.99713:181 59.01368:356 71.01342:880 75.00846:547 87.00810:2291 102.05593:11294 103.05842:464 105.01889:1147 128.03444:1742	10193	4796	10222	8862	7509	8507	14223	12363	7909	11875	7490	6370	12230
6.055	129.017	w/o MS2: ITACONIC ACID	[M-H]-	43.29	129.01808:3634	44.99843:56635 45.18820:128 45.39455:140 45.51771:92 45.68995:73 45.77050:83 45.86146:77 46.00146:541 46.25603:77 47.00180:203 47.75109:64 79.95674:112 99.92575:289	3248	1850	1746	2315	1683	3019	924	871	1664	577	2214	3350	1610
5.964	129.017	w/o MS2: ITACONIC ACID	[M-H]-	39.98	129.01736:3293 131.07020:4180	40.01902:266 44.99814:69221 45.19213:184 45.30193:131 45.39970:181 45.50578:102 45.56992:105 45.74911:102 45.87285:73 46.00137:722 46.23286:64 46.71691:64 47.00213:224 57.03202:73 68.99425:115 79.95655:256 92.99538:297 99.92478:155	1261	1416	1746	1663	1138	1803	712	1495	2727	911	2214	3350	1610
7.422	129.018	w/o MS2: 5-Fluorouracil	[M-H]-	33.76	129.01898:2729 130.02084:148 130.05049:246 131.03349:98	43.01877:1922 44.99829:56602 45.18846:144 45.32812:105 45.37817:112 45.43780:115 45.60425:77 45.70503:99 46.00158:371 46.19385:64 46.46577:73 46.51240:70 47.00161:223 47.15784:64 59.01369:192 71.01368:2056 72.01673:111 72.99294:1026 78.95891:246 87.00852:224 99.92485:189 115.00327:561	1491	1788	1155	1672	882	1131	1464	1593	1731	1430	1221	2060	1485
2.029	129.019	w/o MS2: Citraconic acid	[M-H]-	30.09	129.01932:1579 129.05443:110 130.02190:146 130.99201:338 131.03475:110 131.07042:268	44.99815:58866 45.18722:127 45.34900:341 45.41999:172 45.46472:146 45.54150:118 45.75879:105 45.93472:96 46.00096:482 46.15422:89 46.25701:73 46.43215:64 46.62645:64 47.00205:251 47.99955:64 59.01333:96 68.99539:138 80.99331:108 85.02876:118 93.03415:134 99.92451:311 109.02884:288	2413	3632	1211	1267	1132	1036	920	848	948	901	1620	1402	2107
7.545	129.019	5-Fluorouracil	[M-H]-	46.74	129.01881:6054 130.02322:396 130.04990:885 130.99454:159 131.03312:159	41.00274:1833 43.01874:6881 45.51472:24 45.76682:44 46.51674:33 47.00115:113 59.01301:852 71.01346:4291 72.99294:2392 75.00798:1678 79.95626:27 83.01255:130 88.04019:254 96.95993:832 99.92536:217 115.00350:1218	865	1120	1006	997	1153	1125	2072	1818	2239	1394	849	1381	911
6.844	129.019	Citraconic acid	[M-H]-	144.13	129.01971:11903 130.02219:601 130.20859:203 130.95929:338 130.99465:135 131.03436:771	47.00174:73 55.01792:427 57.03425:201 67.01866:273 71.01305:3250 75.00821:1473 85.02728:274 93.03461:36	7596	4629	7203	6967	5715	5617	2045	3707	5303	1656	7004	5153	3960
7.006	129.019	w/o MS2: Mesaconic acid	[M-H]-	44.12	129.01876:4485 129.03816:330 129.05462:265 130.02198:501 130.05543:199 130.99603:265 131.03349:1361	40.01873:1014 44.99825:48579 45.18811:102 45.36617:157 45.68995:64 45.85555:102 46.00169:678 46.54885:64 46.65350:64 47.00233:210 50.96235:73 57.03364:363 71.01382:316 74.02361:336 78.95866:207 85.02941:267 89.02303:150 99.92548:464 115.00328:162	3109	2204	4081	4472	3193	1980	3700	1680	1380	454	1445	920	793
7.272	129.019	Mesaconic acid	[M-H]-	66.6	129.01878:11491 129.06018:161 130.02257:838 130.05108:720 131.03435:2037	34.96878:36 41.00295:1037 43.01883:930 46.00083:430 46.12745:122 55.01819:325 58.02949:290 71.01347:196 72.99251:418 80.96485:7829 82.96041:466 85.02876:185 89.02324:127 100.03959:389 115.00232:313	1494	1330	2306	1835	1267	1519	2337	1531	1439	2169	1156	1389	1426
5.896	129.019	w/o MS2: 5-Fluorouracil	[M-H]-	48.89	129.01886:2359 130.02299:287 130.99518:215	40.01905:224 44.99816:67486 45.18711:174 45.36476:168 45.41734:162 45.54456:99 45.72003:112 45.78359:89 46.00089:416 46.51610:89 47.00169:315 59.01269:128 71.01267:155 93.03393:131 99.92453:264	2763	1724	1643	2104	1613	2722	1166	1452	2542	832	2125	3223	1519
3.225	129.019	w/o MS2: 5-Fluorouracil	[M-H]-	23.12	129.01897:1929 129.05590:89 130.02335:223 130.99222:344	44.99807:79930 45.18736:151 45.34011:234 45.43240:170 45.50572:112 45.64370:118 46.00111:622 46.15423:70 46.22523:70 46.34966:92 46.54834:80 47.00193:248 47.20518:64 59.01220:118 66.99750:130 79.95590:149 99.92472:472	1033	749	1040	705	1439	761	1090	1167	1355	1992	1087	1466	1577
2.679	129.019	w/o MS2: Mesaconic acid	[M-H]-	31.61	129.01879:3881 129.05431:1225 130.02073:429 130.99299:171 131.03523:257	44.99814:62181 45.18780:134 45.32871:134 45.42405:146 45.47112:112 45.52321:92 45.70480:99 45.79535:105 45.89085:73 46.00091:888 46.34465:70 46.50670:64 47.00231:299 80.96504:131 83.01298:92 85.02873:99 92.02547:128 99.92462:333 108.02040:278	1234	2398	855	952	833	1300	660	676	1066	667	1170	1754	936
2.449	129.02	w/o MS2: 5-Fluorouracil	[M-H]-	58.73	129.01859:3679 129.05493:266 130.02121:227 130.05262:102 130.99316:182 131.02287:101 131.03514:294 131.07142:102	44.99809:54923 45.18789:142 45.33764:171 45.36701:178 45.43233:150 45.71517:89 45.76776:77 45.83568:77 46.00265:1210 47.00229:271 55.01764:137 59.01318:113 68.99509:174 79.95660:579 95.95092:229 99.92503:320 109.02851:207	3967	5799	3010	3621	4737	2573	2384	1907	5088	2020	3160	6599	3727
8.809	129.02	w/o MS2: cis-Aconitate	[M-H]-	29.2	129.01967:3807 129.03381:57 130.02314:158 130.99351:142 131.03131:85 131.08052:57	44.99811:5958 45.18782:63 45.31525:92 45.38262:73 45.43313:28 46.24758:31 46.27830:57 47.00168:249 71.01321:160 87.00714:16	445	453	464	463	648	382	780	803	972	317	457	415	614
5.666	129.02	w/o MS2: ITACONIC ACID	[M-H]-	23.86	129.01997:2862 129.05495:159 129.33281:80 130.02452:159 130.99273:248 131.03077:120	40.01894:267 44.99835:69172 45.18817:166 45.32945:212 45.40220:175 45.52145:105 45.65756:102 46.00132:574 46.31703:64 46.81728:64 47.00170:263 68.99517:149 73.02883:167 83.93041:192 99.92524:254 116.92771:96	981	885	712	742	786	111	714	371	872	571	652	156	635
7.338	129.055	3-Methyl-2-oxovaleric acid	[M-H]-	48.6	129.05493:5315 130.04999:682 131.03420:1182 131.05395:196	41.00304:613 43.01876:772 44.99824:49847 45.18661:156 45.32698:143 45.38234:128 45.39679:128 45.46164:118 45.51247:86 45.74111:64 45.86374:86 46.00115:498 46.49281:83 47.00260:257 71.01327:1298 79.95724:343 83.01333:114 87.00744:228 99.92504:277 115.00351:359	1958	1352	1825	1872	1156	2378	1354	1179	1789	1903	1581	1679	1592
7.374	130.051	L-Hydroxyproline	[M-H]-	81.29	130.05083:4460 130.08725:544 131.03376:1278 131.05472:909 132.02889:435 132.06826:218	41.00309:1312 43.01865:2628 44.99812:51852 45.32609:112 45.38488:89 45.43514:105 45.51451:83 45.76918:89 46.00145:517 46.51298:83 46.75935:64 47.00222:162 55.01841:227 59.01322:303 71.01358:2644 72.99205:1226 78.95843:482 87.00804:460 99.92411:166	703	610	837	1173	528	665	1725	1162	1113	1450	898	1209	876
6.664	130.087	L-Isoleucine	[M-H]-	125.05	130.08729:6507 130.95734:920 131.03344:175 131.09017:722 131.91429:88 132.09744:88	40.01931:319 44.99825:74423 45.18721:163 45.29199:133 45.33702:209 45.43261:170 45.53826:89 45.63544:89 45.72287:73 45.76467:73 45.84069:80 46.00111:586 46.41910:86 46.68510:73 47.00199:236 71.01249:139 99.92400:108	360	351	410	430	390	323	823	599	423	1198	426	482	660
7.336	131.034	GLUTARIC ACID	[M-H]-	29.08	131.03489:627 131.91375:265 132.02966:442 132.60275:353 132.86692:539 132.92019:353 133.01380:60019 133.04853:433	41.00301:1037 43.01920:930 45.41883:33 46.00108:430 46.11259:117 46.34993:30 55.01809:325 58.02958:298 71.01361:196 72.99231:422 80.96619:7829 100.03975:389 115.00361:303	821	726	1205	1379	994	697	983	1422	780	1933	1089	1280	2162
7.262	131.035	GLUTARIC ACID	[M-H]-	46.48	131.03485:2730 131.05118:157 131.91515:158 132.02951:236 132.60524:998 132.86612:394 133.01400:261999	41.00320:2943 43.01902:9861 45.54260:91 47.00173:679 59.01336:741 69.03312:82 71.01364:13856 72.01703:542 72.99298:5550 74.02354:380 82.96031:365 89.02453:859 115.00333:3527 119.01568:109	821	726	1205	1379	994	697	983	1422	780	1933	1089	1280	2162
2.324	131.035	ETHYLMALONIC ACID	[M-H]-	122.84	131.03465:58327 131.06401:160 131.91353:472 132.03743:2709 132.86714:1027 132.92282:1441 132.98912:163 133.03834:614	45.18745:114 45.64247:46 46.00138:97 46.13671:10 46.53899:40 58.02936:82 68.99590:51 87.04460:2859 93.04465:138 99.92499:282	5560	5227	2926	3571	8494	763	10891	35051	3056	24909	6884	887	8079
2.467	131.035	Glutaric acid	[M-H]-	164.52	131.03484:73685 131.54926:72 131.63384:108 131.77782:144 131.91422:1023 132.03807:3374 132.16888:72 132.19403:108 132.51832:72 132.62342:72 132.80382:72 132.86748:1041 132.89964:144 132.92167:319 132.99275:108 133.01187:108 133.03835:857	44.99833:10327 45.19602:24 45.42314:11 46.00162:129 46.32374:24 46.49838:33 55.01856:152 69.03390:143 79.95729:121 87.04483:2858 99.92465:18	173	188	111	118	207	4702	166	269	236	231	159	4285	196
8.021	131.045	L-Asparagine	[M-H]-	69.84	131.04526:7719 131.08136:366 131.91453:116 132.04764:382 132.60593:174 132.86793:116 132.92388:174 133.01367:9938 133.05045:174	41.99837:1990 45.33882:140 45.39992:67 45.63042:30 45.76238:62 45.83144:76 58.02938:107 71.01294:120	11140	476	6310	2955	2233	7151	12658	3228	2509	2226	1909	3127	4887
5.941	131.072	2-ETHYL-2-HYDROXYBUTYRIC ACID	[M-H]-	63.26	131.07101:17558 131.91593:395 132.07424:1169 132.92294:493 133.05071:1493	40.01888:312 44.99834:56934 45.18726:151 45.29196:102 45.40673:175 45.52111:89 45.61609:80 45.76913:77 46.00149:465 46.12854:96 47.00223:533 57.03458:80 68.99461:108 79.95701:266 85.06594:112 99.92513:239	2718	2545	1619	1636	1261	0	1019	8551	8903	4284	8428	0	7835
1.678	131.073	w/o MS2: 2-ETHYL-2-HYDROXYBUTYRIC ACID	[M-H]-	28.01	131.07297:4313 131.91485:267 132.07690:68 132.86702:315 132.92279:382	41.00330:251 44.99827:62554 45.18696:148 45.34670:187 45.41463:152 45.47115:99 45.63194:99 45.74823:83 45.86283:70 46.00142:429 46.19757:64 46.52094:64 46.83647:83 47.00261:400 53.04003:96 68.99567:195 78.95913:92 79.95757:164 92.02627:457 99.92489:465 107.04942:1511 108.02080:330 115.91971:105 121.02780:188	3237	1155	1151	1204	951	732	1088	1521	1310	69	1413	52	56
8.263	132.03	L-Aspartic acid	[M-H]-	532.99	132.03008:46691 132.60463:129 132.86929:129 132.92276:258 132.98850:127 133.01411:10976 133.03257:1650 133.07029:86 133.90919:86 134.01818:594 134.03290:1038	45.18739:52 45.81265:11 46.00127:37 71.01334:591 88.03978:1447	12198	6468	23278	9961	13934	9381	33669	26604	17558	28987	12075	8867	26450
7.378	132.031	L-Aspartic acid	[M-H]-	61.24	132.03069:3136 132.06784:309 132.60503:412 132.86657:534 132.92223:309 133.01404:47719 133.05007:729 134.01729:2494 134.05460:206	41.00305:568 43.01890:911 44.99836:49501 45.18658:131 45.32857:124 45.43874:118 45.73981:89 45.84497:86 46.00180:431 46.12542:64 46.28645:64 47.00195:204 57.03372:221 71.01326:1225 79.95644:521 89.02362:247 99.92491:355 115.00370:303	540	435	462	678	636	454	999	635	363	849	451	443	384
7.389	132.065	w/o MS2: N-Methylthreonine	[M-H]-	35.88	132.06505:7256 132.60689:513 132.86686:622 132.92213:685 133.01386:60477 133.04970:865 133.08727:394 134.01718:2954 134.03359:197	41.00344:670 43.01882:1051 44.99822:49353 45.18766:125 45.34162:134 45.42816:131 45.59415:83 45.72587:83 45.90173:73 46.00093:476 46.28615:64 46.49176:86 46.68677:64 47.00189:191 55.01890:118 59.01361:175 71.01348:1748 78.95866:441 89.02406:265 99.92464:226	266	188	288	381	231	175	602	241	194	2092	164	246	225
7.748	132.066	w/o MS2: N-Methylthreonine	[M-H]-	80.07	132.06731:7700 132.60791:254 132.86504:254 132.92629:191 133.01413:38632 133.06928:340 134.01762:2224	41.00375:707 44.99831:56425 45.18803:140 45.31089:128 45.40421:143 45.55158:73 45.60073:70 45.70896:73 45.82035:86 46.00152:416 46.42106:102 46.60203:64 47.00212:252 59.01348:470 71.01341:903 72.99273:550 75.00872:631 88.03908:170 99.92511:175 115.00368:254	3214	848	4838	5213	2036	1901	4008	2219	4201	7879	2847	4360	3231
8.61	133.014	w/o MS2: MALIC ACID	[M-H]-	60.43	133.01389:10266 133.05546:59 134.01747:657 134.86513:117 135.00433:146 135.02916:830 135.04515:88	44.99815:66133 45.18633:171 45.35120:162 45.46518:112 45.65765:96 45.90762:96 45.92924:92 46.00147:538 46.11491:64 46.40771:73 46.50717:70 47.00192:170 71.01293:476 78.95814:945 87.00846:238 99.92417:268	13852	17117	12469	11430	15819	11188	12530	7620	8904	7152	9772	10207	8709
7.78	133.014	D-Malic acid	[M-H]-	178.57	133.01400:57192 134.01737:3201 135.00568:180 135.02951:6720	41.00344:450 43.01889:1306 44.99849:1097 45.18666:88 45.37555:4 45.55575:32 45.89457:22 46.00135:232 46.17717:27 46.22799:34 47.00285:214 55.01903:15 59.01403:321 71.01347:1815 75.00806:1092 89.02455:163 115.00337:474	43347	50301	45312	41791	52534	37117	57014	26005	29610	33263	29581	32429	29131
7.53	133.014	D-Malic acid	[M-H]-	1184.73	133.01422:185946 133.04736:436 133.22223:86 133.29843:86 133.33735:86 133.38114:86 133.47279:86 133.58964:86 133.60895:172 133.63835:86 133.67262:129 133.69856:86 133.74687:172 133.77070:86 133.88884:215 133.90864:86 133.92334:172 133.97626:86 133.98845:85 134.01721:7884 134.05491:172 134.07869:86 134.23729:86 134.24986:86 134.27532:129 134.33738:86 134.35447:86 134.54582:86 134.58540:129 134.613…	41.00328:2325 43.01870:5828 45.43712:99 47.00203:138 59.01330:973 62.96328:159 71.01391:5962 72.99271:2397 75.00858:1906 78.95843:969 82.02821:227 88.03977:174 96.95940:798 99.92466:761 115.00335:1266	116385	114434	118813	104424	140096	96591	142314	80685	73652	87817	79747	80463	68959
7.066	133.014	D-Malic acid	[M-H]-	8212.57	133.01411:761213 133.05032:280 133.06280:115 133.19540:173 133.22145:412 133.24337:231 133.26801:173 133.27836:116 133.30175:231 133.33956:289 133.41981:116 133.42965:173 133.45862:116 133.48748:173 133.50077:231 133.51624:173 133.52851:173 133.54764:173 133.55494:116 133.57532:289 133.59996:396 133.61906:115 133.63529:231 133.64636:231 133.65212:289 133.65934:231 133.68017:320 133.70231:173 133.…	41.00321:8576 43.01881:27031 43.47502:72 44.99812:6415 45.18683:177 45.76106:63 46.52016:47 47.00145:116 59.01333:1647 71.01343:34802 71.65118:51 72.01652:1159 72.99290:13935 73.48721:70 73.99512:468 89.02357:999 115.00299:8343	246586	648287	4813	6691	375053	257040	20030	8379	299509	507	24729	49344	23456
8.853	133.014	MALIC ACID	[M-H]-	66.79	133.01401:13933 134.01690:857 134.86493:293 135.00605:117 135.02908:1477	44.99843:51717 45.19458:147 45.31661:153 45.43070:96 45.55298:112 45.66775:83 45.69175:86 46.00155:384 46.10458:64 47.00201:184 59.01316:152 71.01330:496 78.95914:455 87.00874:208 96.95951:216 115.00396:202	8958	9733	9273	8268	11759	8048	9603	5331	6738	3329	5842	6754	5614
7.439	133.014	D-Malic acid	[M-H]-	762.21	133.01416:82829 133.04951:1579 133.52914:96 133.60822:96 134.01723:5291 134.05214:296 134.14899:96 134.18199:143 134.86440:587 135.02934:7767	41.00319:1466 43.01884:3423 44.99824:17957 45.18816:206 45.41574:316 45.56951:73 45.86025:113 46.00136:22 46.28222:22 57.03345:225 71.01381:4120 89.02363:464 99.92436:355 115.00317:1366	116385	128429	118813	98392	140096	96591	142314	80685	95858	70946	84469	92924	70700
7.223	133.014	D-Malic acid	[M-H]-	2155.95	133.01399:137082 133.38254:90 133.42452:135 133.55209:90 133.61134:90 133.81613:135 134.01714:5148 134.16060:90 134.17606:90 134.21592:90 134.46171:90 134.63370:135 134.81553:135 134.86433:562 135.01811:1768 135.04484:253	41.00337:2165 43.01886:5139 45.33647:24 45.57330:149 45.75616:56 46.00151:140 46.23053:51 46.50899:61 59.01376:400 71.01344:8510 72.99282:3698 74.02319:462 89.02372:628	233543	571561	172552	141056	331200	235083	243627	124477	257105	92512	133999	194947	140560
7.192	133.015	D-Malic acid	[M-H]-	3330.17	133.01404:343462 133.05114:104 133.18662:80 133.21434:148 133.23202:133 133.27646:80 133.34202:80 133.39809:53 133.41719:53 133.45038:80 133.45517:80 133.47011:53 133.47758:80 133.49381:53 133.50978:80 133.52086:276 133.53438:53 133.57522:80 133.59090:133 133.60666:191 133.62778:107 133.63846:133 133.66251:107 133.67866:133 133.69245:133 133.70524:133 133.72202:107 133.74286:133 133.76433:107 133…	41.00295:4449 41.99747:122 43.01880:12069 45.52187:77 45.90825:25 46.00207:164 47.00188:134 47.45915:49 59.01328:853 71.01333:15810 72.01610:479 72.99312:7383 89.02319:834 105.01868:76	233543	571561	172552	141056	331200	235083	243627	124477	257105	92512	133999	194947	140560
5.345	133.05	w/o MS2: DEOXYRIBOSE	[M-H]-	49.67	133.05054:4874 134.03447:90 134.05309:360 134.08637:91 134.86465:60 135.00608:169 135.02147:90 135.04474:2248	44.99822:1158 45.32802:78 46.00116:1304 46.16810:15 46.29329:34 46.72777:69 47.00285:4 59.01313:4 71.01352:59 78.99951:43	623	614	447	479	493	212	390	751	1727	648	1316	406	848
6.302	133.05	w/o MS2: DEOXYRIBOSE	[M-H]-	44.65	133.05069:6094 134.05280:450 134.86394:450 135.04417:686	40.01879:113 44.99816:31307 45.35289:134 45.39810:97 45.49424:135 46.24678:75 46.44857:72 47.00154:106 57.03401:312 79.95530:37 87.00874:115	2155	1911	1836	1850	1489	2381	2108	2164	2756	4358	2632	2161	2315
6.117	133.05	w/o MS2: Dihydroxy-Valerate	[M-H]-	21.54	133.04959:4044 134.05277:415 134.86359:1013 134.93344:207 135.00605:207	41.99800:82 44.99831:31980 45.17703:93 45.32904:36 45.39647:55 45.43346:65 45.55356:49 45.90361:38 47.00233:352 71.01313:132 99.92487:68 115.91959:33	3973	1928	2342	2685	2238	3773	1483	860	2664	1314	1787	3680	1013
4.531	133.05	w/o MS2: DEOXYRIBOSE	[M-H]-	34.08	133.05023:1973 133.92152:82 134.04725:737 134.86470:447 134.92328:82 135.00565:378 135.02835:164 135.04383:164	41.00318:407 44.99832:57426 45.34968:191 45.38939:215 45.52427:86 45.54534:89 45.68075:105 45.88390:89 46.00094:540 46.16983:99 46.48387:64 46.75605:73 47.00189:330 59.01407:102 68.99525:158 79.95647:108 93.03336:191 99.92567:256 108.02133:92	237	173	249	233	171	138	195	229	167	477	189	215	348
1.394	134.037	4-Hydroxybenzotriazole	[M-H]-	84.63	134.03632:7466 134.62999:920 134.65496:127 134.86388:897 134.89454:128 135.04498:310674 135.24576:160 135.26346:96 135.30653:64 135.32594:96 135.36861:64 135.37567:128 135.42908:64 135.49282:64 135.53553:96 135.55250:128 135.57917:128 135.59386:96 135.60552:96 135.61341:128 135.62437:168 135.63654:96 135.64725:96 135.66465:64 135.67568:128 135.68924:96 135.71160:171 135.72203:64 135.73586:128 135…	41.00307:284 44.99825:5449 45.36410:56 45.72961:59 45.84548:25 46.00121:182 47.46773:13 51.02386:19 65.01269:73 70.00486:155 79.05515:440 89.03935:1840 92.02622:5510 92.73797:42 93.03341:1479 95.01201:148 107.04997:1012 115.04163:80 117.03410:622 121.02875:2589 132.01955:115 134.03703:7180	634	2247	591	580	793	818	613	1338	889	542	854	745	1310
3.824	134.047	3',5'-Cyclic AMP	[M-H]-	6469.78	134.04691:120088 134.09657:74 134.41145:74 134.46093:111 134.48391:74 134.63247:148 134.65322:111 134.72506:111 134.78538:74 134.86577:111 134.89325:661 134.91811:111 135.00523:208 135.04891:6309 135.17453:74 135.41058:74 135.84383:111 135.86447:74 135.99628:74 136.04786:196 136.05716:148	41.00292:281 43.01869:204 45.30930:40 45.37448:31 45.43249:118 45.60978:10 45.71560:66 46.50267:52 46.66990:15 47.00205:80 51.00503:36 65.01369:1013 68.02438:370 92.02452:2849 107.03544:7492	84095	21952	101918	103119	71458	43016	114015	41399	18543	144505	54787	24163	45337
3.891	134.047	3',5'-Cyclic AMP	[M-H]-	2538.34	134.04736:141199 134.37586:99 134.56906:99 134.61629:99 134.63200:132 134.64674:99 134.79521:66 134.80907:66 134.82456:66 134.89487:276 134.94608:66 135.00562:274 135.02848:369 135.04897:6033 135.27012:66 135.29626:66 135.33138:66 135.36851:66 135.51198:66 135.56412:99 135.64362:99 135.68764:99 135.77387:99 135.89445:66 135.97492:99 135.99634:99 136.01517:66 136.05055:193 136.14272:99	45.37823:25 45.42976:109 46.00146:135 47.00230:26 47.63895:49 65.01404:1078 80.02445:239 92.02552:2837 107.03594:8004	71656	18510	86790	87431	61084	36796	99511	36161	16165	122900	46635	20665	38367
8.38	135.029	w/o MS2: Threonic acid	[M-H]-	79.62	135.02925:8139 136.03284:446 136.86509:60 137.00337:120 137.02182:205 137.03418:174	44.86283:570 45.32862:157 45.37954:212 46.00133:341 62.96383:3547 75.00811:235 78.95909:108939 79.12960:372 79.73557:172 79.95855:207 80.19159:147 80.96253:771 96.96872:1199	7296	7600	5418	4848	6999	8308	3044	6285	8576	2297	9389	8876	5623
7.776	135.029	Threonic acid	[M-H]-	47.73	135.02923:5126 136.02180:199 136.03376:399 137.02477:299	41.00296:498 43.01856:727 44.99823:10392 45.31195:69 45.43367:33 45.69966:56 45.74871:33 46.61014:59 46.72713:35 59.01358:145 71.01356:571 72.99233:416 75.00800:399 87.00831:139	7958	5699	5776	6331	4066	6402	4476	3494	3827	4080	3913	4542	2655
7.534	135.03	Threonic acid	[M-H]-	620.55	135.02944:53221 135.24498:92 135.68550:92 135.90153:92 136.03231:2295 136.65469:137 136.73123:92 136.86152:440 136.93182:137 136.99575:91 137.00618:137 137.02281:382 137.03384:679	34.96883:127 43.01880:1139 45.92342:53 47.01281:374 56.99780:458 59.01342:1133 71.01356:1961 72.99244:1110 75.00819:5899 78.95869:556 82.02868:44 87.00782:32 96.95951:721 99.92484:395 134.86417:50	61213	54586	33551	40025	30279	57915	22854	22553	38578	24994	34163	44277	25235
8.177	135.03	w/o MS2: Allopurinol	[M-H]-	314.71	135.02929:14452 135.66362:55 135.97542:55 136.01685:83 136.03191:942 136.86133:430 137.00546:83 137.02413:150 137.03488:245 137.08227:55	43.01845:446 44.99799:56211 45.18783:112 45.22521:102 45.36661:210 45.43354:159 45.81355:99 46.00082:644 46.14170:64 46.44783:83 47.00189:208 59.01309:274 71.01285:662 75.00832:659 87.00797:444 99.92407:244 115.00230:225 135.02490:86	22618	20499	23286	20627	23782	23663	16595	27468	33635	8360	30379	29702	24179
4.305	135.031	Hypoxanthine	[M-H]-	45.34	135.03068:11836 136.03342:682 137.02310:607 137.03671:218	44.99828:5086 45.18743:86 45.40186:122 45.50081:31 45.70891:165 45.80367:97 45.89129:69 45.93781:95 46.20561:77 65.01363:488 79.95567:34 92.02481:1279	233	191	976	202	209	201	224	123	158	200	62	186	3684
4.206	135.031	Hypoxanthine	[M-H]-	33.85	135.03111:3167 136.03275:285 136.89019:112 137.00155:187 137.02382:600 137.03263:112	44.99821:12901 45.34373:52 45.55288:50 45.76637:27 46.14107:24 46.39751:31 47.00177:88 65.01321:144 68.99460:42 92.02432:301 112.05077:74	223	126	180	154	125	140	127	36	126	150	0	179	215
2.939	135.044	w/o MS2: 3-Methylbenzoic acid	[M-H]-	28.7	135.04475:2646 136.01539:120 136.04738:291 136.86169:339 137.00336:120 137.02399:996	44.99811:59096 45.18800:144 45.34203:165 45.41540:152 45.45983:140 45.55434:115 45.69191:64 46.00119:707 46.52971:64 46.83157:64 47.00148:222 68.99549:126 79.95641:168 99.92481:324 108.02062:136 135.04385:163	741	1991	609	726	673	515	420	1924	685	609	1152	163	1299
5.938	135.044	w/o MS2: 4-Hydroxyacetophenone	[M-H]-	34	135.04519:2705 136.04646:226 137.02370:226	45.37957:75 45.64424:93 47.00166:33 79.95679:1022 93.03311:336	2584	929	1974	2274	1281	1208	905	1802	470	623	1047	340	1193
6.226	135.044	w/o MS2: PHENYLACETIC ACID	[M-H]-	59.42	135.04458:5761 136.05025:596	45.44818:54 46.13461:13 79.05494:54 89.03788:149 105.03483:157 133.02942:1044	2529	2698	1091	1157	2517	3048	397	3354	2405	918	3624	2356	3193
6.914	136.039	w/o MS2: 4-AMINOBENZOATE	[M-H]-	50.66	136.04066:1996 137.02406:226 137.04254:199 137.56594:61 137.63373:123 138.02258:91 138.05591:13847	41.99811:323 46.41038:15 47.00224:61 57.03424:158 71.01349:3250 75.00790:1659 85.02919:235 101.02281:24 115.00320:763	1302	1174	1346	1294	1004	1323	1604	1155	1023	1127	1007	1299	1008
7.296	142.051	w/o MS2: C6H9NO3; PlaSMA ID-80	[M-H]-	540.18	142.05046:22703 142.07902:113 143.03461:480 143.05338:2110 144.02957:641 144.05974:288	41.00303:1335 44.99829:1724 45.52728:44 45.84437:8 46.00172:123 54.03414:149 59.01315:388 75.00861:376 80.96461:7481 89.02351:138 100.03917:581	9702	9690	7665	7115	5718	5439	8193	7429	9924	13614	5026	12355	8346
1.752	143.035	w/o MS2: 3-METHYLGLUTACONIC ACID	[M-H]-	20.18	143.03508:1552 143.07037:109 144.00123:73 144.03662:109 144.92281:507 144.99058:346 145.00858:146 145.05101:249 145.08628:417	41.00267:303 44.86418:384 44.99844:58879 45.18748:166 45.29231:102 45.32892:166 45.38138:146 45.41210:121 45.50467:231 45.60989:80 45.91254:86 46.00124:585 46.20177:92 46.31637:64 46.53089:64 46.78784:64 47.00206:272 57.03420:108 68.99554:495 78.96025:118 81.03358:108 93.00005:497 96.95976:83 99.92511:446 107.04942:460 115.92057:122 121.02960:326 137.02332:475	900	1250	980	1059	608	577	689	782	976	791	659	1025	548
6.051	143.035	w/o MS2: 4-Ethoxy-4-oxobut-2-enoic acid	[M-H]-	31.95	143.03477:3037	40.01918:312 41.99793:287 44.99822:48830 45.18729:146 45.32898:151 45.40827:143 45.55756:86 45.72826:89 46.00129:316 46.40061:77 46.47175:64 47.00211:195 71.01329:208 88.04035:166 99.92482:433	973	2169	1297	1363	1190	56	974	660	1807	1098	943	0	995
6.877	143.035	w/o MS2: 4-Ethoxy-4-oxobut-2-enoic acid	[M-H]-	18.31	143.03383:3018 144.03781:244 144.06633:743 144.92206:333 144.99235:183 145.01284:1090 145.04854:183	41.00326:1008 44.99835:66410 45.19366:171 45.36670:181 45.40947:143 45.52205:112 45.59936:89 45.66723:99 45.88376:83 46.00143:437 46.15386:64 46.26301:73 46.41917:73 47.00176:338 57.03463:176 71.01313:578 75.00857:223 78.03550:151 83.01286:182 99.92501:222	1532	845	2677	2462	1586	1074	1579	1157	732	769	1907	858	1380
2.986	143.038	w/o MS2: 3-METHYLGLUTACONIC ACID	[M-H]-	20.34	143.03779:2876 143.99431:96 144.03712:240 144.06763:96 144.92376:192 144.99077:421 145.00728:240 145.03008:96 145.05008:393	41.00318:255 44.99811:68489 45.18763:147 45.30576:162 45.34481:154 45.37285:174 45.42170:141 45.71378:89 45.80306:80 46.00117:552 46.52698:86 46.80831:64 47.00144:451 68.99478:145 80.96453:159 93.03266:89 99.92519:406	771	951	668	583	323	185	382	529	994	501	749	241	526
6.6	143.07	w/o MS2: 4-HYDROXYCYCLOHEXANECARBOXYLIC ACID	[M-H]-	30.07	143.07024:2351 144.07331:328 144.92130:338 145.00919:409 145.04958:298	40.01883:514 41.99838:356 44.99818:56204 45.12342:225 45.18782:118 45.33972:184 45.37625:162 45.42290:170 45.65388:83 45.74896:89 45.82275:77 46.00164:354 46.11069:83 46.22937:73 46.48662:77 47.00191:211 59.01161:118 71.01304:655 75.00554:102 79.95680:102 87.04360:118 99.04390:484 101.93215:147 115.03915:231	1496	972	807	676	847	933	754	620	1108	697	871	718	739
1.371	144.045	4-Hydroxyquinoline	[M-H]-	341.33	144.04549:33328 144.60441:70 144.92361:174 144.99134:406 145.00847:174 145.04846:2915 146.02736:70 146.04969:476	34.96837:62 47.00289:176 51.02402:84 65.03926:126 68.99498:39 79.05463:278 89.03882:1140 92.02655:38170 92.74980:98 93.03353:5805 93.35390:68 93.46674:109 94.03660:417 94.44383:44 95.01305:818 96.01741:88 116.04870:181 117.03445:710 120.02140:3403 121.02906:4844 126.03469:297 134.03683:4172 135.04486:7104 136.04803:648 137.05017:120 144.04498:2622	1673	2508	6242	4372	1958	1015	13639	7597	2442	9415	5246	3027	4875
1.371	144.045	w/o MS2: 2-hydroxyquinoline	[M-H]-	247.62	144.04505:9907 144.92190:198 144.99058:407 145.00677:188 145.04862:997 145.08512:75 146.05181:188	44.99824:2111 45.18722:12 45.32573:62 45.43274:177 45.81125:53 45.89314:14 46.20873:62 46.76233:32 59.96692:67 82.95325:2758 99.92502:376 100.92347:727	1673	2508	6242	4372	1958	1015	13639	7597	2442	9415	5246	3027	4875
7.016	144.066	w/o MS2: 4-Acetamidobutanoic acid; LC-tDDA; CE20	[M-H]-	113.43	144.06635:6208 144.56533:135 144.92282:453 144.99082:362 145.01313:1397 145.04900:337 145.06934:649 145.99319:135 146.04508:4939	34.96913:386 41.00320:711 44.99814:51642 45.18742:162 45.33715:159 45.49797:80 45.68331:73 45.73743:64 45.80234:64 46.00102:359 46.05141:96 46.18207:64 46.36661:99 47.00227:247 57.03430:462 71.01341:502 79.95637:198 85.02907:227 95.01210:105 99.92528:347	646	193	451	744	317	598	2514	1451	492	1117	459	411	436
2.357	144.066	4-Acetamidobutanoic acid; LC-tDDA; CE40	[M-H]-	383.6	144.06631:10221 144.92263:393 144.99083:941 145.00963:84 145.04990:263 145.06887:499 146.07089:263	41.99821:210 44.99842:7974 45.43412:36 45.90671:75 54.03440:121 58.03005:71 68.99562:72 80.99548:57 87.04489:1155 93.03426:904 99.92537:348 102.05551:145 109.02812:240 134.86414:130	10886	7808	7428	6552	5638	8285	5591	3411	7186	4748	5927	6382	4765
6.924	145.014	2-ketoglutaric acid	[M-H]-	79.39	145.01386:50359 145.05033:224 145.06970:97 145.41656:129 145.66594:65 145.69645:65 145.77190:65 145.83634:65 145.92709:65 145.99326:64 146.01734:2731 146.03339:64 146.04553:610 146.08406:97 146.10868:65 146.43310:65 146.51468:65 146.57756:309 146.62095:65 146.70939:65 146.71620:65 146.80297:65 146.91785:65 146.98970:65 147.02971:49592 147.05068:1557 147.06348:885	44.99823:354 45.58824:69 45.76234:79 46.50989:7 47.00293:467 57.03403:1295 73.02855:369 85.02883:719 101.02251:333	6316	12052	14360	17280	14520	7288	7478	7781	3261	3063	9459	8196	9210
7.913	145.062	L-Alanyl_glycine	[M-H]-	66.24	145.06158:22192 146.06485:2082 147.02929:3212	41.99843:1447 45.41775:14 45.70148:25 45.91586:43 47.77868:16 78.95770:115 87.00865:60 99.92545:17 105.01850:136	5982	1384	5104	4133	3574	4580	9157	11964	1972	19237	4609	3611	7498
4.315	145.086	w/o MS2: 5,6-Dimethylbenzimidazole	[M-H]-	18.72	145.08641:1640 146.08999:232 146.98775:345 147.00476:163 147.03034:275 147.06536:425	44.99828:70385 45.17785:191 45.34761:187 45.39977:159 45.43813:168 45.59696:96 45.65855:80 45.74364:73 45.79547:64 46.00115:523 46.37325:64 46.90258:64 47.00188:203 59.01265:80 68.99475:121 92.99426:156 99.92499:312	1743	1806	1608	1356	1387	20	1284	1823	1321	1116	1975	30	1777
5.101	145.086	w/o MS2: DIMETHYLBENZIMIDAZOLE	[M-H]-	21.37	145.08640:4612 146.05335:127 146.08938:380 146.98623:190 147.02865:190 147.06654:317	41.00304:216 44.99811:67526 45.32840:210 45.44508:161 45.79209:80 45.93818:89 46.00160:612 46.15869:89 46.33163:77 47.00204:235 47.38677:64 47.71527:64 57.03407:115 68.99457:96 82.95490:102 93.03350:156 99.92485:338	136	228	98	51	76	1816	94	372	399	323	270	1881	305
1.772	145.086	w/o MS2: 5,6-Dimethylbenzimidazole	[M-H]-	14.41	145.08646:2355 145.92066:109 146.09023:233 146.98793:259 147.00710:145 147.02893:227 147.06533:192	40.01939:205 44.99824:70602 45.32823:175 45.43848:140 45.50688:134 45.71186:89 45.75728:89 45.80157:223 46.00161:383 46.20894:80 46.36153:73 46.62072:64 47.00211:186 57.03381:80 68.99502:177 81.03310:112 92.02616:237 99.92496:232 107.04973:455 122.03570:148	1291	935	764	1049	624	754	1128	906	674	1474	1053	819	1011
8.55	145.098	L-Lysine	[M-H]-	11.84	145.09744:2484 145.99041:68 146.04476:230 146.05645:91 146.10184:190 146.96729:45 146.98679:91 147.00683:207 147.02948:2241 147.06441:113	44.99830:62941 45.17222:154 45.30328:162 45.39262:156 45.53287:105 45.68552:73 45.80646:77 46.00146:472 46.32276:105 46.52584:64 47.00211:253 71.01342:337 78.95835:1710 87.00824:400	176	169	241	255	222	172	1058	789	348	631	375	130	524
6.996	146.045	N-METHYLASPARTATE	[M-H]-	62.12	146.04487:7950 146.07987:175 146.57540:90 146.75769:45 146.94235:45 146.98825:68 147.00720:66 147.02955:13446 147.06496:330 148.03316:682 148.06623:45	41.00328:6392 44.99809:3507 45.32911:93 45.39802:33 45.51249:76 46.12480:33 46.31578:50 55.01797:247 59.01320:1406 71.01338:16446 85.02895:96 115.00327:4861	2812	777	3226	2263	2156	2499	8623	3641	1082	1656	1318	1173	1296
7.971	146.047	L-Glutamic acid	[M-H]-	4855.06	146.04563:356664 146.96073:338 147.02961:3273 147.04844:16421 147.56831:338 148.04953:3769	41.99765:68 44.99812:5059 45.35630:203 45.51979:69 45.76748:20 46.35180:77 54.03491:129 59.01305:260 74.02450:1252 85.02882:166 93.03396:230 100.03784:122 102.05599:11479 103.05839:495 105.01941:346 115.00312:263 128.03511:1716	169361	77481	182184	152302	122473	140566	228296	193924	129755	208556	124766	99639	216269
3.214	147.029	w/o MS2: CITRAMALIC ACID	[M-H]-	16.5	147.02918:2676 147.06621:343 148.03356:134 149.00234:89 149.02377:134 149.04692:89	44.99807:79930 45.18736:151 45.34011:234 45.43240:170 45.50572:112 45.64370:118 46.00111:622 46.15423:70 46.22523:70 46.34966:92 46.54834:80 47.00193:248 47.20518:64 59.01220:118 66.99750:130 79.95590:149 99.92472:472	826	758	773	701	406	578	804	521	1254	861	748	1616	596
2.431	147.029	CITRAMALIC ACID	[M-H]-	24.73	147.02910:4532 147.06496:147 148.03325:460 149.00213:147 149.02717:184	41.00256:337 44.99811:71250 45.32780:138 45.42180:159 45.50146:118 45.68831:89 45.91233:64 46.00081:538 46.29840:64 46.39303:64 46.52616:73 47.00170:170 55.01801:130 68.99419:188 79.95671:200 87.00573:105 91.01710:101 92.02683:123 93.03294:107 99.92473:314 109.02823:187 136.01515:146	2273	3766	2044	1899	3904	1760	2128	1672	3345	1448	2671	4153	3005
5.669	147.029	ALPHA-HYDROXYGLUTARIC ACID	[M-H]-	30.56	147.02921:4004 147.06489:320 148.03302:272 148.50693:76 148.98225:76 149.00502:114 149.03261:114 149.05830:262	36.96524:246 44.99839:63324 45.18751:213 45.34742:184 45.46755:92 45.64676:86 45.86621:86 46.00132:500 46.12089:64 46.18850:64 46.42336:83 47.00209:232 57.03395:89 71.01509:142 85.02768:143 99.92510:232	2487	2135	1900	1965	2256	2549	1670	2110	2475	1909	2061	2678	2016
2.308	147.029	w/o MS2: CITRAMALIC ACID	[M-H]-	31.02	147.02942:4628 147.06760:102 148.03215:444 148.98531:102 149.00310:102 149.02732:102	40.01899:483 44.99831:66121 45.18780:167 45.34739:195 45.40069:133 45.46639:150 45.55312:99 45.64686:77 45.77730:108 45.85263:80 46.00135:354 46.17422:96 46.56190:73 47.00234:184 59.01437:124 65.00202:127 66.03444:150 68.99481:219 79.95642:149 87.04509:188 93.04541:449 99.92499:317 109.03011:215	1596	1574	1249	1351	1131	1404	2128	661	2136	589	1250	2314	1101
6.878	147.03	CITRAMALIC ACID	[M-H]-	341.78	147.02896:24926 147.05016:720 147.06655:325 148.03259:1502 148.07345:219 149.02285:162 149.04552:10545	40.01898:540 44.99821:62938 45.18857:121 45.39757:162 45.52747:83 45.63636:89 45.74415:86 45.82228:108 45.93644:64 46.00109:550 46.36514:77 46.71452:77 47.00176:206 47.48808:64 57.03411:231 71.01293:431 75.00794:486 85.02821:169 87.00831:173 93.03366:177 99.92481:272 115.00263:165	33159	28342	51013	47393	37440	32457	64632	25416	28187	41410	29872	34182	28190
7.241	147.03	Citramalic acid; LC-tDDA; CE40	[M-H]-	882.29	147.02954:81924 147.57318:72 148.00598:71 148.03268:4831 148.19313:72 148.58585:143 148.75852:108 148.89406:72 148.91292:108 149.00375:72 149.00841:71 149.04476:14380	31.99003:2597 41.00320:4391 43.01888:10244 45.42033:43 45.56474:54 45.65725:40 47.00206:255 59.01350:708 69.03362:124 71.01333:15002 72.99253:6001 89.02373:822	6078	5603	7149	8434	6067	5894	8253	8336	7780	12066	7042	7926	7295
6.517	147.03	w/o MS2: Citramalic acid; LC-tDDA; CE40	[M-H]-	10971.5	147.02993:1666357 147.07159:216 147.20695:218 147.24012:612 147.25321:436 147.26297:570 147.30257:327 147.36531:545 147.37638:218 147.39275:218 147.42135:218 147.46986:218 147.49165:218 147.50786:218 147.53038:327 147.54624:218 147.55677:436 147.57357:681 147.59344:218 147.60289:327 147.62672:602 147.64390:436 147.66905:327 147.68089:327 147.69357:436 147.70845:436 147.72278:436 147.73588:545 147…	31.99029:7342 41.00287:134 71.01372:92607 71.18097:263 71.38314:171 71.53766:208 72.01696:2042 72.44379:96 73.01722:260 79.95649:341 103.03976:7325 115.00344:20035 116.00644:786	167615	192594	299778	254441	237143	1150357	365816	168239	182207	210429	155220	1241916	122758
8.848	147.03	w/o MS2: CITRAMALIC ACID	[M-H]-	17.8	147.02998:2690 147.06592:234 148.03260:469 149.00801:451 149.04540:646	44.99843:51717 45.19458:147 45.31661:153 45.43070:96 45.55298:112 45.66775:83 45.69175:86 46.00155:384 46.10458:64 47.00201:184 59.01316:152 71.01330:496 78.95914:455 87.00874:208 96.95951:216 115.00396:202	2019	1692	1980	1552	1659	1768	2479	1956	2914	1275	1824	2090	1210
2.692	147.03	CITRAMALIC ACID	[M-H]-	68.92	147.02979:10891 147.06527:621 148.03264:720 148.07101:131 149.00550:65 149.03073:205	41.99800:225 44.99831:60570 45.32922:162 45.40590:152 45.45785:124 45.50758:96 45.59527:115 45.69297:92 45.80492:80 45.90448:86 46.00130:670 46.27069:83 46.56779:102 47.00195:200 57.03410:102 59.01375:195 68.99531:153 79.95661:182 87.00984:64 93.03356:105 108.02075:380	11392	9292	9082	9097	9954	8409	5836	4529	7579	3657	9711	9231	6308
6.382	147.03	w/o MS2: Citramalic acid; LC-tDDA; CE40	[M-H]-	12663.9	147.02954:1687430 147.21623:390 147.23811:801 147.25883:390 147.28959:390 147.30194:260 147.31200:260 147.36843:520 147.43797:390 147.46818:260 147.49803:390 147.55328:520 147.57166:650 147.58674:390 147.59868:260 147.62342:650 147.64951:390 147.66523:390 147.68854:520 147.70377:390 147.71866:650 147.73459:520 147.75313:260 147.76769:520 147.78529:390 147.79709:520 147.81198:710 147.82999:520 147…	31.99005:9401 34.96897:2248 41.00247:468 57.03363:169 71.01353:108777 71.38348:188 71.52155:188 71.93063:189 72.01645:2759 72.27063:122 73.01733:430 103.03924:7988 104.04256:510 115.00314:23123 116.00589:859 117.00725:237	1128407	991252	1376200	1586628	949354	1185	1747675	1078109	1000111	1355849	1014238	1137	1059449
1.392	147.045	p-Coumaraldehyde	[M-H]-	12.7	147.04503:2082 147.06503:131 148.04978:200 148.98721:66 149.00501:131 149.02522:739 149.06023:461	41.00306:317 45.34227:72 45.71073:34 46.00141:274 65.03892:168 79.01838:42 89.03897:569 91.01855:187 92.02687:33564 92.60804:92 92.75030:105 93.03401:6933 93.36350:47 93.59909:45 93.74911:52 94.03673:289 95.01352:1174 96.01652:115 121.02902:3577 126.03416:170 135.04514:4691	692	744	656	1091	676	477	1105	847	472	782	925	738	717
6.96	147.065	w/o MS2: C6H12O4; PlaSMA ID-93	[M-H]-	179.83	147.06490:20607 147.91015:145 148.03166:944 148.06864:1453 148.17758:97 148.36826:97 148.38622:97 149.03131:145 149.04435:3651 149.07034:403	41.00291:493 44.86347:441 44.99806:58352 45.34455:168 45.43341:130 45.52000:86 45.64582:108 46.00135:457 46.18106:83 46.40196:73 46.57888:73 47.00172:224 57.03402:333 71.01305:301 78.95789:185 85.02813:314 96.95824:89 99.92455:283 115.00366:86	16357	5912	7097	7396	6158	15424	3122	2340	7171	2156	3878	9663	3128
6.889	148.033	w/o MS2: 4-Hydroxymandelonitrile	[M-H]-	93.19	148.03206:1180 148.99757:123 149.04473:5537 150.04647:462	40.01900:613 44.99810:60321 45.18709:142 45.32784:130 45.37784:149 45.41187:167 45.72215:64 45.83076:77 46.00149:381 46.15617:64 46.26326:73 47.00195:210 56.02276:204 59.01224:148 71.01277:405 75.00799:314 78.99844:145 87.00808:438 93.03378:105 99.92487:334	2236	1596	3186	3084	2333	2064	3552	1981	2197	2636	2024	1987	2072
7.969	148.051	METHIONINE	[M-H]-	74.07	148.05005:2782 148.07075:116 148.08495:117 148.13211:117 148.14339:78 148.17435:117 148.18746:78 148.21519:78 148.23887:117 148.28188:78 148.29727:78 148.31039:155 148.33747:78 148.45209:78 148.47729:78 148.48974:78 148.50087:78 148.51969:78 148.54512:117 148.55564:155 148.57275:78 148.64203:117 148.72686:78 148.75641:78 148.79987:117 148.83410:78 148.85706:78 148.89476:78 148.91361:78 148.96246:…	41.00335:424 41.99857:249 46.00117:231 47.00223:132 54.03412:145 59.01356:412 71.01327:434 87.00830:724 102.05603:9550 103.05879:408 105.01845:440	1403	942	1635	1398	1255	1264	1735	2343	1313	1606	1083	897	1776
8.193	149.009	TARTARIC ACID	[M-H]-	48.18	149.00805:1567 149.04401:432 150.01105:133 150.04755:67 150.96924:742 151.00545:133 151.03833:100	41.00260:262 44.99819:57211 45.18752:157 45.33558:127 45.38254:147 45.43026:153 45.62410:89 45.71615:89 46.00142:461 46.59836:64 47.00214:187 55.01725:83 59.01334:211 71.01313:634 75.00786:430 87.00762:367 99.92502:296	310	879	468	368	565	404	1935	3238	1592	1698	728	681	1241
1.463	149.023	2-Carboxybenzaldehyde	[M-H]-	32.15	149.02380:2446 149.04176:92 150.00222:93 150.03055:547 150.57518:553 151.00465:134 151.03992:106215	45.83783:42 47.00209:67 53.03946:1048 65.00299:381 68.99689:122 77.03858:232 79.01776:278 81.03425:1515 83.05983:668 92.02604:964 95.01313:367 99.92550:115 108.02143:19056 108.69486:24 109.02826:1830 110.03052:181 111.00803:225 116.05025:78 119.01477:958 122.03714:967 123.04432:1439 136.01639:9138 137.02385:13036 137.69679:40 138.02705:963 139.02872:151	913	1252	1281	1119	807	728	934	944	1005	939	1063	1027	1269
7.296	149.045	D-Xylose	[M-H]-	367.3	149.04477:11371 150.04824:1050 151.00532:488 151.02055:172 151.04468:430 151.04989:172	41.00302:917 43.01869:1845 44.99826:52897 45.18750:160 45.36292:143 45.43292:124 45.65380:92 45.72622:73 45.82844:77 46.00112:521 46.20015:64 46.40066:77 47.00190:247 55.01853:274 57.03384:288 59.01334:317 71.01324:1669 75.00837:247 78.95920:361 87.00784:233 99.92510:356	16433	18610	11602	12409	11226	18973	10693	9047	19039	10330	10201	17232	10377
6.93	149.046	D-Xylose	[M-H]-	139.03	149.04463:7138 149.06697:56 149.19971:85 149.31313:57 149.37332:85 149.64280:57 149.66467:85 149.74074:57 149.88295:85 150.04820:262 150.29722:57 150.62539:57 150.78228:57 150.90130:57 150.93926:57 151.00106:85 151.03827:241 151.05846:85	41.00325:587 44.99797:61693 45.18730:161 45.33217:153 45.43901:162 45.50151:134 45.85862:83 46.00128:441 46.39467:83 46.70383:64 47.00176:160 57.03397:267 59.01266:186 71.01303:809 73.02874:487 85.02888:311 101.02357:146	3687	5363	2548	2262	4460	3703	2365	2043	2404	1629	2987	2719	3063
1.991	150.032	w/o MS2: GUANINE	[M-H]-	57.72	150.03248:2393 151.03895:2063	41.99826:349 44.99822:58629 45.32991:115 45.40068:137 45.45846:96 45.54295:89 45.64509:80 46.00123:528 46.21550:64 46.37360:64 46.52388:64 46.64945:64 47.00192:229 69.03427:185 83.01342:249 93.03386:198 99.92442:261 109.02939:413 122.03603:89	153	394	44	87	360	342	74	1036	330	84	814	254	806
6.353	150.037	w/o MS2: D-Gluconic acid	[M-H]-	68.45	150.04179:5486 151.00204:138 151.01519:138 151.04374:410 152.03330:92	40.01926:299 44.99833:60128 45.18703:158 45.32794:173 45.43462:156 45.58061:108 45.68176:64 45.86724:86 46.00172:603 46.16648:86 46.57094:86 46.85783:64 47.00198:177 71.01358:166 83.93083:99 99.92682:459	654	535	958	1097	967	752	1915	855	708	1037	766	803	806
7.311	151.006	w/o MS2: 6-Mercaptopurine	[M-H]-	37.39	151.00615:3302 151.04952:410 152.00890:411 152.03529:205 152.98579:19819 153.01937:1148	41.00328:1942 43.01913:887 45.40043:28 55.01823:323 71.01374:991 72.99263:486 80.96480:26345 82.02885:211 82.96093:872 89.02450:565 100.04005:614 115.00312:573	1017	684	602	904	416	561	837	348	610	440	465	614	473
6.738	151.039	w/o MS2: 4-HYDROXYPHENYL ACETIC ACID	[M-H]-	44.73	151.04077:3121 151.05803:153 152.04187:199 153.01529:85 153.04248:56	44.99841:80391 45.18882:271 45.34747:964 45.44687:543 45.51761:273 45.57798:178 45.64277:100 45.72519:143 45.77680:184 45.82344:147 45.86193:99 46.00144:752 46.23807:120 47.00191:208 93.03402:107 121.02824:127	2008	2009	1132	1105	1760	1763	441	2816	2429	730	2058	1917	1854
1.498	151.04	Vanillin	[M-H]-	1193.21	151.03952:111324 151.07924:94 151.57848:141 151.71057:94 152.01223:233 152.04257:8520 152.07644:557 152.54679:306 152.56371:141 152.58318:94 152.70512:94 152.79451:94 152.99715:320 153.01887:34123 153.05925:761 153.08279:2683	41.00298:37 46.54270:69 47.00188:233 65.00291:361 68.99673:179 81.03312:1526 83.05900:778 107.04897:210 108.02157:17759 109.02873:1749 117.03420:48 122.03678:1629 123.04443:1338 135.04466:398 151.00302:233	66036	57835	47247	57313	36502	52338	36255	47889	41677	32413	45017	43344	50357
1.669	151.04	2-Phenoxyacetic acid	[M-H]-	1054.73	151.03998:98574 151.57295:121 151.82311:81 151.86303:121 151.98235:81 152.01538:120 152.04279:6773 152.06576:160 152.38083:81 152.99690:300 153.01856:409 153.05129:1933 153.08194:202 153.08768:81	45.30163:36 46.07576:47 46.62970:56 67.01953:42 79.05438:941 92.02604:4204 106.04188:3299 107.05014:30318 107.71909:77 108.05283:1606 109.05390:98	24284	21420	21008	20105	21740	14975	20200	90721	44892	79913	63107	61064	80629
6.623	151.061	Xylitol; LC-tDDA; CE30	[M-H]-	37.71	151.06069:3237 152.03721:88 152.06498:220 152.99634:250 153.01880:220 153.06205:132	44.99830:60783 45.18798:171 45.33902:213 45.40279:134 45.48960:105 45.58737:89 45.70800:80 45.83940:86 46.00132:931 46.11826:64 46.52915:77 47.00310:417 47.64728:64 71.01349:481 79.95670:196 99.92486:249 103.03943:124 115.00286:169	1656	1244	1764	1789	1386	1294	1421	640	770	714	1271	900	676
6.066	152.071	w/o MS2: Dopamine	[M-H]-	43.43	152.07098:1760	41.00244:312 44.86383:309 44.99814:56825 45.18730:148 45.30791:121 45.32937:137 45.43550:140 45.60283:83 45.75019:77 46.00103:438 46.12656:80 46.21042:83 47.00222:173 57.03362:124 71.01251:77 79.95605:149 88.03994:186 99.92528:229 122.03854:86	484	615	816	956	334	174	407	1590	277	880	1194	722	725
1.44	152.077	C8H11NO2; PlaSMA ID-106	[M-H]-	56.66	152.07626:3060 152.61234:266 152.99781:411 153.01660:93 153.04804:91 153.05592:85 153.08287:71086 153.61325:62 153.72337:62 153.79290:93 153.86840:680 154.01226:124 154.03038:62 154.05037:92 154.08603:7295	45.12702:75 45.42253:36 45.60556:39 45.81376:23 45.93728:72 46.25574:65 46.38458:6 47.00232:54 61.98821:6 68.99530:80 79.95675:64 82.07063:695 99.92537:321 109.09271:421	1377	1424	1264	1317	1396	1218	1546	1520	1145	1270	1376	1293	1622
3.489	153.018	w/o MS2: 2,5-Dihydroxybenzoic acid	[M-H]-	11.74	153.01807:2730 154.02193:199 154.99473:242 155.01613:159 155.03321:224 155.07086:119	44.99829:68197 45.32935:197 45.43266:168 45.47734:134 45.61219:89 45.87400:83 45.92645:73 46.00157:567 46.13038:73 46.23552:73 46.48688:77 47.00243:216 68.99559:149 82.95385:131 93.03394:121 99.92473:489 115.91946:148	587	697	588	453	638	537	823	556	510	928	689	388	461
8.471	154.06	w/o MS2: L-Histidine	[M-H]-	47.08	154.06031:2554 154.97352:472 154.99561:147 155.01298:59 155.03441:88 155.06735:148	44.99825:15434 45.34361:136 45.50866:112 45.75278:45 45.79516:42 45.92107:60 46.00077:255 46.08560:21 46.25553:83 46.51270:78	177	258	206	157	397	211	401	779	383	429	297	213	382
6.846	155.008	Orotic acid	[M-H]-	20.15	155.01010:3032 155.03546:1657 156.01548:292 156.03889:350 156.05144:117 156.99249:175 157.01118:234 157.02754:175	41.00291:784 41.99836:562 45.56249:45 45.68237:42 46.00128:10 46.15101:63 46.51712:35 47.00209:162 55.01812:274 56.99790:48 59.01423:270 71.01351:1570 75.00845:1388 78.95708:164 87.00793:210 93.03394:350 103.03928:113 111.01887:632	1370	766	872	1111	1833	1198	1026	179	448	253	555	639	292
6.822	155.034	w/o MS2: SHIKIMATE	[M-H2O-H]-	30.47	155.03414:1926 156.03825:264 157.01185:225 157.02559:90	41.00305:651 44.99828:53349 45.29885:150 45.35506:159 45.42206:143 45.46746:83 45.59888:92 45.78460:89 46.00107:509 46.27946:89 46.59041:64 47.00216:264 57.03382:184 59.01379:193 71.01348:412 87.00851:170 93.03377:139 99.92495:243 103.03979:160 115.00221:207 117.05512:92	1138	1459	2246	2438	1342	1467	2011	2655	1619	2077	1837	1984	1861
5.235	155.034	w/o MS2: SHIKIMATE	[M-H]-	27.85	155.03407:2219 156.03744:181 156.24635:109 157.01145:109 157.05000:72 157.08717:109	45.33680:49 45.43185:32 45.59057:109 45.80698:74 45.86321:57 46.35251:20 46.51969:68 47.00197:85 92.02590:1054 120.02158:159	642	744	628	784	456	100	676	601	443	604	487	166	688
1.374	156.012	w/o MS2: Benzenesulfonamide	[M-H]-	69.83	156.01207:2078 156.03170:138 156.99153:55 157.01200:192 157.05196:83 157.08613:111 158.00820:156 158.05354:55 158.07914:55	45.23752:50 45.43345:131 45.54031:85 45.82686:42 47.00237:193 51.00535:88 68.01524:54 89.03984:396 92.02674:28657 93.03336:2244 96.01783:102 99.92508:287 108.02116:2090 117.03330:517 121.02890:2768 135.04466:3832	1034	717	1078	977	718	675	678	946	924	917	989	885	1073
5.436	157.036	ALLANTOIN	[M-H]-	40.89	157.03595:5595 157.08360:90 157.12364:45 158.03807:405 158.07041:45 158.22336:67 158.98696:168 159.00773:123 159.02830:284 159.04110:89 159.06460:112	41.99863:1237 45.18767:41 45.34963:126 45.43343:68 45.52865:71 45.63477:108 46.24926:39 46.43273:13 47.00236:106 59.02416:95 68.99546:36 79.95734:3 92.99517:6	231	298	374	491	768	278	1731	934	425	3963	796	490	1215
8.173	158.044	w/o MS2: 1,4-naphthalene-dione	[M-H]-	43.28	158.04400:2164 158.98687:174 159.00636:174 159.02812:250 159.04861:70 160.02158:70	40.01885:403 43.01826:400 44.99805:52318 45.19607:150 45.33034:162 45.46754:143 45.71210:86 45.88254:73 46.00120:381 46.17283:73 46.30016:86 47.00148:192 47.43517:64 59.01307:340 71.01328:486 72.99203:536 75.00800:583 87.00740:428 99.92454:399 115.00194:197	640	626	498	430	339	483	383	479	711	373	415	683	508
7.557	158.045	1,4-naphthalene-dione	[M]-	52.95	158.04542:2476 159.00468:238 159.02847:1393 160.02998:548 160.06068:3535 160.07455:316 160.09740:567	41.00274:1833 43.01874:6881 45.51472:24 45.76682:44 46.51674:33 47.00115:113 59.01301:852 71.01346:4291 72.99294:2392 75.00798:1678 79.95626:27 83.01255:130 88.04019:254 96.95993:832 99.92536:217 115.00350:1218	947	936	970	922	610	676	951	662	1068	518	515	827	534
4.212	158.056	w/o MS2: INDOLE-3-ACETALDEHYDE	[M+FA-H]-	57.11	158.05660:1888 158.98629:224 159.00699:185 159.02888:241 159.06395:218	40.00655:417 41.01400:4186 41.99851:456 45.18692:18 45.36125:22 45.47025:31 45.67150:42 45.86279:88 46.13203:47 46.74891:48 59.01276:135 68.00105:134	1242	1184	1411	1466	1279	1117	1165	1196	1118	1280	1222	1177	1872
4.267	158.057	w/o MS2: INDOLE-3-ACETALDEHYDE	[M+FA-H]-	61.27	158.05817:1979 158.98680:322 159.00802:428 159.02821:216 159.04921:87 159.06161:87	41.01428:3876 45.18753:24 45.36556:37 45.63350:29 45.74788:75 45.83587:44 46.48376:7 59.01386:84 68.00105:349 79.95687:27 92.99609:19	1056	1021	1193	1271	1083	955	999	1048	985	1090	1058	1009	1544
3.63	158.06	w/o MS2: Indole-3-acetaldehyde	[M-H]-	57	158.05956:1367	45.18726:42 45.32878:184 45.43540:85 45.67981:40 45.81195:8 46.21159:70 47.00238:107 79.95675:1412 81.95175:188	80	103	97	139	49	0	145	463	377	1118	400	0	482
6.99	158.081	w/o MS2: ISOVALERYLGLYCINE	[M-H]-	62.21	158.08123:6802 158.10424:127 158.98862:128 159.00722:234 159.02944:548 159.04933:128 159.06717:226 159.08433:1095 160.06271:738	41.00299:549 44.99820:47079 45.18784:124 45.34899:159 45.40021:115 45.43350:105 45.58670:77 45.72721:77 46.00093:517 47.00182:176 57.03340:392 71.01317:345 74.02363:344 79.95650:246 85.02882:212 99.92470:269	1414	890	2086	2094	933	991	2990	1090	823	649	621	672	460
2.487	158.081	w/o MS2: ISOVALERYLGLYCINE	[M-H]-	46.55	158.08149:1080 158.98645:161 158.99619:80 159.00629:219 159.02828:120 159.06482:120 159.08445:217 159.88626:201	44.86329:394 44.99808:70424 45.30204:162 45.34695:181 45.41983:136 45.46350:96 45.50483:105 45.54340:96 45.67491:89 45.80461:99 46.00119:501 46.23597:64 46.32212:64 46.88637:64 47.00141:326 61.98775:343 79.95671:235 93.03154:187 95.95067:190 99.92495:319 115.91927:96 136.01502:154	319	269	241	313	245	0	279	208	272	395	322	28	271
2.666	158.082	w/o MS2: ISOVALERYLGLYCINE	[M-H]-	59.78	158.08208:1437	40.01854:283 44.99829:48386 45.18663:153 45.32994:153 45.40137:137 45.44565:121 45.62155:89 45.77113:115 45.85492:89 45.94781:89 46.00126:649 46.05909:64 46.16977:64 46.75288:64 47.00190:178 66.99943:131 68.99482:128 77.04109:115 92.02589:128 99.92473:339 109.02921:240	319	452	293	275	218	223	131	190	224	339	311	333	233
7.36	159.029	2-Oxoadipic acid; LC-tDDA; CE40	[M-H]-	47.95	159.02933:3952 160.02592:252 161.02594:250 161.04503:11830	41.00335:1183 43.01867:2045 45.38266:44 45.61156:98 45.75286:77 46.43465:10 55.01811:40 57.03404:196 71.01354:2318 72.01604:74 72.99302:1417 78.95828:592 88.04035:46 99.92431:297 115.00332:874	5660	4475	2639	3698	1662	4018	2442	2579	4515	2826	2796	3841	2881
6.565	159.029	2-Oxoadipic acid; LC-tDDA; CE20	[M-H]-	27.29	159.02879:4749 159.04911:92 159.07111:138 160.06109:2782 161.00931:304 161.02286:258 161.04441:463 161.08129:10742	40.01926:613 44.99836:61368 45.19634:153 45.33012:146 45.37797:140 45.43401:137 45.55593:115 45.71896:96 45.85975:108 46.00181:396 46.12396:64 46.33702:64 47.00206:311 57.03462:115 71.01355:1508 76.96896:143 87.04412:92 99.92479:307	192	475	295	364	322	126	831	363	139	436	138	176	202
4.825	159.029	w/o MS2: 2-Oxoadipic acid; LC-tDDA; CE40	[M-H]-	19.26	159.02885:2103 160.03311:149 161.00301:249 161.02480:267 161.04554:2209	41.00314:282 44.99816:60155 45.18784:123 45.30626:175 45.36735:178 45.43336:130 45.50334:105 45.52985:102 45.66923:64 45.72593:86 46.00150:430 46.23307:77 46.32638:77 46.46876:64 46.81197:64 47.00180:177 57.03409:221 68.99513:131 93.03267:96 99.92452:336 115.91905:143	1120	1548	990	1326	1137	203	1217	1136	1423	866	1366	302	1209
4.728	159.029	w/o MS2: 2-Oxoadipic acid; LC-tDDA; CE40	[M-H]-	31.69	159.02913:2528 159.06605:115 160.98566:115 161.00399:230 161.02335:1999 161.04417:502	44.99809:68119 45.11410:251 45.18760:161 45.36460:146 45.42986:130 45.50329:124 45.67567:96 45.85316:105 46.00069:528 46.14529:77 46.77712:83 47.00185:219 57.03438:110 68.99518:99 79.95619:140 99.92490:338 115.91985:118	663	938	990	752	772	114	729	1051	1087	515	1366	160	1862
4.592	159.029	w/o MS2: 2-Oxoadipic acid; LC-tDDA; CE40	[M-H]-	32.15	159.02932:3363 159.06362:110 160.03079:221 161.00664:165 161.02398:588 161.04589:935 161.08244:331	41.00375:495 44.99831:64010 45.18702:175 45.34183:187 45.41629:165 45.65682:77 45.70796:77 45.79137:64 46.00111:593 46.09294:64 46.35471:70 46.41207:70 46.72067:64 47.00206:202 57.03422:183 59.01364:157 68.99668:141 79.95647:128 93.03357:134 99.92483:292 115.92027:119 132.86768:80	356	306	214	249	229	156	198	1051	1087	515	786	160	1862
2.612	159.029	w/o MS2: 2-Oxoadipic acid; LC-tDDA; CE40	[M-H]-	18.57	159.03287:3804 159.06562:130 160.03329:172 160.84202:130 161.00433:65 161.02209:97 161.04488:627 161.08289:255	41.00281:268 44.99830:68526 45.18739:147 45.33755:203 45.41271:152 45.45621:156 45.52583:105 45.61687:86 45.78770:89 45.86634:86 46.00117:500 46.40079:77 46.66574:64 47.00214:209 59.01385:157 68.99530:149 80.99572:131 92.02660:115 99.92522:358 108.04432:152	1264	1118	1068	954	993	45	684	982	1560	1027	1396	108	1306
8.292	159.03	2-Oxoadipic acid; LC-tDDA; CE30	[M-H]-	19.57	159.02795:2462 160.03121:165 161.04628:564	40.01940:107 41.99790:212 43.01855:176 45.18669:42 45.47259:13 45.64130:70 45.77862:161 46.45481:73 47.00236:121 59.01333:204 71.01324:946 78.95817:62 88.03976:2428 99.92466:99 105.01829:294 115.00255:175	330	529	1120	739	734	585	1382	430	393	1406	746	931	1442
3.918	159.03	2-Oxoadipic acid; LC-tDDA; CE40	[M-H]-	25.89	159.02925:3117 159.06708:177 160.03200:273 160.05992:316 161.00719:222 161.02682:222 161.04387:133 161.08115:89	41.00308:856 43.01872:330 45.32908:104 45.54540:96 45.59940:9 45.64367:16 45.84770:69 46.00142:10 46.05172:71 46.15259:96 46.47207:23 46.77711:15 59.01334:158 65.01328:93 68.99498:86 92.02484:177 99.92463:62 107.03542:1774 115.91868:22	2439	1848	1419	1751	1594	556	1106	753	1846	836	1060	711	1082
4.261	159.03	w/o MS2: 2-Oxoadipic acid; LC-tDDA; CE40	[M-H]-	34.29	159.02961:2660 159.06388:190 160.03334:190 161.02624:190 161.04628:380	41.01449:2354 45.46695:46 45.71044:112 45.83192:32 46.37931:8	263	301	182	320	192	4370	215	162	230	210	229	3206	197
2.772	159.03	w/o MS2: 2-Oxoadipic acid; LC-tDDA; CE40	[M-H]-	20.02	159.02931:2973 159.06589:163 160.03224:218 160.84309:163 161.00258:163 161.02379:122 161.04446:320 161.08168:682	41.00242:382 44.99828:65486 45.18769:184 45.32925:188 45.37144:155 45.43220:206 45.58104:77 45.68757:92 45.86570:105 45.91348:102 46.00155:549 46.15244:102 46.33405:99 46.46834:83 46.54161:77 47.00201:229 55.01837:115 59.01348:182 68.99569:161 79.95704:112 83.93075:89 97.02867:253 99.92484:473 109.02753:137	212	259	211	198	181	1248	205	159	233	228	390	2824	243
1.535	159.102	w/o MS2: 2-HYDROXYOCTANOIC ACID	[M-H]-	16.93	159.10213:1475 160.04064:361 160.10426:195 160.84046:244 161.00343:195 161.02382:98 161.04263:146	41.00327:107 44.99843:1140 45.38116:74 45.60678:46 45.67606:49 45.83197:25 46.00110:171 46.75321:16 47.00203:208 51.02360:184 53.03890:161 66.03375:429 77.03937:398 81.03414:1139 92.02624:3230 93.03396:3145 94.03003:748 95.01241:391 105.03409:493 108.02138:3702 117.03420:294 119.05014:4033 121.02878:466 123.04511:878 137.02409:8027 138.02679:638	873	751	831	800	662	751	1213	697	654	1481	824	505	759
6.196	160.04	w/o MS2: 2,8-Quinolinediol	[M-H]-	89.34	160.04043:3969 160.06093:2592 161.02353:5486 161.04465:358 161.06519:360 162.02664:490	40.01883:324 41.99773:300 44.99816:56316 45.36581:146 45.66144:89 45.84931:83 46.00156:309 46.27879:83 46.57795:64 47.00162:249 59.01444:64 79.95613:83 88.04078:185 99.92478:174	746	517	372	557	356	904	98	340	1142	247	494	1017	486
1.495	160.04	Indole-3-carboxylic acid	[M-H]-	73.13	160.03995:1989 160.84134:168 161.00396:126 161.02376:1026 161.04428:385 162.03081:250 162.05029:209	41.00274:1241 45.18785:121 45.33819:129 45.43536:105 45.57744:95 45.85121:94 46.21523:13 46.52027:28 47.00256:159 47.30539:65 65.00273:289 68.99678:207 83.05934:1115 95.04986:143 116.05023:195 122.03706:2132 128.05206:63 135.04483:6 151.00264:119	611	455	794	598	316	317	833	1345	1198	1229	1068	949	1103
7.518	160.06	w/o MS2: AMINOADIPIC ACID	[M-H]-	123.62	160.06088:3992 161.00206:100 161.02574:149 161.04461:849 161.06241:331 161.07691:100 162.04745:199 162.07362:199	44.99813:33901 45.40970:135 45.68006:45 45.86396:57 46.00114:125 46.21645:93 47.00161:61 68.99484:54 88.03988:101 99.92479:485	1374	1954	2087	1508	1698	1322	3305	2645	2333	3008	1811	3178	3402
6.087	160.062	w/o MS2: AMINOADIPIC ACID	[M-H]-	211.11	160.06148:3892 161.00687:592 161.04331:473 161.06591:808	44.99823:58186 45.18666:136 45.35030:178 45.43333:134 45.63941:92 45.82991:80 46.00118:414 46.21633:64 46.26003:64 47.00116:374 57.03401:96 68.99560:137 79.95565:130 88.03967:206	3657	4762	3031	2523	2050	0	2409	1892	5763	2828	3126	28	2914
6.231	161.023	Umbelliferone	[M-H]-	153.64	161.02368:21180 162.02787:2101	45.66876:20 65.03976:124 77.03952:126 93.03388:166 104.02685:193 133.02875:1524	7535	7307	3499	3783	6475	8503	989	10345	6735	3642	10280	6933	11716
4.852	161.024	w/o MS2: Umbelliferone	[M-H2O-H]-	67.96	161.02364:5252 161.04424:500 161.08173:236 162.02726:649 162.98260:236 163.00070:388 163.02867:236 163.06040:236	44.99826:11772 45.60828:28 45.69987:50 45.79673:43 46.20193:32 46.42938:126 47.00202:58 79.95679:1296 94.98086:224 133.02930:184	1291	1298	841	1353	1039	1069	1408	6631	2134	3375	3145	2177	2963
1.495	161.024	4-Hydroxycoumarin	[M-H]-	25.61	161.02400:3799 161.04276:242 161.06342:97 162.02893:796 162.05325:97 162.53830:243 162.83744:471 162.98330:243 163.00236:481 163.03957:57073	41.00314:5238 45.28836:152 45.34118:131 45.41959:92 45.57237:7 45.80788:37 46.18179:41 46.34650:69 65.04018:1482 68.99644:591 77.03888:432 80.02496:187 83.05924:1065 85.02872:65 91.01821:1461 111.03532:93 117.03376:83 122.03718:6068 135.04492:60 145.02834:163 151.00322:379	540	751	313	321	281	403	343	1080	333	386	983	260	522
5.082	161.024	w/o MS2: 4-Trifluoromethylphenol	[M-H]-	71.21	161.02334:4943 161.04395:806 162.02634:589 162.98097:219 162.99811:334 163.01382:131 163.03213:88 163.04020:219 163.06262:88	40.01970:275 44.99827:67594 45.32956:175 45.40795:179 45.50624:134 45.73165:64 45.95327:64 46.00160:571 46.06942:64 47.00215:232 57.03411:202 68.99503:120 79.95667:143 92.99650:102 99.92511:414 115.91901:125 132.86575:143	597	565	644	575	752	1158	757	2119	803	1382	996	2336	1111
8.233	161.044	w/o MS2: 1,6-ANHYDRO-B-GLUCOSE	[M-H]-	29.93	161.04437:4066 162.04807:217 163.00063:217 163.02438:463 163.04328:109	45.18704:9 45.44486:33 45.59107:32 45.82160:21 46.51910:47 47.00239:62 71.01333:1073 88.04025:2223 99.92440:325	614	532	1382	791	687	861	1053	949	645	746	802	623	610
4.679	161.045	w/o MS2: 2-HYDROXYHEXANEDIOIC ACID	[M-H]-	36.66	161.04482:1592 161.08023:141 162.01720:71 162.04479:189 162.07664:177 162.98257:177 162.99851:243	41.00350:214 44.99823:60058 45.18941:137 45.33116:194 45.43250:200 45.49653:108 45.63190:86 45.76311:83 46.00092:562 46.69338:64 47.00162:335 68.99546:105 79.95641:115 99.92437:317	1210	2767	1312	1717	3001	1440	2977	3139	1645	5261	1775	1558	1636
4.47	161.045	w/o MS2: 2-HYDROXYHEXANEDIOIC ACID	[M-H]-	100.23	161.04448:6327 162.02300:100 162.04858:981 162.98082:150 163.00143:249 163.04064:150	41.00288:370 44.99815:62947 45.18734:152 45.32698:181 45.43297:160 45.52105:99 45.62718:99 45.71324:83 45.84511:64 46.00158:625 46.27095:112 46.48673:77 47.00206:398 49.00889:64 57.03398:293 79.95598:115 99.92472:323 115.92029:89	2926	10219	3703	1112	8233	175	8001	16961	5726	18028	9008	274	8753
4.099	161.045	w/o MS2: 1,6-ANHYDRO-B-GLUCOSE	[M-H]-	32.72	161.04510:3206 161.07998:93 162.04829:234 162.98241:124 162.99968:162 163.02315:124 163.04621:93 163.06220:62	41.00284:405 44.99813:64023 45.18698:165 45.33566:187 45.41478:168 45.82108:96 46.00124:509 46.11055:64 46.29527:64 46.53735:77 47.00195:254 59.01272:162 80.99373:112 89.02350:142 99.92486:346	1657	1875	1466	1175	1280	509	1792	3132	1393	1915	2577	471	1864
7.009	161.045	w/o MS2: 1,6-ANHYDRO-B-GLUCOSE	[M-H]-	95.69	161.04507:9314 161.08051:492 162.04815:658 163.00156:434 163.02577:433 163.03953:260 163.06000:3001	41.00309:524 43.01927:407 44.99836:57284 45.18777:123 45.32577:173 45.40141:111 45.50287:108 45.79627:96 46.00127:410 46.13410:86 46.32786:64 46.49038:64 47.00205:150 57.03441:308 71.01326:256 78.95840:148 79.95659:140 85.02896:196 99.92578:474	5732	2790	8482	7839	5161	3649	5811	3995	2288	2774	4736	3593	4296
4.963	161.045	w/o MS2: 3-HYDROXY-3-METHYLGLUTARIC ACID	[M-H]-	122.55	161.04547:11901 162.04848:847 162.98186:171 162.99916:311 163.05362:171	44.99839:1025 45.18724:69 45.31006:11 45.38270:176 45.46358:63 45.50409:39 45.58187:66 45.72136:17 57.03439:1396 66.99849:34 79.95661:665 83.93157:18 108.02008:48 115.92019:2	481	552	601	379	529	1767	570	900	403	1458	462	4993	533
4.566	161.045	3-HYDROXY-3-METHYLGLUTARIC ACID	[M-H]-	120.68	161.04555:12753 161.08122:256 162.04872:693 162.07765:102 162.98246:194 163.00044:356 163.02339:102 163.04977:211	41.00317:370 45.34705:63 45.43149:67 45.68677:53 46.00176:51 46.49194:18 57.03407:1340 79.95584:24	2638	8977	3333	2980	7269	1608	7161	14748	5051	15994	8073	4430	7801
7.335	161.045	1,6-ANHYDRO-B-GLUCOSE	[M-H]-	103.95	161.04508:6761 162.02404:179 162.04416:709 163.02501:358 163.04915:358 163.06093:179	41.00306:1825 43.01886:1318 45.73058:8 46.09952:16 55.01833:237 71.01356:1725 72.99304:928 115.00297:730	6941	3452	10152	10053	7442	4209	7419	8150	2797	9074	6901	4190	10155
4.17	161.046	w/o MS2: 2-HYDROXYHEXANEDIOIC ACID	[M-H]-	34.48	161.04497:2868 161.08479:89 162.04719:242 162.98334:133 163.00049:274 163.05148:133 163.05686:133	41.00314:443 44.99834:63183 45.32837:169 45.39675:181 45.49336:96 45.57297:80 45.78590:64 46.00123:462 46.10490:83 46.28108:73 46.45973:80 46.74988:64 47.00201:203 47.15116:64 47.57183:64 59.01259:157 68.99505:124 93.03281:128 99.92524:420	1657	1875	1466	1175	1280	509	1792	3132	1393	1915	2577	471	1864
2.156	161.046	w/o MS2: 2-HYDROXYHEXANEDIOIC ACID	[M-H]-	32.78	161.04576:4169 161.08067:168 162.02028:101 162.04742:168 162.98205:182 163.00053:283 163.01721:101 163.04069:203	34.96903:285 40.01857:220 44.99833:60541 45.18776:181 45.34504:219 45.41376:184 45.50603:99 45.54318:92 45.60364:83 45.78563:112 45.86270:92 46.00132:413 46.18046:80 46.26658:92 46.38766:80 46.63695:64 47.00186:564 47.61470:77 53.03953:140 66.95885:278 82.95331:259 84.95087:251 93.03395:139 99.92515:264 108.02106:222	1304	1896	1007	1338	2592	1048	2056	1800	792	3463	2937	1356	2377
1.374	161.06	w/o MS2: Isosafrole	[M-H]-	23.74	161.06043:2184 162.03026:172 162.06243:453 162.98159:221 162.99897:312 163.01865:92 163.04048:376 163.06197:154 163.07602:62	44.99834:20653 45.32880:212 45.46836:68 45.69806:40 46.00157:183 46.79444:40 47.00173:184 65.03976:134 79.05481:57 89.03894:398 92.02648:26230 93.03316:1415 105.03387:241 108.02123:1507 117.03389:320 121.02838:4844 135.04411:3543 144.04456:1663 159.04565:133	483	576	436	311	324	295	302	764	266	1021	562	307	372
6.599	161.082	w/o MS2: DL-5-HYDROXYLYSINE	[M-H]-	582.09	161.08241:68295 162.05950:111 162.08588:4036 162.98174:224 162.99593:112 163.00394:280 163.02167:280 163.06138:112 163.08671:666	40.01912:415 44.99852:51021 45.18723:127 45.32242:137 45.43178:124 45.54000:99 45.64758:86 46.00130:387 46.68050:64 47.00219:160 59.01246:121 71.01390:692 79.95715:186 87.00839:96 99.04430:663 115.00349:263	50371	39085	21345	21919	26095	34532	17551	14616	33750	13647	22237	20231	19872
1.343	162.024	w/o MS2: N-Acetylcysteine	[M-H]-	40.45	162.02442:1981 162.83704:57 162.97972:172 162.99878:328 163.03130:476 164.02008:193	44.99812:25875 45.74355:72 45.84542:81 46.60640:48 46.79239:38 65.99660:58 108.01995:57	508	878	517	781	431	466	515	721	601	124	1106	308	310
6.227	162.028	w/o MS2: N-Acetyl-cysteine; LC-tDDA; CE40	[M-H]-	50.25	162.02765:1809	40.01927:305 44.99835:42049 45.18815:115 45.34806:112 45.75535:89 45.78479:86 46.00109:300 46.21382:73 46.74151:64 47.00187:170 47.58459:64 66.00777:80 79.95622:136 99.92488:192	1050	666	341	575	1183	1052	187	1164	955	375	1214	1049	1554
7.356	162.041	w/o MS2: PTERIN	[M-H]-	57.76	162.04083:3941 163.02371:210 163.04731:421 163.06137:421 164.01505:210	41.00330:1183 43.01903:2045 45.38005:30 45.71186:45 45.77341:83 46.29077:30 71.01384:2318 78.95869:592 82.95275:88 85.02904:146 89.02428:303 99.92568:297 115.00345:874	2209	797	2171	2959	1740	1613	1640	1456	1163	1498	1487	1198	1429
7.546	163.024	w/o MS2: Lumazine	[M+FA-H]-	40.76	163.02430:3635 163.06199:178 164.01385:134 164.02848:300 164.53188:223 164.60860:89 164.99805:178 165.02141:425 165.04022:19268	41.00336:1084 43.01897:1451 44.99833:51429 45.18644:140 45.35654:134 45.41748:112 45.50845:115 45.56619:77 45.81491:96 45.93584:64 46.00127:410 47.01383:301 56.99792:520 59.01356:756 66.95934:140 71.01364:1999 72.99284:798 75.00838:1803 78.95856:761 87.00867:283 96.95985:483 99.92532:526 115.00378:503	3642	2561	5122	5059	2925	3354	5481	4170	3040	5147	2616	2251	3617
8.252	163.024	w/o MS2: Lumazine	[M-H]-	14.14	163.02421:3524 163.03973:141 164.02556:354 164.05579:283 164.52576:212 165.01985:139 165.03968:17035	41.99878:1653 44.99822:44878 45.31072:96 45.40610:115 45.50360:86 45.60614:92 45.75224:64 46.00142:406 46.50743:64 47.00178:242 57.03327:261 71.01364:1123 75.00797:553 88.03999:1296 99.92517:221	563	704	1265	809	714	433	1935	1116	810	1165	600	602	636
1.833	163.025	w/o MS2: 2_4-DIHYDROXYPTERIDINE	[M-H]-	34.4	163.02486:8025 163.06142:72 164.00261:109 164.02756:510 164.04424:73 164.99597:321 165.02127:250 165.05455:181	45.33049:143 45.34515:40 46.14242:38 46.52511:21 46.77082:78 47.00258:18 48.03054:10 92.02634:3316	5196	3558	2960	3423	3186	4236	1749	2148	4380	1411	4421	3851	2430
5.976	163.038	w/o MS2: P-Coumaric acid	[M-H]-	24.92	163.03868:2865 163.05761:250 164.04252:775 165.02206:375 165.08206:375	44.99815:60666 45.18729:125 45.32812:188 45.43307:138 45.52049:86 45.66719:112 45.77940:96 46.00118:454 46.18689:83 46.31656:86 47.00169:181 79.95600:279 92.02548:200 99.92483:303 119.04952:308	799	1019	1081	1567	1353	78	1045	2675	1518	3284	1863	1355	1736
1.518	163.04	4-Coumaric acid	[M-H]-	138.57	163.03919:15949 163.05699:360 164.04297:2686 164.89934:4214 165.01978:4030 165.04016:361 165.05659:2126	41.00275:456 44.99813:59541 45.18699:132 45.32802:137 45.41262:124 45.55795:83 45.70874:83 45.81089:83 45.89504:86 46.00121:394 46.10210:83 46.19740:77 46.52437:64 47.00232:228 53.03915:154 65.03918:1042 68.99521:119 75.02345:284 79.95697:403 92.02635:346 93.03450:33207 93.53742:80 93.64918:83 93.80692:96 94.03772:1711 94.43760:77 94.87651:96 95.03974:297 95.23130:77 95.56597:64 96.95996:134 99.9…	8589	12016	10980	13551	10290	7024	14309	20356	7189	61102	15546	8543	13474
1.549	163.04	4-Coumaric acid	[M-H]-	207.01	163.03934:149613 164.04259:10424 165.01992:3038 165.04624:1256 165.11503:240	40.01804:238 44.99826:50418 45.18676:141 45.34810:146 45.43221:137 45.56812:80 45.63967:77 45.69164:73 45.84470:96 46.00130:426 46.51943:83 47.00180:392 51.02346:99 65.03937:656 68.99524:317 79.95609:253 91.05458:651 93.03438:16720 93.74753:105 94.03704:784 94.67543:73 95.03810:136 95.80640:64 96.95854:145 99.92449:602 104.02602:236 107.05000:618 117.03373:907 119.05002:20389 120.05263:1480 120.4…	7732	10077	10224	11976	9751	5990	12758	19308	6112	48806	14837	7430	13137
6.94	163.06	w/o MS2: L-Fucose	[M-H]-	79.15	163.06135:7732 163.58034:63 164.01229:63 164.03096:157 164.06456:475 164.99990:173 165.02011:309 165.03893:559 165.06460:157 165.08362:63	44.99821:600 45.18665:85 45.48921:31 46.00116:19 46.52322:9 47.00243:33 79.95643:8571 85.02874:211	8230	13348	5550	5474	5092	8318	7616	2269	5593	2424	3078	5823	3218
7.246	163.062	L-Fucose	[M-H]-	51.86	163.05993:6890 164.01480:256 164.06395:762 164.51288:256 165.00110:253 165.02195:11076 165.06304:170	41.00321:316 45.63745:27 45.84003:6 47.00210:80 55.01856:143 59.01306:3391 68.99852:109 74.02356:16 80.96472:14 82.96035:35 89.02407:24 99.92525:143 119.01669:11	3619	2434	3595	4616	2406	3744	1797	2376	3780	2635	5728	3870	1915
1.519	164.043	Methioninesulfoxide	[M-H]-	104.76	164.04334:3288 164.89933:846 165.01969:2521 165.05500:875 166.02282:412 166.05305:274	39.00458:14 57.03483:44 61.98909:311 66.03401:66 68.99525:129 79.01758:270 89.03904:1473 93.03383:1954 95.01344:327 96.95893:284 101.03958:17 108.02113:1047 111.08144:24 116.99428:31 123.00859:253 133.02893:1807 137.02483:1596 149.02377:664	1160	1240	1084	1706	1515	650	1551	2147	713	4192	1953	828	1423
1.52	164.043	Methionine sulfoxide; LC-tDDA; CE40	[M-H]-	66.32	164.04221:4244 164.74713:83 164.83574:207 164.99875:206 165.02030:2166 165.05520:999 166.02387:266 166.05632:124	44.99743:152 68.99460:79 83.05909:1977 92.99467:29 104.99513:32 108.02108:223 116.99479:432 120.99009:55 123.04360:1461 125.09592:3 128.05119:648 134.03615:283 139.11186:1667 151.03780:937 160.84113:193 162.83798:13	1160	1240	1084	1706	1515	650	1551	2148	713	4192	1953	828	1423
6.482	164.071	L-Phenylalanine	[M-H]-	164.13	164.07125:10604 164.99488:199 165.03693:149 165.07343:2344 166.07779:149	41.00272:146 59.01340:140 71.01299:163 85.02826:294 87.00886:234 93.03274:316 99.00612:105 103.05386:102 109.02826:128 116.04937:118 127.03952:112 135.04396:112 147.04597:80	1822	1855	2297	2710	2511	1805	5086	4555	1617	9501	3115	1616	4141
1.926	165.019	PHTHALIC ACID	[M-H]-	46.85	165.01886:9597 166.02186:1429 167.01866:733 167.03415:1067	44.99766:463 77.03952:1134 82.99520:51 89.03805:65 99.00717:36 108.04514:161 121.02759:56 143.04855:209 153.02051:95	5506	5002	3043	3476	4080	4265	3136	3621	4065	2397	5193	5649	4837
1.574	165.019	1,3-Benzenedicarboxylic acid	[M-H]-	31.27	165.01894:9222 165.05526:1431 165.99659:142 166.02255:1297 166.05469:297 166.89655:237 166.99497:456 167.00941:236 167.03494:1220 167.07176:695	41.00324:462 61.98755:138 68.99569:103 77.03839:378 81.03550:688 85.02938:80 89.03927:1439 93.03429:2104 96.95962:201 97.06512:1182 99.92490:104 104.02615:59 105.03413:1593 108.02110:353 109.02828:558 111.00645:45 113.06308:23 116.99455:80 119.01277:142 121.02907:16 123.08138:530 133.02914:2036 136.01649:108 137.02441:2622 138.02682:301 149.02357:711 165.02013:721	2873	3403	2845	3271	3335	3033	3507	2445	3740	4416	2874	3175	3344
1.477	165.02	PHTHALIC ACID	[M-H]-	41.07	165.01978:6739 165.05528:4402 166.02221:851 166.05852:418 166.99585:174 167.03471:2835 167.05939:130 167.07100:400	77.03955:164 95.04948:169 105.03320:141 108.02121:306 109.09203:66 116.92740:45 123.04470:2230 151.04005:1170 153.08173:114 158.06123:209 165.01753:86	3060	5392	2653	3158	3126	2681	2105	5212	3740	4416	3346	3542	4291
7.255	165.022	PHTHALIC ACID	[M-H]-	158.91	165.02326:29974 165.83087:52 166.00685:77 166.02516:603 166.05025:51 166.99774:150 167.02214:538 167.04665:51 167.08658:52	44.99830:642 54.99838:296 57.01421:372 61.98813:205 70.99268:167 74.02363:1865 77.04011:231 80.99545:347 85.02840:232 92.99574:183 95.01113:216 99.92690:31 111.00701:49 119.01694:841 130.99048:42	4723	6420	6437	4853	5223	5957	6349	6876	7010	7428	5586	6517	6183
7.586	165.04	w/o MS2: 9-Methylxanthine; LC-tDDA; CE10	[M-H]-	468.89	165.04016:140175 165.76076:139 165.95295:208 165.98595:139 166.01696:206 166.04324:8014 166.55843:208 167.01520:407 167.04361:2122 167.11421:139	41.00298:1165 44.99789:1453 55.01809:944 57.03396:1832 59.01318:2140 60.01571:84 67.01840:1824 71.01321:1173 72.99272:2380 74.02387:3261 75.00795:16695 76.01088:456 77.01296:137 81.03309:181 83.01259:238 86.03178:519 87.00797:10389 88.01133:471 89.02353:298 96.04428:872 99.00742:415 101.02338:54 103.03876:246 111.00810:12963 112.03887:697 113.02231:76 117.01815:664 131.03238:102 140.03380:399 156…	35261	42510	21836	26304	30811	33111	20731	18428	64082	14001	23558	65771	26163
9.147	165.04	w/o MS2: 3-Methylxanthine; LC-tDDA; CE40	[M-H]-	80.24	165.03988:8053 166.04437:953 166.99638:152 167.01486:114 167.04207:152	41.00274:289 57.03409:661 67.01810:385 75.00730:189 87.00754:1937 93.03291:189 111.00801:1797 125.02367:57 127.03898:57	3842	3622	3704	3836	2691	3365	1928	1971	5274	1113	1781	4435	2010
7.799	165.04	7-Methylxanthine; LC-tDDA; CE40	[M-H]-	122.25	165.04025:2060 165.99899:151 166.02057:222 166.04528:121 166.99596:237 167.01560:939 167.04847:151	41.99923:122 44.99816:591 55.01996:234 59.01368:366 68.99573:88 71.01389:300 76.03032:261 78.95866:102 80.99758:170 83.04994:187 85.02932:1705 87.00794:763 93.03430:737 95.01283:230 96.95894:162 100.93268:432 104.99424:180 111.00783:458 116.99536:186 121.00861:236 127.03904:393 135.99728:71 152.06241:385	25302	28737	21822	21775	23766	26608	19438	20991	51666	14102	22354	44548	26584
8.451	165.04	w/o MS2: 7-Methylxanthine; LC-tDDA; CE30	[M-H]-	35.75	165.04005:29838 166.00713:62 166.04332:1323 166.99602:155 167.01383:124 167.02291:62 167.04423:333	43.01846:410 55.01774:173 59.01333:393 71.01310:463 78.95855:1091 81.03425:134 85.02931:865 87.00819:542 93.03370:361 96.96860:389 105.01805:128 111.00817:380 116.99625:99 129.01744:173	26137	20672	18535	18181	13200	23476	8558	7699	25895	6378	15766	32071	12878
8.848	165.04	7-Methylxanthine; LC-tDDA; CE40	[M-H]-	129.88	165.04008:13552 166.01511:42 166.04412:586 166.10741:42 166.99907:105 167.01518:84 167.04471:276	41.00272:435 57.03400:372 67.01914:363 75.00817:538 79.95640:137 87.00829:1149 93.03354:302 99.00854:134 108.02150:153 111.00818:650 117.01870:80	14788	10244	12540	11485	8612	11038	4381	4389	12253	2904	7789	14312	5635
7.975	165.041	w/o MS2: 4-Fluorocinnamic acid; LC-tDDA; CE40	[M-H]-	796.69	165.04004:63070 165.94764:93 166.04282:2686 166.91735:93 166.99520:93 167.01392:139 167.04372:741	75.00841:6351 89.02324:61 105.01872:375 111.00833:2458	74081	66503	52008	54500	43578	70717	44420	60060	165946	42214	62596	125649	67234
2.846	165.041	3-Methylxanthine; LC-tDDA; CE30	[M-H]-	37.3	165.04110:13497 166.01528:106 166.04326:1226 166.99660:265 167.01076:106 167.04669:301	41.99836:461 65.99903:184 79.01663:156 94.04037:207 105.03326:108 116.99457:102 122.03536:375 135.04497:124 150.01799:155	2951	3936	2419	2793	3151	2989	1466	8260	2391	2927	6312	2968	8289
6.293	165.055	TROPIC ACID	[M-H]-	28.03	165.05511:10609 166.01815:437 166.05795:1429 166.99365:142 167.02360:142 167.06036:214	43.01838:60 59.01312:553 72.99289:264 81.03401:302 93.03357:214 96.95941:173 99.04316:242 103.05415:2040 109.02891:363 119.04983:396 127.03895:220 147.04355:434 165.05551:163	1007	2577	1286	1642	1892	1719	823	2918	3638	2020	2787	5102	3106
6.344	166.017	w/o MS2: Quinolinic Acid	[M-H]-	40.81	166.01678:2641 167.01945:314 168.01364:157	79.95595:285 83.01315:35 85.02835:143 93.03299:290 99.00729:23 100.03849:12 115.00225:453 127.03820:44 160.84045:4335 162.83769:4501	630	483	466	544	520	317	480	161	872	324	321	784	415
7.845	166.043	w/o MS2: PYRIDOXAL	[M-H]-	135.14	166.04392:3828 167.01533:568 167.04488:1550	41.00340:833 43.01892:3799 44.99810:2623 47.01339:119 57.03432:350 59.01344:2932 60.01648:130 71.01351:1454 73.02925:80 75.00830:1557 83.04991:718 85.63449:236 85.72445:82 85.85525:19 86.20657:91 86.74328:43 87.00867:526 87.64976:43 88.01123:135 93.03445:8001 93.79513:49 94.03734:412 95.01344:141 97.02862:207 99.04474:442 101.02397:278 109.02911:614 113.02410:277 125.02314:37 127.03951:790 137.02…	1151	1490	1799	1716	1632	1608	1282	1444	3149	1014	1202	3108	1696
2.567	166.05	2-Amino-3-methoxybenzoic acid	[M-H]-	36.17	166.05045:1393 166.99436:277 167.01243:137 167.03383:185 167.05114:137 168.04022:1233	44.99759:1103 61.98717:144 79.01758:102 92.99479:194 104.99328:140 107.03727:140 111.00556:64 116.99516:188 126.02971:113 163.00187:105	656	539	978	833	519	450	1101	304	463	1195	529	707	358
7.021	167.022	Uric acid; LC-tDDA; CE20	[M-H]-	63.87	167.02032:9253 168.02328:2030	41.99831:363 55.01883:168 71.01362:514 102.05530:1157 124.01437:292 142.06464:64 167.02068:90	332	222	1324	709	400	362	446	1059	740	295	411	318	4572
1.605	167.034	3,4-Dihydroxyphenylacetic acid	[M-H]-	37.3	167.03528:6329 167.07046:373 168.03782:886 168.98675:172 169.01212:230 169.04944:230 169.08683:172	44.99821:163 67.01783:51 81.03416:54 93.03396:417 105.03414:293 123.00766:1096 131.06071:295 137.02283:99 149.02348:26 151.03976:6 165.01830:162	3406	3157	3781	4694	4178	2197	3269	1355	2534	1670	3337	3232	2996
1.469	167.035	Vanillic acid	[M-H]-	44.14	167.03423:4901 167.06887:288 168.03699:627 168.06746:339 168.99069:312 169.01195:202 169.04991:465 169.08513:288 169.09592:202 169.12457:268	44.99786:558 55.01897:133 65.03977:26 69.03335:330 81.03353:212 83.05886:1645 92.99519:50 94.99305:23 97.02806:179 109.09120:41 116.04825:197 122.03642:2823 123.04494:6184 124.04755:609 128.05190:507 137.02414:247 139.11336:794 147.04369:241 149.05977:202 151.03947:4019 153.07964:112 159.04390:260 161.02155:39	1564	2153	1190	1417	1093	1185	997	2702	1693	1148	2574	1772	1906
1.801	167.035	w/o MS2: Vanillic acid	[M-H2O-H]-	71.88	167.03433:6355 167.05516:83 167.06940:125 168.03816:625 168.99121:210 169.01310:1865 169.03829:168 169.05068:168 169.08484:84	44.99829:500 57.03345:152 65.00221:112 77.03896:133 79.05443:587 83.01240:212 89.03913:1039 91.05483:708 107.04903:1314 117.03367:647 122.03503:200 125.09269:69 134.03674:9347 135.04478:24410 136.04788:2177 136.24072:54 137.03497:374 137.41824:56 151.00136:109 161.02271:108 167.03568:113	3419	4643	4218	5014	3081	2806	3371	10249	4999	9848	6934	5326	7259
7.94	167.044	w/o MS2: 3-HYDROXYMANDELIC ACID	[M-H]-	33.2	167.04251:5776	41.00337:653 44.99783:840 59.01342:886 69.03374:375 75.00813:799 80.96425:559 83.04979:231 85.02875:2735 87.00811:1113 93.03398:923 99.00677:256 111.00802:555 127.03908:498 137.02159:121	909	1267	855	680	680	1043	585	1146	1887	695	895	1727	1121
4.31	168.033	w/o MS2: N-(2-FUROYL)GLYCINE	[M-H]-	56.4	168.03292:1345 168.99189:129 169.00669:215 169.03400:172 169.05269:86 169.08754:86 170.02599:172 170.04714:129	44.99709:229 68.99506:174 79.95566:80 92.99481:212 94.99165:154 96.95908:214 102.99961:99 116.99589:118 123.00662:102 128.99700:112	440	546	649	506	233	243	295	245	831	353	260	823	303
2.532	168.041	w/o MS2: IS_2-FLUROPHENYLGLYCINE	[M-H]-	79.05	168.04055:1829 168.98703:99 169.01592:1428 169.04594:199	44.99773:429 61.98720:165 78.99841:124 85.02732:80 92.99463:173 96.95874:239 104.99537:86 108.04405:80 116.99573:108 130.99180:92 132.99010:92 135.04347:119 159.04080:80	405	191	1222	631	826	329	3531	1830	373	4045	1726	233	1156
3.258	169.014	Gallic acid	[M-H]-	19.59	169.01269:2031 169.83100:98 170.01690:266 170.98745:303 171.00475:468 171.02824:148 171.06526:259	44.99812:140 59.01283:161 79.00008:118 82.99200:73 92.99556:256 104.99487:140 116.99444:121 130.99355:77	346	361	300	307	509	214	844	1004	674	816	1075	446	1013
1.831	169.014	Gallic acid	[M-H]-	37.55	169.01395:3389 169.03683:168 169.04656:228 169.06399:68 169.08616:169 170.01721:451 170.98758:381 171.00706:374 171.02782:135 171.06504:259 171.10206:463	41.00290:447 65.00391:118 77.03902:148 81.03379:421 83.01346:282 89.03919:992 93.03372:448 107.04875:1247 117.03462:601 123.04477:467 125.02243:64 134.03683:7819 135.04462:22369 151.00237:84	1356	1660	618	502	1357	825	611	4735	1206	965	2873	1847	2027
2.954	169.014	Gallic acid	[M-H]-	71.02	169.01375:9123 169.04828:137 169.08549:92 170.01827:541 170.04469:92 170.98813:578 171.00846:287 171.02218:92 171.06544:254 171.10155:184	44.99754:264 65.99752:121 70.99364:124 80.96480:179 94.03940:196 97.02791:121 107.01335:115 116.99440:102 122.03472:211 125.02364:268 135.04334:99 150.01685:120	338	263	581	383	616	348	1058	563	579	2278	865	2234	1166
2.82	169.015	Gallic acid	[M-H]-	74.01	169.01448:4321 170.01757:372 170.98890:185 171.00609:373 171.02715:246 171.06397:185 171.10123:123	44.99799:341 59.01394:96 68.99552:126 79.01788:178 92.99532:192 96.95890:134 107.01127:115 111.00740:80 116.99466:118 125.02338:165 135.04411:129 142.06564:64	542	544	865	981	725	174	2518	2958	2338	7348	3519	7158	4192
2.631	169.017	Gallic acid	[M-H]-	335.96	169.01409:6460 169.04783:101 170.01707:485 170.04172:68 170.98624:379 171.00759:240 171.02810:169 171.06516:188 171.10098:68	44.99749:200 59.01295:141 68.99419:182 80.96454:238 92.99488:332 96.95980:148 105.03220:153 111.00465:128 116.92798:143 120.98962:83 125.02318:239 134.03400:108 147.02848:89	180	181	268	181	156	197	448	227	331	257	215	14191	234
1.647	169.087	FA 9:2+1O	[M-H]-	21.89	169.08545:2954 169.12058:204 169.83278:422 170.05502:495 170.08747:102 170.82895:102 170.98687:509 171.00597:296 171.02456:153 171.06562:1007 171.10143:592	41.00262:3675 57.03408:236 61.98793:427 68.99568:42 77.03949:6974 79.01831:2075 81.03386:3418 89.03901:21422 93.03368:7129 97.06549:1118 104.02630:550 105.03424:21814 108.02028:1161 111.08051:55 121.02903:4543 123.08243:788 125.09665:2754 133.02841:27882 136.01601:705 137.02351:2627 144.04498:56 146.03584:74 149.02347:6330 165.01961:1060	1310	1744	1160	1552	1031	995	1089	969	1304	1390	1201	834	1618
6.989	170.046	w/o MS2: Phenacylamine Hydrochloride	[M-H]-	73.72	170.04588:3054 170.99101:759 171.00603:231 171.02969:669 171.06616:385 172.01906:231 172.06106:1119	41.00317:1500 41.99878:705 44.99773:5634 49.00777:33 55.01856:1261 57.03426:2029 59.01382:8188 60.01655:152 67.01876:224 71.01339:4674 72.99299:210 73.02919:28 81.03504:228 85.02949:5188 95.04986:98 99.00808:255 100.03990:164 103.00239:102 113.02384:237 114.05567:320 116.07119:545 127.03982:62 140.07123:349 158.08191:356	673	302	1335	1248	483	396	2171	822	624	759	528	340	559
8.126	171.007	Glycerol-3-phosphate	[M-H]-	70.34	171.00593:28293 171.06515:197 171.10235:79 171.93790:118 171.98118:79 172.01094:1540 172.05629:79 172.09526:118 172.95316:79 173.01030:1960 173.04554:565 173.08063:118	72.99271:19 78.95867:10396 79.95728:97 80.96448:37 82.03556:32 88.01194:45 89.02354:855 95.01298:429 96.96868:361 111.00859:640 117.01808:75 122.97343:35 135.02933:144	6561	6782	5392	7555	6447	5732	5748	11467	8155	10743	9613	9407	14475
1.59	171.027	3-DEHYDROSHIKIMATE	[M-H]-	11.96	171.02856:2975 171.06620:751 171.10072:366 172.03134:366 172.06799:366 172.10151:183 173.00276:274 173.04297:274 173.08102:639 173.11775:587	36.96627:265 55.01853:130 59.01290:160 68.99587:220 77.03881:826 79.95638:637 81.03338:799 83.01284:86 89.03838:1421 93.03341:1979 96.95922:290 105.03377:1751 108.02089:1795 111.00664:74 117.03333:40 121.02890:406 125.09594:1539 133.02885:2334 136.01581:869 137.02345:4639 143.04819:43 149.02357:459 151.03915:8 160.98824:54 162.83659:41 165.01895:1457	431	624	398	383	459	318	818	737	360	1019	635	301	757
7.111	171.029	w/o MS2: 3-DEHYDROSHIKIMATE	[M-H]-	42.99	171.02922:13557 171.06383:173 172.03252:1063 172.07007:116 173.00561:445 173.04489:510	44.99770:362 55.01799:389 59.01357:262 81.03465:238 85.02861:562 92.99388:182 99.00580:130 109.02862:722 114.05423:169 124.00980:151 135.04300:80	799	501	1950	1240	1187	524	2894	1479	974	5960	1469	1464	2303
7.522	171.029	3-DEHYDROSHIKIMATE	[M-H]-	29.61	171.02934:6420 171.06527:168 171.99341:325 172.03320:659 172.06077:169 173.00956:3232 173.04440:735 173.08671:84 173.11905:84	41.00252:4140 43.01835:8223 44.99780:15673 55.01815:1648 57.03440:2448 59.01321:12492 63.00522:331 67.01852:2668 69.03422:2211 71.01303:3643 73.01180:5750 75.00814:5670 76.01078:230 79.95631:134 81.03386:4502 85.02913:48867 86.03216:2203 87.00762:13300 88.03919:132 93.03421:25982 96.04465:1107 97.02873:1420 99.00807:892 101.02352:1180 109.02886:8945 111.00838:4307 113.00211:757 115.04017:502 117.…	2898	3061	3819	4002	4706	1391	5141	3256	2041	5402	4500	3879	3798
6.628	172.098	N-ACETYL-LEUCINE	[M-H]-	61.76	172.09796:4626 173.00602:289 173.04521:1674 173.08136:162 173.10047:287 173.11833:216 174.04664:216 174.07597:351	55.01730:24 59.01351:1756 85.02837:17 99.04340:116 130.08743:122 161.07898:178	1259	1203	1046	717	652	1030	676	682	932	402	532	999	582
5.289	173.008	cis-Aconitic acid	[M-H]-	32.13	173.00871:8802 173.04442:441 173.11815:196 174.01165:923 174.98083:117 174.99837:156 175.02351:940 175.06082:258	44.99755:881 66.99994:115 75.00373:112 85.02825:387 92.99532:216 99.92430:128 111.00497:99 116.99456:160 127.00046:108	2079	4693	833	769	1034	638	352	1440	1509	775	913	749	1827
3.002	173.043	w/o MS2: Shikimic Acid	[M-H]-	19.04	173.04344:2192 173.08173:556 173.11855:254 174.04685:191 174.99996:127 175.02111:190 175.06001:450 175.09644:191	44.99822:177 68.99462:153 80.96309:151 92.99490:270 99.92500:134 109.02776:105 116.99445:135 130.99327:83	879	1427	704	771	596	501	493	1024	1058	983	1284	972	932
2.332	173.044	w/o MS2: SHIKIMATE	[M-H]-	24.08	173.04532:2541 173.08017:233 173.11840:148 174.04797:258 174.99885:235 175.02591:111 175.05940:1226 175.09696:185	41.00292:136 59.01220:30 71.01303:561 79.95708:197 92.99459:162 99.00822:1258 102.05575:144 109.02472:29	2709	2876	2381	2459	2321	1303	2864	2165	2092	2919	2365	2593	2826
7.646	173.046	Shikimic acid	[M-H]-	60.53	173.04532:6186 173.09215:1193 174.04908:1193	31.99067:785 41.00352:29357 42.00623:410 43.01923:71582 44.02263:1248 44.99839:134694 45.32842:485 45.40034:422 46.00146:1209 47.00257:517 53.03961:3132 55.01917:9401 57.03449:13523 58.00610:2734 58.83681:653 59.01411:93115 60.01686:1878 60.99302:1631 65.03949:2500 67.01895:18314 68.02187:826 69.03452:16362 70.03778:694 71.01403:27913 72.01663:1086 73.02927:15748 79.01825:488 81.03464:33778 82.03…	2750	3342	4282	3963	3946	3173	3708	4820	4920	5142	4241	4485	3921
5.961	173.081	C8H14O4; PlaSMA ID-171	[M-H]-	77.33	173.08145:13288 174.08458:1231 175.00131:185 175.02803:277 175.06077:185 175.08452:370	59.01356:1339 71.01384:117 85.06569:558 104.99450:58 116.99497:30 131.07014:373 147.00826:10	1695	3107	2272	1620	1151	1382	1164	7628	7061	4632	7307	5199	8396
7.258	174.04	w/o MS2: N-ACETYL-L-ASPARTIC ACID	[M-H]-	146.22	174.03969:5141 175.02433:483 175.06073:7701 176.04405:387 176.06107:1026	41.00250:725 41.99786:608 52.01943:22 59.01369:8968 71.01325:4729 80.96455:1013 83.01308:392 89.02343:975 100.03954:313 116.03339:602 119.01630:447 135.04311:112 145.01744:64	3883	2500	4597	3753	3420	3323	6059	2267	1618	4636	3905	2828	4626
1.494	174.056	Indole-3-acetic acid	[M-H]-	74.07	174.05561:6261 174.12020:144 175.00011:454 175.01864:144 175.03831:381 175.05872:688 176.03471:144 176.05943:144	44.99765:98 68.99682:61 83.05889:2024 92.99456:272 99.00403:57 108.02057:747 111.07988:207 116.04967:269 122.03648:293 123.04414:2198 128.05057:415 130.04349:79 134.03564:372 135.04433:337 139.11296:1204 147.04439:259 151.03877:1883 167.03293:87 174.03006:232	1104	1244	2274	1772	1102	895	1472	2056	1475	1911	1877	966	1762
6.459	174.076	w/o MS2: C7H13NO4; PlaSMA ID-178	[M-H]-	152.53	174.07622:2589 175.02324:776 175.07969:544 176.03859:136	41.99754:273 59.01340:150 71.01318:230 85.02839:451 93.03308:271 100.07643:131 109.02694:173 111.04383:159 127.03911:108	1824	1509	1106	1087	808	2375	1187	655	906	500	891	1316	910
3.429	174.077	w/o MS2: C7H13NO4; PlaSMA ID-178	[M-H]-	59.81	174.07705:2941 175.00077:239 175.02261:84 175.05777:3039 175.08300:84 175.10158:84 176.03667:84	41.99781:141 44.99823:135 70.99307:92 87.00528:99 92.99556:210 99.00720:108 103.00052:99 116.99589:121 124.05128:128 130.99107:80 135.04411:89	880	815	434	480	399	18	306	203	612	240	240	0	254
7.438	174.077	C7H13NO4; PlaSMA ID-178	[M-H]-	61.45	174.07630:3625 174.11321:115 175.01399:690 175.03740:172 175.05927:1800 175.07876:528 175.69378:115 176.00207:948 176.02436:115 176.06621:230	41.00277:313 43.01831:324 57.03406:443 59.01291:369 67.01777:362 72.99186:396 75.00741:506 83.01285:284 85.02894:1692 87.00794:1430 88.01104:147 93.03361:502 99.00745:301 101.02377:211 109.02789:199 111.00766:2425 112.01175:157 114.01910:210 129.01777:187 142.01401:181 171.02909:108	635	604	647	671	369	633	500	1208	1218	755	834	2014	1727
6.883	175.024	Ascorbic acid	[M-H]-	49.73	175.02360:9243 175.06075:1561 175.08164:220 175.99989:166 176.02727:848 176.06009:166 176.99666:530 177.01547:165 177.03948:1210 177.07596:4429	41.99761:209 46.00121:54 59.01335:7 67.01748:450 69.03343:144 71.01306:2151 73.02840:137 83.04943:450 93.03364:1313 98.02349:308 109.02809:154 111.04412:152 114.05560:265 116.99352:80 123.01102:44 124.03947:70 127.03884:123 133.05054:87 142.04947:87	1815	3810	1696	1541	2804	1324	1573	1337	1182	754	1338	1477	1185
5.365	175.024	ASCORBIC ACID	[M-H]-	16.57	175.02374:5972 175.06065:167 176.02750:212 176.04047:215 176.54134:67 176.99686:216 177.01567:504 177.04170:772 177.05266:101	44.99818:14101 68.99577:35 71.01284:74 87.00784:151 104.99509:27 116.99611:23	486	755	424	395	347	1464	238	371	885	167	444	1269	356
6.56	175.024	TRICARBALLYLIC ACID	[M-H]-	21.93	175.02395:4460 175.04899:146 175.06084:147 176.02700:344 176.09117:147 176.99682:372 177.01813:387 177.03035:196 177.04074:196	59.01314:412 69.03400:235 79.95684:12612 80.96391:687 85.02858:195 87.04530:199 93.03314:252 99.04523:14 111.04381:224 113.02288:75 120.98844:14 135.00615:19 155.03328:69	1118	1740	877	1031	1299	773	1219	1505	995	1842	985	817	1440
7.266	175.06	w/o MS2: 2-ISOPROPYLMALIC ACID	[M-H]-	40.8	175.06151:3415 176.04713:415 176.06287:415 177.00005:249 177.01895:166 177.04252:438 177.05877:249	41.00313:1166 44.99795:1092 54.03423:227 55.01863:1296 59.01369:7298 71.01372:3602 74.02326:1356 79.95669:351 83.01380:513 85.02941:3452 87.00800:471 89.02403:1097 93.03490:681 101.02362:972 109.02854:127 113.02312:278 116.03463:326 119.01695:410 136.01508:76 144.02835:223	3419	1380	1554	1975	1174	3101	1159	990	2337	2517	1208	2699	1787
7	175.06	w/o MS2: 2-ISOPROPYLMALIC ACID	[M-H]-	45.8	175.06012:11713 176.99697:532	41.00304:692 44.99772:4280 57.03399:329 59.01354:2435 67.01797:259 71.01314:1856 85.02897:1156 95.01104:155 99.00777:111 102.05478:229 109.02881:31 113.02287:129 128.03568:289 144.06512:37	2937	3998	5291	3647	2858	2781	6551	2647	3093	1571	4587	3166	2907
2.676	175.06	w/o MS2: 2-ISOPROPYLMALIC ACID	[M-H]-	15.28	175.06163:2872 175.09562:883 176.99837:1399 177.01908:544 177.05399:218	44.99765:441 59.01336:1295 75.00764:303 79.95661:59 85.06520:38 92.99477:71 99.00755:171 101.02291:100 108.04378:222 111.00740:196 120.98984:2 129.01924:212 135.04376:187 147.02872:305	244	591	329	231	194	207	175	345	425	304	420	526	408
4.216	175.06	2-Isopropylmalic acid	[M-H]-	21.46	175.06021:3502 176.06334:278 176.99697:605 177.01806:249 177.03304:149 177.06430:100	44.99827:153 68.99635:170 80.96439:112 85.06522:182 92.99453:196 96.95843:130 115.03902:156	498	780	896	418	288	355	326	437	444	218	446	471	355
7.491	175.06	2-Isopropylmalic acid	[M-H]-	130.79	175.06102:41046 176.03039:94 176.03997:189 176.06440:2375 176.99956:189 177.01863:142 177.04025:579 177.06599:468	41.99794:82 57.03442:102 59.01359:2054 72.99268:937 87.04426:759 99.00790:608 109.02893:751 115.03998:1095 117.01799:178 133.05023:1385	4249	6201	4588	3437	3594	3758	5452	17463	15379	27889	15288	16822	22084
6.936	175.061	w/o MS2: 2-ISOPROPYLMALIC ACID	[M-H]-	47.73	175.06042:4985 175.09848:228 175.31245:65 175.83164:65 176.05942:584 176.99747:179 177.02134:204 177.03955:1521 177.07766:1102	41.00302:205 44.99826:65445 46.00099:594 47.00088:259 57.03407:88 59.01358:318 67.01873:200 71.01317:229 73.02895:126 78.03381:541 81.03302:185 85.02894:337 87.00854:433 93.03397:129 99.03176:442 111.00840:122 114.05558:159	2937	3998	5291	3647	2858	2781	6551	2647	3093	1571	4587	3166	2907
1.945	175.061	w/o MS2: Pemoline	[M-H]-	26.71	175.06095:1694 176.99624:421 177.01815:1147	41.00242:128 44.99797:147 66.99717:112 77.03872:244 79.95686:254 82.99482:130 89.03994:179 92.99476:179 97.02822:105 108.04502:242 116.99467:134 121.02803:149 127.04298:80 135.04473:221 137.02405:128	802	1277	517	621	526	718	516	669	1194	623	524	1455	408
2.381	175.062	2-ISOPROPYLMALIC ACID	[M-H]-	20.91	175.06086:2527 175.08323:87 175.09764:281 176.06172:766 176.99847:587 177.01963:575 177.05858:88	41.00348:108 44.99745:316 69.03373:199 79.95634:157 85.06552:130 92.99399:207 99.00767:158 104.99483:143 116.92642:197 135.04319:132 137.02381:118 151.03680:77	666	1686	852	719	898	527	835	796	976	1200	923	1159	909
2.686	175.097	w/o MS2: COTININE	[M-H]-	25.98	175.09720:2607 176.99823:410 177.01844:817	44.99823:800 59.01322:1411 72.99170:176 79.95694:2 85.02833:178 99.00682:243 108.04559:98 111.00819:165 116.99371:27 129.01923:280 135.04552:218 143.04921:46 147.03021:457	659	290	364	650	211	368	490	680	228	856	746	606	1083
4.806	176.039	w/o MS2: L(+/-)-Alliin	[M-H]-	71.31	176.03942:3842 176.54342:215 176.99646:490	44.99812:168 59.01241:132 71.01262:168 85.02857:251 93.03517:158 108.01962:99 111.00802:102 116.92714:133 135.04410:195 161.02440:118	172	193	150	179	172	0	202	770	257	514	437	46	522
6.203	176.041	w/o MS2: FORMYL-L-METHIONYL PEPTIDE	[M-H]-	74.98	176.04138:5131 176.53877:596	43.01865:1562 44.99804:2433 59.01391:2077 69.03422:751 73.02893:711 81.03444:1575 85.02952:15635 86.03204:644 87.00804:2995 89.03878:87 93.03406:6280 99.00804:40 109.02926:1533 127.03958:2239 135.04477:2557 161.02296:943	1875	1187	1583	768	1265	1335	258	1288	878	652	1429	648	2423
2.507	177.019	Esculetin	[M-H]-	41.62	177.01870:6302 177.04058:74 177.05330:75 178.02141:983 178.99528:222 179.00798:150 179.03474:1199	44.99821:331 61.98733:387 75.00356:86 81.03302:121 92.99562:203 105.03508:210 108.02117:131 109.02874:128 116.92839:160 126.02922:188 134.03570:169 149.02549:64 154.99223:64	606	670	836	1069	489	398	1286	1275	582	5600	622	874	1325
1.574	177.019	Esculetin	[M-H]-	490.79	177.01936:937719 177.21537:170 177.22839:226 177.25097:449 177.27118:514 177.28531:283 177.32111:283 177.33052:170 177.33594:113 177.34770:170 177.39996:286 177.47224:610 177.50952:113 177.54975:227 177.58035:227 177.60178:283 177.63917:113 177.64988:113 177.67195:283 177.70300:170 177.72408:227 177.75107:283 177.77364:283 177.79708:226 177.81626:570 177.83403:301 177.85351:226 177.86639:226 177.…	36.96553:85 41.00308:3828 44.99782:103 53.03931:376 59.01304:191 65.03887:381 67.01835:459 77.03909:7060 78.04238:464 79.01839:2096 79.95630:410 81.03413:3576 82.03624:256 85.02844:85 89.03912:21476 90.04245:1249 91.01771:452 92.02532:117 93.03377:7297 94.03737:854 95.04912:491 97.06503:1122 105.03396:21730 105.72741:52 106.03724:1678 106.36309:34 107.01319:3344 108.02052:1323 109.02860:1119 110.…	14487	16718	29634	34030	40836	21828	75952	74464	12582	361223	39912	24149	48598
4.057	177.04	w/o MS2: GLUCONO-1,5-LACTONE	[M-H]-	16.75	177.03812:3023 178.04316:207 178.81628:195 178.99306:269 179.01266:117 179.03589:156	57.03380:172 70.99243:124 80.99576:102 85.02006:115 92.99480:180 94.99168:99 116.99588:175	2653	2401	2257	2815	2049	901	1666	1609	2114	1872	2746	1956	1415
3.202	177.04	w/o MS2: GLUCONO-1,5-LACTONE	[M-H]-	42.14	177.03970:4594 178.04317:401 178.99450:240 179.01410:144 179.03462:335	44.99759:175 68.99644:115 79.95685:115 85.02866:108 92.99467:171 99.00788:143 108.01925:102 116.92975:118 129.01423:105	3290	3039	2941	2644	3516	2515	3031	3428	5913	6088	4239	7796	4914
4.519	177.04	D(-)-Gulono-gamma-lactone	[M-H]-	15.83	177.04005:1409 177.99956:141 178.02331:106 178.04243:141 178.99466:369 179.01266:141 179.03367:632 179.04928:106	44.99786:240 59.01312:193 70.99196:183 81.03454:124 85.02893:170 92.99491:267 104.99441:86 108.02019:86 116.92880:143 120.99119:89 128.99636:89 142.99336:77 154.99183:64	139	143	157	156	139	742	155	103	146	133	133	1176	136
7.342	177.04	GULONIC ACID GAMMA-LACTONE	[M-H]-	45.11	177.03985:7605 178.04381:677 178.50156:1638 178.51597:385 179.05599:205692	41.00268:1256 44.99828:1997 56.99771:720 59.01359:10460 60.01611:153 61.01694:109 71.01319:2815 72.99221:438 75.00796:4390 81.03392:230 83.04914:344 85.02892:2748 87.00758:829 93.03372:830 99.00780:271 101.05955:339 115.03887:141 119.04682:109 127.03885:257 131.03410:301 135.04333:135 147.06570:277 161.02364:300	3443	3274	3853	4519	3582	3691	11296	5538	3032	4314	3832	2297	4989
6.962	177.04	GULONIC ACID GAMMA-LACTONE	[M-H]-	25.12	177.04034:4373 177.07530:550 178.04496:502 178.50434:581 179.05610:128068 179.11074:156	41.00331:1736 44.99821:5774 55.01858:1991 57.03428:1967 59.01377:10727 60.01638:245 67.01829:76 71.01357:5685 75.00536:310 79.95659:20 80.99442:84 85.02902:6516 86.03203:353 87.00794:545 89.02349:426 99.00755:312 100.03908:392 109.02808:74 113.02330:207 116.07109:536 121.02875:53 128.03464:387 140.07124:216 158.08150:747	2883	1648	2654	2669	2076	2003	1829	1538	1228	941	985	1417	1261
4.126	177.04	D(-)-Gulono-gamma-lactone	[M-H]-	24.46	177.03988:4315 178.04295:645 178.99539:181 179.01211:91 179.02875:136 179.05204:136	44.99826:112 70.99294:167 77.03928:89 85.02923:121 92.99533:216 99.00523:143 116.99402:115 128.99563:115	2236	2043	1933	2384	1745	1739	1451	1389	1823	1581	2305	1629	1225
3.867	177.04	w/o MS2: 2-KETO-3-DEOXY-D-GLUCONIC ACID	[M-H]-	20.15	177.03940:1951 178.02505:140 178.04464:233 178.81418:1088 178.84299:139 178.99281:186 179.03581:383 179.05208:140	44.99807:205 78.91794:177 80.91513:144 83.04751:80 87.00509:80 92.99485:279 99.92370:151 107.03642:175 115.02002:166 134.04644:321	1141	911	938	1194	2169	122	1301	1501	1885	1650	2152	404	1617
6.842	177.041	GULONIC ACID GAMMA-LACTONE	[M-H]-	22.04	177.04142:3990 177.07619:1996 178.07929:292 178.50310:694 179.05608:66910	41.00309:1676 43.01869:1013 57.03394:295 59.01341:2867 67.01847:676 71.01345:2700 73.02855:539 81.03414:406 83.05011:594 87.00841:281 93.03409:3442 99.00831:721 102.05477:41 109.02775:308 111.04497:368 114.05483:342 121.01110:143 125.02443:134 127.03956:234 142.04926:126 155.03493:115	717	496	1029	759	867	540	1056	460	346	821	576	518	738
1.577	178.025	w/o MS2: S-CARBOXYMETHYL-L-CYSTEINE	[M-H]-	186.43	178.02500:4272 178.04438:135 178.99466:226 179.03377:401 179.05589:136 180.01345:90 180.03207:262 180.06301:136	44.99787:312 54.99863:99 59.01439:77 68.99501:156 75.00478:83 79.02133:92 81.03346:231 89.03668:112 92.99455:173 95.01206:127 99.04288:112 107.04970:593 111.08100:102 116.99439:105 123.00820:365 134.03565:180 137.02424:173 151.03911:193 156.98853:77 162.99790:77	1618	1736	2933	2948	3867	1644	7933	6739	1537	31409	3388	2266	4436
6.226	179.035	Aspirin	[M-H]-	64.79	179.03461:11761 180.03874:1519	43.01887:1723 44.99822:3447 59.01347:2142 71.01315:833 83.01325:271 85.02926:19754 86.03273:768 87.00830:2995 88.01203:236 89.03914:226 93.03413:7545 95.01273:125 96.02046:385 99.04411:825 109.02869:1926 111.04418:1319 117.03318:299 127.03957:2431 129.05481:151 133.02850:1792 135.04449:3228 137.02322:456 145.04852:103 155.03432:276 161.02344:1213 171.02914:770	5327	6207	2980	2452	4902	6064	676	6950	5532	1563	8117	6329	6814
1.437	179.035	trans-Caffeic acid	[M-H]-	16.28	179.03438:3683 179.07009:826 180.03742:474 180.07323:113 180.92515:113 180.98847:253 181.01223:663 181.04972:1641 181.08519:151	44.99808:537 55.01785:60 78.99903:21 82.07060:275 92.99498:165 105.03429:8 106.04102:148 108.02067:333 109.09195:2088 121.06690:33 123.04460:8 132.98672:68 134.03667:1123 135.04474:3879 146.03551:78 149.05962:194 151.03911:138 153.08183:392 162.83838:47 175.04036:15 177.05502:37	1474	2163	1353	1859	1051	1259	1395	1756	1905	3027	1439	1738	1713
1.796	179.035	trans-Caffeic acid	[M-H]-	597.2	179.03525:147938 179.48646:177 179.51197:89 179.70772:89 179.80541:133 179.82447:89 179.84989:89 179.91393:89 179.97557:89 179.99212:89 180.01404:131 180.03812:14880 180.06495:174 180.51253:89 180.96756:89 180.99019:222 181.01117:272 181.04138:1387 181.06345:88 181.06958:133	73.02910:76 79.05483:648 89.03913:929 91.05487:460 106.04153:439 107.04896:1775 117.03365:816 132.98926:27 134.03670:8865 135.04485:26253 136.04745:1914 137.04855:342 151.00172:97	43117	65416	28653	30938	38394	30039	20822	107779	30189	60140	63031	33757	75725
4.859	179.037	3-(4-HYDROXYPHENYL)PYRUVIC ACID	[M-H]-	13.22	179.03222:6012 180.03670:480 180.99048:117 181.01350:353 181.03354:117 181.07133:117	44.99799:210 59.01383:115 68.99500:108 73.02869:92 79.95637:102 85.02854:165 92.99556:260 101.02296:105 111.00753:167 116.92747:134 135.04570:839 161.02335:77	524	486	372	383	451	396	537	2584	607	1144	847	809	829
7.005	179.055	D-Fructose	[M-H]-	522.24	179.05595:64183 180.06001:3021 181.05957:1295	56.99892:58 59.01373:4052 71.01326:2149 85.02889:2259 89.02389:180 96.02072:153 101.02293:84 111.04482:162 130.06647:79	81253	28188	125341	124029	79065	45777	87770	54615	22674	39114	62525	37058	59286
7.549	179.056	D-myo-Inositol	[M-H]-	878.28	179.05611:121758 179.50519:203 179.89867:203 179.92748:135 180.00473:203 180.03332:335 180.05858:8628 180.13665:135 180.15794:203 180.53554:135 180.57517:135 180.80643:135 180.95564:135 180.99275:270 181.00808:135 181.01554:270 181.03483:270 181.06033:1214	41.00300:2639 43.01904:5300 44.99780:11392 47.01337:295 55.01868:1461 57.03405:1981 59.01359:9045 60.01707:220 67.01867:2320 69.03412:1604 71.01334:3064 73.00998:6072 74.02448:2363 75.00811:6797 76.01208:243 81.03373:3702 83.04995:1796 85.02933:39453 86.03242:1939 87.00805:10006 88.01200:407 89.02425:88 93.03415:20753 95.01264:315 97.03006:1024 99.00828:1041 101.02403:786 103.03888:265 111.00832:…	102461	92574	77032	88110	71584	82048	78868	51418	94864	85122	71540	117141	74285
8.23	179.056	D-myo-Inositol	[M-H]-	247.17	179.05589:87674 179.93729:90 180.03514:180 180.05883:4498 180.39042:136 180.52366:90 180.99318:136 181.01177:90 181.05954:1419	44.99796:799 55.01911:910 59.01362:2681 71.01354:333 75.00866:157 79.95636:157 83.01386:72 85.02908:2528 87.00856:1793 89.02379:466 93.03415:1088 99.00826:941 113.02409:34 127.03996:182 141.01918:54 147.03017:14 159.03009:26 171.02974:19	14477	11151	40872	24124	15136	9407	29434	23260	12882	21930	21032	14107	17096
7.326	179.056	D-Glucose	[M-H]-	1222.62	179.05613:211663 179.09294:334 179.73059:227 179.75507:227 180.02988:227 180.05925:13928 180.30814:227 181.06621:3404	41.00300:1716 44.99792:2607 55.01791:252 57.03367:189 59.01352:14604 71.01275:3020 73.02901:787 75.00799:5569 80.96444:4347 83.01200:216 85.02870:5872 87.00775:787 89.02309:652 93.03382:888 97.02822:306 99.00836:518 100.03897:825 111.04474:338 115.04014:249 119.03353:540 127.03903:223 129.05440:208 131.03419:253 133.02431:59 137.02335:97 147.06767:164 171.03059:166	128567	71710	159562	167309	182146	87594	174822	189612	59022	220285	168458	93565	227469
1.488	179.07	Propylparaben	[M-H]-	10	179.07063:3233 179.10573:128 179.99747:129 180.00716:86 180.03481:376 180.07105:426 180.98990:312 181.01275:316 181.04993:536 181.07299:172 181.08972:86 181.12303:339	57.03408:173 83.05892:1485 95.04825:83 105.03296:29 116.04978:187 122.03658:413 123.04409:1202 128.05064:570 134.03578:579 137.02347:1157 139.11211:2258 147.04358:80 151.03905:791 162.83827:124 165.00273:104 177.05391:71	675	797	784	880	441	586	573	1143	389	940	889	580	1156
6.225	180.038	w/o MS2: Acamprosate	[M-H]-	39.9	180.03566:1491	43.01852:2843 44.99779:4439 55.01832:500 59.01346:3633 71.01304:441 73.02889:820 81.03361:1502 83.04931:1623 85.02915:25016 86.03239:1125 87.00777:3777 88.01170:247 89.03879:223 93.03420:8263 94.03696:714 97.02901:602 99.04398:915 105.03412:137 109.02881:2128 127.03925:3225 133.02875:2007 135.04396:3935 137.02336:472 155.03304:285 161.02332:1156 172.03229:126	864	795	395	303	923	919	141	1287	738	248	970	581	992
7.548	180.059	w/o MS2: L-Tyrosine	[M-H]-	143.27	180.05914:7781 180.50286:130 180.59479:130 180.99223:439 181.01583:430 181.06141:1135 181.15766:130 181.46969:130 182.01876:130 182.06234:130	41.99817:351 53.03913:167 55.01809:1010 57.03404:2692 59.01344:2228 63.00402:401 67.01837:2643 71.01309:437 73.01318:13318 74.02447:3099 75.00839:5541 76.01141:219 77.01913:177 78.95755:220 79.95624:327 81.03389:1114 83.01304:1861 84.00831:969 85.84947:54 86.03198:372 87.00800:2903 88.03948:213 89.02399:37 91.01919:84 96.04527:956 97.02861:201 99.00800:2365 101.02397:1674 103.03924:540 109.02915:…	5943	5444	4797	5939	5065	5323	4809	3190	6380	5045	4033	7444	4863
8.245	180.06	w/o MS2: L-TYROSINE	[M-H]-	70.81	180.05967:3740 180.08947:127 181.02749:128 181.05911:767 182.01489:85 182.05917:170	43.01852:727 57.03450:382 59.01368:913 67.01810:211 71.01334:660 73.02835:260 75.00833:2366 78.95841:535 80.96437:464 83.01313:268 85.02900:2220 87.00862:1759 93.03400:815 95.01223:121 96.95831:143 99.00840:431 101.02396:130 105.01858:188 111.00821:1200 117.01872:164 120.98903:115 127.03949:365 135.02930:446 156.99490:137 171.03095:180	934	799	1944	1330	921	634	1620	1206	1010	1168	1271	928	969
7.013	180.061	L-Tyrosine	[M-H]-	119.27	180.06020:5253 180.08013:146 180.97818:367 180.98864:294 181.00857:147 181.02085:147 181.04627:147 181.05983:721 182.04541:1042	43.01830:958 55.01831:963 57.03426:1577 59.01336:5117 71.01345:2828 75.00528:264 81.03319:161 85.02925:3736 87.00795:142 93.03363:361 98.06086:259 101.02283:19 111.04334:258 116.07087:457 127.04016:95 138.05438:131 140.06975:278 158.08061:323 175.06168:158	5360	1818	7943	7483	5212	2914	5458	3805	1459	3224	5333	2534	3602
1.415	181.05	3,5-dimethoxybenzoic acid	[M-H]-	10.97	181.05016:1787 181.08556:273 182.01747:138 182.05066:246 182.98732:257 183.00474:908 183.02829:610 183.06728:272 183.10371:103	44.99726:178 78.99681:16 104.02603:96 108.02093:260 122.03576:25 128.99509:24 134.03604:1579 135.04446:5942 137.05679:275 149.02367:54 161.02376:242 172.05013:80 176.01035:45	838	953	847	1275	633	754	875	946	783	770	853	1220	1246
7.238	181.072	D-Mannitol	[M-H]-	2459.95	181.07177:1028526 181.11904:210 181.25725:160 181.27461:283 181.30464:377 181.32847:1510 181.36014:160 181.37611:267 181.39859:107 181.40507:160 181.42686:160 181.45188:273 181.46533:267 181.47211:160 181.51842:214 181.55899:160 181.58912:448 181.60888:160 181.62440:160 181.63763:160 181.64743:267 181.66173:289 181.67979:160 181.69995:160 181.71581:213 181.73770:989 181.75815:267 181.77872:213 18…	41.00273:1215 43.01868:1457 44.99781:1253 55.01860:2394 57.03384:1220 59.01374:9525 60.01633:236 68.01593:84 71.01328:8202 73.02883:1158 79.95634:342 83.01329:892 84.02094:226 85.02906:3589 87.00740:577 89.02347:1885 98.02377:437 101.02387:1972 113.02376:229 116.03386:282 119.01615:456 131.03461:93 144.02824:128 156.99500:177 163.06168:161 173.04343:113	331466	181633	311979	399817	203413	308688	128685	199024	309118	179745	566713	332180	166320
7.912	181.072	D-Mannitol	[M-H]-	35.79	181.07170:4505 182.99633:895	43.01883:871 55.01847:213 59.01388:773 67.01861:213 71.01354:603 75.00820:867 80.96432:552 83.04963:424 85.02938:2962 87.00818:930 89.02487:118 93.03422:1301 99.00902:372 109.02966:569 127.03994:605 143.03599:153 153.01632:86 172.03263:217	1735	854	1698	1682	1396	1984	366	758	1279	477	9295	2372	742
2.677	182.045	4-Pyridoxic acid	[M-H]-	38.16	182.04469:3064 182.98754:340 183.00482:680	44.99812:863 59.01338:1116 75.00788:283 79.95614:53 85.02924:62 99.00870:360 108.04508:240 111.00840:76 116.99533:28 120.04495:101 129.01866:223 135.04454:101 138.05420:188 143.04958:116 147.02895:407 159.04399:89	420	351	426	574	266	492	517	286	792	325	765	1479	747
6.916	182.046	w/o MS2: 3,5-Dihydroxyphenylglycine	[M+FA-H]-	2089.87	182.04545:168916 182.24893:60 182.27073:60 182.37219:60 182.48775:119 182.52490:60 182.58087:60 182.65228:119 182.66438:60 182.71982:149 182.74601:60 182.77829:60 182.79253:60 182.80772:60 182.82101:90 182.85140:90 182.87208:90 182.88843:60 182.93006:90 182.98768:89 183.00419:346 183.02315:116 183.04875:12227 183.09079:60 183.11349:119 183.12782:60 183.14111:119 183.19625:60 183.21911:90 183.2703…	43.01945:1075 44.99810:61718 45.57997:65 46.00102:536 47.00155:330 57.03321:437 59.01324:2243 67.01755:398 71.01343:1494 75.00558:162 78.03332:702 81.03284:134 83.04872:162 85.02866:1477 93.03368:520 99.00733:339 111.04318:207 127.03924:143 136.04015:92	107175	78743	89037	88704	64710	89053	79955	60104	65878	73874	70526	71873	72930
8.322	182.092	w/o MS2: Saccharin	[M-H]-	50.74	182.09300:5770 182.98895:119 183.00690:158 183.06397:60 183.09586:607 183.98884:90 184.02102:60	41.00287:442 44.99784:581 59.01339:1296 71.01361:766 75.00843:3173 76.01241:168 79.01752:458 81.03352:244 85.02891:2046 87.00774:1124 89.02309:183 93.03436:494 99.00825:544 111.00785:817 117.01854:121 129.01780:520 135.02926:142 155.03411:99	155	104	124	233	195	131	449	3274	185	1022	495	96	917
1.633	183.027	3,4-DIHYDROXYMANDELIC ACID	[M-H]-	14.47	183.02740:3632 183.06602:3495 183.10172:562 184.07033:573 184.98433:275 185.00665:1680 185.08195:756 185.12070:183	39.02429:41 44.99774:126 57.03481:88 77.03918:734 83.01325:34 89.03841:1796 93.03410:2864 99.92500:20 107.04899:151 108.02049:705 109.02807:524 111.08157:136 121.02806:324 123.00731:333 134.03783:24 137.02385:1763 151.03922:16 160.98528:30	406	777	470	488	981	348	599	772	423	677	508	400	644
1.615	183.066	w/o MS2: Antiarol	[M-H]-	28.6	183.06481:6476 184.06893:1154 185.00531:854 185.07749:854	55.01846:130 68.99524:210 79.01697:371 81.03372:744 82.99487:113 89.03868:1471 93.03406:2336 95.01248:318 96.95787:317 101.03869:115 105.03391:1618 108.02084:1485 109.02882:644 116.92738:86 121.02845:309 129.03362:74 137.02373:4069 146.03452:93 149.02242:400 163.03943:81 166.99844:165 177.01843:2556	2786	2678	2346	2721	2263	2157	1574	2236	1782	1680	3780	2550	2331
5.444	184.061	w/o MS2: 3-oxo-C4-homoserine lactone	[M-H]-	58.01	184.06181:1295 184.91638:68 185.00399:247 185.02067:68 185.04210:102 185.06574:264 185.07779:136 185.11696:102 186.07123:102	44.99789:556 70.99238:134 83.01397:112 85.02967:118 92.99556:210 104.99354:124 116.99494:112 133.02622:89	1051	529	1279	1235	839	0	1355	566	628	1224	691	22	863
7.372	185.022	w/o MS2: m-Xylene-4-sulfonic acid	[M-H]-	29.05	185.02259:5470 185.05545:212 186.02402:318 186.04090:1810 187.03602:1657 187.07254:843	41.00269:356 44.99800:1171 59.01379:2360 78.95823:1326 87.00787:738 93.03408:1542 96.95951:742 99.00743:624 111.04491:325 115.03913:374 119.04963:722 127.03910:336 132.03191:137 135.04430:172 142.01949:68 147.06432:354 159.02939:547	1724	410	1583	1661	1339	780	2943	2016	727	6076	1174	1437	1990
1.792	185.048	w/o MS2: Endothal	[M-H]-	25.38	185.04758:3818 185.07897:202 185.11709:121 186.04791:261 186.07971:81 186.11419:326 187.02433:4062 187.06009:161 187.09592:121	41.00344:384 57.03396:147 67.01781:144 79.05484:665 89.03934:950 92.99516:110 107.04901:1795 111.00800:158 117.03373:802 123.04402:204 134.03700:8815 135.04443:25754 136.04761:1901 137.02391:320 151.04051:115 159.04630:84	900	1272	508	610	883	586	417	395	906	336	798	710	547
7.815	186.076	w/o MS2: 3-hydroxy-C4-homoserine lactone	[M-H]-	43.08	186.07552:2708 186.93246:525 187.02694:182 187.03964:243 187.05762:182 187.07014:243 187.09606:121 187.94081:1306 188.05551:321	41.00300:542 44.99846:1442 55.01851:330 59.01359:1237 67.01866:450 71.01327:556 75.00888:1313 80.96463:556 83.05062:501 85.02937:9398 86.03242:344 87.00841:2408 88.01169:288 93.03412:2676 94.03711:176 95.01285:165 97.02930:304 99.04548:445 109.02844:798 111.00860:1315 112.04501:172 113.02326:161 125.02274:204 127.03973:1071 137.02283:302 171.02883:364	114	316	244	107	98	133	244	224	124	402	57	221	141
6.521	186.076	w/o MS2: 3-hydroxy-C4-homoserine lactone	[M-H]-	42.83	186.07649:2347 187.02523:408 187.07987:324	79.95669:11601 85.02839:115 93.03326:352 111.00794:93 116.99317:80 127.04176:67	641	748	361	523	341	290	227	241	558	370	327	476	360
6.278	187.024	w/o MS2: 2,4-diaminobenzenesulfonic acid	[M-H]-	103.05	187.02360:17632 188.02811:1419 189.04122:901 189.07684:2784	43.01913:2540 44.99766:3462 55.01789:173 59.01300:2653 67.01735:475 69.03293:705 71.01248:175 73.02767:548 85.02874:21001 93.03372:7833 99.04473:1364 109.02878:1821 111.04390:1387 125.02353:446 127.03893:2872 134.03471:1006 143.03271:212 161.02219:1053	156	327	194	188	167	8256	263	162	239	215	34	14632	261
1.772	187.024	w/o MS2: 2,4-diaminobenzenesulfonic acid	[M-H]-	27.58	187.02444:3752 187.05998:82 187.09603:165 188.02684:506 188.06111:83 188.99665:1286 189.01539:206 189.04148:124 189.05351:83 189.07552:83	41.00256:194 57.03378:99 81.03468:77 92.99484:106 108.02072:174 109.02806:20 111.00840:88 116.92685:19 134.03516:8270 137.02159:89 145.02773:21 159.04308:86	1855	2824	1725	1971	917	1301	1545	1093	1929	1046	1200	2542	1039
6.053	187.026	w/o MS2: 2,4-Diaminobenzenesulfonic acid	[M-H]-	114.73	187.02425:9817 188.02992:894	71.01336:152 81.03365:233 99.04395:225 122.03557:201 128.99332:131 144.04393:147	10166	18604	13746	11195	11278	122	11178	8894	14209	9953	8172	77	7655
7.249	187.035	w/o MS2: 3-Hydroxy-2-naphthoic acid	[M-H]-	70.29	187.03514:10591 187.05883:360 187.07389:362 187.10806:454 187.94212:363 188.03740:987 188.05638:2802 188.09335:181 188.24554:182 188.98094:508 188.99393:182 189.01613:181 189.03885:1218 189.05675:453 189.07572:1007	41.00322:1215 43.01869:1457 51.02314:85 55.01872:2403 57.03392:1220 59.01365:9525 60.01643:236 67.01828:163 71.01346:8202 72.01646:317 73.02947:1162 75.00804:37 79.01778:129 83.01308:892 85.02898:3589 87.00845:596 88.01004:104 89.02406:1885 98.02403:437 99.00803:416 101.02413:1923 111.04446:244 116.03468:295 119.01636:429 135.04591:73 143.03374:83 161.02345:59 173.04427:113	10590	5420	10763	11492	7392	8552	6610	4127	4662	11514	5953	8452	6694
3.9	187.042	w/o MS2: Plumbagin	[M-H]-	307.02	187.04170:34859 187.10000:99 187.11522:99 187.54498:66 188.01841:66 188.04482:2196 188.21489:66 188.94948:536 188.99697:676 189.04414:599 189.07916:132	42.99962:1110 68.99568:44 89.02363:1190 115.02069:4450	2569	739	562	362	933	61	506	317	423	536	270	5	294
4.043	187.042	w/o MS2: Plumbagin	[M-H]-	17.72	187.04176:1291 187.09749:131 188.02649:131 188.05053:131 188.95037:131 188.99982:907 189.04077:131	42.99885:266 59.01356:226 68.99494:154 79.95705:105 85.02042:213 92.99537:269 94.99323:118 99.92517:154 104.99470:92 111.04427:128 115.02078:217 116.92766:210 128.02586:172 142.98957:64	2651	1212	948	495	1710	39	707	483	436	669	508	92	362
1.355	187.076	w/o MS2: ALPHA-N-ACETYL-GLUTAMINE	[M-H]-	10.41	187.07607:4400 187.09578:385 187.13382:101 188.02843:1298 188.07870:425 188.99703:534 189.01607:186 189.03283:273 189.07873:101	57.97522:163 68.99457:39 99.00506:15 116.05038:293 131.06046:15 149.05952:82 162.02618:1772 172.05276:302	1496	673	1234	1024	845	877	722	925	975	1310	1088	886	1743
7.32	187.109	w/o MS2: NALPHA-ACETYL-L-LYSINE	[M-H]-	70.65	187.10871:1887 188.03588:325 188.05508:1687 188.09027:325 188.11034:326 188.97661:163 189.00547:407 189.02005:163 189.04037:1180 189.05940:325 189.07525:325	44.99803:2169 47.01324:348 57.03349:849 59.01320:8271 75.00792:6340 80.96458:3268 100.03959:858 112.07487:30 115.00266:234 125.02315:520 130.05132:62 133.01244:51 145.01343:377	202	135	412	270	96	80	1025	37	95	835	317	9	261
7.255	188.055	N-acetyl-L-glutamic acid	[M-H]-	60.07	188.05671:2759 188.55535:158 188.98089:779 189.00069:236 189.04000:589 189.06066:315 189.07520:315 190.04188:315 190.06740:158	41.00311:1240 55.01884:1589 57.03450:975 59.01371:6669 60.01705:211 71.01356:5342 74.02373:848 83.01332:502 89.02380:705 98.02364:333 99.00788:47 101.02407:313 116.03409:466 119.01582:496 144.02937:204	1730	1035	1990	1688	1779	1667	2360	1373	1305	2170	1619	1428	1970
6.857	188.056	N-acetyl-L-glutamic acid	[M-H]-	130.77	188.05614:8165 188.98023:664 188.99821:499 189.04039:905 189.05783:363 189.07652:519 190.04110:173 190.06401:173	42.00669:205 44.99817:45023 46.00069:412 57.03374:69 59.01355:174 71.01335:298 73.02869:210 78.03397:365 81.03386:235 83.01334:117 85.02889:540 87.00771:478 93.03358:136 98.02371:232 111.04494:152 124.03956:69 127.03965:183	4018	6244	3530	3092	1995	2688	2328	1035	4084	1466	1781	3092	1916
8.054	188.056	w/o MS2: N-acetyl-L-glutamic acid	[M-H]-	45.55	188.05597:2425 188.94189:225 188.98426:62 189.00431:1860 189.03934:476 189.05872:208 189.07598:93 189.99801:93 190.01282:125 190.03593:166 190.07178:193	57.03412:558 59.01391:2505 60.01763:50 67.01843:18 71.01360:245 75.00847:8472 76.01152:375 80.96471:70 89.02354:127 95.01184:108 99.00774:586 117.01762:60 129.01907:566 131.08180:255 150.96906:44	1015	597	1139	790	559	730	974	835	434	1116	629	537	1397
7.03	188.056	N-acetyl-L-glutamic acid	[M-H]-	269.68	188.05596:36986 188.98218:768 189.03972:766 189.05842:3107 189.07683:2769 190.05928:1469 190.08717:384	41.99819:76 71.01313:301 74.02454:112 80.99565:32 98.06013:159 100.07523:278 102.05543:1458 103.05794:45 116.07139:474 119.04826:27 128.03484:575 140.07059:285 144.06525:90 158.08322:321	7317	1707	5327	9182	5636	4321	57958	27548	9823	21406	7990	6022	7925
7.524	189.039	w/o MS2: 4-nitroquinoline 1-oxide	[M-H]-	38.03	189.03982:4004 189.07806:204 189.94028:102 190.01384:102 190.03618:1445 190.07312:153 190.43002:3179 190.46207:972 190.48650:102 190.51945:102 190.56814:153 190.65309:153 190.67941:102 190.81374:153 190.86466:102 190.97067:153 190.99107:131 191.02111:811591 191.07771:101	41.00303:2470 41.99826:297 47.01292:684 53.03878:152 55.01850:502 57.03407:7437 58.02951:419 63.00377:360 67.01810:8377 68.02113:450 72.99339:6970 73.51182:114 73.79778:104 74.02410:5388 75.00744:1480 76.01012:148 79.95606:227 83.01273:1961 84.00818:900 85.02891:5625 86.03169:859 87.00820:35620 87.17322:146 88.01116:850 96.95876:739 99.00761:3105 100.01158:198 101.02359:1878 103.03891:1240 111.00…	4985	3804	5662	6353	6831	2674	6746	4445	2549	7866	5490	4963	5145
5.746	189.041	w/o MS2: 4-nitroquinoline 1-oxide	[M-H]-	12.6	189.03921:2105 189.07852:169 190.99323:168 191.01898:7091 191.05467:3687	41.00282:938 67.01847:601 71.01336:2152 80.96431:26 83.01290:491 99.00787:1065 111.00820:566 121.02820:102 129.01888:252	673	1344	382	713	557	272	479	744	850	386	750	282	613
2.401	189.041	w/o MS2: 4-nitroquinoline 1-oxide	[M-H]-	17.72	189.04006:2584 189.07630:109 189.10873:73 190.00189:146 190.04244:182 190.07052:146 190.10687:254 190.99498:306 191.01460:362 191.03129:146 191.05632:235 191.10519:73	44.99809:513 70.99331:140 75.00714:124 79.95659:124 92.99605:310 99.00737:102 102.99866:131 116.99484:146 120.99102:108 128.99571:143 132.86625:118 135.04512:131 160.98560:115	1202	1025	1175	1170	362	95	457	2419	3570	612	744	113	586
1.812	189.111	w/o MS2: 5-Methoxytryptamine	[M-H]-	17.36	189.11143:3201 190.06380:118 190.11629:118 190.99494:324 191.01519:500 191.03524:204 191.05596:532 191.06964:607	41.99786:113 59.01331:30 79.05443:655 83.01389:129 89.03964:1045 91.05443:371 93.03364:380 105.03336:255 107.04887:1264 117.03359:518 121.02924:253 123.04411:113 128.99570:38 134.03658:8648 135.04482:23298 136.04816:1647 137.04909:184 149.02190:68 179.03375:194	654	392	412	420	320	281	596	466	768	461	509	384	599
7.819	190.036	w/o MS2: 4-Nitroquinoline 1-oxide	[M-H]-	36.95	190.03624:2437 190.07037:713 190.09966:103 190.41000:155 190.42910:505 190.46421:1493 190.99772:246 191.05393:228177 191.29531:103 191.32347:103 191.34290:103 191.47405:258 191.56637:103 191.64899:103 191.79970:103 191.81536:267 191.82531:206 191.84249:155 191.86086:206 191.90131:206 191.90815:103 191.91918:155 191.94512:206 191.95696:103 191.97754:206 192.02358:2785 192.05865:18799 192.09504:252	41.00319:504 44.99804:1137 55.01829:389 57.03344:837 59.01344:1196 67.01838:516 71.01329:1100 75.00807:2062 78.95965:104 80.96481:505 81.03434:516 83.04956:506 85.02926:5519 86.03207:259 87.00828:2324 88.01124:168 93.03397:2115 94.03697:237 94.99328:188 97.02903:293 99.04403:434 101.02294:135 104.03467:243 111.00835:1604 113.02332:131 115.03775:131 116.99573:134 127.03906:909 137.02335:148 144.02…	470	386	515	527	375	387	1762	909	945	809	500	608	744
9.186	191.021	CITRATE	[M-H]-	39.75	191.02098:12866 191.05361:2865 191.10970:28 191.26020:28 191.36294:42 191.41464:28 191.53124:28 191.69649:28 191.76926:42 191.79956:28 191.82424:55 191.92995:69 191.97778:42 191.99897:41 192.02263:1054 192.05938:536 192.08266:28 192.15761:28 192.68751:28 192.70408:28 192.92911:115 192.99378:90 193.02558:327 193.05949:260 193.08682:55	57.03338:266 67.01817:205 75.00743:68 87.00842:1429 93.03411:117 102.94979:47 111.00788:1194	3082	14742	3461	2616	4007	5298	14676	15701	32230	3341	2558	5161	6241
9.981	191.021	w/o MS2: Citric acid	[M-H]-	46.39	191.02123:14369 191.05335:1963 191.08755:19 191.61597:20 191.83280:20 191.84100:20 191.86623:39 191.93173:39 191.99984:20 192.02367:989 192.05938:509 192.15023:30 192.17823:20 192.26487:20 192.39829:20 192.50642:20 192.54457:30 192.60289:20 192.65552:20 192.76275:30 192.77307:30 192.83100:20 192.85343:20 192.92813:63 192.99267:97 193.02432:323 193.05954:85 193.08690:53	44.99756:225 59.01349:174 75.00668:89 87.00729:778 93.03374:118 99.04528:77	1804	7546	1469	1033	2457	2546	13668	9382	16053	1360	1289	1988	2003
8.63	191.023	Citric acid	[M-H]-	97.32	191.02279:28053 191.05119:17676 191.08185:100 191.47657:70 191.70790:70 192.02283:3364 192.05885:2995 192.08338:70 192.50502:70 192.76483:70 192.92680:176 192.99123:140 193.00738:105 193.02837:695 193.05959:1431 193.07920:105	41.00262:828 72.99226:431 75.00767:1052 79.01827:3236 80.02147:17 81.03390:113 87.00824:1642 93.03372:168 97.02831:1047 111.00782:1114 115.00254:110 123.00789:20 141.01756:87 159.02859:85 171.03011:15	6000	26581	6615	6452	8127	11027	18887	27691	66457	6284	5940	11137	13315
1.464	191.034	Scopoletin	[M-H]-	6.93	191.03387:3547 191.07108:776 192.00030:185 192.03826:696 192.07494:192 192.45273:74 192.99034:364 193.00929:342 193.04963:3868 193.08454:218	44.99768:154 63.02375:26 78.99838:71 92.02629:1830 93.03414:1389 104.02580:257 108.02074:588 117.03358:111 120.02079:885 134.03568:825 135.04457:1470 144.04657:148 148.01544:165 153.08138:18 160.84154:80 162.83823:33 176.01154:213	738	965	635	775	705	773	611	1137	881	1271	942	761	812
1.523	191.035	w/o MS2: 7,8-Dihydroxy-4-methylcoumarin	[M-H]-	5.73	191.03349:1397 191.05290:374 192.03577:328 192.99452:318 193.01329:287 193.02850:151 193.04805:2178 193.08595:202	61.98713:409 78.99833:163 81.03454:263 83.05846:101 92.99533:111 97.06479:323 108.02052:1053 125.09576:861 134.03615:15 137.02272:2408 151.03848:83 175.03954:58 183.10043:22	856	1086	693	852	798	905	609	1399	998	1467	921	848	917
8.848	191.054	(1S,3R,4S,5R)-1,3,4,5-tetrahydroxycyclohexane-1-carboxylic acid	[M-H]-	50.3	191.05364:16790 191.09077:81 192.02290:1149 192.05855:1821 192.30649:63 192.43033:42 192.83089:42 192.92758:255 192.99247:147 193.02735:364 193.06103:445 193.08536:84	41.00286:151 44.99742:290 59.01325:260 68.99573:151 71.01335:189 75.00795:339 85.02918:888 93.03361:259 99.04399:212 105.01876:178 111.00865:446 125.02488:158 137.02485:89 159.02553:64	22683	10341	23910	23395	24449	15097	6997	7096	4987	13208	24933	18615	16521
8.223	191.054	Quinic acid	[M-H]-	206.15	191.05387:74726 191.53484:74 191.63897:74 191.66799:74 191.72829:73 191.74384:73 191.79538:73 191.93597:110 191.99844:110 192.02319:1988 192.05846:6614 192.43971:74 192.54582:74 192.73201:73 192.93044:73 192.94659:73 192.98973:184 193.03461:3310 193.05906:1489	41.00315:110 44.99797:1164 55.01905:151 57.03458:314 59.01351:1993 67.01836:262 71.01314:1255 75.00824:10631 76.01156:195 78.95803:585 80.96461:394 85.02909:3888 86.03141:122 87.00800:797 88.01136:61 89.02331:598 93.03384:703 99.00846:927 101.02355:122 108.02151:174 111.00818:618 117.01859:92 129.01895:759 135.02930:844 150.97348:43 159.02971:178 173.04463:108	76080	54890	87530	86971	74819	57629	61709	64734	3638	60964	90500	76820	59981
7.252	191.057	D-(-)-Quinic acid; LC-ESI-QTOF; MS2; CE	[M-H]-	19.55	191.05573:3418 191.10334:42 192.01682:84 192.05880:207 192.10450:42 192.97072:42 192.99395:199 193.01221:131 193.03290:63 193.05025:84 193.06665:84 193.08793:84	39.00468:177 44.99739:757 55.01797:287 68.99639:79 74.02416:1794 80.99511:405 85.02924:159 93.03368:181 102.99875:76 113.00211:43 119.01641:814 133.98920:86	34519	34692	50826	58564	64693	45691	19786	53385	18905	63104	48079	43729	53149
1.435	191.072	w/o MS2: (4S,5Z,6S)-4-(2-methoxy-2-oxoethyl)-5-[2-[(E)-3-phenylprop-2-enoyl]oxyethylidene]-6-[(2S,3R,4S,5S,6R)-3,4,5-trihydroxy-6-(hydroxymethyl)oxan-2-yl]oxy-4H-pyran-3-carboxylic acid	[M-H]-	7.25	191.07228:3984 191.08897:90 192.03689:285 192.07462:181 192.45505:182 192.99264:268 193.01021:289 193.05038:3827 193.08500:249	44.99795:372 68.99577:84 78.99932:68 82.07008:308 108.02106:113 109.09226:2512 130.99158:96 149.02434:229 151.04021:7 153.08250:413 161.02374:81 175.04112:184 178.99767:96	462	846	310	719	302	428	542	540	384	600	461	602	427
3.488	191.074	w/o MS2: (4S,5Z,6S)-4-(2-methoxy-2-oxoethyl)-5-[2-[(E)-3-phenylprop-2-enoyl]oxyethylidene]-6-[(2S,3R,4S,5S,6R)-3,4,5-trihydroxy-6-(hydroxymethyl)oxan-2-yl]oxy-4H-pyran-3-carboxylic acid	[M-H]-	12.85	191.07285:2670 191.12591:156 192.05183:117 192.07605:247 192.99001:242 193.01025:274 193.02695:78 193.04646:195 193.08417:209	44.99763:189 68.99494:137 92.99443:405 99.02323:102 99.92624:102 101.04064:108 117.03548:232 120.98958:83 132.99116:83	2861	2650	3462	4092	3964	1388	6213	2147	1377	9143	2708	1642	2318
8.848	192.058	w/o MS2: Actrarit	[M-H]-	31.34	192.05830:3293 192.92695:346 192.99395:159 193.02836:466 193.05949:844 193.08419:106 194.06303:213	41.00303:177 44.99778:436 59.01332:938 71.01299:373 75.00837:2354 78.95767:178 85.02902:1536 93.03405:590 96.02152:66 99.00834:261 102.93271:80 105.01787:143 111.00847:732 116.99528:98 129.01814:171	2176	1504	2350	1926	2351	1829	1611	2028	1811	1378	2225	2025	1832
5.098	192.059	w/o MS2: Actrarit	[M-H]-	17.82	192.05930:4311 192.98950:292 193.00949:92 193.02217:138 193.05796:183 193.08706:183	44.99754:188 59.01417:115 70.99271:140 85.02807:151 92.99473:206 104.99592:108 116.99408:119 120.99214:118	310	407	281	284	421	302	220	510	468	291	559	457	530
7.967	192.06	PHENATURIC ACID	[M-H]-	161.92	192.05912:16051 192.36336:262 192.39126:131 192.52359:197 192.56022:197 192.61340:131 192.78691:131 192.85712:131 192.98612:197 192.99757:196 193.00971:262 193.03446:2352 193.05997:3463 193.53644:131 193.55891:131 193.69571:131 193.87116:197 194.03830:262 194.06284:653 194.11715:131	41.00323:983 47.01333:235 57.03387:560 59.01361:2764 67.01808:361 68.99530:105 72.99293:599 87.00820:5594 99.00752:643 101.02320:149 105.01851:1079 111.00801:922 137.02283:279 143.03342:135 154.99593:77 171.02942:464	15515	14558	16420	16655	17375	11980	18143	20888	11859	18661	16993	14184	14160
8.868	193.022	w/o MS2: Quebrachitol	[M-H]-	16.03	193.02186:4007 193.04788:851 193.08055:137 193.90225:69 194.03052:137 194.08417:69 194.34892:103 194.44661:103 194.92304:103 194.98719:172 195.00388:103 195.02943:101 195.05034:7349 195.08992:102	41.00286:225 44.99772:91 57.03410:431 67.01871:394 75.00673:675 87.00783:2770 93.03458:287 111.00823:2619 118.99415:43 129.01801:76 137.00291:38	209	718	100	94	304	562	584	982	1343	408	381	309	505
8.034	193.033	GALACTURONATE	[M-H]-	35.32	193.03346:5811 193.05986:1513 193.16141:78 193.25023:78 193.32150:78 193.40255:117 193.44454:78 193.67665:117 193.93928:117 194.03731:773 194.06191:117 194.45032:327 194.47359:117 194.70845:78 194.77802:78 194.83683:78 194.98713:194 195.00681:355 195.01631:146 195.05044:43462 195.13295:78	44.99744:981 57.03358:395 59.01351:1309 68.99684:276 71.01277:660 72.99235:351 75.00791:2063 80.96400:296 83.04945:192 85.02878:2116 87.00776:2491 89.02357:149 93.03373:784 99.00761:414 101.02250:174 105.01824:370 111.00777:1436 113.03268:167 114.01789:157 116.99589:160 127.03939:340 131.08198:149 143.03445:64 154.99555:102 171.02916:129	4858	2655	3668	3155	3815	4341	3501	3510	4457	2255	4875	4356	3723
2.694	193.035	Glucuronic acid	[M-H]-	38.15	193.03535:5647 193.06407:122 193.08681:205 193.99414:123 194.03808:691 194.98915:469 195.00549:266 195.02894:1164 195.04904:205 195.06456:164	41.00274:81 44.99781:546 59.01343:1241 71.01263:61 85.02849:135 89.02350:168 99.00726:29 104.99403:26 111.00734:88 116.99525:41 129.01846:246	5772	5290	4619	4986	4769	4873	2812	2607	3904	2046	5186	4827	2811
2.449	193.035	Glucuronic acid	[M-H]-	113.7	193.03494:14511 193.08618:115 194.00462:77 194.03791:988 194.98696:765 195.00643:353 195.03891:449 195.06669:115 195.07555:77	44.99804:2981 55.01891:819 59.01281:207 71.01329:158 129.01831:324 133.02917:31 151.03938:9	14301	16412	10552	11912	15239	11184	6791	6682	13826	5636	15378	20656	11172
1.515	193.051	trans-Ferulic acid	[M-H]-	26.17	193.04935:6255 193.08615:219 194.00307:132 194.05380:475 194.08282:132 194.99023:437 195.00809:176 195.03194:1211 195.05015:132 195.06527:1234	44.99818:289 57.03381:131 61.98794:148 80.99550:7 81.03400:151 83.05934:1982 92.99536:242 95.04870:206 97.06473:178 105.03327:22 108.02144:672 116.99504:42 122.03603:1619 123.04400:2833 125.09705:455 134.03709:333 137.02448:1005 139.11221:1277 146.03529:142 151.03943:1908 160.84100:59 165.05434:17 175.03966:107 178.02676:78 183.10204:572	1714	2299	1711	2073	1610	1349	1431	3098	1868	2384	1736	1724	1853
1.299	193.067	9-Phenanthrol	[M-H]-	1391.56	193.06598:288384 193.13682:76 193.23443:76 193.31211:76 193.46550:152 193.55864:76 193.59186:76 193.65341:114 193.69153:76 193.74413:114 193.76518:151 193.79904:76 193.81620:205 193.82233:114 193.83717:76 193.86259:114 193.89053:76 193.90626:76 193.95898:76 193.96464:114 193.98110:151 194.00252:151 194.03031:75 194.06914:33929 194.11164:113 194.21669:76 194.39630:114 194.42330:114 194.45554:114 1…	75.00432:86 92.99496:377 134.86301:251 165.07069:9343 193.06573:67388	182982	159252	174867	158758	161300	151619	112943	130648	158424	149808	171392	155414	126518
7.357	193.071	D-Pinitol	[M-H]-	138.98	193.07086:20116 194.07419:2251 194.99434:825 195.03019:462 195.05036:552 195.07715:370	43.01830:896 55.01822:389 57.03386:503 59.01355:3092 60.01627:114 71.01323:719 72.99188:286 73.02854:260 75.00778:514 80.96424:366 83.04980:214 85.02877:1770 87.00779:415 93.03382:554 96.95897:295 97.02898:297 99.00791:486 101.02331:375 108.02002:137 111.00775:222 113.02319:179 115.03942:200 119.04830:224 127.03942:191 131.03356:226 135.04351:102 141.01757:80 159.02888:447	10752	13025	9979	11800	12622	10768	17222	17719	13950	20847	15564	15465	18367
7.636	193.112	4-Hexylresorcinol	[M-H]-	220.86	193.11971:12327 193.13996:892 193.15450:3176 193.16532:893 193.17954:1191 193.19951:1489 193.21827:1945 193.23237:1557 193.24882:1488 193.26666:1739 193.28200:4106 193.29915:2622 193.32735:3579 193.34489:2909 193.36371:1487 193.38114:5002 193.39778:5115 193.42006:1488 193.44136:2907 193.47232:1674 193.49341:1488 193.50515:8806 193.53798:1916 193.56181:2284 193.57659:1488 193.59276:1488 193.60616:…	31.99049:1022 41.00328:29694 42.00620:468 43.01906:67697 44.02170:1141 44.86351:1035 44.99820:148143 45.18757:443 45.37584:423 45.44906:415 46.00072:1695 47.00178:499 53.03938:2880 55.01868:9999 57.03425:13457 58.00553:3151 59.01378:94287 60.01609:1429 60.99284:1732 65.03908:2949 67.01872:17823 68.02171:1108 69.03426:17346 70.03680:695 71.01366:27445 72.01654:848 73.02891:18667 74.03187:569 79.01…	884	1061	1397	1070	1283	744	1116	866	1176	2265	1039	1425	3715
7.641	193.134	4-Hexylresorcinol	[M-H]-	168.84	193.12254:4233 193.14017:1191 193.15091:596 193.16457:894 193.17653:894 193.18604:894 193.20028:1489 193.21358:1191 193.22359:894 193.24287:1564 193.27132:1191 193.29784:1489 193.34924:1604 193.37918:2595 193.40164:1489 193.42222:1489 193.44517:1489 193.46297:1191 193.48747:1191 193.51242:1489 193.52681:1939 193.54705:1690 193.57226:1489 193.58597:1661 193.60354:1191 193.63248:1563 193.65250:1191…	41.00336:20079 43.01919:47174 44.02198:811 44.99819:100823 46.00152:900 53.03953:2353 55.01882:6603 57.03441:9707 58.00584:2467 59.01392:67120 60.01692:910 60.99301:1068 65.03904:1746 67.01866:12228 68.02163:494 69.03426:11913 70.03744:512 71.01360:20304 72.01702:653 73.02892:13331 81.03436:24768 82.03744:938 83.04939:15867 84.02104:1952 84.77083:4018 85.03081:357333 85.20668:466 85.51198:1489 85…	601	910	1132	1210	521	837	822	1686	749	1109	1001	790	1226
5.353	194.103	w/o MS2: 2-Hydroxyhippuric acid	[M-H]-	942.25	194.10268:22794 194.86726:72 194.98872:254 195.00606:293 195.03022:107 195.04767:108 195.06470:143 195.10617:1803 196.10491:464	44.99806:9463 65.00232:19 68.99515:43 85.02879:177 104.99606:18 111.00635:35 116.99465:30 164.99471:13	39194	25607	46469	44358	35378	21108	65143	29454	16496	80356	33039	19257	40922
2.706	195.029	w/o MS2: Haematommic acid	[M-H]-	20.63	195.02861:2881 196.03132:641 196.98298:320 197.00346:801 197.04359:480	39.00575:78 44.99806:449 59.01333:1573 71.01348:268 79.95670:40 83.01450:251 85.02785:127 87.00719:73 99.00773:330 104.99566:40 108.02029:231 116.99510:60 129.01932:202 135.04510:148 147.03024:429	511	1186	455	935	591	443	359	350	971	753	1118	2418	609
1.435	195.029	w/o MS2: Haematommic acid	[M-H]-	10.25	195.02877:1494 195.06530:348 195.10610:76 195.14101:114 195.80944:621 196.00427:114 196.02710:363 196.06775:114 196.98530:236 197.00345:261 197.02105:152 197.03976:76 197.08801:114 197.11724:206	44.99822:116 65.00149:141 68.99532:114 77.01966:126 82.07013:223 92.99482:307 104.02591:459 108.02033:858 109.09246:2302 116.99463:19 120.01957:389 134.03590:755 145.02794:71 149.02313:223 153.08157:567 158.06313:76 162.83636:275 176.01140:202	677	948	709	685	741	570	888	951	1039	785	922	926	776
7.591	195.034	w/o MS2: Haematommic acid	[M-H]-	34.99	195.03226:3864 195.05078:727 195.07887:184 195.99136:699 196.03952:368 196.07268:184 197.00383:460 197.02727:368	41.00328:884 44.99776:2258 55.01854:241 57.03427:1501 59.01365:4203 63.00378:380 67.01863:1558 71.01325:292 72.99275:3089 74.02437:864 75.00834:8959 76.01193:327 78.95785:168 81.03377:1017 83.01344:191 86.03207:695 87.00819:8870 88.01142:347 89.02389:140 93.03374:4084 96.95928:292 99.00821:1353 101.02378:411 103.00014:40 111.00859:11713 112.01079:527 113.02292:253 115.03773:452 117.01841:1391 127…	2483	3328	2418	3109	2864	3356	2252	2481	5039	3239	2256	4542	3857
7.795	195.05	D-gluconic acid	[M-H]-	11.6	195.04964:1588 195.11048:70 195.31357:70 195.98836:70 196.00736:140 196.02732:398 196.05371:199 196.98421:140 197.00499:435 197.02585:200 197.04165:140	44.99750:827 57.01407:528 59.01319:606 66.99810:270 70.99231:473 75.00620:469 78.99933:131 81.03373:383 83.04918:282 85.02871:2668 87.00815:925 88.04054:29 93.03332:1069 95.01150:221 100.93338:626 104.99471:187 109.02729:369 111.00654:360 116.99469:157 127.03864:409 136.00247:48 142.99268:33 152.06268:308 171.02798:177	406	378	692	712	713	699	706	1220	838	713	1272	934	886
8.166	195.05	D-gluconic acid	[M-H]-	1281.5	195.05108:417648 195.19563:210 195.32024:210 195.33034:314 195.38110:210 195.40662:210 195.44078:209 195.45067:419 195.55879:210 195.61281:314 195.63442:210 195.66912:419 195.69785:314 195.75090:314 195.77194:210 195.82548:314 195.84623:209 195.86242:419 195.86910:209 195.89720:524 195.92812:314 195.94687:314 195.97209:314 196.00094:209 196.02803:413 196.05413:21960 196.10700:524 196.15532:210 19…	47.01359:490 59.01368:5466 60.01663:179 71.01342:4097 72.99277:329 75.00842:12310 76.01129:240 77.01240:121 82.06509:46 88.33824:60 89.02362:278 99.00890:1049 101.02402:341 129.01839:2178	40995	39048	90325	53981	152596	35233	161489	261621	105945	180071	115591	67921	224042
8.61	195.051	D-gluconic acid	[M-H]-	160	195.05073:27648 195.09434:75 195.44247:51 195.64377:51 195.77683:77 195.88645:51 195.99555:51 196.02112:51 196.05404:1522 196.89119:51 196.98324:227 197.00372:185 197.02289:76 197.05480:549	44.99787:105 59.01356:400 71.01293:214 75.00799:1463 81.03392:94 85.02916:681 93.03415:167 99.00778:219 105.01961:221 111.00828:359 127.04010:62	15438	14848	29983	22801	56457	12350	36455	40083	18962	46974	40649	24610	45258
8.232	195.051	D-gluconic acid	[M-H]-	764.23	195.05049:252746 195.45082:251 195.62940:168 195.65352:168 195.82510:251 195.95894:251 195.98949:335 196.05372:12882 196.08242:166 196.16077:335 196.68424:168 196.97093:168 197.05621:5027	41.00284:74 47.01317:463 57.03421:368 59.01313:2844 71.01299:3098 72.99265:792 75.00803:16332 76.01094:314 78.95805:665 83.04850:86 85.02897:1902 86.03170:211 87.00762:1354 88.03787:103 93.03354:373 99.00796:1374 101.02271:153 105.01787:306 111.00741:151 117.01865:144 129.01804:919 135.02827:872 159.02963:151 171.02722:43	43778	40772	104509	59828	163468	36881	178860	249306	90330	188399	122244	69575	189100
8.839	195.051	D-gluconic acid	[M-H]-	183.1	195.05093:46511 195.08604:64 195.36567:46 195.56278:69 195.64943:46 195.84887:46 195.95502:46 196.02568:91 196.05414:2840 196.09069:46 196.23625:46 196.28446:46 196.30807:46 196.65454:46 196.98161:115 197.00661:115 197.01747:92 197.05518:760 197.07729:69	44.99794:436 59.01344:938 67.01871:144 71.01285:373 75.00843:2354 83.01350:116 85.02916:1536 87.00742:1487 93.03368:590 99.00811:261 102.93292:80 111.00830:732 117.01923:114 127.03900:93 137.02274:110	9572	7446	20574	13410	34787	6861	18236	19971	11598	16374	18475	11806	20495
5.191	195.051	D-Ribose [M+FA-H]-	[M+FA-H]-	16.24	195.05035:3820 196.05417:353 196.98407:220 197.00519:230 197.02063:207 197.04373:260	41.00318:140 44.99780:531 59.01264:281 70.99211:188 78.99540:89 85.02843:201 93.03367:290 109.03011:134 116.99538:159 127.04141:96 135.04474:102	1812	605	1993	2095	1417	824	2103	1239	613	1915	1487	623	894
7.626	195.064	D-gluconic acid	[M-H]-	28.02	195.05291:3563 195.06845:1769 195.09041:785 195.10317:717 195.11796:1937 195.13203:1209 195.14455:463 195.15732:1264 195.17252:1184 195.18991:1006 195.20434:680 195.22418:893 195.25053:2531 195.26414:703 195.27794:2164 195.29596:1949 195.30896:1113 195.31880:980 195.32461:242 195.33264:1140 195.34703:1368 195.35840:609 195.37157:724 195.38923:745 195.41305:912 195.43427:1845 195.45707:615 195.474…	41.00331:23394 43.01896:55526 44.02199:1050 44.99808:118330 46.00167:1550 47.00217:828 53.03901:2717 55.01857:7307 57.03437:11333 58.00539:2841 59.01368:80611 60.01682:1209 60.99235:1653 65.03903:1973 67.01837:15035 68.02213:808 69.03413:13750 70.03783:617 71.01343:26647 72.01643:842 73.02883:15900 81.03407:29029 82.03739:1200 83.04922:18380 84.02080:2369 84.76983:2753 85.02996:333848 85.53169:16…	1575	1062	1723	3191	2052	1178	1579	1820	1344	2021	1691	1404	2270
1.551	195.065	3',5'-Dimethoxy-4'-hydroxyacetophenone	[M-H]-	10.62	195.06603:4275 195.81016:538 196.00799:307 196.06643:348 196.98709:177 197.00372:275 197.02124:133 197.04481:301 197.08182:403 197.11523:222	57.03442:93 61.98770:258 68.99533:15 92.99575:151 97.06537:443 108.02046:338 109.02813:229 111.04567:45 116.99489:10 125.09582:732 135.04373:10 137.02376:1177 164.99606:253 177.01970:489 187.09889:119	1026	1717	1145	1294	1097	1182	994	822	960	826	953	1237	1067
1.321	196.007	w/o MS2: L-DOPA	[M-H]-	52.46	196.00742:3318 196.05849:124 196.07555:219 196.15127:125 196.40434:83 196.81279:125 196.83840:125 196.98604:207 197.00875:2576 197.05272:124 197.07804:83 197.11799:166 197.80720:1833 198.00397:307 198.01597:621 198.03224:124 198.08763:251	68.99546:66 92.99378:663 104.99552:75 116.04994:618 135.00706:120 160.84119:516 165.07083:10330 178.99809:280 193.06593:62196 194.06886:8566 194.85229:80 195.07140:921 195.88116:105 196.11694:64	300	272	303	481	129	190	241	877	1218	744	901	910	649
8.167	196.054	w/o MS2: 3,4-Dihydroxy-L-phenylalanine	[M-H]-	276.91	196.05324:10906 196.09313:80 196.10914:108 196.12151:54 196.19246:54 196.29280:54 196.41328:135 196.44970:108 196.47780:54 196.52135:81 196.53588:54 196.59889:54 196.61563:54 196.67471:54 196.68751:81 196.76100:108 196.78601:54 196.81083:81 196.88492:108 196.98457:135 197.00476:376 197.02005:107 197.05497:2575 197.08085:107 197.08824:54 197.13586:54 197.17770:54 197.21658:108 197.32012:81 197.340…	56.99793:49 68.99773:292 71.01323:5148 78.95859:7377 80.96446:6997 89.02350:27 95.01336:780 129.01881:189 150.96947:778 168.97878:331	2865	2573	5680	3572	8079	2800	8481	13808	5787	9793	6601	4333	11652
8.173	196.054	w/o MS2: 3,4-Dihydroxy-L-phenylalanine	[M-H]-	161.42	196.05421:5598 196.11016:116 196.18740:116 196.56901:154 196.89824:154 196.92056:116 196.97516:193 197.00342:193 197.01357:115 197.05444:1187 197.08392:115 198.03950:116 198.05713:77 198.08875:77	56.99796:138 59.01341:1218 71.01317:1854 72.99271:359 75.00846:8242 79.95599:154 89.02416:451 99.00839:14 117.01818:102 135.02905:3367 150.97040:336	2865	2573	5680	3572	8079	2800	8481	13808	5787	9793	6601	4333	11652
2.789	196.06	3,4-Dihydroxy-L-phenylalanine	[M-H]-	55.56	196.06187:2466 197.06037:353	44.99787:445 66.03467:167 79.95648:250 85.02814:118 92.99566:125 96.95949:165 99.00488:89 108.04388:102 116.99583:108 121.02904:99 125.02334:124 134.03691:120 135.04406:137 161.02219:73 177.05551:73	523	353	338	379	267	41	380	452	454	579	678	63	832
7.912	196.108	w/o MS2: Dibenzylamine	[M-H]-	109.81	196.10868:5467 196.13620:318 196.70832:318 196.83168:477 196.97499:6081 197.02382:477 197.05361:1792 197.11106:636 197.17937:318 197.20106:318 197.97493:318 197.98579:318	41.00297:2435 41.99781:206 43.01870:4940 44.99796:9568 47.00260:178 55.01858:919 57.03427:1894 59.01344:6757 60.01621:200 60.99253:186 67.01822:2011 69.03383:1142 71.01322:2662 73.02872:1864 75.00809:1302 79.95658:287 81.03377:2138 82.03678:190 83.04940:1719 84.02073:298 84.77002:443 85.02915:47442 85.20163:175 85.49219:153 85.63129:146 85.73305:143 85.82516:118 85.90893:137 86.03175:1463 86.2048…	161	1024	738	891	821	358	2347	1510	525	1834	1114	224	1131
7.301	197.021	w/o MS2: 2-Methyl-4,6-dinitrophenol	[M-H]-	17.25	197.02117:8538 197.04316:262 198.98759:350 199.00519:680 199.01866:350	41.00258:557 44.99753:1048 57.03383:648 59.01352:3056 71.01385:1196 73.02917:286 75.00785:532 78.95832:460 79.95607:459 83.04986:310 85.02881:1460 87.00825:398 89.02397:214 93.03400:642 96.95942:450 99.00820:284 101.06023:189 109.02746:178 111.04415:353 115.03930:180 119.04906:248 127.03865:251 131.03379:213 137.02532:105 147.06461:293 159.03120:630 173.04363:131	1435	469	999	2265	926	778	1394	607	462	1667	840	912	735
2.428	197.045	w/o MS2: Syringic acid	[M-H]-	8.34	197.04454:2906 198.04653:172 198.08654:86 198.98296:129 199.00203:453 199.01944:222 199.05948:129 199.09550:320	44.99809:3936 55.01833:821 59.01272:114 71.01325:164 75.00767:207 85.02846:130 92.99519:135 96.95876:24 104.99463:19 129.02003:372	496	972	360	469	504	523	240	900	683	722	728	701	724
1.591	197.045	Syringic acid	[M-H]-	44.57	197.04477:6849 197.08249:992 197.15255:200 197.80714:358 198.00542:551 198.04795:1111 198.08478:267 199.00207:334 199.02381:1005 199.06028:267 199.09719:539	41.00259:220 61.98780:524 68.99491:154 77.03893:256 79.95675:97 81.03336:419 83.01222:52 89.03854:1248 95.04928:52 96.95887:144 97.06579:166 105.03385:1296 121.02834:146 125.09638:305 133.02881:1257 137.02344:3139 138.02682:284 149.02328:363 151.04042:997 154.01245:34 163.03745:69 165.02058:653	3697	3459	3464	3735	3639	3413	3108	1734	2288	3357	2816	3492	3431
6.104	197.045	Vanillylmandelic acid; LC-tDDA; CE30	[M-H]-	18.94	197.04497:1257 198.08557:257 199.01963:257	43.01845:326 59.01343:181 71.01264:217 81.03343:169 85.02904:669 93.03434:333 96.95872:512 109.02865:228 122.03721:154 127.03976:151 134.03530:150 161.02218:119 173.04420:128	691	407	418	657	294	559	246	890	941	510	684	854	939
8.226	197.055	w/o MS2: Mimosine	[M-H]-	29.24	197.05621:5027 197.35744:168 197.58736:168 197.64067:168 198.03871:168 198.05678:419 198.11876:168 198.99642:251 199.02418:168 199.13176:251	41.00284:74 47.01317:463 57.03421:368 59.01313:2844 71.01299:3098 72.99265:792 75.00803:16332 76.01094:314 78.95805:665 83.04850:86 85.02897:1902 86.03170:211 87.00762:1354 88.03787:103 93.03354:373 99.00796:1374 101.02271:153 105.01787:306 111.00741:151 117.01865:144 129.01804:919 135.02827:872 159.02963:151 171.02722:43	912	710	1573	1041	2142	731	2356	2950	1351	2904	1809	1102	2993
7.343	197.055	w/o MS2: Mimosine	[M-H]-	20.26	197.05644:2024 198.00536:133 198.04088:458 198.05654:334 198.07501:334 198.99008:350 199.01833:334 199.06103:354	41.00318:1111 44.99798:1958 59.01350:9255 60.01672:116 71.01365:567 75.00818:2574 83.04930:212 87.00884:1138 88.03900:423 93.03365:1242 95.01285:208 97.02879:719 99.00775:858 109.02811:209 113.02352:341 115.03888:371 120.99543:90 127.03897:442 131.03436:383 141.01564:173 147.06528:294 159.02913:333 171.02815:135 175.05920:200	394	0	708	300	131	260	1156	143	19	357	249	56	269
6.624	197.065	Ribitol [M+FA-H]-	[M+FA-H]-	21.13	197.06604:3424 198.06973:243 198.98435:58 199.00063:350 199.02090:171 199.06540:116 199.09610:116	44.99775:1372 59.01290:250 71.01269:140 101.02278:98 111.04395:23 119.03325:122	1892	1834	1822	2285	1876	1354	1751	1019	1152	800	1621	1241	948
6.243	198.052	Willardiine	[M-H]-	27.14	198.05138:3878 199.01819:442 199.05585:442 200.05599:295	44.99795:1050 57.03398:199 71.01310:207 83.01238:91 85.02910:6559 89.03980:59 93.03387:3045 101.02396:124 109.02833:852 111.04416:637 127.03912:874 134.03593:352 171.02814:297	1273	1486	1904	1941	2069	794	1680	44	1126	252	900	914	568
5.319	198.077	w/o MS2: Metribuzin-desamino	[M-H]-	25.5	198.07587:1799 198.98090:68 198.99953:198 199.01496:135 199.07894:261 199.09483:68 200.01339:68 200.06202:101	41.99814:50 44.99802:14632 78.98460:97 85.02804:85 92.99451:77 99.00580:25 104.99558:47 111.00793:34 116.99571:29 133.02858:41	873	1323	599	617	369	42	192	226	612	48	354	21	263
1.811	199.082	Methyl 1-naphthaleneacetate	[M-H]-	23.71	199.08241:2997 200.08419:153 200.95724:76 200.99760:283 201.03815:213 201.07638:349 201.11278:414	63.02323:22 79.05433:572 89.03854:971 93.03310:553 106.04033:499 107.04960:955 109.02750:82 135.04417:21524 136.04710:1905 151.00256:114	659	375	979	670	1253	460	1730	771	343	743	584	418	1786
1.439	199.088	Harmalol	[M-H]-	22.59	199.08814:2357 199.13358:1670 199.80384:415 200.09082:726 200.13765:256 200.99679:341 201.01509:160 201.05720:200 201.07766:120 201.09144:80 201.11211:160 201.15093:200	44.99824:105 68.99556:114 78.99893:41 82.07066:397 104.02864:95 108.02106:667 109.09215:1956 116.99477:22 121.02852:369 137.02324:75 149.02272:57 153.08177:408	1422	1407	1321	1484	1361	1357	1246	1335	1325	1684	1423	1355	1706
8.128	201.003	w/o MS2: 5-Chloroorsellinic acid	[M-H]-	23.82	201.00365:4382 201.03840:111 201.07662:140 201.13377:140 202.00758:479 202.03560:697 202.99681:443 203.01247:449 203.03431:56 203.04801:84	71.01348:4362 78.95873:3171 80.96496:7460 95.01304:351 122.97388:155 135.02914:71 150.97037:1036	1167	1322	2105	1666	1565	984	2256	4345	1954	3445	1717	1903	3648
1.496	201.113	Sebacic acid	[M-H]-	407.16	201.11304:225195 201.23808:96 201.50177:144 201.63973:96 201.66267:96 201.74511:192 201.80327:240 201.83223:96 201.85318:96 201.86159:96 201.92601:96 201.98489:96 202.02719:144 202.05350:144 202.07417:236 202.09082:140 202.11599:20724 202.16049:191 202.18640:144 202.31137:96 202.39428:96 202.51417:96 202.65710:144 202.79308:96 202.81808:96 202.84835:144 202.88608:96 202.91309:96 202.96635:144 202…	41.00328:105 44.99747:27 57.03399:389 79.95627:23 83.05920:1893 92.99558:46 97.01016:84 104.99572:33 108.02084:629 109.02830:170 111.08132:348 116.05016:195 122.03626:763 123.04480:932 128.05084:583 133.02853:9 135.04343:28 137.09645:205 139.11237:3483 141.11867:34 145.02893:100 151.03941:823 177.05444:98 183.10265:1946	21927	10614	27817	23852	17263	13992	61941	30370	17291	84997	21318	14231	22318
1.733	201.113	SEBACIC ACID	[M-H]-	38.42	201.11384:6456 202.11693:860 202.99382:289 203.01193:239 203.03511:660 203.06997:158 203.09027:119 203.12516:158	44.99779:1173 59.01413:10 67.01879:52 77.03931:14 81.03323:35 93.03336:561 99.00522:16 105.03303:154 111.00764:57 116.99410:47 133.02858:72	2565	1481	2365	2020	1937	1929	4036	2241	1930	3170	2176	2317	1790
6.885	201.124	SEBACIC ACID	[M-H]-	27.4	201.12349:1668 202.00050:88 202.03828:175 202.07194:1080 202.12683:248 202.99684:504 203.01417:419 203.03065:88 203.05504:329 203.07307:252 203.09098:219	41.00272:247 44.99821:59402 45.20082:95 45.36616:162 46.00127:570 47.00129:375 67.01691:262 73.02810:72 78.03351:473 81.03374:104 83.04926:200 99.00832:171 109.02900:155 111.04355:111 113.02425:97 128.03615:210	366	356	1428	1218	685	303	2738	346	225	1607	587	311	394
6.965	202.071	w/o MS2: 5-acetyl-2,6-dimethyl-2,3-dihydro-1H-pyridin-4-one	[M-H]-	116.95	202.07149:3890 202.12601:171 202.99767:1922 203.01679:299 203.03220:170 203.05639:358 203.07051:489 203.09095:510 203.45761:128 204.00063:171 204.03456:85 204.05559:84 204.08765:16922	34.96928:111 41.00314:1686 44.99792:6135 55.01844:3171 59.01341:8637 60.01597:237 68.99654:108 71.01310:4787 72.99235:158 73.02844:184 75.00486:546 81.03395:202 85.02927:10869 87.00744:71 89.02348:305 99.00770:695 100.07564:858 103.00022:148 109.02855:354 111.04345:343 116.07085:643 128.03438:2157 138.05537:150 158.08296:229 175.05875:301	2113	2315	2538	2512	1734	2339	2339	1245	891	474	1310	1089	552
6.828	202.072	w/o MS2: 5-acetyl-2,6-dimethyl-2,3-dihydro-1H-pyridin-4-one	[M-H]-	151.28	202.07073:2597 202.99656:1018 203.01597:374 203.05594:427 203.07286:217 203.09138:482 204.00273:109 204.05690:109 204.09301:109	41.00308:1666 43.01861:984 57.03433:706 59.01331:1574 67.01844:1018 71.01296:3180 73.02798:422 81.03336:242 83.05004:840 85.02848:828 93.03390:2903 95.01258:248 99.00777:1043 100.01361:93 111.00677:250 111.04385:253 114.05510:328 117.05447:105 129.01842:255 137.02318:30	4510	4804	3798	3923	2674	3785	2225	1269	2882	1011	1310	2731	1384
1.457	203.034	w/o MS2: PYROGALLIN	[M-H]-	12.34	203.03266:1545 203.05301:138 203.07078:366 204.00931:92 204.03640:138 204.07227:138 204.99062:456 205.01153:790 205.05100:1253 205.08703:184	44.99798:505 59.01454:30 68.99635:39 82.07044:288 92.99554:296 95.04877:43 105.03384:185 109.09262:2086 122.03592:203 124.04769:36 134.03673:1123 137.02438:68 149.02383:63 151.03934:361 153.08183:388 158.06013:49 164.83620:102 175.03935:28 187.04051:18	441	759	497	558	416	431	638	680	609	471	491	601	673
1.351	203.065	w/o MS2: (3Z,5E)-4-hydroxy-6-(4-hydroxyphenyl)hexa-3,5-dien-2-one	[M-H]-	37.73	203.06409:6269 204.00730:65 204.06633:1440 204.99198:205 205.01285:943 205.02582:335 205.05372:479 205.08635:538 205.12135:97	57.97499:184 68.99577:66 79.95548:87 108.02021:94 109.02804:40 119.04866:128 130.98999:51 149.02116:122 153.01579:5 162.02496:1747 165.07072:11 172.05244:179 188.02661:34	2606	4326	2359	4560	2218	2168	2163	4693	3587	254	4433	423	660
1.957	203.071	(3Z,5E)-4-hydroxy-6-(4-hydroxyphenyl)hexa-3,5-dien-2-one	[M-H]-	28	203.07138:3040 203.09191:819 204.06956:546 205.04904:2207	44.99744:265 65.00266:89 69.03311:96 77.03802:112 79.95567:187 87.00657:184 92.99456:240 108.04331:201 123.04457:163 135.04402:598 149.02308:96 159.04356:77 161.05242:64 178.99156:115 203.07115:137	202	636	43	114	395	286	103	1641	256	55	1506	386	861
6.45	203.082	L-Tryptophan	[M-H]-	47.93	203.08227:12257 203.12174:145 204.08454:1539 204.10461:195 204.99150:98 205.00813:146 205.03372:195 205.08828:244	43.01855:174 59.01382:135 74.02424:121 85.02901:242 87.00801:213 103.05396:143 116.05021:265 142.06528:138	764	3062	1685	1509	646	1028	899	2534	712	1668	1720	1106	1236
6.603	203.091	L-Tryptophan	[M-H]-	121.29	203.08261:21691 204.08615:3203 205.08672:593	44.99763:310 74.02472:142 79.95659:112 85.02760:121 93.03346:197 116.04947:357 142.06476:164 203.08110:128	17829	14912	8576	8244	9637	13721	6915	7539	12503	12064	8089	7986	9280
7.252	203.093	L-Tryptophan	[M-H]-	35.33	203.09253:4631 204.00047:258 204.02620:172 204.05046:430 204.08792:1033 204.09920:258 205.00910:258 205.03466:1806 205.07548:258 205.09130:258	41.00287:305 55.01831:1363 57.03433:474 59.01376:5393 60.01660:182 71.01343:2623 73.02955:496 74.02350:780 78.95831:299 80.96392:2052 83.01389:328 83.04991:97 85.02892:2193 87.00791:663 89.02354:817 93.03372:832 99.00926:337 101.02358:1150 103.03939:50 116.03504:637 119.01661:385 136.04053:64 144.03018:318 156.99571:187 161.07961:112 171.02820:50	1976	772	1013	1274	1033	1513	699	577	1159	757	858	1226	952
2.865	203.093	w/o MS2: Tryptophan	[M-H]-	12.97	203.09270:3764 204.08121:1408 204.99216:281 205.00926:211 205.08509:281	41.99715:180 44.99732:165 68.99486:124 79.95600:188 92.99519:162 96.95871:143 99.92628:77 111.04488:126 120.99055:140 125.02346:105 135.04416:148 152.99684:64	278	276	209	336	261	206	263	331	324	311	292	293	318
6.187	204.03	XANTHURENIC ACID	[M-H]-	130.14	204.02929:13842 204.06719:154 204.08712:154 205.01012:308 205.03280:1759 206.03590:435	71.01301:378 81.03322:112 87.00847:23 91.01826:62 99.00769:35 116.05051:768 117.05328:86 135.04472:72 160.03986:1409 171.02904:35	2242	2259	1030	1789	1161	3518	357	1037	3912	706	1426	3480	1479
7.355	204.051	w/o MS2: LIPOAMIDE	[M-H]-	64.14	204.05083:2610 204.07054:456 204.08689:493 204.99607:255 205.01036:422 205.03458:13381 205.06894:338 206.03800:1358 206.06625:577	44.99795:2169 47.01375:341 57.03475:849 59.01366:7797 60.01665:330 75.00820:6229 78.95747:322 80.96413:3261 83.04938:303 95.01206:122 97.02917:190 99.04497:85 100.03905:850 115.03914:404 130.08582:48 147.06567:277 179.05562:466	1728	463	2119	1589	1365	1099	1835	1383	760	1397	1549	713	1298
2.077	204.066	w/o MS2: Cinnamoylglycine; LC-tDDA; CE40	[M-H]-	53.09	204.06628:1813 204.99079:198 205.00914:400 205.02827:160 205.04842:76 205.07036:149 206.01377:50 206.02766:254 206.06818:76 206.15353:166	44.99838:384 70.99199:124 77.03915:89 83.01084:89 89.03924:145 93.03354:204 105.03418:184 108.98929:161 116.99284:139 121.02894:163 135.04466:260 152.00957:137	89	215	309	174	71	88	132	700	411	1218	557	44	813
3.777	204.066	Indolelactic acid	[M-H]-	356.34	204.06610:51875 204.99207:296 205.01056:593 205.06948:6128 206.07184:593	72.99229:373 116.04979:989 130.06523:1442 142.06544:1205 158.06041:1642	1159	1131	1681	1783	564	539	3502	19570	8977	37758	12109	13525	15087
6.995	204.068	w/o MS2: INDOLELACTIC ACID	[M-H]-	77.95	204.06574:6317 204.08831:1179 204.98358:591 205.06992:1476 206.06478:591	44.99809:1530 59.01346:2969 71.01351:1925 85.02878:752 95.01294:66 102.05436:756 111.04171:34 128.04941:548	118	40	121	188	54	9	87	28	480	2808	562	2028	1392
7.755	205.036	w/o MS2: ALPHA-LIPOIC ACID	[M-H]-	62.66	205.03574:16843 206.03791:448 207.03295:447 207.04988:2219	85.02936:49039 85.43357:110 85.53968:433 95.01290:55 111.00965:821 129.01813:85 130.02245:71 191.05627:24118 191.31920:90 191.44514:57 191.85097:116	819	1357	1029	1246	1031	784	2731	2772	2489	1760	1084	1305	1593
7.546	205.036	alpha-Lipoic acid	[M-H]-	36.62	205.03636:4479 205.07048:242 206.04056:440 206.41777:162 206.99233:324 207.00214:243 207.01157:241 207.05092:10955	41.00313:823 43.01865:2787 44.99817:2734 55.01863:367 57.03427:607 59.01369:4020 63.00492:233 67.01812:643 71.01347:1582 73.01863:3334 75.00838:8644 76.01163:273 77.01391:110 82.02974:646 87.00870:2300 93.03411:6431 96.04558:852 99.00835:1433 101.02421:501 103.03999:227 109.02937:2498 111.00881:4536 115.04059:156 117.01962:1090 127.03974:1541 140.03500:353 145.05054:52 156.03052:1163 161.04224:72…	1962	2884	1707	2280	3006	1859	6079	5999	5207	3141	2426	2866	3614
1.434	205.049	w/o MS2: Eugenitol	[M-H]-	9.99	205.04978:3167 205.08582:946 205.12322:68 206.05230:402 206.08681:102 206.95164:68 206.98904:445 207.00344:3324 207.02755:239 207.06475:490 207.10132:473	44.99814:203 68.99663:119 79.95584:85 92.02587:1097 108.02063:655 117.01660:210 121.02870:714 134.03616:1608 135.04446:6509 144.98927:10 145.02966:90 146.03368:127 149.06065:201 160.84036:212 162.83817:257 178.02249:45	695	1223	539	604	654	668	787	886	705	740	624	898	867
1.395	205.086	w/o MS2: 4-hydroxy-3-(3-methylbut-2-enyl)benzoic acid	[M-H]-	8.63	205.08634:1036 205.10968:71 206.01731:107 206.05447:178 206.08848:280 206.98854:361 207.00742:360 207.02744:480 207.04955:178 207.06568:619 207.10051:663	39.00437:24 44.99846:418 68.99484:99 79.05412:226 92.02589:496 95.01214:76 108.02106:8 117.03314:290 121.02830:572 130.03966:58 134.03598:1321 135.04468:6102 136.04787:505 144.04497:248 149.02219:164 162.83701:41 176.04442:80	706	869	437	628	426	779	483	374	866	414	857	585	480
7.232	206.055	w/o MS2: 2-Acrylamido-2-methyl-1-propanesulfonic acid	[M-H]-	33.85	206.05455:3388 206.10324:167 206.98606:279 207.00608:167 207.04979:944 208.01517:111	41.99834:429 44.99770:545 55.01841:906 57.03409:642 59.01352:3588 60.01688:106 67.01748:195 69.03410:207 71.01330:2037 73.02888:640 74.02348:687 80.96382:242 83.01302:315 85.02884:1766 87.00787:303 89.02366:680 93.03372:512 94.99454:164 99.00773:537 101.02324:597 111.00679:239 113.02345:155 116.03528:153 119.01586:306 127.03945:292 137.02456:96 144.02867:96 156.99449:80 171.02911:118	299	161	338	391	231	151	299	183	220	562	188	152	204
6.672	206.082	N-ACETYLPHENYLALANINE	[M-H]-	130.72	206.08177:11324 206.98763:236 207.00584:177 207.03027:118 207.04816:294 207.08427:1674 208.06703:236 208.08590:390	44.99798:338 58.02902:279 71.01329:197 75.00665:140 79.95642:157 85.02877:520 91.05483:168 93.03473:306 99.00663:92 103.05373:111 109.02991:215 119.04909:140 127.03933:134 147.04553:115 164.07082:162	5214	4983	3700	4561	3248	2138	1899	6178	3649	3061	4194	2921	3883
8.177	207.014	w/o MS2: 2-Naphthalenesulfonic acid	[M-H]-	65.85	207.01412:9475 207.04932:443 208.01768:708 208.98592:135 209.01255:437 209.02853:413 209.06504:365	41.00306:261 44.99823:99430 45.29124:226 45.37172:272 45.48398:240 45.53828:112 45.68998:167 45.73995:153 46.00148:1266 47.00135:448 55.01846:246 57.03383:287 59.01359:896 71.01344:717 75.00796:3355 78.95845:2511 80.96409:1659 83.01302:344 85.02848:240 87.00824:12248 88.01155:426 89.02399:620 93.03486:173 95.01299:107 96.96864:1149 99.00748:1158 101.02384:928 105.01860:178 111.00711:220 113.02342…	8498	7933	9838	8005	9377	9130	7492	9946	12893	3992	11218	10782	10085
6.235	207.028	w/o MS2: Chorismic acid [M-H2O-H]-	[M-H]-	18.84	207.02944:2851 208.03270:895	79.95625:44 85.02806:663 93.03386:137 99.04381:71 111.04355:101 127.03823:318 133.02797:1450 161.02310:802 171.03094:82	1567	1393	472	625	1100	1602	209	1727	1334	476	1714	1558	1618
1.585	207.029	3-[(1-Carboxyvinyl)oxy]benzoic acid	[M-H]-	15.73	207.02927:6329 207.05041:111 207.06543:1420 207.10103:223 207.13872:223 207.98725:112 208.00852:112 208.03352:661 208.06514:434 208.09605:167 208.10720:112 208.98606:1375 209.00679:3252 209.04586:1393 209.08129:917 209.11780:279	34.96860:240 44.99779:296 61.98763:663 65.00272:520 68.99581:150 71.01343:154 77.03825:189 79.95680:1918 81.03390:236 83.01367:754 85.04070:235 89.03858:278 91.01826:129 93.03407:1032 94.99365:207 96.95950:759 97.06502:226 99.00630:186 107.01340:879 109.02809:754 111.00679:62 113.02262:140 120.99054:156 123.04414:812 125.09656:1079 126.09930:135 126.99965:101 127.03788:40 128.04976:1558 129.03372…	523	588	543	722	651	498	1001	746	409	649	1404	799	684
7.35	207.05	w/o MS2: Lipoic acid reduced	[M-H]-	29.69	207.05020:8056 208.05443:700 209.00314:379 209.02953:474 209.04854:1055 209.06541:515	34.96911:2221 41.00290:2893 43.01869:2743 44.99814:71434 45.43945:187 46.00108:817 47.00187:170 51.02368:578 55.01861:2246 58.00556:2351 59.01385:169436 59.21558:432 59.41022:613 59.51257:573 59.60563:349 59.66326:208 59.75723:300 59.95310:344 60.01650:2452 60.18106:197 61.01774:631 61.98769:337 71.01355:43461 72.01631:1542 73.03967:2597 83.01339:2167 85.02899:8144 86.03173:287 87.00793:1996 88.0…	2301	1657	2387	2747	1649	1838	1876	1899	1833	4181	1786	2092	2243
7.795	207.05	Lipoic acid reduced	[M-H]-	16.14	207.05041:3026 208.05558:494 209.00679:493 209.03022:671 209.06617:2219	56.99722:32 75.00803:1437 78.95829:361 85.02880:187 89.02314:350 93.03351:1056 96.95953:2601 111.04509:127 116.99565:57 120.96776:183 127.03883:42 135.02896:2661 137.02245:92 155.03473:79 163.00032:29 173.04510:1097 186.03806:103 191.05553:868 195.00626:14	2233	2236	1954	1901	3147	2024	2097	2184	2694	1862	2987	3063	2508
7.561	207.051	w/o MS2: Lipoic acid reduced	[M-H]-	42.65	207.05086:10575 208.02371:268 208.05669:1076 209.00371:482 209.01607:269 209.02734:357 209.06648:6426	36.96574:555 44.99842:117300 45.18808:314 45.32955:612 45.43265:283 45.49038:329 45.69521:273 45.87472:207 45.94743:137 46.00150:930 46.10753:132 47.00208:307 57.03448:890 74.02409:372 79.95678:14238 84.93903:826 92.99595:213 96.95984:23119 97.94579:751 98.95481:1743 99.92479:305 100.93248:280 104.03551:323 113.94069:593 116.99480:238 122.97527:1732 129.05759:168 130.05070:5547 131.05318:123 133.…	6540	6812	6044	5959	6237	4859	4272	4324	6537	5200	4275	8746	5711
1.913	207.051	w/o MS2: Lipoic acid reduced	[M-H]-	15.04	207.05092:2968 208.05447:565 209.00444:706 209.04466:424 209.07246:282	44.99782:494 61.98700:174 80.96447:204 92.99491:221 96.95915:230 98.02268:137 104.99617:147 109.03074:112 116.99439:153 123.04457:251 128.99449:96 133.02818:131 135.04481:187 137.02375:121 143.01109:77 154.99109:112 162.03179:179 170.98705:134 175.03603:112 177.05383:99 187.03750:70 189.01452:73 195.00547:70 207.00675:77	1842	1849	1642	2011	1284	1362	1580	639	1582	1516	1352	1858	1263
2.273	207.051	w/o MS2: Lipoic acid reduced	[M-H]-	19.7	207.05101:3646 208.05384:476 208.98493:249 209.00469:510 209.02260:221 209.04873:156	39.00524:12 85.02860:27 97.04007:137 104.99465:43 112.98595:102 119.04938:1702 125.89977:45 129.05492:178 132.86601:199 134.86418:81 135.04488:58 137.00243:7 147.00571:49 151.03944:49 163.03984:380 180.99016:95 192.99158:23 204.99017:47	1511	2668	1372	1504	3597	1170	1954	1771	1971	2330	3173	2502	3149
6.739	207.06	Sinapyl aldehyde	[M-H]-	29.56	207.05973:5798 207.09762:47 207.42659:24 207.92751:36 207.98827:36 208.01587:61 208.03023:24 208.06255:815 208.09664:24 208.74466:36 208.93376:49 208.98459:103 209.00464:444 209.05519:245	41.00246:181 68.99504:146 75.00567:170 92.99502:344 104.99463:155 111.00515:147 116.99485:134 128.99423:181 142.99072:156 154.94544:112 164.99565:112 171.00465:102 174.99813:102 183.00518:83 192.99167:73 206.98787:80	1011	685	1041	905	835	918	467	876	860	936	794	637	731
1.574	207.065	Sinapaldehyde	[M-H]-	10.1	207.06477:2572 207.10280:294 207.13792:177 208.00696:118 208.03028:351 208.06823:323 208.92249:177 208.98571:3908 209.00511:1370 209.04153:2656 209.06157:176 209.07899:5645 209.11887:235	41.00274:175 44.99774:338 51.02365:50 61.98778:1321 65.00254:153 68.99533:215 76.96821:99 79.95685:1515 81.03385:178 83.01209:271 87.00714:100 90.04208:27 93.03286:567 94.99320:147 96.95910:414 99.00759:163 103.00052:19 105.03395:396 107.04899:268 109.02853:394 111.00622:64 112.98447:94 116.04975:9 119.04876:29 121.02882:329 122.03525:14 125.09687:618 128.04959:1034 130.06528:241 131.04892:101 13…	578	743	462	441	608	599	486	836	597	504	543	521	634
6.291	207.066	3,4-Dimethoxycinnamic acid	[M-H]-	39.38	207.06654:14933 208.06855:1821 209.00229:350 209.06630:350	59.01357:871 72.99208:178 80.96467:48 103.05459:1058 110.02370:50 119.04947:282 124.00638:8 127.03750:98 142.99266:18 147.04413:860 152.00043:69 157.01022:25 165.05551:597	2787	4029	2332	3038	1985	3403	1650	4971	5909	4180	5182	7717	7570
7.553	208.054	w/o MS2: N-Benzyloxycarbonylglycine	[M-H]-	43.25	208.05959:4757 208.97631:159 209.00700:550 209.03029:237 209.06596:7026 209.35624:317 210.00703:44437 210.06889:843	34.96878:563 44.99964:119963 45.34831:936 45.43679:434 45.50580:698 45.61504:174 45.68661:221 45.74817:203 45.81317:296 46.00150:1310 46.34779:236 47.00205:635 47.10946:147 69.03306:392 79.95688:20553 81.95231:906 96.95971:9360 97.95888:400 98.95439:764 99.92506:183 100.04174:160 106.97998:1256 111.00611:139 115.00265:138 122.97554:861 130.04979:2669 131.05266:200 136.00604:222 149.02205:202 161.…	595	745	671	573	657	871	1173	1341	919	2243	1699	2021	1425
6.551	208.065	C10H11NO4; PlaSMA ID-278	[M-H]-	1808.89	208.06427:83189 208.09979:181 208.42344:259 208.98277:194 209.00358:918 209.02619:193 209.04532:192 209.06738:8317 210.06305:4706	41.99856:61 72.99230:27 74.02402:129 79.95666:13856 80.96422:753 81.95249:656 87.02659:87 92.99508:336 96.95843:29 99.04468:45 103.00254:61 106.99327:36 109.02555:57 116.99565:56 125.00082:238 130.99350:35 136.99927:207 145.02682:104 152.99567:110 173.04362:109 191.05504:116 208.06389:6866	65740	61680	73732	80344	66828	48096	74591	51931	49406	72639	53357	40327	60709
8.72	209.03	GALACTARATE	[M-H]-	198.99	209.03020:99880 209.37571:49 209.65397:73 209.69715:73 209.76563:49 209.86880:73 209.98580:49 210.00859:120 210.03332:4496 210.09877:49 210.20667:49 210.34843:73 210.38487:49 210.40443:73 210.54447:73 210.55806:49 210.57756:73 210.71885:73 210.83938:49 210.89093:98 210.94442:49 210.98610:98 211.00193:234 211.03391:1846 211.12840:73	44.99802:232 57.03384:1300 59.01372:1245 71.01309:3510 78.95849:673 83.01246:160 85.02922:3280 89.02355:862 95.01232:120 96.96877:2148 104.99395:149 111.00610:95 115.00308:175 116.99474:6 129.01849:609 133.01257:575 138.97844:261 159.00409:56 178.99573:19	2779	3969	7028	5106	9120	2740	73269	146095	42644	12585	9185	9173	30549
1.475	209.045	w/o MS2: Methyl Haematommate	[M-H]-	16.39	209.04500:1870 209.08182:478 209.11738:199 210.01171:99 210.04936:199 211.00030:361 211.01874:884 211.04827:198 211.06062:199 211.13468:199	61.98742:229 83.01255:170 92.99480:380 96.95931:3264 116.04995:72998 117.05281:5142 128.04971:1998 130.06546:1338 134.05957:304 137.02283:190 146.02345:215 151.03940:195 153.01749:140 153.12659:131 160.04025:22217 161.04430:2025 162.05342:485 163.07497:129 165.01668:148 167.03291:149 174.05566:947 177.01826:444 187.03920:111 192.98991:79 197.00375:98 200.04781:101 207.10197:679	938	858	989	1526	778	833	557	1531	1534	1314	1276	1120	1176
4.698	209.046	2,4-diacetylphloroglucinol	[M-H]-	20.04	209.04530:5436 209.06973:180 210.04763:727 210.99744:301 211.01907:120 211.05682:121	44.99816:1255 59.01382:46 79.05425:3 83.01321:211 87.00733:31 93.03384:335 99.04486:49 107.04968:30 111.04376:64 113.00138:27 123.04456:126 133.02930:104 137.02315:30 139.00121:19 147.00642:26 161.02496:279 167.03424:136 173.04549:96 191.05594:108 209.04556:45	150	138	88	81	222	201	110	3447	461	154	2226	708	1619
1.769	209.046	Hydroxyferulic acid	[M-H]-	24.56	209.04448:8067 209.08036:158 209.11772:576 210.02292:239 210.04820:1060 210.07539:229 210.12071:96 210.98107:268 211.00026:216 211.02030:193 211.05463:296 211.09693:96 211.13176:128	44.99747:366 85.02810:265 112.98357:34 116.99514:54 119.04948:9058 122.03560:66 123.04406:286 134.03577:166 135.04453:4950 137.02306:44 148.04005:29 163.03923:2737 165.05527:85 170.98659:113 173.07196:524 179.03452:2096 181.12302:210 201.11258:245 207.10205:509	518	446	343	370	320	216	337	2214	665	4056	1950	982	2766
2.865	209.047	w/o MS2: Methyl Haematommate	[M-H]-	18.34	209.04654:3202 210.99844:493 211.02624:967 211.06267:781	39.00457:65 86.98876:46 95.01591:369 104.99504:35 110.02700:620 121.02835:149 123.00287:95 125.02364:114 128.99442:83 131.07108:93 136.01865:768 137.02734:3121 138.03423:2984 142.06526:302 144.98891:62 148.01785:208 152.99507:106 160.04001:183 162.03380:235 170.98656:42 177.05397:123 183.99202:10 190.06706:285 198.07533:100 204.08159:927	162	173	146	143	124	150	60	254	236	98	351	483	470
1.316	209.06	1,3,7-Trimethyluric acid	[M-H]-	22.31	209.06050:5105 209.15421:82 210.00466:203 210.02275:2225 210.04409:122 210.06160:663 210.07728:624 210.98395:204 210.99982:385 211.02427:547 211.06263:122 211.09529:3118 211.13290:855	68.99550:109 79.95634:515 82.99313:82 99.00484:20 108.98991:75 111.00428:67 116.99534:297 119.00954:41 120.99073:33 123.00582:64 129.05409:171 130.06607:4735 140.99532:67 147.00377:110 154.99197:161 158.06100:19217 159.06395:1557 165.07013:342 173.00131:177 193.06573:16362 194.06877:2284 195.07195:306 196.07082:41 205.16061:138 208.05217:225 209.05989:843	2869	2587	2665	2185	1879	1848	1777	1431	1750	1931	1921	1728	944
7.551	209.066	w/o MS2: 4-NITRO-PHENYLALANINE	[M-H]-	29.74	209.06624:8758 209.35577:684 209.39077:150 210.00733:126949 210.06334:301 210.07009:150 210.25536:151 210.35369:151 210.48962:151 211.00962:6366 211.04626:225 211.08087:376	34.96893:882 44.99826:204731 45.18775:603 45.34932:1151 45.43264:517 45.57232:341 45.66382:316 45.83747:332 46.00111:1953 46.11834:210 47.00180:783 55.01830:322 74.02422:279 85.02883:321 92.99441:239 96.95933:22813 97.94533:541 98.95478:925 112.03889:275 117.01773:224 122.97516:1375 128.03442:949 130.05016:5022 131.05305:534 140.01419:530 149.04382:277 161.04462:441	4696	4080	5507	3373	6438	4418	4947	3753	3559	3226	4941	5388	5376
7.466	209.066	L-Fucose [M+FA-H]-	[M+FA-H]-	50.72	209.06677:9324 209.97867:93 210.00982:381 210.06966:858 211.00504:373 211.06628:266	41.00268:252 44.99809:457 55.01858:133 59.01366:2647 68.99744:118 71.01337:798 75.00696:166 79.95688:361 83.01311:235 85.02888:336 89.02390:582 92.99516:224 95.01340:139 96.95933:708 97.94586:223 98.95389:341 101.02370:599 104.99487:188 109.02888:118 111.00660:164 113.02420:238 115.00351:137 116.99538:134 119.03449:398 127.94029:147 128.07020:168 129.93545:210 133.05004:130 140.03428:128 142.9443…	5381	6232	5507	5766	6438	4418	4947	3880	4149	4293	5651	6551	4784
7.686	209.067	D-SEDOHEPTULOSE	[M-H]-	43.03	209.06713:5820 210.00826:596 210.99324:1491	41.00297:175 44.99807:632 59.01259:420 71.01259:195 74.02431:156 80.96440:297 83.04953:199 85.02918:1168 87.00824:413 93.03369:400 96.96850:267 98.95404:622 99.92439:228 101.02244:154 109.02806:219 111.04470:186 113.94044:236 116.99470:133 125.00449:118 127.03885:245 129.93544:208 133.01073:92 137.02326:121 142.94323:266 145.04990:83 153.01780:118 157.93056:134 173.04553:180 186.93281:123 191.055…	5232	5091	3992	4805	3276	5443	3491	3652	5184	6998	2936	4885	5302
1.971	209.067	1,3,7-Trimethyluric acid	[M-H]-	21.07	209.06748:3698 210.06937:535 210.43032:146 211.00076:511 211.02277:244 211.05754:97 211.08331:5520	41.99774:76 89.00391:39 93.03396:6312 96.95897:81 124.05094:128 135.04424:325 137.02364:2401 147.00511:48 168.06383:67 170.98735:11 179.03333:190 194.04402:218	43	19	595	88	880	439	2118	797	309	1690	594	16	744
7.835	209.07	w/o MS2: D-SEDOHEPTULOSE	[M-H]-	81.27	209.06494:4284 210.06772:375 211.00205:375	44.99776:12768 59.01343:477 74.02410:344 78.95855:15773 96.96785:1281 101.02225:129 116.03485:343 152.99496:7132 171.00558:3943 181.07004:158	3984	4071	4081	4805	4314	3173	3611	7327	5551	4730	4139	5092	4672
1.574	209.079	Sinapyl alcohol	[M-H]-	14.55	209.07899:5645 209.11887:235 209.98885:540 210.00851:236 210.04081:361 210.06998:118 210.08321:118 210.98298:1366 211.02343:947 211.06024:1413 211.09603:325 211.13203:396	41.00274:175 44.99774:338 51.02365:50 61.98778:1321 65.00254:153 68.99533:215 76.96821:99 79.95685:1515 81.03385:178 83.01209:271 87.00714:100 90.04208:27 93.03286:567 94.99320:147 96.95910:414 99.00759:163 103.00052:19 105.03395:396 107.04899:268 109.02853:394 111.00622:64 112.98447:94 116.04975:9 119.04876:29 121.02882:329 122.03525:14 125.09687:618 128.04959:1034 130.06528:241 131.04892:101 13…	442	664	316	365	437	459	337	402	490	486	333	394	381
1.358	209.117	w/o MS2: Jasmonic acid	[M-H]-	81.61	209.11734:2166 209.15616:66 210.00790:180 210.02089:494 210.04634:131 210.12016:243 210.98178:99 211.00014:268 211.01883:438 211.04496:131 211.09622:263 211.13342:691	44.99794:296 63.96189:3395 68.99500:26 77.00174:32 87.00529:22 92.05034:4304 104.99486:164 108.04509:360 112.98490:85 121.02774:207 128.05014:2591 129.05299:423 130.06575:5499 131.06905:579 132.98808:32 135.04425:1589 137.00124:58 140.99014:99 150.03172:112 156.01221:13469 157.01482:840 159.06354:28 172.03905:158 174.05569:17604 175.05893:1563 176.05933:421 178.99268:108 181.12415:33 188.99767:11…	814	252	618	684	305	420	883	714	784	1129	717	595	778
1.735	209.118	Jasmonic acid	[M-H]-	129.74	209.11746:1764 210.02152:254 210.04189:146 210.11977:260 210.98487:249 210.99877:468 211.02253:199 211.06002:1798 211.09518:110 211.13122:110	43.01813:17 65.00340:17 68.99482:47 79.95561:531 83.04902:122 92.99468:92 109.02820:41 112.98439:73 116.99509:70 123.04210:123 125.09634:40 130.06493:2279 131.06610:43 135.04407:454 137.05876:330 139.02094:53 148.01375:325 163.11130:99 165.09016:137 179.03392:458 184.99931:21 201.11188:1576 206.98682:38 209.11742:1559	974	405	1029	665	497	563	808	669	606	705	748	736	480
7.56	210.006	w/o MS2: 6-Ethoxy-2-mercaptobenzothiazole	[M-H]-	1632.72	210.00796:83537 210.06876:565 210.91173:139 211.00920:5998 211.07017:690 211.08289:139 211.09985:208 212.00399:3663 212.05546:277 212.09739:139	34.96910:903 44.99960:174998 45.17184:445 45.33499:725 45.39846:645 45.50603:585 45.62854:330 45.69809:318 45.85415:188 45.91902:258 46.00115:1991 46.07664:190 46.51986:189 47.00219:826 57.03420:551 69.03443:215 73.02888:333 78.95790:828 84.04514:229 85.02873:1547 86.02293:178 87.00803:305 93.03309:403 96.95962:14626 97.94588:279 98.02389:222 98.95428:554 104.03469:251 111.02794:295 113.03686:264…	24468	12848	59362	43544	26640	13675	32710	122447	19865	110680	105836	35258	89362
1.318	210.022	PHOSPHOCREATINE	[M-H]-	56.06	210.02187:2886 210.06492:499 210.14618:115 210.98278:153 210.99855:307 211.02303:1175 211.05987:115 211.08954:299 211.13275:880 212.01747:250 212.04886:191 212.09175:77	39.00459:41 44.99776:276 68.99497:32 80.96437:792 82.96050:31 87.00450:48 94.99277:72 104.99525:284 118.99323:48 120.99023:79 125.00291:44 128.04971:11048 129.05452:1106 130.06558:8382 131.06837:181 132.04636:210 135.04356:536 137.00163:126 145.04868:293 146.04900:294 147.04430:196 149.02083:38 156.04466:435 158.06068:28392 159.06389:3383 159.88979:96 160.06610:297 161.02112:160 165.06946:278 172…	139	186	152	236	140	88	291	1760	710	1565	885	576	1537
2.473	210.025	w/o MS2: PHOSPHOCREATINE	[M-H]-	75.05	210.02547:2593 210.85494:218 210.98411:184 210.99963:393 211.02622:277 211.05902:184 211.08320:883 212.02747:147 212.05463:111 212.08665:184	61.98831:3260 68.99600:71 88.03938:46 92.99511:126 96.04469:134 104.99510:10 108.04501:216 110.97545:313 114.00125:428 116.99504:122 120.99016:56 123.90144:154 132.99026:118 142.99222:32 152.99664:119 155.11055:99 160.09633:41 164.99594:136 171.10146:219 194.98767:38 198.99907:60	1906	1751	1676	1757	1971	833	2075	2020	2998	1799	1996	1245	1417
6.552	210.061	Milrinone	[M-H]-	106.62	210.06128:5209 210.12134:160 210.56727:107 211.00314:160 211.02741:498 211.06342:727 212.05353:107 212.07179:160	39.00455:19 65.00357:62 79.95713:18667 80.96433:1126 81.95256:908 82.96044:117 92.99488:189 96.95880:23 104.99516:139 128.99519:26 137.02356:39 145.00768:76 154.99107:23 170.98607:42 203.08202:58 208.06454:7580 209.06683:701 210.05801:840	2585	3784	2838	2731	2803	2095	2760	2053	2151	2681	2148	1873	2439
2.852	211.028	w/o MS2: Zonisamide	[M-H]-	22.73	211.02747:5712 211.06122:156 211.13774:157 212.03087:488 212.99847:392 213.02315:392 213.07402:236	61.98689:48 85.06536:210 96.95933:576 98.95554:8 110.02620:820 111.04356:70 113.00199:108 116.99546:33 121.00930:234 123.00682:104 131.07100:325 136.02045:974 138.03477:4228 139.03766:307 142.06487:180 148.01884:231 149.05524:72 154.99223:77 160.04022:124 162.03400:290 164.07068:297 167.03230:62 171.00552:74 177.01724:24 183.00040:14 190.06691:280 192.08116:553 198.07787:136 204.08203:1007 211.02…	961	1421	1138	1256	1916	256	1728	2423	1673	1252	3427	940	2165
8.776	211.033	w/o MS2: Perseitol	[M-H]-	20.72	211.03457:1357 211.07057:66 211.09616:66 211.11979:44 211.23306:44 211.39434:44 211.92967:44 211.94296:44 212.03702:110 212.23221:66 212.25487:44 212.32036:44 212.72881:44 212.79027:66 212.99995:473 213.01762:116 213.05719:66 213.07899:66 213.10793:44	41.00312:416 59.01334:590 71.01302:1229 78.95843:1002 84.02050:115 85.02872:675 87.00672:157 89.02368:277 96.96828:288 98.95371:136 104.99421:270 111.00532:92 115.00284:219 129.01891:181 133.01226:192 142.94157:143 152.99481:128 158.98802:89 170.98838:77 191.05522:181 209.03115:96	77	135	145	77	375	157	1179	2286	794	563	212	315	521
6.876	211.06	Propyl gallate	[M-H]-	19.34	211.06062:3245 211.94402:123 212.03692:246 212.06082:489 213.00083:340 213.03897:529 213.05211:123	34.96901:793 44.99791:1941 57.03364:117 59.01352:7907 60.01665:104 61.98669:100 68.99491:113 71.01314:5022 73.01627:83 75.00780:113 81.01256:13 83.04924:289 85.02862:377 87.00608:196 89.02343:3691 92.99417:177 95.01225:323 99.00683:72 111.00580:10 113.02310:529 121.02720:110 125.02260:42 129.01491:97 134.03569:1322 139.03870:85 147.00462:72 150.03026:343 154.99071:34 165.05548:159 175.06023:177 1…	439	373	626	325	223	431	234	254	798	126	386	564	407
1.53	211.061	2,4,5-trimethoxybenzoic acid	[M-H]-	16.55	211.06032:3342 211.09590:431 211.13194:327 212.00765:146 212.06280:243 212.97496:146 212.99775:328 213.01611:146 213.03567:194 213.07476:194 213.11268:1027	44.99735:597 68.99441:373 79.95611:2014 83.04920:129 87.00501:61 89.03927:141 92.99471:60 99.00427:219 100.00756:57 104.99410:113 109.02862:531 112.98399:76 118.03842:72 121.02737:139 123.04318:1110 125.09589:1165 128.99571:106 130.99248:48 132.98836:21 135.04337:230 137.02344:708 139.11098:65 142.99072:149 145.02722:259 147.04236:276 152.04588:220 154.99117:55 160.03802:178 161.04378:591 163.039…	1378	1185	1275	1181	1106	1206	1019	937	930	1173	888	1038	1315
2.026	211.084	Harmine	[M-H]-	49.05	211.08356:7412 212.06036:124 212.08725:590 212.99786:292 213.01615:305 213.04099:254 213.06241:124 213.08054:206 213.09153:124 213.14730:124	41.99798:95 98.95395:70 110.03486:103 116.99427:50 125.02369:2 132.86694:186 135.04512:1289 137.02370:131 139.02618:62 140.99380:8 159.89230:4 168.06372:216 179.03462:600 188.99706:40 206.15533:16	6776	7300	6038	5680	6466	4313	5871	2529	5425	4470	4188	5726	4711
1.592	212.002	Indoxyl-sulfate; LC-tDDA; CE30	[M-H]-	56.28	212.00366:4687 212.02011:195 212.03706:195 212.05797:391 212.13421:293 212.99753:1170 213.07414:195 213.11264:1154 213.96285:5164 214.00280:195 214.01681:293 214.03773:195	39.00521:109 44.99755:1172 61.98774:1371 68.99534:103 72.99178:60 76.96943:219 79.95650:5279 80.96358:614 81.95213:318 89.03917:531 93.03385:226 96.95917:2594 98.95365:310 105.03333:1162 107.04942:456 109.02792:191 111.00515:132 112.98303:78 117.03284:354 120.95896:496 123.04391:515 125.09622:1546 126.02113:269 127.11159:75 128.05003:35758 129.05334:3037 130.06422:1798 131.03600:731 132.04259:654…	109	204	183	99	147	41	436	2303	818	1982	1824	884	1255
7.559	212.004	Indoxyl-sulfate; LC-tDDA; CE40	[M-H]-	75.7	212.00239:9513 212.05273:358 212.91256:179 212.98429:179 213.00385:1413 213.03885:268 214.01387:358 214.03306:358 214.04444:179	36.96574:555 44.99842:117300 45.18808:314 45.32955:612 45.43265:283 45.49038:329 45.69521:273 45.87472:207 45.94743:137 46.00150:930 46.10753:132 47.00208:307 57.03448:890 74.02409:372 79.95678:14238 84.93903:826 92.99595:213 96.95984:23119 97.94579:751 98.95481:1743 99.92479:305 100.93248:280 104.03551:323 113.94069:593 116.99480:238 122.97527:1732 129.05759:168 130.05070:5547 131.05318:123 133.…	1489	868	3277	2663	1930	846	1931	4767	1193	4041	4619	1784	3164
5.328	212.055	w/o MS2: (+-)-Baclofen	[M-H]-	39.17	212.05534:1961 212.99719:297 213.01730:276 213.03794:203 213.06006:209 213.07468:106	44.99784:428 85.02850:121 89.02254:143 93.03438:237 101.02316:102 104.99481:217 111.04471:165 116.99579:228 123.00396:102 129.01594:105 132.99071:148 135.04358:173 138.99997:108 142.99205:140 149.00036:92 152.99579:156 161.02452:113 166.99113:105 173.04413:150 179.03332:115 191.05482:108 200.04770:224	1141	582	1010	852	552	65	575	402	506	445	956	58	664
4.058	212.067	Salicylanilide	[M-H]-	149.56	212.06771:14379 212.97869:212 213.00093:561 213.01776:314 213.03813:169 213.06953:1534 213.11048:127 214.00526:128 214.03998:128 214.07183:405	80.96373:9 83.01338:57 85.02831:187 92.99508:207 94.99314:93 96.03224:782 104.99433:144 109.02921:127 111.05535:704 112.98610:13 116.99505:75 120.97522:144 125.00263:22 128.02592:544 132.06618:171 137.00143:44 148.05289:11 151.00015:71 152.99626:120 154.02408:561 156.99049:35 164.99641:42 169.04831:1031 212.06688:654	2642	4265	5902	5051	7651	2415	7657	1745	1521	2747	5313	1536	3296
3.969	212.067	Salicylanilide	[M-H]-	151.08	212.06735:11358 213.00046:492 213.03835:328 213.07045:1065 214.00354:90 214.03493:560 214.07225:180	59.01276:112 68.99538:67 70.99192:30 75.00725:95 85.02767:248 92.99454:289 94.02868:322 96.03185:717 99.04306:23 99.92457:239 104.99464:20 107.01013:15 109.01038:87 111.05485:638 112.07461:136 115.01912:370 116.99499:4 120.98924:78 125.00145:21 128.02570:296 132.98878:52 148.99084:150 154.02396:494 158.06042:88 165.01140:21 169.04742:1044 183.99681:39 194.98985:5 212.06660:674	3242	5186	7192	6136	9332	8	9301	2133	1832	3357	6378	10	4020
7.281	213.005	1-Deoxy-D-xylulose-5-phosphate	[M-H]-	57.68	213.00707:85755 213.99125:401 214.00982:6178 214.03418:3452 214.06844:302 215.00586:3387 215.03185:15602 215.05263:3794 215.08836:302 215.11470:201	34.96904:593 43.01878:233 44.99828:811 47.00175:113 55.01866:220 57.03398:748 58.00562:394 59.01400:25105 59.23008:83 59.40944:108 59.49434:47 59.70898:190 60.01709:140 60.14967:90 60.31437:41 61.01739:146 71.01374:6140 72.01654:501 75.00747:69 79.95649:1030 83.01325:142 84.02170:123 85.02901:848 86.03232:63 87.04446:2023 89.02426:3563 89.63617:76 90.02769:209 91.02812:48 95.01334:312 96.95986:27…	3488	2480	4420	5565	5091	2013	8182	9217	5792	38402	7875	8043	11246
7.48	213.007	1-Deoxy-D-xylulose-5-phosphate	[M-H]-	21.54	213.00724:4776 213.03447:224 213.10258:90 214.00764:571 214.03438:225 214.06418:90 215.01884:665 215.05311:90 215.11444:135	44.99763:735 59.01336:2159 68.99508:126 71.01295:522 73.02801:163 79.95632:254 83.01389:214 85.02889:372 89.02374:1083 94.02848:221 96.95973:660 98.95320:382 101.02389:497 106.99387:115 109.02700:130 111.04427:102 113.02317:210 115.03982:577 116.92853:143 119.03426:321 127.03928:150 128.03486:158 129.93442:208 133.04932:693 138.96957:176 142.94332:222 151.00069:134 153.01756:131 157.93037:112 165…	2285	2780	2399	2396	1980	1337	4576	1653	2268	5575	2020	2532	1922
7.712	213.017	1-Deoxy-D-xylulose-5-phosphate	[M-H]-	19.05	213.01486:1518 215.01532:397	44.99767:1007 59.01295:564 71.01344:244 73.02822:185 78.95829:578 80.96436:331 83.04976:147 85.02919:716 87.00798:315 89.02342:164 93.03331:398 96.96771:313 98.95321:416 100.93160:161 101.02434:186 102.99944:140 109.02827:177 113.02356:128 113.93899:128 116.99589:131 121.03107:86 127.03945:222 129.93553:208 135.00470:105 138.96856:121 142.94287:221 145.00938:118 153.01952:140 157.93058:89 161.024…	1395	1212	101	615	455	1536	84	21	1115	261	1216	1920	572
7.33	213.039	Sulfacetamide	[M-H]-	18.92	213.03870:4192 213.06998:160 214.00685:160 214.03547:3722 214.06849:160 214.36346:160 215.00583:158 215.03250:12398 215.05406:1937	41.00285:2580 43.01885:2287 44.99806:89125 45.32802:188 46.00153:959 47.00174:394 51.02349:443 55.01838:1789 58.00566:1823 59.01356:138003 59.23958:346 59.50744:425 59.62255:244 59.78811:232 60.01669:2864 60.13790:165 60.36211:154 61.01788:461 61.98703:215 69.03396:617 71.01340:33589 72.01630:1369 73.02887:1150 78.95834:209 79.01781:157 83.01301:1853 84.02085:822 85.02925:12117 87.00746:969 89.02…	374	482	775	626	1331	458	619	267	410	350	431	385	301
1.951	213.062	w/o MS2: 4-Nitro-N-phenylaniline	[M-H]-	11.89	213.06221:2516 213.08962:100 213.11227:201 214.06910:331 215.00384:308 215.05532:201 215.06947:151 215.09088:151 215.12672:272	96.95950:192 99.00521:60 128.99557:66 135.04460:3821 139.11201:57 142.99257:74 150.06628:200 166.99075:53 173.00311:26 179.03275:1705	968	93	575	588	0	577	124	348	329	496	609	552	1169
6.985	214.033	3-CHLORO-TYROSINE	[M-H]-	78.67	214.03497:7419 214.99729:269 215.03211:24932 215.06380:502 215.08635:206 216.03537:2352 216.08090:206	34.96913:2283 41.00295:1242 43.01840:1784 49.00615:39 55.01856:359 58.00577:393 59.01370:30135 59.39996:125 59.83889:119 60.01610:434 60.99162:34 61.98802:1050 70.02879:100 71.01334:20062 72.01672:768 73.01674:459 74.02385:618 75.00643:143 78.03406:168 79.01730:160 83.01310:674 84.00825:662 85.02873:2319 87.00670:418 89.02398:10652 90.02687:399 91.02870:89 95.01230:985 96.04473:1505 98.02378:545 …	2143	2191	1468	2163	2411	1844	1729	2067	2638	308	1497	1221	1070
7.313	214.035	3-CHLORO-TYROSINE	[M-H]-	94.49	214.03495:4612 214.07181:293 214.99991:291 215.03193:10560 215.05466:1581 216.04969:4317 216.08546:195	34.96928:2193 41.00321:2217 43.01859:3361 44.99815:124815 45.31385:347 45.41171:320 46.00111:954 47.00230:541 51.02343:558 55.01847:2252 57.03445:1714 59.01379:154616 59.15894:504 59.27167:159 59.47017:871 59.66226:306 60.01647:2284 60.08763:193 61.01746:666 61.98769:280 71.01340:36370 72.01669:1302 73.02856:1417 83.01282:2649 85.02904:12262 87.00798:2410 89.02400:34634 90.02751:1254 91.02801:393…	2600	1784	3850	2880	3288	1888	3231	2694	2983	2732	3187	3909	2721
7.776	214.035	w/o MS2: 3-CHLORO-TYROSINE	[M-H2O-H]-	106.46	214.03503:4137 214.98608:67056 215.01838:881 215.98939:5146	41.99805:440 47.01263:188 55.01869:146 57.03466:13 67.01785:157 72.99271:501 75.00803:6204 79.95602:231 82.02892:626 83.04964:126 84.00765:566 87.00758:447 88.01037:42 89.02365:354 94.03527:319 96.95932:6484 98.02400:193 99.00755:231 104.03424:453 113.93889:72 117.01803:516 124.03880:615 126.05509:113 129.01875:138 135.02902:10672 136.03207:538 137.02386:40 140.03415:610 142.04947:386 148.98795:9…	302	300	343	239	355	303	566	538	1048	266	433	676	699
8.233	215.032	5-Methoxypsoralen	[M-H]-	12.64	215.03198:2017 215.99992:90 216.03557:271 217.01142:322 217.02836:784 217.08181:136	44.99824:102093 45.19782:191 45.32877:297 45.36441:176 45.40555:197 45.43267:124 45.46485:133 45.86829:120 46.00144:758 47.00211:301 59.01370:1389 71.01316:894 78.95808:215 80.96439:1442 83.01315:303 85.02916:1000 87.00814:5133 89.02367:363 94.97954:188 96.96872:1121 99.00797:1375 101.02362:522 105.01852:110 111.00828:110 113.02386:248 117.01829:985 122.97466:822 125.02345:1067 131.03461:151 138.…	678	446	982	834	455	627	529	927	594	660	926	722	815
6.884	215.032	5-Methoxypsoralen	[M-H]-	203.89	215.03243:61888 215.06463:1046 215.69226:171 216.03530:4598 216.06266:171 216.08950:171 216.36003:171 216.99470:253 217.02968:18073 217.08130:599 217.10751:773	34.96928:4931 41.00323:2709 43.01860:2561 55.01843:403 58.00570:864 59.01387:42766 59.85833:140 60.01665:910 61.01720:178 61.98820:1084 67.01813:89 71.01368:33793 72.01664:1124 72.17471:107 73.01913:648 74.02518:343 75.02672:373 79.01799:70 83.01337:766 85.02892:1115 87.00738:521 89.02422:22806 89.62864:55 90.02751:607 91.02838:209 92.99498:112 95.01402:362 96.04504:844 98.06053:315 101.02388:110…	19943	12204	41211	35378	24813	14520	33812	16180	10425	12859	18843	12965	17230
7.336	215.032	5-Methoxypsoralen	[M-H]-	86.32	215.03230:6434 215.05505:1244 216.01990:190 216.05147:7414 216.07412:190 216.08906:286 217.03013:3304 217.05095:899 217.06796:190 217.07502:522 217.11794:1302	34.96874:1168 41.00304:3849 43.01868:3211 44.99804:131348 45.30884:368 45.36657:388 45.43223:452 46.00144:483 47.00182:478 51.02310:487 55.01852:1371 58.00582:706 59.01372:181560 59.24295:605 59.40893:785 59.49227:672 60.01714:3509 60.39674:214 60.64680:188 60.70570:198 61.01738:428 67.01784:264 69.03379:868 71.01342:53381 72.01634:1408 75.00781:405 79.01659:212 81.02100:332 84.02051:988 85.02887…	8670	2954	14375	14671	9797	5979	13575	11492	2894	16019	9945	4550	13660
6.845	215.033	5-Methoxypsoralen	[M-H]-	196.71	215.03286:37696 215.08576:166 216.03680:2352 216.14561:111 216.33811:166 216.36171:166 216.99309:218 217.02950:14081 217.07121:165 217.10783:111	34.96935:3548 43.01847:1423 44.99800:5595 46.00111:120 55.01780:350 58.00604:1091 59.01398:34442 59.65539:55 60.01635:1849 61.01818:290 61.98844:858 67.01860:104 71.01342:20201 71.70685:47 72.01667:223 73.02912:411 75.00700:159 78.98508:117 83.01345:479 85.02894:2154 89.02402:14677 90.02710:58 95.01310:561 97.00838:163 99.00693:210 101.02335:1052 109.02773:54 113.02375:2213 114.02820:216 116.9949…	24044	14630	42823	37729	26207	17242	20420	16477	12623	15550	21784	15206	20507
2.467	215.055	w/o MS2: 6-Aminopenicillanic acid	[M-H]-	20.57	215.05489:4293 215.09095:129 216.00822:86 216.05860:303 216.99076:256 217.00992:333 217.03391:173 217.05901:129 217.10771:884	44.99758:99 61.98823:3433 68.99461:25 82.02950:59 85.06447:201 92.99513:218 94.99402:41 96.04309:206 98.98963:61 104.99478:147 110.95590:513 114.00086:642 116.99479:70 120.98970:69 123.89973:223 128.99617:96 132.98872:52 142.99101:113 147.00598:86 152.99529:78 154.99188:178 160.09644:73 164.99513:64 170.98714:83 174.99730:14 182.98561:49	856	1235	494	657	1027	716	228	303	663	309	928	926	369
2.751	215.056	Euparin	[M-H]-	34.02	215.05461:2714 215.09231:123 215.12955:82 216.05826:382 216.99197:263 217.01123:378 217.03130:82 217.07158:205 217.10848:373	44.99737:278 75.00393:83 80.96393:152 82.02860:130 83.04717:108 85.02835:121 92.99492:380 96.95959:154 97.06427:154 99.00528:118 104.99511:183 107.04944:142 109.02812:138 113.00178:121 116.99498:235 120.98979:123 125.89823:162 128.99607:102 132.99084:156 135.04467:293 142.99038:181 149.00376:99 150.03094:124 152.01643:115 156.99067:143 164.99558:89 171.00438:105 179.01274:128 190.99259:105 204.99…	119	282	167	128	159	914	202	186	274	206	384	6379	261
7.291	215.056	w/o MS2: 6-Aminopenicillanic acid	[M-H]-	17.73	215.05544:2796 216.05134:5099 216.08263:181 217.01299:615 217.03313:1204 217.05061:866 217.07099:324 217.08567:182 217.10305:183	57.03437:736 59.01394:28558 59.74939:99 60.01715:608 71.01361:11538 73.02910:1406 75.00737:269 79.95658:181 81.03412:127 83.01349:1630 85.02896:585 89.02403:12039 90.98539:107 92.99536:213 95.01308:1027 98.02456:299 99.00674:171 101.02371:8262 105.03733:409 113.02416:2553 115.00294:117 119.03455:4269 123.00940:84 125.02288:129 133.04991:648 168.00937:63 170.04521:115 175.06213:86 182.99023:68	3470	1733	1881	1965	2223	1978	1896	1682	1262	1516	971	1860	1506
2.614	215.056	Terbacil	[M-H]-	21.32	215.05683:3150 215.09377:253 216.06002:570 216.99399:317 217.01005:383 217.03261:190 217.07209:190 217.10800:1397	44.99807:259 68.99429:174 80.96628:186 88.04002:209 93.03285:252 97.06567:124 99.00757:105 104.99611:159 111.00734:196 115.00126:108 116.99545:179 121.00936:92 123.04591:105 128.99461:148 130.99183:114 132.99038:121 135.04533:140 142.12277:214 144.99045:80 149.00069:73 152.99833:108 154.99240:112 159.00367:83 162.99976:92 170.98640:150 173.07180:281 179.00354:105 201.05478:77 214.14593:96	1051	1156	740	780	587	391	675	1087	1375	928	1313	1656	1132
1.405	215.072	Euparin	[M-H]-	17.89	215.07009:3302 215.12816:158 215.16509:126 216.07306:444 216.99152:239 217.01155:273 217.03481:126 217.04869:333 217.08450:313 217.10446:126	39.00470:61 57.03408:42 63.96180:136 68.99390:19 80.96413:551 92.05066:432 104.99446:269 108.99036:63 121.02807:264 128.04961:6877 130.06522:6680 132.98949:99 137.00301:105 142.99277:170 149.02042:122 158.06007:17174 161.05975:53 162.99609:29 164.99648:123 171.10098:80 172.05029:396 174.05582:11425 175.05835:1492 176.05931:232 195.00771:36 200.04752:408 207.10130:165 215.07057:344	1678	1096	1745	1755	1240	1191	1479	1496	1377	2135	1315	1508	1851
3.487	215.092	w/o MS2: (2R)-2-[(2R,5S)-5-[(2S)-2-hydroxybutyl]oxolan-2-yl]propanoic acid	[M-H]-	26.88	215.09186:10221 216.05124:444 216.09414:1156 216.96293:145 216.99212:469 217.01143:328 217.03104:241 217.07098:319 217.10628:701	39.00485:256 61.98765:184 68.99492:203 70.02877:21 77.00185:45 79.95694:578 91.00234:144 92.99512:413 96.95936:1863 99.00478:142 104.99475:198 108.98930:78 111.00547:94 113.00364:137 116.99457:149 118.99361:101 120.98994:95 125.02292:249 126.99884:166 128.99475:146 130.99203:115 132.98976:104 135.00496:79 137.00067:187 138.99960:49 140.99513:115 142.99133:212 144.99089:151 149.00206:76 151.00304:…	638	319	794	752	470	167	2051	588	388	6368	697	192	749
1.468	215.129	Undecanedioic acid	[M-H]-	28.08	215.12862:3508 216.03553:77 216.09334:77 216.13314:406 216.98992:209 217.00947:215 217.03267:154 217.04862:619 217.07095:115 217.10653:154 217.13116:192	61.98798:138 68.99554:150 79.95693:101 82.99152:80 96.95899:868 104.99448:27 109.02838:200 116.04998:11683 117.05242:1223 118.05730:99 121.02790:187 123.04547:307 128.04910:133 130.06480:152 135.04333:413 140.99396:58 151.03836:226 153.12733:134 160.03966:3967 161.04349:514 163.03954:272 165.01749:296 171.00742:64 171.10101:219 174.03056:185 177.01744:633 181.12190:254 183.08060:295 187.07253:160…	2423	1056	1791	1742	1254	1653	3459	1754	2082	5705	1712	1698	1707
4.276	216.087	w/o MS2: Na-Acetylcitrulline; LC-tDDA; CE40	[M-H]-	91.06	216.08701:2010 216.99448:333 217.00934:444 217.05335:555 217.08929:444 218.05494:444 218.06824:222	44.99790:169 59.01257:18 75.00852:62 79.95646:188 85.02825:73 88.03928:1185 96.95991:404 104.99472:156 116.99467:59 120.04381:183 125.02388:24 138.97020:369 147.02872:339 164.98508:298 170.04407:171 184.98561:47	349	280	425	424	243	11723	450	2802	413	4289	2704	7245	2203
1.719	217.017	w/o MS2: Isoevernic acid	[M-H]-	26.56	217.01719:2908 217.04992:231 217.07000:85 217.08509:297 217.09980:85 217.10636:127 217.14435:127 217.99384:85 218.02076:317 218.98853:362 219.02125:299 219.04931:266 219.06458:212 219.10381:127	68.99483:95 79.95638:450 84.02088:161 112.98487:85 119.04936:1307 121.00864:73 123.04415:8 130.06570:1185 135.04562:42 137.05965:382 147.00481:34 152.99535:151 159.00696:6 182.98647:64 199.09575:129 201.11301:1346 210.02306:483 212.01671:57	2537	2186	2261	2807	1080	1751	2447	2972	2157	1665	1438	2087	3625
6.844	217.029	w/o MS2: Isoevernic acid	[M-H]-	62.3	217.02854:11177 217.06738:231 218.03280:562 218.06559:1524 218.09942:116 218.99035:233 219.00266:175 219.04975:6059	34.96887:4539 41.00286:1694 44.99775:5847 55.01844:670 58.00551:752 59.01359:40202 59.71239:86 60.01656:599 61.01744:293 61.98803:665 68.99511:132 71.01334:27428 71.55717:86 72.01647:829 73.02857:420 75.00692:146 79.01794:99 85.02888:1763 87.00703:363 89.02385:17385 90.02682:476 93.03380:6113 95.01306:1011 97.00857:154 99.04419:725 101.02324:1036 104.99452:285 109.02830:157 111.04372:330 113.0234…	7567	4590	14547	12941	10147	5537	6659	5538	4687	5379	6826	5138	7027
6.99	217.03	w/o MS2: Isoevernic acid	[M-H]-	84.24	217.02902:12352 217.07293:229 217.08120:432 217.10652:385 217.95713:154 218.03379:744 218.06554:1502 218.10195:418 218.99166:554 219.00630:307 219.05125:7359	34.96927:3930 36.96625:1271 41.00320:2004 43.01879:3008 44.99818:7757 55.01862:862 58.00535:1049 59.01392:65824 59.22849:138 59.40293:194 59.64744:181 59.78499:98 60.01691:1204 61.01758:302 61.98798:1062 69.03387:175 71.01359:39457 71.41572:80 72.01677:1430 73.01754:704 74.02444:658 75.00581:140 78.03400:324 80.96339:231 82.02952:786 83.02930:1355 85.02891:4028 86.03204:225 87.00647:485 89.02450:…	8119	3133	17036	14249	10104	5522	14354	6617	3397	2915	3890	3279	3319
7.33	217.03	w/o MS2: 4,4`-Thiodiphenol	[M-H]-	34.58	217.03034:2526 217.05309:931 217.08269:471 217.11787:177 218.01179:611 218.03188:441 218.06659:966 218.09939:265 218.99217:353 219.01461:353 219.04978:862 219.06745:353 219.10175:177	31.98995:174 41.00301:1202 43.01889:775 44.99800:77694 45.71401:157 46.00152:654 47.00125:229 56.99803:1385 58.00562:1590 59.01371:90270 59.38988:324 59.55239:309 59.68219:188 59.83442:187 60.01664:1380 60.12577:153 60.64671:91 61.01742:366 61.98768:140 71.01332:14364 72.01643:485 73.02874:1112 75.00705:196 78.98560:253 82.02909:165 83.01306:1024 84.02089:413 85.02906:8813 86.03194:380 87.00772:9…	3234	1856	5988	5396	4952	2118	5225	4474	1546	6388	3795	2310	5484
4.877	217.035	w/o MS2: 4,4`-Thiodiphenol	[M-H]-	40.19	217.03367:6785 218.03873:573 218.98752:374 219.00858:341 219.04914:349 219.11711:160	43.01778:134 59.01317:160 71.01238:165 81.01322:264 85.02907:689 93.03425:1590 99.00566:67 107.04796:109 109.06477:22 111.04368:426 113.00178:24 115.01617:102 120.98917:73 133.02879:3465 135.04482:5669 139.03922:48 142.99380:20 144.04633:38 147.00519:68 161.02365:4147 170.98837:16 173.04414:713 179.03404:2153 191.05466:2786 195.00423:10 212.99733:12	2469	3251	4334	4630	3253	1776	6008	4281	3397	5257	3882	3923	2926
4.756	217.035	Clorophene	[M-H]-	40.61	217.03455:3355 218.03811:807 218.98926:297 219.00666:297 219.02423:178 219.04874:399	44.99788:207 59.01305:218 68.99538:176 71.01268:183 80.96466:118 85.02858:258 93.03345:516 96.99168:121 101.02155:188 109.02777:159 111.04382:170 116.99472:207 120.98973:96 125.00234:112 128.99395:130 133.02802:1057 135.04386:1055 140.99329:151 142.99195:144 154.99253:187 161.02323:878 164.99664:102 170.98748:144 173.04568:288 179.03297:610 191.05481:645	839	1797	2040	1747	1787	154	2783	4524	3542	2999	4000	236	2450
5.01	217.036	w/o MS2: 4,4`-Thiodiphenol	[M-H]-	31.3	217.03478:2818 218.03691:522 218.98682:280 219.00686:284 219.02455:218 219.04925:319	41.00372:108 44.99781:246 59.01253:240 68.99517:143 79.95627:121 83.04889:151 87.00724:223 93.03389:413 96.95980:307 99.00385:134 102.99948:167 104.99491:183 111.00552:149 113.00132:99 115.00079:102 116.99475:241 128.99416:185 133.02812:527 135.04438:384 137.00036:147 144.98999:118 145.00786:118 152.99544:164 161.02358:521 173.04436:252 179.03334:215 182.98600:105 191.05590:252 207.00862:89	2540	2617	3711	4079	2396	1807	5314	1769	1881	3317	2315	4056	1660
7.246	217.047	Clorophene	[M-H]-	52.98	217.04763:13139 217.07845:254 217.10826:193 218.01519:193 218.05135:1561 218.06657:1766 218.37092:129 218.94141:1403 218.99192:1278 219.01400:192 219.02665:255 219.04710:6531 219.08812:193 219.12338:520	43.01866:587 46.00106:100 55.01810:1307 57.03443:454 59.30416:41 59.47589:56 60.01688:160 69.03394:352 71.01350:2640 73.02898:3247 74.02370:2058 75.00713:147 80.96348:470 83.01354:2438 84.00744:225 85.02903:3440 86.03217:110 89.02406:13016 89.64501:35 90.02737:433 90.20837:26 91.03844:436 92.99656:567 96.95927:1413 97.02867:800 98.02547:185 99.00725:224 100.71566:172 101.02418:20249 102.02767:738…	4845	1856	7715	7921	3420	4246	3474	3774	3959	5551	8421	4456	3511
1.515	217.049	w/o MS2: Piperic Acid	[M-H]-	21.14	217.04893:3674 217.07047:122 217.10987:122 218.03575:122 218.05070:81 218.08204:122 218.98729:458 219.00571:223 219.02983:545 219.06337:1122	61.98735:126 68.99532:200 83.01405:238 96.95918:2720 104.99514:143 108.02054:152 109.02847:223 112.98427:197 116.05024:53073 117.05293:4350 118.05550:298 121.06446:419 125.09648:157 128.05006:1650 130.06531:2012 132.98872:173 135.04420:1014 137.02344:660 142.99083:114 156.99010:60 160.04030:15938 161.04272:1630 163.03831:508 165.01913:155 172.03946:660 175.03853:263 177.05118:144 181.12404:228 18…	781	964	723	691	972	727	412	943	770	933	668	803	1025
2.328	217.107	w/o MS2: Hydroxysebacic acid	[M-H]-	44.79	217.10728:3210 218.11142:463 218.98738:305 219.00400:625 219.01981:107 219.05041:4678 219.10830:108	79.95645:659 85.06631:89 92.99463:146 94.99336:78 109.02883:40 131.06081:3246 147.05553:2436 156.98888:58 168.06367:52 168.99187:15 171.10204:227 173.07207:128 182.98801:100 195.00778:18 211.01758:1276	192	165	225	254	145	251	160	5263	153	528	2730	141	284
2.483	217.107	Hydroxysebacic acid	[M-H]-	49.62	217.10752:4463 218.07555:84 218.11171:444 218.98813:500 219.00836:278 219.02861:226 219.05175:528 219.11208:169	61.98827:4272 79.95617:269 85.06519:209 92.99652:506 99.00402:108 100.93354:12 104.99471:55 110.95638:489 114.00122:536 131.06020:927 144.99065:43 147.05605:871 154.99245:79 166.99069:21 171.10278:314 178.99512:61 182.98927:28 186.99777:50 199.09682:36 211.01741:385 217.10899:100	1525	982	1811	1892	1221	884	4302	4597	5081	6547	2248	4439	1875
7.271	218.03	w/o MS2: Ornidazole	[M-H]-	67.05	218.02953:4811 218.06485:2809 218.94186:891 218.99391:292 219.01128:194 219.04761:3949 219.08555:388 219.12199:558 220.05153:569 220.07671:195 220.08296:195	36.96588:359 43.01894:567 45.34007:24 46.00147:63 55.01865:1287 57.03435:473 59.46586:33 60.01621:215 68.99631:211 71.01363:2708 72.80941:77 73.02892:3009 74.02357:2077 77.01948:31 79.95667:165 82.02917:436 83.01345:2530 85.02907:2732 86.03239:65 89.02432:12998 89.61756:28 90.02734:481 91.02806:426 93.03359:603 96.04509:499 96.95946:1133 98.02448:219 99.00765:164 100.03993:62 101.02418:20345 101.…	443	173	689	608	542	298	656	469	164	833	366	313	648
6.842	218.066	w/o MS2: O-SUCCINYL-HOMOSERINE	[M-H]-	91.95	218.06663:1522 218.37246:232 218.99172:339 219.01668:282 219.05077:24130 219.08475:114 219.99228:116 220.05388:2336 220.08676:231	34.96918:3376 44.99783:46 55.01836:784 56.99751:53 58.00534:531 60.01651:78 61.98765:560 65.03887:403 69.03387:477 71.01345:1656 72.01699:42 73.02899:6020 75.00664:129 81.03354:1300 83.04980:3843 85.02920:2013 87.00592:174 89.02407:921 90.02762:159 93.03385:20710 94.03682:1207 97.00751:287 99.04417:1968 101.02327:412 102.99974:51 104.99442:83 109.02873:202 111.04508:5013 113.02390:1227 115.03675:…	2346	3835	1765	1694	1113	2378	1111	814	1838	632	1044	2147	982
7.27	218.066	O-SUCCINYL-HOMOSERINE	[M-H]-	65.37	218.06538:2069 218.94153:872 218.98954:256 219.02829:169 219.04904:6465 219.07485:339 219.08179:424 219.12302:673 220.02529:256 220.05341:943 220.07880:341 220.14555:171	55.01846:2087 57.03453:1216 61.98630:94 69.03381:415 73.02840:3646 74.02340:2696 75.00801:233 76.02703:57 83.01317:1407 84.01987:501 89.02394:28912 90.02730:247 91.02777:605 99.00768:86 101.02402:14586 101.53370:61 102.02676:1097 103.03836:695 104.03490:396 105.01848:562 115.03902:601 116.92796:216 119.02599:1970 120.03734:316 121.05014:482 124.03980:265 125.02385:206 131.03407:1653 133.05016:142…	1823	1308	1694	1600	1441	1419	2436	1535	1533	1966	1714	1283	1847
7.895	218.067	7-Methylsulfinylheptyl isothiocyanate	[M-H]-	86.59	218.06560:2771 218.92676:187 219.05111:772 219.06817:594 220.06126:281 220.07708:281	59.01356:1848 67.01879:122 71.04909:97 74.02460:1544 78.95883:40824 79.33631:55 79.57706:64 82.02875:146 83.01345:44 93.04548:2585 98.02431:248 102.05483:445 109.04011:293 111.04367:266 116.03492:826 124.03873:175 126.05461:181 146.04562:201 150.98001:358 152.99579:17267 153.99863:697 154.99898:100 156.06628:62 168.04320:312 171.00620:10390 173.00946:97 175.00014:149 181.07111:84 191.05484:78	1171	530	1112	993	889	724	807	1132	263	928	340	563	1373
2.865	218.103	Pantothenate	[M-H]-	482.79	218.10291:20754 218.98788:590 219.00742:177 219.02869:141 219.05014:278 219.10626:1896 220.01975:71 220.10763:295 220.14208:71	44.01361:231 71.01286:301 79.95700:3244 80.96448:120 81.95250:240 88.03927:381 92.99461:233 96.95978:11756 97.95693:211 98.35493:64 98.95524:527 104.99433:163 109.96734:193 110.97454:162 112.98383:118 116.99508:191 121.00817:115 125.00145:89 131.01023:147 135.04586:115 138.03371:190 142.99213:138 146.08139:293 151.00615:161 154.99203:165 166.99140:108 172.07885:108 176.99824:102 190.98879:64 198.…	346	284	363	291	293	160	323	49	467	745	580	271	786
3.145	218.103	Pantothenic acid; LC-tDDA; CE20	[M-H]-	663.09	218.10323:65178 218.98792:300 219.00666:273 219.03183:200 219.05150:156 219.10615:5382 220.10709:1274 220.13865:78	44.01392:769 59.01259:35 71.04957:1314 79.95595:203 88.03999:2029 92.99558:79 99.04462:574 116.07116:188 132.98991:42 135.04353:254 142.99174:63 146.08217:1606 147.08678:156 154.99149:7 171.08328:111 178.99268:54	360	293	363	373	376	9941	486	1068	294	1271	787	15416	874
2.993	218.103	Pantothenic acid; LC-tDDA; CE20	[M-H]-	753.06	218.10312:63529 218.42885:98 218.98857:297 219.00678:246 219.04723:197 219.10602:6623 220.00918:98 220.10689:1252	44.01327:885 59.01256:123 71.04939:1808 88.03954:2335 92.99442:84 99.04430:597 104.99391:58 108.99220:97 114.99832:37 129.01349:13 146.08138:1982 159.09048:393 176.99519:42 182.98837:7 192.08055:89 204.08116:52 218.10046:169	9759	8258	9119	7615	6853	7977	6283	43050	10674	54504	32036	12326	34986
1.574	219.032	w/o MS2: 8-Chlro-1-tetrahydronorharmanone	[M+Na-2H]-	12.04	219.02828:1834 219.06475:794 219.09549:157 219.84439:157 220.01810:210 220.03257:353 220.06848:210 220.09530:157 220.14304:157 220.98738:291 221.00713:738 221.04535:681 221.08151:360	44.99761:528 61.98765:1052 63.02241:108 68.99498:248 71.01320:36 77.03850:76 79.95637:863 83.01260:92 89.03944:253 93.03415:944 96.95980:858 99.00680:80 102.99915:31 105.03355:350 107.01296:275 109.02858:385 111.00653:83 119.01236:52 120.99018:106 125.09654:601 126.09881:105 127.07594:114 128.05008:5841 129.05269:646 130.06532:729 133.02859:787 135.04370:1445 137.02313:394 140.99698:66 143.00688:…	1652	1428	1075	1358	1226	1492	1290	1330	1412	2100	2131	1209	1616
7.252	219.047	w/o MS2: PURPUROGALLIN-4-CARBOXYLIC ACID	[M-H]-	19.85	219.04774:2555 219.07163:407 219.08602:314 219.12218:514 219.94247:394 220.05179:315 220.06881:315 220.08204:394 220.98647:315 221.00664:158 221.01297:315 221.02822:157 221.04755:394 221.06602:1549	55.01867:750 57.03371:234 59.68681:26 61.01759:12 69.03406:478 73.02825:1078 74.02338:2674 79.01803:214 83.01309:1330 84.02006:220 87.04476:45 89.02383:4709 90.02718:170 91.02728:241 98.02398:59 101.02383:10668 102.02685:559 103.03898:308 105.03669:1238 107.03333:318 109.06553:85 113.02366:370 114.05380:93 115.03854:103 117.92843:41 119.03169:937 121.03743:330 124.00546:334 125.02294:41 127.01932…	2888	1042	3255	3321	1616	2359	2049	1555	1766	2608	4481	2701	1937
6.824	219.05	w/o MS2: PURPUROGALLIN-4-CARBOXYLIC ACID	[M+FA-H]-	49.39	219.04978:4562 220.05325:716 220.07094:206 220.09803:154 220.98461:386 221.00162:257 221.02534:154 221.04993:154	34.96872:1135 59.01348:355 61.98710:350 71.01298:1174 73.02834:545 81.03353:187 83.04942:406 93.03363:2467 95.01304:45 99.00705:161 104.99390:13 109.06266:55 111.04362:610 113.02316:164 121.00971:19 129.01799:177 137.02335:934 146.98375:24 151.04678:121 155.03247:176 161.07858:58 173.04378:336	6206	4346	9000	7619	7942	4126	9133	9399	7042	10101	8383	8135	8153
7.553	219.05	w/o MS2: PURPUROGALLIN-4-CARBOXYLIC ACID	[M-H]-	58.48	219.04978:11153 219.07043:3625 219.08504:231 220.05105:1458 220.07833:233 220.98386:233 221.00574:311 221.02925:585 221.04323:233 221.06576:2096	36.96633:198 44.99834:174206 45.34769:566 45.40235:406 45.46910:441 45.69534:255 45.83149:219 45.89338:252 46.00136:1432 46.11433:188 47.00202:692 57.03432:517 73.02931:176 84.04372:176 85.02889:379 87.00804:361 93.03362:366 96.95954:8150 97.94566:313 98.95388:532 122.97491:551 124.00616:310 128.03558:363 130.04982:1619 131.05370:228 140.01686:734 142.94292:259 161.04443:399 210.00752:216	10579	6268	9947	11313	7582	6703	6013	4746	6262	6319	6014	10196	7027
2.328	219.05	PURPUROGALLIN-4-CARBOXYLIC ACID	[M-H]-	139.02	219.05041:14953 219.98904:97 220.00217:64 220.05315:1210 220.36269:64 220.98405:318 221.00348:495 221.02444:160 221.04509:3347 221.07750:128 221.15380:97	44.99773:4116 77.03932:165 85.06668:18 104.99434:60 109.02891:544 128.99533:89 142.99126:18 148.98343:28 153.01814:251 160.98277:80 170.98615:29 174.99911:52 180.98927:68 190.98921:10	14444	21303	18669	20793	19647	9583	22646	11432	14249	24214	21692	18119	21809
6.982	219.051	w/o MS2: PURPUROGALLIN-4-CARBOXYLIC ACID	[M-H]-	53.34	219.05037:5019 219.08876:215 220.05465:532 220.08412:359 220.98804:1120 221.03037:287 221.04794:287 221.09121:359	34.96925:2525 41.99849:591 44.99835:5393 51.02341:112 55.01847:540 57.03523:455 58.00575:588 59.01396:36382 59.39298:125 59.49991:69 59.64891:45 59.76890:48 60.01700:1166 61.01816:230 61.98773:477 63.02266:57 68.99569:94 71.01373:20316 72.01692:821 73.02958:621 74.02444:401 78.03424:157 80.96515:138 82.02920:694 83.01367:796 84.00886:660 85.02923:2478 87.00754:469 89.02431:15077 90.02812:324 91.0…	3671	2247	5625	5946	5156	2214	12051	2641	2029	1869	1782	1713	1978
1.425	219.066	w/o MS2: "5,7-Dihydroxy-2,6,8-trimethylchromone"	[M-H]-	20.32	219.06569:4518 219.10237:188 220.01020:114 220.06988:1194 220.31564:76 220.98562:233 221.00620:359 221.02296:189 221.04425:407 221.08078:359	44.99781:65 73.00833:54 80.96423:69 83.01455:128 85.02740:88 92.99457:64 96.95973:412 104.99533:77 109.00824:247 112.98675:40 118.99409:31 122.03597:255 123.04372:541 125.00207:135 128.05022:2570 129.05389:39 132.04507:112 134.03619:704 135.04443:917 137.02362:726 147.04462:257 149.02296:21 151.03865:359 157.05046:100 160.06689:93 161.05887:384 162.05585:792 163.03905:61 164.01068:225 164.99579:9…	866	1291	681	814	667	910	703	1697	950	863	1016	1012	1037
1.594	219.067	w/o MS2: "5,7-Dihydroxy-2,6,8-trimethylchromone"	[M-H]-	8.95	219.06686:3657 220.01817:255 220.03467:425 220.97414:170 220.98583:255 221.00460:466 221.02830:464 221.04350:686 221.08278:1931	44.99810:386 61.98785:788 68.99502:306 71.01249:86 76.96937:131 79.95663:1936 83.01226:79 89.03895:221 93.03338:745 94.99205:278 96.95936:1513 97.06382:224 99.00813:152 103.01882:79 105.03336:339 107.04944:148 109.02804:317 113.00132:337 119.04965:1019 125.02351:30 128.04996:16455 129.05357:2128 132.04504:129 133.02802:555 134.00511:145 139.00098:99 142.99060:116 144.04527:535 146.05997:5326 147.…	643	1225	615	444	696	446	725	1300	924	832	706	504	757
7.294	220.079	N-Acetylmannosamine	[M-H]-	33.34	220.07939:3650 220.98808:274 221.04744:273 221.06487:493 221.08529:274 222.07646:365	34.96882:598 41.00301:824 43.01873:702 44.99814:10242 45.46527:117 46.00125:49 55.01836:55 59.01362:13249 59.16016:62 59.60078:108 59.77569:25 60.01627:85 60.33866:72 61.98827:125 68.99632:85 71.01346:6839 73.02874:549 79.95685:246 83.01320:158 85.02899:5635 87.00762:816 89.02387:4312 90.02718:22 91.02726:15 93.03324:531 95.01286:132 96.95890:6351 98.02311:448 98.96275:176 101.02400:174 102.05548…	935	246	740	905	478	353	755	489	260	1103	556	377	774
6.679	220.083	w/o MS2: N-Acetyl-D-glucosamine	[M-H]-	34.75	220.08128:4163 220.98870:272 221.01098:204 221.03022:272 221.05117:136 221.06483:340 221.08491:557	44.99782:26799 130.08403:95 148.05940:27 161.02335:183 164.06984:27 177.05458:56 201.05322:71	413	567	499	388	610	212	332	418	641	486	581	178	1148
2.726	220.097	w/o MS2: Metaxalone	[M-H]-	37.24	220.09710:2037 220.40984:102 220.98528:306 221.00549:304 221.02167:169 221.03980:101 221.09547:10230 221.40596:672 222.01603:102 222.03256:68 222.05830:89 222.09290:160581 222.12323:1196 222.14872:67	44.99795:239 59.01262:72 71.01292:191 85.00917:49 90.99779:27 104.99465:28 108.02180:89 110.02644:1380 115.02047:797 116.99448:213 120.98936:407 127.02019:176 131.07063:245 136.02214:1352 137.02734:5847 138.03473:7135 139.03789:443 142.99158:35 145.00877:177 148.01875:399 150.03500:395 157.03061:187 162.03423:442 164.04913:265 166.99191:27 182.98660:68 187.04218:187 190.06647:401 192.08157:762 19…	5	0	6	0	0	6	122	90	23	9	0	0	0
2.881	220.105	w/o MS2: Carbofuran	[M-H]-	41.24	220.09855:2329 220.41318:166 220.98605:207 221.00571:233 221.02441:166 221.04786:285 221.09580:11832 221.40530:875 222.09334:155875	44.99807:74 70.99324:140 82.99221:57 92.99531:38 95.01639:581 104.99541:77 110.02725:1254 113.00175:85 118.99359:50 120.01154:296 121.00822:348 122.01520:347 128.99568:86 130.99220:101 136.01949:2654 137.02731:6836 138.03519:6596 141.01466:71 146.98541:142 148.01854:410 149.00031:82 150.03426:300 152.99664:64 162.03494:468 164.04951:247 170.98700:41 175.05292:64 177.06956:313 180.98915:30 188.050…	1281	808	868	913	928	1053	689	768	548	1294	838	657	748
1.898	221.045	w/o MS2: Isofraxidin	[M-H]-	10.87	221.04589:1769 221.08395:666 222.04558:267 222.98307:266 223.00123:400 223.02094:666	44.99800:259 59.01320:457 71.01413:134 78.99812:83 82.99188:108 89.02254:99 93.03418:252 94.99348:191 96.95877:191 99.00756:148 104.99435:108 109.02787:150 111.04263:115 116.99475:158 119.04945:163 121.02904:209 125.02445:124 128.99569:113 132.98941:102 134.03769:108 135.04354:105 137.02417:128 142.99152:124 144.98974:131 149.06115:99 152.99590:140 154.99201:113 162.03262:294 171.10135:161 177.01…	718	1380	649	542	808	1126	352	588	930	273	702	1452	678
5.363	221.045	Isofraxidin	[M-H]-	19.08	221.04485:2918 221.08040:120 221.98648:48 222.00532:72 222.01813:48 222.04826:331 222.07752:48 222.98379:120 222.99904:283 223.02010:366 223.05934:170 223.08010:72 223.13569:48	44.99743:384 59.01247:132 68.99483:124 79.01783:99 85.02875:134 89.02273:142 92.99466:299 102.99825:226 116.99455:204 119.01086:115 127.03925:137 131.01260:143 133.02834:546 135.04334:250 142.99225:179 149.05969:137 151.04043:121 154.99092:133 161.02321:305 166.99024:112 170.98674:102 176.99850:96 179.03274:153 181.06852:102 186.99989:102 191.01234:143 200.04564:494 204.09812:99 215.06995:212	359	170	883	367	1510	79	268	272	75	538	1408	58	3431
2.159	221.046	Isofraxidin	[M-H]-	28.28	221.04492:4838 221.79806:188 222.04819:522 222.07909:92 222.98110:171 223.00452:1460 223.02017:338 223.04269:92 223.06104:92 223.13527:92	44.99762:275 66.99735:164 77.03925:197 78.99758:205 85.02895:86 92.99455:382 99.00468:105 104.99453:219 109.02818:492 115.00011:105 116.99448:189 119.00990:115 123.90133:136 125.89748:177 128.99513:180 133.06464:404 136.99931:150 138.99865:109 142.99169:147 144.98945:137 147.00422:105 153.01851:392 159.04359:128 161.02340:115 166.99068:105 170.98639:128 176.99285:124 182.98673:99 187.00036:86 192…	1757	396	1671	1778	1544	88	894	990	2007	2605	3445	126	2237
6.092	221.065	Cystathionine	[M-H]-	14.19	221.06545:3895	39.00484:124 44.99735:151 68.99781:181 79.95624:196 85.02921:138 92.99503:322 96.95952:204 104.99528:149 108.99055:115 110.98745:112 116.99508:135 120.98897:131 127.00010:134 134.03249:183 142.99508:105 149.02485:158 152.99520:137 161.02447:77 170.98436:99 191.05596:118 210.98308:64	738	607	778	957	886	595	643	882	826	1052	769	761	970
7.33	221.066	w/o MS2: Cystathionine; LC-tDDA; CE30	[M-H]-	13.77	221.06567:4253 221.08459:562 223.00228:281 223.02902:718 223.04412:752	44.99813:85987 45.40807:341 45.56057:188 45.73274:198 46.00155:909 47.00171:361 58.00577:2666 59.01375:173598 59.22943:443 59.39295:662 59.51073:559 59.63951:275 60.01689:2518 60.51276:181 61.01795:751 67.01760:199 75.00753:271 78.95824:415 87.00806:1574 95.01335:5524 99.00657:261 103.02635:238 114.02658:657 115.05074:1086 116.04994:336 119.03469:12065 121.02776:339 128.03410:889 129.05479:451 13…	799	954	836	1059	603	594	933	1538	479	762	540	625	740
7.561	221.066	Cystathionine; LC-tDDA; CE20	[M-H]-	20.53	221.06459:6659 222.04306:382 222.06880:703 223.00304:305 223.02802:1188 223.04272:667	34.96890:1059 44.99874:168511 45.18767:398 45.33583:865 45.42815:954 45.50481:336 45.64844:294 45.71081:293 45.86613:227 45.93993:262 46.00165:1566 46.09069:187 46.37784:195 46.52720:202 47.00172:748 73.02825:230 78.95799:1206 79.95657:15110 80.96411:897 81.95198:593 83.92931:184 84.04517:481 96.66382:350 96.95968:56326 97.14118:185 97.94756:856 98.95545:2456 99.92546:270 103.05483:333 106.98036:…	1947	3119	2560	2209	2232	1989	2309	2802	2132	4118	2034	3147	3263
1.477	221.082	w/o MS2: Mono-iso-butyl phthalate	[M-H]-	12.71	221.07992:3315 221.11692:563 221.14940:191 222.08382:277 222.12080:239 222.98681:298 223.00104:568 223.02034:734 223.06120:191 223.09636:239 223.13299:191	68.99506:145 79.95609:357 83.04949:107 96.95885:2190 104.99438:67 112.98437:129 116.05014:49077 118.03120:194 120.98989:81 123.04414:157 128.05003:880 130.06514:80 134.06081:214 137.02272:310 147.04396:91 152.99596:189 160.03986:14762 161.04230:1623 165.01729:218 170.98602:91 172.03918:620 174.05510:80 177.01903:716 188.99902:52 192.99059:73 196.00710:728 197.11736:307 209.11636:102 215.01323:171	981	1382	964	805	764	693	731	1411	954	1013	894	888	1216
6.985	221.092	w/o MS2: Ethyl ??-D-glucuronide	[M-H]-	16.9	221.09231:3492 222.03648:260 222.05547:130 222.09838:260 222.98146:195 223.00183:351 223.02039:362 223.04390:194 223.05926:402 223.09472:130	34.96917:5346 41.00310:3752 43.01883:3862 44.99801:14023 58.00555:1693 59.01364:78246 59.46984:226 59.57453:145 59.65283:155 60.01646:1662 61.98778:2117 66.99784:224 69.03377:180 71.01337:50602 71.54538:106 72.01640:1391 73.02879:756 74.02409:1145 82.02909:635 83.04884:151 85.02885:5090 87.00640:842 88.01489:92 89.02391:33170 89.91677:81 90.02717:941 91.02759:226 95.01278:1634 96.04456:1305 98.02…	250	122	487	403	221	195	1588	208	87	183	230	110	160
2.873	221.096	w/o MS2: Ethyl ??-D-glucuronide	[M-H]-	65.51	221.09444:10614 221.40567:709 221.43266:90 222.00356:90 222.09261:114044 222.15111:90 222.35106:90 222.40421:136 222.98130:180 223.01039:689 223.06143:178 223.09565:10131 223.12519:222	42.99919:357 71.01320:329 81.03305:81 92.99554:48 95.01699:618 96.95961:66 104.99487:321 109.01812:511 110.02642:1302 115.01993:2064 116.99524:12 120.01131:228 121.00827:296 123.00314:180 127.01797:326 136.01907:1323 137.02747:5866 138.03482:5649 139.03683:313 142.12300:215 145.03043:209 147.04509:40 150.03461:328 157.03094:268 162.03447:421 164.07056:415 170.98811:29 177.07050:231 182.98611:49 1…	9241	8736	10710	10240	10418	8457	6702	3696	4145	7226	5428	4657	5703
1.468	221.116	w/o MS2: Hexylparaben	[M-H]-	16.03	221.11579:4268 222.01411:190 222.05004:190 222.08469:341 222.11492:95 222.98405:262 223.00016:661 223.02118:492 223.06050:443 223.08824:281 223.13367:190	61.98769:82 78.99765:17 83.01280:86 96.95913:427 104.99458:10 108.04395:270 112.98398:135 116.04967:9522 117.05293:739 119.01102:71 133.02785:86 134.03604:116 135.04439:675 137.02283:437 146.98834:17 148.05145:96 152.99625:52 154.99075:129 158.06042:448 160.03967:3030 161.04277:358 162.99895:42 165.01855:277 166.99123:56 169.12183:115 171.04420:44 173.06013:69 174.03392:100 175.03862:138 177.0184…	349	161	260	327	152	330	394	204	488	242	283	270	176
3.61	222.02	5-Aminonaphthalene-2-sulfonic acid	[M-H]-	51.59	222.02012:2413 222.07650:250 223.02444:625 223.04448:375 224.00195:375	44.99770:17 79.95665:3892 96.95927:3576 98.95376:187 109.96638:162 111.96241:17 116.04928:306 128.04951:674 130.06514:418 142.06525:309 151.00545:165 158.06030:1263 186.05418:257 204.06525:393 219.06958:237	269	272	272	210	118	99	268	767	551	1438	745	75	874
6.628	222.022	5-Aminonaphthalene-2-sulfonic acid	[M-H]-	53.86	222.02364:4136 223.00250:181 223.02156:482 223.05809:181 224.01851:271	39.00449:169 43.01759:157 59.01292:384 71.01282:202 81.01303:134 85.02899:112 90.99943:204 92.99483:225 96.04523:92 99.92323:155 104.99718:319 111.00534:105 113.02205:118 116.99498:140 117.05487:139 124.00666:102 128.03290:192 130.99299:112 132.98862:115 142.06544:165 145.00846:108 149.00175:89 152.99540:96 155.10703:147 158.05804:526 173.04460:115 191.05603:134	124	169	143	135	186	79	163	1786	743	1617	1124	945	1232
6.995	222.022	w/o MS2: 5-Aminonaphthalene-2-sulfonic acid	[M-H]-	160.28	222.02267:10355 222.05506:172 223.00047:259 223.02533:1484 223.03791:345 224.01814:520 224.07290:173	34.96935:2516 41.00322:3061 43.01872:3652 44.99812:6236 46.00073:180 51.02331:240 55.01863:1668 58.00561:1535 59.01388:80240 59.29256:116 59.39472:151 59.50495:229 59.61041:222 60.01685:1302 60.36172:138 61.01779:297 61.98788:429 69.03359:293 70.79718:446 71.01379:45579 71.50493:81 72.01667:1325 73.01773:510 74.02463:2889 75.00687:176 78.03421:320 79.95651:133 83.01309:1955 84.00829:1827 85.02896…	1692	1759	2974	3102	1850	1100	348	3176	2914	9780	6656	6911	6991
1.278	222.023	5-Aminonaphthalene-2-sulfonic acid	[M-H]-	122.86	222.02297:2365 222.08715:53 223.00001:558 223.02392:1032 223.13276:190 223.30272:53 223.30844:139 224.00235:14435	44.99794:316 82.99260:40 92.99469:43 104.99482:59 112.98555:27 116.99501:213 119.01086:190 125.02111:77 128.99487:73 132.98965:86 137.99667:331 140.99567:83 142.06551:807 143.05226:225 144.04501:5599 145.04800:710 149.00909:122 150.99940:53 154.99158:253 158.06174:2142 161.00217:34 162.99911:25 171.00432:165 178.99081:78 189.01825:137 193.06548:24933 201.83414:341 217.01253:62	529	640	515	860	537	425	347	1711	934	3489	2659	2390	2611
2.726	222.093	N-2-Fluorenylacetamide	[M-H]-	4224.18	222.09290:160581 222.12323:1196 222.14872:67 222.34867:68 222.40709:102 222.84422:68 222.87357:68 222.91446:68 222.98371:403 223.01109:598 223.06358:176 223.09602:14342 223.16793:102 223.20602:68 223.22595:68 223.25175:102 223.30682:102 223.43373:68 223.51095:68 223.61326:68 223.71198:68 223.76134:68 223.82385:102 223.97309:102 223.98899:68 224.01493:169 224.05746:135 224.07096:135 224.09793:1438…	44.99795:239 59.01262:72 71.01292:191 85.00917:49 90.99779:27 104.99465:28 108.02180:89 110.02644:1380 115.02047:797 116.99448:213 120.98936:407 127.02019:176 131.07063:245 136.02214:1352 137.02734:5847 138.03473:7135 139.03789:443 142.99158:35 145.00877:177 148.01875:399 150.03500:395 157.03061:187 162.03423:442 164.04913:265 166.99191:27 182.98660:68 187.04218:187 190.06647:401 192.08157:762 19…	402	384	313	488	409	762	15026	7322	3179	272	115	317	148
2.873	222.093	N-2-Fluorenylacetamide	[M-H]-	3755.56	222.09258:69861 222.98426:188 223.00429:447 223.02156:898 223.03908:188 223.06616:249 223.09566:7343 223.88611:126 224.00696:189 224.01537:126 224.04795:126 224.09975:1262	44.99849:61 82.02778:118 89.02173:18 92.99485:112 95.01555:404 104.99469:24 110.02629:550 115.01992:998 121.00833:115 123.04458:147 128.99475:8 136.01926:598 138.03444:3287 144.98943:49 149.02121:39 154.99129:187 158.06039:37 162.03387:248 164.98244:43 166.99133:24 177.05772:128 187.04224:259 190.06805:266 192.08093:909 204.08141:854 222.09201:1106	126389	125314	141210	140230	135324	119739	97943	41802	48704	95049	61925	57921	71218
5.73	223.044	w/o MS2: Sinapoyl malate-4'-methyl ester	[M-H]-	10.48	223.04648:1741 224.00523:125 224.04966:167 224.06929:125 224.85944:83 224.90894:83 224.99904:350 225.01628:224 225.05010:125	44.99778:412 59.01361:124 68.99573:129 75.00552:96 87.00397:137 92.99503:251 96.95851:112 102.99868:167 108.98784:86 111.00407:77 116.99522:168 118.99398:149 120.99053:177 128.99481:146 135.04382:227 149.00209:86 154.99209:148 161.02304:198 179.03383:102 182.98775:96 190.99397:92	381	196	524	453	1244	258	876	1394	302	2150	1104	29	1415
4.133	223.044	1-Hydroxyanthraquinone	[M-H]-	30.88	223.04522:6009 223.79633:120 224.04864:432 224.98041:160 224.99869:357 225.01795:160 225.04377:372	39.00459:150 44.99813:804 59.01264:344 71.01304:138 80.96457:220 85.02871:222 92.99500:234 96.95948:167 99.00820:156 104.99529:221 108.98941:99 112.98539:155 119.01095:197 125.05955:108 129.01809:190 137.00044:115 141.01759:157 147.00692:118 152.99627:149 161.02122:96 168.99101:124 174.99713:108 178.99174:89 182.98644:80 195.02748:83 206.98838:73 210.98014:73 216.98736:80	5281	4491	4146	4783	3754	3478	3372	2299	3910	2920	4204	3331	2398
3.872	223.045	w/o MS2: (E,2S,3R)-5-[3-hydroxy-2-(hydroxymethyl)phenyl]pent-4-ene-2,3-diol	[M-H]-	17.81	223.04504:3014 223.99970:129 224.04959:447 224.76217:2654 224.97711:172 224.99824:308 225.01546:172 225.03670:86 225.04762:172 225.06087:172	44.99782:353 59.01355:233 72.00833:304 78.91786:498 83.01276:170 92.99453:254 96.95901:473 99.00697:208 105.01749:232 113.00153:134 116.99529:164 119.04944:134 125.00054:135 129.01804:130 132.98973:105 135.00800:102 140.99679:123 144.02912:219 153.01165:138 161.00147:64 167.01121:105 175.00072:102 194.99001:70 212.99691:80 222.76461:692	1008	818	708	1039	1493	186	1118	1102	1475	1064	1406	256	1286
4.09	223.045	2-Hydroxyanthraquinone	[M-H]-	24	223.04469:5336 224.00517:164 224.01772:123 224.04933:485 224.06922:82 224.97655:123 224.99778:358 225.01580:236 225.04609:356	44.99797:444 61.98765:242 68.99500:224 80.96451:170 83.01281:147 85.02892:179 92.99557:197 94.99350:162 96.95891:201 102.99851:170 111.00607:159 112.07500:179 116.99584:233 125.00100:128 128.99513:177 130.99494:108 132.98940:89 137.00204:127 141.01923:150 145.08876:118 154.99331:171 161.02108:92 169.01060:124 177.01337:89 196.07307:92 223.01534:64	6309	5296	4985	5729	4475	709	3935	2598	4646	3458	4914	1242	2800
8.089	223.045	w/o MS2: 1-hydroxyanthraquinone	[M-H]-	22.36	223.04509:2654 224.02768:62 224.05027:236 224.97671:62 224.99983:296 225.01890:154 225.04532:62 225.06225:503	39.00502:47 57.03446:306 71.01346:7 75.00802:2601 85.02911:132 87.00805:4830 89.02349:179 104.99566:207 111.00787:47 116.99609:117 121.00767:96 129.01768:310 135.02898:265 145.00810:44 161.04327:46 171.00533:155	211	337	224	138	412	303	810	1688	4846	718	817	851	1919
8.25	223.045	w/o MS2: Sinapoyl malate-4'-methyl ester	[M-H]-	17.61	223.04589:3908 224.04797:504 224.36543:652 224.99351:104 225.02027:239 225.06132:175144 225.10527:102	34.96988:207 44.99821:69821 45.34253:243 46.00113:545 47.00266:456 59.01356:696 71.01311:516 73.02922:309 75.00844:3691 78.95828:913 80.96413:1412 83.01250:338 85.02851:639 87.00807:6895 89.02361:578 93.03288:95 96.96854:323 98.02469:118 99.00849:587 101.02358:734 104.99566:72 111.00748:114 113.02211:199 115.00247:124 117.01730:822 122.97458:1194 125.02305:684 129.01855:353 135.02885:1672 141.018…	509	684	897	659	880	933	3180	4295	4737	1535	1227	1761	2896
3.2	223.046	w/o MS2: 1-hydroxyanthraquinone	[M-H]-	28.07	223.04555:5494 223.79358:303 224.02563:177 224.04884:393 224.99789:326 225.01915:133 225.04683:177 225.05918:223	44.99799:210 59.01358:252 71.01284:330 75.00741:83 79.95711:13599 80.96489:244 81.95266:754 83.01369:68 85.02880:105 89.00273:194 95.95170:6249 96.95998:56211 97.95898:657 98.95577:1723 110.97533:283 129.01883:562 144.02937:58 147.02866:225 151.00591:662 203.03770:130 219.06871:545	3182	2728	2589	2840	3824	2330	3018	3209	5047	5932	3809	6343	5232
7.355	223.046	w/o MS2: 1-hydroxyanthraquinone	[M+FA-H]-	9.37	223.04464:1698 223.07685:171 224.05851:342 224.36508:1595 225.01832:299 225.06146:429609	34.96885:1168 41.00318:3849 43.01865:3211 44.99806:131348 45.33453:370 45.43347:446 45.49638:208 45.57254:191 46.00126:483 47.00183:478 51.02325:487 55.01844:1371 58.00579:706 59.01368:181560 59.40984:785 59.44142:449 59.50981:582 59.58801:387 59.70324:418 59.80061:264 59.85392:309 59.95602:259 60.01684:3509 60.11783:227 60.20840:242 60.30124:242 60.39910:230 60.58270:185 61.01691:375 69.03380:86…	473	760	586	565	618	394	856	814	287	968	562	292	678
1.515	223.061	trans-Sinapic acid	[M-H]-	8.99	223.06058:3509 223.09412:697 223.13562:95 224.00062:238 224.06403:435 224.98111:238 224.99806:331 225.01865:143 225.03956:332 225.07559:752 225.11268:1783 225.14886:95	41.99736:153 68.99468:77 83.01257:275 85.02816:102 96.95929:2720 109.02865:429 116.04988:55682 117.05278:3705 118.05731:239 121.02820:310 123.04470:748 125.09686:103 133.02870:363 135.04417:1112 137.02293:920 147.04274:225 160.04012:17272 161.04324:1819 163.03967:856 164.04523:205 165.01875:412 167.01237:73 172.03981:293 174.05574:98 177.05386:211 183.04263:126 185.11536:102 187.09538:63 190.0227…	475	613	435	476	432	321	484	516	647	198	595	260	315
1.334	223.134	2-Hydroxychalcone	[M-H]-	33.96	223.13410:3730 224.00163:584 224.01993:118 224.13711:523 224.97787:196 224.99960:393 225.03808:157 225.05905:196 225.11299:473 225.14203:157	44.99757:307 92.99523:352 99.00441:29 104.99516:170 111.00595:57 116.99497:60 120.98939:40 130.06541:290 137.99902:277 142.99150:31 165.06981:374 166.99159:43 171.00696:136 188.99442:173 192.47733:249 193.06569:23649 201.83414:215 205.16074:57 209.06152:322	2562	709	2009	1760	911	2026	2215	2170	2343	2183	2657	2716	1009
1.29	224.003	4-Hydroxyquinoline sulfate	[M-H]-	1201.16	224.00198:322324 224.26007:154 224.28621:107 224.31080:276 224.34618:80 224.42120:80 224.47514:53 224.59088:53 224.61963:107 224.71533:80 224.74913:80 224.76054:53 224.77782:53 224.79564:107 224.81649:107 224.82703:80 224.83697:370 224.86606:133 224.89120:107 224.90513:80 224.92500:107 224.95041:201 224.97230:126 225.00453:26066 225.05309:132 225.07981:80 225.11876:107 225.13980:53 225.14769:107 …	44.99756:245 80.96449:321 126.03360:298 130.06523:1252 138.01889:172 142.06516:1989 143.06834:143 144.04523:134401 144.60355:240 144.79993:315 144.94824:150 145.04819:9486 145.39674:140 146.04959:699 152.03464:248 170.06079:454 193.06567:16869 194.06883:2405 195.07120:251 209.06085:302 224.00133:409	3457	3911	7630	7958	3630	2455	18480	89272	42925	153942	84673	56521	86535
3.474	224.055	w/o MS2: 1-Hydroxyanthraquinone	[M-H]-	44.74	224.05466:1576 224.99721:805 225.01586:264 225.03846:299 225.05950:264 226.01741:175	39.00474:107 61.98781:74 79.95696:241 87.00811:51 92.99502:303 96.95885:489 104.99570:105 108.04422:235 120.98955:79 125.02434:4363 126.99991:81 132.99081:71 137.00140:125 142.99332:36 145.00760:94 154.99225:20 164.03436:199 169.01387:3926 174.99876:51 188.99715:31 195.00728:6 206.99051:50	618	413	989	560	533	62	581	670	348	917	1429	134	700
8.153	224.077	D-Glucosamine [M+FA-H]-	[M+FA-H]-	33.54	224.07659:1647 225.00023:238 225.01669:119 225.06036:1295 225.08143:179	39.00442:166 41.99728:153 44.99753:468 59.01317:405 68.99523:205 71.01243:234 78.95870:1148 80.96319:245 83.01157:217 85.02893:593 87.00790:2257 88.03960:242 89.02403:176 93.03325:406 96.04453:191 96.95954:198 98.95340:219 100.93261:159 104.99413:243 111.00738:248 114.05443:155 116.99350:128 125.00316:115 127.03872:238 129.01847:269 135.02815:372 140.01046:206 142.94295:134 152.99496:278 155.0124…	463	96	573	652	242	202	867	224	108	358	219	189	222
5.925	224.079	Flufenacet OXA; LC-ESI-ITFT; MS2; CE	[M-H]-	1708.39	224.07852:50748 224.97550:234 225.08072:5073 225.15353:234 226.08082:671	59.01322:458 66.00839:235 70.99461:72 85.06479:205 92.02451:1727 96.95892:185 107.03468:109 111.00549:77 119.03484:907 132.98964:728 135.02942:291 150.04059:1349 162.04015:738 182.05478:258 224.07587:1672	59702	51742	66219	61858	55114	39459	56962	37261	37712	51578	35308	37136	36595
3.834	224.079	w/o MS2: Flufenacet OXA	[M-H]-	58.46	224.07902:2798 224.76193:2361 224.98020:139 224.99879:442 225.01597:257 225.06109:139 225.08060:410 226.00098:139 226.03977:139 226.08199:105	43.01849:198 59.01355:202 78.91772:10 89.02345:1158 99.92464:293 103.00286:140 104.99513:29 116.99303:36 120.99003:36 126.99743:60 130.97871:422 134.04688:3101 148.98988:544 154.99266:55 166.99252:72 170.98479:28 176.99728:27 188.99507:4 199.00005:25	772	230	610	486	488	0	666	233	129	753	317	0	229
8.229	225.062	scyllo-Inositol [M+FA-H]-	[M+FA-H]-	1234.87	225.06167:475756 225.32024:155 225.34229:207 225.36916:271 225.39573:207 225.47672:155 225.58973:103 225.69627:155 225.70998:103 225.72686:103 225.76252:155 225.77795:103 225.81851:155 225.83765:155 225.85981:103 225.87458:155 225.89895:155 225.92901:155 225.94070:258 225.97064:155 225.99491:155 226.00950:206 226.06434:28070 226.10215:101 226.11144:206 226.16461:155 226.19447:103 226.25467:103 22…	44.99814:101496 45.34665:353 45.44763:279 45.48326:178 45.56303:188 45.67956:114 46.00109:847 47.00183:379 59.01364:291 71.01281:547 73.02907:372 78.95870:708 80.96430:686 83.01321:322 85.02887:966 87.00815:3860 89.02392:338 96.96846:723 99.00839:1157 101.02374:416 105.01928:103 113.02294:245 117.01862:879 122.97511:700 125.02357:1011 127.03912:114 135.02924:211 141.01820:422 161.04477:2974 163.0…	69871	41683	225045	121657	77943	37564	161424	128560	61723	117728	103156	67573	92650
1.467	225.112	w/o MS2: (-)-12-hydroxyjasmonic acid	[M-H]-	49.46	225.11375:5109 225.79628:414 226.01441:188 226.11770:773 226.80101:313 226.99572:625 227.01351:496 227.03432:250 227.05085:250 227.07174:188 227.09324:313 227.12791:1095	39.00460:204 59.01304:143 68.99471:177 79.95659:169 92.99566:276 97.02899:153 99.04578:124 104.99442:193 108.02167:147 111.00434:122 113.00026:143 116.99513:273 119.04994:717 121.02895:173 123.08069:393 126.90369:270 128.99498:215 131.06139:201 132.86713:364 134.86501:517 137.00211:272 142.99332:135 149.00264:115 151.03965:184 154.99214:174 158.06090:334 164.99526:143 166.99230:115 174.05630:128 …	2810	1146	1994	1819	1599	1904	5144	2615	2074	7943	2370	2601	2428
1.391	225.113	w/o MS2: (-)-12-hydroxyjasmonic acid	[M-H]-	60.97	225.11395:2929 225.14446:88 225.15717:59 226.00245:89 226.05264:59 226.11664:219 226.97844:59 226.99547:757 227.01377:218 227.03219:148 227.07001:230 227.09034:89 227.12920:1625 227.16256:59	63.96221:32 87.00720:85 92.05074:302 95.01185:122 104.99517:102 109.03035:36 112.98435:26 121.02850:452 125.00085:219 128.05025:6971 129.05338:242 130.06587:7312 131.06529:1196 132.98959:91 135.04543:669 142.99278:232 149.06020:90 154.99174:185 156.01256:8125 163.00053:85 164.99808:92 166.99252:66 170.98721:106 172.04097:276 174.05638:18175 175.05827:2334 177.06348:157 182.98740:113 189.01987:80 …	3030	1179	2069	1877	1732	2128	3232	1794	2174	3541	2495	2765	2563
1.462	225.113	C12H18O4; PlaSMA ID-332	[M-H]-	57.96	225.11291:5701 225.14175:139 225.98361:94 226.00207:140 226.01528:94 226.03453:187 226.11599:1267 226.14222:140 226.99554:752 227.01555:356 227.03612:187 227.06922:258 227.09264:554 227.12799:2165	59.01277:91 68.99542:231 71.01271:39 83.01241:82 92.99403:49 96.95911:690 104.99493:48 108.02120:22 110.03656:235 116.05008:14815 117.05326:1032 118.05661:78 119.01063:28 121.02832:123 123.04330:159 125.09625:570 130.06558:238 135.04375:569 137.02367:426 139.11195:418 151.01370:159 152.99431:21 154.99170:17 156.04456:116 160.04013:4355 161.04243:676 163.11195:228 169.12244:211 171.10156:53 173.02…	3030	1168	1999	1859	1732	2128	3232	1836	2091	3541	2495	2765	2563
1.575	226.018	3-[(4-chlorobenzoyl)amino]propanoic acid	[M-H]-	587.4	226.01802:139310 226.06064:134 226.31575:185 226.70469:93 226.99545:673 227.02032:11226 227.07645:543 227.09112:489 227.12974:1522 227.15109:139 227.21883:93 227.32681:93 227.51954:93 227.53967:93 227.64093:139 227.97611:138 227.99179:138 228.01498:4506 228.04851:138 228.06960:139 228.09181:185 228.12590:294	44.99775:940 61.98788:967 68.99559:247 71.01349:165 79.95659:1487 83.04949:74 89.03956:147 94.99321:149 96.95913:1329 99.00676:139 101.03702:53 102.99827:27 105.03357:376 107.04936:268 111.00653:160 112.98459:116 114.99963:31 116.05027:28 117.05277:286 121.02867:88 123.04391:424 125.09655:768 128.05025:12429 129.05299:1270 131.04318:297 133.02838:827 134.03394:106 135.04456:630 137.02292:287 142.…	1299	1765	3302	3159	2340	445	11094	48455	21719	96822	41859	9576	67806
2.573	226.02	3-[(4-chlorobenzoyl)amino]propanoic acid	[M-H]-	41.32	226.02067:2310 226.99494:424 227.01756:253 227.05550:230 228.01990:166	39.00449:7 61.98797:3653 79.95736:205 92.99572:573 110.95831:596 111.00670:73 116.99540:49 120.04536:27 128.99530:64 131.06050:1129 147.05595:730 164.99454:61 190.99117:28 211.01833:447	762	994	670	752	584	742	1052	881	800	1119	990	1176	626
5.749	227.054	MCPB	[M-H]-	17.38	227.05552:2696 228.00005:234 228.05917:312 228.98852:234 229.00947:312 229.03315:234 229.04855:390	41.99750:147 68.99525:118 79.95615:121 85.02974:86 92.99488:147 96.95970:215 102.99717:86 104.99472:119 108.02058:125 116.99476:132 119.01063:102 125.00140:83 128.99466:121 133.02841:199 136.01569:269 140.99728:92 145.00692:105 147.00597:102 149.02529:102 151.03805:202 154.99101:92 161.02345:184 167.01072:86 173.00292:86 178.99031:124 191.05429:99 214.99649:64	351	663	221	232	296	745	145	241	880	60	371	592	310
7.239	227.077	D-Mannitol	[M+FA-H]-	494.93	227.07714:289288 227.12393:158 227.25274:107 227.27073:107 227.36602:160 227.38553:107 227.47721:107 227.50157:107 227.52805:107 227.58843:107 227.70367:214 227.76750:107 227.82155:160 227.83639:107 227.85526:160 227.92013:160 227.93632:160 227.97314:107 227.98978:160 228.01273:213 228.02731:107 228.04834:1803 228.08016:18354 228.11316:158 228.14175:107 228.26480:107 228.34226:107 228.49531:160 2…	34.96915:382 41.00274:326 43.01856:1729 51.02297:48 55.01853:1841 57.03396:1025 59.01367:667 60.01689:40 60.19964:61 61.01699:92 61.98726:40 67.01771:39 69.03398:647 71.01348:15212 72.01608:800 73.02874:3945 74.02333:2246 75.00651:133 79.01760:251 83.01285:2753 84.01622:118 85.02896:3980 86.03253:422 89.02403:24657 89.53150:71 89.68727:54 90.02675:696 91.03836:771 92.04252:62 97.02882:1086 99.008…	87916	44815	85360	103372	48005	73960	34376	47848	77458	47833	154998	82344	40099
1.555	227.077	trans-Resveratrol	[M-H]-	11.57	227.07720:2083 227.12840:626 227.97795:482 228.01425:140 228.03015:93 228.07921:356 228.16151:140 228.99273:652 229.01000:340 229.04250:186 229.10977:233 229.14194:140	39.00467:123 44.99760:126 61.98761:1316 68.99503:4 77.03947:133 80.96370:251 85.03913:137 89.03787:119 92.99501:32 96.95866:255 100.93151:21 107.04967:12 109.02770:425 117.05265:160 120.98913:137 121.02965:59 123.04465:37 125.00105:149 129.01414:49 130.06587:11 133.02917:359 137.02364:377 140.99519:6 143.04964:271 145.00708:111 147.00555:17 149.02335:123 151.00253:583 152.99466:5 159.04471:176 16…	894	1005	935	753	1490	956	1151	448	552	790	462	1072	650
1.457	227.129	w/o MS2: 9-methoxycarbonyldec-9-enoic acid	[M-H]-	60.24	227.12806:14090 227.99042:153 228.01967:204 228.13128:2103 228.99275:434 229.00845:412 229.02704:204 229.05018:255 229.06911:153 229.08293:153 229.10700:153 229.14313:909	68.99486:37 83.01236:44 96.95835:438 108.02010:77 109.02792:216 111.08051:46 116.04958:13499 121.02911:268 133.02843:139 135.04320:506 137.02271:640 153.12759:79 159.04195:41 160.03918:4874 163.03658:447 165.02042:298 171.10220:120 174.02933:192 175.03918:75 177.01837:114 181.12141:100 185.11897:123 189.05482:110 195.10062:42 197.11636:321 201.05360:138 205.07310:144 209.11752:52 217.04901:203 22…	2868	1169	2247	1238	1371	2241	2027	2002	2591	2403	3018	2949	1957
1.732	227.129	w/o MS2: 9-methoxycarbonyldec-9-enoic acid	[M-H]-	51.95	227.12828:3133 227.17027:98 227.79139:131 228.02925:66 228.13152:917 228.96011:164 228.99201:563 229.00929:469 229.03544:131 229.07241:131 229.10585:207 229.14478:131	59.01246:27 68.99518:144 81.03437:946 83.04927:1518 108.99119:74 112.98465:8 119.05015:368 125.89881:110 127.89501:28 137.05969:157 144.98907:38 162.99867:31 166.99139:98 170.98750:74 180.98930:77 184.98444:75 201.11247:1044 209.11766:616	3659	1745	3081	2936	2210	2367	3386	2860	2762	4006	2931	3514	2312
6.858	228.05	Lamivudine	[M-H]-	57.96	228.04981:3130 228.08355:117 228.99218:176 229.00552:317 229.02835:176 229.05423:380 229.06951:293 229.10967:234 230.06696:819	34.96887:2697 44.99748:4118 56.99743:228 59.01351:20568 60.01704:338 61.98704:828 71.01305:12194 72.01607:561 73.02865:2566 78.99909:163 81.03400:718 83.04937:1215 84.05125:119 85.02849:1820 87.00529:189 89.02385:8117 91.01850:125 93.03350:6978 95.01266:627 96.95902:21 97.02813:213 99.00774:671 101.02268:620 102.99937:30 107.01097:94 109.02774:116 111.04399:1631 113.02293:1542 114.05352:148 119.0…	533	328	521	547	469	1409	509	521	820	262	759	1981	597
7.008	228.051	w/o MS2: Amiloride	[M-H]-	58.53	228.04978:1964 228.06862:346 229.00920:260 229.03327:759 229.05455:347 229.08328:649 229.34962:173 230.03712:173 230.06613:2690 230.08824:173	34.96904:980 41.00326:2938 43.01892:3190 44.99818:16777 46.00172:264 56.99777:410 59.01403:73396 59.38848:203 59.67796:141 60.01674:1258 61.01774:330 61.98776:158 71.01378:39945 71.47838:156 72.01685:933 74.02446:1090 83.01331:1135 84.00940:916 85.02884:3982 87.00742:702 88.03921:95 89.02432:28185 89.76064:120 90.02723:700 90.10622:80 91.02776:212 92.99517:355 95.01329:1396 96.04508:1818 97.02895…	1157	684	1419	1748	873	1566	509	436	108	262	471	605	63
4.322	228.054	w/o MS2: N-Tris(hydroxymethyl)methyl-2-aminoethanesulfonic acid	[M-H]-	45.09	228.05437:1255 228.98945:479 229.00985:453 229.03523:180 229.05733:180 230.01095:72 230.03038:108 230.06420:72	44.99789:524 59.01359:166 68.99511:189 73.00769:119 75.00800:112 80.96529:201 85.02811:128 89.02446:235 92.99474:326 96.95907:397 99.00610:92 104.99493:251 108.98981:131 112.98465:134 116.99436:228 120.99132:147 128.99554:142 132.98894:132 138.97059:172 142.99207:179 154.99160:163 164.98587:193 170.04609:124 178.99455:99 182.98944:118 194.98678:80 212.99471:118 218.98685:80	479	960	1032	904	450	556	385	356	1203	493	407	1057	694
8.259	228.064	w/o MS2: N-Tris(hydroxymethyl)methyl-2-aminoethanesulfonic acid	[M-H]-	58.06	228.06383:3788 228.99252:180 229.01139:3301 229.06556:226 229.91328:136 229.93415:226 230.01217:283 230.06739:136 230.15087:291	44.99756:49891 71.01295:184 78.95835:1492 85.02907:480 96.96781:882 99.00676:659 125.02212:597 135.03215:721 161.04552:1318 179.05536:1963	218	235	709	483	475	142	1482	2660	289	1700	895	271	1278
8.235	229.012	D-Ribulose 5-phosphate	[M-H]-	31.59	229.01180:9345 229.06727:212 229.08340:127 229.34195:127 229.38919:85 229.91604:216 229.93454:379 229.94916:127 230.01510:696 230.06622:170 230.15238:170 230.31753:85 230.41985:85 230.96140:127 230.99104:169 231.01473:553 231.03664:85 231.05237:85 231.06732:85	41.99914:56 44.99802:34368 45.36971:49 45.44046:80 46.00101:322 47.00205:188 59.01347:338 71.01327:266 73.02909:213 78.95858:1221 80.96437:683 83.01272:197 85.02937:387 87.00813:1377 88.01116:75 89.02345:107 96.96936:1011 99.00813:342 101.02328:216 104.99579:111 113.02307:219 117.01885:377 122.97545:562 125.02400:480 127.03990:81 135.02908:155 138.97899:107 141.01752:216 142.94354:55 152.98532:11…	3282	2601	4314	3582	3714	2059	1586	7027	4261	3951	3849	2590	5723
7.845	229.046	2,4,4'-Trihydroxybenzophenone	[M-H]-	16.47	229.04568:3552 229.07379:129 229.93542:425 230.01222:1678 230.05075:422 230.06577:424 230.68020:87 230.98985:130 231.01299:245 231.05099:217 231.06905:173 231.08246:87	59.01323:248 75.00749:3004 82.02838:305 93.03346:1393 96.95960:3953 98.95277:132 104.03432:287 111.04503:230 116.03350:283 129.93622:5 135.02890:5212 142.94365:8 152.99507:22 173.04547:1621	1162	1872	965	683	562	936	255	1482	1140	866	786	1493	1368
7.552	229.047	w/o MS2: 2,4,4'-Trihydroxybenzophenone	[M-H]-	27.93	229.04843:6893 229.08014:140 229.93593:690 229.95240:619 230.00999:282 230.03115:282 230.05460:429 230.91091:352 230.99103:520 231.01200:383 231.04523:2339 231.08126:141	34.96882:681 44.99840:165786 45.12409:670 45.34666:724 45.41583:467 45.74732:230 45.81765:302 45.90777:261 46.00118:1661 47.00216:609 57.03393:666 74.02358:289 85.02879:1537 87.00724:731 93.03386:273 96.95959:8739 97.94582:424 98.95474:851 104.03400:222 108.04406:266 112.03991:292 113.94042:270 122.97484:619 128.03394:1050 130.05000:1860 131.05292:262 140.01706:534 142.94284:463 161.04428:521 210…	3321	2605	5151	4806	6410	2631	4583	4350	2256	5571	4944	4598	4961
6.9	229.097	alpha,beta-Dihydroresveratrol	[M-H]-	11.54	229.09698:2357 230.06605:1433 230.10195:314 231.00810:92 231.02563:360 231.04954:543 231.06884:230 231.09599:138 231.11044:230	44.99799:1355 58.00422:545 59.01365:3757 71.01315:2612 83.01266:131 85.02863:435 89.02389:1735 92.99595:303 95.01295:177 98.02490:200 101.02304:327 104.99432:99 111.05200:140 113.02316:310 116.99443:177 119.03307:131 121.02864:134 127.01637:128 133.03000:143 139.08519:118 147.00551:92 150.02955:121 154.99023:86 157.07667:121 161.02126:124 170.98719:77 173.04456:108 178.99258:92 183.00976:89 191.0…	1334	713	799	1294	633	798	977	853	734	792	862	795	550
2.701	229.107	w/o MS2: 2-(6-hydroxyhexyl)-3-methylidenebutanedioic acid	[M-H]-	23.29	229.10741:2499 230.01718:278 230.11563:555 231.00426:416	44.99722:161 68.99644:99 80.96481:197 87.00532:83 92.99484:201 96.95955:192 102.99969:112 107.04952:135 109.02804:89 111.02288:86 116.99444:153 119.01091:96 121.00845:137 125.00140:105 125.02198:105 128.04973:99 132.98791:146 134.06066:145 135.04490:156 136.07394:136 137.02303:172 142.99221:105 150.03161:245 155.10551:115 165.05459:143 171.00646:89 174.99969:92 179.00490:118 185.11888:64 192.0656…	581	504	633	690	606	501	1271	659	599	1327	1135	180	1025
2.986	229.108	w/o MS2: 2-(6-hydroxyhexyl)-3-methylidenebutanedioic acid	[M-H]-	15.78	229.10757:2737 230.00676:64 230.02380:96 230.06540:128 230.11060:459 230.98729:258 231.01017:222 231.06640:96 231.08663:277 231.11262:128	44.01388:1298 68.99451:68 71.04946:1979 88.04002:3382 99.04414:955 104.99540:35 116.06952:424 120.98965:101 129.05515:186 132.98981:8 146.08150:2670 153.01472:88 159.09250:700 165.01823:63 171.07971:38 175.00064:23 185.11646:112 204.98836:54 212.99654:30 218.10298:205 226.08710:219	695	287	825	791	394	582	1115	765	313	2084	759	480	800
3.479	230.103	w/o MS2: SUBERYL GLYCINE	[M-H]-	63.93	230.10284:4341 230.85405:179 230.98773:224 231.01186:224 231.06975:9753 231.10688:730 231.57165:2775 231.93335:224 232.00741:134 232.06906:1086	44.99786:255 68.99555:118 72.00867:157 79.95676:390 92.99484:324 96.95954:1020 98.95466:166 104.99564:189 109.02888:128 111.00592:124 116.99592:386 123.04311:102 132.99002:154 135.04332:89 140.99460:128 144.03012:185 151.00429:99 154.99238:115 165.01705:102 170.98685:121 178.99062:102 190.99752:128 210.99873:105	28	18	46	0	0	1817	24	0	0	87	0	921	0
3.28	230.103	w/o MS2: SUBERYL GLYCINE	[M-H]-	63.89	230.10272:3758 230.35521:654 230.85691:90 231.00037:225 231.01916:263 231.04387:209 231.07045:59104 231.34673:180 231.57119:17482 231.93181:180 231.99751:90 232.01462:90 232.03576:134 232.06916:6983 232.10509:134 232.13361:180	39.00448:194 44.99795:277 57.03350:273 71.01309:284 79.95677:1579 81.03399:181 87.00793:129 92.99403:434 96.95953:6866 97.94832:131 98.95569:568 100.03935:96 104.99496:183 109.96680:210 112.98423:105 116.99454:154 120.98912:112 125.02338:203 129.01908:185 132.98975:141 135.04529:96 144.02856:199 151.00479:209 154.99131:143 169.01214:296 182.98787:105 188.99643:105 199.03921:77 210.98361:96 219.06…	1780	1753	1850	1749	1177	1522	1567	733	469	777	695	738	536
6.88	231.036	w/o MS2: Goniothalenol	[M-H]-	10.05	231.04621:2844 231.06774:410 231.09604:128 231.11205:128 231.92992:330 232.04921:128 232.08201:524 233.00518:256 233.03048:192 233.06546:941 233.10213:256 233.15423:321	34.96921:2117 44.99794:3484 58.00617:496 59.01358:16998 60.01675:281 61.98788:591 71.01354:13839 72.01633:714 73.02860:2137 85.02858:1429 88.01488:93 89.02384:9294 90.02672:261 91.02726:101 93.03430:5347 95.01280:466 99.00709:604 104.99497:221 111.04433:1454 113.02350:1010 134.03632:281 137.02406:1615 150.03046:88 152.99384:17 155.03416:413 161.02405:91 164.99419:89 193.05103:75	395	328	376	384	416	419	98	1214	818	513	294	325	634
7.549	231.046	w/o MS2: Goniothalenol	[M-H]-	14.38	231.04629:2886 231.08872:138 231.93077:15609 231.97189:137 232.04489:2294 232.07981:483 232.90954:207 232.93184:3193 233.00701:726 233.02655:476 233.04065:207 233.06365:1882 233.08872:138 233.14981:277	34.96881:568 44.99846:178717 45.34728:510 45.43131:521 45.48642:476 45.60507:322 45.68854:203 45.91739:220 46.00146:1540 47.00204:618 57.03402:607 78.95854:189 85.02876:353 86.02303:193 87.00774:382 96.95932:7273 97.94480:339 98.95355:625 117.01832:204 122.97495:557 128.03441:470 130.04971:1595 131.05302:347 140.01572:386 142.94379:413 161.04466:387 171.02974:202 210.00703:222	1359	1199	2008	1817	1804	1130	1949	1887	937	1950	1681	1553	1815
6.939	231.051	w/o MS2: Goniothalenol	[M-H]-	10.56	231.05188:1108 231.09633:152 231.11195:91 231.60062:61 231.93120:195 232.01603:91 232.02878:91 232.05323:163 232.07896:179 232.12349:61 232.92444:61 232.98345:122 233.00712:406 233.03101:91 233.04062:91 233.06770:2704 233.10489:121 233.15368:372	34.96871:978 43.01848:668 44.99801:2995 57.03427:154 59.01382:19285 59.77003:56 60.01694:212 61.98786:337 68.99575:64 71.01347:8014 72.01652:247 73.02893:236 78.03381:138 83.01253:675 85.02870:1697 89.02423:7047 95.01315:398 98.02341:430 102.05526:507 111.04547:67 113.02355:816 115.00042:42 119.04924:295 124.99937:107 128.03510:143 131.03444:80 147.06532:2231 150.03154:103 152.99471:88 157.07600:…	624	682	1054	803	833	714	685	247	548	433	518	654	354
7.355	231.062	w/o MS2: Goniothalenol	[M-H]-	84.28	231.06273:28328 231.09198:322 231.93171:2590 232.02773:246 232.04697:3344 232.06085:4495 232.90995:482 232.93405:506 232.98564:165 233.00580:611 233.02986:496 233.04903:519 233.06685:2546 233.15451:412	34.96929:1225 41.00334:1940 43.01882:1717 44.99830:25333 45.46543:194 46.00143:769 47.00237:198 51.02379:297 57.03442:1122 59.01405:116321 59.47926:360 59.59564:247 60.01702:2012 60.36427:128 61.01797:510 61.98843:190 69.03424:431 71.01387:28955 72.01667:657 75.00843:243 78.95762:354 80.96418:140 85.02954:4697 87.00788:1181 88.04008:990 89.02434:6950 90.02731:1066 93.03403:474 95.01369:2940 98.02…	9551	5006	11811	12548	9426	7866	30240	20365	4381	23896	10786	5573	14734
4.074	231.069	8-Methylsulfinyloctyl isothiocyanate	[M-2H]-	52.07	231.06941:5026 231.57087:1272 231.92947:355 232.00886:138 232.06796:536 232.57052:138 232.92748:92 232.98647:137 233.00435:482 233.02507:183 233.06529:92 233.10089:138 233.15401:781	39.00400:255 44.99786:504 59.01299:231 68.99569:166 75.00775:130 79.95594:525 82.99246:131 85.02794:202 92.99372:296 96.95834:541 98.95380:126 104.99418:235 108.02072:108 111.00473:126 112.98548:124 116.99386:222 123.00662:108 124.99988:134 128.99337:169 132.98851:215 141.01708:147 142.99188:140 145.00658:121 152.99454:131 161.00375:108 168.98641:124 176.99514:96 182.98793:99 190.99009:92 204.987…	72	76	78	105	49	132	65	0	36	47	50	73	38
3.469	231.07	8-Methylsulfinyloctyl isothiocyanate	[M-2H]-	134.44	231.06988:22085 231.10128:88 231.12530:137 231.57107:5484 231.59970:136 231.93091:731 232.00563:137 232.06859:3312 232.57055:609 232.92964:183 232.98759:228 233.00390:744 233.02239:316 233.04072:137 233.06863:228 233.15297:479	61.98757:152 68.99553:145 79.95693:9145 81.95237:431 92.99462:294 96.95956:9278 97.94702:259 98.95451:197 104.99466:406 108.04276:153 109.96666:275 113.00323:96 116.99500:170 120.98950:67 126.99942:81 128.99432:166 132.98999:109 135.00670:143 137.00125:104 144.98871:125 147.00658:84 151.00642:292 154.99168:161 164.99519:86 170.98544:80 178.99196:115 182.98746:80 189.01701:77 214.99403:57 219.0686…	3801	3875	7569	7384	3300	7202	15181	3409	706	17469	2317	4170	2481
3.207	231.07	8-Methylsulfinyloctyl isothiocyanate	[M-2H]-	347.39	231.07052:124539 231.34881:89 231.57228:27110 231.64738:89 231.78798:89 231.92965:221 232.00831:133 232.03858:129 232.06980:14781 232.10121:130 232.11573:88 232.13465:133 232.22487:89 232.25392:133 232.31583:89 232.33510:133 232.34549:177 232.42621:133 232.46189:89 232.57064:3273 232.62418:89 232.77522:89 232.85772:89 232.87272:89 232.92309:89 232.98867:221 233.00418:439 233.01842:239 233.02890:1…	44.99779:366 59.01342:504 71.01354:595 79.95701:13069 81.95264:802 85.02907:240 96.95992:1031 97.61325:53 97.95872:40 98.95504:1688 101.02309:28 104.99448:70 110.97400:17 129.01889:251 132.98878:89 147.02917:229 151.00500:323 162.99998:79 188.99544:44 219.06781:547 231.06963:1489	45832	54484	69887	75143	61537	32171	93421	25257	10800	76110	24136	20253	39434
1.854	231.124	Melatonin	[M-H]-	30.87	231.12259:6462 231.93177:250 232.12705:1092 232.98697:250 233.00418:499 233.02174:250 233.12977:250 233.15595:417	44.99773:227 59.01336:212 68.99517:127 75.00367:80 83.05051:153 92.99441:357 94.99393:156 99.00509:125 104.99529:171 108.98985:166 116.99413:229 119.04972:445 121.02783:193 128.99421:143 132.04422:156 135.04424:141 137.02300:156 139.03900:80 144.04150:137 146.05856:124 149.02306:105 152.99495:125 154.99206:142 158.05975:96 163.03799:209 169.12216:140 171.10170:256 174.05729:102 182.98891:92 201.1…	3173	2001	3024	2666	2084	2919	5433	3651	2784	7585	2527	3174	3715
7.252	231.134	w/o MS2: COSTUNOLIDE	[M-H]-	53.73	231.13376:2546 231.15417:178 231.18385:134 231.74152:90 231.93013:445 232.01740:89 232.04670:1302 232.08122:179 232.10084:90 232.11772:224 232.13667:298 232.93227:224 232.98691:179 233.00518:282 233.02798:1688 233.06579:1507 233.15209:291	41.00241:376 43.01851:230 55.01839:470 59.01346:22067 59.66559:23 60.01594:723 61.01665:116 61.98695:177 69.03397:95 71.01312:10492 73.02835:180 74.02327:3848 89.02396:6367 90.02658:269 91.03881:32 95.01288:926 97.02896:179 101.02359:986 102.02641:111 113.02355:1813 115.03895:529 119.03138:5973 121.03611:145 129.06638:52 131.03342:50 135.00409:91 140.03288:173 143.03394:83 163.06035:83 181.07129:…	123	113	352	209	248	94	767	186	40	1008	411	85	304
6.985	231.134	w/o MS2: COSTUNOLIDE	[M-H]-	53.95	231.13448:1465 231.23649:130 231.33035:195 231.93109:1407 231.96960:130 232.04590:38773 232.07974:648 232.93200:260 232.98650:194 233.00781:593 233.04941:2981 233.06498:4724 233.10145:129 233.15406:1686 233.18186:130	34.96917:5346 41.00310:3752 43.01883:3862 44.99801:14023 58.00555:1693 59.01364:78246 59.46984:226 59.57453:145 59.65283:155 60.01646:1662 61.98778:2117 66.99784:224 69.03377:180 71.01337:50602 71.54538:106 72.01640:1391 73.02879:756 74.02409:1145 82.02909:635 83.04884:151 85.02885:5090 87.00640:842 88.01489:92 89.02391:33170 89.91677:81 90.02717:941 91.02759:226 95.01278:1634 96.04456:1305 98.02…	238	110	594	512	196	170	1072	211	57	323	221	71	146
6.978	233.054	w/o MS2: PFSM-amine; C6H13F3N2O2S	[M-H]-	30.68	233.06595:14583 233.09561:89 233.15328:342 233.66374:91 233.72922:91 233.93612:137 234.00933:137 234.04967:251 234.06934:1607 234.09748:274 235.00308:1958 235.04474:439 235.07118:604 235.09677:91 235.11826:295	39.00449:135 44.99808:5076 51.02312:102 59.01375:22686 59.39281:62 59.43949:54 60.01722:220 61.01747:124 61.98808:50 71.01354:9305 72.01629:481 81.01406:26 83.01273:426 84.00880:537 85.02909:2967 87.00723:327 89.02401:5491 90.02777:237 91.02800:83 92.99610:376 95.01299:470 98.06012:404 101.02379:789 103.03910:872 107.01025:59 113.02347:977 114.05343:210 115.05159:159 119.03432:579 121.02745:98 12…	3493	3258	2710	2423	4078	2838	4373	2585	4028	350	1558	1914	1785
6.411	233.066	PFSM-amine; C6H13F3N2O2S	[M-H]-	46.88	233.06599:21398 233.10250:358 233.15445:363 234.06884:1992 235.00275:743 235.02198:242 235.07038:868	59.01425:546 67.01906:147 70.99315:108 80.96420:174 85.02929:137 87.00730:171 93.03397:672 96.95924:144 99.00634:144 104.99596:314 109.02934:105 111.04449:215 115.00016:161 116.99432:193 125.00249:176 128.04960:216 130.06538:185 133.02945:157 135.04535:108 137.00189:124 142.99200:124 147.00267:99 153.02040:150 158.06002:192 161.02478:102 166.99187:64 173.04579:282 181.00802:83 191.05602:349 204.9…	1182	1802	1139	1431	1093	2136	900	2206	1358	1922	1624	3588	1943
7.257	233.066	w/o MS2: PFSM-amine; C6H13F3N2O2S	[M-H]-	47.59	233.06514:13117 233.15294:768 234.04571:497 234.06943:1077 234.10061:454 234.33154:182 235.00324:1080 235.02442:489 235.04510:1833 235.06355:4189 235.11168:363	34.96901:344 41.00281:328 43.01869:1727 55.01861:1840 57.03406:1025 59.01375:885 60.01645:42 60.22263:62 61.01789:58 61.98670:30 69.03425:637 71.01364:15337 72.01683:806 73.02866:3912 73.61799:38 74.02363:2250 75.00765:124 79.01790:253 81.03348:72 83.01300:2759 84.01900:168 85.02900:3903 86.03175:415 89.02410:24743 90.02697:699 91.03903:772 92.99437:331 96.95930:2412 99.00691:85 101.02415:25116 1…	1389	2130	1735	2677	2665	1799	2608	3379	1100	1346	5553	695	8006
6.679	233.066	w/o MS2: PFSM-amine; C6H13F3N2O2S	[M-H]-	18.68	233.06591:8076 233.09902:188 233.15363:387 234.06807:1304 234.99737:190 235.02097:190 235.06999:398	44.99789:21853 93.03238:86 135.04353:24 161.02258:103 164.06909:80 173.04283:71 177.05518:79 201.05238:57	1361	3082	1226	1386	2022	797	1655	1731	1473	1026	1434	1131	2102
7.905	233.067	PFSM-amine; C6H13F3N2O2S	[M-H]-	144.44	233.06615:65133 233.15279:220 233.33495:110 233.93090:371 234.02417:219 234.06903:6410 234.09930:109 234.97899:110 235.00124:353 235.04512:376 235.07843:2896	55.01809:13 59.01348:5035 75.00836:380 78.95833:1654 83.04937:181 87.00738:813 89.02387:96 93.03386:114 96.04376:569 98.95323:11 100.93378:68 115.00186:599 116.99370:238 120.96798:122 124.03962:246 129.01830:209 135.03011:225 146.04623:215 152.99506:336 155.03374:250 165.03896:737 171.00565:124 173.04491:1145 233.06680:69	10031	14940	18814	16540	20342	8160	41017	48277	17705	38310	19372	18273	24053
2.614	233.139	w/o MS2: Curcumenol	[M-H]-	15.87	233.15260:3180 234.06812:366 234.15340:262 235.00154:317 235.02369:190 235.05596:143 235.07425:95	44.99767:295 68.99520:256 75.00764:105 80.96452:112 82.03014:112 92.99448:207 95.04793:148 97.02870:159 101.02041:89 104.99509:132 109.06438:102 113.02135:150 116.99417:210 120.04373:124 125.00125:102 125.89820:108 131.06107:124 135.04440:140 137.02285:152 142.99164:202 145.00936:86 147.05633:96 149.02170:89 154.99151:175 170.98588:152 173.00145:86 178.98991:122 182.98356:124 190.99285:83 211.014…	707	1176	866	847	672	565	690	1120	1194	807	1378	22	1099
1.296	235.018	w/o MS2: HARMALOL HYDROCHLORIDE	[M+FA-H]-	21.95	235.01722:4794 235.05810:111 235.07256:112 235.09601:84 235.13597:84 235.16577:56 235.99028:56 236.01861:1019 236.06348:163 236.10506:279 236.91349:112 236.97901:158 237.00003:758 237.01502:462 237.03496:469 237.06162:112 237.08074:112 237.11426:112	44.99780:367 68.99553:98 74.99003:271 80.96431:288 87.00406:98 92.99501:181 100.93344:68 104.99411:146 130.06462:250 140.99480:114 142.06540:1785 143.06857:207 144.04530:57750 144.70708:128 144.78474:140 145.04846:4261 146.55977:61 147.00475:129 152.03604:78 155.06071:102 158.06036:749 165.07022:272 166.99141:59 182.98448:88 193.06567:18194 194.06868:3612 195.07140:231 201.83200:63 203.03220:61 2…	574	587	850	695	387	420	1517	3169	974	1678	2188	1207	2051
7.252	235.036	w/o MS2: 1-[3-hydroxy-2-(2-hydroxypropan-2-yl)-2,3-dihydro-1-benzofuran-5-yl]ethanone	[M-H]-	11.2	235.03582:3943 235.04732:1284 235.06322:1830 236.03148:219 236.04947:219 236.06582:513 236.08746:164 237.00177:219 237.02192:110 237.04554:274 237.06076:732	55.01855:2723 57.03424:1738 73.02894:3276 74.02351:243 79.01717:175 82.02956:797 83.01333:3003 89.48555:64 91.03894:685 97.02892:66 101.02413:8140 102.02754:55 102.38175:54 103.03974:546 105.01852:764 108.04302:251 112.03924:299 116.92626:193 118.01241:87 119.03107:2810 121.04988:368 131.03424:1164 133.01282:330 141.01849:129 142.99062:83 149.04497:961 152.07124:932 161.04480:345 163.06104:3069 1…	1061	1218	1104	844	880	454	798	690	565	574	823	801	778
7.553	235.048	w/o MS2: Zileuton	[M-H]-	15.39	235.04938:4023 235.08140:551 235.16378:92 236.00154:184 236.01957:92 236.04841:184 236.07819:731 236.35572:267 236.38590:230 237.00530:637 237.04844:1871 237.09121:70267 237.14888:92	34.96891:78 44.99853:1701 45.23946:46 45.43435:35 45.58645:59 45.73770:22 45.79543:21 46.22112:16 46.30724:27 47.42011:13 57.03340:47 59.01368:1925 65.00389:29 68.99631:39 79.95692:12813 80.96459:148 81.95195:630 83.92974:80 98.95369:405 99.95377:146 100.93315:249 106.97946:820 108.97722:103 111.00758:134 113.00405:276 113.94078:175 116.01649:70 117.01850:77 121.02925:135 125.02350:112 129.01718:…	923	1009	767	896	1027	712	834	628	1368	791	597	1112	1003
1.782	235.062	w/o MS2: austadiol	[M-H]-	15.97	235.06088:4859 236.06419:1546 236.09286:148 236.10195:74 236.12893:111 236.97761:148 236.99968:419 237.03740:352 237.07501:334	44.99785:920 61.98788:219 69.03341:107 83.01268:129 85.03983:391 99.00631:39 104.99567:72 109.02865:86 111.08093:101 119.04989:4095 123.04444:184 124.08490:35 125.02287:32 125.09607:41 127.11090:20 135.04478:1834 137.05922:112 139.03969:42 148.05083:52 163.03973:1105 166.99219:61 173.07565:262 179.03310:586 181.12271:135 191.07167:52 193.01038:27 199.13310:219 207.10298:484 225.11263:170 233.1537…	319	407	414	406	340	313	293	254	341	1162	271	583	629
7.248	235.065	w/o MS2: austadiol	[M-H]-	22.85	235.06417:4565 235.10264:175 236.04894:175 236.06633:764 236.97984:175 237.00146:263 237.01839:350 237.04007:786 237.06063:1105	55.01882:2813 57.03456:1760 59.01381:23439 59.39284:77 61.01790:434 69.03422:1175 71.01359:13974 72.01673:1304 72.27985:48 72.74510:38 73.02913:1605 74.02385:440 83.01342:2004 89.02432:24164 89.74199:61 89.91891:89 90.02696:985 91.03798:50 95.01318:109 99.00685:422 100.71432:158 101.02427:20642 102.02747:922 102.64825:32 103.03937:38 105.01808:983 107.04857:340 115.03880:1087 116.92628:155 119.03…	915	809	1584	1765	878	249	2901	5047	802	2432	3052	1217	2433
7.935	235.078	w/o MS2: Didanosine	[M-H]-	18.86	235.07743:2950 237.04188:615 237.06034:5433	59.01364:1200 67.01944:64 78.95880:28592 80.96487:349 93.04487:1789 96.96844:512 101.02251:90 104.03430:53 109.03943:92 111.04442:277 126.05471:84 135.02963:53 152.99545:12936 171.00635:7593 173.04512:639 191.05582:941	387	725	684	559	1092	352	1044	2039	898	1251	1249	1042	1240
4.73	235.118	w/o MS2: Pesticide4_Cymoxanil_C7H10N4O3_(2E)-2-Cyano-N-(ethylcarbamoyl)-2-(methoxyimino)acetamide	[M-H]-	16.79	235.11753:1046 236.00399:125 236.11969:209 236.97874:125 236.99798:469 237.03504:209	44.99753:188 68.99500:178 87.00605:164 92.99468:253 93.03331:243 99.00383:112 104.99410:237 111.04425:143 116.99592:192 121.00830:112 128.99525:164 133.02818:248 135.04402:408 142.99133:157 152.99558:139 155.03488:147 161.02287:268 168.99243:118 173.04362:176 179.03379:163 191.05537:190 217.03399:83	50	0	0	0	25	0	0	695	358	1027	444	0	486
4.185	236.055	w/o MS2: N-acetyl-O-methyltyrosine	[M-H]-	34.8	236.05695:2464 236.99808:414 237.03566:276 237.05668:414	44.99792:169 59.01264:18 79.95691:188 88.04088:1185 96.96050:404 104.99404:148 116.99327:50 120.04671:183 125.02381:24 138.97064:369 147.02983:327 164.98538:298 170.04478:171 196.06129:12 226.98898:193	841	1974	1199	1351	1323	71	2035	2177	516	1725	2250	0	1405
4.3	236.058	w/o MS2: N-acetyl-O-methyltyrosine	[M-H]-	31.47	236.05758:2276 236.10651:70 236.97784:175 237.00146:417 237.03493:283 237.05922:730 237.99822:105 238.01565:105 238.06307:105	44.99771:386 59.01356:178 70.99376:171 80.96416:192 85.02908:147 88.03973:146 92.99441:487 96.95936:497 99.00620:147 99.92469:133 104.99472:486 109.02949:131 112.98369:169 116.99522:222 119.01107:159 123.00487:83 128.99605:209 130.99215:168 132.98985:165 137.00086:137 138.96923:148 142.99264:218 145.01035:202 154.99187:144 159.00323:124 164.98798:147 168.03171:157 170.98691:172 176.99660:118 178.…	696	1641	989	1112	1099	423	1713	1823	430	1420	1874	478	1137
7.042	236.077	w/o MS2: Biopterin; LC-tDDA; CE40	[M-H]-	46.81	236.07733:6872 236.10741:115 236.99597:486 237.01603:233 237.06038:331 237.08081:658 238.08094:291	34.96900:597 41.00287:576 44.99792:1151 59.01344:5660 59.36176:64 60.01617:181 61.98762:181 71.01334:3137 74.02363:389 83.01304:235 85.02819:491 89.02376:1998 92.99461:173 95.01318:234 98.02441:153 101.02398:344 104.03484:152 111.00554:173 113.02374:401 119.03336:171 124.03988:105 128.03468:96 142.04908:159 146.04494:124 152.99604:108 170.98764:92 175.05975:89 191.05644:136	1760	426	1829	1292	2205	1224	3256	3615	2896	2853	2072	3982	2616
7.867	236.077	w/o MS2: Biopterin; LC-tDDA; CE30	[M-H]-	100.5	236.07750:6729 237.06198:1755 237.08184:1192 238.08289:596	59.01380:1609 74.02447:130 78.95885:3695 83.05013:137 85.02918:454 93.03408:1803 101.02403:87 109.04043:148 111.04489:337 116.03470:492 128.03403:100 135.02943:146 152.99590:1438 157.93176:36 171.00655:664 173.04515:641 181.07100:6 191.05663:2729	3088	1280	4960	4333	3423	1740	10645	7349	1910	12377	3668	2112	4567
7.555	236.078	w/o MS2: Biopterin; LC-tDDA; CE40	[M-H]-	22.98	236.07764:2847 236.09540:158 237.00496:428 237.04375:4340 237.06087:5083 237.09108:12205 238.00228:159 238.04529:535 238.06480:317 238.09449:3357	34.96904:511 44.99868:125397 45.12469:570 45.35005:767 45.43374:427 45.50706:296 45.61990:315 45.74447:192 45.86625:165 45.94483:212 46.00148:1477 47.00260:504 57.03400:225 74.02433:159 78.95787:188 83.04948:212 84.04572:192 85.02894:1010 87.00794:351 92.99472:140 96.95974:9993 97.94553:441 98.95458:1135 104.03453:151 109.02918:160 112.03945:137 113.94055:285 122.97491:710 128.03487:623 130.05026…	1410	325	794	905	1237	900	721	720	510	967	777	906	962
7.776	236.078	w/o MS2: Biopterin; LC-tDDA; CE30	[M-H]-	41.7	236.07748:4360 236.99934:366 237.06155:10074 238.06453:744	43.01868:19 56.99751:110 69.01325:74 71.01420:239 75.00798:1419 81.03369:32 85.02909:18 93.03345:1246 96.96035:2371 98.06300:330 104.03387:295 111.04419:296 116.03460:176 120.96884:231 124.03948:215 129.01950:71 135.02895:3288 137.02245:140 142.94250:38 145.04886:38 155.03304:160 165.02428:40 173.04475:1336 175.05434:56 186.04045:194 191.05582:1926	1273	1375	1531	1357	1558	1139	2780	3331	2486	4158	2499	2191	3214
8.158	237.061	w/o MS2: 1,4-Diaminoanthraquinone	[M-H]-	269.95	237.06141:59247 237.28128:113 237.40378:75 237.44814:75 237.96565:75 237.99598:75 238.06415:5059 238.87318:75 238.89054:113 238.98807:281 239.01386:200 239.07589:1848 239.12656:113	75.00817:3540 83.01297:19 87.00837:8750 88.01098:460 89.02359:313 92.99546:36 97.94510:39 101.02202:89 114.05442:33 129.01816:407 131.03098:70 135.02921:1309 165.04074:17 237.06593:37	38881	31562	35489	29951	28612	35633	16186	28993	34893	15205	27630	32864	27836
2.527	237.076	w/o MS2: 3,4,5-trimethoxycinnamic acid	[M-H]-	10.2	237.07590:2813 238.02004:108 238.07597:72 238.99482:333 239.01549:504 239.05828:143 239.07657:241 239.12915:108	61.98803:3274 88.03880:29 92.99528:67 96.04432:109 104.99518:24 111.00610:25 116.99503:21 123.00724:44 132.99101:11 204.98920:34 230.98886:8	260	167	521	330	1315	100	251	170	166	104	442	165	480
1.594	237.077	ethyl 2-(2-acetyl-3,5-dihydroxyphenyl)acetate	[M-H]-	11.64	237.07633:1422 238.01909:1070 238.07963:598 238.99707:398 239.01599:598 239.02360:598 239.05526:1436 239.07659:598	39.00580:59 44.99734:299 59.01290:72 68.99457:324 77.03864:157 79.95680:3174 83.01437:261 85.02820:121 86.98709:85 89.03922:272 93.01579:832 95.01271:118 96.95851:682 99.92478:123 105.03312:711 107.04792:440 111.07899:69 116.99442:7 119.04940:1384 120.98895:54 121.02796:301 122.03590:153 123.04418:434 125.02265:162 131.06026:775 133.02838:911 134.03497:250 138.99944:56 140.99323:36 146.04703:1463…	619	713	434	451	565	351	679	560	596	1317	510	419	568
7.524	237.091	HEPES; LC-tDDA; CE20	[M-H]-	479.12	237.09188:179520 237.19350:46 237.27157:31 237.31667:46 237.35675:92 237.38101:80 237.39645:31 237.45956:46 237.52042:31 237.58211:46 237.60376:31 237.68128:62 237.75370:46 237.79057:31 237.85060:62 237.87051:87 237.89869:77 237.93674:62 237.95328:62 237.96312:62 237.97734:62 237.98889:82 238.01303:84 238.03193:46 238.04694:74 238.09397:14996 238.15546:46 238.17642:62 238.19404:31 238.21019:46 23…	44.99773:227 69.95005:74 79.95687:20665 80.96363:627 81.95189:839 84.93756:266 92.99593:75 98.95283:596 106.98010:1176 113.94001:264 126.99911:82 129.93552:222 136.00728:249 142.94283:533 152.99586:47 157.92833:156 177.03439:106 193.06438:531 207.07918:703 235.07500:195 237.09160:15332	53650	51028	74142	75200	68394	43321	82703	62879	48069	82651	53352	59177	67311
1.415	237.117	w/o MS2: 1-(3-ethyl-2,4-dihydroxy-6-methoxyphenyl)butan-1-one	[M-H]-	148.91	237.11651:2623 238.01807:1078 238.06880:170 238.11767:549 238.99202:534 239.01442:537 239.05182:254 239.07603:527 239.11188:255 239.12803:599	63.96151:1765 96.95908:457 131.05989:564 135.04375:102 147.04346:68 156.01199:8292 158.05939:656 172.05125:377 174.05637:852 177.01781:314 179.03352:14 183.04385:40 186.06903:43 190.02196:66 193.06021:34 200.04710:730 209.01402:33 215.07065:539 227.07124:48 233.15314:18 237.11523:80	392	392	376	437	280	393	493	212	438	329	423	496	266
6.376	238.017	w/o MS2: MMV553002	[M-H]-	48.21	238.01762:5241 238.97847:1677 238.99835:323 239.01736:695 239.12831:194 240.01397:323 240.02584:194 240.04984:1034	39.00464:121 43.01855:131 71.01258:167 75.00407:105 79.95661:216 84.93587:134 87.00583:108 92.99539:397 95.97510:217 100.93233:367 103.00001:145 104.99505:221 109.00863:131 113.00102:174 116.92731:549 120.98902:112 125.00123:186 128.05003:314 134.05803:137 141.93458:83 142.99325:83 147.04410:174 153.02018:115 156.04387:112 158.06034:264 164.07090:205 169.93130:151 191.05378:112 203.12725:111	236	195	345	290	92	33	323	1803	1015	2334	961	1210	1567
3.64	238.017	w/o MS2: MMV553002	[M-H]-	71.24	238.01736:3083 238.99457:272 239.02139:448 239.06752:24571 239.56869:4048 240.06706:1886	79.95745:369 128.05096:396 130.06560:403 142.06523:643 158.06090:1540 204.06667:507 219.06973:70	588	485	504	671	287	63	694	2530	1240	3328	1542	189	1468
2.805	238.017	w/o MS2: MMV553002	[M-H]-	78.94	238.01733:4393 239.01922:1784 239.05561:2239 239.08501:514 240.01829:514 240.05789:386	70.99377:160 82.02932:88 88.04017:48 92.99550:47 95.01374:407 96.95995:111 104.99414:35 106.04218:23 109.02837:227 120.04448:111 123.04294:83 128.04971:35 137.02644:2832 142.12244:127 146.03703:15 152.01707:20 154.99190:176 160.03865:69 162.03276:272 164.03394:254 167.01198:34 190.06567:266 192.08047:915 194.02831:43 204.08250:854 222.09161:1106	351	100	87	104	104	276	133	368	438	536	405	3092	494
1.34	238.017	MMV553002	[M-H]-	1134.46	238.01842:61830 238.06742:80 238.28972:81 238.88628:54 238.95792:54 238.97919:106 239.02055:6604 239.07558:259 239.09533:81 239.12899:167 239.16469:108 239.75207:54 240.01480:2228 240.06049:81 240.07728:54	44.99818:218 63.96197:2498 79.95605:482 92.05048:2236 96.95959:134 108.04441:291 112.98352:40 116.04961:2056 117.05317:326 128.05013:1952 129.05321:305 130.06586:9427 131.06795:1368 132.04379:24 132.98978:80 135.04364:219 138.99870:17 146.05881:179 152.99754:108 156.01247:10536 157.01425:660 158.06108:4346 160.06641:287 174.05579:16422 175.05901:1973 175.53099:19 176.06361:236 178.99539:33 181.00…	3000	2838	8560	9446	4109	1865	16570	44441	54398	111861	73170	55681	89110
4.092	238.018	w/o MS2: MMV553002	[M-H]-	61.51	238.01753:2737 238.99393:380 239.01702:860 239.06905:1116 239.57001:266 240.01307:199 240.02453:199 240.06399:133	41.99774:331 44.99791:300 66.99910:145 72.00889:395 78.99855:147 85.01883:164 92.99467:235 96.95884:342 99.00490:123 104.99446:269 111.00615:92 116.99590:164 120.99010:137 123.00515:140 128.02499:205 130.06410:145 135.04458:140 144.03092:297 148.98168:150 154.02418:140 158.06046:352 166.99200:112 169.04871:128 182.98668:105 191.01020:99 212.06651:131	206	160	242	220	159	388	355	852	554	1328	632	1962	673
2.671	238.019	w/o MS2: MMV553002	[M-H]-	55.19	238.01860:2906 239.02027:1611 239.05512:1686 239.07621:482 240.01582:483	44.99810:308 59.01249:183 71.01263:92 79.95678:112 82.02851:188 88.03884:128 92.99558:250 96.95893:204 97.06526:128 99.04501:89 104.99416:151 107.04965:123 111.00472:108 116.99496:165 118.99330:102 121.02779:194 128.99430:115 135.04391:314 137.02580:99 139.04093:83 146.03522:124 150.03161:262 151.03532:180 152.01657:278 154.99185:112 161.02371:96 165.05471:150 171.09925:134 179.00319:420 188.9950…	351	337	381	316	304	92	212	1269	1092	1083	2394	1167	1764
5.049	238.088	w/o MS2: 7,8-Dihydrobiopterin	[M-H]-	55.53	238.08790:2076 238.99409:277 239.01532:286 239.03309:79 239.06390:46 239.09012:273 239.13064:61 240.01664:62 240.08540:46 240.13047:46	44.99798:162 66.99871:160 80.99600:89 92.99553:234 99.92549:118 104.99547:187 112.98561:112 116.99426:171 120.99018:134 128.99589:115 132.99131:116 137.02624:171 142.99349:159 152.99578:188 159.89225:137 168.99196:137 183.00615:99 190.06696:89 201.83585:102	711	996	842	891	767	867	763	491	526	730	569	538	701
7.25	239.041	2,6-dihydroxyanthraquinone	[M-H]-	215.42	239.04050:32328 240.01260:111 240.02674:317 240.04348:223 240.08739:167 240.99490:223 241.01136:278 241.04375:1448 241.07166:167	44.99780:36723 45.31800:86 45.49835:63 46.00089:269 57.03367:259 69.03346:350 73.02913:1251 74.02321:3278 81.03287:55 83.01305:1005 84.01957:188 90.02734:1001 91.01650:121 96.95890:3208 100.71391:154 101.02357:8553 102.02677:374 103.03884:558 104.03388:200 105.03615:501 107.04848:111 116.92758:143 121.04762:154 124.00579:164 131.03362:1110 133.04869:545 143.03409:148 145.04999:61 149.04402:582 15…	7758	10867	7971	6769	7770	9866	13964	13956	12257	17537	6601	12861	11495
3.026	239.05	4,6,8-trihydroxy-7-methoxy-3-methyl-3,4-dihydroisochromen-1-one	[M-H]-	10.78	239.04987:2742 239.07509:208 239.09268:92 239.12825:61 239.56498:61 240.01823:92 240.03256:123 240.05091:496 240.07009:92 240.08914:61 240.99269:470 241.00958:971 241.04069:342 241.06659:61 241.10697:154	44.01349:334 71.04917:343 79.95645:204 82.99231:116 88.03970:270 92.99526:261 95.95135:171 99.04396:148 104.99484:215 113.00154:115 116.99479:166 118.99501:139 120.98792:162 123.90037:121 125.89799:134 128.99632:134 132.98941:159 137.02787:169 140.00184:86 146.08113:479 152.99503:201 159.09186:345 170.98732:177 176.99545:89 180.98712:105 188.99391:140 195.00638:99	232	339	308	264	238	198	156	783	594	2072	1594	881	1427
3.969	239.066	w/o MS2: 2',4-Dihydroxychalcone	[M-H]-	53.34	239.06650:10922 239.56968:3048 239.99182:84 240.03195:126 240.06737:1404 240.56791:278 240.99076:509 241.00905:491 241.03152:84 241.04491:84 241.06781:126 241.09289:84	59.01291:227 79.95690:983 96.95932:3558 113.99974:199 128.99434:175 178.99226:4 195.00230:29	2062	2144	3297	3324	2627	7433	11620	1143	1074	2722	1251	5102	1496
8.077	239.075	2',4'-Dihydroxychalcone	[M-H]-	31.57	239.07634:12656 239.11409:174 239.90365:71 240.02112:107 240.07867:1006 240.97688:107 241.00881:593 241.03670:107 241.08141:230	57.03411:76 78.95839:1698 81.01489:124 83.05075:40 85.02864:687 98.95323:27 104.99456:12 111.00713:11 113.93969:11 116.99475:66 125.00022:44 129.01845:138 131.03311:148 140.01117:791 147.00511:39 157.92860:5 165.03870:3 180.98630:63 221.06590:434 239.07562:137	2567	2344	2998	2848	3724	2397	3822	9541	4818	5320	3950	3796	6685
7.551	239.077	D-Pinitol [M+FA-H]-	[M+FA-H]-	2784.62	239.07700:775171 239.30914:207 239.34510:368 239.37591:346 239.41235:138 239.42943:277 239.51203:346 239.62970:138 239.66231:138 239.68297:138 239.70588:207 239.72946:207 239.75008:277 239.79605:138 239.81970:138 239.84341:277 239.85571:277 239.88039:138 239.91593:374 239.93034:346 239.94721:346 239.96158:207 239.97534:138 239.99682:207 240.02289:276 240.07983:59949 240.11610:266 240.14533:207 24…	34.96881:568 44.99846:178717 45.34728:510 45.43131:521 45.48642:476 45.60507:322 45.68854:203 45.91739:220 46.00146:1540 47.00204:618 57.03402:607 78.95854:189 85.02876:353 86.02303:193 87.00774:382 96.95932:7273 97.94480:339 98.95355:625 117.01832:204 122.97495:557 128.03441:470 130.04971:1595 131.05302:347 140.01572:386 142.94379:413 161.04466:387 171.02974:202 210.00703:222	358827	361948	419374	395463	457213	332858	525715	463593	439592	454372	446739	506054	464133
5.669	239.077	w/o MS2: 6-Hydroxyflavanone	[M-H]-	26.22	239.07615:5611 239.56783:76 240.01040:76 240.04739:76 240.07940:536 240.15511:76 240.97524:114 240.99206:401 241.01207:990 241.03193:76 241.05046:76 241.06682:76 241.08133:263 241.10476:76	39.00492:71 44.99840:1312 61.98658:75 78.99631:11 87.00801:56 112.98334:13 114.99938:18 116.99470:26 140.99438:39 142.99088:42 154.99174:8 170.98874:74 202.99495:18 216.99002:7	2689	1593	4153	4035	5105	530	4542	728	845	1127	657	1645	1081
1.46	239.129	w/o MS2: 7-(2-hydroxypropan-2-yl)-1,4a-dimethyl-2,3,4,5,6,7,8,8a-octahydronaphthalen-1-ol	[M-H]-	45.56	239.12902:4016 239.99654:3497 240.08029:197 240.13208:449 241.00899:1785 241.04941:263 241.06915:148 241.10801:422 241.14040:302 241.18473:98	61.98766:88 68.99681:155 79.95568:140 89.02259:40 95.01275:123 96.95993:965 99.00435:26 104.99445:44 108.01994:243 116.04970:18254 121.02836:179 123.04358:209 125.00161:101 130.06454:382 131.04762:220 133.02812:250 134.06261:65 135.04408:498 137.02390:977 140.99492:55 146.03496:95 148.04976:143 151.03893:113 153.01907:218 156.01064:91 159.06229:350 162.99873:61 164.99686:425 169.12341:147 170.985…	1995	871	1754	1593	1001	1585	2373	1304	1968	1626	1443	1592	1156
1.556	240.032	w/o MS2: Indole-3-Acetaldehyde	[M-H]-	58.69	240.03336:3126 240.09384:150 240.97547:150 241.00778:1549 241.03717:677 241.07159:284 241.10954:1166 241.14542:299 241.99419:490 242.00857:100 242.01436:200 242.03120:250 242.05927:1005 242.09019:150 242.10845:200 242.13908:150	39.00511:88 44.99804:721 61.98765:518 68.99608:49 73.02869:109 79.95705:1213 83.92874:44 89.03921:185 97.03001:123 99.00732:97 102.99802:54 104.99507:130 108.02083:409 109.02882:361 112.98424:136 116.05031:33 119.05007:142 121.02812:233 123.04445:550 125.09671:797 128.05008:6390 130.06573:577 131.06970:158 135.04507:866 137.02451:500 139.01779:26 142.99226:22 146.06131:1912 149.02299:168 152.9971…	815	319	500	689	229	713	1143	2323	1615	1356	1552	1887	1581
3.207	240.036	w/o MS2: Indole-3-Acetaldehyde	[M-H]-	43.48	240.03615:3061 240.05604:140 241.01098:937 241.03747:187 241.07681:94 242.01276:140 242.04574:140	44.99789:297 59.01302:254 68.99465:44 71.01295:191 79.95705:4274 81.95314:217 85.02915:164 96.95995:14832 99.00833:502 100.03944:29 104.99564:89 109.96710:288 112.98345:57 119.03679:63 123.00564:82 129.01913:494 132.98975:105 147.03008:235 151.00517:480 177.04044:23 194.98805:24 199.04250:78 219.06923:236 231.06908:635	538	426	493	449	605	410	416	815	1002	702	905	995	1056
7.795	241.012	w/o MS2: alpha-L-(-)-Fucose 1-phosphate bis(cyclohexylammonium) salt	[M-H]-	22.35	241.01111:3853 242.01595:269 242.06655:179 243.01211:584 243.10976:269	41.99776:90 55.01883:83 57.03447:58 62.96262:43 67.01849:284 72.04341:80 75.00811:1700 82.02911:144 83.04893:79 85.02862:218 89.02283:409 93.03378:1804 96.95925:2157 98.95400:73 104.03386:155 111.04412:389 114.05502:3 116.99552:62 120.96910:264 125.02417:85 127.04138:41 129.01712:65 135.02940:2972 140.03413:160 144.98872:12 152.99579:104 156.03671:57 164.99722:15 173.04482:1672 186.03944:112 191.…	4377	2934	1724	2658	2003	3300	1180	2882	2506	2993	2156	3916	3769
7.248	241.045	w/o MS2: 7,8-dimethylalloxazine (lumichrome)	[M-H]-	22.85	241.04605:5387 241.07365:127 241.08738:77 241.11191:52 241.12873:77 241.14072:77 241.16049:52 241.20205:129 241.23754:77 241.26410:77 241.31998:77 241.34264:77 241.37419:103 241.39160:77 241.39869:77 241.47793:52 241.52595:77 241.54778:52 241.58850:52 241.59631:77 241.61679:77 241.63426:77 241.65877:77 241.67566:103 241.70278:77 241.72159:77 241.75821:77 241.78188:52 241.81633:52 241.83683:77 241…	68.99446:195 74.02409:36487 74.38127:78 74.60471:100 74.80512:64 75.00495:303 76.02740:307 77.00135:166 78.95810:385 81.01348:222 84.93768:154 92.99550:697 94.99356:302 98.95466:284 100.93376:632 104.99543:324 109.02739:198 113.00294:146 118.01365:591 119.01718:44959 119.68810:67 120.02146:140 121.02089:529 128.03584:134 130.99467:210 133.98979:276 142.94286:190 152.99586:127 159.00742:114 164.99…	973	630	940	1176	732	817	858	738	669	994	1156	824	745
1.609	241.053	w/o MS2: 7,8-dimethylalloxazine (lumichrome)	[M-H]-	9.55	241.05093:2481 241.07404:853 241.10545:1147 241.14434:1067 241.99534:1067 242.05533:427 242.14808:640 242.98810:640 243.02931:1067 243.06538:853 243.12244:3796 243.16037:640	41.00224:152 44.99732:648 61.98762:685 68.99466:359 75.00414:23 79.95597:1990 81.03384:173 85.00936:75 92.99528:126 95.01307:272 96.95842:648 97.02806:260 99.00537:237 104.99520:187 107.01207:534 109.02815:589 111.00563:281 114.99958:158 123.04405:1015 125.02216:273 127.01806:90 128.99467:129 131.01431:61 134.00574:354 135.04330:118 137.02202:700 139.11122:53 142.99142:171 145.00774:258 147.04350…	674	723	367	526	639	374	729	655	627	966	801	343	557
7.562	242.039	w/o MS2: Dimethachlor-TP CGA 369873	[M-H]-	26.89	242.04266:4962 242.07864:956 242.14448:397 242.38614:298 242.73004:198 243.01389:2515 243.04489:1013 243.08423:297 243.10726:397 243.15765:397 243.16764:198 243.25107:198 243.48440:198 243.83187:198 244.01941:198 244.03273:397 244.04573:397 244.08976:297 244.12802:397	34.96881:903 44.99828:174994 45.18708:495 45.34885:952 45.56314:461 45.65811:286 45.70589:337 45.92464:313 46.00157:1991 47.00206:828 57.03382:551 73.02853:333 74.02443:242 78.95855:828 85.02941:1546 87.00775:322 93.01543:304 96.95977:14625 97.94578:279 98.95427:554 113.02348:289 122.97538:1101 128.03406:943 129.01794:442 130.05032:3881 140.01619:619 149.04451:228 152.99509:206 161.04462:427 171.…	906	771	924	1223	1383	527	2020	748	830	2790	1516	1373	1335
4.217	242.067	w/o MS2: Cytarabine	[M-H]-	43.05	242.06791:4422 242.17556:117 242.98940:244 243.00647:314 243.07067:498 243.08417:117 243.10772:117 243.11426:195 243.16090:196 244.00225:156 244.07156:196 244.09281:196 244.11911:78	44.99789:494 59.01261:219 68.99550:164 72.00829:361 75.00767:128 85.02882:222 92.99574:279 94.99336:96 99.00661:156 100.03907:146 104.99508:160 108.98931:137 111.00645:132 112.98495:190 116.99408:239 120.98961:163 125.00139:128 126.99957:116 129.01828:201 132.02859:200 139.00011:102 141.01751:159 144.02947:194 154.99229:162 161.00169:118 165.01522:96 170.98586:167 174.99840:105 182.98625:118 195.…	552	870	744	647	1348	562	680	2075	1701	1757	1888	2439	2170
4.721	242.069	Cytidine	[M-H]-	15.02	242.06919:4660 242.17611:180 242.98963:240 243.00523:335 243.02040:180 243.10889:180 244.09199:180	44.99813:416 57.03318:124 68.99447:179 79.05321:102 81.03366:131 87.00763:437 93.03383:827 99.00551:149 100.93212:102 105.03203:175 107.01211:175 109.02919:112 111.04441:205 116.99413:168 118.99355:124 123.04289:89 127.04073:199 133.02879:1827 135.04466:2240 136.04764:198 137.05943:183 142.99119:156 147.00355:86 152.99595:191 161.02348:2141 167.03227:138 169.01048:114 173.04437:293 179.03414:1070…	386	918	469	336	938	320	416	2015	747	633	738	1139	1137
6.572	242.078	w/o MS2: Cytidine	[M-H]-	60.13	242.07758:3893 242.99131:213 243.01151:213 243.04900:317 243.08052:592 243.12093:889 244.04128:85 244.08546:171	75.00468:26 79.95684:24253 80.96452:1407 81.95232:1003 82.95999:163 92.99522:517 96.95909:144 99.04419:373 100.93249:152 103.00090:243 104.99530:72 108.98975:45 111.00531:56 125.00144:98 127.01633:32 130.99149:125 140.99483:61 146.98746:52 161.08122:900 208.06422:10586	193	186	548	434	498	71	2057	344	178	1353	302	72	250
7.884	242.08	Cytidine	[M-H]-	41.4	242.07871:6661 242.11325:1419 243.08612:729 243.11561:547	59.01348:545 74.02413:682 78.95838:18672 82.02984:31 85.02915:110 93.04496:1986 98.02421:156 109.03916:250 113.94017:95 116.03410:667 150.97871:263 152.99466:8875 153.99770:310 156.06602:67 171.00549:4711 173.04514:57 213.04807:20	1519	1411	2814	2609	1954	1410	7788	4721	2720	12852	2758	2720	1732
8.234	243.017	w/o MS2: alpha-L-(-)-Fucose 1-phosphate bis(cyclohexylammonium) salt	[M-H]-	37.88	243.01771:11373 243.11068:125 244.02202:1258 244.05319:187 244.09333:187 244.99725:887 245.01744:1137 245.04370:249	34.96907:399 44.99803:111953 45.21142:188 46.00123:967 47.00139:344 59.01296:528 69.03401:120 71.01293:693 73.02840:572 79.01665:175 83.01311:487 85.02848:1109 87.00790:3973 88.01096:121 89.02359:562 94.97986:267 96.96807:761 97.02865:713 99.00862:1680 100.01338:147 101.02309:570 113.02305:440 117.01801:929 122.97445:891 125.02338:922 129.01842:216 135.02811:408 141.01759:426 152.98668:307 161.04…	5171	4992	4862	3900	3183	4032	2708	4665	8376	2899	4904	8720	4579
7.325	243.051	w/o MS2: 5-Chlorodivaricatinic acid	[M+FA-H]-	65.31	243.05068:7372 243.10156:152 244.05206:1567 244.08464:227 244.99111:152 245.00748:379 245.03015:661 245.05197:484 245.07704:950 245.09224:227	57.03405:1353 59.35069:103 61.98755:252 66.03381:54 72.99195:602 74.02373:1581 78.95858:395 85.02920:4283 87.00770:951 96.95934:3475 98.02427:1163 99.00759:349 101.02373:9355 102.05610:527 104.03421:345 113.02380:673 116.92774:142 128.03442:830 129.05544:553 131.03355:871 133.04913:1690 137.02396:228 140.03384:340 144.98878:105 146.04504:297 152.99713:148 156.02890:150 170.04466:341 173.04005:103…	3677	2953	8759	7185	7803	3447	11162	33712	4901	39578	15645	4821	23208
7.442	243.062	w/o MS2: URIDINE	[M-H]-	28.93	243.06161:8229 243.10403:165 243.11764:83 243.15639:166 244.01942:166 244.06553:1622 244.09089:124 244.09695:124 244.12754:125 244.98693:125 245.00481:166 245.04237:835 245.06694:443 245.11356:543	44.99815:622 55.01887:211 59.01374:1513 69.03430:89 71.01327:554 73.02904:179 75.00654:159 83.01364:200 85.02882:345 87.04456:124 89.02385:490 92.99532:190 95.01235:132 97.02864:220 98.95311:234 99.92422:139 101.02352:360 104.99673:128 109.03953:190 111.00556:108 113.02398:217 115.00253:163 119.03500:310 127.05188:240 129.01706:113 129.93629:121 142.94340:208 152.99664:108 155.08268:105 157.92990…	2830	2566	4351	4612	2638	2168	7418	7107	3914	9221	5160	4364	4110
4.378	243.062	Uridine; LC-tDDA; CE30	[M-H]-	641.84	243.06210:104633 243.10492:122 243.31889:128 243.84487:128 243.95151:85 243.99037:85 244.01630:212 244.06512:8695 244.09439:308 244.30041:85 244.98424:170 245.00481:241 245.02413:211 245.04462:1242 245.06669:2067 245.10195:169	41.99825:1975 66.03371:242 82.02943:749 83.04907:69 88.03974:158 96.99101:85 99.00665:2 108.99151:8 110.02425:1492 122.02417:267 124.03939:173 144.99062:3 152.99590:4 198.99580:6	273	213	184	257	279	137	2027	655	212	701	277	227	273
4.503	243.062	Uridine; LC-tDDA; CE20	[M-H]-	103.68	243.06203:102048 243.30516:120 244.01171:80 244.03313:79 244.06452:8326 244.10387:80 244.16421:80 244.58684:80 244.95753:120 244.98610:200 245.00451:295 245.02068:261 245.06675:1226 245.10253:160	41.99810:2462 66.03423:317 73.00889:18 82.02876:689 88.04019:293 92.99451:67 94.02877:281 99.00393:8 104.99433:63 110.02350:1169 120.98927:33 122.02343:269 123.00579:40 124.03861:153 142.99159:34 145.00848:31 152.03439:239 164.03221:130 176.99686:29 183.00436:27 190.99352:67 192.02927:181 196.98543:17 239.06737:151	12912	3352	31666	22196	14901	7279	64814	15979	3561	78445	12274	6067	11874
1.374	243.065	Piceatannol	[M-H]-	14.97	243.06563:3352 243.10729:347 243.12349:229 243.15877:428 243.17605:100 243.19341:67 244.01482:100 244.06853:458 244.09316:342 244.11650:100 244.16386:100 244.98432:182 245.00290:302 245.02255:133 245.04341:166 245.07897:545	63.96185:2879 92.05025:3447 108.04449:331 111.00419:16 116.99478:94 121.02844:169 128.04900:1352 130.06497:1283 135.04416:418 137.02402:240 139.00035:92 156.01173:11994 157.01396:899 158.06090:2130 159.06326:396 160.00906:26 162.02477:447 164.00748:115 174.05586:4254 183.04362:117 201.05418:270 203.06795:105 211.03990:299 215.07030:354 227.03529:119	976	882	899	963	649	704	941	665	619	794	608	597	918
1.53	243.066	Benzophenone-8	[M-H]-	8.91	243.06494:2767 243.08788:103 243.12315:2315 243.15665:258 243.17839:104 244.01038:155 244.02884:104 244.06891:449 244.09516:728 244.12515:416 244.98650:426 245.00283:367 245.02358:207 245.04345:372 245.08074:506 245.10208:335 245.14086:104	44.99777:32 68.99500:275 79.95679:80 93.03405:380 104.99471:270 107.04909:63 108.02154:249 109.02862:306 112.98391:160 116.05005:10 119.04975:25 121.02790:297 124.99972:24 125.09649:342 128.04970:7309 130.06548:1848 131.06718:362 133.02859:150 135.04460:3416 137.02365:381 145.00922:123 147.00362:47 149.05894:76 154.99164:88 158.06059:6859 161.04222:518 163.03912:189 169.00893:146 172.98489:49 175…	544	1490	496	718	521	731	526	876	615	622	588	621	670
6.909	243.098	w/o MS2: osthol	[M-H]-	18.37	243.09788:3245 244.04603:243 244.08430:309 244.10241:754 245.00253:165 245.02621:165 245.04550:404 245.07806:562 245.10957:207	41.00310:2408 44.99802:8687 55.01878:652 58.00529:789 59.01372:74103 60.01668:1082 71.01348:38328 71.68797:113 72.01614:748 73.02875:896 75.00730:430 78.03397:249 83.01274:850 85.02850:4222 87.00753:665 89.02398:23513 90.02723:788 92.99462:495 95.01271:1288 96.96017:330 98.03270:468 101.02351:2114 109.02922:204 111.04366:294 113.02322:3440 116.99440:93 119.03461:564 121.03071:237 126.05576:324 12…	1830	337	2308	2387	898	936	1191	1196	487	2893	1179	604	1042
6.615	243.123	w/o MS2: (5E)-3,4,9-trihydroxy-2-propyl-2,3,4,7,8,9-hexahydrooxecin-10-one	[M-H]-	12.51	243.12312:537 244.08079:443 244.12349:247 244.98400:123 245.00350:185 245.02824:185 245.04630:185 245.09361:247	59.01332:1632 74.02358:227 83.01385:108 84.00638:183 92.99414:151 96.95977:282 99.04402:778 103.00255:476 109.00647:142 112.07423:131 117.05380:765 120.98914:68 125.00073:43 126.99953:269 128.03410:360 130.08669:298 135.00377:66 140.99512:109 145.00851:83 152.99515:37 161.08000:3400 171.10121:140 173.04465:49 180.98994:47	629	794	574	542	601	495	321	614	977	434	766	652	819
2.646	243.133	w/o MS2: (5E)-3,4,9-trihydroxy-2-propyl-2,3,4,7,8,9-hexahydrooxecin-10-one	[M-H]-	9.8	243.13277:3081 243.16067:162 243.17819:81 244.01749:353 244.08742:243 244.12079:203 244.13587:203 244.98558:241 245.00349:363 245.02199:379 245.04046:162 245.10196:377 245.13729:162	44.99776:293 68.99500:183 79.95641:137 83.04930:105 85.02997:112 92.99502:268 96.95865:222 99.00601:108 101.02114:92 104.99527:149 108.98952:102 116.99556:209 120.98913:112 125.00225:134 128.99599:130 134.86366:316 137.00205:137 142.99083:148 147.00583:92 154.99045:153 163.00038:99 164.99538:96 170.98632:108 178.98974:134 185.00322:64 194.98933:118 210.98189:105 233.15258:105	118	166	258	325	303	0	1022	225	134	425	352	870	606
6.976	245.042	2,2',4,4'-Tetrahydroxybenzophenone	[M-H]-	17.77	245.04292:4694 245.07777:4105 246.05787:712 246.08076:395 246.92626:195 247.00052:323 247.04305:2215 247.08143:448	34.96917:5346 41.00310:3752 43.01883:3862 44.99801:14023 58.00555:1693 59.01364:78246 59.46984:226 59.57453:145 59.65283:155 60.01646:1662 61.98778:2117 66.99784:224 69.03377:180 71.01337:50602 71.54538:106 72.01640:1391 73.02879:756 74.02409:1145 82.02909:635 83.04884:151 85.02885:5090 87.00640:842 88.01489:92 89.02391:33170 89.91677:81 90.02717:941 91.02759:226 95.01278:1634 96.04456:1305 98.02…	2712	1611	4018	3418	3149	3040	3144	1715	1606	1023	1503	2132	813
7.906	245.043	2,2',4,4'-Tetrahydroxybenzophenone	[M-H]-	396.52	245.04269:42670 245.08004:186 245.10261:98 245.12405:147 246.04659:2758 246.98244:196 247.00120:296 247.02141:259 247.04725:809 247.09097:98	44.99786:319 78.95842:8843 93.04465:1477 94.04744:234 102.05497:369 104.03543:122 109.04022:63 116.03397:552 135.02972:1282 152.99515:4294 157.93056:20 168.03912:220 171.00456:2887 179.05771:81 213.05539:108	47008	37491	73118	89245	36024	44677	101390	42079	29178	107246	45580	46270	29501
4.629	245.045	2,3',4,6-Tetrahydroxybenzophenone	[M-H]-	19.62	245.04470:4870 245.10249:165 246.00282:110 246.04878:923 246.09816:110 246.14822:110 246.98347:220 247.00198:819 247.02202:165 247.04914:275 247.11601:165	44.99754:281 63.02220:124 68.99513:140 75.00348:89 79.95581:89 83.01208:115 88.03917:222 93.03374:384 99.00634:124 107.01179:298 112.98390:112 116.99444:195 120.99010:140 125.89769:118 135.04422:343 139.01465:118 140.99548:131 144.98740:128 151.00261:195 154.99083:167 161.02319:266 170.98692:120 173.04510:141 179.03555:112 191.05474:118 210.98331:73	2031	4470	1921	2416	4317	1960	2687	1426	1328	1720	1462	1713	2950
4.756	245.045	2,3',4,6-Tetrahydroxybenzophenone	[M-H]-	18.6	245.04654:2747 246.04830:612 246.98395:101 246.99944:358 247.02058:283 247.05122:201 247.12018:201	41.99808:234 44.99740:199 63.02547:140 75.00320:99 83.01322:118 88.03891:236 93.01349:239 96.95873:153 100.07528:134 104.99484:178 109.02684:134 112.98519:133 116.99404:167 120.98716:105 123.00584:96 125.02349:99 128.99511:153 135.04382:345 140.99545:112 145.00769:92 151.01630:102 154.99226:124 157.00949:118 161.02344:290 169.01304:105 173.04193:102 179.03482:182 191.05403:112 206.98593:77	2252	4970	2141	2699	4821	2240	1605	1479	713	2060	1620	2003	3417
6.923	245.077	w/o MS2: columbianetin	[M-H]-	15.19	245.07607:2214 245.66635:72 246.04626:181 246.06019:648 246.07994:396 246.09359:145 246.40543:72 246.95356:72 247.00409:294 247.02509:892 247.04380:755 247.06423:181 247.08055:323 247.10473:109	41.00287:467 44.99784:3104 45.99927:65 58.00524:380 59.01357:22788 59.42491:74 59.59655:31 60.01716:223 61.98698:42 71.01325:9335 72.01651:479 83.01263:426 85.02896:2971 89.02375:5517 90.02654:251 92.99472:375 95.01316:473 96.95835:148 98.02331:435 101.02340:794 103.00235:385 107.00994:59 113.02300:984 116.99429:122 119.03378:587 121.02659:100 125.00129:92 127.02026:171 129.05458:206 133.01118:12…	1507	1142	1239	1449	687	1249	2533	969	1136	399	682	865	1099
7.287	245.078	columbianetin	[M-H]-	23.75	245.07821:3247 246.04018:258 246.06221:759 246.07695:529 247.02351:545 247.04390:817 247.08281:695 247.09462:258	34.96864:681 41.00283:896 43.01834:738 44.99804:12256 46.00139:112 55.01845:17 58.00532:50 59.01367:16469 59.30978:28 59.50554:33 59.72602:46 59.86951:76 60.01659:101 60.43672:24 61.98759:142 65.03945:64 68.99569:77 71.01324:7241 73.02676:508 74.02422:674 78.95851:106 79.95576:246 80.96363:206 81.03373:317 82.02898:117 83.01338:123 85.02866:5915 87.03402:420 88.03872:121 89.02375:4622 90.02684:18…	1219	416	2063	1976	868	717	2615	1881	482	3781	1115	696	2105
1.987	245.082	w/o MS2: columbianetin	[M-H]-	55.87	245.08068:6938 246.08435:1482 246.10910:258 246.99936:517 247.02208:517 247.06182:388 247.09052:517	41.99767:50 71.04831:24 79.95616:159 93.03375:16402 96.95942:713 108.02092:49 111.04283:147 134.03670:143 135.04482:2302 137.02327:5477 138.02641:420 150.06773:237 159.04494:60 162.03252:67 169.02232:321 177.01736:80 179.03468:705 187.03796:62 209.08279:148	1273	4752	359	226	3139	2109	125	10590	1547	359	10529	2355	5500
1.807	245.089	w/o MS2: columbianetin	[M-H]-	16.64	245.08874:3707 245.13874:1948 245.99424:156 246.00787:125 246.08958:560 246.14181:291 247.00086:823 247.02013:325 247.05914:170 247.09661:253 247.11555:93 247.14051:125 247.15517:62	44.99776:291 59.01321:356 93.03357:156 97.06435:24 104.99516:28 112.98436:41 119.04943:5685 125.05926:16 141.05397:44 146.98724:55 163.03908:2635 169.12177:59 171.10172:404 209.12065:28	1040	730	1478	1197	1717	1129	3147	1603	617	1297	1860	644	2487
6.568	245.091	w/o MS2: N-acetyltryptophan	[M-H]-	10.98	245.09290:3146 245.30392:105 246.06164:3083 246.09633:462 246.92487:157 246.95371:1017 246.99973:500 247.02420:209 247.04464:386 247.08086:4968	71.04934:123 74.02380:191 92.99453:176 96.95941:74 99.04409:272 103.00285:211 112.03913:90 115.03898:151 117.05486:491 125.00114:91 130.99339:19 136.07515:56 138.05437:103 140.99374:48 143.07047:112 145.00732:13 149.00023:71 155.01183:137 156.02995:114 161.08110:1924 172.05569:9 180.98708:41 217.10600:128	1313	1401	578	553	743	612	221	376	1856	200	626	807	465
1.971	245.102	w/o MS2: Ellipticine	[M-H]-	10.41	245.10161:2118 245.13977:412 246.10546:431 246.98292:165 247.00204:562 247.09567:247	80.96407:14 85.02927:26 93.03342:52 97.03881:114 120.04449:12 129.05312:141 135.04482:2689 139.02559:54 174.05536:20 179.03401:1070	97	1012	227	199	942	137	436	230	1797	222	151	173	678
2.264	245.102	Indole-3-acetyl-L-alanine	[M-H]-	16.6	245.10149:2824 245.14155:91 246.00434:169 246.10547:396 246.99874:1071 247.01885:274 247.08106:91 247.10839:61	44.99821:487 68.99541:156 79.95559:108 82.99468:99 85.02839:92 92.99465:417 104.99491:162 109.02839:130 111.04197:172 116.99443:135 120.98908:121 123.90090:163 129.05363:177 132.98919:112 135.00397:124 137.02421:115 142.99240:171 144.99149:176 149.06007:102 153.01967:157 164.99710:118 166.99105:112 167.10627:105 170.98836:130 180.98749:132 190.99138:73 197.00476:89 216.99218:105	2169	3110	1129	1290	1816	2153	686	1154	3393	1158	2926	2680	1326
7.403	245.116	w/o MS2: Santonin	[M-H]-	67.8	245.11402:12183 246.06218:815 246.08301:383 246.09584:511 246.11602:1104 247.04379:639 247.08828:256	34.96884:2222 41.99802:1218 44.99809:71390 45.12052:577 45.38506:295 46.00107:817 55.01846:2249 58.00553:2351 59.01390:169439 59.37380:688 59.43578:552 59.50555:644 59.63483:297 59.74369:309 59.83894:205 59.92025:277 60.01673:2452 60.59385:172 61.01820:630 61.98742:337 69.03351:302 71.01353:43474 72.01666:1541 73.02906:2606 83.01292:2170 84.01988:1073 85.02898:8145 87.00751:2006 89.02412:38342 90…	769	375	951	1301	959	482	4672	863	342	4076	922	425	1004
6.335	245.138	w/o MS2: N-acetyltryptophan	[M-H]-	76.91	245.13994:3258 246.02764:493 246.06437:296 246.14301:606 246.92849:295 246.95520:5527 247.00208:546 247.04578:703 247.08742:197	44.99796:151 71.01286:156 79.95622:157 85.02965:139 87.00604:140 92.99570:249 95.97552:157 97.94466:105 100.93215:412 103.05459:232 113.00302:140 116.92791:391 125.00214:118 126.94806:112 128.03348:121 133.02857:146 135.04407:92 147.04466:155 152.99756:73 158.06173:89 164.07141:212 169.93395:105 191.05451:136 244.02640:121	740	1168	854	821	2147	1708	521	1820	3223	1176	3047	4810	2785
1.734	245.139	w/o MS2: N-acetyltryptophan	[M-H]-	196.62	245.14017:27920 245.18408:78 246.07712:79 246.11194:157 246.11863:79 246.14315:4647 247.00153:612 247.01907:238 247.04305:119 247.06098:309 247.07972:158 247.08897:119 247.11996:297 247.14401:496	68.99545:147 79.95716:2594 83.04946:208 112.98483:62 116.99534:218 119.04969:770 121.03002:174 123.04495:392 130.06609:5486 137.06042:211 140.99501:11 148.01707:226 149.05960:19 163.11252:67 165.12927:102 171.10406:11 179.03464:226 188.99811:18 201.11375:1364 210.02396:3177 211.02513:435 216.99348:63 224.80180:92	16401	7607	15293	14384	9774	13030	15796	12656	12578	17790	15883	15856	10751
7.556	246.007	Pyridoxal 5'-phosphate	[M-H]-	81.11	246.00610:4517 246.06149:2260 246.09647:448 246.81795:143 247.00676:1087 247.04571:1071 247.06216:398 247.10087:286 247.40078:143 247.64540:215 248.00291:504 248.04044:693 248.07189:286	34.96869:840 44.99849:109431 45.18648:478 45.34901:964 45.42819:422 45.66382:151 45.80422:139 45.86493:187 45.94969:195 46.00091:858 46.12580:129 47.00156:267 57.03395:621 78.95849:228 79.95619:206 82.02863:118 96.95906:19245 97.95828:437 98.95465:687 99.92481:127 104.03449:150 111.00692:151 117.01748:314 122.97408:1846 125.02284:311 128.03416:223 129.01752:447 130.04964:4862 131.05215:328 135.04…	2063	3042	1880	1344	1354	1752	1336	869	3707	951	1882	3910	1601
7.152	247.026	w/o MS2: 7-DESHYDROXYPYROGALLIN-4-CARBOXYLIC ACID	[M-H]-	35.5	247.02602:11404 247.07246:92 248.03001:984 248.97165:316 249.02105:515 249.06103:92	92.99568:126 105.01848:194 115.00225:505 131.01523:1156 146.97346:133	3634	3988	1504	1432	3336	4031	1739	1089	1894	685	1014	2326	1156
1.477	247.06	1-nitropyrene	[M]-	5.6	247.06334:2372 247.09685:266 247.11250:128 248.02344:128 248.06196:170 248.09404:128 248.97132:1143 249.00706:409 249.04016:242 249.07726:170 249.11172:85 249.14792:128	79.01767:48 83.04915:7 109.02722:85 111.00426:22 119.00999:68 131.06042:3973 133.02762:196 135.04330:1440 137.02251:200 139.03970:30 145.00833:67 147.00320:9 149.05788:70 151.03799:82 156.00912:28 158.06076:261 161.05936:181 171.00381:46 174.03110:654 177.01785:622 181.01309:153 181.99484:12 197.11610:79 199.13245:107 201.83331:61 203.82948:121 209.01910:140 217.04820:89 225.15031:52 238.02171:39	553	449	546	393	343	432	314	419	527	750	530	596	739
7.484	247.062	w/o MS2: 3-(4-hydroxy-5-oxo-3-phenyl-2H-furan-2-yl)propanoic acid	[M-H]-	18.42	247.06445:4844 248.02428:90 248.06557:258 248.07957:90 248.97271:380 248.99986:251 249.01858:377 249.06108:301 249.08998:134	44.99765:1308 57.03398:49 74.02402:224 79.95629:11800 82.03046:117 83.04944:31 84.93789:427 87.04478:313 92.99470:253 98.95403:264 99.92405:141 104.99518:108 111.00713:79 113.02260:34 113.93898:274 115.03916:509 116.99444:103 121.02794:124 125.00110:79 128.03496:116 129.93507:414 133.04994:642 138.96985:107 142.94276:495 147.00656:146 157.93118:115	395	323	265	184	35	373	398	392	651	388	419	852	444
2.798	247.063	1-nitropyrene	[M]-	35.1	247.06372:8283 247.10183:108 248.06730:759 248.09325:811 248.97304:684 248.99786:900 249.01701:400 249.03925:162 249.07083:216 249.09428:216	43.01788:112 71.01318:71 85.02652:104 96.95959:262 97.06477:29 100.93288:112 107.01324:116 110.02615:19 115.02071:1020 127.02100:189 136.02037:10 137.02686:26 145.03159:170 164.07124:108 166.99364:3 187.04066:167 192.06606:155 217.05324:143	9226	12179	4898	6037	8059	11398	1585	2623	5224	1004	2176	4053	1410
6.099	247.064	1-nitropyrene	[M]-	22.52	247.06437:4567 247.56630:1117 248.97057:651 249.01954:868	44.99779:156 68.99525:108 79.95636:203 92.99477:268 96.95838:151 102.99831:179 108.98948:89 116.99446:141 121.02719:83 125.00230:99 135.00597:140 142.99231:96 152.99266:108 164.99283:86 170.98548:77 182.98674:89 191.05569:96 247.06421:183	1393	2523	1569	1746	1484	1475	1744	2567	1279	1250	929	1401	1172
5.8	247.065	1-nitropyrene	[M]-	50.19	247.06422:13764 247.56655:2379 248.06210:1729 248.56244:284 248.97169:665 248.99844:383 249.01715:422 249.06401:213 249.13368:107	44.99751:163 61.98822:52 79.95603:245 96.95899:645 99.00496:27 104.99403:38 116.99557:100 125.00014:7 129.01547:83 147.00529:36 191.05486:44 235.06439:70 247.06468:1999	9112	9348	9423	8843	6883	6659	8064	4662	5315	4954	3802	6658	7920
6.596	247.082	w/o MS2: Glu-Thr	[M-H]-	32.22	247.08318:7601 248.08505:654 248.97319:380 248.99592:454 249.01887:906 249.06141:243 249.09265:303 249.14613:121	39.00512:48 84.04591:56 87.04420:124 96.04498:209 99.04421:776 103.00175:437 112.07437:115 115.03880:337 117.05521:656 120.98877:34 125.00162:8 130.08711:201 133.01128:79 137.00105:116 143.06931:144 145.01038:119 155.10576:167 161.08182:2098 176.99422:57	5715	3465	2862	3038	3487	3986	2361	1309	3004	1542	1950	2177	1889
5.799	248.063	w/o MS2: Cinchophen	[M-H]-	39.2	248.06183:4667 248.56444:458 248.97074:649 248.99891:505 249.01590:597 249.06002:366 249.09531:275 250.02269:275	68.99574:8 75.00558:71 79.95676:451 87.00644:10 92.99449:45 95.97484:1528 98.95458:115 103.05494:242 116.99579:24 142.99095:18 147.00288:5 153.01886:10 164.07114:247 184.00766:122 205.05516:35 233.15369:9 247.06462:1516	1334	1396	1181	1297	990	848	1130	598	777	726	495	946	1615
6.104	248.072	Cinchophen	[M-H]-	37.85	248.07216:2932 248.57412:477 248.97211:382 248.98843:191 249.01758:477 249.05270:191 249.06903:773	44.99789:203 71.01200:115 79.95613:147 83.04982:112 92.99440:155 96.95892:193 104.99443:129 115.04988:121 122.02489:80 130.99242:124 133.02723:176 142.99074:105 153.01823:86 161.02230:96 170.98773:73 178.99149:64 191.05431:244 248.07023:241	608	601	728	829	730	235	796	180	322	403	258	358	222
7.915	248.074	w/o MS2: Cinchophen	[M-H]-	42.36	248.07429:2594 248.97113:465 249.00157:197 249.02307:558 249.06127:148 249.07905:148 250.02972:99 250.07969:99 250.14342:246	59.01335:108 75.00769:457 98.95284:56 100.93299:88 102.05438:127 104.03469:149 115.00282:607 121.00680:37 124.03830:127 129.01828:149 142.94319:31 147.02956:235 152.99419:237 155.03500:48 165.03961:1985 169.00809:13 175.02539:847 178.99480:17	1383	742	2113	1103	1060	1920	893	970	728	1295	1140	1120	1913
7.363	248.076	Cinchophen	[M-H]-	29.14	248.07616:1821 248.97966:451 249.01651:451 249.02297:301 249.06199:1488 250.08957:301	34.96922:2448 41.00301:3581 43.01868:3451 44.99800:166998 45.32852:443 45.46649:256 45.58397:271 46.00091:1366 47.00200:346 51.02377:501 55.01849:2425 58.00531:2895 59.01380:208636 59.39274:1040 59.48881:741 59.68432:335 59.84007:357 59.92038:316 60.01651:3098 60.14611:261 60.65052:210 61.01785:970 61.98814:410 71.01350:58365 72.01620:1928 73.01710:1945 83.01299:2700 85.02916:16147 86.03165:714 8…	989	445	1421	866	1112	361	1055	1048	575	1668	1183	834	1191
8.015	248.078	Cinchophen	[M-H]-	31.97	248.07696:4600 248.97258:446 248.99811:333 249.02119:530 249.04154:188 249.06396:188 249.07973:535 249.15232:113 250.02304:151 250.05493:268 250.08782:188 250.14368:151	71.01340:225 92.99603:145 94.98087:327 102.05531:383 111.04415:44 115.00150:720 124.03897:107 128.03476:142 130.99149:8 131.08243:7 146.04475:227 152.99556:37 165.03995:1170 186.93336:4	1673	916	2001	1214	1071	1920	893	1260	1076	1295	1075	1099	1913
7.27	248.078	Cinchophen	[M-H]-	46.71	248.07724:2239 248.10610:205 248.97292:410 249.00331:410 249.01872:512 249.03941:307 249.04582:205 249.06160:1091 249.07834:512 249.09703:205 250.05621:307	34.96933:2449 44.99818:60219 45.34874:131 45.44434:92 45.57359:64 46.00149:543 47.00221:248 55.01871:1671 61.98787:350 67.01904:80 72.01630:102 73.02894:3392 74.02373:2439 75.00769:197 82.02937:660 83.01347:2192 84.01858:197 87.00750:144 89.02422:5000 90.02737:65 91.02792:615 93.03339:108 96.95946:3135 98.02458:499 99.00653:513 101.02414:20599 102.02690:636 103.03972:775 105.01796:136 109.02824:6…	989	445	1421	1498	1112	878	1051	842	361	1668	1070	587	964
2.735	248.095	w/o MS2: (2E,4E)-N-(2-methylpropyl)-6-thiophen-2-ylhexa-2,4-dienamide	[M-H]-	43.04	248.09458:2706 248.97112:683 248.99659:725 249.01748:418 249.07279:238 249.09493:238 249.14619:178 250.06478:119 250.14474:238	44.99813:208 85.06460:127 95.01611:534 96.95885:125 104.99544:47 110.02683:842 115.00118:148 116.04994:191 121.02913:264 131.07056:216 138.03484:5476 139.03761:350 140.99428:35 142.99171:18 145.02757:95 148.01929:258 150.03403:92 154.99266:84 157.00813:55 161.02580:80 162.03447:364 164.04938:224 169.08803:8 177.05499:178 190.06804:254 192.08147:413 198.07864:109 204.08217:1106 222.09273:630	1037	1078	995	689	574	721	698	484	1628	192	568	3392	510
7.347	249.06	w/o MS2: 13-methoxy-1,6-diazatetracyclo[7.6.1.0???,?????.0?????,?????]hexadeca-3,5,7,9(16),10,12,14-heptaen-2-one	[2M+FA-H]-	18.52	249.06125:2254 249.08043:262 250.03621:263 250.06274:437 250.08996:438 250.98385:175 250.99863:516 251.02132:498 251.03784:262 251.07110:263 251.10081:476	34.96904:1072 41.99798:749 43.01873:1416 44.99817:82980 45.18680:216 45.40892:156 45.43601:130 45.59508:140 46.00159:735 47.00220:360 51.02278:221 55.01868:1070 58.00543:1504 59.01402:101349 59.22994:312 59.38880:299 59.43776:377 59.61480:246 59.68283:141 59.87080:168 60.01666:1369 60.11374:134 60.40077:136 61.01726:570 61.98794:338 69.03403:326 71.01354:25111 72.01705:820 73.02949:2104 78.95825:…	1570	1010	1515	1429	1241	900	2157	1804	908	1445	1284	964	1508
7.542	249.06	gamma-Glutamyl-cysteine; LC-tDDA; CE40	[M-H]-	15.81	249.06043:7235 249.13354:88 249.15175:88 249.49389:88 249.93681:175 250.00103:88 250.04269:131 250.06290:798 250.14255:88 250.18426:88 250.99721:379 251.01990:274 251.03746:219 251.06003:594 251.07481:399 251.11478:88	34.96922:370 44.99874:34731 45.34747:402 45.44421:161 45.74876:83 45.85795:75 45.92276:74 46.00167:295 46.20498:69 46.69645:38 47.00212:208 49.00662:47 57.03362:162 60.99242:46 74.02432:217 79.95701:15668 80.96505:534 81.95252:548 83.01282:76 97.94559:243 98.95389:372 99.04294:191 106.98152:1178 113.93998:225 118.00864:37 121.02949:63 125.02327:108 129.93616:398 135.04440:227 142.94269:416 147.00…	1267	1781	1724	1588	1858	786	2067	1565	1099	2805	1213	1434	1833
4.663	249.061	w/o MS2: gamma-Glutamyl-cysteine; LC-tDDA; CE30	[M-H]-	19.16	249.06087:5854 249.14751:141 250.02032:94 250.06556:886 250.09253:248 250.14580:188 250.99402:466 251.01392:311 251.06236:235 251.09851:188 251.14590:141	44.99811:1524 83.01139:39 104.99548:62 116.99433:152 140.99519:64 142.99194:34 152.99562:4 154.99161:4 164.99619:4 170.98650:40 174.99890:17 198.99513:24 204.99075:10 214.99055:48 248.97189:12	752	1515	2545	1911	2704	163	4877	5610	1703	2477	5469	265	4355
4.474	249.061	w/o MS2: 13-methoxy-1,6-diazatetracyclo[7.6.1.0???,?????.0?????,?????]hexadeca-3,5,7,9(16),10,12,14-heptaen-2-one	[M-H]-	29.36	249.06089:5005 249.09510:89 249.10625:90 249.13198:135 249.14861:90 250.01610:180 250.06505:649 250.14221:180 250.99472:502 251.01523:551 251.03089:90 251.06030:135 251.08917:230	44.99756:1322 82.02880:18 92.99454:23 99.00383:23 110.02409:15 111.00531:54 121.02855:8 128.99603:65 140.99416:1 152.99593:69 161.02385:13 166.99158:21 170.98822:4 191.05537:84 233.15704:57	177	155	89	115	98	161	108	157	346	62	116	190	86
1.581	249.079	Citrinin	[M-H]-	9.56	249.07958:11200 249.11528:325 249.14940:375 249.97570:169 249.99766:169 250.01890:225 250.03999:169 250.08276:1648 250.11029:281 250.14400:394 251.00058:1198 251.01661:936 251.05576:972 251.09356:2082 251.12865:312	41.00346:88 44.99798:397 61.98778:614 65.00258:155 68.99607:93 71.04818:60 78.95820:88 79.95685:2965 83.01322:265 87.00487:49 89.03928:261 93.03386:669 95.04981:21 96.95939:1956 98.95409:180 99.00642:61 100.93103:30 105.03331:449 106.04017:131 107.01231:389 109.02915:622 111.00514:157 113.00215:123 115.00034:123 121.00713:303 123.04455:484 125.09723:940 128.05028:3796 129.05312:517 130.06497:251 …	884	706	693	745	861	519	4374	1913	609	1562	943	582	1133
6.288	249.123	Lacosamide	[M-H]-	36.36	249.12349:2382 250.13630:371 250.99756:495	43.01910:126 59.01338:307 72.99297:140 80.96433:266 85.02880:154 92.99524:264 96.95926:212 103.05505:260 109.02945:77 113.00157:183 121.02781:143 125.00156:112 128.99613:121 133.02971:164 137.02464:96 142.99257:134 147.04466:287 152.00255:131 164.07050:184 203.12848:278	1158	1094	1087	1223	521	843	743	77	575	533	188	104	0
7.851	250.075	w/o MS2: Phenylacetylaspartic acid	[M-H]-	26.31	250.07434:2112 250.14454:113 250.99489:189 251.04119:228 251.07794:330 252.07182:113	78.95847:217 82.02966:151 85.03039:465 93.03396:896 96.95926:2609 98.95353:216 104.03537:371 113.93982:32 117.01620:122 124.03958:216 129.93503:57 135.02904:3844 142.94316:155 144.03101:53 155.03217:59 173.04506:1023 191.05504:640	118	611	221	76	414	134	723	1494	922	370	685	890	709
8.352	250.094	Muramic acid	[M-H]-	26.37	250.09371:2234 250.14404:120 250.99750:528 251.03755:90 251.05945:60 251.07286:120 251.09587:228 251.97771:90 252.01167:60 252.02393:60 252.04400:60	44.99889:223 59.01272:205 71.01266:157 75.00802:309 78.95840:513 85.02900:215 87.00782:225 89.02457:124 92.99477:136 96.96799:236 98.95368:224 104.99465:150 115.00329:127 116.99553:112 123.00438:77 129.93543:163 133.01346:193 142.99216:136 147.90175:77 158.92470:183 165.04021:112 191.05547:238	446	690	875	1502	806	737	1146	872	845	925	570	840	896
8.233	251.038	w/o MS2: Daidzein	[M-H]-	10.52	251.03837:4779 251.07357:121 251.09600:182 253.00266:303 253.03541:242 253.05660:428	34.96880:274 44.99831:60930 45.58414:89 45.86823:120 46.00207:602 47.00209:266 59.01322:430 71.01347:427 75.00831:89 78.95839:620 80.96474:812 83.01279:179 85.02909:125 87.00825:68 88.04052:174 93.03429:135 96.96890:889 99.00800:863 101.02301:361 113.02390:307 117.01908:392 122.97504:715 125.02394:551 135.02902:379 141.01833:364 147.02850:78 152.98561:230 161.04478:1629 179.05676:2551 191.05623:2…	446	476	510	344	538	379	838	607	712	319	305	702	376
7.546	251.06	(2Z)-2-benzylidene-6-methoxy-1-benzofuran-3(2H)-one	[M-H]-	8.09	251.06282:3872 251.07603:939 252.01510:125 252.05372:187 252.07892:312 252.99637:311 253.01317:187 253.03252:311 253.06949:311 253.08874:249	36.96590:388 44.99859:139350 45.18736:415 45.35155:698 45.43234:501 45.55510:241 45.62579:195 45.74537:157 46.00143:1356 46.09280:143 46.15880:166 47.00188:627 57.03415:476 69.03422:172 79.95648:7877 80.96343:1570 81.95183:447 83.93049:203 85.02902:1219 93.01603:175 96.95945:6559 97.94580:683 98.95384:1367 99.92484:271 100.93191:216 106.98033:543 113.93981:427 118.00906:183 122.97510:531 125.0022…	410	846	624	616	256	1138	372	878	433	539	554	975	990
7.556	251.077	(2Z)-2-benzylidene-6-methoxy-1-benzofuran-3(2H)-one	[M-H]-	16.26	251.07599:11804 252.01564:196 252.04328:131 252.07870:891 252.09538:131 252.99758:525 253.03668:326 253.07845:359 253.17780:131	34.96903:1161 44.99949:202996 45.17203:497 45.36523:1405 45.43271:881 45.50439:541 45.64497:385 45.71166:341 45.90822:287 46.00103:2315 46.14535:252 47.00194:815 57.03415:632 73.02843:285 79.95678:9704 81.95193:438 85.02835:1094 92.99477:301 96.95962:30749 97.95941:646 98.95469:1344 112.03970:233 113.93999:220 122.97522:2377 128.03426:1369 130.05035:5837 131.05305:583 132.05429:323 133.03024:306 …	877	544	915	895	1011	415	816	1619	330	793	696	702	1104
1.594	251.096	Trinexapac-ethyl	[M-H]-	20.66	251.09567:33821 251.14978:181 251.31809:121 252.01864:181 252.05199:499 252.09863:3899 252.99223:373 253.01162:302 253.02892:557 253.05543:577 253.09393:1709 253.14289:302	39.00483:10 44.99772:81 61.98755:365 65.00213:131 68.99424:150 76.96994:615 79.95620:1656 83.01324:269 93.03384:751 96.95916:329 99.00543:57 104.99520:68 107.01345:441 111.00706:87 113.02229:5 116.99480:219 119.04811:422 120.95943:1845 123.04393:834 125.00129:165 128.04991:526 130.04259:130 131.05951:475 134.00546:188 137.02321:335 142.99159:152 146.04807:489 149.02493:53 151.00261:620 152.99594:…	6413	10996	2396	3068	3743	5061	4828	2706	1228	3466	4024	1326	1568
7.325	251.103	Cimetidine	[M-H]-	7.39	251.10234:1445 251.98553:153 252.01786:153 252.11052:230 252.99825:576 253.03646:306 253.05343:230	34.96897:1558 41.00327:1830 43.01876:1670 44.99804:89300 46.00152:854 47.01282:408 55.01858:1538 57.03336:1115 59.01373:112339 59.16281:562 59.45796:482 59.62473:248 59.95634:136 60.01656:1635 61.01768:628 61.98827:270 69.03453:416 71.01333:24243 72.01726:790 73.02906:2119 74.02383:501 78.95875:227 82.02902:869 83.01294:1838 85.02896:5028 87.00780:235 89.02379:27948 90.02707:927 93.03377:729 95.0…	324	37	487	434	417	109	1150	246	46	921	267	76	371
1.374	252.045	Sulfamethoxazole	[M-H]-	1615.89	252.04520:150759 252.25886:78 252.30859:52 252.32755:52 252.48597:52 252.65449:52 252.69244:52 252.89406:78 252.91965:78 252.99265:248 253.04732:14039 253.07630:330 253.09379:52 253.11391:78 253.14428:150 253.21999:105 253.25534:78 253.37046:52 253.38387:52 253.47376:78 253.57840:52 253.61195:78 253.62537:52 253.66089:78 253.72603:52 253.74057:52 253.81131:78 253.89439:52 253.94195:52 254.00577:1…	44.99747:262 63.96194:4337 66.99862:19 92.04981:4915 108.04443:464 112.98378:23 116.99490:28 132.98946:57 142.99255:65 156.01181:18020 157.01436:992 158.00732:664 159.02299:102 170.98766:55 201.83353:46 219.84470:89	50640	33762	44078	39194	41914	36243	28626	44328	42698	40244	51263	45211	44297
2.825	252.088	w/o MS2: N-[1-(4-methoxy-6-oxopyran-2-yl)-2-methylbutyl]acetamide	[M-H]-	97.97	252.08810:2639 252.99530:357 253.01084:447 253.02824:471 253.04015:145 253.09187:433 253.21779:97	73.02950:179 85.00971:27 100.93340:565 110.95516:229 115.01960:588 116.92787:1087 123.04440:9 145.03059:48 154.94476:111 157.03139:89 164.99568:58 187.04112:140 192.06622:390	525	300	193	144	338	671	72	437	668	144	2548	1407	1524
7.256	253.002	w/o MS2: 2,4,5-Trichlorophenoxyacetate	[M-H]-	16.73	253.00353:4077 253.03419:407 253.05859:307 253.09642:230 253.12006:307 254.00309:409 254.03126:384 254.06408:230 254.07778:154 254.99622:383 255.01424:552 255.04935:230 255.06979:553	34.96909:1405 41.00324:1121 43.01875:980 47.00266:78 55.01852:1587 57.03451:404 59.01385:12922 59.46755:72 59.73859:99 60.01698:77 60.35119:27 60.71258:19 61.98825:154 69.03399:329 71.01376:12125 71.71452:67 72.01649:200 72.79528:91 73.02893:3687 74.02341:2532 75.00742:348 79.01922:157 83.01315:2279 84.01956:555 85.02919:3717 86.03217:351 87.00751:314 89.02427:12310 90.02725:413 91.03019:395 92.0…	1632	1323	2748	2811	1544	1491	1456	1760	1196	3589	1585	2345	2742
2.617	253.029	w/o MS2: Djenkolic Acid	[M-H]-	27.85	253.02842:3216 253.05506:147 253.06958:147 253.14174:111 254.01455:307 254.03165:395 254.09387:74 254.98947:230 255.00909:656 255.02449:451 255.04958:111 255.08659:74	44.99765:170 73.00796:61 77.00513:12 83.01375:32 92.99544:125 97.00991:123 102.99959:81 111.00632:113 116.99490:35 120.04419:284 142.99165:63 146.98659:47 154.99107:141 160.98415:37 164.03627:153 166.99123:35 173.07233:1977 179.00488:184 188.99773:28 198.99023:12	326	289	349	286	390	318	527	4561	1529	8867	3015	2002	4265
4.265	253.049	3,5-dihydroxy-7-methoxy-6-methyl-1-oxo-3H-2-benzofuran-4-carboxylic acid	[M-H]-	13.39	253.05051:1660 254.00249:139 254.05223:279 254.99080:348 255.00927:464 255.02485:348	44.99779:22 82.02898:159 85.02841:67 88.03969:1881 92.99492:80 96.96012:790 99.00613:115 104.99420:439 107.04906:20 112.07671:172 119.04989:259 140.07185:56 145.02708:110 154.99158:7 164.99304:315 170.04666:178 178.99471:73 188.99586:9 233.15427:54	273	378	272	343	430	230	360	672	1158	798	865	1819	1195
4.521	253.05	Daidzein	[M-H]-	11.41	253.05038:2442 253.99817:115 254.01135:154 254.05479:591 254.08019:77 255.00300:467 255.02480:710 255.05398:115 255.06694:115 255.08770:154 255.12109:77	44.99738:312 59.01206:80 68.99592:124 79.95666:597 82.02960:144 85.02873:34 88.03926:228 92.99494:244 94.99294:67 95.95156:257 99.00665:38 104.99472:738 110.06041:54 113.00290:168 116.99531:291 124.99983:27 126.99869:69 128.99525:75 132.98923:63 136.99998:57 138.99901:2 142.99146:148 149.00211:69 151.01492:24 153.01453:129 154.99139:49 156.98975:31 162.99963:27 166.99361:93 171.00536:31 178.99466…	164	167	283	354	235	242	389	240	104	423	208	2024	363
6.871	253.071	w/o MS2: CHRYSOPHANOL	[M-H]-	31.56	253.07156:9916 254.00036:123 254.07435:1380 254.98586:308 255.00860:308 255.02552:307 255.03974:307 255.07264:488	34.96912:1328 59.83478:23 61.98790:486 68.99474:73 71.01350:9661 73.02883:535 78.98458:51 83.01306:84 85.02902:968 89.02417:6302 90.02749:202 95.01310:12 104.99426:30 107.01166:37 110.02438:32 111.04454:237 113.02349:643 125.00086:140 127.00060:45 130.99393:33 139.00052:54 143.00978:18 173.04379:66	3272	3082	2679	2176	2009	3176	425	1399	5098	408	2269	3723	1528
1.976	253.072	daidzein	[M-H]-	14.66	253.07522:4366 253.10063:137 254.01462:206 254.07385:362 255.00769:368 255.02594:274 255.06352:343 255.08660:274	41.99776:61 67.01809:34 79.95673:149 96.96006:422 104.99472:73 111.04250:194 125.02267:179 134.03668:210 135.04460:3677 137.02208:2572 142.99387:63 150.06757:259 153.08818:22 154.99103:101 161.05829:26 165.01842:52 168.06509:151 174.03265:8 179.03432:1156 209.08279:131 216.98659:45	889	1581	503	525	696	491	598	941	805	1549	1050	726	933
4.273	253.092	w/o MS2: 2'-Hydroxy-4'-methoxychalcone	[M-H]-	21.13	253.09168:2064 253.14304:74 254.01140:111 254.06708:111 254.09471:268 254.98889:297 255.00564:707 255.02503:328 255.08416:111	44.99791:324 68.99477:419 79.95638:418 116.99473:5 123.00715:48 142.99142:135 145.08577:500 157.00455:44 187.04073:136 239.06754:1975	3791	3588	2563	3082	3037	0	1164	93	179	111	94	26	156
4.349	253.092	w/o MS2: 4'-Methoxyflavanone	[M-H]-	26.21	253.09256:2811 254.00713:131 254.02551:88 254.04342:88 254.09454:298 254.98865:405 255.00632:419 255.02515:413 255.05007:131 255.09852:131	44.99755:678 59.01348:151 68.99495:158 75.00798:145 79.95644:226 84.00793:86 85.02932:158 88.03941:262 94.99384:316 96.95964:303 104.99522:233 108.99021:96 111.00467:108 112.07718:222 115.02082:96 116.99545:186 121.00883:134 126.99898:131 128.99670:141 131.00994:146 135.00564:138 137.00153:112 138.96989:155 142.99231:151 145.08722:198 152.99542:149 160.98320:96 164.98481:157 171.00579:121 180.989…	3158	3027	2147	2612	2539	2500	1013	73	142	92	76	185	134
7.455	253.093	4'-Methoxyflavanone	[M-H]-	51.41	253.09227:10664 254.03003:155 254.06504:586 254.09497:962 254.99008:258 255.01100:361 255.02840:257 255.07190:4996 255.09689:335	41.00294:287 44.99773:516 55.01813:245 59.01361:2408 71.01269:759 73.01104:155 75.00703:133 79.95604:407 83.01265:191 85.02863:355 87.00606:259 89.02342:617 91.01982:146 92.99420:219 96.95907:568 98.95266:372 101.02308:398 109.04204:151 113.02328:264 114.05399:166 116.99585:149 119.03395:309 121.02742:155 123.04360:89 127.04902:226 130.93501:171 133.04932:192 138.96860:128 142.94354:190 147.00646…	6052	4489	6324	6303	3879	5015	11184	3992	5542	13461	4736	6820	5740
1.604	254.012	w/o MS2: Propyzamide	[M-H]-	319.19	254.01217:3360 254.98692:449 255.01940:1014 255.06667:778 255.08812:180 255.12150:525 256.02771:579 256.04115:449 256.07078:270	44.99763:111 57.97499:32 68.99462:63 79.95646:225 83.01199:135 87.00531:4 93.03368:166 96.95987:150 104.99451:142 108.01981:168 111.04503:80 116.99421:16 119.04879:275 120.95873:97 121.02943:256 122.03596:155 123.04420:1323 123.90105:1501 125.89867:1275 128.04991:632 131.06146:120 132.86694:1598 134.86444:1491 136.86093:758 140.99413:23 146.06020:391 151.03879:571 155.98698:134 159.06383:121 161.…	106	221	349	390	221	174	1606	5613	810	21683	3028	565	3539
1.378	254.012	Sulfathiazole	[M-H]-	818.87	254.01323:3493 254.04007:1104 254.78110:58 254.98994:441 255.02091:1288 255.06277:217 255.08361:87 255.12415:544 255.15793:116 255.16508:58 255.23238:58 255.82190:498 256.00912:312 256.03114:156 256.04750:58 256.09586:87	44.99803:66 63.96167:1896 92.04999:2789 116.99591:72 132.06326:12 142.99171:133 149.06183:39 156.01129:7741 158.06046:437 162.02588:117 166.99150:37 170.98737:15 172.05235:94 174.05550:232 178.01875:10 179.02686:87 183.04388:30 200.04787:154 215.07140:196 219.84511:55	3207	4447	6317	6339	2149	1935	14433	94491	31734	100934	65948	30514	73504
1.739	254.013	Sulfathiazole	[M-H]-	637.92	254.01265:72622 254.72296:70 254.77686:140 255.01572:8908 255.06557:104 255.08494:105 255.10304:70 255.12271:299 255.23242:229 256.01108:2321 256.05596:104 256.08311:70	68.99595:105 79.95669:3491 83.04987:177 109.02699:16 119.04870:246 123.00599:24 130.06546:9044 131.06937:876 137.05981:78 148.01633:206 174.05531:171 179.03339:59 201.11311:933 210.02213:3781 254.01289:166	4704	7866	4311	5112	2523	1959	9759	64474	38042	52796	34601	45135	37869
6.265	254.069	w/o MS2: methyl 2-[(2,3-dihydroxybenzoyl)amino]-3-hydroxypropanoate	[M-H]-	192	254.06957:5924 255.07241:1491 256.06510:1193	79.95657:112 85.02856:943 103.05507:100 106.97935:47 109.02968:27 124.00609:551 133.02856:1999 147.04379:18 152.00200:163 161.02328:945 165.05499:69 191.05466:4959	4597	6932	5330	5432	4275	3635	9028	9615	7247	12796	9673	9518	13693
1.475	255.064	w/o MS2: Isoliquiritigenin	[M-H]-	10.74	255.06387:5690 255.08515:132 255.12178:465 255.23405:132 255.82129:132 256.02912:220 256.97466:918 257.00475:465 257.02384:176 257.04135:220 257.08141:383 257.10311:230 257.13937:232	92.99458:112 96.95920:206 116.04971:8801 117.05318:556 130.06450:257 142.99194:36 154.99159:148 158.06001:619 160.03955:2613 163.03990:293 177.01833:36 181.12192:200 183.10315:130 196.00591:81 197.11729:256 201.11182:300 204.98293:17 209.15276:10 211.13258:73 216.04143:43 221.12061:45 225.14815:101	265	257	232	194	168	175	205	197	138	198	148	186	1207
3.697	255.066	Pinocembrine	[M-H]-	25.09	255.06610:4293 255.13525:108 256.00863:72 256.02211:72 256.07019:879 256.88575:72 256.98719:598 257.00519:478 257.02686:179 257.07188:214 257.09964:72	44.99774:181 68.99519:76 79.95702:1795 83.01253:156 92.99498:54 96.95915:1049 104.99486:147 108.98946:77 111.00523:102 116.99496:94 118.99355:19 121.00816:88 142.99220:34 145.06459:142 151.00362:128 161.02386:26 171.04520:165 182.98816:53 190.99475:58 202.99226:32 213.05492:176 219.06770:196 233.15443:4 239.06703:2690 255.06557:541	34	72	44	28	37	536	65	57	26	45	60	3198	60
3.482	255.066	Pinocembrine	[M-H]-	20.82	255.06574:5148 256.00294:80 256.01241:80 256.06864:766 256.98387:292 257.00523:516 257.02106:200 257.03652:120 257.06996:411	44.99842:176 61.98852:140 68.99516:190 79.95699:197 83.01223:134 87.00443:150 92.99539:257 96.95891:385 105.01235:204 107.01265:216 111.00528:172 116.99548:168 120.99007:140 125.02373:188 130.99253:157 135.00529:92 140.99402:272 145.06531:177 151.00200:234 164.99654:166 170.98709:136 178.99250:124 182.98550:92 190.99192:105 213.05543:155 231.07105:92 233.15378:144 255.06652:269	569	816	562	464	834	439	302	1974	2113	2029	3436	2780	3064
1.582	255.069	Isoliquiritigenin	[M-H]-	9.32	255.06961:3200 255.09282:106 255.12302:5000 255.15810:214 255.23191:108 255.82036:679 256.00900:215 256.03078:312 256.07162:411 256.12494:980 256.23564:108 256.97637:1015 257.00374:434 257.02233:1254 257.04561:1172 257.06615:279 257.08194:268 257.10294:161 257.13732:579 257.17467:161	39.00465:97 44.99799:228 61.98806:534 68.99541:286 76.96911:183 79.95656:3179 81.95268:200 83.01229:234 89.03854:261 92.99476:144 96.95860:623 99.00644:121 101.02014:28 105.03302:685 109.02783:292 111.00704:31 113.00272:151 120.95870:471 123.00893:162 125.09690:882 128.04996:1266 129.03375:274 130.06442:269 133.02838:908 135.04449:64 137.02341:323 139.00111:61 139.03957:9 146.06053:1384 149.02205…	591	684	596	762	1223	290	1075	1118	395	1806	848	268	1207
7.459	255.071	Liquiritigenin	[M-H]-	22.43	255.07147:5707 256.04590:847 256.07553:733 257.00387:344 257.02474:231 257.07365:1571	44.99762:471 55.01850:191 59.01344:1892 61.98674:92 68.99518:134 71.01318:520 73.02825:147 75.00599:137 80.96379:193 83.01315:206 85.02790:390 87.00616:188 89.02342:617 92.99443:242 95.01301:147 96.95880:570 98.95302:289 100.07584:161 101.02295:488 104.99506:99 109.04078:164 113.02271:251 115.03805:159 116.99587:172 119.03324:449 128.03284:261 131.03375:124 133.04976:134 135.00989:121 138.96921:1…	3124	3419	3928	3715	3542	2563	3413	2232	2264	2295	3105	3773	3219
6.986	255.071	Isoliquiritigenin	[M-H]-	13.13	255.07037:2062 256.04492:385 257.00671:308 257.02863:427 257.06750:457	34.96927:3919 36.96625:1273 41.00320:2011 43.01879:3010 44.99818:5741 55.01862:869 58.00535:1050 59.01392:65603 59.22849:136 59.40293:192 59.64744:179 59.78499:97 60.01691:1203 61.01758:303 61.98798:1059 69.03387:177 71.01359:39516 71.41572:80 72.01677:1430 73.01754:717 74.02444:662 75.00581:140 78.03400:323 80.96339:197 82.02952:786 83.02930:1359 85.02891:3865 86.03204:216 87.00647:444 89.02450:…	2262	1422	1764	1923	1476	1758	1289	1016	1638	1064	1527	1889	1250
1.576	255.122	w/o MS2: DL-Liquiritigenin	[M-H]-	31.81	255.12200:7496 255.15699:292 255.82153:489 256.01720:3406 256.04752:389 256.06912:1392 256.12546:1170 256.97946:293 257.00974:1997 257.02841:985 257.04279:1230 257.06519:509 257.08106:568 257.09901:539 257.13958:580 257.17578:293	39.00521:109 44.99755:1172 61.98774:1371 68.99534:103 72.99178:60 76.96943:219 79.95650:5279 80.96358:614 81.95213:318 89.03917:531 93.03385:226 96.95917:2594 98.95365:310 105.03333:1162 107.04942:456 109.02792:191 111.00515:132 112.98303:78 117.03284:354 120.95896:496 123.04391:515 125.09622:1546 126.02113:269 127.11159:75 128.05003:35758 129.05334:3037 130.06422:1798 131.03600:731 132.04259:654…	751	460	1045	694	727	403	5149	776	463	3871	646	413	824
7.324	256.054	BETA-N-ACETYLGLUCOSAMINE	[M+Cl]-	55.5	256.05351:9106 256.08137:307 257.00128:205 257.02754:410 257.05482:713 257.07806:14631 257.10395:203 258.06148:762 258.08008:1743 258.09741:205 258.14501:513	34.96894:1595 41.00284:2044 43.01844:2964 44.99808:167020 45.18818:427 45.30718:446 45.41631:513 45.47298:328 45.65217:191 46.00132:1188 47.00128:284 51.02344:285 55.01869:2295 58.00565:2096 59.01381:187607 59.23899:553 59.39626:923 59.59301:457 59.75696:392 59.84914:195 59.92984:249 60.01680:2967 60.21077:271 60.40942:210 61.01748:1044 61.98774:448 67.01932:215 71.01350:57902 72.01621:1571 73.01…	575	474	761	807	659	455	965	884	548	1550	1186	990	2880
6.274	256.066	Propachlor ESA	[M-H]-	28.35	256.06555:2165 257.00328:495 257.02744:248 257.05652:825 258.05925:495	44.99766:124 59.01285:400 79.95636:651 81.95133:101 85.02833:217 89.02276:89 103.05477:414 106.97935:478 109.06483:39 119.04922:102 124.00621:3404 133.02777:306 143.02997:51 147.04340:250 152.00108:824 161.02220:160 165.05455:224 173.04349:52 191.05492:786	364	224	345	462	291	308	551	756	583	1027	746	678	828
6.802	257.008	w/o MS2: PFCA-H; C6H5F7O3	[M-H]-	21.76	257.00621:3280 257.04054:88 257.05599:311 257.17359:67 257.55627:67 257.72181:67 258.00913:546 258.03140:89 258.06406:67 258.09909:89 259.00398:682 259.04511:140 259.06300:113	75.00799:13 97.02891:1 109.02799:1008 119.03422:25 130.99290:93 135.00569:81 137.02325:90 148.99773:71	1979	1773	3473	3598	3338	1022	4908	3619	1748	6259	3062	1533	4263
7.326	257.026	w/o MS2: 7-chloro-4,8-dihydroxy-6-methoxy-3-methyl-3,4-dihydroisochromen-1-one	[M-H]-	10.8	257.02583:4837 257.05582:452 257.07654:2910 258.00116:272 258.06250:659 258.07776:605 259.01022:620 259.05370:944 259.08148:362 259.12766:678	34.96863:660 41.00298:953 43.01870:961 44.99810:28181 45.37433:96 45.44352:64 45.54869:77 46.00106:264 47.00194:120 55.01823:1012 58.00553:883 59.01374:44595 59.22905:86 59.43652:153 59.50980:112 60.01635:523 60.09775:64 60.19559:64 60.57487:73 60.73518:77 61.01739:159 61.98767:135 71.01346:12200 71.68983:64 72.01693:408 73.02845:691 74.02383:192 78.95849:322 80.96407:335 83.01333:773 85.02920:31…	844	1083	1067	1286	1516	1163	1026	693	843	936	1158	1005	722
1.609	257.044	w/o MS2: Norlichexanthone	[M-H]-	15.57	257.04527:3840 257.07859:179 257.10306:270 257.13777:449 257.16867:180 258.04588:819 258.06695:180 258.13464:180 259.00089:534 259.02439:1407 259.06038:890 259.11823:5419	44.99763:224 79.95646:244 104.99451:106 116.99421:116 142.99159:83 144.04498:57382 146.06020:267 149.02391:149 165.09029:410 191.03459:61	586	800	588	652	639	482	559	1244	778	920	811	798	819
2.706	257.045	Ethofumesate-2-hydroxy	[M-H]-	15	257.04472:3833 257.06538:253 258.04912:380 258.99905:714 259.02421:721 259.07561:380 259.11628:253	59.01383:357 75.00834:142 80.96419:144 82.02921:154 87.00516:160 92.99439:191 96.96024:148 97.06480:140 104.99370:169 109.06413:150 111.04403:134 116.99453:164 119.01104:112 123.04425:156 125.09660:200 128.99530:144 135.04428:279 142.99341:589 145.00696:137 152.99457:118 154.99237:102 157.01100:105 158.05935:105 161.00055:108 162.99808:64 165.05513:92 171.10141:147 175.03772:140 179.00346:136 187…	131	188	92	128	155	149	51	256	195	133	504	539	380
4.886	257.056	Ethofumesate-2-hydroxy	[M-H]-	158.37	257.05628:10978 257.10163:180 257.18694:352 257.55808:3557 258.00846:90 258.05910:952 258.55577:252 258.99906:675 259.01950:242 259.04637:90 259.11667:181	44.99756:229 68.99488:202 78.99835:147 87.00680:176 93.03414:591 104.99440:258 111.00416:165 112.98496:145 116.99504:225 119.00903:124 123.00601:86 128.99546:202 133.02807:337 135.04371:654 140.99445:124 142.99077:140 147.00499:99 154.99195:182 161.02307:395 164.99586:80 173.04347:225 179.03416:203 191.05489:205 230.98505:128	7918	9782	7567	7154	8722	6764	10048	52396	15733	27624	22722	17949	25013
5.098	257.056	Ethofumesate-2-hydroxy	[M-H]-	147.93	257.05581:7179 257.17559:111 257.55787:3072 258.00758:74 258.02033:148 258.05901:368 258.55830:74 258.57072:74 258.98232:269 259.00053:584 259.04139:111 259.05932:111	44.99699:261 68.99523:140 78.99784:92 82.99164:105 85.02868:176 92.99540:358 99.08073:112 100.93397:105 104.99519:188 109.02701:145 112.98422:190 116.99465:213 123.00362:102 124.99878:105 128.99449:141 135.00518:451 142.99139:151 144.98892:126 145.08560:173 153.01455:178 161.02425:382 170.98724:115 173.04424:115 179.03354:264 191.05485:232 199.00059:77 214.99248:73 233.00540:83	3719	4447	3235	2977	3816	7158	4781	15260	5718	9720	6373	19217	7670
5.497	257.056	Ethofumesate-2-hydroxy	[M-H]-	26.57	257.05634:6572 257.09743:59 257.55715:1520 258.01928:59 258.05978:378 258.55874:89 258.98120:119 259.00151:563 259.03682:148 259.05117:193 259.08206:89 259.12477:167	44.99764:237 61.98793:168 68.99470:153 71.01206:121 73.02791:112 78.99824:105 80.96522:96 92.99496:348 104.99471:254 116.99417:185 123.89903:105 128.99462:148 135.04446:425 140.99488:150 142.99181:135 154.99135:123 161.02317:218 170.98780:102 179.03332:165 187.00214:80	2288	3151	1977	2133	3365	2582	3068	8586	3153	4985	3407	4985	4390
4.902	257.056	Ethofumesate-2-hydroxy	[M-H]-	123.89	257.05618:7102 257.55772:2257 258.05962:369 258.09545:137 258.98149:91 259.00021:1462 259.01911:382 259.03988:183 259.05345:91 259.12013:137	44.99691:173 68.99500:134 78.99930:86 85.02918:83 88.03960:195 92.99551:270 98.02299:112 100.93271:83 104.99472:119 111.00513:102 113.00193:112 116.99468:205 127.00072:96 130.99401:108 135.04444:317 139.03887:99 142.99146:161 152.99730:150 161.02345:296 169.00928:128 179.03412:141 191.05413:152 218.98420:77	7918	9782	7567	7154	8722	6764	10048	52396	15733	27624	22722	17949	25013
4.583	257.057	w/o MS2: Thalidomide	[M-H]-	62.88	257.05618:11336 257.09580:110 257.18476:167 257.55755:2785 258.05878:858 258.55934:111 259.00141:651 259.02194:380 259.04510:167	41.00321:144 44.99782:335 70.99164:131 79.95669:139 82.99309:172 87.00857:165 88.03983:234 92.99480:264 94.99341:162 98.02299:119 104.99443:213 107.04862:128 108.99024:133 111.02592:118 112.07567:170 116.99445:186 119.04930:150 125.00161:115 128.99525:148 133.02776:393 135.04372:644 142.99232:184 147.00472:89 154.99149:127 161.02348:513 166.99100:108 173.04354:198 179.03420:258 182.98501:92 191.0…	3332	3626	1965	2036	1844	53	1902	12067	5029	1913	6819	459	6302
7.347	257.077	Volemitol	[M+FA-H]-	28.29	257.07791:7311 257.11086:245 258.03475:164 258.06265:1434 258.08074:1635 258.10308:164 258.14514:585 259.01147:636 259.05453:754 259.08184:581 259.13058:1528	34.96929:141 41.00334:797 43.01882:879 55.01887:102 59.01405:12692 59.47926:42 59.59564:53 60.01702:46 60.17728:20 61.01797:103 61.98843:103 71.01387:13119 72.01667:446 73.03015:223 83.01340:52 85.02954:25 89.02434:6578 90.02731:353 95.01369:149 101.02430:1041 104.03394:114 113.02419:299 116.04535:42 119.03516:464 124.04115:76 138.05531:42 142.94302:18	2565	1191	6436	6062	3349	1971	12714	10043	1557	13731	4388	1801	8838
6.68	257.114	w/o MS2: 2-methoxy-5-methyl-3-(2-methylbut-3-en-2-yl)chromen-4-one	[M-H]-	49.96	257.11446:2933 257.14110:119 258.11452:239 259.01028:239 259.04650:120 259.07660:180 259.08315:120 259.12466:180	44.99786:665 59.01355:1535 71.01342:1241 83.01289:135 85.02833:194 89.02375:732 93.03336:230 101.02306:134 104.99454:126 111.04359:153 113.02280:175 116.99365:99 123.00364:89 130.08685:160 133.02710:177 135.04575:129 142.99211:89 147.04408:105 161.02382:192 164.06813:96 173.04538:125 175.03849:116 191.05489:99 201.05460:80 218.98720:64 233.15048:102	639	415	473	754	367	420	423	371	490	379	384	584	466
8.634	258.038	D-Glucosamine 6-phosphate	[M-H]-	44.03	258.03765:2925 259.00147:489 259.02124:2905 259.96005:301 260.02266:355 260.04083:262	69.01397:36 78.95815:1514 96.96946:543 99.00617:6 105.02003:108 111.04639:33 115.05015:47 132.02882:249 138.97713:64 159.00444:39 166.99046:6 204.04926:14 221.00101:19	596	926	848	1251	1077	467	4169	1284	1174	3670	1288	1056	929
7.237	258.062	w/o MS2: 2-Thiocytidine	[M-H]-	133.98	258.06060:8953 258.09343:103 258.14801:155 258.98359:103 259.01005:583 259.04506:1186 259.06424:1288 259.11815:1311 260.00863:207 260.03995:495 260.07410:489 260.11216:334 260.12394:103	76.02796:15 94.02905:33 94.99345:146 96.95946:3041 105.01868:13 109.02780:47 113.02356:192 115.00246:126 119.70317:22 120.67195:6 121.02264:80 128.03416:5 131.03358:22 140.07083:38 152.07027:339 163.01762:88 167.01920:106 168.06639:7 171.07692:23 175.02028:146 181.07030:15 189.07526:638 191.05469:75 205.00935:57 209.08850:14 219.12317:32	6322	3536	6492	6124	3250	6932	3984	2759	4138	4285	3711	4952	4184
5.965	258.097	w/o MS2: (Z)-2-methyl-4-[(2R,3R,4S,5S,6R)-3,4,5-trihydroxy-6-(hydroxymethyl)oxan-2-yl]oxybut-2-enenitrile	[M-H]-	38.63	258.09712:2108 258.99171:363 259.00451:775 259.01628:484 259.10251:363	102.05551:59 109.02673:301 116.99621:11 132.99088:269 142.99388:32 152.01082:461 161.02261:16 170.98557:19 174.99831:85 178.99205:54 182.98575:56 195.00557:30 204.06580:77 216.98743:27 220.98514:9 224.07716:3682 240.07385:35 258.01620:248	464	325	339	265	303	0	169	382	917	262	739	41	567
7.645	259.012	Fructose 6-phosphate	[M-H]-	27.71	259.01299:8456 261.00398:1193	80.96452:104 85.02910:189 96.95921:2289 100.93232:338 102.05543:75 111.01028:333 116.92647:38 138.96938:516 173.04475:156 191.05595:7464 193.05838:193	1664	2417	2336	2648	2162	1336	3026	6932	3471	5459	4608	4492	5864
8.858	259.022	Glucose 6-phosphate	[M-H]-	139.84	259.02236:71485 259.21805:72 259.32028:108 259.97511:107 260.02545:3999 260.06009:107 260.13112:108 260.27961:72 261.00262:538 261.02562:1143 261.05735:107	78.95841:5914 82.02878:47 96.96895:6114 98.02488:31 99.00619:29 128.99414:26 138.97916:277 150.97945:25 151.00128:9 161.00154:45 168.99017:44 187.00122:42 198.99982:54 221.15121:43 259.02219:29	16797	19558	14258	19257	24979	18818	19218	25622	47260	12884	24874	22501	37309
9.166	259.022	D-Glucose-1-phosphate	[M-H]-	68.41	259.02194:15719 259.82736:52 260.02462:1021 260.96390:52 260.97676:52 261.00277:309 261.02633:803 261.06234:78	78.95873:438 99.00758:89 111.00528:66 128.99654:40 141.01842:75 147.00502:68 156.98817:51 161.02203:19 170.98573:36 180.99219:113 209.02953:106 221.15616:61 240.98930:38	515	351	488	651	602	464	4697	8157	2088	2382	861	680	1298
8.574	259.022	Glucose 6-phosphate	[M-H]-	60.26	259.02201:41187 259.07845:81 259.97710:55 260.02627:3040 260.05949:81 260.08671:109 260.11031:82 260.12904:55 260.67183:55 260.96215:55 261.00029:283 261.02451:1544 261.05744:54 261.12161:55	68.99516:32 71.01282:25 78.95843:3148 80.96318:37 85.02914:39 96.96871:4441 99.00645:28 130.99213:26 132.02888:104 138.97887:189 141.01575:50 159.00417:54 161.00409:25 166.99100:38 183.00278:22 213.00056:32 232.98029:9	9360	8986	3871	7421	7110	6070	5617	22213	22482	12981	11268	12198	14088
8.697	259.022	D-Glucose-1-phosphate	[M-H]-	49.85	259.02239:30578 259.26936:46 259.96492:69 260.02547:2051 260.05609:45 260.07247:91 260.08902:138 261.00168:732 261.02726:902 261.12410:46	68.99418:61 78.95863:8623 82.95405:20 85.02911:181 88.03933:91 96.96842:728 109.02907:43 112.98334:68 138.98000:324 146.98642:90 161.00304:93 169.00856:58 181.00845:44 182.98872:43 188.99913:33 206.98714:9 209.03069:131 222.99644:12 241.01054:110	5097	5331	6310	7560	6802	3697	22405	23030	13357	18152	8360	6519	11300
1.566	259.026	D-Glucose-6-phosphate	[M-H]-	86.93	259.02397:26009 259.05746:477 259.08222:186 259.10271:93 259.11711:140 259.81692:93 259.99992:139 260.02659:3903 260.06486:185 260.08977:93 260.96928:140 260.99816:401 261.03280:1010 261.07558:463 261.10119:139 261.13295:632	44.99801:208 61.98707:244 70.99328:64 79.95598:265 83.01274:264 85.03953:175 93.03361:272 96.95923:651 99.00477:73 104.99555:54 107.01292:811 109.02852:1698 116.99567:161 119.01108:114 121.02842:1022 125.02355:480 126.99969:56 129.01450:56 131.04993:139 133.02803:215 135.04359:726 138.99934:91 140.99397:34 144.98965:47 148.01540:140 151.00314:2930 157.06454:250 159.04588:685 161.02225:348 163.002…	5442	4949	3602	4480	6507	9222	6080	12976	5259	6504	5403	8159	9963
7.315	259.059	6-methoxy-7-(3-methylbut-2-enoxy)chromen-2-one	[M-H]-	13.32	259.05891:2103 259.09123:170 259.12044:511 260.04015:2168 260.07619:340 260.11355:874 261.00379:341 261.03987:598 261.06194:579 261.09257:256 261.11767:610 261.13191:739	41.99848:242 59.01360:306 71.01316:206 74.02393:183 78.95800:179 82.02964:206 87.00804:318 93.03389:189 96.96396:175 98.96401:192 100.93342:188 105.01883:423 111.00598:176 112.98554:156 115.00260:330 116.99624:102 119.03319:227 125.02295:143 128.03454:240 130.08811:129 133.01308:173 135.04429:206 137.02231:214 139.02066:134 145.01003:158 152.07081:92 154.99228:92 157.01066:77 159.03151:96 161.022…	1221	473	1178	1311	698	1127	1230	620	681	952	696	756	1330
6.61	259.118	w/o MS2: 1-(1-hydroxybutyl)-1,3,4,5,6,7-hexahydro-2-benzofuran-4,5,6,7-tetrol	[M-H]-	81.63	259.11837:2577 260.12222:378 260.98291:104 261.00513:345 261.02177:259 261.04440:155 261.05892:104 261.12161:155	41.99757:223 55.01827:209 59.01323:164 72.00861:2210 74.02454:10019 75.02737:342 79.95708:34772 80.96343:781 81.95284:1059 83.01424:905 85.02905:132 92.99442:129 98.02453:2088 102.05613:4386 103.05818:221 107.04825:136 112.07561:153 114.09183:684 116.05040:35820 117.05290:2142 118.05792:175 119.01154:219 122.06009:192 123.04373:136 124.07602:347 127.00306:718 128.03514:18166 129.03810:1714 130.06…	968	1527	863	1006	1596	877	859	2853	1935	1304	2278	1754	2111
1.891	259.118	w/o MS2: 1-(1-hydroxybutyl)-1,3,4,5,6,7-hexahydro-2-benzofuran-4,5,6,7-tetrol	[M-H]-	13.17	259.11773:3080 259.99952:114 260.12147:471 260.99877:302 261.01775:220 261.03927:190 261.07691:152 261.09532:190 261.12451:190	68.99538:118 78.95794:1100 85.02834:32 93.03292:343 105.01378:77 109.02826:926 125.02306:452 128.99573:12 137.02299:623 140.99471:132 149.02097:166 153.01743:420 160.98341:27 163.00253:32 165.01866:184 170.98726:4 171.10233:17 174.99719:41 179.01189:757 181.00549:19 187.00125:48 190.99446:54 202.99144:72 206.98596:3 215.12836:224 221.00121:73 230.98592:16 244.98419:35 259.00125:26	522	503	387	563	423	139	772	610	387	1358	681	104	671
2.686	259.118	w/o MS2: 1-(1-hydroxybutyl)-1,3,4,5,6,7-hexahydro-2-benzofuran-4,5,6,7-tetrol	[M-H]-	58.45	259.11790:2770 260.12203:360 260.99936:360 261.01715:899 261.04588:360 261.12984:360	41.99836:156 68.99565:89 81.03503:158 93.03238:155 96.95939:230 99.00811:233 109.02902:257 112.98569:112 114.99834:108 116.99601:121 121.02921:152 123.00761:133 125.02363:381 127.02162:102 129.01786:140 131.01095:80 132.99199:131 135.04412:232 140.99690:137 142.99475:124 144.99086:102 147.00700:140 150.02947:169 152.99668:136 155.01061:136 159.00534:137 161.02324:170 163.03778:171 164.00994:164 1…	168	198	163	157	171	148	196	442	281	399	743	216	472
1.578	259.118	4-methoxy-6-[2-(4-methoxyphenyl)ethyl]pyran-2-one	[M-H]-	119.67	259.11892:5460 259.82073:87 260.00566:218 260.02789:1269 260.05781:174 260.12193:958 260.99616:318 261.02816:467 261.07637:365 261.09474:174 261.13442:698	44.99772:324 63.02292:277 79.95661:151 83.01330:711 87.01003:96 93.03423:307 94.99255:108 99.00646:80 104.99493:91 107.01348:1469 109.02825:629 111.00608:95 112.98572:59 116.99519:91 119.01057:56 121.02914:1549 125.02341:107 128.99632:124 133.01028:126 135.04465:830 139.00156:17 140.99536:109 147.00636:27 149.02353:258 151.00368:6032 154.99222:43 156.98904:73 159.04485:209 161.02390:285 163.00237…	3925	1724	3512	2871	4902	1780	6064	2841	2336	9430	3402	2486	4033
7.291	260.024	Phosphotyrosine	[M-H]-	291.03	260.02381:23114 260.07460:383 260.11412:672 261.00231:631 261.02565:3935 261.05880:873 261.08447:546 261.13385:2464 262.02115:1299 262.05609:1034 262.09228:927	41.99825:204 59.01306:466 71.01301:223 78.95824:673 79.95808:802 81.03396:236 82.02874:250 83.04906:427 85.02895:339 87.00760:859 88.03968:173 89.02410:347 93.03381:1072 98.96431:383 100.93292:90 102.05501:286 105.03692:428 109.06864:99 110.98484:332 111.04465:198 112.07633:107 116.92971:75 121.02688:78 123.04365:301 125.00322:99 127.01885:206 128.03439:530 130.08685:412 135.04419:851 137.00214:4…	7422	9526	9729	7957	10470	5699	14769	11895	20352	19069	10962	19562	16975
7.275	260.041	Phosphotyrosine	[M-H]-	367.3	260.03617:31756 260.07242:732 260.09595:402 260.11732:530 260.13342:403 260.46817:201 261.00367:719 261.03450:4736 261.08855:1014 261.11396:502 261.13356:2464 262.02049:1261 262.04985:954 262.06936:561 262.09226:2624 262.13609:654	41.99797:433 44.99738:215 59.01355:681 71.01321:677 74.02360:21165 78.95860:873 79.95626:499 82.02936:1534 83.01344:333 85.02948:262 87.00734:265 89.00404:846 93.03412:784 94.99253:127 96.00804:479 96.96065:1404 98.02360:556 100.04019:893 101.02343:726 101.07043:150 102.05516:455 109.01309:119 110.06032:288 110.98439:250 113.00335:240 114.01848:232 115.00249:1216 116.99523:75 119.01716:58563 120.…	7434	9716	8650	6820	10279	5679	13598	8465	20289	12569	7635	19127	10324
7.954	260.042	w/o MS2: Phosphotyrosine	[M-H]-	46.72	260.04113:2490 260.98510:441 261.02189:441 261.04652:661 262.06384:2132	44.99728:150 59.01404:146 71.01256:133 79.95539:190 83.01203:217 85.02856:239 87.00736:303 93.03298:139 96.95925:434 98.95492:134 102.05570:148 112.03984:140 113.02313:129 115.00208:119 116.99599:134 122.05906:99 125.02270:102 128.03431:255 132.99034:188 137.00216:131 139.03961:112 142.06437:128 146.04424:105 152.99328:86 155.03250:96 157.01030:115 161.02419:105 165.03707:115 168.04321:99 173.046…	530	808	558	592	762	399	1506	1529	2120	1381	651	1241	1455
7.318	260.111	Lotaustralin	[M-H]-	108.1	260.11365:1284 261.00292:493 261.02704:3466 261.05853:958 261.08600:668 261.13361:2883 262.02443:1844 262.05443:849 262.07511:247 262.09124:1326 262.13499:371	41.99764:97 59.01293:566 71.01288:492 72.99097:157 74.02330:27 79.95685:763 82.02961:1769 85.02851:503 87.00771:796 93.03395:1044 98.02421:403 98.96452:14 101.02266:179 102.05546:31 105.01817:380 108.04426:56 109.02918:37 111.04407:351 113.00393:31 115.00215:251 116.04939:245 123.04404:41 125.00358:123 126.05505:127 128.03439:453 130.08656:81 132.02934:506 135.04425:1249 137.00314:482 138.02605:1…	1139	251	1145	975	693	938	481	1107	309	605	657	481	1104
6.211	261.008	HOMOVANILLIC ACID SULFATE	[M-H]-	40.27	261.00696:9367 262.00943:881 262.10699:126 263.00354:430 263.03890:126	79.95759:139 93.03362:224 119.04949:404 135.04388:571 142.06544:128 163.03873:451 179.03477:86 181.04974:1073 199.00620:35 204.06618:36 226.01558:40 261.00507:211	4908	8612	3440	2820	2935	9627	1578	2929	11159	2990	3884	10835	4357
7.573	261.027	D-Sorbitol-6-phosphate	[M-H]-	26.63	261.02761:15882 261.05831:454 261.07213:274 261.12169:368 262.00306:276 262.03052:1502 262.05977:276 262.09186:276 263.00108:184 263.02674:1381 263.04795:368 263.07382:794	59.01309:431 71.01275:73 72.99214:124 78.95842:652 80.96492:454 85.94619:82 88.03991:250 93.03362:9 96.95924:2755 99.00690:230 100.93260:152 103.00105:234 111.01892:556 113.02321:49 114.01774:94 116.92515:74 121.02947:53 133.01276:35 134.98759:41 140.00432:178 142.94266:35 149.00310:10 151.00137:50 154.99002:72 157.01096:157 157.93031:113 158.05925:112 165.04030:187 166.99336:44 168.98796:74 171.…	1350	3540	1745	2049	1882	1062	1591	4731	1755	5720	4434	3242	3582
6.98	261.028	D-Sorbitol-6-phosphate	[M-H]-	19.95	261.02836:2433 261.06125:598 261.09763:204 262.03070:272 262.99700:355 263.02148:2203 263.03769:589 263.07799:393	40.01929:106 57.03407:31 61.98892:85 71.01255:57 78.95779:133 82.02872:143 85.03562:354 93.03373:193 96.95945:445 99.00723:297 109.00810:231 111.02519:258 113.00404:47 117.01468:159 119.01008:317 121.03055:127 128.03584:13308 135.04532:56 139.01723:106 152.99506:168 157.00993:62 162.99922:189 175.01892:116 191.05614:256 199.07272:94 204.06670:17 216.99121:71 228.98952:62 244.98659:20 261.02679:126	865	1930	996	1219	1223	678	1043	3380	834	815	1147	624	796
8.709	261.037	Sorbitol-6-phosphate	[M-H]-	18.12	261.03721:6132 261.08816:99 262.00290:75 262.04101:382 262.96739:50 262.99556:308 263.01465:353 263.03859:262 263.12732:50	44.99781:200 71.01247:108 78.95853:2147 85.02842:138 94.99395:143 96.96882:1745 99.00528:80 104.99451:140 111.00477:115 116.99501:118 128.03380:174 132.98924:118 138.97906:191 142.06423:96 145.01023:70 148.98654:92 154.99188:115 158.98741:102 161.02205:92 170.98643:118 176.99432:115 181.00855:144 186.99842:118 191.05567:150 199.00022:134 202.99163:140 210.99891:86 220.14649:121 224.99649:99 241.0…	456	660	437	550	611	484	640	1036	3259	540	921	1435	683
7.434	261.072	violaceol i	[M-H]-	45.7	261.07186:9152 261.11972:287 262.03152:288 262.07599:1042 262.99886:360 263.03906:537 263.07625:659	44.99794:6878 55.01888:98 59.01327:805 71.01247:875 73.02878:322 78.03479:110 83.01198:303 87.00770:252 89.02316:2336 91.03611:175 96.95898:134 98.02354:269 101.02310:1807 109.03013:112 113.02267:801 115.00251:362 122.02392:141 125.02336:156 127.00155:146 128.03407:947 133.01266:132 135.02657:93 139.03612:25 143.03325:216 145.05991:26 150.05449:90 155.03156:76 161.04431:834 166.99103:9 173.00629:…	1134	519	1756	1587	666	712	3567	2803	730	4573	1150	642	1191
7.255	261.088	violaceol i	[M-H]-	31.92	261.08664:11701 261.13173:5440 262.04567:395 262.05861:345 262.09136:2159 262.13633:537 262.98151:138 262.99684:345 263.01910:485 263.04377:822 263.07575:998	41.99775:417 44.99724:202 59.01320:205 71.01281:250 72.04480:168 74.02366:14078 75.00828:194 76.02619:196 78.95784:539 80.96438:289 82.02926:713 85.02837:332 86.05986:108 88.03908:394 94.02911:298 96.95953:1507 98.02312:686 100.93186:143 102.05444:256 105.01809:1734 108.02017:172 109.02892:148 111.00801:228 113.07019:98 116.03425:232 119.01674:38050 120.02160:193 120.38894:56 121.02070:415 122.06…	4385	2916	1470	1736	1896	5048	978	2273	3975	645	2548	3263	3151
7.262	261.133	w/o MS2: 9-(2,3-dihydroxypropoxy)-9-oxononanoic acid	[M-H]-	46.32	261.13332:5857 262.03330:663 262.04530:815 262.06095:181 262.09090:2152 262.13543:2278 262.99286:272 263.01897:569 263.03663:488 263.05085:453 263.07538:1379	41.99805:267 59.01382:236 71.01282:154 74.02393:19230 76.02763:291 78.95852:167 82.03020:434 89.02276:449 96.95971:1330 98.02374:242 100.93222:153 102.05593:80 105.01835:1390 107.04909:94 113.02349:67 115.00332:580 116.03467:102 116.92834:61 118.01224:716 119.01707:57869 119.73264:106 120.02037:173 120.87183:66 121.02126:397 123.04213:83 130.08585:93 132.04468:527 135.04472:492 136.07408:94 142.0…	2679	1765	2957	2675	3026	2672	2721	2941	2672	2618	3433	3109	4959
1.647	261.133	9-(2,3-dihydroxypropoxy)-9-oxononanoic acid	[M-H]-	45.14	261.13321:10591 261.16625:84 262.06920:85 262.13654:1818 262.99568:374 263.01235:278 263.03316:171 263.03939:85 263.05529:85 263.09162:391 263.13762:269	59.01282:22 95.04950:8 99.00662:19 106.99308:6 107.01212:7 112.98452:13 125.09556:1481 149.06059:49 161.02332:198 169.08609:266 177.01608:27 187.09695:1260 201.11113:341 209.11639:199 210.97845:81 216.98866:51 226.99188:12 243.02847:96 245.04301:70 258.01474:50	2634	1314	1099	1867	1076	1105	5722	2575	1127	1768	1281	1106	1762
2.552	261.134	8-hydroxy-5,8a-dimethyl-3-methylidene-3a,4,4a,8,9,9a-hexahydrobenzo[f][1]benzofuran-2,7-dione	[M-H]-	58.96	261.13358:3975 262.13746:1070 262.99537:297 263.01264:520 263.03321:207 263.05352:166 263.13658:221	59.01337:240 79.95630:139 83.04948:99 92.99539:201 96.95933:479 99.00307:137 109.02850:191 112.98439:166 116.99453:133 119.01085:121 121.02813:147 123.04386:172 125.02328:250 128.99540:196 132.04485:133 135.04404:108 137.02377:153 140.99443:125 146.98478:128 149.05980:128 151.03939:124 154.99103:194 158.98744:134 161.02302:195 164.00837:156 166.99367:158 168.98967:115 170.98701:112 174.99803:128 …	4604	2273	4518	3617	2788	2911	7785	4391	5783	16010	4067	14419	3656
2.656	261.134	8-hydroxy-5,8a-dimethyl-3-methylidene-3a,4,4a,8,9,9a-hexahydrobenzo[f][1]benzofuran-2,7-dione	[M-H]-	97.7	261.13461:5461 262.13621:965 263.00002:335 263.02365:129 263.05380:293 263.13864:129	59.01323:228 79.95618:112 94.99430:190 96.95966:445 104.99619:83 109.02833:237 112.98419:163 116.99513:192 120.99124:140 123.04441:108 125.02393:228 128.99548:166 131.00991:115 135.04518:143 137.00090:173 139.03844:112 142.99214:148 146.98607:140 151.03974:172 154.99194:201 161.02417:156 165.01655:145 169.02643:179 174.99791:112 176.99605:116 178.99328:151 181.12227:172 186.99920:145 193.01235:15…	184	146	118	77	138	3408	150	263	187	775	516	17795	396
2.11	262.047	Ticlopidine	[M-H]-	40.29	262.04687:1637 262.99579:508 263.02026:956 263.04941:413 264.02068:166	41.00298:255 41.99801:150 44.99796:159 57.03456:579 69.03456:251 78.95788:235 81.03401:1217 83.01383:1618 84.95069:216 93.03405:636 95.04948:1856 97.02934:2696 99.04472:225 105.03345:270 108.02099:579 109.02943:11439 110.03298:722 111.03342:352 113.06006:214 117.03352:273 119.04955:905 121.02929:2489 122.03673:1106 122.66616:102 123.04498:8432 124.04806:811 125.02417:8057 125.64065:83 126.02774:6…	138	41	47	71	62	69	29	163	72	100	350	280	316
7.328	262.056	Gemcitabine	[M-H]-	65.46	262.05664:2121 262.07935:357 262.09113:268 262.13945:179 262.97462:179 262.99739:447 263.02073:510 263.03889:668 263.05600:357 263.07616:677 264.01531:179 264.07672:447	43.01863:305 59.01346:284 71.01285:291 74.02356:207 78.95870:247 81.03299:272 85.02829:244 87.00762:246 89.00422:191 93.03392:340 96.96327:237 98.96396:261 100.93235:279 102.05579:267 105.01742:355 109.02822:238 111.00682:259 113.02304:155 115.00322:370 117.01736:131 119.01665:159 122.02439:265 125.02399:140 128.03420:467 129.03458:188 130.08646:374 133.01260:219 135.04476:187 137.00237:184 139.0…	713	524	998	956	591	419	2389	1434	327	1869	373	351	582
8.163	262.057	Gemcitabine	[M-H]-	386.21	262.05718:21329 262.09477:102 262.94295:71 262.99618:270 263.01755:325 263.06138:3324 263.89707:106 264.02242:106 264.06081:510	39.00511:93 44.99779:46 70.02882:145 75.00785:36 85.02930:1204 87.04430:322 96.04497:1709 99.00722:110 109.02894:21 112.04217:113 115.04097:109 118.05009:196 122.03437:55 129.01910:99 135.00594:68 142.01326:325 146.98776:36 160.98682:33 164.99774:60 170.04633:10 176.99661:29 178.99190:97 186.99931:32 193.03712:45 200.99644:5 203.03339:27 207.00642:12 216.98907:77 228.99101:16 256.98380:29	11298	10330	9662	7492	6855	10168	7728	8151	17167	7721	8617	15454	11428
8.397	263.017	w/o MS2: PURPUROGALLIN-4-CARBOXYLIC ACID	[M-H]-	14.69	263.01719:2485 264.02099:197 264.06821:87 264.99216:292 265.00954:677	59.01403:45 78.95865:1956 87.00753:543 89.02359:79 93.03442:142 99.00687:54 105.01892:539 109.02768:89 115.05103:29 128.03435:500 133.01106:41 135.02950:85 142.99278:31 146.04445:1081 151.02341:139 158.92525:127 165.03952:857 176.93463:36 178.99236:134 191.05540:7532 195.04974:765 221.15315:24	1675	1901	1499	1327	1012	1569	975	1136	1847	642	1858	2610	859
7.29	263.039	4-hydroxy-3-[(4-hydroxy-6-methyl-2-oxopyran-3-yl)methyl]-6-methylpyran-2-one	[M-H]-	12.02	263.03706:420 263.04691:6466 263.07712:1061 263.09533:210 264.07478:526 264.99052:315 265.01298:609 265.05626:524 265.09242:4343 265.14822:562	41.99768:482 59.01332:821 71.01293:372 75.00790:484 79.95603:339 82.02926:1050 83.03065:566 85.02872:535 87.00824:209 88.04006:807 93.03370:489 98.02396:584 99.00699:214 100.03968:1711 102.05547:41 109.01630:283 113.02295:423 116.00431:114 116.92780:115 118.01252:71 119.01676:599 120.02020:186 121.02144:180 123.04378:218 125.02332:317 126.01839:349 127.00246:23 128.03445:102 129.03680:413 130.086…	604	653	618	766	728	712	1348	459	155	541	339	491	445
8.231	263.04	w/o MS2: 2',2'-Difluoro-2'-deoxyuridine	[M-H]-	8.92	263.04095:3707 263.07872:208 264.04550:621 264.06384:385 264.99090:105 265.05603:397 265.08064:105 265.14435:262	41.00268:444 44.99768:984 57.03413:1437 59.01358:5561 71.01333:5837 72.99267:902 75.00833:2755 83.01279:353 85.02907:9338 86.03107:291 87.00800:3246 89.02362:3103 91.03873:368 93.03359:79 95.01302:1468 99.00769:2791 103.00287:695 111.04356:26 113.02372:9408 115.00349:79 116.00546:95 117.01819:923 128.03435:1577 131.04456:614 142.01440:21 144.02911:55 146.04533:3254 149.04384:252 154.05165:53 156.…	782	749	1031	723	644	567	1255	699	1045	756	875	838	711
1.569	263.055	2',2'-Difluoro-2'-deoxyuridine	[M-H]-	9.14	263.05513:2600 263.09193:2528 263.12576:369 263.16401:338 263.88365:366 263.98213:157 264.01407:279 264.02859:262 264.05544:457 264.09252:550 264.12841:209 264.16759:105 264.32756:157 264.99237:577 265.01048:941 265.03598:1585 265.07036:1746 265.10434:575 265.14704:14329	39.00417:44 44.99758:680 61.98772:423 71.01268:114 77.03886:67 78.95802:90 79.95608:907 83.01347:409 85.02827:279 89.00344:158 93.03305:461 95.01260:246 97.95921:90 98.95556:286 104.99415:55 107.01287:792 109.02882:1423 111.00622:166 115.05091:102 116.99691:337 119.04987:159 121.02868:1051 123.04306:280 125.02377:484 126.01750:129 128.99567:311 131.01140:118 133.02817:353 135.04372:959 137.02368:…	614	708	690	517	1241	820	853	1034	488	857	758	718	668
7.306	263.076	w/o MS2: Glutamyl-S-methylcysteine	[M-H]-	12.3	263.07325:1815 263.14186:180 264.01628:180 264.06983:711 264.09257:180 265.01293:528 265.03400:450 265.05568:448 265.09142:4088 265.14397:450	41.99859:318 59.01351:731 71.01287:465 72.04445:103 74.02343:16057 75.00706:363 78.95908:375 79.95656:157 82.02900:1218 83.02924:555 85.02890:522 89.00275:608 93.03374:237 95.01343:218 99.00880:211 100.03922:596 103.03896:350 105.01808:666 108.02134:293 109.02831:256 112.03860:227 113.02344:297 115.00247:656 116.99543:143 119.01671:41144 121.02193:383 122.02405:104 123.04354:261 124.00654:154 125…	714	718	1661	1518	823	605	1943	1071	504	1512	1130	651	1337
1.581	263.097	w/o MS2: Thiamine; LC-tDDA; CE20	[M-H]-	10.09	263.09684:5511 263.16765:170 264.01929:170 264.04668:170 264.05809:425 264.09255:425 264.98827:507 265.01181:501 265.03374:596 265.07106:830 265.11074:254 265.14775:2281	57.03393:103 61.98730:226 63.02346:318 68.99421:102 79.95647:768 85.02833:187 93.03396:504 95.01380:119 100.93058:57 104.99269:128 107.01320:2635 108.99092:148 109.02802:1497 121.02841:2026 125.02397:612 127.00051:116 127.05033:46 128.99515:224 132.98991:143 134.03642:219 135.04430:805 139.03940:105 140.99480:76 142.06538:319 144.04567:230 147.04591:69 149.02396:629 151.00323:10803 154.99179:187 …	873	956	666	729	774	727	621	2107	647	591	809	961	1502
1.454	263.129	(5E)-4,9-dihydroxy-6-methyl-3,10-dimethylidene-4,7,8,9,11,11a-hexahydro-3aH-cyclodeca[b]furan-2-one	[M-H]-	25.44	263.12857:5257 263.99734:96 264.02473:96 264.08977:144 264.13110:853 264.99165:499 265.01316:617 265.07108:397 265.10455:144 265.12552:144 265.14647:884	39.00411:42 44.99749:162 79.95694:226 81.03335:51 96.95936:2599 99.00476:45 109.02791:664 111.00589:143 112.98439:94 116.99496:150 119.04847:288 123.04377:278 128.99529:211 130.06628:699 133.00890:189 135.00668:116 138.06680:79 140.99492:164 142.06590:3106 143.06773:339 144.04478:39 145.00714:436 151.03877:221 153.01863:20 157.02254:39 161.02277:188 163.00153:164 164.99585:123 170.00298:29 172.03…	1590	1788	2212	2021	1662	1438	2724	2957	2407	2830	2701	2196	3045
8.339	264.072	w/o MS2: PharmaGSID_47261	[M-H]-	39.17	264.07206:2241 264.10735:143 264.99270:143 265.01055:191 265.05247:143 265.06309:143 265.07338:249 265.14632:238 266.08766:6001 266.12329:189	44.99757:580 59.01329:116 71.01304:317 75.00770:276 78.95827:4102 79.95600:233 80.96376:115 83.04784:108 85.02867:216 89.02362:35 93.03299:35 96.96863:13639 98.03169:127 102.05531:136 109.02820:47 123.00552:60 128.03435:24 131.04482:1424 141.01804:264 145.06085:404 150.02911:55 153.06773:26 154.99353:52 158.92406:195 163.00046:113 165.03908:30 170.99054:164 176.93457:773 179.05815:39 191.05573:51…	201	91	427	271	316	104	1595	411	161	1232	311	137	315
7.556	264.091	Albendazole	[M-H]-	33.45	264.09102:2364 264.93420:291 264.99517:363 265.01263:743 265.05542:1567 265.07428:500 265.09430:399 265.14871:681 266.05916:363 266.08713:291 266.15127:145	41.00210:52 43.01847:91 55.01853:130 59.01324:417 71.01315:235 72.99240:148 75.00802:44 80.96552:236 82.02896:160 87.00832:881 89.02317:553 93.03405:62 96.95921:519 98.02409:364 99.02529:323 100.93310:463 102.05531:935 104.03448:187 107.05114:31 109.02824:90 113.02341:61 114.05325:29 115.00286:183 116.99481:179 121.02863:106 123.04327:131 125.02427:80 127.00264:150 128.03461:4216 129.03737:400 13…	534	396	380	342	382	712	319	249	730	314	398	1042	579
1.604	265.073	Valsartan acid	[M-H]-	7.39	265.07217:2276 265.10715:359 265.14553:1323 266.01120:1413 266.04293:359 266.06889:359 266.14270:359 266.99068:359 267.01068:764 267.04749:359 267.08273:637 267.10320:598 267.12910:479 267.15688:479	41.99909:32 61.98833:110 68.99578:137 79.95628:580 85.02953:63 93.03337:192 97.06301:120 99.92463:74 112.98389:156 115.04972:88 119.04868:40 121.02872:493 125.02349:2705 128.04990:241 139.01778:80 142.06487:526 145.00726:21 146.03487:75 147.04442:241 151.03902:581 153.01738:178 156.98972:81 158.05969:590 161.00133:41 163.00111:80 164.99698:45 167.03322:145 169.00777:47 171.10091:177 175.03999:737…	418	816	578	621	728	428	959	630	464	1212	460	420	624
1.871	265.074	w/o MS2: Valsartan acid	[M-H]-	11.97	265.06990:1723 265.09773:124 265.12388:83 265.14696:274 265.99700:83 266.03365:83 266.07433:593 266.10133:166 267.00986:500 267.05256:166 267.08655:562 267.15784:773	61.98731:149 79.95606:99 92.99514:239 99.00788:86 105.03339:105 109.02816:157 116.05025:189 120.04478:124 123.04158:86 125.02366:282 128.99550:131 132.08108:333 135.04395:132 137.02385:160 139.03468:133 145.00645:99 149.02173:175 155.01561:136 158.06005:143 161.00082:148 163.00108:134 166.99198:159 170.98615:174 175.00034:83 176.99656:143 178.99167:176 182.98671:179 184.98544:92 188.04671:145 190…	1254	1473	562	770	730	786	773	765	1268	892	654	1145	593
2.865	265.103	w/o MS2: (E)-5-(4-methoxy-5-methyl-6-oxopyran-2-yl)-3-methylhex-4-enoic acid	[M-H]-	15.52	265.10305:2835 265.14633:210 265.27564:81 265.99194:41 266.01228:61 266.04804:41 266.09946:8314 266.15100:61 266.27309:81 266.98978:285 267.00685:319 267.04423:116 267.07064:101 267.10100:3160 267.15357:61 267.19169:61	44.99723:91 94.99363:718 110.02711:987 113.00296:49 122.01628:232 128.99602:65 131.01126:114 136.02899:1252 137.02773:9511 138.03525:21304 139.03781:1099 140.99487:29 144.98898:91 148.01907:427 149.00214:77 150.03386:454 160.98637:61 162.03477:388 164.04955:436 169.00671:36 176.05063:288 177.06831:447 181.01056:32 192.08273:4557 204.08224:8082 205.08498:912 221.09489:1321 222.09300:15139 223.0951…	753	639	571	573	549	358	488	167	230	309	165	191	217
6.684	265.119	w/o MS2: Magnolol	[M-H]-	42.17	265.11837:11321 266.12088:1511 267.00759:490 267.04305:156 267.06917:156 267.12317:396	44.99764:24841 70.02862:100 101.07072:28 115.05006:574 125.02311:908 127.04927:145 128.95865:4965 135.04384:236 164.00977:64 179.03313:148 245.08035:28 265.11911:39	3624	942	1904	1736	786	3262	274	400	566	151	562	538	675
1.454	266.013	w/o MS2: Adenosine	[M-H]-	107.19	265.99948:4869 266.04132:1271 266.06445:456 266.08292:602 266.15116:158618 266.21048:608 266.25274:171 266.30723:592 266.36968:507 266.40014:484 266.42646:448 266.45922:321 266.48354:213 266.49699:167 266.51933:448 266.54080:364 266.56682:178 266.62032:403 266.65632:333 266.67769:350 266.69249:317 266.71934:532 266.73595:260 266.76128:397 266.80063:608 266.81921:439 266.83580:317 266.85009:211 26…	79.95684:10605 81.95184:436 96.66457:2342 96.96259:268446 97.47525:1160 97.95959:2666 98.17700:303 98.45096:374 98.55597:290 98.66973:344 98.95658:13363 109.96751:357 264.32449:657 265.14929:126388 266.15170:13664	1011	1534	1297	1348	1121	732	2772	9034	5604	11526	4781	4943	9352
6.991	266.014	w/o MS2: Adenosine	[M-H]-	41.98	266.00638:6127 266.04800:71 266.08291:794 266.11814:71 266.98694:119 267.00906:617 267.07220:331 267.11252:95 268.00568:354 268.05901:47 268.07307:71	71.01317:218 78.03376:153 89.02404:270 92.04922:229 128.03465:10040 129.03780:449 136.03946:282 138.05846:72 147.02892:314 157.03107:185 166.99121:19 179.03468:11 184.98203:98 187.04057:257 204.06462:86	419	359	714	938	734	331	426	204	942	2172	1660	2860	2285
6.981	266.062	w/o MS2: Sulfisoxazole	[M-H]-	24.64	266.06239:2103 266.08497:238 266.56038:1000 267.00860:1146 267.06607:299 267.10356:179 268.01375:179 268.04184:239 268.05810:179 268.07841:179 268.11377:120	44.99751:333 60.99361:33 71.01254:91 82.02851:220 85.02945:170 88.98693:333 94.99391:13 113.00423:89 125.02384:62 128.03473:6534 142.99414:35 149.02238:16 161.02347:53 165.01817:27 170.98911:33 173.04489:28 191.05528:7 201.08630:127 219.02501:19 224.99788:62 235.00032:67	545	344	609	475	545	549	339	772	411	19	467	295	322
7.203	266.065	w/o MS2: Sulfisoxazole	[M-H]-	25.93	266.06326:1835 266.56125:700 267.00969:500 267.02113:218 267.04110:145 267.06932:218	57.03405:3 73.02965:39 78.96114:5 85.02712:53 94.97778:227 96.95946:1250 101.02045:16 115.00414:257 117.01608:133 120.99317:125 128.03352:293 130.98988:104 135.04269:4 146.97420:166 149.00102:108 152.07024:333 159.00883:256 166.99231:141 174.96927:511 183.00439:80 191.05515:25 204.99294:70 220.05974:160 238.99280:27 248.99622:37	338	450	361	444	530	354	316	558	707	537	603	398	567
8.433	266.083	N2-(4-Nitrophenyl)-L-glutamine	[M-H]-	58.44	266.08331:2892 267.00779:600 267.05030:170 267.07127:251 267.99147:88 268.01175:146	44.99753:188 74.02340:168 78.95719:317 85.02829:258 92.99388:120 96.96791:230 99.00636:112 102.05578:182 104.99427:220 108.98757:89 111.00571:124 113.03107:118 116.99482:128 120.98907:121 125.02335:121 128.03399:300 131.04410:137 132.02938:140 137.00094:96 142.05015:173 146.04469:322 152.99655:169 157.00759:86 165.03862:163 170.98635:155 173.04424:128 179.03530:128 180.99065:128 182.98692:128 186…	1307	193	2138	1283	898	508	3246	2374	298	6803	860	368	2500
2.875	266.101	Zidovudine	[M-H]-	74.89	266.09861:2942 266.98900:379 267.00829:762 267.02623:220 267.05051:259 267.07495:128 267.10016:2163 267.15191:128 267.26495:227 268.01712:172 268.05311:85 268.09772:24346	44.99767:200 110.02609:974 113.02403:48 122.01462:162 125.02046:21 132.99013:33 136.02917:1167 137.02754:7774 138.03468:17391 139.03760:825 140.99496:66 148.01929:339 150.03333:398 156.98946:35 162.03394:313 164.99573:21 175.00078:31 177.05817:434 179.01164:43 182.98645:66 190.06535:411 192.08163:3819 193.08344:412 195.00310:185 204.08189:7968 205.08382:842 206.98827:26 210.99757:27 218.01851:24 …	1864	1573	1620	1497	1803	1060	1175	362	534	622	534	428	624
1.559	267.059	Formononetin	[M-H]-	8.37	267.05885:3377 267.10578:154 267.11918:103 267.14114:206 267.15886:257 267.99101:102 268.00387:204 268.02751:4080 268.06832:256 268.15845:103 268.98595:376 269.00460:631 269.03763:1295 269.08407:1361 269.12021:257 269.13942:317	39.00469:203 44.99784:239 63.02284:346 68.99454:42 79.95681:1545 83.01365:848 93.03400:812 94.99340:205 96.95964:1981 99.00486:40 104.02456:57 107.01338:2680 109.02912:1174 110.97622:65 112.98491:95 116.92755:100 121.02913:3184 123.00772:255 125.02372:290 128.99533:68 131.05013:144 133.02933:293 135.04439:1948 141.01418:183 142.99260:55 144.04550:215 145.02808:246 147.04414:380 149.02361:570 150.…	764	992	580	597	552	539	606	776	520	764	413	645	499
4.133	267.071	INOSINE	[M-H]-	9.74	267.07249:3969 268.02592:148 268.98818:1192 269.01079:567 269.04210:148 269.06558:198 269.10289:99 269.13551:148	41.99785:14 59.01347:79 68.99608:19 96.95968:2920 98.95520:180 103.00322:93 111.00507:126 116.05011:99 120.99015:72 125.02363:185 135.00758:150 149.00140:129 151.01720:21 154.99220:151 157.01138:37 161.02251:58 163.05981:63 169.00919:89 175.00090:80 179.03387:167 182.98729:65 186.05554:483 187.05832:20 214.99142:13 220.98502:85 229.01906:56 238.01585:30 242.98808:17 250.99179:41 258.01675:31 266.…	1736	1011	1010	951	1282	246	906	832	1404	1028	746	301	842
8.226	267.072	Inosine; LC-tDDA; CE10	[M-H]-	1327.08	267.07249:401608 267.12361:182 267.24152:249 267.27851:124 267.34117:124 267.35658:186 267.45119:249 267.54884:186 267.83970:124 267.87069:186 267.89827:186 267.95119:186 267.97024:186 267.99586:248 268.01375:124 268.02525:124 268.07510:36371 268.13860:186 268.16817:249 268.24179:249 268.29547:124 268.33458:124 268.44985:124 268.49565:124 268.51636:186 268.72007:124 268.79374:124 268.85591:124 26…	44.99809:985 57.03450:970 59.01378:7006 60.99140:45 68.99740:113 71.01369:7921 72.99285:833 75.00830:3815 81.03426:36 83.01346:328 85.02930:11530 87.00844:4585 88.01170:138 89.02395:3171 91.04000:562 95.01359:1628 99.00852:2856 100.03987:101 101.02398:398 103.00308:850 109.02826:124 112.01629:476 113.02408:11298 115.00233:573 117.01845:1289 122.06056:75 127.03863:264 128.03481:118 131.03412:509 1…	150480	216827	192491	157303	131172	142472	138151	212365	243396	123090	163190	205618	176455
1.898	267.091	Moclobemide	[M-H]-	13.8	267.09081:6984 268.00166:83 268.01102:166 268.05142:166 268.09350:1011 268.12599:124 268.98628:166 269.00122:507 269.03318:911 269.04638:265 269.06405:214 269.08673:525 269.11566:124 269.13710:207	79.95699:48 93.03421:406 96.95996:1759 99.00397:21 109.02907:184 112.98491:9 116.99509:31 134.03596:184 137.02454:178 148.98331:26 163.01541:25 170.98701:31 174.99828:111 186.99837:7 199.04086:14 200.99519:28 204.98943:19 211.02069:28 217.05185:273 224.99564:32 228.98932:35 233.00404:18 258.01828:58 267.09027:512	1536	1158	1415	1572	1754	789	4479	2290	1737	3960	1752	1669	2382
2.866	267.101	w/o MS2: formononetin	[M-H]-	12.7	267.09953:2526 267.20485:72 267.26598:109 267.99172:72 268.02907:181 268.09762:19043 268.25963:72 268.98450:234 269.00422:601 269.04232:252 269.07631:108 269.10089:2330 269.18282:72	61.98732:615 95.01597:374 110.02728:758 116.99464:27 120.98979:131 128.99501:25 132.98987:101 138.03511:14886 139.03699:816 143.01146:16 148.01721:245 154.99255:55 160.99985:18 162.03358:321 164.99532:355 190.06570:300 192.08144:3301 193.08430:464 195.00777:75 204.08200:5382 205.08522:840 221.09508:833 222.09276:10730 224.10220:143 238.99396:35 248.99739:22	2179	1831	2321	1956	2091	1779	1566	765	992	1577	2036	973	1206
3.561	267.108	w/o MS2: Formononetin	[M-H]-	17.14	267.10748:2417 268.01149:92 268.11099:339 268.98439:230 269.00284:379 269.02665:257 269.11493:138	44.99750:289 72.99279:516 79.95634:651 92.99561:153 96.95919:397 108.98903:125 112.98519:134 116.04969:1394 117.05298:199 128.04945:669 130.06485:889 132.04389:206 137.02167:108 142.06553:4699 143.06850:403 144.07045:118 146.02142:102 151.01497:99 154.99131:141 157.00845:191 158.06116:4614 159.06356:380 161.00211:118 166.99175:179 170.98559:121 174.99817:96 176.99591:175 179.01090:137 182.98644:1…	1395	1459	1070	1235	1049	1136	893	140	180	162	49	204	59
6.6	268.046	w/o MS2: 2-(1-hydroxy-1-methoxy-3-methylbutyl)-6-methyl-5H-[1,3]dioxolo[4,5-c]pyridin-4-one	[M+Na-2H]-	25.51	268.04562:4189 268.98338:228 268.99971:432 269.02493:386 269.04511:361 269.06539:410 270.02994:171 270.04189:114	41.99765:125 59.01250:69 72.04402:194 74.02345:682 79.95638:1573 82.02922:1020 93.01382:140 96.95886:585 98.02340:1743 101.02290:484 102.05525:3283 103.05953:174 108.04494:128 112.03937:179 116.04963:1970 117.05274:220 122.05998:159 124.07508:289 127.00178:575 128.03430:12768 129.03702:829 130.06448:239 131.00865:188 132.98970:154 136.04265:43 139.04105:178 142.06525:5366 143.06802:697 146.04475:…	1105	541	705	562	613	720	427	238	251	143	415	245	200
6.821	268.048	w/o MS2: 2-(1-hydroxy-1-methoxy-3-methylbutyl)-6-methyl-5H-[1,3]dioxolo[4,5-c]pyridin-4-one	[M-H]-	35.01	268.04672:1809 268.07457:208 268.10134:125 268.18758:83 268.94346:125 268.98358:167 269.00779:1092 269.02504:259 269.04894:530 269.08771:523 270.05938:167 270.08493:83	73.02917:40 82.95351:16 87.00684:306 89.02331:31 93.03431:182 94.99469:148 96.96042:213 103.00216:12 108.02142:167 111.04443:42 115.05034:63 116.99524:243 119.03353:1379 122.98395:270 125.02316:358 135.04312:90 137.02293:324 139.99396:49 142.99161:213 149.00050:22 151.01820:225 155.01401:148 161.02432:18 164.04494:58 167.01401:56 173.04465:309 177.01784:12 179.03401:155 183.07671:267 186.99852:39…	662	590	852	679	1232	371	715	293	354	691	972	381	499
6.146	269.032	w/o MS2: 3,7,4'-Trihydroxyflavone	[M-H]-	60.13	269.03405:15288 269.06484:337 270.03516:1662 271.00374:340 271.02755:901 271.04744:340	96.95948:5898 98.95443:342 104.99366:108 111.00564:149 115.00114:49 116.99496:17 119.05007:475 131.01057:44 137.00198:119 142.99236:28 149.00079:133 162.99789:98 174.99828:76 179.00851:51 186.99928:36 196.98289:98 202.99158:26 207.00844:39 269.02823:34	8154	9469	9286	10781	7496	189	7052	11462	12252	11013	11626	413	10481
6.857	269.05	w/o MS2: baicalein	[M-H]-	8.59	269.04962:2572 269.08526:346 270.98440:115 270.99810:172 271.01912:287 271.06486:115	44.99780:186 73.00842:147 78.98578:152 83.01304:164 88.98694:250 92.99477:156 94.99386:168 98.02442:201 102.05475:177 108.98810:92 111.00538:108 112.98581:174 115.05089:121 117.06519:279 122.98378:105 125.02144:86 128.03542:248 134.03678:172 140.99635:128 142.06497:128 146.98498:118 149.06009:144 154.99189:109 161.02189:147 165.05384:118 171.00459:108 173.04345:124 178.99381:150 181.06056:96 183.…	453	290	360	449	567	225	248	409	441	347	684	487	1012
1.48	269.081	galangin	[M-H]-	6.14	269.08139:1614 269.13825:1295 269.14852:143 269.17501:483 270.00820:393 270.02146:95 270.04327:1844 270.08314:365 270.17726:191 271.00229:388 271.02224:790 271.05822:749 271.09871:451 271.11802:271 271.15234:190	44.99732:58 68.99518:93 79.95619:207 83.01172:118 86.98677:69 96.95839:278 104.99540:11 109.02789:927 112.98437:75 123.04349:552 130.99075:22 142.06493:485 143.04933:209 145.02589:128 151.03896:1278 153.01712:1410 158.05901:328 161.02312:58 163.03853:39 164.04434:3 165.01723:135 169.12134:96 171.00494:84 174.99989:75 177.01743:284 184.01830:2201 187.01822:206 197.02570:222 198.03094:312 201.01469…	525	962	393	702	532	351	598	533	397	633	355	558	485
1.564	269.087	w/o MS2: Dalbergione, 4-Methoxy-4'-Hydroxy-	[M-H]-	8.19	269.08701:5077 269.12376:509 269.21229:270 270.00840:881 270.04338:6969 270.08869:480 270.12019:135 270.14415:203 270.20703:203 270.99968:553 271.02047:712 271.05920:4745 271.09560:134 271.10292:135 271.11478:337 271.15521:270	39.00452:80 44.99777:177 63.02300:399 68.99636:102 70.99275:180 79.95674:574 83.01307:849 85.02896:171 87.05566:114 92.02455:172 93.03402:919 95.01340:308 96.95915:1434 99.00594:124 102.99707:106 104.99499:149 107.01313:2197 109.02911:3356 110.03280:328 113.03473:223 115.00045:65 116.99590:60 120.02292:371 121.02872:2356 125.02369:344 128.99570:74 131.04826:321 133.02917:355 135.04466:3846 136.01…	525	962	347	702	532	480	598	470	397	633	396	558	604
5.924	270.083	w/o MS2: Dimethenamid OXA	[M+FA-H]-	57.75	270.08300:3374 270.98472:244 270.99719:407 271.01931:163 271.08668:407 272.01936:163 272.08537:163	41.01412:123 44.99748:7 59.01384:84 75.00796:241 83.01303:20 92.02479:510 94.98018:142 109.02644:174 111.00420:22 119.03520:58 123.04380:26 133.01578:80 135.02962:266 150.04131:1859 154.99278:27 159.00552:45 162.04265:890 166.99185:43 182.05705:274 186.05530:39 204.06404:10 224.07880:5176 231.00552:18 237.01067:42 242.98663:56 255.08807:27	2516	2095	2892	2419	2524	1510	2200	2164	1701	1928	1479	2238	1631
7.252	270.11	2'-O-Methyl-5-methylcytidine	[M-H]-	38.43	270.10912:1393 270.14532:203 270.98548:153 271.00479:298 271.02606:429 271.04558:291 271.06427:314 271.09617:537 271.15351:102 272.01627:153 272.04033:254 272.07610:753 272.10946:102 272.15811:102	76.02762:14 88.98783:13 91.01697:52 105.01879:1901 107.03203:14 120.24791:3 122.05974:70 123.00742:90 124.02338:141 129.01646:9 130.08646:527 131.08917:7 133.01202:205 139.01862:197 140.07024:115 152.07098:127 163.00089:46 165.01746:115 170.98557:3 174.99870:56 184.10947:4 188.99492:14 199.07498:9 219.12296:29 252.09055:5	942	86	1353	979	419	632	517	160	258	1043	455	336	396
[truncated: 8,931 more rows]
