# Supplementary material for: Comparative Metabolomic Profiling of Resistant and Susceptible Coffea arabica Accessions to Bacterial Pathogen Infection
Source: Plants (Basel). 2026 Jan 9;15(2):216. doi: 10.3390/plants15020216 (PMC12844768; doi:10.3390/plants15020216)
Supplement: Supplementary file 1 [file plants-15-00216-s001.zip › Table S7.xlsx]

## Sheet: Legend
Supplemental Table. Untargeted metabolomic LC-MS/MS dataset acquired from Coffea leaves.
Table	Description	Extraction Method	Acquisition Type	Chromatography Type	Ion Mode
S7	LC-MS/MS HILIC positive dataset obtained after automatically curating data using MS-CleanR and performing an annotation using various database.	Chloroform/Methanol/Water	LC-MS/MS	Hydrophilic Interaction Liquid Chromatography	Positive
Abbreviations	Full Name
R-None	Resistant leaves that underwent no treatment to avoid potential wounding from the infiltration process
R-Mock	Resistant leaves infiltrated with sterile distilled water
R-Pcg IBSBF	Resistant leaves infected by Pseudomonas coronafaciens pv. garcae (Pcg)
S-None	Susceptible leaves that underwent no treatment to avoid potential wounding from the infiltration process
S-Mock	Susceptible leaves infiltrated with sterile distilled water
S-Pcg IBSBF	Susceptible leaves infected by Pseudomonas coronafaciens pv. garcae (Pcg)
QC	Quality Control
IS	Internal Standard
S/N	Signal-to-noise
RT or Rt	Retention time
Mz	Mass-to-charge
HC or HILIC	Hydrophilic interaction liquid chromatography
RP	Reverse phase chromatography
Column Name	Description
Average Rt (min)	Average retention time
Adduct type	Complex formed during ionization to produce mass-to-charge value
Acquisition type	Column and polarity used for LC-MS/MS analysis
Metabolite name	Name of annotated metabolite
Formula	Chemical formula of annotated metabolite
Database	MS-FINDER spectral libraries that matched to the experimental spectra
Ontology	General compound class of the annotated metabolite
Total score	Retention time and/or spectral similarity to the reference spectrum. LC-MS/MS values range between 0-10. Higher values have higher spectral matching.
INCHIKEY	International chemical identifier of the identified metabolite
SMILES	String of molecular structure of the identified metabolite
S/N average	Average signal-to-noise for aligned feature, calculated by dividing the intensity by the root mean square of the noise
MS1 isotopic spectrum	Spectrum of precursor ions. Peaks are represented as A:B - "A" represents mass-to-charge and "B" represents intensity of ion
MS/MS spectrum	Spectrum of product ions from selected precursor ion. Peaks are represented as A:B - "A" represents mass-to-charge and "B" represents intensity of ion

## Sheet: Table S7
Table S7. LC-MS/MS HILIC positive dataset obtained after automatically curating data using MS-CleanR and performing an annotation using various database. This table was obtained before manually excluding features that do not meet defined quality criteria
							Peak intensity
Average Rt(min)	Average Mz	Metabolite name	Adduct type	S/N average	MS1 isotopic spectrum	MS/MS spectrum	R-None-1	R-None-2	R-None-3	R-None-4	R-None-5	R-None-6	R-None-7	S-None-1	S-None-2	S-None-3	S-None-4	S-None-5	S-None-6
7.708	74.0598	N,N-Dimethylformamide	[M+H]+	15.48	74.06002:5560 74.08176:74 74.09656:686 75.06255:243 75.09895:100 75.50988:50	42.03389:242 56.04954:150 74.05951:99	2405	1010	1846	1946	1592	2122	1654	2947	1822	1721	2467	1544	2668
6.352	76.0763	w/o MS2: TRIMETHYLAMINE N-OXIDE	[M+H]+	140.98	76.07625:3141 77.00247:58 77.07853:115	42.03354:254 45.03315:298 55.05463:89	357	225	465	364	327	277	462	374	484	1313	343	364	253
6.228	77.0018	Hydroxyurea	[M+H]+	75.54	77.00231:2926 77.04033:395 79.05245:593	43.01826:2303 53.03915:36 63.02254:420 77.03816:7	760	595	373	258	541	450	112	723	436	360	1262	447	928
6.919	78.033	2-Aminoethanethiol	[M+H]+	67.57	78.03338:1938 80.04936:1634	42.03393:218 52.03107:461	846	865	738	963	718	880	684	973	820	764	857	1014	878
4.526	78.0338	2-Aminoethanethiol	[M+H]+	283.41	78.03362:7107 79.02128:109 79.02742:145 79.04118:2861 80.04867:1575	37.00704:358 39.02323:4219 41.03882:4347 43.03704:223 50.01542:3397 51.02299:8830 51.87568:245 52.03102:26254 52.61475:103 52.88255:252 53.03880:13547 54.04205:786 65.03881:3172 67.05406:5945 68.05095:820 78.03403:42444 78.44406:70	5821	5866	4095	5511	2844	4625	2624	3473	3789	4014	3022	3885	4516
7.779	78.0462	13C-glycine	[M+H]+	1641.1	78.04616:49758 78.06805:68 78.27229:72 78.48040:108 78.54026:72 78.82863:72 79.02351:108 79.04807:308 79.14814:72 79.98050:72 80.05001:558	31.03761:6727 32.02151:562 48.01547:130 78.04467:13	22132	22876	22416	22757	26565	23188	26239	31866	30078	24469	23709	25300	28349
2.127	79.0213	Dimethyl??sulfoxide	[M+H]+	43470.6	79.02126:1929730 79.04637:347 79.15097:384 79.17174:639 79.18512:384 79.21395:256 79.27097:645 79.28562:383 79.30701:511 79.31500:256 79.33551:383 79.35177:511 79.36318:383 79.37382:511 79.38478:383 79.39859:383 79.41127:383 79.42246:256 79.43816:511 79.44523:383 79.45686:869 79.47383:762 79.50721:1419 79.52513:1939 79.55100:2235 79.57085:947 79.59476:1104 79.61293:935 79.63776:3165 79.66317:638 …	31.97177:1773 34.99520:5625 36.99054:320 43.97163:594 44.97975:82085 45.35182:377 45.41164:435 45.85170:428 45.98695:27084 46.85796:3041 46.99744:292832 47.18810:387 47.35023:1517 47.44127:1405 47.66337:926 47.75155:559 47.84037:652 47.97851:6565 48.14354:526 48.23061:454 48.32487:491 48.38445:392 48.46278:524 48.57037:475 48.82980:851 48.97592:83292 49.37854:695 49.43677:507 49.56813:363 50.9701…	1684402	1856350	1665806	1792124	1883726	1734073	1603731	1750693	1768192	1573529	1892770	1616688	1885514
4.959	81.0444	w/o MS2: PYRIMIDINE	[M+H]+	25.72	81.04446:1585 81.06969:448 82.04905:148 83.00990:138 83.04902:72 83.05968:187 83.08504:567	42.03397:313 52.03072:301 65.03762:135 79.04036:1711	2085	2047	1672	1969	1780	325	1888	1425	1774	2561	2066	407	2597
7.997	81.045	w/o MS2: Pyrimidine	[M+H]+	15.9	81.04414:2750 81.05585:54 81.06935:342 82.04862:317 83.00903:109 83.04918:81 83.05951:781 83.08512:425	39.02380:18 42.03405:4777 44.01983:132 46.06454:19 60.04440:4122 70.02729:200	82	175	113	88	191	234	786	349	1010	1401	270	588	294
7.641	83.0599	2-Methylimidazole	[M+H]+	23.45	83.05955:5258 83.08462:325 84.04432:1397 84.06288:340 84.07982:443 84.10442:195 85.02780:571 85.05288:130 85.10024:506	38.96332:212 42.03518:421 54.03530:152 77.03712:115 83.05908:80	2142	1498	1941	2854	2689	992	3158	6381	3624	6330	2948	2098	4337
7.579	86.0596	2-Pyrrolidinone; AIF; CE30; MS2Dec	[M+H]+	39.05	86.05957:1170 86.10417:145 87.04440:116 87.08079:116 88.07498:287 88.11194:87	41.03840:20 44.04967:5372 45.03476:150 53.03785:187 65.03988:57	510	471	730	440	693	468	555	1991	510	1271	861	452	907
6.407	86.0597	Methacrylamide	[M+H]+	44.06	86.05975:3684 86.09954:79 87.06295:235 87.07828:79 88.07475:210	42.03392:334 45.03289:143 58.06593:369 77.03856:202	736	1018	866	656	662	673	1088	948	668	1684	910	825	860
3.422	86.0598	2-Pyrrolidinone; AIF; CE0; MS2Dec	[M+H]+	94.7	86.05984:3040 86.09975:52 87.06261:175 87.07834:78 88.03942:104 88.07485:316 88.11180:448	41.03856:490 51.02215:134 67.05653:145 77.03890:137 86.05991:123	442	249	554	763	434	250	765	272	530	2127	333	701	432
2.358	86.0599	w/o MS2: 2-Pyrrolidinone; AIF; CE30; MS2Dec	[M+H]+	343.81	86.06003:34570 86.54010:61 86.96087:91 87.04342:225 87.06311:1419 88.06512:152 88.07518:289 88.11141:239	41.03866:331 44.01332:1470 46.99517:2 64.98576:223	19568	15450	12999	12218	11379	15408	11287	11321	17743	10323	13332	12069	10981
3.896	86.0962	w/o MS2: Piperidine	[M+H]+	40.7	86.09704:1770 87.07960:92 87.09167:163 87.09931:61 88.07564:203 88.11333:1803	42.03405:372 46.99383:135 56.04922:330 71.07281:218 79.05369:102	1241	2056	851	1235	907	1024	1014	1486	854	1608	980	903	1382
6.647	86.0963	w/o MS2: Piperidine	[M+H]+	72.88	86.09688:4798 86.90799:2508 87.09995:304 88.07571:228 88.11186:121	38.96319:757 42.03463:350 56.04903:118	430	430	1675	617	724	488	1180	795	564	1544	895	795	741
6.573	86.0964	w/o MS2: Piperidine	[M+H]+	59.69	86.09655:4991 87.09871:305 88.07492:244 88.11079:122	42.03391:250 44.04996:134 58.06618:105	453	357	780	763	914	581	1468	694	479	1804	942	672	725
4.042	87.0354	w/o MS2: DIACETYL	[M+H]+	57.61	87.03480:2657 88.03970:148 88.11055:441 89.05985:148	42.03372:325 56.04938:137 70.06459:96	2349	2421	2057	2659	1863	2078	1824	1783	1950	2168	1986	2104	1859
7.187	87.0445	w/o MS2: DIACETYL	[M+H]+	24.07	87.04451:1676 87.06372:70 87.08998:71 88.04600:94 88.07521:123 88.11189:159 89.05979:71 89.07089:71 89.10591:123	39.02252:648 43.01805:723 45.03364:1943 56.04787:95 69.03318:758	556	320	499	547	470	569	1088	461	399	689	490	497	632
8.287	89.1071	Putrescine	[M+H]+	103.19	89.10711:4673 90.07385:73 90.11041:210 91.05547:142	55.05361:67 72.08089:1858	1011	743	873	647	1771	1326	2329	12328	7923	2108	5982	1602	2981
7.581	90.0547	L-Alanine	[M+H]+	108.03	90.05477:10652 90.09010:107 90.93506:107 91.05723:315 92.06071:179	42.03394:201 44.05005:5744 44.99696:267	2213	1083	2655	1640	1610	1580	4132	2595	1926	4528	2062	1760	1954
5.063	91.033	w/o MS2: 3-HYDROXYPROPIONIC ACID	[M+H]+	57.55	91.03235:2644 91.05310:427 92.03460:173 92.05802:89 93.02720:267 93.05607:60 93.06938:359	43.02933:1337 59.98935:185 77.03767:26	991	3426	979	978	2199	889	1479	1263	969	1847	2400	923	1630
4.564	93.0693	w/o MS2: GLYCEROL	[M+H]+	97.83	93.05739:5906 93.06851:1692 93.78310:2367 93.80481:323 93.95897:76 94.06547:467247 94.20624:151 94.23414:76 94.33615:113 94.34021:113 94.38688:76 94.39780:189 94.41280:76 94.42918:76 94.44078:113 94.45169:113 94.47763:189 94.48745:151 94.49946:151 94.51635:76 94.52982:113 94.54201:395 94.55759:151 94.56962:236 94.58090:189 94.59386:505 94.62166:194 94.63897:278 94.65447:544 94.66683:335 94.69214:…	37.00771:381 39.02319:3914 41.03897:4771 42.03418:5200 43.03620:130 51.02299:9224 52.03090:27568 52.88192:217 53.03890:14245 54.04132:913 65.03851:3569 67.05426:6045 77.03805:2251 78.03435:43402 78.67670:155 78.80520:1243 79.04204:100134 79.21509:161 79.31560:166 79.55449:283 79.66948:255 79.71799:302 79.94607:272 80.04831:12813 80.25889:166 80.37851:219 80.50964:196 80.68146:242 80.79238:179 80.…	5583	5658	4488	5560	4340	4575	2888	6368	4769	4694	7386	4634	7369
6.915	94.0648	3-Methylpyridine; AIF; CE30; CorrDec	[M+H]+	658.39	94.06470:19903 95.06750:1569	41.03906:204 53.03859:309 79.04088:639	16202	15887	14992	17127	15088	16483	17470	15681	14097	12870	14386	19159	15708
4.526	94.0655	3-Methylpyridine; AIF; CE30; MS2Dec	[M+H]+	16086.9	94.06532:516161 94.25046:117 94.27927:117 94.28755:78 94.32369:78 94.35727:117 94.41523:78 94.42475:117 94.46422:78 94.48883:194 94.49959:117 94.52292:117 94.54381:241 94.56422:194 94.57263:155 94.58141:155 94.59152:208 94.60313:217 94.61325:698 94.62160:228 94.64373:556 94.66149:234 94.67219:468 94.68550:275 94.69521:561 94.72282:384 94.74145:320 94.75578:194 94.76858:298 94.78346:194 94.79677:4…	39.02333:4519 40.02656:239 41.03861:5203 42.03450:5208 50.01555:3019 51.02334:9761 52.03102:30102 52.87999:272 53.03857:14169 54.04169:721 65.03889:4441 67.05464:6164 68.05330:568 77.03866:2466 78.03421:43857 78.80394:939 79.04179:105801 79.32588:225 79.55071:367 79.66533:296 79.82087:412 80.04839:13081 80.37317:204 80.57596:261 80.79274:245 81.05241:657 92.04899:3525 93.05690:15222 93.78300:767 …	430125	480303	363319	434780	223396	388582	235885	302996	336770	332420	253254	331584	344060
7.632	95.0491	w/o MS2: Phenol	[M+H]+	36.65	95.04859:2805 95.08403:86 96.05294:253 97.02789:288 97.03871:342 97.06316:130 97.10082:173	42.03396:273 55.01704:99 77.03889:136	1531	1822	1462	1749	1989	1330	2341	3292	2693	2318	1922	2202	1812
6.122	95.0597	w/o MS2: 2-Aminopyridine	[M+H-H2O]+	25.06	95.06017:3451 95.08529:136 96.06161:227 96.07006:91 97.02723:240 97.06570:91 97.07417:136	42.03385:265 44.01322:183 58.06522:218	546	1285	646	621	198	457	349	309	387	200	451	361	317
7.92	95.0598	w/o MS2: 2-Aminopyridine	[M+H]+	46.48	95.05978:3308 96.06332:214 97.10223:588	42.03367:4777 95.05905:20	1489	2461	1802	1911	2121	1009	3031	3279	1310	2782	2293	1298	2094
1.753	96.0445	w/o MS2: 4-Hydroxypyridine; AIF; CE30; MS2Dec	[M+H]+	57.5	96.04406:1313 97.04843:271 97.06431:425 97.10078:170 98.09381:59	41.03874:664 46.06368:92 53.03833:83 66.04363:105 78.03579:131	1352	1413	1386	1802	922	887	2451	1310	806	2416	897	1013	1458
7.886	97.0275	w/o MS2: Propionic acid	[M+H]+	34.51	97.02842:4552 97.06492:239 98.03112:359 98.98348:479 99.04414:1284	39.02386:468 42.03443:547 44.99642:143 55.01854:209 71.01287:155 81.03267:113	3532	3315	3355	2772	2300	4056	374	1529	3569	441	3070	2651	2455
6.953	97.0283	w/o MS2: Propionic acid	[M+H]+	22.22	97.02828:7537 99.04479:858	42.03425:295 58.06582:89 79.04161:311	1108	453	1140	1254	1325	837	973	775	716	590	1283	738	972
3.952	97.0285	w/o MS2: Propionic acid	[M+H]+	17	97.02783:1340 97.06431:146 97.07685:117 97.10004:188 98.03100:117 98.09621:146 98.98295:146 99.07970:175	42.03395:410 51.02209:102 56.04934:138 77.03812:89	568	631	541	611	1005	446	596	926	829	761	1264	763	1172
4.598	102.046	w/o MS2: L-Threonine	[M+H]+	17.7	102.04563:1526 102.09151:106 102.12765:224 102.74351:141 102.76053:70 102.93339:106 103.05379:31760 104.05714:2334 104.10516:70	39.02306:344 42.03415:700 52.03087:1987 53.03873:795 63.02353:89 65.03862:338 67.05370:379 78.03376:1996 79.04169:4568 80.04763:658 81.05056:102 93.05705:1068 94.06515:6207 95.06848:491 96.06815:86	415	518	411	440	569	366	370	793	668	603	936	821	701
2.501	102.054	w/o MS2: 1-AMINOCYCLOPROPANE-1-CARBOXYLIC ACID	[M+H]+	15.47	102.05476:2216 102.08999:183 102.12770:521 102.93309:100 103.05715:209 103.07247:67 104.10677:100	42.03405:452 43.05479:235 44.98005:234 46.99510:884 63.99765:552 79.02032:163	483	166	711	532	326	260	931	425	285	1810	341	235	448
7.706	102.055	1-AMINOCYCLOPROPANE-1-CARBOXYLIC ACID	[M+H]+	11.86	102.05469:1392 102.09336:159 102.12737:259 103.05958:119 103.07404:80 104.07019:253 104.10555:410	41.03907:221 56.04997:157 79.03732:73	1512	653	1126	1422	1072	1338	1130	1889	1288	1288	1624	1270	1671
7.971	102.055	1-AMINOCYCLOPROPANE-1-CARBOXYLIC ACID	[M+H]+	36.02	102.05475:10794 102.08841:118 102.12788:220 102.93333:118 103.05745:396 103.07485:118 104.07226:59 104.10678:159	42.03425:776 56.05031:507	3845	2733	4473	4101	3271	4585	3996	5441	4277	3527	3959	3298	5257
8.414	102.055	w/o MS2: 1-AMINOCYCLOPROPANE-1-CARBOXYLIC ACID	[M+H]+	9.53	102.05502:1873 102.09065:94 102.12765:313 102.93267:79 103.05701:103 103.07452:118 103.08611:32 103.13017:48 104.10634:137	42.03350:377	66	184	51	27	73	92	48	156	205	192	149	101	275
6.248	102.091	w/o MS2: Betaine-Aldehyde	[M+H]+	18.41	102.09071:2476 102.12660:489 103.09435:195 104.10633:1248	42.03435:15 43.01801:2261	1245	1194	1196	1434	1304	1232	1638	1313	1250	1570	1298	1513	1262
6.481	103.053	(R)-4-aminoisoxazolidin-3-one	[M+H]+	27.82	103.05374:2022 103.07412:84 104.05845:274 104.07005:211 104.10719:395 105.04518:310 105.06816:127	42.03337:184 45.03293:143 56.04948:118	772	460	590	813	694	554	944	1522	632	1961	1113	1274	1186
4.598	103.054	w/o MS2: CYCLOSERINE	[M+H-H2O]+	300.11	103.05382:14797 103.07334:117 104.05703:1820 105.03128:177 105.04428:3317 105.06843:90	37.00724:27 39.02302:419 42.03389:60 52.03078:647 53.03844:620 54.04110:69 67.05378:358 77.03997:2580 79.46683:85 79.57995:113 79.85378:56 94.77348:84 95.06802:324 96.07114:55	9988	13015	9563	9774	14705	8360	7696	20473	14493	13226	22266	14157	21645
3.129	103.055	(R)-4-aminoisoxazolidin-3-one	[M+H]+	27.08	103.05349:1604 103.07494:78 103.13066:105 103.95515:53 104.05923:230 104.10753:175 104.74975:144 105.04908:744 105.06976:33423	42.03401:116 51.02276:1127 63.99827:26	441	594	636	760	628	490	463	1187	905	842	1422	1239	1223
7.186	104.071	4-Aminobutyric acid	[M+H]+	93.3	104.07013:6060 104.10679:165 105.07319:268 106.07405:83	41.03849:730 43.01798:747 45.03377:2016 69.03349:779	2526	832	2872	2655	2877	2203	4569	2408	1674	3591	1922	2039	3361
5.45	104.106	w/o MS2: CHOLINE	[M+H]+	90.65	104.10642:1728 105.03339:104 105.04384:59 105.06781:24 105.10881:102 105.93699:35 106.07519:24 106.08573:64	42.03378:299	906629	367254	1009306	492253	872715	761150	1027700	947744	761951	1158873	951583	799046	972577
4.599	105.044	3-Cyanopyridine	[M+H]+	63.04	105.04458:2960 105.06180:115 105.06999:57 106.04730:226 107.08486:144	39.02280:543 42.03385:711 43.05422:144 52.03092:1857 53.03794:797 66.04566:519 78.03423:3553 79.04170:6401 79.83819:83 80.04805:1143 81.05175:89 94.06544:7748 95.06818:599 95.46718:64 96.07107:96 105.04499:73	2486	3070	2396	2410	3151	2061	1833	4629	3256	3584	4834	3398	4821
3.139	105.07	2,3-DIAMINOPROPIONIC ACID	[M+H]+	250.24	105.06957:12130 105.09041:54 106.04395:83 106.07317:733 107.04829:138 107.08491:214	42.03372:374 51.02290:238	5525	8282	9552	10662	9374	6807	5776	20107	11625	14854	20984	15870	21001
5.355	105.11	CHOLINE	[M+H]+	2977.33	105.11015:44990 105.13359:496 105.14717:302 105.18137:151 105.21666:151 105.22530:151 105.24410:226 105.25688:377 105.26132:151 105.27362:302 105.28399:302 105.30491:302 105.32069:302 105.33113:302 105.34242:302 105.35399:226 105.36537:226 105.37027:151 105.38819:582 105.39738:226 105.40675:302 105.41842:377 105.43103:302 105.44380:226 105.45646:226 105.46654:226 105.48713:812 105.49458:226 105.5…	30.03395:231 31.98932:712 42.03398:4835 43.01846:5636 44.04992:72595 44.41529:424 44.51130:434 44.58945:322 44.73300:312 45.03556:57683 45.40752:730 45.46548:601 45.52852:597 45.63997:477 45.67600:405 45.72293:245 45.79232:192 46.03575:3275 46.13697:296 46.21203:157 46.28577:194 47.03762:215 56.04940:803 58.06548:116518 58.28109:134 58.47839:414 58.56453:555 58.66491:379 58.74636:338 58.89691:421…	35998	34525	38477	39691	37417	33299	40622	38982	28783	44958	36126	30413	38057
7.986	106.049	L-Serine	[M+H]+	145.05	106.04972:13227 106.08592:110 106.72715:55 107.05193:446 107.08350:150 108.05463:146 108.06784:83 108.08135:55	42.03426:2395 43.01801:381 45.03294:28 60.04489:2016 70.02873:122	6223	1797	6241	4953	3623	4204	6426	11769	2602	13051	6064	2596	5634
6.23	107.049	w/o MS2: BENZALDEHYDE	[M+H]+	18.76	107.04924:3469 107.08581:578	39.02323:307 43.01800:2247 49.00781:67 63.02288:467 77.03884:66	450	527	247	243	383	354	81	792	516	105	512	390	442
3.82	108.082	BENZYLAMINE	[M+H]+	79.34	108.08067:2389 109.02770:131 109.06455:131 109.08293:187 109.10001:336 110.05878:253 110.10327:99	42.03434:367 51.02278:160 55.05457:131 65.03865:156 77.03815:164 92.04912:347	1932	2394	1421	2063	841	1511	1100	1096	1023	1743	1016	1123	1546
3.826	108.082	N-Methylaniline	[M+H]+	99.02	108.08011:2499 109.04980:282 109.06229:179 109.08355:177 109.10058:331 110.07049:61 110.10260:92	42.03401:243 53.03712:118 65.03728:128 77.03910:142 93.05585:240	1932	2394	1421	2063	841	1511	1100	1096	1023	1743	1016	1123	1546
7.878	109.028	w/o MS2: p-Benzoquinone	[M+H]+	20.82	109.02770:3519	39.02296:462 42.03395:400 43.05473:180 51.02251:165 55.01756:182 58.06474:140 71.01289:217	974	568	1211	540	669	920	63	415	1064	26	677	719	610
7.54	109.028	w/o MS2: p-Benzoquinone	[M+H-H2O]+	59.42	109.02810:4881 109.06287:82 109.10019:123 110.03234:275 110.05472:82 111.04405:240 111.08362:123	39.02302:191 42.03440:238 44.04943:667 53.03820:193	2245	3229	2385	3051	3041	2797	3350	3077	2566	2758	3222	3219	2964
8.985	110.009	w/o MS2: Hypotaurine	[M+H-H2O]+	1102.66	110.00868:35015 110.05386:30 110.42911:30 110.49645:30 110.55768:45 110.67447:60 110.95907:60 110.98689:44 111.00937:4315 111.05496:30 111.08932:60 111.11734:60 111.17856:30 111.42968:30 111.45340:30 111.51345:30 111.67233:60 111.69328:30 111.71745:30 111.73007:30 111.83251:30 111.96238:45 111.98669:380 112.00598:4456 112.04795:30	68.98225:7654 82.01436:247 96.98773:800	25084	22623	21427	22545	23862	25563	26679	42486	40417	18849	28357	25009	23777
6.914	110.059	2-AMINOPHENOL	[M+H]+	45.39	110.05936:1100	37.00706:1338 39.02328:11306 41.03894:9683 42.03444:13545 44.99711:1432 51.02351:8144 52.03058:4403 53.03870:30302 54.04200:1376 65.03874:58422 66.04064:4879 67.05321:13835 68.04834:1620 77.03856:6225 78.03414:115868 78.80356:502 79.04118:42784 79.80812:388 80.04872:8626 82.06626:556 91.77355:2197 92.05010:341671 92.57564:984 92.77285:1547 92.91471:468 93.05615:75377 93.23881:430 93.35952:433 93.…	957	875	914	1060	1036	1063	749	917	913	725	814	831	1136
5.501	110.06	2-AMINOPHENOL	[M+H]+	53.4	110.05987:1952 111.04110:62 111.06087:139 111.07887:82 111.09108:168 111.11929:82 112.08676:440	41.03871:407 43.05418:1164 55.05412:51 65.03849:55 68.04885:258 70.06536:15014 71.06790:794 72.07981:29 79.05331:24 95.03700:125 110.05842:149	1683	1665	1155	1373	1193	1540	1612	753	1028	993	1042	1338	1250
8.459	110.071	w/o MS2: 3-Pyridinemthanol	[M+H]+	67.5	110.07062:3221 111.05306:78 111.07401:143 111.09026:115 111.11597:78 112.07274:31 112.08598:95	42.03389:202 53.03785:175 58.06537:267 73.02690:108 78.03372:137 84.04415:150 92.04906:235	312	489	190	255	302	385	324	943	512	378	627	365	473
4.525	111.03	Butyric acid	[M+Na]+	17.98	111.03030:3980 111.08379:168 111.11408:126 113.03477:222	39.02300:300 43.02877:410 44.04929:426 51.02307:1333 53.03824:831 55.01803:238 65.03882:652 75.02331:202 77.03869:23453 77.42025:102 77.52711:86 77.66015:80 77.81211:89 78.04231:1031 79.05283:191 79.20120:73 79.73487:64 81.03297:165 91.05464:7963 92.05760:628 93.06979:2910 93.60744:64 94.04094:616 95.04834:172 96.07865:77 103.05410:8330 104.05710:639 105.04440:1138 107.04794:89 109.06561:77	1003	1077	901	1427	620	786	638	596	664	783	533	695	840
7.239	111.043	Butyric acid	[M+Na]+	20.28	111.04377:1818 111.09348:101 112.04729:151 113.10824:151	58.06521:297 72.08008:16 84.08194:1228 92.04920:2613 94.06492:1890	986	706	735	1170	502	767	299	532	865	450	1762	809	355
7.632	111.044	CATECHOL	[M+H]+	31.53	111.04378:5493 111.08872:124 112.04696:579 112.05898:124 112.07415:388 113.02209:83 113.05942:124 113.06838:83 113.10496:83	39.02287:205 43.02984:206 44.04909:58 54.03394:407 55.02999:1490 56.04967:2494 59.06008:170 66.03402:1434 83.06048:29681 84.04439:3618 85.06517:274 86.05964:169 92.04916:69 93.05590:80 94.06490:72 97.03873:212 110.05834:39	1932	2005	1984	2473	2792	1869	3001	4010	3224	3058	2501	2662	2977
8.984	112.006	w/o MS2: 4-Fluoroaniline	[M+H]+	242.31	112.00596:3421 112.03855:22 112.07336:33 112.18575:22 112.28171:22 112.38440:22 112.98677:44 113.00932:107 113.06023:33 113.10691:70 113.27044:22 113.57853:22 113.60846:22 113.74247:22 113.82935:22 113.96273:22 113.98428:44 114.00251:90 114.05795:22 114.09108:629	66.01893:1318 68.98223:4410 73.02906:28 96.98813:485	2954	3086	2358	2669	2859	3114	3292	4698	4894	2434	3282	3123	2939
4.044	112.029	2,3-Dihydroxypyridine; CE10; GGOZGYRTNQBSSA-UHFFFAOYSA-N	[M+H]+	190.01	112.03100:4961 112.08612:617 113.01354:9000 113.09575:270 114.01527:566 114.09016:1132	33.01332:801 43.02893:274 46.99321:545 58.00890:32551 59.01168:695 60.02434:4612 62.03864:232 67.02899:2447 69.00789:877 70.00830:470 85.01980:54060 86.02393:2164 86.19052:109 87.03515:18898 87.76625:66 88.03777:859 94.03899:69 103.02999:129 112.03035:21064	3431	3265	3706	3424	3194	3292	3226	2850	3359	3778	3055	3784	3899
5.79	112.044	Pyrrole-2-carboxylic acid	[M+H]+	123.82	112.05026:25780 113.05328:1080 113.09454:149 113.10791:75 113.90984:75 114.05346:186 114.06496:208 114.07645:112 114.08972:1212	40.01815:686 42.03390:534 52.01898:735 58.06531:22 67.02900:596 69.04472:558 77.03785:126 91.05388:130 95.02392:3940 103.05340:85 105.06839:114 112.05048:1401	1987	2306	1636	1739	1400	1839	1493	2112	1271	2158	1718	3021	1727
6.549	112.05	Pyrrole-2-carboxylic acid	[M+H]+	84.81	112.05024:2660 113.05315:199 113.09633:103 113.10679:103 114.05489:138 114.09121:652	41.03885:1029 43.05453:780 44.04995:647 55.05391:253 58.06475:181 67.02839:46 70.06514:58 95.02369:221 112.04908:124	304	215	1023	703	688	209	3097	641	259	2384	841	194	414
4.777	112.051	cytosine	[M+H]+	57.87	112.05125:1373 113.05809:122 113.10656:91 114.06590:2890 114.09188:985	42.03416:82 44.04943:607 55.05419:23 58.06531:75 65.03842:50 81.06918:53 94.06470:352 96.08096:71 103.05322:541 107.06971:1106	191	188	255	222	200	140	579	184	186	580	314	272	219
4.043	113.014	w/o MS2: 3-FUROIC ACID	[M+H]+	135.64	113.01432:12073 114.01690:597 114.09059:714	33.01408:1085 43.02889:258 46.00921:666 58.00920:36662 59.01172:500 60.02434:4914 61.02726:185 67.02915:2081 69.00841:1091 84.76477:317 85.01998:61362 85.60896:143 85.76322:182 86.02115:1871 87.03526:20636 88.03797:697 103.02804:330 112.03070:25652 112.67420:567 113.01482:133944	7777	8980	8715	8636	8204	8583	8065	7336	7050	8352	7723	7376	8447
4.503	113.034	Uracil	[M+H]+	32.61	113.03451:8350 113.05627:115 113.72124:47 114.03702:417 114.06591:7148 114.08914:871 115.03801:94 115.05385:117 115.06946:402 115.09345:94 115.11185:146 115.12094:139	43.01866:455 44.04947:1060 51.02262:206 58.06514:137 65.03846:148 70.02857:179 77.03903:1176 81.07077:102 91.05372:702 93.06958:290 96.00737:259 103.05351:606 110.08045:180	822	245	1838	1341	977	343	3774	822	218	4926	864	274	706
7.546	113.061	SORBIC ACID	[M+H]+	24.89	113.05910:2104 114.05502:204 114.06460:235 114.09118:361 115.03792:368	41.03879:522 44.05025:697 53.03871:265 58.99520:7500 60.99026:346 74.00570:3065 80.04913:942 86.05974:371 97.02791:51 101.01666:33551 101.71674:84 102.01860:1139 103.01161:1429 104.01452:134 108.04332:584	800	823	874	744	804	656	1062	834	1020	1188	928	996	1259
6.119	113.071	w/o MS2: POTASSIUM SORBATE	[M+H]+	26.64	113.06994:5508 113.10546:242 114.07406:447 114.09110:575 115.05623:91 115.07298:136 115.12214:256	42.03396:831 55.02930:859 57.04444:222 58.06514:180 68.04925:442 78.03253:201 82.03971:1176 92.02350:614 95.06005:731 102.09023:90 108.04242:1014 109.04945:2894	767	2596	1209	927	365	828	561	451	628	334	845	450	552
6.372	114.054	w/o MS2: Carnosine	[M+H]+	11.08	114.05431:2136 114.09008:431 115.05380:171 115.11108:171 115.12451:128 116.06955:214 116.10569:214	42.03445:299 45.03317:134 58.06501:381 65.03854:156 68.04910:96 77.03754:270 91.05360:206 103.05318:102	1011	560	682	676	606	1329	407	426	786	374	518	1299	414
5.153	114.066	w/o MS2: Creatinine	[M+H]+	7.76	114.06552:3333 114.09027:1464 115.07806:159 115.09379:106 115.12209:212 116.07018:693 116.10539:212 116.14247:106	42.03429:303 51.02096:134 55.05368:156 65.03821:196 70.06520:129 77.03870:229 81.04511:162 83.06005:102 91.05398:527 105.03349:124 109.07493:158 111.09209:134	533	569	954	541	530	539	517	563	477	460	580	508	575
4.258	114.066	Creatinine	[M+H]+	3840.71	114.06637:576328 114.24473:130 114.28058:86 114.35746:130 114.37067:86 114.41752:173 114.42949:173 114.46155:86 114.48949:86 114.50579:129 114.52527:173 114.57192:129 114.58778:216 114.60810:216 114.62236:216 114.62687:129 114.65139:369 114.67622:244 114.69651:282 114.71178:325 114.72813:677 114.75562:351 114.78459:216 114.79220:216 114.81122:230 114.84428:129 114.87011:232 114.88104:342 114.8877…	42.03363:2208 43.02938:21998 43.92009:1044 44.04981:140488 44.33601:370 44.43420:907 44.51092:602 44.55392:498 44.60529:536 44.74284:367 44.83536:429 44.93461:265 45.05266:2355 45.09677:162 45.19780:216 45.43848:209 72.04395:753 86.07106:1669 114.06576:5356	506969	510570	565881	539488	489607	525986	484772	520517	536961	527286	527759	555956	525854
6.992	115.039	w/o MS2: Methimazole	[M+H]+	14.96	115.03858:856 116.04367:827 116.10561:249	38.01538:168 39.02292:1198 41.03836:1156 51.02312:726 53.03879:2425 55.01811:230 58.06533:332 65.03874:4157 66.03798:380 67.05401:1198 68.04926:277 69.03343:138 70.06507:121 77.03791:692 78.03389:9990 78.57352:86 78.80602:119 79.04137:3252 79.51389:73 80.04868:633 81.05351:144 82.06540:102 92.04979:31726 92.46848:64 92.66756:115 92.77455:140 92.92177:92 93.05625:6675 93.38706:64 93.53902:108 93.6…	572	341	943	697	642	322	620	614	211	360	402	393	519
8.037	116.033	Maleamic acid	[M+H]+	10.08	116.03338:1561 116.05015:83 116.07037:535 116.10600:180 117.03680:152 117.06602:170 117.10722:42 117.13764:110 118.06992:62 118.08582:1885 118.12090:83	43.01775:517 44.01325:99 45.03336:74 46.02852:640 56.04905:917 65.03819:84 70.02843:558 74.02332:4329 81.04458:256 87.05515:382 116.03231:133	807	65	533	227	240	614	592	359	437	130	196	298	419
7.127	116.071	L-Proline	[M+H]+	440.6	116.07066:81740 116.10735:63 116.31699:63 116.48744:63 116.68001:95 116.72868:95 116.78773:63 116.81915:95 116.83377:126 116.90158:63 117.07358:2886 117.11272:63 117.13868:169 117.36665:63 117.42979:63 117.76101:63 117.80444:95 117.83950:63 117.98970:63 118.07563:1232 118.08587:2575 118.12240:158	41.03865:326 43.05401:1064 68.04890:542 70.06496:50895 70.48323:135 70.58813:208 70.79967:129 70.93159:149 71.06787:1695 71.20934:51 71.54366:72 78.03353:698 84.08042:1916 93.05587:1339 95.06063:579 116.07018:349	45181	23874	59159	35269	36449	34534	69993	81764	36071	104916	71108	38800	57336
7.624	118.06	GUANIDINEACETIC ACID	[M+H]+	14.04	118.06085:12200 118.08365:1286 118.73065:120 119.06367:430 119.08810:217 119.69922:80 120.06499:3224 120.10023:120	41.03826:99 43.02934:748 44.04928:676 45.03286:152 58.06511:474 59.07125:7 67.05315:549 72.05621:601 80.04873:198 85.06368:327 86.06012:2118 88.03840:44 92.04843:207 97.03832:125	1053	1127	1323	2147	1834	887	2146	2724	775	2495	1650	846	1961
3.891	119.035	w/o MS2: METHYLMALONIC ACID	[M+H]+	31.25	119.03508:2578 119.08506:140 120.03811:189 120.05337:95 120.09281:71 120.10162:128 121.02848:505 121.06430:118 121.10124:166	55.02920:787 58.06527:88 67.02902:2077 77.03825:55 82.04030:836 92.02436:10684 93.02711:543 94.03969:3166 95.05900:203 109.05073:1750 118.08526:68 119.03574:40766	1969	708	2099	2393	1706	1131	2050	1118	645	2851	1310	650	1127
7.71	120.065	L-Threonine	[M+H]+	177.26	120.06524:30944 120.09830:55 120.69545:83 121.02699:83 121.06943:1477 121.09990:237 121.34415:55 122.07001:323	31.98895:74 43.05367:143 56.04936:4171 57.03340:667 58.06573:38 70.06477:53 74.05981:850 98.09547:48	13503	5330	10348	11136	9004	11593	8611	16801	9436	9127	13874	8222	10578
6.482	120.08	Indoline	[M+H]+	183.54	120.08074:21993 121.06394:511 121.08380:2149 121.10002:277 122.06659:90 122.08680:225	42.03362:250 58.06505:334 77.03795:428 86.06028:83 91.05442:238 103.05343:496 120.07945:217	5508	3569	5124	6507	6717	4993	9223	13239	5371	18449	10233	5468	10380
3.033	121.064	Tyramine	[M+H]+	24.63	121.06399:1415 121.10140:156 122.06766:199 122.09623:614 123.04541:110 123.07842:207 123.09012:83 123.11709:151	39.02323:284 55.05366:60 67.05448:97 93.04441:1774 95.06013:122 109.01048:40 121.03918:863	549	850	673	621	841	518	542	1006	1082	828	1500	1054	1274
4.599	121.065	Phenylacetaldehyde	[M+H]+	4027.94	121.06494:262302 121.27748:73 121.37956:73 121.54981:73 121.58694:109 121.60987:109 121.62601:109 121.64195:109 121.65983:109 121.68532:109 121.70091:234 121.71578:145 121.72818:73 121.74424:109 121.75736:73 121.76949:109 121.77900:182 121.80382:109 121.81684:145 121.82796:145 121.83766:109 121.84483:73 121.86282:182 121.88756:73 121.91181:109 121.92974:109 121.94994:109 121.96741:146 121.97993:1…	39.02277:1701 44.04950:399 51.02338:9059 53.03871:4695 65.03833:3655 77.03859:171591 77.46222:328 77.55577:590 77.72228:300 77.81149:414 77.92375:281 78.04182:7179 78.14260:210 78.48684:220 78.65884:232 79.05304:493 81.03222:787 91.05407:53217 91.58043:183 91.69538:181 92.05736:3426 93.06981:18340 94.04170:3045 95.04879:1497 96.05343:245 103.05403:62586 103.74351:177 104.05689:3973 105.04425:3304…	173986	202422	170044	163938	239310	152159	129423	338121	235958	235198	363653	246391	366556
5.726	121.065	Tyramine	[M+H]+	18.68	121.06479:1987 121.10065:316 122.06177:65 122.06832:273 122.10367:97 123.04388:65 123.07971:162 123.11673:176	43.05427:77 55.05424:130 59.07207:88 68.04764:52 77.03742:117 81.04459:1276 91.05376:79 94.06300:211 95.08321:43 97.07025:324 103.95539:51 119.04863:58	340	566	218	286	519	392	222	1333	349	346	714	539	1078
1.578	121.067	Phenylacetaldehyde	[M+H]+	21.25	121.06428:1313 121.09967:304 122.02323:304 122.06709:456 123.04357:456 123.07879:608	43.01727:289 58.06479:219 67.05294:180 77.03933:339 91.05318:185 95.08447:128 103.05238:134 115.05526:108	549	924	390	580	674	413	300	670	727	388	1169	695	940
7.401	122.081	w/o MS2: Chlormequat	[M+H]+	204.91	122.08078:14276 123.08352:847 123.11598:81 124.03940:229 124.08823:572	44.04930:53 56.04974:353 70.06555:646 81.04452:2926 100.07413:124 107.07297:123 118.08553:42	190	233	142	181	245	169	126	212	238	163	185	182	220
3.143	122.096	Phenethylamine	[M+H]+	143.53	122.09603:8047 123.07906:270 123.09799:1108 123.11547:121 123.72081:49 124.08672:809 124.11475:48	42.03374:84 51.02256:459 62.92837:62 65.03838:80 69.07016:16 77.03832:4701 79.05381:3040 81.07039:122 92.04854:250 103.05424:2215 105.06916:4965	2121	3341	3363	3393	3643	2504	2402	8175	4803	5539	7349	6051	7625
2.068	123.055	Nicotinamide	[M+H]+	128.11	123.05526:19945 123.08179:121 124.05762:1221 124.08587:551 125.06001:365 125.07035:301 125.09260:126 125.10643:208 125.13272:63	51.02318:135 53.03841:1221 56.04856:73 58.06413:42 62.98952:20 78.03362:2127 79.02084:221 79.57562:55 80.04931:6130 81.01651:63 96.04379:260 105.06751:139 108.04246:17 123.05494:1614	9950	5668	11960	11908	6163	6479	11473	5261	4366	13232	6276	5492	7102
7.402	124.039	NICOTINIC ACID	[M+H]+	78.05	124.03891:16435 125.04302:2611 125.07062:93 125.10831:93 125.12873:93 126.04220:287 126.05467:264	53.03901:465 78.03335:905 80.04903:1452 97.07549:40 106.02785:113 110.06074:17 124.03870:921	4679	4722	10102	5898	7057	2912	17391	5947	3262	16789	5651	3360	3910
3.927	124.039	Nicotinic acid	[M+H]+	15.98	124.03885:2203 124.07616:131 124.08652:401 125.04272:224 125.06946:319 125.09059:66 125.10547:237 125.13046:98 126.05450:198	41.03820:89 46.06486:168 55.02907:286 58.06573:253 65.01382:46 80.04973:388 82.03937:782 85.06619:293 92.02419:8285 94.03976:2204 95.04207:196 109.05065:1474 119.03579:32420 120.03718:1718 121.04004:139 122.03399:121 124.03945:224	1432	1174	1694	1357	699	583	2188	952	547	1981	608	453	732
4.76	124.075	4-Methoxyaniline	[M+H]+	18.46	124.07615:2577 125.05820:173 125.07672:242 125.09284:126 125.10606:235	42.03407:291 43.05436:266 44.04954:312 51.02267:242 54.03391:265 58.06469:134 65.03834:246 77.03798:525 81.04471:1023 91.05416:427 93.06969:375 103.05363:293 107.07240:280 109.07624:131 113.01191:83 121.06497:310 124.07598:211	3099	2654	2181	2277	1785	2600	1275	1127	2141	1335	1531	2248	1511
5.935	126.065	5-Methylcytosine	[M+H]+	50.72	126.06570:2638 127.03810:149 127.06756:297 128.05981:149	42.03360:232 55.05305:140 58.06640:134 69.06999:102 77.03830:189 83.06018:149 91.05343:155 94.04056:161 105.03304:118 109.03897:191 119.05052:96 126.06499:165	1601	1882	1553	1191	1518	1219	1578	1327	1842	1116	1509	1726	1674
5.391	126.069	w/o MS2: 5-METHYLCYTOSINE	[M+H]+	44.81	126.06860:3841	43.01775:189 45.03386:149 58.06448:86 79.05292:134 81.04372:131 91.05381:133 107.04743:96 123.09121:83	432	629	444	450	352	439	348	534	690	286	597	522	587
5.813	126.073	5-Methylcytosine	[M+H]+	101.31	126.07397:8247 126.10139:87 127.03778:147 127.07796:647 127.11114:161 128.07458:59 128.11352:59 128.14180:88	42.03385:233 44.01281:47 55.05366:52 58.06716:82 70.06457:126 77.03863:213 81.04480:1690 83.05915:103 97.07078:613 103.95330:63 109.07240:55 118.08520:11 124.08587:149 126.07402:308	1264	1448	1068	1206	1201	1345	1234	1068	1467	1389	1192	1467	4470
1.557	126.091	3-METHYLHISTAMINE	[M+H]+	44.49	126.09095:4428 127.03730:218 127.07479:125 127.09462:533 127.10961:167 128.06183:261 128.10867:167	42.03355:84 45.03362:32 53.03910:37 65.03820:86 70.06552:47 78.04385:132 83.05990:105 91.05414:92 93.05906:159 96.04157:1209 109.06434:94 115.05359:58 126.09002:86	1457	1559	687	821	597	897	221	380	1759	211	1007	1088	537
7.887	127.038	PYROGALLOL	[M+H]+	96.62	127.03799:8856 128.04240:642 129.05441:169	41.03831:326 53.03870:199 55.01826:220 69.03239:210 77.03794:121 81.03278:174 84.04363:530 94.06438:192 109.02771:89	7189	4335	4476	3952	3429	8072	406	2754	4911	421	6043	4666	4798
6.977	127.038	PYROGALLOL	[M+H]+	52.83	127.03974:2687	39.02370:743 42.03388:1356 44.04999:149 44.99712:152 51.02297:721 53.03894:1950 54.04181:188 55.01706:165 58.06560:217 65.03853:3670 66.04088:346 67.05381:1015 69.03403:102 70.06456:158 78.03411:7617 79.04123:2679 80.04890:701 81.07159:77 83.06120:96 92.04986:23888 92.61617:64 92.77772:137 93.05646:4427 93.26675:73 93.41641:73 93.78343:268 94.06537:22844 94.54624:99 94.63056:108 94.78578:83 95.06…	2366	1017	3157	2762	2173	1564	2265	1916	884	1137	2046	1319	1674
7.545	127.038	w/o MS2: PYROGALLOL	[M+H]+	55.64	127.03882:3527 127.07521:82 128.04168:297 128.06914:231 129.03942:163 129.06542:563 129.10322:383	41.03879:522 44.05025:697 53.03871:265 58.99520:7500 60.99026:346 74.00570:3065 80.04913:942 86.05974:371 97.02791:51 101.01666:33551 101.71674:84 102.01860:1139 103.01161:1429 104.01452:134 108.04332:584	1546	1665	1665	1674	1907	2198	2518	1890	2388	2127	2091	1695	1897
7.413	127.05	4-IMIDAZOLEACETIC ACID	[M+H]+	67.27	127.04994:16729 127.07333:71 127.10929:73 128.05300:613 128.06961:279 129.05192:146 129.06315:146 129.10047:182 129.12955:73	54.03349:456 55.05382:95 70.06510:108 81.04477:6350 82.04697:562 100.07515:176 107.07311:170	1663	3391	1905	1856	2032	1734	2749	1696	1255	1313	1856	1233	1272
1.81	127.05	4-IMIDAZOLEACETIC ACID	[M+H]+	35.31	127.04993:3093 127.07417:125 127.11061:94 128.05487:157 128.06981:125 128.10682:63 129.01662:219 129.05403:94 129.06575:63 129.08887:157 129.10853:63 129.12448:63	41.03848:393 55.05391:215 58.06442:132 65.03852:142 77.03788:1048 81.06909:118 91.04075:345 98.09371:105 106.06439:915 109.07244:108 118.05212:2465 124.08647:146	717	710	1083	772	1461	684	2497	1004	457	1106	1173	440	2112
8.984	128.019	w/o MS2: 4-Chloroaniline	[M+H]+	52.86	128.01942:2408 128.10840:29 128.67292:29 128.72071:29 129.02009:425 129.03926:932 129.08961:58 129.10178:58 129.12731:29 130.01614:319 130.04086:150 130.06439:43 130.12177:29	66.01894:2853 68.98250:7533 69.98237:528 82.01448:232 86.99131:277 96.98805:1042	1115	1271	1136	1113	1361	1232	1271	2070	1747	870	1489	1192	1253
7.671	128.07	w/o MS2: Isoguvacine	[M+H]+	41.39	128.07007:3450 128.67532:274 129.06538:38910 129.10058:1501 129.66218:151 129.71959:101 130.04967:7530 130.06791:1930 130.08570:201 130.10676:278 130.12296:101	31.98913:169 39.02271:1069 54.03323:305 56.04942:10322 57.03235:446 66.03350:1411 70.06456:1218 74.05974:1177 78.03364:65 82.06469:1528 83.06022:29983 83.75972:115 84.04420:10803 84.41126:80 85.04643:865 94.06498:218 100.07449:466 109.07504:64 112.09865:392	274	359	475	430	467	243	915	880	309	1230	624	336	761
7.311	128.07	w/o MS2: Isoguvacine	[M+H]+	257.45	128.07059:10595 129.05373:179 129.07311:1186 129.10190:224 130.04821:236 130.08465:224 130.12249:619	41.03875:283 44.05066:108 53.03833:306 58.06562:213 65.03771:241 67.05407:236 78.03353:722 82.06492:108 92.04903:1219 94.06507:1020 98.09608:102 106.02827:108 124.03844:169	5157	3284	3823	4598	6125	4470	4039	8071	9289	6926	8054	9372	8974
4.095	128.106	N-Cyclohexylformamide	[M+H]+	60.87	128.10649:3265 129.10736:177 129.64902:2701 129.67152:176 130.01107:205 130.01968:153 130.04108:500878	33.01363:232 42.03394:308 46.00894:215 55.05430:144 58.00920:3691 60.02425:843 67.02896:338 69.00860:195 70.06517:470 78.03440:159 83.06121:121 85.01961:6285 86.02229:226 87.03512:2219 92.02408:268 103.02973:102 109.05069:163 112.03035:2483 113.01503:12592 114.01726:461 115.01860:80 119.03507:274 122.07343:108	586	318	983	907	1094	314	2115	522	808	2190	627	802	783
7.798	128.107	N-Cyclohexylformamide	[M+H]+	50.82	128.10615:2367 128.12020:1906 128.14316:53 129.05377:132 129.07138:132 129.10420:348 129.12466:79 129.13752:106 130.04971:473 130.08619:79 130.09592:79 130.10991:53 130.12265:106	41.03803:284 43.05390:146 45.03416:163 55.05383:180 58.06536:219 65.03852:121 70.06525:123 72.08058:637 79.04134:193 84.04273:250 93.05593:365 99.05402:158 105.03361:86 123.09156:115 128.10625:112	161	180	199	308	599	140	917	1173	536	582	1134	344	697
8.976	129.039	Terbuthylazine-TP MT24 (LM1)	[M+H]+	19.83	129.03905:1178 129.09149:46 129.10063:62 130.00244:31 130.01621:306 130.04099:157 130.15299:31 130.68864:31 131.01651:62 131.03809:227 131.10701:77	66.01914:2692 68.98217:7954 69.98238:358 82.01448:271 86.99178:263 96.98788:1001 110.00770:687	708	675	606	687	821	778	721	1197	1270	480	731	807	756
7.646	129.065	3-Ureidoisobutyric acid [M+H-H2O]+; AIF; CE10; CorrDec	[M+H-H2O]+	243.38	129.06518:9698 129.10135:1074 129.66563:155 130.04933:15021 130.10568:155 131.05292:1241	43.01787:266 58.06521:35 66.03348:298 68.04830:20 70.06450:27 78.03392:184 83.05986:2126 84.04395:6019 85.04804:516 92.04903:449 97.03842:85 100.07524:64 112.09866:39 118.08499:15	9805	4826	5361	4301	11331	6239	17608	34244	4776	38256	12006	5118	23012
4.044	130.041	Flucytosine (5-FC)	[M+H]+	26657	130.04106:1127351 130.07011:152 130.28918:258 130.29950:258 130.35293:172 130.39026:172 130.45736:258 130.48579:258 130.50052:258 130.52534:172 130.54389:258 130.56602:258 130.58792:258 130.60045:258 130.62055:172 130.63465:430 130.64962:430 130.67358:442 130.69211:487 130.70389:429 130.71651:343 130.72070:258 130.73013:343 130.74867:343 130.77346:429 130.79586:344 130.82001:344 130.83926:344 130…	42.03370:109 43.02889:110 46.00907:644 58.00912:38690 59.01152:714 60.02473:5558 61.02712:215 65.01266:551 67.02923:2171 69.00842:1018 85.01979:54435 86.02187:1587 87.03529:17530 88.03755:826 92.02415:583 103.02958:361 112.03044:22621 112.67342:694 113.01473:104126 113.31101:151 113.59875:229 113.70082:262 113.81964:190 114.01725:3864 114.30274:150 115.01728:462 130.04097:47957	975224	1033222	1013836	1071440	1029709	938229	890918	852725	914220	1041849	980984	941621	952705
7.638	130.049	PYROGLUTAMATE	[M+H]+	155.65	130.04959:27817 130.06729:1321 130.08797:124 130.12354:186 131.05280:1364 131.07245:124 131.10139:124 132.06435:805	42.03438:66 44.04923:151 56.04966:1493 58.06463:449 59.07250:143 65.03784:128 68.04985:470 83.06005:2231 84.04409:6185 85.04593:625 86.05990:461 93.05623:377 97.03854:301 102.05495:56 112.09905:385 118.08277:78	8575	2185	13500	7866	5227	5210	12666	9475	3005	23397	5902	3550	9674
7.962	130.05	OXOPROLINE	[M+H]+	590.7	130.04952:53261 130.08249:86 130.65993:67 130.71804:44 130.76781:44 130.77584:44 130.80266:67 130.83897:67 130.90902:67 130.99755:44 131.03349:862 131.05250:2766 131.10498:89 131.16054:67 131.43670:44 131.62401:67 131.87841:67 131.92658:44 131.96065:67 132.03523:89 132.05348:357 132.08389:44 132.10044:89 132.13648:111	39.02342:1784 41.03876:11235 42.04242:358 44.01335:104 56.04978:23149 56.41653:101 57.05259:893 65.04293:121 71.01121:149 83.79341:604 84.04450:98895 84.48898:347 84.59327:380 84.70786:226 84.79109:257 84.88555:249 85.04643:4316 85.28874:150 85.43289:169 85.55274:178 85.72006:109 86.03113:483 86.34751:122 102.05447:2917 130.04948:686	28878	15294	27827	21670	22760	28066	27276	38940	27079	27962	24259	23017	35076
8.265	130.085	w/o MS2: PIPECOLINIC ACID	[M+H]+	17.48	130.08580:1460 130.12156:180 131.04926:49 131.08918:98 131.10634:49 132.06285:549 132.10112:74 132.13789:74	43.01782:1949 46.02908:1362 65.03859:11 70.02864:1071 74.02346:4144 88.03870:830 118.08521:26	691	525	783	977	791	623	1597	1176	949	1822	1046	649	1069
1.869	130.086	L-beta-Homoproline	[M+H]+	60.23	130.08581:6310 130.15648:54 131.04781:163 131.08827:503 131.10591:81 132.06691:81 132.10138:170 132.13710:134	43.01869:478 70.06530:1113 93.07127:26 95.08537:94 115.05473:50 124.07782:29	398	401	1353	1321	745	262	2678	845	863	3214	690	594	751
8.546	130.086	PIPECOLIC ACID	[M+H]+	35.8	130.08559:2262 130.11940:32 130.15601:80 130.91273:32 131.08788:603 131.10272:48 132.06597:121 132.10238:80 132.14025:121	42.03394:34 56.04883:135 58.06477:11 77.03694:23 84.08061:1721	414	508	298	680	546	432	1540	2202	1198	933	1211	420	1451
6.798	130.086	Pipecolic acid	[M+H]+	23.87	130.08568:4591 130.16379:72 131.08793:823 131.10593:72 132.06638:72 132.10090:179 132.13717:96	43.01856:1706 45.03386:1044 58.06548:30050 58.48787:223 58.64170:118 58.72069:102 58.90485:220 59.07308:7650 59.74697:92 59.83213:86 60.08038:861 81.04426:586 82.06448:307 84.08034:613 87.04411:1340 96.08040:153 98.70413:55 118.08630:4923 119.08930:319 127.12512:182	396	435	589	589	815	438	1041	1477	268	1919	957	403	1179
6.65	130.086	Pipecolic acid	[M+H]+	51.33	130.08572:6319 130.71728:88 130.72265:147 131.09021:331 131.11751:11047 131.95809:59 132.04083:59 132.07705:59 132.10168:474 132.12002:777 132.13858:146	42.03352:163 45.03311:145 57.07002:210 67.05402:128 82.05116:121 84.08081:1551 98.09423:70	441	900	299	544	441	411	972	2323	519	2551	903	876	1212
7.147	130.086	Pipecolic acid	[M+H]+	366.77	130.08618:15950 130.69721:95 130.82589:48 131.08905:1242 131.18754:48 131.96082:71 132.07618:740 132.11246:119 132.13677:119 132.14720:71	41.03907:451 43.05456:1544 53.03845:406 56.04966:561 65.03912:378 68.04970:1004 70.06546:60745 70.47799:115 70.62407:214 70.76356:147 71.06831:2099 72.08063:464 78.03386:380 84.08093:3583 85.08441:303 94.06489:1376 95.06014:311 98.09611:419 116.07055:295 130.08784:86	13073	18294	71064	16953	6896	6384	25510	14890	14009	18415	7244	12779	7873
5.477	130.097	L-beta-Homoproline	[M+H]+	60.88	130.09676:4695 130.12129:46 131.04768:117 131.10028:298 131.11434:47 131.95976:117 132.10127:117 132.13930:212	39.02283:184 43.05461:100 62.92825:95 70.06498:2827 78.04209:53 95.03776:110 107.07197:233 109.07503:40	1612	1664	5077	3802	2674	831	11332	2454	1065	7969	2699	645	2357
7.42	130.125	w/o MS2: 2-(Piperazin-1-yl)ethanamine	[M+H]+	26.71	130.12473:3434 132.06538:661 132.13693:155 132.14984:62	42.03424:269 44.04910:131 45.03352:128 54.03528:177 58.06453:228 65.03886:249 70.06544:207 78.03338:555 81.04475:323 92.04940:762 94.06481:855 97.07535:152 98.09475:147 109.01112:121 124.03916:121	466	718	364	406	634	427	623	1043	791	530	535	462	435
2.322	131.047	w/o MS2: C9H8O2; PlaSMA ID-95	[M+H]+	29.18	131.04718:3122 131.08238:125 131.10859:94 131.96158:63 132.05113:125 132.13773:94 133.07532:164 133.10012:902	43.01810:2670 44.01357:735 45.03375:1368 58.06413:97 61.01184:118 63.99756:191 69.03356:1925 86.06034:30144 87.04398:2463 88.06300:243 104.05075:191 121.03921:91	172	220	164	153	149	201	67	174	136	66	161	196	116
6.608	131.118	N-Acetylputrescine; AIF; CE30; CorrDec	[M+H]+	361.62	131.11787:55507 131.57701:59 131.62545:88 131.71558:59 131.72766:59 131.74459:59 131.80584:59 131.85422:88 132.04456:59 132.06392:59 132.07985:907 132.12053:4261 132.57176:88 132.71311:59 133.02426:59 133.06718:59 133.08553:147 133.10163:118 133.12321:421	41.03861:25 43.01828:2179 55.05551:724 60.04378:586 69.07050:86 72.08062:5545 73.08404:396 83.06050:42 86.06047:625 87.04386:503 114.09145:668 118.06459:25	4422	11974	11568	8657	26993	3992	24400	20176	10954	16961	18197	9390	21404
8.047	131.129	w/o MS2: AGMATINE	[M+H]+	35.63	131.12878:1883 132.06436:84 132.10048:83 132.11066:42 132.13344:183 132.15054:63 133.06051:6850 133.08352:82 133.09846:104	41.03860:426 44.04947:287 57.06801:140 70.02821:287 72.08077:243 74.02379:1591 81.04535:2414 84.04438:505 94.06439:280 118.08566:84	114	60	104	137	153	68	411	1380	333	571	724	168	254
7.55	132.066	L-Hydroxyproline	[M+H]+	146.84	132.06517:33458 133.06788:1945 133.10450:129 133.67461:129 134.04254:129 134.08011:3985	41.03867:990 43.01806:271 53.03834:16 58.06546:476 68.04963:3254 69.05274:183 80.04922:494 86.05983:2976 93.05675:71 108.04383:170 120.04289:40 132.06482:86	5529	3370	5254	3424	7638	4006	5497	14454	3796	11899	8654	5110	12722
6.417	132.101	L-Isoleucine	[M+H]+	42.21	132.10123:3867 132.13542:104 132.14549:104 133.10336:466 134.07959:500 134.11165:69 134.11765:104	31.99077:73 42.03337:244 55.05430:355 58.06492:306 70.06495:293 79.05281:288 91.05240:131 100.11262:99	1424	1052	1155	1329	1328	742	1928	1243	731	2075	1283	584	1748
6.575	132.101	L-Leucine	[M+H]+	127	132.10153:22515 132.13403:142 133.10264:2476 134.10886:145	43.05481:963 44.05002:1572 86.09655:731	1797	1524	2702	2782	2431	1806	6114	2928	2087	6441	3495	2978	2289
3.202	132.104	Alanine betaine; CE30; CJKONRHMUGBAQI-UHFFFAOYSA-N	[M+H]+	28.64	132.10115:1395 132.13689:111 133.03075:56 133.07445:111 133.10286:257 134.06161:56 134.08071:156 134.09543:305	41.03838:392 44.04908:212 58.06509:191 67.05348:208 77.03846:617 79.05488:539 81.06882:135 91.05463:179 103.05378:229 105.06925:729 123.09269:147	629	557	697	1134	510	429	662	381	325	1328	586	382	714
7.071	132.113	w/o MS2: ISOLEUCINE	[M+H]+	62.39	132.11274:4193 132.13755:172 132.37803:45 132.98543:45 133.10375:112 133.11622:350 134.08177:114 134.11910:67	41.03832:486 55.05398:167 67.05370:150 70.06456:55036 93.05541:515 98.06060:99	428	335	586	519	2513	543	3123	4660	1198	3067	2654	641	2381
8.022	133.061	L-Asparagine	[M+H]+	312.29	133.06061:42282 133.09034:57 133.68680:62 133.81921:62 133.99083:42 134.06429:2895 134.07905:449 134.11621:62 134.42457:62 134.44799:42 134.63415:62 134.64590:42 134.68420:42 134.79490:62 135.04591:112 135.06441:270 135.08286:104 135.11585:104	43.01767:500 44.01297:33 44.04945:525 46.02844:709 56.04968:620 58.06469:353 70.02887:545 74.02345:3880 78.03339:202 87.05561:386 94.06496:452 99.00597:102 116.03381:143 124.08628:96	25824	1123	11470	5630	6081	17893	18314	8298	7582	3256	4877	7992	13070
8.264	134.044	L-Aspartic acid	[M+H]+	162.43	134.04471:30370 134.07016:118 134.08042:178 134.11706:50 134.86899:74 134.96859:50 135.04868:1590 135.08355:74 135.11489:74 136.02102:194 136.05028:551	43.01807:1183 46.02850:635 70.02776:796 74.02360:2599 88.03964:377	10185	6087	14226	7245	10206	7024	20572	10072	11051	19249	7478	7031	16944
7.389	134.081	2-Aminobenzimidazole	[M+H]+	28.86	134.08072:3834 134.12037:62 135.04579:195 135.08229:275 135.11560:156 136.02123:261 136.03822:93 136.07495:62 136.08519:62	58.06549:63 70.06581:311 78.03339:188 81.04432:1233 92.04912:16234 97.07185:61 100.11077:19 107.07213:59 118.08551:44 133.01152:51	1914	2576	2344	2810	2362	1941	2527	3167	1960	4303	2304	2531	2834
7.749	134.081	L-beta-Homothreonine	[M+H]+	426.41	134.08077:20302 135.04363:139 135.08367:1388 135.11423:112 136.02014:459 136.05948:56 136.08496:225	31.03712:564 41.03832:11 56.04927:34 70.06504:2252 74.05988:226 78.03302:106 88.07590:151 98.09620:67	35114	10125	38132	44590	26685	20681	30945	24443	49180	48460	39887	53293	33469
5.927	135.03	Malic acid	[M+H]+	48.92	135.02944:4511 135.08042:95 135.11540:474 136.02807:331 136.05983:95 136.11962:95 137.02861:142 137.05875:524 137.09654:252 137.13158:877	42.03392:283 56.04821:164 58.06561:165 65.03951:124 77.03896:154 80.04964:166 91.05376:212 95.02433:113 105.06902:108 110.03423:188 126.06458:138	2384	3295	2637	2670	2553	2172	2354	3570	3287	2750	3371	2990	3050
6.229	135.044	2-Phenylglycine [M+H-NH2]+; AIF; CE10; CorrDec	[M-NH4+2H]+	199.12	135.04370:5870 135.11604:350 136.02126:224 136.03191:86 136.04701:632 136.06272:86 137.02298:86 137.05808:470 137.09654:214 137.13102:453	55.05393:263 58.06498:300 77.03921:124 81.06832:121 89.03883:245 95.06010:77 110.03527:121 118.08571:150 135.02930:189	10729	12582	4828	4201	10081	10388	1163	14848	7442	3426	15904	7785	12232
2.654	135.044	2-Phenylglycine [M+H-NH2]+; AIF; CE30; MS2Dec	[M-NH4+2H]+	42.85	135.04470:3515 135.11665:737 136.02035:485 136.04368:343 136.06068:206 137.05759:451 137.09731:399 137.13138:609	42.03435:336 53.03895:127 55.05404:143 64.92602:183 72.04506:112 77.03846:348 91.05381:228 94.06236:108 103.95455:118 109.07285:92 119.04857:77 131.95985:92	214	295	450	210	542	189	732	602	160	213	721	270	433
4.877	135.044	2-Phenylglycine [M+H-NH2]+; AIF; CE30; MS2Dec	[M-NH4+2H]+	25.18	135.04385:1478 135.07905:216 135.11739:948 136.02066:236 136.04638:155 136.06026:493 136.07899:116 136.11863:208 137.05795:194 137.09599:565 137.13136:590	42.03295:473 44.04919:246 51.02292:221 55.05419:207 58.06494:158 65.03870:176 70.06506:115 77.03810:1567 79.05334:170 85.02611:147 91.05361:1003 93.06904:374 103.05342:752 107.07271:166 109.07490:231 121.06473:520 124.07499:161 130.04522:73	358	459	292	300	455	236	383	1554	474	1060	743	644	778
5.011	135.044	2-Phenylglycine [M+H-NH2]+; AIF; CE30; CorrDec	[M-NH4+2H]+	22.54	135.04409:1293 135.08009:153 135.11612:1326 136.02117:284 136.04567:92 136.06124:257 136.11991:236 137.04316:92 137.06166:123 137.09630:217 137.13421:1283	41.03855:286 44.04934:178 53.03809:124 55.05378:140 58.06462:150 64.92570:118 68.04904:152 72.08009:147 79.05356:349 91.05513:197 95.06015:235 103.05426:189 107.05104:96 109.07597:644 121.06268:137 123.06573:116	215	308	263	275	343	236	299	989	345	391	360	644	627
1.438	135.074	2-Deoxyribose	[M+H]+	23.14	135.07340:2911 135.11617:327 136.02150:382 136.03760:94 136.08077:3280 136.11952:63 137.02260:94 137.05929:561 137.08632:1066 137.13225:592	41.03863:252 55.05387:137 77.03779:175 80.05696:207 91.05486:153 94.06421:86 106.06743:128 108.08487:218 118.04936:96	1182	1282	1334	1252	1106	1039	1314	1048	1121	1157	1411	1395	1163
4.44	135.08	w/o MS2: 1-indanol	[M+H]+	26.21	135.07995:2293 135.11614:1814 136.02158:433 136.06001:406 136.08196:214 136.11831:291 136.67903:66 137.06200:163 137.09566:10070 137.13141:465	42.03365:405 44.05010:1283 55.05449:215 65.03783:198 77.03834:556 79.05398:264 83.05828:122 91.05383:511 103.05350:246 105.06869:592 115.05393:362 122.07195:232 133.10050:209	801	363	540	720	175	835	148	318	1074	274	701	962	555
3.783	135.082	w/o MS2: 1-indanol	[M+H]+	48.41	135.08171:2014 135.11609:3084 136.02085:382 136.03935:68 136.06032:1050 136.08124:190 136.09259:102 136.11945:472 137.05919:377 137.09531:1755 137.13176:653	42.03381:300 55.05428:238 66.03463:115 69.06986:121 77.03860:260 79.05417:200 81.05494:128 91.05362:414 93.06953:143 103.05181:140 105.06894:177 114.12799:145 119.03484:190 123.04170:99	1626	358	357	577	387	633	272	256	659	275	411	742	377
6.92	136.038	Homocysteine	[M+H]+	18.61	136.03852:2037 137.13366:482 137.63666:14303 137.65954:2656 137.67709:722 138.05491:3014492	39.02353:11032 40.02739:590 41.03898:9535 42.03436:13346 44.99721:1400 51.02293:8053 52.03050:4384 53.03899:29701 54.04204:1408 65.03894:57382 66.03955:4854 67.05387:13578 68.05357:1544 77.03834:6135 78.03424:114616 78.80320:492 79.04144:42410 79.80591:364 80.04851:8459 81.05289:594 82.06472:563 91.77467:2177 92.04983:340649 92.46994:451 92.54270:1160 92.71946:858 92.92890:423 93.05647:74511 93.2…	1546	1469	1122	1201	1327	1754	1388	1538	1534	1703	1162	1343	1646
4.257	136.048	HOMOCYSTEINE	[M+H]+	64.11	136.04754:6407 137.05038:474 137.13269:394 138.05567:104 138.09052:156 138.13508:156	42.03373:1444 43.02958:28895 43.91997:516 44.04999:192478 44.37587:958 44.41853:610 44.46227:986 44.54831:638 44.60390:659 44.72625:542 44.79112:377 44.84056:462 44.90155:414 44.98695:309 45.05260:2915 45.14451:255 45.26743:242 45.36783:226 45.47486:217 58.00815:233 86.07070:2201 114.06599:4185	471	561	840	647	695	862	642	369	512	516	322	687	762
4.479	136.061	Adenine	[M+H]+	13.8	136.06085:2554 136.08466:82 136.11807:137 137.02246:110 137.06129:199 137.07887:54 137.09587:3798 137.13153:682 138.05439:180 138.09104:2798 138.13507:137	42.03390:398 44.04949:765 51.02253:169 53.03890:155 58.06534:126 65.03821:208 77.03850:1127 81.06901:124 91.05422:745 93.07006:261 103.05367:431 105.06864:205 109.07619:134 113.01478:108 115.05314:156 117.06867:138 119.03579:146 121.06395:330 124.08858:96 133.10066:112 136.06213:108	951	601	797	974	881	623	1127	406	385	1243	1244	318	749
3.89	136.061	Adenine	[M+H]+	2010.19	136.06178:322968 136.20626:47 136.26281:47 136.28890:71 136.42094:95 136.45076:71 136.49984:71 136.51035:71 136.52737:71 136.56919:71 136.59578:71 136.61322:71 136.62868:118 136.64389:256 136.66406:94 136.68826:118 136.71237:118 136.72846:118 136.74783:118 136.76428:142 136.77770:118 136.79739:95 136.81634:123 136.83615:71 136.84563:118 136.85769:95 136.87325:118 136.90612:95 136.92533:47 136.938…	55.02920:773 58.06527:82 67.02902:2023 82.04030:834 92.02436:10419 93.02711:524 94.03969:3130 95.05900:176 109.05073:1737 118.08526:60 119.03574:40066 119.71509:107 120.03835:2097 121.03833:226 124.03880:377 133.04941:371 136.06165:17652	215951	78500	243600	253615	200637	121772	269846	144406	71585	349728	172228	74110	152456
3.433	136.075	2-PHENYLACETAMIDE	[M+H]+	15.32	136.07488:2240 136.10602:103 136.11815:138 137.05894:498 137.09510:294 137.10951:103 137.13200:935 138.05341:288 138.09211:138 138.10135:69 138.13607:138	42.03393:256 55.01691:163 58.06505:134 65.03849:138 70.06560:121 77.03903:220 83.04727:137 91.05465:180 94.06443:163 100.11155:96 105.06996:112 109.01049:77 119.08449:105 136.07419:102	1234	1310	848	1011	666	886	400	519	698	553	735	610	689
3.147	136.075	1,5,6,7-TETRAHYDRO-4H-INDOL-4-ONE	[M+H]+	14.62	136.07542:1943 136.11873:75 137.05915:497 137.07741:302 137.09530:268 137.13269:1031 138.05642:186 138.09750:112 138.13562:112	41.03824:80 53.03756:345 65.03760:142 67.05383:188 77.03856:3844 79.05352:2314 85.06502:122 92.04804:715 93.05564:349 94.06481:192 103.05380:1832 105.06942:3939 116.05877:74	814	692	471	523	288	918	244	290	474	244	367	780	394
7.018	136.076	Acetanilide	[M+H]+	26.87	136.07701:5721 137.07528:451 137.13007:4407 137.63598:4725 137.65452:730 138.02271:132 138.05497:674416	39.02312:588 42.03412:802 44.99717:194 51.02301:517 53.03893:1513 58.06538:365 65.03884:2409 66.04388:550 67.05409:1069 68.05563:178 70.06601:155 72.08096:112 77.03857:547 78.03396:6016 79.04192:2044 79.81550:67 80.04888:635 81.03198:147 83.05027:92 91.05199:164 92.04953:18746 92.77808:83 93.05598:2852 93.29780:64 93.78277:147 94.06518:15231 94.37539:96 94.66829:96 94.81853:73 95.06804:788 95.229…	2022	254	519	1579	481	410	357	336	257	591	598	460	533
1.438	136.079	2-Aminoacetophenone	[M+H]+	25.25	136.07990:3889 136.11125:93 137.02451:126 137.05895:1175 137.08581:1330 137.13120:701 138.05606:266 138.09357:198 138.13562:94	43.01761:1174 55.05477:52 77.03757:172 91.05436:944 103.05289:5 108.08467:71 118.06279:382	2021	2025	1862	1861	1946	1580	1989	2145	2007	2524	1893	2250	2818
4.341	137.045	HYPOXANTHINE	[M+H]+	65.41	137.04566:10696 137.09635:151 137.13150:491 138.02972:48 138.04662:1444 138.09144:1060 138.13483:120 139.03755:72 139.05328:96 139.07439:125 139.08817:170 139.11479:795 139.14644:48	42.03433:319 43.02936:2021 44.04998:14500 44.33589:77 44.49541:99 44.60387:105 44.75634:86 44.96600:64 45.05290:424 55.02823:175 58.06485:168 65.03912:149 71.05015:157 77.03820:146 79.05370:149 86.07167:354 92.02381:209 94.03926:253 105.07087:96 110.03404:249 114.06583:547 119.03407:353 122.06050:131 124.08460:143	196	167	1154	242	99	95	441	71	122	150	70	123	5999
1.948	137.059	Vanillyl-alcohol [M+H-H2O]+	[M+H-H2O]+	12.85	137.05896:2616 137.09527:274 137.13166:793 138.06139:199 138.09014:249 138.13429:100 139.03836:5601 139.07013:149 139.11085:1238	41.03862:1208 51.02274:89 55.01730:78 57.06985:587 65.03829:200 71.04821:119 77.03822:447 91.05406:156 94.04070:207 97.02648:66 105.03398:12 111.04268:199 122.03600:107 130.15974:179	1770	1961	1785	1387	1098	1680	881	1083	2041	382	1366	1435	1112
6.047	137.059	PHENYLACETIC ACID	[M+H]+	62.86	137.05878:11847 137.09932:567 137.13139:567 138.06121:2169	41.03860:284 65.03899:351 77.03829:82 91.05348:1336 107.04910:132	5348	4840	5126	9500	3194	4752	1852	15431	2514	5188	8643	3988	5632
1.622	137.059	Vanillyl-alcohol [M+H-H2O]+	[M+H-H2O]+	32.66	137.05916:7943 137.09581:466 137.12952:932 138.06374:2441 139.03688:1645 139.07070:699 139.11128:1244 139.12400:699	39.02349:209 43.01817:296 55.05333:167 58.06490:136 65.03822:205 77.03779:253 79.05340:202 81.06907:140 91.05411:235 94.04140:389 106.06520:238 115.05285:144 118.05141:446 122.03581:161	3238	2329	2911	3037	2952	2875	1817	2291	3133	935	4170	3925	3149
5.257	137.059	PHENYLACETIC ACID	[M+H]+	208	137.05917:19078 137.09387:145 137.13230:536 138.06216:1516 138.09150:145 138.13450:58 138.77480:58 139.03753:87 139.06621:211 139.08686:331 139.11179:744 139.12323:1126 139.14892:58	43.01807:1982 65.03824:309 91.05360:1108 109.04047:27 119.04935:281 124.08881:46	30654	10671	22872	29277	8882	27286	2403	8955	10073	4280	13833	9393	23197
3.605	137.095	w/o MS2: Hypoxanthine	[M+H]+	21.91	137.09556:3067 137.13217:1617 138.05523:268 138.09761:499 138.13546:199 139.03877:286 139.07572:187 139.11231:1175 139.12221:832	42.03393:313 44.04920:224 55.05370:171 58.06435:105 65.03869:231 77.03830:258 79.05409:169 81.06998:141 91.05435:338 95.08492:92 103.05256:134 106.06582:143 115.05420:124 124.08657:102 136.02110:118	2594	1457	1536	1757	409	2486	284	879	1912	865	1183	1550	1081
6.083	137.096	w/o MS2: Hypoxanthine	[M+H]+	23.75	137.09603:4836 137.11101:599 137.13305:1228 138.05670:601 138.09656:601 139.11135:1134	42.03393:205 58.06554:198 59.07143:140 67.05360:197 77.03879:344 82.05283:188 91.05401:353 95.05981:177 104.06197:147 107.04882:169 109.06363:121 119.08610:141 124.08731:112	2508	510	1229	1800	338	1723	220	727	3141	537	1005	1917	812
6.918	138.055	Trigonelline	[M+H]+	20441.4	138.05452:3103646 138.22609:448 138.25482:671 138.28352:448 138.42274:448 138.42777:895 138.45905:671 138.47266:447 138.48423:671 138.49415:447 138.52921:447 138.55554:895 138.56852:671 138.57927:447 138.59084:671 138.60123:894 138.61359:1118 138.62157:894 138.63569:2005 138.66315:670 138.67217:894 138.69180:1117 138.71811:1465 138.73456:1214 138.74540:894 138.76782:1238 138.78349:1233 138.80369:…	37.00721:739 39.02318:11360 40.02694:422 41.03852:6140 42.03400:2632 43.03698:402 44.99728:926 51.02316:4152 52.03059:552 53.03879:24450 54.04151:588 55.05383:276 65.03871:43293 66.03975:4400 67.05306:10942 68.04950:1328 69.03337:348 77.03818:3726 78.03395:67937 78.80356:393 79.04118:28405 79.40917:303 79.80605:326 80.04857:4882 81.05157:851 82.06445:586 91.77195:690 92.04950:270376 92.61761:921 …	2681450	2256092	2538083	2423230	2419989	2811103	2608996	2643442	2531227	2594626	2764286	2739357	2765147
9.06	138.055	Anthranilic acid	[M+H]+	13.89	138.05477:6310 138.08882:53 138.09959:79 138.13335:53 139.02356:79 139.05865:461 139.07241:140 139.11537:891 139.14777:53 140.05868:53 140.06865:53 140.08444:53 140.11395:149	41.03869:172 45.03395:159 58.06546:418 68.98159:445 77.03768:137 83.05981:96 92.04874:342	4707	3291	3522	4311	2222	3937	3349	2190	2758	3429	2400	3007	3162
7.18	138.055	Trigonelline	[M+H]+	383.04	138.05453:97757 138.45957:55 138.62836:82 138.63992:137 138.67081:82 138.69757:110 138.79025:55 138.89780:55 138.97974:55 139.02433:135 139.05765:5688 139.08461:108 139.11932:1231 139.14602:109 139.37071:55 139.39889:55 139.42791:55 139.49662:82 139.50834:82 139.52410:55 139.53488:55 139.56685:82 139.89590:55 140.03246:109 140.05981:357 140.12177:177	41.03855:458 44.04957:218 53.03817:406 58.06494:274 65.03818:501 70.06486:482 72.07987:121 78.03352:1014 84.07961:296 92.04917:1887 93.05589:473 94.06482:2043 95.06385:297 98.09579:134 110.06119:157 113.10756:108 118.08583:140 138.05423:2391	94853	61779	66430	85448	57178	93013	55634	51213	62871	52041	57546	64227	61374
7.595	138.055	Trigonelline	[M+H]+	71.11	138.05450:27171 138.09113:91 138.62158:92 138.81630:61 139.03850:2685 139.05836:1954 139.09397:182 139.11317:1047 139.14658:61 140.03857:260 140.06352:184 140.08194:61 140.11345:122 140.12030:92	39.02330:168 42.03374:844 44.04939:202 53.03868:311 56.04955:552 58.06487:364 67.05375:460 72.05509:159 74.02388:149 78.03396:481 84.08065:436 85.06424:375 92.04911:731 94.06422:617 97.03960:138 101.01606:247 102.09125:96 109.01224:105 120.04270:137	24223	16073	16936	20761	11871	20152	14409	10680	13922	13352	12922	13509	16470
10.004	138.055	w/o MS2: Anthranilic acid	[M+H]+	12.52	138.05481:5359 138.09096:61 138.13515:112 138.63665:19 138.70025:25 138.78640:19 139.01374:19 139.02833:19 139.03866:31 139.05854:401 139.08041:31 139.08605:31 139.11176:820 139.14763:34 139.29398:12 139.69785:12 139.73298:19 139.75844:12 139.96216:19 139.98341:19 140.01678:19 140.06051:41 140.07826:32 140.11496:110	42.03328:124 58.06479:471 77.03780:199 92.04884:124 105.03372:134 118.08529:145	2163	1840	1682	1990	1449	1985	1990	1496	1722	1646	1361	1735	1728
1.587	138.066	w/o MS2: Chlorpheniramine Maleate	[M+H]+	24.97	138.06576:5076 139.03922:894 139.06988:1490 139.11115:1490	58.06493:20 65.03790:213 79.05437:2998 91.05342:1480 94.04113:293 106.06430:3984 115.05407:81 118.05134:9251	2402	2009	3575	3925	3302	3006	4618	3276	2710	5180	3078	1987	3230
4.599	138.091	Tyramine	[M+H]+	1009.47	138.09133:196563 138.34535:64 138.39904:64 138.60314:97 138.61554:64 138.62464:64 138.67005:172 138.70384:97 138.71559:64 138.74433:97 138.76329:97 138.77734:129 138.78577:64 138.81635:97 138.84501:129 138.85621:64 138.86895:97 138.88103:64 138.89675:97 138.91928:165 138.94496:97 138.95592:64 138.96670:97 138.97890:97 139.00800:97 139.01857:97 139.04091:161 139.05816:64 139.09452:12845 139.20635:…	39.02306:2035 44.04991:399 51.02316:12980 53.03894:7704 54.04208:290 55.01762:1251 65.03868:5911 76.80916:1586 77.03879:214479 77.37452:265 77.57028:574 77.65788:443 77.69483:337 77.81103:522 78.04282:10468 78.23655:350 78.31482:283 78.84090:269 78.89425:277 79.05188:827 81.03334:1103 91.05446:80402 91.59787:247 91.73851:230 92.05753:5123 92.79257:387 93.06993:27669 94.04163:3936 95.04881:1421 10…	74177	90788	73341	76000	112236	65532	55342	151358	102817	101677	172126	114031	172559
7.63	139.038	w/o MS2: LEVULINIC ACID	[M+H-H2O]+	18.19	139.03845:12039 139.05911:1310 139.08629:124 139.09810:165 139.11189:832 140.04223:1314 140.06483:165 140.11342:124 141.04509:166 141.06687:124 141.13844:124	39.02287:205 43.02984:206 44.04909:58 54.03394:407 55.02999:1490 56.04967:2494 59.06008:170 66.03402:1434 83.06048:29681 84.04439:3618 85.06517:274 86.05964:169 92.04916:69 93.05590:80 94.06490:72 97.03873:212 110.05834:39 129.06517:253	3733	4550	4404	4696	6173	4062	6542	7517	6705	6054	5353	6167	6214
1.98	139.039	3,5-dihydroxybenzaldehyde	[M+H]+	36.77	139.03844:48854 139.08461:114 139.11171:480 139.12374:171 140.04166:3081 140.06926:114 140.11497:171 141.04259:424 141.13065:171	39.02301:411 42.03517:527 51.02240:465 55.01756:311 58.06465:251 65.03815:752 68.99689:723 71.01257:197 77.03831:376 83.04955:350 93.03325:372 95.04537:161 105.03328:159 109.05107:77 111.04387:347 123.04362:162 124.08419:83 131.96042:105	1669	4744	453	388	2973	2396	564	14999	2274	674	13254	3050	7307
1.661	139.039	4-Hydroxybenzoic acid	[M+H]+	12	139.03827:4655 139.07264:180 139.11168:1099 139.12208:753 140.04157:400 140.07036:574 140.11646:180 141.05398:261 141.06756:72 141.09383:180 141.12639:108 141.13633:293	41.03850:263 44.01354:1041 55.05439:166 62.92852:277 68.99709:103 77.03843:259 80.05648:139 83.05981:36 96.08044:127 105.03477:132 119.05461:137 121.07606:224 131.05994:30 133.07599:13 134.07811:127 136.01942:27 139.03847:43	1295	1676	425	249	1501	1264	258	4256	1689	706	3192	1334	2478
1.535	139.039	4-Hydroxybenzoic acid	[M+H]+	31.8	139.03876:3094 139.07371:420 139.11123:987 139.12320:849 140.04330:228 140.07005:212 140.07807:127 140.10262:85 140.11469:213 141.04460:219 141.05455:170 141.06841:127 141.09017:532 141.10090:276 141.13216:229	41.03813:724 55.01838:177 66.04389:154 69.07021:159 77.03844:244 81.05314:149 91.05440:502 95.08653:140 105.06850:134 109.07424:99 115.05358:80 128.06149:121	1357	1610	988	645	1268	1263	384	3101	2140	1294	2807	1889	2152
6.916	139.058	trans-Urocanic acid; AIF; CE30; CorrDec	[M+H]+	2213.64	139.05709:156498 139.08529:594 139.09133:408 139.10588:615 139.11910:821 139.13432:821 139.15182:616 139.16878:1026 139.18992:616 139.19561:410 139.21100:616 139.22429:616 139.24988:616 139.27562:410 139.29158:616 139.30712:616 139.31392:410 139.33619:1026 139.35973:615 139.37557:615 139.40074:821 139.41655:616 139.44386:410 139.49243:410 139.50609:821 139.52489:821 139.53730:616 139.55049:616 13…	37.00738:617 39.02317:11617 40.02784:355 41.03865:8969 42.03424:10147 44.99701:1052 51.02302:6627 53.03862:26326 54.04176:1084 65.03845:49711 66.03998:3821 67.05327:11973 68.05279:1176 69.03289:383 77.03824:5367 78.03375:107069 78.80367:408 79.04078:36732 80.04847:7432 82.06467:491 90.03218:325 91.77288:1413 92.04924:323395 92.60411:653 92.77447:662 92.96339:392 93.05611:62618 93.28569:435 93.403…	153508	145868	144148	152740	139757	162263	155776	149016	158519	151300	151750	144786	160482
7.264	140.034	6-Hydroxynicotinic acid	[M+H]+	56.63	140.03434:6588 140.06036:387 140.11392:102 141.03767:489 141.06366:360 141.10888:102 141.12786:153 141.13813:272 142.04710:255 142.08442:275 142.09435:153	53.03873:153 65.03801:544 78.03390:1348 92.04926:3595 94.02840:2382 100.07397:138 112.09749:30 120.04445:82	20	84	56	44	5	25	108	61	111	232	67	72	108
2.86	140.049	w/o MS2: GUANIDINOACETATE	[M+H]+	87.39	140.04956:5933 140.11702:236 140.12599:177 140.14312:118 141.05178:536 141.12651:118 141.14050:177	42.03367:325 55.05437:160 79.05276:188 105.03420:64 122.02474:144	5058	5289	5314	5076	5293	4691	4053	6698	7554	5802	7668	8084	8671
4.958	140.082	w/o MS2: NIACINAMIDE	[M+H]+	961.51	140.08189:63857 140.12380:93 140.65999:94 140.67043:125 140.84984:156 141.04977:93 141.08445:4114 141.13474:204 141.16179:62 141.26096:94 141.60177:63 141.91694:63 142.05985:178 142.08668:1137 142.12061:531	42.03360:612 54.03376:3088 65.03883:91 70.06570:35 77.03796:166 81.04479:15390 82.04773:727 83.05847:62 121.06369:128 122.07052:546	77057	61019	62924	70930	57456	8707	61501	48474	52707	75317	74806	10090	88675
4.827	140.082	w/o MS2: NIACINAMIDE	[M+H]+	619.42	140.08172:74450 140.12029:95 140.27777:65 140.75886:65 141.08453:3643 141.10027:2351 141.11173:128 141.12421:405 141.13574:175 141.35698:97 141.82466:65 142.02987:97 142.06093:492 142.08609:1391 142.12077:189	42.03372:56 54.03402:3936 57.03307:76 65.03773:273 77.03892:218 81.04486:17823 82.04787:698 83.05884:39 91.05389:438 95.08426:33 103.05407:129 107.07224:167 119.04829:228 122.07096:771 127.03626:256	6699	1925	1758	2336	1782	64871	5900	4497	3903	6672	2271	61990	6056
1.45	141.048	w/o MS2: 2-ETHYL-3-HYDROXY-4H-PYRAN-4-ONE	[M+H]+	18.71	141.05452:3177 141.07134:69 141.08942:803 141.12704:139 142.05912:189 142.08832:104 142.12045:104 143.06360:69 143.10631:260 143.11769:69	43.01803:1777 59.04861:57 65.03813:11 69.07006:4 91.05433:461 107.07967:113 108.08432:148 118.05218:338	328	334	997	752	416	408	437	335	634	758	359	437	476
7.54	141.054	w/o MS2: 2-ETHYL-3-HYDROXY-4H-PYRAN-4-ONE	[M+H-H2O]+	65.35	141.05447:11685 141.14240:84 141.92510:84 142.05736:1010 142.08600:258 142.09596:84 143.05856:210 143.10518:126 143.11622:84	43.02890:133 44.04953:1222 53.03902:330 71.01313:93 74.00542:508 81.03354:1211 86.06070:383 101.01659:7027 103.01202:404 108.04354:414 122.06134:43	4572	5501	5482	4500	6063	4825	6607	6119	6201	5716	6130	6196	6019
7.168	141.065	w/o MS2: 1,3-DIMETHYLURACIL	[M+H]+	19.87	141.06501:2701 141.08511:99 141.10176:75 141.13749:487 141.30318:50 141.59546:50 141.65646:75 141.95793:50 142.06821:176 142.08540:2427 142.12734:50 142.14157:75 142.34423:50 143.06990:75 143.08803:230 143.10487:125 143.15345:240	42.03363:147 44.04947:141 53.03847:90 70.06494:33383 72.08029:155 78.03350:678 84.08080:8379 95.06148:131 98.09501:201 110.05953:52 120.04269:117 136.03859:175	1632	2036	1116	1316	1470	1618	2155	1375	1560	2489	1577	2047	1618
7.284	142.051	4-chloro-N-methylaniline	[M+H]+	47.88	142.05100:4459 142.06722:118 142.08571:332 143.05325:310 143.08112:1475 143.09595:119 143.10983:178 143.15278:178 144.06518:1971 144.10116:702	42.03363:261 51.02283:226 58.06558:245 65.03835:277 70.06418:358 78.03347:625 82.06425:133 84.07958:182 92.04911:1596 94.06434:1799 96.06736:157 98.09602:124 110.05901:118 120.04364:131 138.05485:1156	298	1014	300	208	202	532	273	294	1088	318	267	836	264
4.859	142.06	5-Hydroxymethylcytosine	[M+H]+	42.78	142.06025:1637 142.08597:384 142.12359:285 143.06220:132 143.07628:132 143.08776:184 143.10683:99 143.11811:176 143.15362:444 144.06204:277 144.08567:66 144.09789:99 144.11939:66 144.13682:132	42.03393:297 44.03691:205 54.03415:470 58.06477:124 65.03772:183 77.03822:302 81.04482:1444 91.05371:241 103.05463:200 105.06912:105 109.07432:121 114.09137:137 122.07080:167 127.03568:119	1157	1211	1061	1204	1228	1033	1119	1011	1008	1351	1281	884	1312
1.888	142.085	w/o MS2: ETHOSUXIMIDE	[M+H]+	138.26	142.08540:5948 143.07163:146 143.08863:849 143.10660:182 143.15346:182 144.06600:194 144.13818:73 144.17451:495	41.03869:361 43.05452:221 55.05406:211 65.00583:166 72.08023:184 79.05356:238 91.05424:137 94.04069:172 106.06458:162 110.06096:64 115.05454:64 124.07511:157	8477	2701	8862	9024	5923	4186	10446	913	7101	13191	1871	10938	3629
7.185	142.086	w/o MS2: ETHOSUXIMIDE	[M+H]+	64.31	142.08519:2466 143.06964:154 143.08836:308 143.10606:123 143.11066:61 143.15363:160 144.06352:175 144.07493:92 144.10014:223 144.13669:62	41.03840:294 44.04961:272 53.03914:196 58.06446:267 65.04000:787 70.06462:341 72.08046:134 78.03374:560 92.04904:810 94.06476:929 109.00796:102 118.08640:139	1217	506	1527	1703	1696	1164	1768	2290	1758	2720	3373	2133	2823
2.116	142.086	w/o MS2: ETHOSUXIMIDE	[M+H]+	51.09	142.08649:2642 143.08851:278	55.05405:50 63.99785:1162 80.04912:3029 81.01720:81 96.04470:146 123.05408:760 139.12073:36	756	981	2307	1660	1121	620	2370	930	1698	2474	963	1197	1320
5.108	142.086	w/o MS2: ETHOSUXIMIDE	[M+H]+	71.36	142.08586:2369 143.08789:287 143.10620:174 143.11658:128 143.15186:955 144.06494:263 144.10990:64	41.03841:317 43.05436:153 44.04951:173 53.03771:102 55.05438:142 59.07221:159 65.03825:145 68.04859:144 77.03801:355 83.05015:124 91.05365:344 96.04463:112 103.05454:140 110.08194:166 123.08895:105	1502	731	1366	1816	973	727	1551	633	1141	2896	576	1894	858
8.007	142.097	HISTIDINOL	[M+H]+	253.31	142.09709:79013 142.30646:54 142.38856:54 142.47068:82 142.50504:54 142.60614:82 142.61906:54 142.66336:82 142.67477:82 142.68951:54 142.72675:82 142.79982:54 142.84016:54 142.88836:54 142.91689:54 142.94278:82 142.99092:82 143.01524:82 143.09973:5107 143.15388:82 143.18410:82 143.24865:54 143.27587:109 143.42855:54 143.62370:82 143.72807:54 143.87067:109 143.88266:82 143.98009:82 143.99182:82 14…	41.03856:247 44.04913:468 54.03351:557 56.04984:262 60.04386:814 68.04911:490 74.02328:689 77.03681:32 81.04487:13788 81.74710:23 82.04939:791 83.05974:1176 84.04432:37 84.38891:23 84.76941:20 85.04697:95 86.04903:40 92.04834:200 95.05986:3436 102.05425:127 107.06005:382 124.08660:879	1114	2156	1583	1208	3025	1102	23778	8250	24207	37948	4590	15913	4964
7.273	143.081	w/o MS2: 1,5,5-Trimethylhydantoin; AIF; CE30; MS2Dec	[M+H]+	31.97	143.08071:3123 143.10767:137 144.06497:969 144.10225:479 144.98213:138 145.04855:864 145.06667:303 145.10341:92 145.16997:183	42.03423:228 53.03828:171 58.06486:207 65.03902:217 70.06460:224 78.03346:616 92.04916:856 94.06439:1148 98.09650:170 112.09991:73 118.08492:73 124.03989:108	882	1103	1536	988	1169	907	1109	1139	967	1989	1582	1762	3798
3.621	143.081	w/o MS2: 1,5,5-Trimethylhydantoin; AIF; CE30; MS2Dec	[M+H]+	20.75	143.08111:2079 143.11253:264 143.15394:172 144.06588:194 144.08407:138 144.11256:172 144.13862:326 144.98284:268 145.04919:138 145.08545:138 145.09981:103 145.12244:69 145.14274:69 145.16819:204	43.01819:407 44.04937:2145 62.92862:32	1149	646	1177	994	1772	951	1897	2169	1800	2558	2587	1832	2223
7.377	143.081	ectoine	[M+H]+	26.92	143.08083:5346 143.10296:143 143.15361:209 144.04402:87 144.06494:350 144.08459:510 144.10134:1180 144.98222:176 145.04882:771 145.10404:115 145.16884:173	44.04924:269 54.03380:119 81.04475:1550 97.07491:388	956	1103	1536	988	1169	782	1109	1216	967	2011	1582	1762	3798
6.791	143.081	w/o MS2: 1,5,5-Trimethylhydantoin; AIF; CE30; MS2Dec	[M+H]+	28.51	143.08146:2173 143.10338:85 143.11563:124 143.15622:98 143.66295:51 144.04870:407 144.06320:189 144.08341:459 144.10148:3233 144.13837:51 144.98178:69 145.04907:771 145.08524:92 145.10614:476 145.12146:69 145.13231:51 145.16840:99	43.01875:702 45.03332:285 58.06534:4742 59.07270:1268 81.04391:524 82.06506:10 109.07626:20	3139	2055	2252	2731	2232	2936	1065	1174	3271	661	1846	1565	978
7.828	144.063	w/o MS2: 4-Methyl-5-thiazoleethanol	[M+H]+	20.75	144.05621:2499 144.10083:162 144.97979:91 145.04945:91 145.06058:151 145.09587:61 145.12515:90 145.14405:5022 145.16925:120 146.08144:151 146.14688:368	31.03660:1092 43.05457:62 58.06518:234 72.08019:941 78.03385:136 92.04870:229	825	1979	780	744	632	443	443	561	788	246	614	1266	843
7.294	144.065	w/o MS2: 4-Hydroxy-6-Methylpyran-2-One	[M+H]+	30.36	144.06565:1459 144.08242:288 144.10065:555 144.98170:145 145.04967:1064 145.06724:145 145.10523:145 145.16982:145 146.08017:1322	53.03850:541 78.03334:2687 80.04896:1761 97.07647:116 106.02754:193 124.03815:1214	1262	648	2095	1870	1097	1099	1569	1381	833	3389	1303	930	1797
6.447	144.08	w/o MS2: 2-Naphthylamine	[M+H]+	20.65	144.08025:2095 144.15477:71 144.98211:107 145.02794:142 145.05026:106 145.08285:311 145.09752:106 145.11911:71 145.16779:71 145.61922:107 146.05973:2652 146.11806:71	58.06465:248 65.03901:105 77.03809:346 91.05364:437 103.05400:411 118.08630:173	142	809	333	230	224	110	302	887	333	251	476	411	288
3.233	144.08	2-Naphthylamine	[M+H]+	100.09	144.08009:21607 144.12345:105 144.13857:467 144.98057:369 145.02723:176 145.04717:140 145.08340:2743 145.10106:140 145.13133:105 145.14507:70 145.16722:105 146.08634:141 146.11965:105	41.03827:365 55.05381:285 62.92896:99 68.04855:115 77.03788:483 79.05374:231 91.05405:375 94.03994:153 103.05324:198 105.06875:320 116.05787:513 124.08507:149 127.05328:172 143.07241:537	3738	18668	2231	2259	8745	3861	1140	4571	5706	1094	4543	10282	6819
3.823	144.101	Homoproline methyl ester	[M+H]+	19.89	144.10137:1394 144.13534:142 145.04778:142 145.06138:71 145.10237:241 145.16970:189 146.09036:142 146.10614:71 146.11887:107	43.01784:347 55.02841:165 58.06482:182 65.01294:159 70.06379:128 77.03874:482 79.05407:147 92.02354:439 94.04019:211 98.09647:201 109.05068:199 114.12752:356 119.03532:1758 124.09683:108 136.06135:864 137.06748:118	928	779	904	968	723	116	758	429	323	648	822	92	603
6.84	144.102	Homoproline methyl ester	[M+H]+	4408.61	144.10207:1213714 144.23455:52 144.30474:138 144.31426:52 144.31973:78 144.33266:176 144.36267:104 144.37631:130 144.40072:78 144.41253:78 144.42435:104 144.43517:296 144.44704:130 144.46933:78 144.48300:78 144.49823:182 144.51978:130 144.54698:130 144.56129:104 144.57436:130 144.59393:130 144.62451:407 144.65373:282 144.66898:694 144.69193:889 144.70938:855 144.73318:1153 144.76627:1185 144.8009…	42.03427:387 43.01792:1703 44.04962:1343 55.05392:898 58.06548:4801 68.04972:2015 70.06527:18043 72.07950:410 83.07258:1488 87.04331:1294 94.06480:3313 96.08044:3345 98.09732:271542 98.64985:307 99.09943:15405 99.56974:293 99.74198:305 100.01521:305 100.10202:740 100.60654:281 118.08582:1414 144.10168:6559	206149	352742	227243	254754	383181	196780	437371	466495	152447	492021	388958	189978	411940
4.208	144.113	Homoproline methyl ester	[M+H]+	43.76	144.11289:1853 144.13543:97 145.04897:65 145.11509:244 145.16889:174	44.41745:16 44.76836:10 45.13142:36 45.67184:10 57.04514:126 70.06435:1415 86.07113:39 114.06524:138	770	881	3002	2091	1995	876	8536	1728	1300	7206	1667	1477	1693
6.228	145.028	Benzoic acid	[M+Na]+	32.18	145.02813:3449	53.03821:53 63.02358:439 89.03846:2541 117.03199:240	1700	1714	900	766	1349	1828	293	2083	1551	525	2768	1183	1875
1.619	145.065	2-Naphthalenol	[M+H]+	33.58	145.06386:4341 145.10243:596 146.06132:894	53.03873:135 63.02258:210 65.04079:715 77.03852:7378 79.05418:7183 80.05630:414 90.03337:1557 91.04164:2850 94.04115:528 104.04991:484 106.06530:9865 107.06804:1001 117.04459:933 118.05285:19129 119.05582:1445 120.05951:60 122.03605:182 123.04018:54 131.06084:4248 132.06728:1845 132.67477:296 133.07639:46167 133.67426:109 133.77954:150 133.94249:110 134.07938:2830 135.08183:242 136.72652:49 137.0…	1391	280	1214	669	202	577	589	347	110	600	336	259	215
1.972	146.059	3-Formylindole	[M+H]+	58.16	146.05957:2555 147.04371:319 147.06264:550 147.11436:92	41.03866:569 57.06979:197 65.03844:159 77.03771:237 81.07007:133 91.05453:159 94.04225:125 104.04783:128 110.05917:120 117.05669:80 118.06408:77	880	1022	1204	1413	848	766	1119	549	676	1368	771	1246	944
1.393	146.06	3-Formylindole	[M+H]+	67.52	146.05980:7326 147.06287:772 147.07844:245 147.11552:184 148.06430:245 148.09740:123	43.01813:735 55.05375:152 65.03843:128 77.03711:299 91.05336:1019 105.06990:124 109.07380:96 118.06382:459 124.08693:96	520	792	1266	665	366	281	2850	1508	314	1504	1163	474	1077
2.358	146.081	4-Acetamidobutyric acid	[M+H]+	439.1	146.08078:33354 146.63731:65 146.97653:131 147.04211:348 147.06360:163 147.08412:2435 147.11929:333 148.08534:388 148.11448:131	41.03883:215 43.01823:2132 44.01312:667 45.03342:1287 55.05428:35 63.99701:150 69.03358:1612 86.06044:21831 86.84597:41 87.04422:2276 87.69343:51 88.04689:250 117.06960:71	19926	15841	13240	12589	10087	14986	10356	10308	16297	10296	11992	11710	9814
7.662	146.081	4-Acetamidobutyric acid; AIF; CE0; CorrDec	[M+H]+	204.68	146.08066:9655 147.02022:529 147.04300:108 147.06889:2354 147.08140:860 148.06025:3381 148.08317:217 148.09596:435	42.03400:230 44.05012:150 56.04985:3923 70.06433:164 83.06040:44 84.04370:2829 86.06066:562 92.04903:291 100.07573:82 112.09880:317 129.10309:98	1725	2235	3578	3116	3534	1036	7690	8698	1982	8754	5253	2491	7092
7.351	146.081	w/o MS2: 4-ACETAMIDOBUTANOIC ACID	[M+H]+	128.96	146.08055:2674 146.97758:203 147.04204:102 147.05055:102 147.06436:254 147.08378:277 147.11783:102 148.06057:254 148.08432:102 148.09526:277	68.05046:237 78.03378:1212 82.06459:112 97.07500:9 124.03908:626	1420	2092	1477	1536	2005	1570	1870	2388	1698	2300	2000	2111	2322
6.623	146.091	4-GUANIDINO-BUTANOATE	[M+H]+	255.29	146.09207:17885 146.11536:98 146.97884:170 147.04356:285 147.06255:169 147.09475:1270 147.11418:191 148.04649:68 148.09586:211	41.03916:91 43.01797:1012 45.03301:376 69.03335:169 72.08167:2075 82.05242:47 86.06052:687 87.04344:440 91.05377:7 94.06501:57 111.05408:102 114.09117:297 118.08365:72	4687	8499	5423	4691	6894	4328	7998	6147	9197	4842	6211	7988	4870
3.591	146.092	w/o MS2: 4-GUANIDINO-BUTANOATE	[M+H]+	342.3	146.09206:12461 146.88512:22 146.97965:100 147.01279:22 147.06495:82 147.09449:796 147.98320:22 148.00577:59 148.06884:34 148.09496:107 148.13245:34	42.03368:120 44.04950:1416 58.06448:41 83.06129:61 109.07424:40	10518	8879	8757	10037	9659	11430	4823	7122	7048	6726	11045	11681	8941
6.809	146.107	DEOXYCARNITINE	[M+H]+	221.81	146.11716:16737 146.15254:51 146.38394:51 146.41877:34 146.66612:34 146.74691:34 146.81922:34 146.85956:51 146.87623:34 146.90856:34 146.93750:34 146.95537:34 146.96873:68 146.98006:51 147.04354:103 147.06229:120 147.12000:1494 147.33183:34 147.34632:34 148.05629:34 148.08563:34 148.09653:94 148.12264:152 148.13832:51	42.03389:133 45.03321:366 58.06552:18706 58.51389:57 58.91061:150 59.07280:4600 60.07993:308 81.04454:684 87.04361:645 100.11195:68 106.06478:33 118.08595:2812	2113	2931	4921	6030	2392	2252	8593	15226	1256	24248	12505	1578	9021
2.902	146.117	ACETYLCHOLINE	[M]+	77.86	146.11664:3211 147.04343:463 147.06531:210 147.08072:158 147.11836:348 148.11110:158	41.03847:79 43.01791:265 77.03758:54 87.04366:1066 107.07100:173 109.07415:25 112.03958:45 122.02770:214 124.09094:13	1981	3449	2172	2234	2220	1376	4815	1272	1082	3330	1993	1161	2302
6.176	146.117	w/o MS2: DEOXYCARNITINE	[M+H]+	95.63	146.11725:4324 147.04351:444 147.06404:103 147.11959:648 148.04785:155	42.03374:38 55.05434:48 58.06545:76 63.02252:516 81.06950:12 89.03721:1627 135.04337:12	2124	3456	2565	2853	3145	1883	4670	3662	1522	4078	3330	1732	2825
7.53	147.022	w/o MS2: Dipropenyl disulfide	[M+H]+	254.92	147.02190:18163 147.06376:159 147.08133:159 148.02367:912 148.04751:80 148.05921:297 148.09609:367 148.10691:448 148.13430:119 149.01872:647 149.04448:317 149.05934:498 149.09234:203 149.10929:159	43.01776:532 44.05003:1281 53.03864:570 58.99535:1177 68.04950:1413 71.01115:49 74.00552:413 81.03302:1185 83.05011:29 84.04368:213 86.06007:1538 97.02782:88 101.01627:3993 108.04399:670 118.08447:21	6149	4220	3240	3039	11602	4124	13023	9238	10172	35515	7242	9511	8997
4.744	147.043	COUMARIN	[M+H]+	90.89	147.04317:4726 147.08429:97 147.11590:130 148.04574:487 148.08373:65 149.02209:192 149.04372:283 149.05844:846 149.09968:65 149.13334:211	41.03884:271 44.04921:314 57.03329:137 65.03774:234 77.03816:1158 79.05361:182 84.04014:96 91.05386:794 93.06953:253 103.05454:597 105.04521:134 107.07260:266 121.06461:373 124.07593:190	2324	2458	3331	3595	4085	563	2025	2173	2981	2468	4737	983	3539
4.871	147.044	Coumarin	[M+H]+	113.43	147.04326:6865 147.06651:163 147.11561:176 148.04676:674 148.08157:66 148.09646:282 148.13503:132 149.02219:300 149.05934:1217 149.09409:66 149.13201:165	42.03404:145 54.03398:1743 55.05369:15 65.03846:345 69.04340:144 81.04447:9252 82.04809:416 91.05397:1987 94.06298:140 103.05367:370 119.04833:386 121.06293:158 127.03641:256	2324	1909	2492	2477	2847	2948	1579	1882	2401	1841	3070	5219	1853
4.622	147.044	COUMARIN	[M+H]+	82.2	147.04320:2620 147.06557:140 148.04682:299 149.02148:140 149.04497:292 149.05879:604	39.02304:2150 44.04950:300 51.02351:12712 52.02596:470 53.03870:7411 55.01820:1424 65.03863:6000 66.04567:1061 76.80822:1406 77.03883:228809 77.35214:285 77.47080:438 77.60490:584 77.71976:478 78.04255:10949 78.19321:379 78.59050:245 78.67635:288 79.04911:801 81.03306:1008 90.77962:671 91.05434:83742 91.66192:257 92.05716:5839 92.79227:314 93.06980:28866 94.04141:4496 95.04831:1141 102.04679:4041…	2463	2239	3331	2977	3354	165	2025	3029	2981	2468	6436	330	3539
1.992	147.044	4-Coumaric acid [M+H-H2O]+	[M+H-H2O]+	29.93	147.04380:2446	39.02276:326 43.01811:298 51.02264:175 55.01828:404 65.03834:430 68.99702:274 77.03751:247 83.04832:134 91.05413:217 95.05115:137 103.05354:128 105.95318:77 111.04408:171 119.08634:92 123.04372:92 133.95973:108	353	610	311	316	418	409	535	1174	672	194	905	486	633
5.285	147.044	Coumarin	[M+H]+	72.05	147.04391:7324 147.11653:159 148.04614:648 148.11359:347 149.02351:204 149.04482:402 149.05877:436 149.09721:58	43.01783:1615 65.03789:237 77.03817:64 91.05397:957 119.04835:230	1228	2516	2114	1928	2320	1584	1800	1768	2271	1568	2815	3374	1723
5.055	147.044	Coumarin	[M+H]+	83.52	147.04359:7766 147.06563:228 147.09868:75 147.43575:50 148.04713:714 148.08591:75 148.10064:50 149.02250:354 149.04504:314 149.05927:1561 149.13209:75	42.03398:35 54.03402:287 65.03836:527 77.03817:468 91.05403:1830 95.06018:206 103.05400:137 109.07630:622 119.04746:379	2926	3669	4049	3927	4649	2066	3089	6500	3881	4750	9343	2510	5223
3.015	147.044	COUMARIN	[M+H]+	33.71	147.04406:3810 147.06565:197 147.09057:945 147.11389:330 148.04439:76 148.08640:76 148.09440:152 149.02319:238 149.04396:311 149.05909:767 149.09508:537 149.10836:76 149.13170:276	42.03352:425 55.05380:190 66.04719:149 77.03824:285 91.05426:263 103.05412:140 106.06795:118 124.08816:108	247	481	450	243	374	197	324	579	551	647	587	507	363
7.231	147.064	w/o MS2: ADIPATE	[M+H-H2O]+	64.61	147.06452:8116 148.06720:591 148.09613:328 149.02372:102 149.04466:284 149.05687:2065 149.06895:170	41.03867:408 53.03835:314 55.05404:189 58.06445:280 59.07201:250 65.03870:325 67.05426:410 78.03380:789 84.07952:148 92.04911:1980 94.06465:1680 95.06666:236 98.09532:150 120.04507:124	2782	2380	3411	3550	1994	3353	1475	2562	3775	2179	5540	3699	1708
3.068	147.092	w/o MS2: DIMETHYLBENZIMIDAZOLE	[M+H]+	35.75	147.09068:1643 147.11560:264 148.04807:82 148.09340:395 148.11350:82 149.02187:204 149.04567:316 149.05903:551 149.09397:433 149.13112:393	41.03865:294 53.03842:208 58.06479:214 79.05388:602 83.06097:170 91.05463:370 103.05326:211 105.06908:338 119.08539:73 122.05941:105	700	927	341	332	778	864	201	121	382	99	300	477	214
8.547	147.113	L-Lysine	[M+H]+	81.86	147.11247:13707 147.15670:40 147.81430:27 147.88516:27 148.06004:251 148.09644:113 148.11496:938 149.02704:372 149.04465:278 149.05847:635 149.09814:54 149.11730:149	42.03373:85 56.04899:434 67.05380:44 82.06531:27 84.08049:3023 85.08477:246 100.11164:8	939	1149	740	757	1218	1104	4185	5842	3049	2286	2815	949	3392
7.637	148.06	L-Glutamic acid	[M+H]+	114.64	148.06063:11845 148.09643:956 149.04622:425 149.06218:695 150.07342:554	39.02337:280 42.03439:141 45.03392:128 58.06511:61 60.04500:61 65.03811:190 69.04454:367 73.02923:140 83.06018:1880 84.04433:6093 85.04820:501 86.05954:76 88.03868:103 97.03913:580 100.07539:65 102.05627:413 121.02850:120 130.04817:235	5381	1383	6218	3704	2950	2811	5844	5026	2211	11080	3158	2355	5028
7.971	148.061	L-Glutamic acid	[M+H]+	4297.89	148.06011:277607 148.09836:47 148.24859:48 148.29338:73 148.32383:48 148.36830:48 148.42978:97 148.46068:48 148.48293:48 148.51287:48 148.53605:73 148.57913:48 148.59208:73 148.61112:136 148.62602:73 148.63973:48 148.64783:97 148.65792:121 148.67093:97 148.68577:48 148.70629:121 148.72002:48 148.72968:73 148.74345:121 148.77190:219 148.78192:121 148.79031:322 148.80364:121 148.81667:129 148.83949…	41.03881:7494 42.04166:194 44.01255:116 56.04969:17340 57.05265:701 71.01345:210 84.04422:77680 84.57837:223 84.76838:140 85.04648:3038 85.31017:102 85.46919:85 85.71372:102 86.04749:409 102.05418:2379 130.04875:584	188972	109277	182249	144549	151929	186794	201025	218573	185705	158884	165838	146236	220686
7.611	148.096	w/o MS2: Mevalonic Acid Lactone	[M+H]+	76.87	148.09627:8689 148.13557:58 149.02255:451 149.04368:261 149.06041:322 149.09866:900 150.02850:58 150.05423:295 150.07591:284 150.10098:178 150.11040:156	44.04952:116 58.06536:80 68.04910:114 72.05534:152 84.04419:2291 85.06481:617 92.04915:509 97.03950:310 101.01597:30 112.09800:142 118.08654:77 121.06349:11	2646	1252	4704	6431	2504	1590	8712	3890	2953	8450	3230	2896	3405
5.351	148.11	w/o MS2: L-Lysine	[M+H]+	62.31	148.11227:2283 148.13042:185 149.04396:315 149.05826:407 149.09273:123 149.11330:123 149.13197:247 150.07600:123	43.01779:520 55.05383:102 61.02992:115 65.03869:118 77.03923:137 91.05250:333 105.03126:77 109.00957:64 119.04797:102	1232	736	407	485	778	931	474	629	808	542	615	802	514
2.615	148.111	w/o MS2: L-Lysine	[M+H]+	53.56	148.11212:1651 149.02361:325 149.04437:270 149.05857:558 149.09619:368 149.11524:163 149.13143:480 150.05487:822 150.09736:98 150.10879:98 150.13278:131	42.03379:288 55.05493:132 63.99881:252 79.02153:197 91.05343:176 105.06954:170 114.08977:99 124.08531:112 132.07913:185	2705	1955	2842	2992	2750	1759	7272	674	2783	8823	1198	3920	1612
1.66	149.07	Caffeyl alcohol [M+H-H2O]+	[M+H-H2O]+	32.69	149.06998:3827 149.09674:191 149.13073:169 150.02589:68 150.04137:101 150.05392:237 150.07338:484 150.09698:101 151.03877:208 151.07657:186 151.09627:205 151.11206:135 151.14552:68	43.01791:51 58.06535:111 65.03861:118 77.03797:3486 79.05400:3401 91.04181:1036 94.06524:507 105.03172:190 106.06465:5573 115.05411:156 118.05253:11017 133.07587:24888 134.07922:2058	6117	5602	4074	4922	1986	5015	8453	5962	5023	303	5581	0	390
3.663	149.093	w/o MS2: ANETHOLE	[M+H]+	9.54	149.09515:1570 149.13141:430 150.03994:177 150.06398:264 150.09222:367 150.11174:106 150.13294:106 151.03901:199 151.07347:295 151.09478:176 151.11088:656	42.03365:289 43.05424:234 44.04920:255 53.03803:118 70.06585:99 78.04415:269 82.06471:128 91.05373:249 106.06391:161 108.05502:147 115.05469:122 119.08449:77 124.08579:89 136.01944:92	557	1702	331	416	959	441	489	360	357	215	247	340	207
5.827	149.095	w/o MS2: ANETHOLE	[M+H]+	9.02	149.09533:2984 149.13111:339 150.04422:181 150.05863:181 150.09881:504 151.04001:257 151.07323:375 151.09751:90 151.11084:543 151.14746:274	41.03863:246 53.03779:142 58.06446:216 77.03800:299 91.05353:372 94.06341:180 105.06877:176 109.00876:105 109.07435:102 115.05198:140 120.08733:80 124.08660:115 128.06275:77 136.01869:80	1472	1382	769	1018	1361	1342	507	379	1566	386	752	1360	599
3.81	149.096	w/o MS2: ANETHOLE	[M+H]+	8.64	149.09579:2716 149.13090:1174 150.06310:84 150.07854:168 150.09843:392 150.13628:126 151.03899:84 151.07401:264 151.09384:126 151.11117:849	41.03806:351 51.02224:74 53.03861:78 55.05430:265 58.06527:34 65.03888:92 69.06967:72 77.03840:1001 91.05483:1185 103.05301:145 105.06934:367 121.08837:148 124.09668:30	1370	543	892	924	385	1231	250	460	959	271	953	842	396
3.222	149.096	NCGC00246242-02!4-(3-hydroxybutyl)phenol	[M-H2O+H]+	7.09	149.09534:1859 149.13064:443 150.04737:177 150.06146:106 150.07440:142 150.09264:803 151.03963:237 151.07426:210 151.09356:459 151.11060:494 151.14732:177	55.05403:181 58.06333:189 69.04348:150 73.02853:121 77.03869:248 79.05379:210 83.05929:124 91.05334:254 105.06944:270 117.05763:165 136.02005:123	1289	655	570	764	336	916	398	294	718	256	368	831	300
7.54	150.054	Pyridoxal [M+H-H2O]+; AIF; CE30; MS2Dec	[M+H-H2O]+	84.2	150.05444:8062 150.07480:522 150.08639:81 151.03468:163 151.05815:730 151.09104:82 151.14455:82 152.05765:123 152.07157:204	41.03853:449 43.01790:375 44.04936:386 53.03908:587 58.06479:524 65.03888:162 68.04841:411 74.00526:134 78.03362:495 81.03302:699 86.05935:410 92.04858:1484 94.06480:845 101.01618:995 108.04388:244 120.04335:118	4696	6019	6142	5322	6657	5213	6057	6186	6930	5959	7038	6730	7128
8.858	150.054	w/o MS2: Pyridoxal [M+H-H2O]+; AIF; CE30; MS2Dec	[M+H]+	20.7	150.05419:2020 150.09089:50 150.11197:375 150.93459:34 151.03937:133 151.05863:157 151.09587:108 151.11063:119 151.14726:34 151.94728:51 152.04164:34 152.05913:67 152.10834:67	41.03755:644 53.03912:327 58.06548:367 65.03830:120 70.06493:121 81.03483:436 84.04399:159 93.05543:254 108.04431:96 114.09000:118	1462	969	2056	1869	1530	1226	813	867	1669	246	1491	994	1191
3.02	150.076	w/o MS2: 3-METHYLADENINE	[M+H]+	16.57	150.07579:2917 150.09101:147 150.10090:74 151.04286:184 151.07512:371 151.09689:147 151.11070:364 151.14879:111 152.04947:147 152.06964:240 152.10497:215 152.11573:189	41.03860:519 44.01268:184 55.05448:168 62.92803:128 67.05371:143 70.06308:105 77.03806:260 91.05362:248 94.04108:146 105.07081:134 107.08849:124 119.04849:89 130.06424:252 139.12240:102	249	334	248	281	470	269	237	298	312	304	319	359	415
4.633	150.077	3-METHYLADENINE	[M+H]+	57.81	150.07718:6049 151.03875:122 151.07944:588 151.11055:218 152.06629:122 152.10712:92	39.02282:318 41.03824:399 44.04949:352 51.02303:1309 53.03905:1021 55.01804:241 58.06520:105 65.03845:665 69.05042:150 77.03872:19187 77.51098:64 77.65370:83 77.80931:80 78.04249:1008 78.59549:77 79.05322:121 81.03305:223 82.03998:147 91.05416:7413 92.05751:528 92.80386:73 93.06988:2839 94.04096:715 95.04816:154 96.05449:118 103.05419:7560 104.05710:561 105.04461:448 106.04752:112 109.05189:174 1…	5726	5393	4762	5434	4025	675	3135	1691	5081	2238	3350	827	2105
6.143	150.077	3-METHYLADENINE	[M+H]+	816.21	150.07725:129806 150.63081:99 150.76232:148 151.00570:148 151.03791:148 151.07920:7522 151.10856:196 151.52046:148 151.59821:148 151.62518:99 151.66150:99 152.05592:148 152.08028:310 152.12638:148	42.03413:575 55.02977:426 58.06455:128 65.03825:139 67.02882:144 68.04923:182 77.03876:142 82.03973:498 92.02385:455 94.03969:432 109.05131:1528 119.03485:942 123.06582:211 133.05068:1309 135.05287:511 150.07744:6830	47572	60769	45143	40792	53187	53146	36028	57819	61039	31932	55241	56571	56740
4.445	150.077	w/o MS2: 3-METHYLADENINE	[M+H]+	71.86	150.07653:6831 150.10556:87 150.13432:148 151.03989:89 151.07832:361 151.09738:89 151.11067:242 151.14703:118 152.04094:59 152.07141:206 152.11715:89 152.14261:89	42.03400:329 44.04978:555 51.02301:746 58.06443:111 65.03883:223 69.06975:124 77.03875:5929 78.04261:308 79.05359:222 86.06856:102 91.05420:2277 92.05746:188 93.06924:894 103.05387:2744 105.04414:478 107.04860:184 109.01135:158 113.01272:115 117.06986:210 121.06460:1634 133.05153:143	206	181	184	205	231	5247	227	136	206	192	286	5039	260
3.924	150.077	3-METHYLADENINE	[M+H]+	42.81	150.07678:5123 150.10522:82 151.04177:123 151.07726:390 151.10960:566 152.06903:257 152.08334:164 152.10344:123 152.11884:123	41.03905:227 44.01515:115 55.02879:143 58.00877:218 67.02840:232 77.03828:236 80.04800:260 85.01868:337 92.02380:879 94.03876:637 103.05361:158 109.05052:236 113.01417:530 119.03501:2492 122.02840:80 133.04997:347	2622	2254	2402	2287	2750	2872	1483	1815	4720	1766	2626	4192	2441
8.984	151.035	w/o MS2: 2-Aminobenzothiazole	[M+H]+	334.38	151.03536:35427 151.09225:28 151.11987:28 151.47397:28 151.57162:55 151.58062:28 151.60377:55 151.62091:28 151.62869:28 151.67788:55 151.69787:28 151.73160:28 151.74217:41 151.76095:41 151.79734:42 151.84385:42 151.94184:28 151.98289:28 152.03644:5516 152.07126:27 152.10811:55 152.12466:69 152.15483:28 152.20530:42 152.23105:28 152.28737:28 152.29931:42 152.31809:41 152.33763:28 152.38117:42 152.…	41.03783:55 66.01874:2657 68.98219:6967 77.03759:28 83.04774:25 86.99270:318 96.98752:930	28802	27084	23811	26812	29224	30973	30178	48141	46471	21283	33598	31161	29531
4.047	152.023	w/o MS2: Creatinine	[M+Na]+	41.9	152.02245:1643 153.02298:258 153.05373:462 153.08934:474 153.09820:171 153.12644:4818 154.09809:258 154.13024:568	46.06465:131 67.05315:56 95.08553:23 130.04018:2021	1755	1359	1671	1607	1707	2169	1069	676	1053	1877	1526	1181	1397
2.857	152.049	w/o MS2: 6-N-Hydroxylaminopurine	[M+H]+	28.9	152.05202:5279 152.07324:235 153.05237:315 153.12674:1031 154.12979:393	43.01728:167 45.03394:146 71.04919:128 79.05366:136 81.06973:205 89.03865:150 98.05792:166 117.03444:77 139.11718:77	787	803	870	944	927	765	672	1228	1214	1215	1344	2387	1548
6.253	152.056	Guanine	[M+H]+	97.21	152.05622:26733 153.05809:1008 153.12672:1525 154.06132:123 154.08614:225 154.12991:456	43.02892:217 55.02926:129 63.02330:263 77.03789:801 81.04372:238 87.04429:48 89.03845:5476 93.00810:60 95.05822:195 107.04756:605 110.03443:479 117.03274:2035 118.06427:118 124.08502:54 125.07128:87 135.04153:2219 145.02673:351 152.05508:336	2882	1743	5117	3656	1981	1526	11948	2976	1337	10241	2064	1138	2809
5.926	152.057	Guanine	[M+H]+	1296.78	152.05638:113971 152.72537:110 152.77744:110 153.05835:5860 153.09018:110 153.12679:1274 154.06023:412 154.12809:275	43.02908:229 55.02890:267 107.03433:73 109.05082:114 110.03557:1698 135.02982:4074 139.12183:37 152.05568:935	60241	57412	56148	59085	65902	51702	50436	83218	69898	59322	78215	60521	82573
4.693	153.018	6-Mercaptopurine	[M+H]+	18.05	153.01785:804 153.05406:1287 153.09436:139 153.12684:5982 154.02241:140 154.05835:140 154.13054:728 155.06846:105 155.08117:195 155.11180:243	41.03772:311 55.01834:143 65.03827:150 70.06492:140 77.03790:260 81.06989:200 89.03819:681 93.06967:209 103.05303:250 109.06481:105 117.03250:386 119.04826:124 121.06399:373 135.04403:149 145.02645:155	812	1278	720	877	1311	671	816	494	600	735	598	577	886
2.082	153.054	w/o MS2: Vanillin	[M+H]+	74.89	153.05350:6927 153.08970:220 153.12704:10721 154.05243:1035 154.12939:1106 155.07654:330 155.15367:2047	34.99523:1137 46.99505:15857 48.99010:1743 61.01056:48987 62.01808:11728 62.99091:4933 63.99804:161759 64.41937:581 64.49216:522 64.99857:2101 65.99356:5999 78.78486:3012 79.02350:440636 79.48638:2601 79.84370:1011 80.02343:13285 80.14651:703 80.26804:641 80.36324:783 80.46471:817 80.61275:586 80.68496:444 80.83398:497 81.01699:23355 81.49360:445 82.02049:820 121.02793:461	70	348	50	57	27	286	4688	2833	1272	16	68	257	470
5.52	153.054	o-Anisic acid	[M+H]+	16.05	153.05448:1352 153.08836:139 153.10164:208 153.12657:1286 154.05020:54 154.05821:109 154.08647:81 154.10587:156 154.13041:136 155.04412:54 155.06997:81 155.07918:183 155.10559:211 155.11932:54 155.14200:204 155.15277:81	43.01727:256 55.01712:179 70.06463:265 79.05395:266 81.06946:201 89.03762:546 93.06937:182 95.08415:167 105.06831:224 107.08534:189 109.10111:143 117.03215:189 121.10089:232 135.04243:170 146.03633:115	680	489	443	657	354	598	255	509	415	398	444	392	923
2.279	153.054	Methylparaben	[M+H]+	44.51	153.05403:9569 153.09140:402 153.10341:429 153.12682:6349 154.02552:54 154.05738:735 154.08548:134 154.09654:80 154.13079:1025 154.15698:107 155.03518:81 155.05955:155 155.07999:568 155.10684:240 155.14259:254	65.03870:469 108.02382:49 121.02940:2242 135.04343:18	1486	4256	3743	3306	5546	1018	4550	4243	1796	4874	9416	3075	7009
4.748	153.054	3-Hydroxyphenylacetic acid	[M+H]+	21.69	153.05732:2417 153.09018:260 153.10367:113 153.12726:8974 154.05532:221 154.08692:77 154.12995:1168 155.08524:153 155.11269:191 155.14255:239	43.05429:431 53.03783:133 55.05442:140 65.03793:198 77.03785:523 81.06946:208 89.03839:1139 91.05345:407 93.07038:223 106.03971:240 109.10086:105 117.03349:694 121.06377:333 135.04355:501 145.02713:160	943	449	836	791	941	278	1396	1102	569	1015	1994	510	1417
3.944	153.054	Methylparaben	[M+H]+	73.57	153.05395:3884 153.09822:251 153.12704:2188 154.05540:369 154.08459:56 154.09512:112 154.13031:304 155.00600:56 155.04897:56 155.05715:56 155.06579:84 155.08192:209 155.10526:139 155.11767:381 155.14051:161 155.14824:56	41.03849:217 65.03820:492 80.04771:75 106.03950:39 121.02720:1649 124.03925:75 133.04871:149 136.06281:317 150.07536:55	3159	5018	4038	4617	5625	2768	4068	7126	5479	4090	10184	4852	9443
1.519	153.054	3-Hydroxyphenylacetic acid	[M+H]+	15.77	153.05417:2461 153.09122:465 153.10839:103 153.12661:1214 154.05690:308 154.08633:269 154.12844:229 154.14059:103 155.03260:186 155.04328:69 155.07535:187 155.08351:103 155.10669:1250 155.12084:103 155.14288:222	43.01833:284 55.05491:323 67.05364:166 77.03804:368 85.06464:151 91.05378:260 93.06965:151 95.04996:142 97.06438:108 103.05394:154 107.07283:515 109.10077:108 119.04867:115 121.02808:151 124.07759:105 132.06941:484 150.02461:155	954	625	799	908	615	637	471	794	494	501	1206	398	874
6.095	153.054	3-Hydroxyphenylacetic acid	[M+H]+	25.66	153.05547:6937 153.08925:821 153.12687:1095 154.05760:1094 154.08580:5127 154.12961:548 155.08595:1369	43.01767:279 56.04933:193 65.03779:227 72.04433:112 77.03846:489 81.06883:292 89.03846:1884 91.05387:987 93.05717:201 94.06530:184 103.05502:143 108.04426:385 117.03299:612 123.06680:175 132.01880:86 135.04345:443 137.05944:252 145.02830:171	1169	584	793	1241	604	1457	250	330	553	189	327	599	478
2.614	153.058	o-Anisic acid	[M+H]+	20.32	153.06559:1956 153.08992:314 153.12705:2299 154.05122:259 154.06877:156 154.08608:259 154.12765:208 155.03308:156 155.07370:351 155.10545:424 155.14172:294	70.06429:510 81.06993:300 84.04224:52 94.06472:248 95.08508:132 98.09646:11330 99.09891:747 105.06988:44 119.08659:163 121.09972:143 129.06937:37 135.04390:124 136.03740:295 148.03876:139	1001	1112	1131	567	839	615	469	529	1162	701	860	1519	844
6.874	153.072	Ribitol	[M+H]+	17.77	153.07601:3819 153.08844:231 153.09877:54 153.12765:1151 153.56143:55 154.04959:82 154.08543:136 154.13008:200 155.07788:55 155.10641:82 155.14175:109	55.01822:159 69.03383:250 77.03748:180 81.06925:156 85.02788:234 93.05748:128 97.02771:121 106.06425:386 115.03676:96 128.07059:131	703	697	584	791	397	747	808	354	798	738	746	606	1191
3.763	153.101	w/o MS2: Xanthine	[M+H]+	24.18	153.09228:874 153.12698:26407 153.66676:100 153.81127:67 154.05710:167 154.09387:244 154.13001:2711 155.06820:454 155.07898:1024 155.10519:272 155.11653:100 155.13920:342	41.03864:1250 43.05407:2212 55.05378:263 69.06972:125 79.05345:691 92.05748:63 96.04366:47 97.06339:13 105.06951:125 107.08467:186 129.07573:47 135.11584:95	1417	590	389	406	841	437	506	422	768	82	521	351	445
1.999	154.049	SALICYLHYDROXAMIC ACID	[M+H]+	47.13	154.04977:22219 154.08483:167 154.13125:135 155.05149:1584 155.07949:971 155.10498:240 155.14141:207 155.15654:101 156.05920:258 156.09231:135 156.13716:350	42.03392:24 55.05430:147 70.02821:1493 81.06852:92 83.06099:567 108.05489:220 111.03089:3763 113.03365:462 117.03285:61 121.02554:48 122.05783:10 126.05549:1865 135.06613:112 145.02701:94 149.05853:13 154.05104:271	3072	958	7895	5638	2367	1601	2255	1706	1007	4577	1841	1626	1669
7.206	154.049	5-Aminosalicylic??acid	[M+H]+	39.97	154.04929:3968 154.08479:143 154.10168:86 154.13093:194 155.00924:144 155.05252:376 155.08204:86 155.10415:58 155.14285:115 156.05703:998 156.07982:57 156.10020:86 156.13775:294	43.01765:1258 53.03857:119 57.03356:593 60.08091:1024 69.03340:1428 80.05023:132 85.02806:1642 89.03838:150 94.06389:42 96.04354:327 103.03857:2214 108.04369:239 110.05703:486 112.07526:192 117.05358:59 122.05878:156 125.06995:71 126.09045:39 129.05441:93 136.03783:112 138.05472:175 154.04996:440	3743	1894	2132	2988	2040	3350	2415	2386	2439	2104	2414	2829	2706
6.341	154.086	Dopamine	[M+H]+	40.81	154.08625:3554 154.13033:244 155.06728:136 155.08478:237 155.10865:227 155.14045:181 156.06642:181 156.10152:334 156.13662:287	41.03855:186 45.03234:83 55.05408:147 63.02262:187 72.04448:115 77.03876:306 81.07033:121 89.03862:2547 90.04262:195 91.05413:263 95.08490:152 107.04847:176 109.06499:83 110.07865:83 117.03353:626 119.04942:199 121.02889:77 123.05062:96 124.09689:89 135.04364:549 137.06030:137 140.08974:164 145.02693:153 149.04728:203	980	813	760	923	426	546	536	687	447	554	501	560	868
7.07	154.095	N-Acetyl-histamine; LC-tDDA; CE20	[M+H]+	82.22	154.09422:8134 154.12895:183 155.07769:110 155.09805:560 155.14157:294 155.69957:55 156.04057:55 156.13824:253	41.03899:102 45.03349:102 69.03297:137 77.03761:99 81.07071:157 95.08425:147 100.10998:92 116.04607:218 127.03801:86	467	33	1033	731	285	209	4499	14742	115	5530	6344	1084	5723
6.064	154.097	Dopamine; LC-tDDA; CE20	[M+H]+	55.3	154.08651:9896 155.08815:1192	56.05040:89 65.03885:940 69.06957:58 81.06913:276 91.05424:5804 109.06422:73 119.04827:1259 122.06054:172 137.05885:1141 149.04655:291	4250	3014	3655	5074	2684	3077	1939	8111	2398	3182	5543	3008	4321
3.508	155.027	Protocatechuic acid	[M+H]+	11.97	155.02687:1273 155.04234:120 155.04827:72 155.07001:121 155.08204:226 155.10984:158 155.14190:190 156.02767:72 156.03370:97 156.06409:97 156.10898:97 156.13802:315 157.02493:73 157.06619:97 157.09123:97 157.13087:173	43.01709:181 55.01790:198 70.06469:141 72.04501:126 77.03767:137 81.07007:135 91.05381:190 98.98351:150 105.03219:148 108.05649:89 117.03239:137 121.06233:118 123.09262:124 135.06726:124 145.02569:80	189	222	90	132	273	155	337	216	67	1342	255	82	293
1.946	155.049	[1-(4-methoxyanilino)-1-oxopropan-2-yl] 6-oxo-1-propylpyridazine-3-carboxylate	[M+H]+	26.05	155.04945:19927 155.07918:536 155.10702:129 155.14185:129 155.69556:64 156.05288:1101 156.13801:292 157.05433:129 157.08625:129 157.09540:64 157.13118:129	43.01834:108 57.02321:307 85.03040:568 97.02997:140 113.02498:1672 127.04077:51 155.04935:503	2590	2828	3325	2936	2667	2894	1369	1702	1642	3190	2895	2447	2977
2.449	155.079	Vanillyl-alcohol	[M+H]+	16.23	155.07020:1990 155.10513:183 155.14257:171 156.07336:411 156.09977:103 156.11937:103 156.13859:481 157.09082:103 157.09896:68 157.11949:137 157.14033:103	41.03881:144 53.03776:130 67.05377:224 70.06394:41 77.03923:2449 79.05349:242 81.06933:64 89.03840:173 93.06912:7 95.04902:2063 105.03392:217 109.10170:59 123.04310:415 125.02304:665 133.09743:23 140.04643:789 150.05511:86	1874	1004	1314	1222	848	2626	521	405	993	610	805	1025	634
6.678	155.117	w/o MS2: Loline	[M+H]+	12.6	155.11722:4238 155.14129:166 156.04132:1854 156.06086:67 156.08172:67 156.10165:67 156.11969:421 156.13682:362 157.04903:134 157.12181:134	38.96298:209 43.05373:156 55.05312:80 69.03233:137 72.07960:191 77.03804:140 81.06920:183 86.09516:248 90.04101:169 96.04445:136 97.04954:140 105.07116:121 109.07443:102 117.03281:89 135.11403:102 138.09031:102	185	312	733	334	418	314	690	209	428	220	210	698	376
6.785	156.042	2-amino-4-hydroxypyrimidine-5-carboxylic acid	[M+H]+	712.12	156.04208:82518 156.08444:85 156.09882:86 156.42059:43 156.43464:43 156.56933:108 156.59578:65 156.64569:65 156.66569:43 156.67936:43 156.72068:64 156.73478:64 156.77029:43 156.79351:65 156.81513:64 156.82721:64 156.84063:43 156.85784:65 156.88284:43 156.90022:65 156.91362:43 156.93222:43 156.94649:108 157.02007:42 157.04474:3612 157.08096:64 157.09243:64 157.12493:86 157.13700:86 157.15118:64 15…	40.96118:241 57.06935:143 69.03285:168 80.05527:183 85.02844:188 91.05450:146 97.02743:86 107.07268:177 112.05070:151 127.03801:112 152.06940:152	46083	78017	78864	61330	65115	35516	83401	68389	32628	79717	40458	42710	62729
7.239	156.056	4-chloro-N,N-dimethylaniline	[M+H]+	77.43	156.05624:27023 156.10073:80 156.13840:160 157.05979:2775 157.09560:120 157.13371:80 158.04303:355 158.06073:395 158.08010:855 158.15526:120	55.05422:1046 61.02744:221 69.03356:1299 73.02750:47 81.05220:1020 83.04832:429 84.08065:740 89.03919:89 96.04442:798 100.07458:382 109.04925:419 110.05476:1829 112.07522:2 115.03225:35 122.05906:228 125.07018:163 132.04510:26 138.04453:414 156.05614:1830	3563	6493	4529	6076	4187	3002	4098	2941	3062	5460	2955	6516	7285
8.464	156.076	L-Histidine	[M+H]+	59.28	156.07627:19712 156.13649:119 156.94220:31 157.04787:46 157.06078:124 157.07892:1044 157.13250:78 157.15690:47 157.17083:78 157.67490:31 157.88040:31 158.08328:148 158.11699:62 158.13246:47 158.15523:168	42.03328:9 43.01678:70 56.04955:506 59.04800:50 70.06488:1093 83.06031:2074 93.04435:993 95.05991:131 98.98310:5 110.07059:2160	1676	2784	1193	980	1636	2136	1881	5515	2842	1643	3287	1819	2511
6.575	156.084	w/o MS2: HISTIDINE	[M+H]+	42.57	156.08441:7327 156.10785:118 156.13842:324 157.08887:515 157.12129:178 158.08180:118 158.11644:522 158.15358:237	43.05392:156 71.04873:166 81.04417:181 85.02606:134 89.03834:190 95.08572:112 97.06762:115 98.07996:128 109.03834:516 125.06580:165	353	304	836	642	319	728	123	30	92	977	152	941	1928
6.169	156.085	L-Histidine	[M+H]+	65.07	156.08471:5625 156.12234:66 156.13852:255 157.08827:355 157.15333:99 157.17126:99 158.08192:229 158.15374:460	42.03389:22 55.02821:284 66.03188:85 82.03970:259 83.04829:161 93.06782:8 109.07168:1231 119.03484:942 127.08037:142 138.06996:16 150.07681:2993 156.08340:186	110	34	112	66	43	132	0	0	0	213	20	179	677
2.11	157.035	w/o MS2: Orotic acid	[M+H]+	8507.11	157.03450:610128 157.38485:263 157.51436:263 157.55650:526 157.56548:263 157.63952:263 157.65979:263 157.67695:394 157.69645:263 157.74444:263 157.77178:263 157.81512:526 157.84358:263 157.84901:394 157.86153:394 157.89341:394 157.98140:263 157.99268:393 158.00236:260 158.03683:23592 158.07916:394 158.12122:263 158.22896:263 158.29152:526 158.31376:263 158.36550:263 158.42862:263 158.44788:394 15…	34.99485:1303 45.98685:2173 46.99487:19510 48.97453:1608 61.01057:57462 62.01782:14060 62.99033:5134 63.80725:964 63.99898:156709 64.41013:861 64.51705:633 64.99840:2714 65.99312:7049 78.78380:3595 79.02478:447644 79.48890:3603 79.63395:1942 79.74044:1584 79.88908:855 80.02334:14253 80.10246:532 80.17150:734 80.26954:785 80.45253:613 80.49997:600 80.61429:689 80.77359:659 80.92369:488 81.01706:29…	428689	409956	433759	418562	426477	349814	321779	369034	373241	362858	414600	354840	395995
7.627	157.05	w/o MS2: 2-(hydroxymethyl)-5-methoxy-4H-pyran-4-one	[M+H-2H2O]+	61.49	157.04976:8696 157.09673:347 157.17119:261 158.05357:781 158.08083:1293 158.15144:157 159.05398:260 159.07660:2574 159.15094:273	43.01791:1318 44.04956:730 55.05440:51 68.04884:399 70.06529:37700 70.37831:66 70.49049:167 70.57486:142 70.76253:134 71.06839:1696 71.78750:68 72.04520:535 77.03852:263 83.04850:622 84.08001:127 87.04484:45 89.03827:52 95.04852:116 98.05888:588 105.03306:63 111.05420:523 112.07522:2071 116.06983:1143 119.04977:77 130.08379:81	3630	5460	5080	3886	5146	3728	7832	6952	7276	5916	5331	5960	5115
5.584	157.096	w/o MS2: 4,5-dihydroxy-3-propylcyclopent-2-en-1-one	[M+H]+	18.13	157.09587:3276 157.12738:179 157.16739:48 158.08014:947 158.09905:451 158.11630:1120 158.15302:300 159.06441:73 159.08264:147 159.11049:770 159.15746:73	55.01679:102 70.06469:260 79.05427:184 81.06954:156 89.03859:298 110.08277:256 117.03254:218 121.06328:124 124.08681:115 139.08527:162	261	291	383	349	272	476	648	2265	237	1690	795	224	1357
6.786	158.04	w/o MS2: ADENINE	[M+H]+	104.8	158.03996:5773 158.08045:198 158.11684:1527 158.15270:102 158.17390:61 158.20221:41 158.24658:61 158.26580:41 158.37447:41 158.48423:61 158.49820:41 158.54050:82 158.55390:41 158.56910:61 158.63714:82 158.66974:41 158.74661:82 158.79978:41 158.82847:61 158.83834:61 158.86437:41 158.96882:41 159.04286:450 159.06394:41 159.07970:82 159.11833:327 159.14200:61 159.17515:41 159.24426:41 159.29654:41 1…	69.03303:137 85.02766:198 96.08047:96 97.02703:96 101.02209:80 112.05179:150	2687	4498	5089	3903	3660	2513	5275	4203	2075	4684	2644	2732	3602
7.649	158.08	N-ACETYLPROLINE	[M+H]+	58.58	158.07993:1773 158.09938:115 158.15677:115 159.07504:2263 159.14786:323 159.15879:288 160.06489:230 160.08000:230 160.09603:379	43.01801:773 44.04943:437 56.04906:393 60.04401:300 68.04915:455 70.06504:86121 70.50690:267 70.55354:424 70.60482:271 70.67160:280 70.77745:189 70.86912:204 71.06795:2914 71.18764:188 71.25370:140 71.35889:98 71.50329:151 71.56035:140 71.78086:108 72.04259:372 73.02744:103 77.03746:181 81.03170:132 83.05906:366 93.03365:101 95.04795:176 98.05949:1189 99.06260:154 110.07135:321 111.05380:261 112.…	491	354	730	701	590	396	1324	1023	655	1113	606	800	715
3.415	158.08	3-Methylcrotonylglycine	[M+H]+	38.83	158.08149:2009 158.11700:117 158.12958:146 158.15422:227 159.02804:59 159.06157:88 159.08251:213 159.09860:88 159.11292:88 159.14779:88 159.16019:88 160.07765:59 160.09486:59	41.03891:143 55.01734:143 77.03802:184 81.06885:218 83.05906:108 90.04117:206 105.06772:134 109.10118:92 117.03331:182 123.07791:128 131.04975:83 135.06677:216 137.10813:121 152.06621:80	1734	1488	871	1091	1063	1538	613	872	1034	610	807	1220	725
4.965	158.08	N-ACETYLPROLINE	[M+H]+	17.59	158.08033:1710 158.09840:366 158.11164:119 158.11917:119 158.15494:377 159.02991:90 159.06207:60 159.08581:199 159.11034:149 159.15684:60 160.08830:60	43.01776:258 53.03817:143 70.06449:347 77.03783:303 79.05303:166 81.06976:193 89.03869:1705 91.05381:285 94.06164:96 96.04575:86 97.06344:128 98.98359:118 105.07855:153 111.09055:324 117.03355:635 119.04960:215 122.06093:149 124.04964:151 135.04350:206 139.08537:258 145.02771:329 149.05863:479 153.12740:92	1021	746	956	1303	650	754	482	1864	772	2688	1045	546	838
5.688	158.08	N-ACETYLPROLINE	[M+H]+	61.57	158.08047:2874 158.11731:179 158.12961:107 158.15372:293 159.02875:107 159.08491:71 159.11380:219 160.07493:107 160.09365:107 160.12549:72	43.01847:169 70.06574:204 77.03775:264 81.06928:189 89.03827:280 99.04103:118 104.05691:128 107.08354:83 109.10142:92 117.03284:200 124.03879:89 135.04213:105 149.04301:105	804	624	674	764	485	844	465	858	606	1220	724	824	797
3.415	158.081	N-Tigloylglycine	[M+H]+	54.75	158.08055:2516 158.11232:101 158.12923:273 158.15411:188 159.08333:351 159.11288:135 160.09691:101 160.11879:101	55.01747:170 56.05472:143 67.05581:102 77.03833:251 81.06925:251 90.04131:225 94.06413:179 98.05914:259 107.08533:140 117.03182:159 123.04323:99 124.06236:121 135.11521:99 149.04649:64	1734	1488	871	1091	1063	1538	613	872	1034	610	807	1219	725
7.212	158.081	TIGLYL GLYCINE	[M+H]+	51.25	158.08149:2596 158.11722:553 158.15636:67 159.08376:315 159.11793:167 160.03725:981 160.06136:67 160.09664:560 160.18109:134	43.01789:4134 44.04965:599 55.05383:1014 58.06507:367 60.08046:2983 69.03257:439 73.06462:164 81.05265:402 83.04890:282 85.02847:4158 86.05907:94 87.04429:204 95.03568:260 96.04407:414 97.06591:59 99.04293:91 103.03818:4938 110.05566:839 117.03207:109 122.05921:268 125.07009:296 136.03893:192 138.04712:197 140.06914:213 156.05647:580	813	690	1165	894	855	594	1292	1631	642	2933	1140	655	1166
5.064	158.081	N-ACETYLPROLINE	[M+H]+	49.82	158.08099:2555 158.11864:71 158.15282:273 158.16823:94 159.05857:47 159.08528:353 159.11767:118 160.08459:71 160.09989:47 160.13276:47	70.06464:783 72.04290:108 79.05355:238 89.03893:590 95.05987:137 98.98399:108 105.03351:126 109.07563:233 110.08326:455 117.03289:288 121.06582:134 124.08530:73 126.12547:64 135.04483:157 139.08579:173 149.04603:138	1021	746	877	1303	650	586	482	1864	772	2688	938	565	826
7.119	158.092	w/o MS2: Amphetamine	[M+H]+	65.04	158.09148:3158 158.11600:244 158.15254:149 158.16412:102 158.96148:204 159.06994:51 159.09497:353 159.54896:77 160.03606:7254 160.06439:125 160.07431:101 160.09639:2632 160.18149:51	42.03367:138 70.06526:2359 89.03847:71 100.11209:28 105.03474:4 116.06892:69 149.07004:90	1242	1475	813	1213	563	1112	1542	894	440	850	1034	548	871
6.05	158.116	w/o MS2: 4-Aminomethylcyclohexanecarboxylic acid	[M+H]+	16.31	158.11739:2596 159.11968:894	56.05040:89 65.03885:940 69.06957:59 81.06913:276 91.05424:5791 109.06422:73 119.04827:1257 122.06054:171 137.05885:1140 149.04655:290	15	44	107	121	135	146	333	782	646	1477	1244	675	1636
2.503	158.117	w/o MS2: Pipecolic acid ethyl ester	[M+H]+	76.29	158.11661:3246 158.15397:452 159.06045:53 159.07787:106 159.08813:79 159.11812:594 159.15205:79 159.60654:79 160.09624:18611 160.12595:51	53.03829:38 67.05443:52 70.06403:526 77.03770:198 79.05333:71 84.07887:111 89.03746:101 94.06326:217 96.08197:210 98.09646:10180 100.11236:44 105.03269:53 107.08350:114 109.09974:74 117.03184:50 122.06215:201 135.04431:54 142.08511:253 150.05486:208	8842	1792	5662	4802	13552	6129	5301	3146	5684	16602	9558	8204	8298
6.634	158.118	Pipecolic acid ethyl ester	[M+H]+	4310.37	158.11759:692247 158.25009:96 158.33578:96 158.39764:96 158.43489:145 158.46883:96 158.51342:96 158.53287:96 158.56608:193 158.59122:96 158.60714:96 158.62324:144 158.63788:296 158.66189:193 158.68023:96 158.69347:193 158.70796:96 158.72153:96 158.73450:241 158.75642:193 158.76752:193 158.78147:241 158.79317:241 158.81121:281 158.84650:250 158.86730:360 158.88421:275 158.90101:273 158.92585:541 1…	41.03887:864 44.04923:1745 46.06522:1104 56.04955:959 58.06545:8014 59.06911:349 65.03802:118 67.05404:1664 70.06439:1156 72.04410:1545 74.06025:382 82.06499:847 84.08077:1462 85.06411:371 87.04289:366 95.04874:2200 98.09648:8020 99.09946:523 100.11052:130 102.05490:3815 109.08868:111 110.09491:136 112.11118:3998 113.11434:348 114.09042:185 122.09608:311 130.12277:288 140.10680:1530 157.63815:618…	587086	1012	493107	497761	648	562838	2259	729	547	812	883	530	732
3.055	158.128	w/o MS2: Pipecolic acid ethyl ester	[M+H]+	24.26	158.12764:2090 158.15330:234 159.06429:66 159.08931:66 159.11092:98 159.13033:373 160.05321:66 160.10420:530	44.04869:159 71.04950:240 79.05463:228 91.05345:175 103.05363:233 107.08394:89 117.03150:131 124.08481:89 132.05498:115 138.11588:73	938	829	2437	1920	1043	702	3087	674	1255	1852	1058	1473	1218
2.111	159.031	Hypoxanthine	[M+Na]+	687.24	159.03065:33769 159.06205:260 159.20020:262 159.22235:262 159.29323:262 159.57162:262 159.66205:393 159.81163:393 160.03343:2952 160.09491:393 160.11366:931 160.43402:262 160.45803:262 161.02556:1585 161.04953:392 161.07474:523 161.09980:393	34.99530:1056 46.99540:14798 47.98188:602 48.97417:1703 61.01087:58071 62.01823:12295 62.99032:6081 63.80598:1567 63.99888:151283 64.40104:1048 64.51899:672 64.99941:1928 65.99387:6332 78.78545:3284 79.02477:423596 79.47190:3336 79.69122:1522 79.83353:978 79.92488:891 80.02378:13924 80.20442:612 80.26515:664 80.35725:618 80.48843:476 80.52268:465 80.62612:728 80.79081:768 80.92368:490 81.01741:28…	29749	28803	30963	29885	30116	25361	23393	28971	29241	26520	32092	25249	29550
7.54	159.065	4,6-DIOXOHEPTANOIC ACID	[M+H]+	65.8	159.06458:4958 160.06788:534 161.06870:189 161.09384:555 161.12590:189 161.16451:151	43.01779:377 53.03834:201 67.05290:121 70.06515:249 81.03387:496 85.02856:118 88.03864:243 95.08463:92 103.05437:102 108.04413:169 118.06265:96 130.12131:99 149.04375:112	2397	3110	2659	2816	3365	2387	3581	3582	3445	3396	3377	3062	3100
7.62	159.076	w/o MS2: L-Citrulline	[M+H]+	39.17	159.07604:4005 159.16066:250 160.06237:150 160.07920:333 160.09275:200 161.06416:250 161.09169:2038 161.16622:150	43.01805:339 56.04955:46 70.06540:13401 70.54259:64 71.06810:609 72.04387:147 82.05233:302 84.04409:241 86.06019:209 89.03803:33 96.04276:116 98.05993:360 103.03849:123 107.04779:65 112.07525:801 116.07014:597 119.04995:42 122.05857:56 125.07090:235 135.04266:30 149.04526:37	724	853	795	1392	965	642	1042	1529	712	1397	1015	1115	1617
8.044	159.076	(S)-1-carbamoylpyrrolidine-2-carboxylic acid	[M+H]+	56.1	159.07624:5657 159.11362:80 159.15758:80 160.07920:335 160.09847:60 161.05514:60 161.08480:112 161.12758:40	44.04930:14 60.04396:5 70.06485:1256 77.03685:50 81.07111:14 84.04413:71 113.07000:699 135.04713:7 159.07634:128	4022	1267	1925	1786	1446	2654	1546	1473	1732	1429	1192	1600	799
6.45	159.091	w/o MS2: 1,5-Naphthalenediamine	[M+H]+	39.44	159.09191:2864 160.05898:125 160.07356:240 160.09455:610 161.06179:209 161.07674:125 161.09948:125 161.12860:125	42.03367:250 55.01791:98 68.04945:95 71.01331:90 77.03865:611 79.05453:1847 81.06925:50 89.03837:153 93.06975:1754 96.07997:39 102.04566:291 103.05411:242 104.05680:1088 107.06285:1007 110.09617:1096 120.08060:23783 122.08943:58 130.06355:47 148.07368:30 151.06210:86	302	826	422	324	196	180	187	1676	399	400	693	461	332
5.094	159.091	w/o MS2: 1,5-Naphthalenediamine	[M+H]+	39.83	159.09169:1166 159.15920:96 160.09401:697 161.04928:144 161.05954:239 161.10214:244 161.12755:144	43.05368:317 55.05428:131 67.05250:112 70.06448:191 78.04416:222 81.06939:210 89.04023:743 97.06437:108 105.06927:192 117.03278:428 119.08615:131 122.09505:92 130.06397:115 134.03602:132 145.02614:102 149.04413:124	241	632	723	534	337	188	1019	228	437	519	384	410	313
6.632	159.091	w/o MS2: 1,5-Naphthalenediamine	[M+H]+	32.2	159.09148:2654 159.12021:208 159.13715:65 160.07556:174 160.09411:503 161.07979:65 161.09757:98 161.12770:413	41.04169:140 55.01682:99 55.05450:99 68.04843:156 72.04371:131 77.03755:131 79.05330:126 81.07091:137 84.07955:73 89.03835:357 97.06315:108 103.05371:121 107.04887:105 117.03352:161 130.06364:108 135.04234:102 138.11537:89 145.02670:102	257	0	206	261	274	405	144	1106	418	1670	687	599	1153
2.232	159.112	w/o MS2: d-LIMONENE	[M+H]+	45.38	159.11215:1188 160.09781:99 160.11243:256 161.06020:189 161.09782:132	43.01781:189 45.03324:242 55.01695:144 61.00983:182 63.99772:467 72.04376:166 79.02088:1878 81.06933:195 89.03813:248 94.06513:141 95.08525:125 97.06466:115 98.98286:102 105.03269:156 117.03226:148 121.02740:132 123.07931:102 135.06744:89	1253	945	652	468	1033	530	621	519	765	1271	646	749	834
6.905	160.036	w/o MS2: TRIGONELLINE	[M+H]+	322.48	160.03629:3173	57.03365:131 69.03306:145 77.03587:118 81.06948:136 92.04807:312 97.02825:131 116.04713:128 135.04342:115	4881	3372	11116	8778	6396	4077	8980	3474	3602	3679	5147	4977	5142
7.053	160.037	TRIGONELLINE	[M+Na]+	1453.15	160.03650:78849 160.33515:79 160.92158:79 160.99150:119 161.03955:5674 161.09531:79 161.16291:119 161.67421:79 161.84477:158 162.04205:484 162.07596:781	57.03329:19 85.02797:116 101.02320:60 116.04629:1083 139.12592:51 160.03671:41	47521	12560	76256	84452	22686	26964	85111	38314	8544	35434	29362	16531	40971
5.377	160.074	2-methylquinolin-8-ol	[M+H]+	52.31	160.07445:1714 162.07314:278	67.05234:86 70.06416:96 79.05330:121 81.06974:112 89.03820:314 93.06900:147 104.04760:96 107.04726:99 117.03278:263 119.04962:115 124.08565:64 132.07855:92 135.04421:129 142.06399:70	15	225	18	28	161	96	97	190	92	56	100	38	126
3.644	160.075	N-Acetylindole	[M+H]+	39.82	160.07481:1441 160.09504:77 160.13402:51 160.89283:51 161.02111:51 161.07865:175 161.09711:145 161.13222:144 162.07521:818 162.10548:51 162.14839:77	43.01673:169 55.01710:154 70.06373:153 77.03743:198 81.06988:159 91.05435:293 98.98317:124 105.03291:161 109.10194:89 117.03504:112 118.06448:86 123.07868:86 130.06523:108 137.09576:73 145.02807:70	111	132	89	117	81	42	130	498	214	949	318	250	397
1.376	160.086	w/o MS2: 3-Acetylindole	[M+H]+	69.97	160.08562:2732 161.08840:256 162.07484:427	43.01723:148 55.01825:114 72.04410:147 80.05479:112 92.04905:128 97.97060:143 107.08589:99 116.07043:86	658	619	588	616	652	698	442	798	811	688	767	1048	754
2.107	160.095	w/o MS2: Betonicine; AIF; CE30; CorrDec	[M+H]+	45.92	160.09605:1395 160.10999:765 160.43146:78 161.02645:327 161.06747:527 161.09827:194 161.11585:155 162.03806:78 162.05913:78 162.07558:915 162.10709:117	46.99535:284 55.01747:25 63.80742:35 64.51999:16 64.60024:27 64.76417:15 64.99893:110 65.53472:19 65.99351:18 66.99620:29 78.78436:26 79.40785:52 79.56155:136 79.73879:95 79.80471:19 79.90940:10 79.95919:3 80.02377:254 80.12903:5 80.44155:14 80.59517:16 80.77129:8 80.93941:22 81.32191:12 81.52333:6 81.67190:12 82.01950:28 82.25987:12 82.75101:9 83.04903:161 83.20378:10 84.05103:8 89.03769:1804 10…	372	727	675	310	359	319	441	472	89	630	373	439	459
7.14	160.096	Betonicine; AIF; CE0; MS2Dec	[M+H]+	488.25	160.09613:28931 160.13094:115 160.74243:59 160.78071:59 160.87828:88 160.89914:59 161.03811:88 161.09874:2353 161.16517:194 162.05323:88 162.07536:273 162.11047:1069	42.03425:179 44.04898:349 56.04892:16 70.06474:1486 81.06903:14 84.08021:38 86.05889:130 95.05948:201 114.09060:299 121.07442:115 142.08624:29 160.09538:142	9839	13044	6556	9832	14387	12273	14294	9194	7969	13127	9957	9249	12432
7.362	160.096	N-Isovalerylglycine	[M+H]+	159.56	160.09613:6000 160.17718:93 160.98419:93 161.03783:186 161.09664:352 161.16309:232 162.07500:965 162.11210:5636	41.03818:129 55.05388:78 57.06911:66 67.05321:53 71.04840:66 72.08052:2 85.06435:66 96.08023:236 107.07269:1429 116.10619:160 135.04544:18 155.08015:11	1872	2161	2041	1696	2127	1749	2411	2652	3116	2899	3166	3911	2640
2.588	160.096	Betonicine; AIF; CE0; MS2Dec	[M+H]+	719.41	160.09662:38116 160.37905:96 160.93261:64 161.02922:64 161.05924:297 161.07872:95 161.09945:2243 161.13151:225 161.17161:96 162.07503:703 162.10264:406 162.12840:64 162.14897:64	41.03884:54 55.05427:68 81.06898:145 84.07951:107 89.03811:54 94.06447:117 96.07982:113 99.09904:122 100.10559:42 105.03279:127 107.08408:80 138.05405:170 142.08501:247 150.05319:71 160.09651:1108	12029	31985	15548	11616	26478	11877	38784	22986	22603	45142	27778	20305	35992
6.25	160.107	Pargyline	[M+H]+	98.91	160.10809:2441 161.11104:482	53.00188:212 63.02251:6335 68.04873:179 77.03875:10986 81.04425:520 89.03886:139944 89.58943:390 90.04179:7980 90.23350:200 90.35680:140 90.61757:210 91.05387:615 95.05903:223 105.04450:419 107.04912:4408 117.03367:37313 118.03676:2784 135.04356:22610 136.04715:1702 145.02840:5008	1811	2511	1495	1600	963	1352	2094	1250	4715	1699	1002	2287	1155
3.009	160.108	PAR_160.1122_8.5	[M+H]+	55.81	160.10806:3592 160.13371:107 160.89456:72 161.05998:108 161.09707:180 161.11012:206 161.12933:108 162.05406:72 162.07639:672 162.14654:72	41.03809:65 43.01756:119 55.05379:109 67.05371:76 77.03816:237 81.06905:107 91.05345:1177 95.01122:615 103.05318:327 107.08504:121 116.06972:163 119.04862:625 132.05225:116 132.07684:26 134.09535:655 147.04453:85	1017	1110	1061	1199	1017	978	640	837	901	1101	1205	1266	1215
6.4	160.122	PAR_160.1122_8.5	[M+H]+	213.27	160.10741:27851 161.11059:1837 162.07561:896 162.11364:303	43.01768:1764 46.06533:2528 59.04942:681 67.05398:2753 71.05972:3584 77.03822:6 79.05424:168 81.05637:210 84.08023:2376 91.05328:61 97.03912:130 100.08584:157 109.03911:110 125.06705:102	2786	1983	7288	10029	760	2251	2827	1000	3441	1332	781	1731	903
6.195	160.133	Pregabalin	[M+H]+	105.29	160.13296:2277 161.05546:95 161.13417:355 162.07488:638	42.03341:231 55.02849:381 57.04444:118 63.02298:20 67.02916:185 70.06655:34 77.03836:392 82.03954:448 90.04125:414 92.02394:324 94.03950:523 96.05462:32 109.05099:1588 117.03361:926 119.03451:943 123.06518:780 133.04991:1468 135.04414:409 145.02737:259 150.07736:5804	751	862	2911	1390	624	567	2983	1876	775	2233	828	486	1065
2.115	161.029	w/o MS2: Salicyclic acid	[M+H]+	31.75	161.02476:1721 161.03698:348 161.06191:232 161.13354:232 162.02910:348 162.07440:1146 163.03865:718 163.07719:580	34.99493:1415 45.98718:2007 46.99491:16624 47.99465:460 48.97460:1614 61.01085:56483 62.01828:12238 62.99041:5298 63.80805:1205 63.99828:147267 64.41587:755 64.48764:563 64.99974:2506 65.99330:6295 78.78430:3335 79.02443:440501 79.49119:3375 79.68919:1359 79.91069:849 80.02354:14762 80.24585:835 80.28140:467 80.35255:636 80.42241:715 80.45680:515 80.55848:595 80.66740:647 80.73387:558 80.77390:45…	1118	1089	1191	1255	1168	952	898	1032	1181	929	1325	882	1052
7.052	161.039	w/o MS2: 6-Methylcoumarin	[M+H]+	64.38	161.05033:4143 161.06251:100 161.09309:168 161.16641:135 161.57626:67 161.60214:67 162.04144:505 162.07564:1226 162.11298:135 162.65800:67 163.03856:1335 163.05912:1523 163.10427:67 163.13207:67	41.03857:257 44.04976:143 55.01701:146 57.03344:160 69.03258:501 73.02752:245 81.07049:175 85.02797:421 91.05345:210 97.02800:200 99.04373:159 107.08208:86 116.04614:358 120.07895:124 127.03823:195 152.06942:89	3498	1024	4761	5192	1036	2095	5034	2425	791	2107	2263	1275	2529
7.665	161.091	D-Alanyl-D-alanine	[M+H]+	58.71	161.09221:5503 161.16322:120 162.07565:1636 162.09536:566 162.11081:591 163.03820:1790 163.05461:160 163.07682:407 163.09661:160 163.11646:120	44.04933:1129 56.04990:97 70.06478:91 77.03813:20 81.07002:51 89.03970:433 138.11115:11	1464	3235	3018	2507	2149	1452	4204	1981	2451	3039	2052	2472	1353
3.223	161.107	Tryptamine	[M+H]+	52.2	161.10682:4563 161.13223:174 162.07489:848 162.10917:493 162.14848:105 163.03825:1862 163.07487:886 163.09392:70 163.11167:812 163.13149:238 163.14550:279	55.01728:106 77.03835:34 79.05326:82 91.05338:171 104.05893:59 107.07172:41 108.08038:120 115.05365:756 117.06882:1409 127.05389:559 129.06807:200 136.07468:470 144.07973:3628	765	3208	604	580	1496	854	338	955	1320	258	1084	2142	1316
8.329	161.128	N6-Methyllysine	[M+H]+	51.96	161.12831:2862 162.05570:34 162.07543:931 162.10503:86 162.11247:69 162.13224:405 162.17282:34 163.03878:385 163.06032:93 163.07447:429 163.11126:34 163.13207:181	43.01783:192 56.05024:128 69.03276:118 70.06475:115 73.02868:124 79.05297:134 82.06320:122 84.08085:383 88.04008:137 95.05943:134 98.98296:140 109.07594:469 123.09114:170 139.12059:143	1119	1026	1138	1375	1237	1081	1504	2059	2635	1407	1601	1363	1476
5.816	161.132	w/o MS2: N6-Methyl-lysine; AIF; CE10; MS2Dec	[M+H]+	37.84	161.13363:2234 162.07687:968 162.10374:124 162.13544:408 162.14812:83 163.03819:2608 163.07393:596 163.11115:1688 163.14930:421	55.05449:115 70.06468:180 77.03856:278 81.06879:166 89.03847:299 92.05661:186 93.06939:174 98.05942:102 103.05304:204 117.03230:133 121.02709:178 123.07777:112 131.08432:140 145.02857:102 158.10823:64	911	796	515	459	372	837	241	342	966	244	512	802	346
6.084	161.132	w/o MS2: N6-Methyl-lysine; LC-tDDA; CE40	[M+H]+	70.22	161.13229:2841 162.13433:522 163.03854:1979 163.07156:1043 163.11211:522	43.01766:315 55.01762:150 65.03840:166 70.06558:169 78.03322:232 81.06993:174 91.05333:734 93.06903:310 94.06507:310 95.08363:226 105.03473:150 108.04394:327 119.04745:227 123.06749:312 125.04667:92 137.05936:403 138.05474:462 148.04019:102 154.08515:92	742	263	784	686	136	401	576	442	1292	361	398	731	500
7.399	162.112	D-Carnitine	[M+H]+	89.05	162.11209:16271 163.03800:2785 163.05861:331 163.07498:519 163.11616:1950 164.04090:343 164.07004:397 164.09077:666 164.11636:267 164.13343:77	67.05351:241 71.04967:26 77.03722:15 85.06440:447 98.09576:247 107.07197:1100 116.10619:351 130.12199:5 152.06973:280 162.11639:85	5538	5516	6456	6372	7606	5381	8875	7017	5479	5360	4164	3297	5920
7.205	162.112	Carnitine	[M+H]+	729.85	162.11280:234918 162.14910:67 162.29037:74 162.33675:49 162.36856:49 162.41455:74 162.44104:49 162.48758:74 162.52754:74 162.53867:74 162.55650:49 162.58246:49 162.60843:74 162.62294:123 162.64262:49 162.65622:74 162.67438:74 162.68864:74 162.72134:98 162.73470:74 162.74553:98 162.75934:74 162.77553:74 162.79526:98 162.80528:49 162.82286:123 162.84216:188 162.85985:98 162.87695:98 162.89523:140 1…	43.01808:4439 44.04939:500 45.05692:275 57.03315:753 58.06482:638 60.08077:2473 83.04969:64 85.02847:4511 89.03784:183 102.09143:2921 103.03892:4273 104.04211:214 105.03920:77 108.04336:80 112.07508:236 117.03369:34 122.05934:90 125.07031:146 135.04388:56 154.04797:263 162.11240:1916	30222	124868	71456	94876	60794	28273	221822	168825	33396	223830	180615	46906	185652
1.352	163.032	trans-Caffeic acid [M+H-H2O]+	[M+H-H2O]+	10.34	163.03230:1960 163.07523:793 163.11191:526 163.13105:135 163.14558:81 164.03968:5851 164.07648:159 164.09234:81 164.10733:261 164.14043:81 164.87115:54 165.02907:164 165.04439:620 165.07332:108 165.09150:199 165.11171:197 165.12365:178	43.01784:156 55.01729:124 79.05368:217 91.05471:146 93.06884:121 95.08525:128 98.98342:188 105.06921:223 107.07133:197 109.09942:121 118.06159:112 127.03778:118 133.06363:92 163.03111:125	679	886	671	876	645	406	444	1099	790	369	834	107	241
6.229	163.038	Rosmarinic acid (not validated)	[M+H-C9H10O5]+	1544.76	163.03871:357383 163.07144:660 164.04168:33152 164.06920:1728 164.67081:463 165.04396:3948 165.07442:693	39.02320:362 53.03824:423 63.02281:3881 68.99911:170 77.03803:6506 78.04226:461 79.05412:3115 81.03285:424 89.03854:82337 89.56324:201 89.66300:271 90.04145:5094 90.35336:134 90.44810:86 91.05377:996 91.27375:86 92.05751:152 93.03300:235 95.08412:176 101.03790:166 105.04447:301 107.04886:3300 108.05109:371 110.03511:508 117.03341:21629 118.03608:1689 119.04731:520 135.04276:16310 136.04665:1417 1…	207264	194380	87984	79857	169121	188890	19651	287523	150140	60450	267509	130701	206758
4.559	163.038	Rosmarinic acid (not validated)	[M+H-C9H10O5]+	32.61	163.03823:6856 163.07363:398 163.11094:129 163.13324:129 164.04102:1219 164.07132:214 164.09208:215 165.05497:1075 165.08974:214 165.11229:129 165.12512:215	63.02235:186 81.06907:87 89.03834:2505 103.05331:49 117.03275:1432 135.04358:108 145.02809:246 149.05785:232	2054	2466	1358	1121	1573	607	936	4342	2833	1624	3263	862	3298
2.601	163.038	trans-Caffeic acid [M+H-H2O]+	[M+H-H2O]+	15.54	163.03825:3315 163.07489:660 163.09293:103 163.11333:351 163.13350:103 163.14427:258 164.03990:285 164.08053:155 164.11119:155 165.05547:348 165.08996:401 165.11253:326 165.12530:370	53.03856:57 55.05439:86 67.05310:171 70.06450:660 79.05329:95 81.06882:131 89.03824:413 94.06375:271 96.07858:244 98.09594:11014 99.09874:675 100.07441:29 105.06905:220 110.05883:121 117.03317:94 130.07475:64 136.03802:189 145.02826:32	1899	1650	996	1207	1002	1982	1330	1251	1542	1180	2416	1673	1815
2.021	163.038	trans-Caffeic acid [M+H-H2O]+	[M+H-H2O]+	28.2	163.03841:8527 163.06242:180 163.07461:1317 163.11321:182 163.13405:182 164.04079:875 164.07622:242 164.09257:857 164.14340:121 165.05339:380 165.06658:182 165.07849:121 165.09220:303 165.11534:303 165.13412:182	42.03382:77 55.01775:65 72.04306:18 77.03745:384 83.04815:55 89.03883:1894 91.05322:254 93.06929:82 103.05407:194 108.05567:83 111.03029:205 117.03281:675 120.07938:55 123.04345:192 124.11026:58 135.04309:310 138.06445:173 145.02789:231 149.05901:71 163.03847:329	1457	1771	1059	1179	1278	1220	898	6420	1563	1040	1877	1315	2185
2.485	163.039	trans-Caffeic acid [M+H-H2O]+	[M+H-H2O]+	21.72	163.03850:11295 163.05693:1325 163.07516:810 163.11130:168 163.13272:168 163.14336:168 164.04119:830 164.07801:267 164.11563:126 164.12713:84 165.05333:522 165.07192:168 165.08999:610 165.11261:250 165.12626:284	41.03874:309 53.03840:260 65.03796:543 70.06482:54 77.03860:4349 79.05375:327 81.06902:143 89.03852:2016 93.03293:596 95.04887:2666 105.03299:419 110.03670:122 117.03393:917 123.04382:716 125.02341:1066 129.06853:114 133.05170:368 135.04384:510 140.04591:1159 145.02924:274 150.05724:120 161.04698:299	2672	2264	1465	1216	1159	1982	1330	2016	1542	949	2332	1310	1815
4.813	163.039	Rosmarinic acid (not validated)	[M+H-C9H10O5]+	76.49	163.03878:17033 163.07382:466 163.11095:175 163.14489:140 164.04177:1791 164.06924:243 164.07910:140 164.12919:70 164.89058:70 165.05372:645 165.07046:140 165.09005:175 165.11182:244 165.12544:175	42.03472:7 43.05419:70 67.05358:43 79.05402:344 89.03837:3188 95.08507:102 106.04275:55 107.04778:68 110.08429:51 117.03262:912 129.07005:55 135.04398:538 139.08623:26 145.02853:328	5200	6671	4497	5141	6234	2217	6458	34263	8588	18482	14724	4008	16532
5.073	163.039	Rosmarinic acid (not validated)	[M+H-C9H10O5]+	89.55	163.03884:24846 163.07822:323 163.10988:61 163.13051:92 164.00785:61 164.04179:2603 164.06923:1080 164.08957:206 164.10868:153 164.12787:123 165.04813:481 165.07431:203 165.08999:443 165.11212:153 165.12679:123	43.01756:216 44.05685:71 55.01720:125 65.03880:301 70.06444:556 77.03868:728 81.06949:528 89.03861:7356 91.05331:822 95.06028:202 98.98407:68 105.03287:186 106.04041:41 110.08388:436 117.03270:1322 121.02780:792 135.04289:1113 139.08623:857 145.02710:515 149.04480:673	3521	4174	2039	2350	3768	4083	2344	6792	3592	4974	5194	9612	5341
1.967	163.045	trans-Caffeic acid [M+H-H2O]+	[M+H-H2O]+	40.26	163.03738:5956 163.04543:8961 163.07373:870 164.04181:545 165.05276:2641 165.07715:272 165.08927:710	55.05336:79 70.02750:104 78.04587:74 89.03760:1321 95.06032:249 105.03288:36 106.03980:93 111.03148:229 113.02613:465 117.03226:489 119.04828:128 126.05455:166 135.04314:212 138.08955:234 145.02634:203	1384	1627	946	996	1079	1087	842	5060	1414	947	1692	1146	1967
7.887	163.06	1,6-ANHYDRO-B-GLUCOSE	[M+H]+	19.8	163.05934:4701 164.06780:479	41.03887:168 45.03357:344 55.01866:596 57.03334:295 61.02824:318 69.03366:4081 70.03727:224 73.02868:157 81.03325:167 85.02868:1554 95.06049:9 97.02826:372 101.02322:449 109.02893:188 115.03741:172 127.03882:563 145.05000:120	4234	3141	2718	2256	2551	4057	163	1510	4498	300	2851	4142	3093
5.816	163.115	Valerophenone	[M+H]+	23.78	163.11160:2770 163.14763:108 164.04194:108 164.07423:281 164.08805:143 164.11480:179 164.12659:143 165.05187:589 165.08921:323 165.11389:494 165.12604:622 165.15897:72	43.01731:145 45.03287:112 55.05438:96 70.06473:184 79.05318:250 91.05391:350 95.08432:137 98.98221:121 105.03269:146 107.08486:115 119.04865:173 122.06606:143 131.08496:112 134.03711:121	1302	688	800	704	472	1146	280	352	1345	247	690	760	426
1.354	164.04	1H-Benzotriazole-5-carboxylic acid	[M+H]+	33.97	164.03908:5160 164.07525:150 164.09055:89 164.10688:733 164.14225:90 165.04369:622 165.07006:149 165.09136:242 165.10966:232 165.12419:178 165.16121:60 166.03570:405 166.06030:119 166.09102:386 166.12565:161	41.03825:193 43.01827:201 55.05507:159 72.04290:144 79.05413:175 81.03348:159 92.04748:156 98.98370:166 106.06441:252 114.09244:99 115.05353:99 119.04942:92 122.09480:145 131.06087:102 145.06269:112 164.04343:92	2381	2734	1742	2796	1950	1562	1434	3366	2569	115	2985	138	182
7.329	164.091	N,N-dimethyl-7H-purin-6-amine	[M+H]+	26.86	164.09096:1890 165.05292:90 165.07078:134 165.09605:224 165.11156:90 166.08778:224	46.06487:136 57.06938:395 68.04942:637 95.06010:1380 98.05933:141 109.07579:7154 110.08372:5133 111.08931:635 124.03835:52 130.12260:706 137.06992:886 155.08102:2760 156.08426:310	1245	1985	1274	1290	1432	1617	1783	1477	1185	1498	1643	1854	2012
7.475	164.091	BICINE	[M+H]+	26.12	164.09078:4460 164.11911:61 165.04983:92 165.07471:301 165.09299:398 165.10963:123 165.71419:61 166.08616:123 166.09584:194	43.01858:186 44.05053:199 56.04999:96 68.04989:112 71.04856:215 77.03817:151 81.06997:140 85.06382:167 89.03712:168 94.06311:124 98.98284:159 100.07408:162 117.03112:153 121.06448:86 130.09690:211 138.05442:86 164.06632:112	1733	2276	2097	2340	2239	1572	2443	2635	1589	3999	2578	1942	2881
4.885	165.053	P-COUMARIC ACID	[M+H]+	13.21	165.05403:1563 165.07275:162 165.09119:415 165.11231:280 165.12705:193 165.16140:65 166.07168:5253 166.12020:130 167.03145:65 167.07225:696 167.10476:215 167.15317:1043	43.05417:278 55.05401:164 67.05407:154 77.03794:322 79.05325:183 81.06880:222 83.08597:99 89.03825:1108 95.08522:124 103.05204:205 105.06980:339 107.02267:169 109.06431:89 117.03312:672 119.08115:699 121.06531:112 124.04959:238 133.09954:901 145.02869:337 149.04489:354	471	841	498	547	578	639	361	559	786	508	685	869	501
1.988	165.053	Caffeyl-aldehyde	[M+H]+	16.78	165.05354:2467 167.06728:1122	41.03866:157 43.01805:165 55.05372:133 69.06923:105 77.03827:283 81.06966:163 91.05406:393 95.08469:159 103.05350:195 108.05538:96 110.07982:105 117.03295:199 123.04394:124 128.05989:86 135.04294:105 137.08051:102 146.09501:105	261	538	337	284	374	394	284	1247	482	201	1208	378	840
5.039	165.054	P-COUMARIC ACID	[M+H]+	15.08	165.05434:1878 165.08892:202 165.11177:249 165.12708:146 165.16249:88 166.04257:58 166.07173:2645 166.09460:285 166.11442:88 167.03477:58 167.07086:610 167.10465:241 167.11734:262 167.15291:577	43.05413:329 59.04862:182 70.06479:334 77.03764:310 81.06960:223 89.03847:927 91.05339:535 93.06899:140 95.08442:134 97.06443:118 107.04854:163 110.03592:156 117.03304:361 122.05891:230 135.02782:152 139.08590:89 145.02703:116 149.04556:220 164.10701:121	729	804	980	764	957	639	694	1230	833	1163	1717	564	971
3.008	165.055	3-Hydroxycinnamic acid	[M+H]+	11.87	165.05365:1960 165.09052:814 165.11175:245 165.12683:759 165.16284:71 165.59807:71 166.04602:178 166.05856:230 166.08209:142 166.09719:785 166.12015:177 166.12951:177 167.03249:401 167.06914:1041 167.10647:292 167.15348:514	43.01825:107 44.04959:88 71.04875:113 73.02798:102 77.03829:101 78.04291:24 81.06907:49 91.05413:774 95.01236:163 97.06438:42 103.05394:304 109.05158:72 119.04850:660 121.06552:67 124.08696:35 131.04880:100 134.09526:1300 147.04504:145 163.11446:118	182	384	236	195	230	130	157	290	312	443	500	262	200
1.515	165.055	4-Coumaric acid	[M+H]+	261.11	165.04850:430291 165.23421:43 165.26481:64 165.27321:43 165.28873:86 165.32500:43 165.33050:86 165.37324:43 165.41413:86 165.44161:64 165.47430:64 165.49139:107 165.52045:43 165.54514:299 165.57556:64 165.59372:116 165.61351:442 165.62978:64 165.63899:64 165.65439:107 165.68191:204 165.70588:116 165.71898:123 165.73038:121 165.76847:367 165.79192:140 165.81483:239 165.83147:549 165.87023:262 165.…	53.03954:132 65.03992:48 67.05497:344 77.03836:2016 79.05426:2786 80.05738:394 81.06980:41 91.05302:189 94.06516:121 104.04942:526 106.06499:7612 106.75118:162 107.07292:13508 107.74993:53 108.07619:809 108.79515:24 109.07898:66 111.02363:66 118.05267:248 123.01296:24 131.06035:11887 132.06818:14079 132.46977:48 132.67056:80 132.85835:94 133.07494:3542 134.07619:505 134.46046:48 134.66060:24 135.…	1309	1862	1275	3214	1138	859	1684	1088	1256	436	1705	192	554
7.23	165.075	1,5-Anhydrosorbitol	[M+H]+	61.23	165.07528:23680 165.10908:130 165.12129:176 166.04856:132 166.07874:1787 166.09698:304 166.11656:88 166.81230:88 167.07570:449 167.10203:132 167.15473:797	43.01806:436 55.05401:982 69.03322:1887 73.06461:377 81.03255:533 87.04357:103 96.04316:149 99.04370:225 102.09055:167 110.05571:350 115.03562:78 118.08484:90 122.05952:125 125.07096:29 129.05551:56 132.04694:96 138.04446:112	7145	4452	6472	10036	4604	8116	3357	5191	8326	4994	11768	7993	3679
1.81	166.049	Phthalamic acid	[M+H]+	13.87	166.04940:3131 166.07023:63 166.09586:432 166.12399:127 166.90116:63 167.05368:398 167.06998:1418 167.10515:294 167.14096:158 167.15299:198 168.05112:63 168.06682:452 168.09898:127 168.12096:158	43.01739:197 55.05354:150 66.04546:131 77.03782:243 79.05374:139 81.06911:170 91.05325:255 97.06345:92 100.07507:295 103.05359:174 109.05231:105 116.07072:143 119.05021:105 120.04362:108 122.06117:127 123.04377:127 124.08588:130 136.07412:194 139.12127:77 148.03851:184	865	921	1089	889	745	595	882	505	766	1048	666	601	745
7.853	166.052	Methionine sulfoxide; CE10; QEFRNWWLZKMPFJ-UHFFFAOYSA-N	[M+H]+	16.37	166.05279:4258 166.09475:147 166.11004:45 167.03466:45 167.05527:289 167.10500:89 167.11794:311 167.15300:358 168.04699:285 168.06481:293 168.08898:45 168.12103:156 168.15324:67	56.04910:214 70.06480:163 74.02326:216 81.06995:150 84.04509:136 97.06346:134 116.06961:99	1459	930	1124	1089	1063	1115	1779	1445	765	1065	1104	783	1092
8.232	166.07	7-MeG	[M+H]+	12.86	166.07058:4208 166.09776:115 167.03280:93 167.07390:548 167.10649:117 167.15289:666 168.07515:372 168.12168:70 168.15477:117	41.03773:154 45.03405:57 46.06517:143 56.04920:238 58.06477:228 60.04375:159 67.05451:219 73.02766:30 84.08030:6357 85.08325:640 86.09523:752 98.98326:144 104.10597:143 114.12786:50 124.99897:662 130.12062:330 138.05376:98 166.06178:75	1768	913	1524	1697	840	1843	992	510	1353	451	1173	1045	446
4.911	166.072	7-MeG	[M+H]+	41.02	166.07210:4042 166.09096:1441 166.12877:63 166.90345:63 167.07210:691 167.09333:126 167.10750:376 167.14174:308 167.15273:728 168.07140:95 168.11782:126 168.15690:126	45.03346:211 70.06500:239 72.04385:56 78.04733:29 89.03887:461 91.05352:312 94.06694:42 103.05532:83 105.06978:276 107.04902:174 109.07558:61 110.08379:218 117.03273:101 119.08471:372 121.06276:76 124.04897:501 129.06821:176 134.10294:86 139.12135:49 145.09988:24 149.04613:1364 163.03841:84 166.07111:440	2869	2770	3844	3396	4126	2605	2992	5220	3820	5168	5503	3634	4572
3.992	166.072	O6-MeG	[M+H]+	29.16	166.07197:5432 166.14106:60 167.03404:89 167.07236:752 167.10659:119 167.12046:119 167.14911:576 167.99697:242 168.07397:119 168.10112:166 168.12119:89 168.15251:149	43.05399:866 46.06500:302 70.06557:15 81.06931:177 84.04448:19 96.04330:28 110.03428:157 113.01436:1124 121.02755:3 130.04105:2260 135.02943:145 149.04541:70 166.07092:212	1928	1805	1788	1842	2444	1567	2205	3402	1664	2827	3444	1322	3562
6.837	166.084	Benzocaine	[M+H]+	23.35	166.08405:3955 167.06694:168 167.08700:468 167.15369:730 168.06446:660 168.11327:1150 168.16103:168	38.96351:15501 43.01737:118 55.01820:211 79.05495:60 81.06995:64 91.05286:73 97.02766:26 101.02226:26 106.06446:349 115.03784:100	1146	2500	1742	1126	1784	1393	2322	2047	1322	2628	2143	1489	2007
6.08	166.086	L-Phenylalanine	[M+H]+	28.86	166.08598:5446 167.08684:1107	43.01750:30 56.04937:41 65.03769:367 74.05944:212 91.05337:3133 94.06455:295 108.04346:138 109.06298:15 119.04799:649 121.06484:363 123.04447:216 135.04256:59 137.05870:781 138.05386:346 147.04359:105 149.04584:17 154.08539:45	571	1111	668	770	724	642	542	1235	721	822	1345	1123	1912
6.481	166.086	L-Phenylalanine	[M+H]+	406.98	166.08598:133092 166.57072:77 166.58417:193 166.64141:77 166.67405:77 166.78194:77 166.80152:116 166.85659:155 166.88532:77 166.92009:155 166.93794:77 166.95101:116 166.99419:77 167.08912:11619 167.12761:77 167.15279:384 167.17495:116 167.32099:77 167.40547:77 167.70064:116 167.80886:116 167.84910:77 167.87366:77 167.93280:77 167.96556:77 167.99425:116 168.06469:116 168.07357:193 168.09178:1345 1…	43.01734:175 53.03833:159 59.04887:144 70.06512:1182 72.04277:123 77.03835:3948 79.05426:1802 80.05057:260 91.05438:1130 93.06919:2162 95.04580:81 96.08098:203 103.05427:18739 104.05717:1427 105.06601:264 107.04844:638 110.09615:575 118.06503:340 119.07223:129 120.08088:30421 120.46204:38 121.08385:2236 121.64710:33 122.08546:169 124.07466:288 128.10574:698 135.10220:226	22921	14663	21232	25370	27225	16893	36923	55098	21196	80617	43349	20877	42935
1.557	166.086	L-Phenylalanine	[M+H]+	15.11	166.08618:2717 166.11883:170 166.12969:170 167.03087:213 167.07032:766 167.08722:372 167.10654:335 167.14527:471 168.06776:222 168.07553:213 168.10114:170 168.10810:170 168.14067:128	53.03825:93 67.05380:224 72.04417:16 77.03794:922 91.05343:869 93.06918:352 95.04909:108 97.06409:18 103.05489:635 110.06994:84 115.05313:109 121.06512:1286 128.06126:29 138.06555:313 146.06119:45	674	1733	1134	1056	1163	812	679	1152	1685	892	1730	1548	1498
1.509	167.044	THIOPURINE S-METHYLETHER	[M+H]+	68.53	167.04404:14112 167.08009:85 167.09928:180 167.12005:107 167.14877:145 167.15958:86 167.17420:43 167.18405:64 167.19659:107 167.20918:64 167.23521:107 167.25078:107 167.26260:86 167.27800:86 167.29665:64 167.31481:64 167.34003:121 167.35780:43 167.38142:86 167.39059:43 167.40349:107 167.43073:86 167.44403:64 167.47674:86 167.49157:64 167.50038:64 167.52205:86 167.54440:113 167.55823:64 167.58077:…	53.03954:132 65.03992:48 67.05497:344 77.03836:2015 79.05426:2785 80.05738:394 81.06980:41 91.05302:188 94.06516:121 104.04942:526 106.06499:7609 106.75118:162 107.07292:13504 107.74993:53 108.07619:808 108.79515:24 109.07898:66 111.02363:66 118.05267:248 123.01296:24 131.06035:11883 132.06818:14079 132.46977:48 132.67056:80 132.85835:94 133.07494:3540 134.07619:505 134.46046:48 134.66060:24 135.…	114	179	77	358	77	86	116	58	89	0	130	0	0
3.141	167.054	3-Methylxanthine; CE10; GMSNIKWWOQHZGF-UHFFFAOYSA-N	[M+H]+	19.92	167.05396:3827 167.08695:72 167.10633:250 167.15245:634 168.05915:135 168.10677:49 168.12205:121 168.15502:73 169.04888:146 169.05816:97 169.08532:221 169.12219:288 169.13492:48 169.15767:97	66.04536:323 71.04814:116 77.03907:301 92.04874:4551 94.06244:394 95.08331:172 105.06897:356 108.04315:44 117.03283:105 122.05970:585 124.05063:341 134.09419:661 138.05380:309 152.06993:4952 167.11467:8	324	328	418	274	441	267	868	185	162	1935	263	72	266
7.459	167.07	Paeonol	[M+H]+	18.14	167.06957:2128 167.10698:133 167.15303:408 168.07151:245 168.12342:100 168.15908:100 169.04716:67 169.08459:100 169.09820:167 169.16951:252	43.01762:461 45.03330:438 57.03380:238 67.05412:233 70.06532:415 72.04460:181 77.03826:316 81.03323:152 81.06948:154 85.06460:457 87.04373:443 91.05363:242 93.07010:205 98.05971:375 100.07558:163 103.05443:216 107.07069:80 110.08164:128 116.10569:194 121.06480:211 124.03752:119 130.12291:349 134.05957:105 138.05309:73 149.05960:135	826	462	858	1052	533	822	533	164	304	206	342	273	393
3.701	167.07	Paeonol	[M+H]+	40.07	167.06997:14053 167.10792:311 167.15456:414 168.07255:1830 168.11166:129 168.12185:162 168.15555:129 169.05015:215 169.07826:314 169.12131:176 169.14689:65 169.16787:129	41.03871:329 43.05391:368 45.03345:128 55.05439:201 70.06481:163 77.03853:547 81.06885:405 91.05358:372 95.08465:124 105.03297:201 107.04771:150 107.08391:137 109.10115:105 117.03259:141 121.06376:128 133.10038:158 137.06081:96 149.05883:151 167.06816:112	5635	4114	2759	2812	4581	6296	613	1509	4774	456	3731	4143	4945
6.167	167.07	w/o MS2: 3-hydroxy-1-(4-hydroxyphenyl)propan-1-one	[M+H]+	18.2	167.06960:1976 167.10493:224 167.15465:358 168.07452:224 169.08966:134 169.12234:179 169.16925:285	42.03310:187 55.02894:369 77.03858:26 94.04003:697 103.05351:26 106.04025:274 109.05030:1253 117.03388:421 119.03459:979 123.06630:372 147.04152:15 150.07709:4588 151.08044:466	1376	1229	909	909	975	1296	364	523	1494	339	897	1556	897
1.613	167.07	3,5-dimethoxybenzaldehyde	[M+H]+	21.58	167.06937:2117 167.08863:284 167.10627:614 167.14386:1653 168.06841:356 168.12085:213 168.14709:356 169.04886:379 169.08503:445 169.12071:436	43.05436:214 53.03795:222 67.05349:170 71.04796:156 77.03804:275 81.06886:188 83.08521:153 91.05473:385 93.06972:207 95.08487:211 103.05282:269 109.05998:128 110.07112:122 116.06925:89 121.06414:345 123.04311:204 126.02744:70 131.04759:80 133.02777:99 138.06473:234 147.04342:80	1741	2746	1704	2581	2396	3074	1594	1107	2063	474	1794	2163	1548
1.535	167.071	3,5-dimethoxybenzaldehyde	[M+H]+	17.68	167.07085:3249 167.10738:456 167.14235:692 168.07150:454 168.10591:228 168.12553:116 168.14428:116 169.04868:398 169.06950:77 169.08531:394 169.12346:283	43.01768:45 55.05439:194 67.05389:229 72.04358:21 77.03817:989 81.06970:21 83.04876:180 85.06352:159 91.05355:908 93.06943:358 95.08483:118 103.05375:653 106.06386:58 109.09822:78 115.05253:124 121.06441:1296 122.06831:105 130.07550:53 137.12994:5	1741	2746	1704	1806	2396	3074	1594	1107	1698	603	1794	2163	1610
4.995	167.071	Paeonol	[M+H]+	7.84	167.07055:1310 167.10457:648 167.11614:269 167.15259:469 168.07026:156 168.11386:113 168.12232:113 168.15710:141 169.05040:164 169.06957:56 169.08580:185 169.12140:406 169.14535:56 169.16948:218	43.01771:262 55.01832:256 63.02200:260 70.06532:193 78.04562:293 81.06867:196 89.03801:1223 91.05448:288 95.04961:150 98.98379:121 105.06899:181 107.04813:179 110.08304:175 117.03288:552 119.04912:214 122.05876:168 124.04875:105 131.08546:143 135.04299:215 145.02790:197 149.04582:239	724	749	401	455	491	399	200	856	1325	558	907	1171	978
7.125	167.081	w/o MS2: Fluorene	[M+H]+	16	167.08070:3019 167.10581:92 167.15542:2550 168.06544:320 168.08470:397 168.12017:92 168.15682:123 169.05091:93 169.09853:93 169.11978:93 169.16855:652	42.03342:369 44.04968:1615 56.04871:61 70.06463:2530 80.05039:15 86.05947:76 95.05939:412 114.09055:489 121.07486:255 142.08485:129 160.09589:177	1375	996	1091	1458	1316	1457	1056	665	401	1096	837	672	863
4.496	167.092	w/o MS2: L-Phenylalanine	[M+H]+	17.15	167.09151:1822 167.15325:469 168.06513:86 168.09732:161 168.11646:143 168.13395:57 168.15682:86 169.04942:143 169.06114:86 169.08453:143 169.12115:164 169.16764:218	43.01692:227 55.05309:131 63.02309:118 77.03797:413 81.06837:317 89.03796:1147 91.05272:422 93.06913:161 97.06380:105 103.05369:192 106.03988:145 109.09913:83 117.03276:502 121.06389:339 124.08644:80 134.03541:219	1469	1490	1603	1112	1762	476	936	966	1697	906	1253	595	1117
2.614	167.106	w/o MS2: 6-Pentyl-2H-pyran-2-one	[M+H]+	18.38	167.10560:3568 167.14410:1063 168.06680:1855 168.11035:370 168.14166:207 168.90014:166 169.05165:165 169.06470:165 169.08525:924 169.12258:899 169.17008:124	41.03857:411 53.03824:162 65.03818:128 70.06400:145 72.04441:138 77.03838:316 80.04882:289 91.05299:532 93.06954:307 95.08471:155 98.09612:815 105.06920:277 107.08542:153 117.03241:227 119.08512:176 121.10077:148 135.04356:256 136.03906:281 138.05385:105 145.02687:134 149.05686:164 160.09609:138	745	764	1010	1895	1612	399	2295	1251	504	1052	1004	493	657
2.711	167.106	6-Pentyl-2H-pyran-2-one	[M+H]+	21.13	167.10609:4734 167.15085:427 168.06446:577 168.11117:344 169.04894:215 169.06563:133 169.08557:320 169.09875:133 169.12198:1595 169.16372:133	41.03884:163 43.01776:173 55.05356:165 59.04841:126 67.05459:150 71.04827:223 79.05294:291 81.06957:189 83.05986:115 90.04481:331 93.06995:193 95.08507:118 98.09596:478 104.05695:127 105.06950:209 107.08420:115 117.03290:255 119.08428:105 121.10076:191 123.08043:121 135.04249:131 145.02746:121 149.05868:99 160.09538:118	1394	2298	1984	1895	2187	791	2295	1251	1072	1113	1869	1142	1491
4.737	167.142	w/o MS2: Dihydrojasmone	[M+H]+	15.75	167.14212:1937 168.06678:119 168.11859:119 168.14427:301 169.04929:199 169.08510:251 169.12183:262 169.15430:119 169.16988:199	41.03841:297 43.05319:518 45.03373:99 55.05405:137 63.02238:196 70.06425:189 78.04584:411 89.03818:1257 93.06974:152 96.04393:134 98.98453:131 103.05346:128 107.04880:212 107.08416:204 109.09969:121 117.03353:601 119.08438:153 121.06341:252 124.08593:108 135.04336:367 145.02738:249 163.03848:118	180	535	423	400	634	152	926	525	408	0	597	0	139
1.532	167.143	Dihydrojasmone	[M+H]+	23.17	167.14265:2983 167.16256:131 168.07045:234 168.09955:220 168.11180:370 168.14551:1043 169.05096:362 169.08462:339 169.10056:132 169.12165:762 169.14562:88	43.01774:266 55.05422:239 67.05321:263 71.04915:128 77.03855:254 81.06928:233 85.06458:153 91.05421:313 93.06975:346 95.04708:193 97.06436:124 103.05348:167 105.07021:128 107.08522:137 109.07537:102 117.03325:147 121.06401:243 124.07575:121 130.06449:99 135.04404:77 143.08447:77 149.05562:73 167.06968:73	403	289	524	444	333	335	1072	486	315	1136	550	398	421
6.996	168.065	4-HYDROXY-L-PHENYLGLYCINE	[M+H]+	107.92	168.06528:17643 169.06750:1962 169.16839:457 170.07149:402 170.15320:620	43.01804:194 55.01765:5 57.03281:386 61.02770:105 69.03330:147 77.03814:288 81.03285:113 91.05406:1335 95.04838:521 97.02765:107 98.06147:59 99.04420:24 101.02289:57 106.06448:372 116.04833:14 117.05298:89 119.04797:405 123.04314:924 124.07550:179 127.03792:87 136.07538:435 152.03198:105	8655	8730	10977	9534	7974	7002	6016	4687	6493	5411	7261	5912	7194
7.882	168.066	w/o MS2: 4-HYDROXY-L-PHENYLGLYCINE	[M+H-H2O]+	36.14	168.06491:6313 169.06864:640 170.15180:640	41.03892:490 43.01812:312 55.01827:396 57.03404:325 61.02824:225 69.03359:3359 81.03262:237 85.02813:1086 95.05991:3048 97.02827:519 101.02366:381 109.02779:135	4713	2620	3538	2533	1792	4764	374	1797	3684	217	3592	2938	2865
5.926	168.066	2-Amino-3-methoxybenzoic acid	[M+H]+	22.86	168.06586:1682 168.10814:160 168.11899:160 169.06791:266 169.09625:160 169.12187:213 169.15706:160 169.16915:373 170.12169:106 170.15389:384	43.02907:261 55.02926:33 59.06328:73 70.06534:104 80.02429:342 94.02810:20 95.03631:36 105.03543:28 107.03536:138 110.03526:1222 111.03606:101 122.07976:307 124.03843:250 135.03030:3051 137.12817:12 152.05611:785	281	221	553	511	378	242	741	390	207	1177	411	224	630
2.541	168.066	PYRIDOXAL	[M+H]+	36.69	168.06464:3542 168.11069:167 168.12185:100 168.14088:167 169.04993:100 169.06808:591 169.08601:221 169.12146:244 169.16719:134 170.05494:709 170.06947:100 170.07961:222 170.09239:174 170.12727:67 170.15206:837	67.05293:293 70.06481:1349 77.03774:276 79.05411:216 81.06913:190 85.02712:173 89.03845:69 92.04899:178 94.06451:828 96.07943:333 98.09587:19551 99.09894:1364 106.06336:183 107.05757:85 117.03284:106 119.08616:133 122.05939:560 124.05027:84 128.05006:108 132.05634:38 134.09859:327 138.05405:274 145.02869:40 150.05476:729 160.09534:1518	889	750	1714	1938	985	916	3346	833	900	3087	998	1093	830
2.342	168.066	4-HYDROXY-L-PHENYLGLYCINE	[M+H]+	83.21	168.06644:2949 168.09870:147 168.11215:148 168.13785:526 169.04847:296 169.06709:332 169.08311:239 169.12036:382 170.07943:669 170.12265:74 170.15378:578	43.01784:353 55.01788:150 67.05435:273 77.03814:480 79.05314:253 81.06902:294 86.05940:131 89.03821:1145 92.04847:362 95.04848:409 97.06464:162 105.03203:189 105.06911:191 107.04878:166 109.09936:86 117.03258:406 121.02797:212 123.04406:116 125.02155:183 135.04234:226 140.04530:181 145.02785:118 149.05875:128	1297	928	926	855	909	164	1081	896	852	1013	878	1383	902
1.81	168.068	Pyridoxal	[M+H]+	14.62	168.06824:3018 168.10338:142 168.11696:143 168.12437:152 168.14162:57 168.15687:86 169.04971:276 169.06920:114 169.08652:297 169.10790:309 169.11938:224 169.17094:296 170.05510:86 170.08112:271 170.11670:359 170.15337:490	44.04920:329 57.03339:211 69.06958:45 89.03748:99 94.06468:56 98.98369:41 100.07532:3267 112.03767:42 123.06651:42 150.05170:128 163.03683:16	294	335	540	522	292	508	575	375	379	666	283	298	324
1.414	169.049	2-METHYLGLUTARIC ACID	[M+Na]+	66.62	169.04937:44414 169.09698:129 169.10759:97 169.12748:161 169.83360:65 170.05258:3196 170.07888:96 170.09476:161 170.12083:161 170.15362:454 171.05376:316 171.10022:335 171.14871:773	43.01774:246 55.01796:59 68.99723:582 85.02756:120 91.05386:251 98.03520:184 111.00727:3364 120.04626:22 126.03009:1399 141.05411:1849 169.04915:132	4517	3166	18179	10736	4777	3678	5725	1939	7896	3482	2128	6290	4001
1.79	169.049	w/o MS2: Vanillic acid	[M+H]+	18.76	169.05010:3236 169.08605:263 169.10752:277 169.12454:230 169.16857:181 170.05091:242 170.08089:370 170.11604:434 170.15239:620 171.02749:96 171.05871:64 171.07443:96 171.10145:457 171.11949:96 171.14899:634	43.01700:162 67.05335:54 77.03757:1303 98.98419:23 105.03159:19 109.09981:1 117.03292:47 120.08248:34 124.08571:25 130.06377:32 135.04237:48 141.06831:5 149.05884:27 152.06734:2 167.15858:3	917	1682	599	715	993	1048	383	548	974	348	1076	1038	497
3.178	169.049	2-METHYLGLUTARIC ACID	[M+Na]+	15.36	169.05016:2966 169.08516:196 169.12251:193 169.14378:83 169.17163:172 170.05173:138 170.08039:342 170.10742:110 170.12482:55 170.15288:566 171.07341:55 171.08479:138 171.09965:138 171.11465:82 171.14927:621	45.03297:148 53.03781:154 65.03869:195 70.06452:184 77.03800:237 81.06962:146 92.04854:471 95.08559:118 98.09691:128 105.06917:218 107.05897:92 109.07812:99 117.03285:210 123.06574:112 134.05794:140 136.07736:128 144.07927:330 152.06894:370	814	1052	568	708	1217	1105	319	429	770	145	1115	887	1520
1.79	169.109	Caffeidine	[M+H]+	11.54	169.10919:2714 170.05291:188 170.07953:443 170.11716:650 170.15318:518 171.06550:235 171.08131:130 171.10445:306 171.14701:370	45.03358:169 72.04389:170 77.03802:246 80.04879:225 83.05772:102 89.03815:237 95.04843:203 96.04310:106 97.06348:107 98.98284:127 100.07559:129 105.03309:170 109.07653:92 112.03910:83 116.06721:163 123.04316:131 124.08456:83 131.04626:70 136.04022:112 138.08991:102 149.02464:92 153.12571:73 163.03736:77	167	196	150	151	230	127	232	310	152	360	140	134	225
7.284	170.044	w/o MS2: N-(2-Furoyl)glycine	[M+H-H2O]+	35.9	170.04376:4548 170.07693:92 170.15210:688 170.17286:138 171.04658:580 171.05979:92 171.07563:441 171.09944:92 171.14917:413 171.18527:92 172.04994:138 172.10668:299	43.01745:46 46.06518:1103 57.06982:624 67.05395:909 71.04861:128 81.06920:163 85.06386:2414 89.03834:84 96.04287:199 98.05950:30 110.08362:5071 123.06857:16 125.10625:17 130.12202:3351 137.05733:530 140.06741:12 158.11423:19	1657	2055	726	507	553	794	665	726	2636	808	595	1865	674
8.984	170.066	w/o MS2: IS_2-FLUROPHENYLGLYCINE	[M+H]+	87.24	170.06577:14286 170.15333:180 170.54539:41 170.55757:27 170.76304:27 170.99947:41 171.06666:2532 171.09540:73 171.11809:40 171.13648:263 171.14896:252 171.18344:54 172.02758:40 172.06319:1720 172.08961:27 172.10335:54 172.11632:40 172.13514:54 172.15217:54 172.16663:67	66.01843:2107 68.98200:7631 70.97923:1437 72.07964:15 77.03819:25 82.01260:231 86.99201:789 96.98804:1019 98.98484:133 110.00833:706 128.01649:34	10096	9665	8046	9308	9699	10145	9790	15144	15238	7309	10519	9587	9174
6.475	170.08	Noradrenaline; AIF; CE30; MS2Dec	[M+H]+	23.98	170.08076:2195 170.11572:114 170.15315:330 170.17387:76 170.56355:76 170.65068:76 171.02618:609 171.06471:512 171.08232:417 171.10989:266 171.14836:279 171.18217:76 172.02562:76 172.06776:114 172.09064:152 172.10748:873 172.13101:76 172.17054:190	42.03424:312 53.03811:224 59.05018:48 70.06514:995 77.03850:4794 79.05406:2324 81.06954:133 83.04749:59 91.05399:1902 93.06946:2202 96.08045:202 103.05453:20575 103.73412:137 104.05716:2009 105.05901:348 106.06535:153 107.04886:706 108.05075:42 110.09544:668 118.06422:371 120.08097:32601 120.71854:66 121.08369:2292 121.42069:78 122.08617:217 123.08575:64 124.07654:164 128.10611:527 151.05891:213	3068	1740	3625	1419	1492	1941	2007	2970	1892	5609	3503	1762	2888
5.985	170.093	w/o MS2: 1-Methylhistidine; AIF; 30eV; CorrDec	[M+H]+	25.64	170.09331:2979 170.12380:125 170.15387:472 171.06841:83 171.09704:257 171.11377:125 171.14855:446 172.06974:232 172.09483:125 172.10825:125 172.12983:83 172.13905:125 172.16945:125	43.01851:151 45.03357:117 55.05447:115 65.03974:89 70.06569:140 73.02722:100 77.03797:139 81.06907:179 91.05414:195 97.06307:92 103.05312:128 117.03324:152 124.08837:102	762	701	687	855	681	619	840	429	678	865	745	676	595
6.288	170.101	Diphenylamine; ESI-ITFT; direct injection; MS2; CE	[M+H]+	52.64	170.10029:34386 170.15548:198 170.76154:79 171.10304:2976 171.13334:118 171.14736:338 171.58280:79 172.05403:79 172.08026:158 172.10590:451 172.13100:158 172.14062:79 172.16688:119	63.02200:105 69.03277:11 77.03906:314 80.04858:436 89.03855:18 93.04413:184 95.06142:510 107.04815:497 110.07839:249 117.03346:838 123.05517:2133 132.07982:17 135.04317:661 139.08235:1089 140.08952:898 145.02950:186 152.09032:409 163.03856:85	621	396	796	809	789	1376	182	142	82	963	331	1116	3103
1.469	170.117	w/o MS2: Diacetone acrylamide	[M+H]+	14.21	170.11745:2944 170.15352:562 171.02685:155 171.06127:62 171.07433:93 171.10050:461 171.12009:446 171.14843:629 172.09579:93 172.13303:1019 172.16710:155	43.01757:242 55.01799:12 67.05387:53 81.06862:284 83.08540:61 91.05452:8 105.06783:203 107.07973:926 108.08434:1127 118.06633:94 124.07309:71 135.07280:219 136.07860:195	1111	286	848	811	587	452	965	218	857	1236	413	1364	482
6.517	171.025	w/o MS2: Gallic acid	[M+Na]+	24.44	171.02592:2963 171.07852:92 171.11157:153 171.14854:405 171.61410:92 172.02937:276 172.10688:294 172.12872:61 172.16798:122 173.02955:122 173.09124:310 173.10804:92	43.01740:92 61.02806:1255 71.01093:296 81.06837:267 89.03845:52 96.08116:9 110.09576:587 120.07987:2	1248	1267	1606	1667	1781	3380	2382	1260	1273	1972	1145	3093	1504
6.436	171.025	w/o MS2: Gallic acid	[M+H]+	13.16	171.02610:1114 171.07731:192 171.08855:77 171.11253:2225 171.14671:402 171.16059:77 172.11379:659 172.13367:192 172.16579:154 173.09363:115 173.13206:1315	43.01817:408 45.03305:40 53.03811:46 61.02826:1247 68.04829:62 71.01193:383 79.05421:2470 86.06010:545 96.04299:151 107.04877:1235 114.05515:150 117.03268:296 122.06076:219 131.04868:125 145.02708:138 154.08517:32	1248	1267	1606	1667	1781	3380	2382	1260	1273	1972	1145	3093	1504
4.166	171.064	Penicillic Acid	[M+H]+	18.76	171.06466:7873 171.09933:188 171.14602:419 171.18044:109 172.04507:73 172.06754:723 172.08283:73 172.09544:181 172.13534:109 172.14915:73 172.17074:222 173.06824:222 173.08070:181 173.09121:109 173.11710:374 173.13380:145	43.01714:210 55.05341:174 67.05335:201 72.04289:105 77.03922:162 81.06940:170 83.04767:158 91.05403:238 93.03282:206 96.01954:137 97.06429:146 103.05363:182 111.04385:186 117.03193:134 122.06016:366 131.04788:118 139.03945:120	1737	1956	425	520	784	1140	108	318	1916	89	970	1698	939
7.549	171.076	w/o MS2: ANETHOLE	[M+H]+	21.95	171.07586:5623 171.10506:114 171.11481:115 171.14806:196 171.18403:202 172.05930:159 172.07988:458 172.10684:450 172.13223:58 172.15136:116 172.16859:244 173.09023:544	41.03790:184 44.04997:302 67.05405:74 70.06463:23784 72.08011:74 77.03780:128 81.04417:85 82.06462:429 85.02854:183 91.05359:39 96.06872:231 97.07461:329 111.05398:444 112.07424:1643 116.07084:1163 119.04853:32 125.07003:100 130.12234:76 149.04735:58	554	1023	537	631	818	558	733	1175	832	1106	781	789	973
7.221	171.076	2-Acetonaphthone	[M+H]+	24.81	171.07596:2432 171.09370:141 171.11130:100 171.15101:237 171.18241:75 172.05055:154 172.06303:100 172.07970:340 172.09715:423 172.13557:100 172.16818:126 173.09177:354 173.13235:75	55.05412:1243 60.08061:2348 69.03327:283 71.04940:154 81.05250:985 85.02801:2815 91.05461:72 96.04365:247 99.04287:117 102.09122:409 109.04813:275 110.05526:1649 114.09001:48 122.05950:315 125.07096:190 129.05467:78 138.04523:54 149.04668:58 156.05586:1033 164.06929:350	798	781	691	825	643	940	1213	1133	433	1713	813	419	1140
7.35	171.112	w/o MS2: Levetiracetam	[M+H]+	8.31	171.11209:2405 171.13350:128 171.14845:542 171.18900:86 172.09561:398 172.11000:318 172.16594:172 173.09266:716	67.05400:1090 85.06427:2741 95.05978:972 96.08120:321 109.07577:5943 114.09176:49 137.07004:340 155.07889:2800	544	655	461	562	760	547	1252	759	1299	2198	1162	1032	948
6.387	171.113	Levetiracetam	[M+H]+	9.59	171.11253:2225 171.14671:402 171.16059:77 172.11379:659 172.13367:192 172.16579:154 173.09363:115 173.13206:1315	43.01817:408 45.03305:40 53.03811:46 61.02826:1247 68.04829:62 71.01193:383 79.05421:2470 86.06010:545 89.03841:5 96.04299:151 107.04877:1236 114.05515:150 117.03268:297 122.06076:219 131.04868:125 145.02708:138 154.08517:32	1225	1257	1198	1320	444	627	1283	666	629	1587	644	651	826
8.216	172.06	w/o MS2: Patulin	[M+H-H2O]+	27.05	172.06095:2677 172.10756:253 172.13391:64 172.17010:107 173.01978:153 173.06280:249 173.08800:107 173.10869:64 173.12814:143 173.20233:43 174.04090:132 174.07805:205 174.11203:64 174.16246:86	42.03320:118 56.04906:329 58.06501:455 68.04879:93 71.07194:92 72.07932:93 80.97171:23 82.06412:204 84.08028:10620 86.05941:173 95.05810:284 98.98445:338 124.99974:545 130.12134:355 138.05490:53	570	237	766	626	489	388	287	402	364	450	661	386	343
3.811	172.096	w/o MS2: terrein	[M+H]+	38.66	172.09669:2313 172.13553:155 172.15055:93 173.02136:124 173.08164:155 173.10002:231 173.13147:384 173.20144:93 174.07609:170 174.08788:210 174.11090:93 174.13171:155	41.03825:468 43.05425:625 45.03322:124 55.05411:151 65.03791:83 71.04891:169 79.05362:543 81.06874:749 83.04931:102 91.05278:306 93.06862:180 95.08383:96 98.98326:111 105.06931:143 107.08485:155 109.10082:83 117.03241:159 123.07921:86 135.04421:86 153.12575:89	5204	4830	4853	5308	3801	169	4524	1837	1305	2537	2402	138	2217
8.119	173.02	Glycerol 3-phosphate	[M+H]+	43.31	173.02045:10689 173.06324:40 173.08098:80 173.11585:40 173.85849:40 174.02530:421 174.07730:175 174.11110:80 174.15987:638 174.18824:40 174.80874:40 175.02416:165 175.05618:60 175.07435:40 175.11288:146	44.04887:16 57.03367:19 70.06580:10 72.08041:70 80.97375:884 89.03861:12 98.98369:2459 106.03798:28 110.02279:23 116.06842:50 135.04565:64	2133	2384	1757	2588	1872	1831	2360	2771	3400	4190	2640	3012	4076
7.638	173.091	Glycyl-proline; LC-tDDA; CE30	[M+H]+	21.42	173.09246:2789 174.07564:5092 174.11582:244 174.57416:467 175.06430:1895 175.10745:94281 175.15304:98	43.01783:1042 44.04963:453 56.04930:230 60.04386:125 68.04905:208 70.06518:36609 70.37962:111 70.60044:112 70.82905:131 71.06781:1700 71.89474:67 77.03814:39 83.05971:892 85.02848:130 89.03802:198 96.06674:89 98.05997:350 112.07555:2249 116.06979:1238 130.08817:95	876	1169	947	971	888	772	884	1070	672	1205	712	594	711
7.838	173.093	Glycyl-proline; LC-tDDA; CE30	[M+H]+	27.26	173.08665:1383 173.09306:2154 174.04010:245 174.07485:1078 174.11026:138 175.07511:236 175.11251:138 175.14446:55	43.01743:168 55.05462:186 69.03319:148 70.06387:229 73.02747:198 78.04244:155 81.06911:170 84.08070:230 89.03824:448 91.05393:200 97.02774:118 105.03346:118 109.10099:99 117.03234:248 135.04330:147 145.02686:64	885	628	598	665	890	738	867	945	652	1304	894	551	565
1.472	173.108	Desoxypeganine	[M+H]+	47.53	173.10740:10380 173.16243:219 174.08723:153 174.11008:1219 174.14758:115 175.09306:115 175.11265:225 175.14746:154	43.01784:419 55.01733:9 80.05612:542 95.08509:24 106.06488:1085 108.08430:1170 111.00671:301 117.06857:52 126.03181:137 132.06712:691 135.07137:109 136.07906:200 141.05315:134 158.08313:43 164.03966:5613 173.10663:353	1360	1757	1032	1361	923	1634	1379	1875	2176	1882	2326	479	660
1.552	173.115	Desoxypeganine	[M+H]+	40.19	173.11695:1677 174.06134:98 174.08807:146 174.11986:244 175.08520:244 175.11181:334 175.14965:244	41.03894:672 55.05430:226 67.05388:511 70.06495:100 77.03890:989 81.06881:434 91.05390:584 93.06929:356 95.08498:102 96.08161:152 103.05381:385 106.06406:122 109.06248:20 110.07116:96 121.06431:1578 122.06715:170 124.07623:26 138.06503:569	873	499	1229	1080	834	690	1654	729	663	2274	787	695	763
6.375	174.075	PAR_174.09141_15.0	[M+H]+	86.54	174.07513:3454 174.08380:5323 174.11361:160 174.13281:160 175.06115:80 175.07949:2021 175.10946:200 175.14755:898 176.08664:160 176.12709:1827 176.14859:261	43.01789:232 53.03787:108 61.02821:343 69.03307:192 72.04382:189 77.03803:350 86.05920:322 89.03793:2131 95.08365:204 103.05237:149 107.04825:241 115.03779:118 117.03261:584 119.04837:108 122.05787:139 129.06800:83 135.04336:426 145.02793:161 163.03691:220	4022	4330	2988	3134	2775	5047	2215	3016	2796	1365	3113	6442	2577
6.498	174.111	HEXANOYLGLYCINE	[M+H]+	91.96	174.11207:11945 175.07588:67 175.11466:940 175.14846:211 176.09168:1563 176.11858:230	41.03917:361 43.05429:512 55.05339:53 59.04828:121 68.04836:147 70.06513:828 77.03838:2789 81.06929:184 84.08048:52 89.03797:60 93.06987:1883 96.08017:405 103.05400:10446 107.04796:602 110.09624:1221 120.08052:20963 121.08407:1371 124.05052:275 128.10689:839 156.10127:177	3675	5357	3315	2834	3935	3771	3019	5553	5738	5727	6697	6496	6956
6.995	174.113	N-Acetyl-leucine; AIF; CE30; CorrDec	[M+H]+	37.97	174.11208:1913 175.11626:293 176.00878:2913	41.03847:344 45.03332:245 57.03439:264 69.03331:393 73.02774:187 79.05337:219 85.02851:318 91.05337:351 94.06465:278 97.02740:260 98.06045:146 99.04291:154 101.02268:150 107.07176:215 110.09613:108 114.09155:96 119.04781:142 122.05913:299 127.03819:168 136.03885:191 138.05413:691 151.06301:519	515	803	517	886	652	578	684	790	707	1148	1493	956	1252
3.445	174.114	w/o MS2: 4,5-dihydroxy-3-propylcyclopent-2-en-1-one	[M+H]+	30.76	174.11226:3414 175.07641:276 175.09462:153 175.11492:397 175.14702:580 176.09067:360 176.11683:119 176.12724:89 176.15071:89	95.08419:28 98.09655:1283 105.03267:23 123.08062:71	1208	209	980	735	1614	1007	1538	375	606	1668	1190	876	1165
5.93	174.124	Nordeprenyl	[M+H]+	39.16	174.12337:2611 174.14718:129 175.08287:86 175.12596:378 175.14558:306 176.12871:86	43.01759:191 70.06533:149 77.03943:187 79.05344:171 83.04873:119 91.05329:293 96.05209:99 103.05423:228 107.08436:96 110.03394:247 117.03335:137 122.05917:150 129.06742:80 135.02891:298 137.05828:118 152.05706:180	1949	2543	3650	2294	1102	1198	2495	1900	1977	1908	1514	1236	1450
2.991	175.075	Juarezic Acid	[M+H]+	31.6	175.07499:1809 175.11531:234 175.12105:78 175.14780:763 176.08093:284 176.12227:78 176.13811:78 176.15070:210 177.05432:1678 177.09166:1598 177.10146:78 177.12612:209 177.16237:196	43.01764:188 53.03828:166 67.05338:131 71.05945:182 78.04572:297 81.06940:199 89.03848:415 94.03895:126 95.04758:128 103.05353:253 107.07307:121 109.06402:105 115.05574:131 117.03263:216 119.04763:188 123.07822:112 128.06035:96 132.05622:163 134.09533:266 136.08342:73 138.09895:73 149.05887:112 152.06167:77 162.06654:77	1365	1137	870	1022	840	1318	249	308	531	108	985	563	794
4.064	175.098	INDOLE-3-ACETAMIDE	[M+H]+	34.25	175.09836:1749 176.10078:133 177.05463:199 177.09129:133 177.11027:199	45.03348:366 46.06475:95 72.04393:43 80.04921:115 98.98334:25 123.08678:71 130.04118:3764 139.12184:42	643	600	605	628	771	734	776	586	521	696	763	735	823
7.645	175.107	N-alpha-Acetyl-L-ornithine	[M+H]+	1137.59	175.10784:175762 175.49453:109 175.57656:109 175.58755:163 175.78207:109 175.81651:109 175.83234:163 175.87175:163 175.88635:109 175.90311:109 175.92658:109 176.01474:163 176.06352:271 176.11046:12661 176.16488:163 176.33081:109 176.38769:109 176.42765:218 176.52386:109 176.53933:163 176.62836:109 176.73009:109 176.80148:163 176.81691:218 176.84212:109 176.86227:163 177.01490:109 177.05377:272 17…	43.01778:928 43.05376:459 55.05351:208 68.04869:111 70.06530:35285 70.52334:130 70.63866:178 70.85472:88 71.06789:1358 71.27814:53 71.48774:69 74.02254:76 82.06522:493 84.04427:183 86.05972:130 89.03728:118 95.04850:215 98.05940:571 103.05484:111 111.05510:319 112.07538:2045 114.05530:162 116.07017:1060	44457	22020	94268	112430	52890	32166	127515	114114	55318	181156	68832	73896	84094
7.368	175.108	Glycyl-valine; LC-tDDA; CE30	[M+H]+	31.8	175.10751:3403 175.59435:172 176.09556:450 176.12769:29666 176.16410:126 177.05059:259 177.06111:129 177.08790:86 177.10842:244 177.13122:2397	43.01798:315 46.06530:163 57.06919:280 67.05487:416 72.08203:478 77.03810:22 79.05309:127 80.97323:54 85.06465:1466 92.04898:502 96.08077:171 98.09567:136 107.07267:2032 116.10679:223 125.06948:14 130.12160:320 134.05975:253 138.05287:12 152.06985:764	701	728	1187	888	1341	1000	1626	2044	568	1496	1858	758	1617
8.487	175.118	L-Arginine	[M+H]+	109.46	175.11884:10389 176.05678:62 176.08386:31 176.09790:96 176.12318:886 177.05477:98 177.07413:46 177.08829:110 177.11099:46 177.12825:163	41.03859:4 55.01772:5 60.05493:231 70.06501:1542 72.07943:63 91.05398:48	4661	3053	4637	3722	5220	4427	11459	9141	5451	5689	7013	4196	5612
8.246	175.144	N6,N6-Dimethyllysine	[M+H]+	452.15	175.14398:98225 175.18383:80 175.58029:55 175.60541:55 175.61391:110 175.73145:55 175.76828:55 175.85859:55 175.86617:82 175.89265:82 175.93215:55 175.96382:110 175.97500:82 175.99524:82 176.00593:110 176.02219:55 176.05196:142 176.06815:55 176.10150:137 176.14640:7587 176.19395:55 176.28903:55 176.38289:110 176.39781:110 176.55099:82 176.57442:55 176.69946:55 176.76854:55 176.87310:82 176.98425:…	41.03825:164 46.06474:295 56.04896:330 67.05349:550 69.06950:69 73.02743:26 82.06505:235 84.08091:12964 85.08419:1410 86.09642:907 95.06108:117 98.98412:319 102.09257:25 130.08575:569 137.05995:44 164.06935:32	17783	13353	17590	25411	14292	15192	31537	21025	19079	49005	15727	14110	22974
6.899	176.01	1-Methylsulfinylbutenyl isothiocyante	[M+H]+	604.19	176.01059:42915 176.05008:87 177.01361:2864 177.05415:557 177.07913:88 177.16229:88 178.00807:4191 178.03313:87	55.05526:185 69.03249:253 73.02560:115 85.02736:905 92.04835:362 97.02802:150 99.04256:141 119.04707:83 127.03748:115 152.06951:195	9174	9558	28606	22641	15576	8843	55989	9178	13581	19408	11575	12336	17579
2.411	176.07	NCGC00385853-01!4-methoxy-2H-isoquinolin-1-one [IIN-based: Match]	[M+H]+	150.56	176.07048:9829 176.10459:137 176.11361:139 176.13735:84 177.05658:1810 177.07193:1257 177.11194:140 177.12727:188 177.14940:84 178.04360:84 178.05661:387 178.07209:436 178.10359:84 178.12084:149 178.13385:112	41.03896:117 72.04387:19 78.04490:23 79.05320:83 81.06916:137 89.03816:285 104.04971:127 107.08524:51 109.09969:39 117.03292:189 123.07734:35 133.05157:2395 136.03809:164 144.04321:287 149.05952:30 161.04652:1901	45	2582	79	30	2203	336	0	1411	1120	125	5209	1786	10526
7.627	176.091	w/o MS2: Indole-3-acetic acid	[M+H]+	64.05	176.09053:3669 176.10897:3303 176.12518:1708 176.94161:103 177.05150:258 177.05931:155 177.07539:290 177.09167:274 177.11113:592 177.13171:207 177.81689:103 178.05010:103 178.07189:207 178.08457:155 178.10758:279	43.01802:429 44.04939:376 56.04859:41 68.04896:251 70.06506:8432 71.06794:455 72.07193:54 77.03824:177 82.05219:1234 89.03766:15 91.05288:56 95.04787:221 98.05911:358 111.05435:1275 112.07471:847 116.07016:413 121.02834:114 125.06963:25 132.06882:28	1973	2679	1916	515	2454	1491	2188	2331	1569	1947	1707	1969	2140
7.226	176.091	w/o MS2: Indole-3-acetic acid	[M+H-H2O]+	412.18	176.09083:12230 176.12754:256 177.05713:156 177.09440:1256 177.12994:61 178.04681:152 178.09384:270 178.13782:61	43.01788:6222 55.05431:886 57.03323:1204 60.08063:3897 69.03343:164 73.06424:336 81.05164:368 83.04874:185 85.02786:6032 86.06015:79 96.04373:179 102.09115:5221 108.04391:223 110.05464:356 112.07445:672 125.06951:228 136.04108:168 156.05589:259 162.11147:2824	1387	689	2385	1937	1946	1027	4863	3026	875	7943	1828	1174	2870
6.427	176.091	w/o MS2: Indole-3-acetic acid	[M+H]+	278.03	176.09058:6357 176.12175:111 177.05515:351 177.09372:664 177.13043:112 177.16396:112 178.08216:112 178.09370:210 178.10646:187	43.01764:78 45.03408:109 61.02812:31 68.04840:86 77.03775:1182 96.08034:248 103.05396:5213 107.07206:267 120.08017:8198 122.06015:32 124.07493:191 151.06226:355	5790	5390	3812	3764	2396	7905	1569	2577	4523	1354	3067	6205	3345
7.818	176.092	w/o MS2: Indole-3-acetic acid	[M+H]+	113.24	176.09224:3584 176.12511:869 177.04121:62 177.05476:271 177.09425:524 177.13154:155 177.15958:203 178.06068:93 178.07132:62 178.10440:304 178.12247:93	41.03776:207 45.03317:124 56.04878:137 70.06421:230 79.05281:156 81.07038:140 84.08050:329 94.06560:337 97.04666:115 107.08382:92 114.05444:169	2165	1780	1627	2043	1447	1681	1624	1516	2889	1762	2202	2494	1911
8.048	176.103	L-Citrulline	[M+H]+	275.34	176.10286:29852 176.53568:35 176.56939:52 176.73072:35 176.87730:35 176.96415:35 177.00619:35 177.05542:419 177.07503:88 177.10576:2274 177.16300:69 178.05158:52 178.07108:99 178.08771:87 178.10709:439 178.13135:69	43.05432:191 70.06489:7173 71.06751:323 77.03880:36 86.05941:42 113.07046:1742 116.07017:75 137.04652:65	6428	1946	2893	2936	2075	3878	2466	2339	2648	2411	1736	2722	1246
6.329	176.127	w/o MS2: L-Arginine	[M+H]+	33.03	176.12711:969 176.14931:196 177.05388:1043 177.12954:415 177.16290:295 178.08757:98	41.03811:209 61.02860:221 71.01254:134 77.03768:298 86.05817:108 89.03806:1992 103.05345:122 107.04735:406 114.05491:86 117.03222:540 123.04502:73 135.04343:442 145.02725:231 163.03829:208	585	1088	572	542	505	606	498	549	631	575	465	1026	893
7.325	176.127	w/o MS2: L-Arginine	[M+H]+	1064.11	176.12798:62972 176.85502:88 177.00964:131 177.05304:450 177.07988:131 177.09606:130 177.12993:5696 178.05513:131 178.07005:175 178.08692:131 178.10652:572 178.13075:694	46.06474:916 57.07072:516 71.04847:274 79.05397:183 81.06976:146 85.06431:2452 91.05293:37 95.05961:150 98.05895:318 107.04997:50 111.08901:55 116.07054:86 120.08012:15 124.03839:91 130.12196:3395 137.06923:159 138.07620:41	23441	50392	22417	20815	45146	29858	44267	53239	47934	33403	41507	32603	33328
1.988	177.054	6-Hydroxy-4-methylcoumarin, 6-Hydroxy-4-methyl-2-benzopyrone	[M+H]+	31.13	177.05415:2695 178.05597:834 179.06920:774	41.03837:73 55.01710:65 57.06972:52 72.04275:18 78.04585:92 89.03821:1894 103.05350:194 106.04052:131 108.05555:85 110.06768:118 115.05254:41 117.03261:675 119.04897:113 122.05513:125 126.05481:89 131.04700:76 135.04372:320 138.06581:169 144.07974:135 163.03787:329	1883	2541	1652	1235	1673	1488	2476	3187	1806	608	1913	1460	1772
4.729	177.054	trans-Ferulic acid; [M+H-H2O]+; CE30; KSEBMYQBYZTDHS-HWKANZROSA-N	[M+H-H2O]+	115.1	177.05441:46970 177.08558:206 177.10128:217 177.16411:502 178.05747:5682 178.08397:223 178.10285:174 178.16787:377 179.06034:569 179.08994:174 179.10600:131 179.13983:87	63.02301:178 78.04581:1220 89.03858:7013 90.04102:677 91.05338:166 98.98353:9 106.04051:702 117.03342:3649 118.03644:385 123.04252:27 134.03581:1052 145.02782:870	6250	6632	7041	5845	7200	8430	2943	9761	5094	5378	9601	9107	9196
2.548	177.054	4-Methylumbelliferone	[M+H]+	31.94	177.05397:3664 177.08874:269 177.11055:104 177.12696:174 177.16253:207 178.05693:320 178.08538:328 178.12277:2767 179.06998:496 179.08625:104 179.10728:252 179.12421:444 179.14574:104 179.15874:104	43.05371:190 55.05372:153 65.03862:210 70.06526:164 77.03813:655 81.06984:227 89.03782:963 91.05288:219 95.04861:381 98.09668:591 103.05357:315 107.05085:86 111.04530:105 117.03331:410 123.04444:292 124.09794:135 131.08435:77 135.04219:261 138.05363:159 140.04598:238 160.09659:162	3034	4198	4519	3092	3387	2142	3359	1647	1198	917	1955	1890	1106
2.407	177.054	4-Methylumbelliferone	[M+H]+	35.46	177.05467:3182 177.07263:808 177.11030:72 177.12684:144 177.13536:144 177.16259:108 178.05762:330 178.07929:180 178.10611:288 178.12596:144 179.03332:108 179.06966:379 179.08668:72 179.10573:628 179.12371:108 179.14267:180	43.01777:296 55.01829:163 67.05344:242 70.06414:137 77.03822:599 79.05331:316 81.06847:272 83.04883:64 89.03814:492 91.05337:311 93.06925:206 95.04856:321 97.02765:147 98.98402:108 105.06847:185 107.08543:173 117.03217:279 119.04791:108 121.02718:186 123.04273:163 125.02270:191 133.05164:562 135.04241:261 140.04523:181 145.02804:209 149.05786:124 161.04548:682	2013	4148	2419	1967	3144	1579	1768	1647	1523	863	3356	1890	1860
2.142	177.055	w/o MS2: terrein	[M+H]+	43.42	177.05522:11838 177.11032:226 178.05616:338 179.06868:226 179.10998:338	34.99487:1137 46.99502:15857 48.97429:1697 61.01080:48987 62.01814:11728 62.99063:4933 63.99807:161758 64.43077:596 64.99899:2101 65.99366:5999 78.78439:3012 79.02222:440630 79.49155:2531 79.59617:1534 79.69459:1329 79.80752:935 79.91353:625 80.02373:13225 80.14889:725 80.25879:611 80.36432:750 80.47666:729 80.59108:546 80.70855:558 80.77439:542 80.82664:458 81.01727:23355 82.01937:815 121.02811:…	943	1495	1045	595	1904	832	4090	2074	1173	520	1285	694	608
7.54	177.075	2-ISOPROPYLMALIC ACID	[M+H]+	68.78	177.07580:10514 177.09033:3568 177.13022:403 178.05992:78 178.07816:880 178.10609:366 178.13349:194 179.07315:390 179.08100:229 179.10665:117	43.01715:225 53.03855:208 56.04797:140 68.04941:124 71.04836:200 80.04886:549 85.06490:300 89.03773:298 93.05479:162 97.06387:155 104.05307:99 108.04400:168 113.06924:143 122.06250:105 130.12152:136 135.04539:118 149.04575:112 164.06904:128	3629	4204	4263	3905	5246	3869	5293	5141	4874	5495	4683	5181	5343
7.706	177.086	w/o MS2: Canavanine	[M+H]+	50.95	177.08717:7905 177.12511:595 177.16025:195 178.05717:93 178.07252:223 178.08968:529 178.10817:178 178.13073:154 179.07002:93 179.08890:124 179.10807:93 179.12602:93 179.14050:124	45.03328:238 56.04962:200 70.06478:279 72.04466:395 81.06979:151 84.08089:118 88.07710:112 98.05918:162 102.05402:99 109.06630:73 118.04909:181 130.08609:83	3109	2024	2015	2363	2159	3461	2310	2518	2884	2106	3854	2634	4799
7.649	177.111	Cotinine	[M+H]+	41.07	177.10744:3925 177.12700:649 177.15954:164 177.35289:110 177.59142:110 177.79452:110 178.06881:219 178.08560:219 178.10913:274 178.13248:274 179.07479:110	43.01825:513 44.04957:1141 60.04469:469 67.05399:150 70.06523:54825 70.69701:213 71.06805:2022 72.04407:595 80.05051:283 84.04364:420 87.04300:75 96.04445:185 98.05936:983 101.02130:153 112.07516:2859 116.06955:1492 118.04907:67	416	305	729	1054	534	511	2872	1347	739	2173	749	609	967
1.532	177.127	w/o MS2: NEROL	[M+H-H2O]+	30.42	177.12785:2281 178.05291:225 178.08978:225 178.13094:501 179.03404:355 179.07045:271 179.10834:474 179.14178:3884	39.02286:160 45.03311:165 55.05411:309 67.05375:213 70.06375:140 79.05301:382 81.06930:258 85.06432:402 91.05318:226 94.02865:386 95.08470:209 103.05273:197 106.06421:266 116.07002:124 119.04683:118 121.06381:240 124.07460:163 130.07203:140 135.11626:89	461	450	618	664	497	346	1502	690	450	1539	838	675	736
6.879	178.009	w/o MS2: 2-amino-3-prop-2-enylsulfinylpropanoic acid	[M+H]+	66.44	178.00824:6577 178.06089:164 178.08512:164 178.10850:82 178.48552:123 178.72777:82 179.01260:388 179.06961:206 179.12990:123 179.29988:82 179.53541:220 180.01043:82 180.04747:120 180.08629:20793	38.96327:6831 40.96110:699 57.03339:293 69.03269:803 71.01353:131 72.04472:162 81.03174:199 85.02802:507 89.03783:112 94.06402:121 97.02857:249 101.02253:291 109.02702:96 116.04586:359 127.03827:271 134.02074:83 138.05380:149	885	702	2284	2209	1429	843	4558	778	1144	2029	1239	1123	1446
8.224	178.069	w/o MS2: "MLS001048861-01!3-amino-1H-quinazoline-2,4-dione"	[M+H]+	26.91	178.07091:7678 178.09895:147 178.13618:61 179.02916:61 179.05286:467 179.07410:370 179.10614:108 179.12833:522 179.14449:41 179.63030:155 180.08322:334 180.10279:61 180.12090:41 180.15860:41	41.03792:60 45.03312:380 56.04949:300 58.06450:290 60.08088:183 71.07248:390 73.02766:105 81.03572:249 86.09635:937 88.03841:334 92.04672:117 98.98360:1859 104.10617:213 107.05867:150 114.05433:86 119.04761:26 124.99934:1789 132.06506:131 138.05479:38	2251	977	2391	1886	1111	1521	2204	1893	1904	3170	1604	1494	1692
3.222	178.086	PUTRESCINE DIHYDROCHLORIDE	[M+NH4]+	18.4	178.08562:1676 178.12103:428 178.16074:86 179.03413:57 179.05579:57 179.06824:786 179.08980:218 179.10631:593 179.14234:239 179.17560:57 180.07718:164 180.09612:86 180.10950:143 180.13955:86	43.01736:224 55.05391:162 71.04891:188 77.03783:172 81.06985:211 91.05369:281 95.08483:134 98.98216:133 105.06866:139 109.06417:131 117.03256:150 119.04964:134 124.04853:80 134.09608:96 136.07494:99 144.08097:146 152.07023:211 162.05823:80	165	171	200	256	205	133	1525	90	31	346	153	88	111
3.584	178.086	PUTRESCINE DIHYDROCHLORIDE	[M+NH4]+	39.65	178.08535:1777 178.12256:139 179.03356:210 179.06703:287 179.09032:274 179.10871:238 179.14192:174 180.08205:174 180.10366:104 180.14534:104	43.01777:172 55.05397:108 70.06402:140 77.03759:248 81.03165:150 89.03791:230 94.07454:140 97.06378:136 98.98336:136 103.05288:149 107.08668:115 116.07038:134 123.04511:102 134.06040:124 135.06789:128 152.07310:64	1161	4800	794	538	1415	856	497	1420	1643	249	4364	2015	9176
2.481	178.086	w/o MS2: Methionine ethyl ester	[M+H]+	31.19	178.08576:4795 178.12221:703 178.16646:95 179.03305:158 179.07036:246 179.08960:516 179.10478:867 179.12470:173 179.14207:164 180.06520:158 180.08866:126 180.10173:126 180.13737:126 180.14873:63 180.17399:63	41.03898:327 43.01752:304 55.05415:168 67.05481:203 70.06467:162 78.04460:326 81.06950:189 84.04386:172 89.03781:348 94.06386:247 98.09662:680 105.06891:200 107.08502:149 109.06591:112 117.03325:254 119.05995:159 122.06028:168 125.02078:118 133.10067:156 138.05486:130 145.02802:86 150.05479:245 158.11506:83 162.05398:144	224	195	281	356	254	144	2775	197	268	682	248	106	266
7.284	178.109	w/o MS2: Pelletierine Hydrochloride	[M+H]+	15.28	178.10569:3573 178.13160:397 179.06968:454 179.10977:328 179.13925:141 180.06669:329 180.08567:4672	43.01757:480 46.06496:364 57.03309:255 57.06984:264 60.04339:108 67.05432:481 69.07009:179 71.04868:176 81.06984:352 85.06419:792 89.03841:188 98.05912:292 100.07606:156 110.05468:128 117.03249:140 130.12122:919 139.12123:77 155.08114:80	787	699	924	845	1691	702	1292	1573	855	894	1505	901	1478
2.607	178.122	Mephedrone	[M+H]+	27.68	178.12212:1606 178.16579:210 179.03281:181 179.04765:101 179.06908:240 179.10706:279 179.12369:185 179.14201:169 180.03624:101 180.06852:101 180.08274:169 180.10225:135 180.13582:179 180.15667:135	43.01800:113 55.05416:69 70.06490:528 81.06861:264 95.08392:147 98.09641:11332 111.08005:82 121.09966:140 131.04756:45 136.03979:283 138.05486:309 142.08479:268 150.05319:209 160.09654:1396 178.11787:118	4903	1022	2682	2553	1249	2910	887	807	1022	2562	1427	1751	2724
3.063	178.123	DEP_178.1226_15.3	[M+H]+	69.58	178.12227:6978 179.03356:66 179.06962:358 179.08761:99 179.10700:271 179.12543:835 180.06728:174 180.08620:202 180.10118:281 180.11383:100 180.13670:133	41.03937:69 43.01797:122 45.03318:50 66.04461:50 70.06438:14 79.05370:67 91.05474:1177 92.04896:41 95.01220:616 103.05383:327 106.06819:21 107.08481:118 115.05351:186 117.03398:35 119.04885:638 122.05988:56 131.04671:94 134.09534:657 137.05814:86	5183	4723	5884	6936	4474	4595	12603	1519	6018	4638	3893	5638	3238
3.562	179.03	Daphnetin	[M+H]+	14.9	179.03011:1513 179.03885:1097 179.06946:522 179.08982:96 179.10606:204 179.14183:128 180.03768:64 180.08317:189 180.10080:273 181.04746:521 181.08506:376 181.09974:96 181.10521:64 181.12159:343	42.03374:211 55.05466:112 67.05396:115 77.03789:175 81.06916:126 91.05416:328 95.08608:114 98.98549:140 103.05220:132 105.03306:133 108.07866:86 123.04493:121 133.02733:83 136.04898:92 139.12360:99 163.06188:118	731	624	516	594	959	495	292	652	318	387	537	587	790
1.588	179.033	Esculetin	[M+H]+	27.27	179.03277:6902 179.06944:1489 179.10462:596 180.03431:1192 180.07213:894 180.10151:1490 181.12175:1995	43.05402:343 55.05411:181 67.05381:266 69.06963:141 72.04417:105 77.03799:426 81.06947:373 91.05343:371 95.04872:566 97.06451:143 105.03333:257 108.08829:102 110.06972:112 115.05269:120 119.04884:124 121.06400:208 123.04392:513 133.02790:224 135.04248:118 138.06623:163 142.08131:83 147.06800:77 151.03976:80 163.03863:86	724	1654	1243	1951	1113	707	1275	1649	761	7170	1226	945	1608
1.434	179.064	3-Methoxycinnamic acid	[M+H]+	95.81	179.06362:29423 179.10477:536 179.14804:65 180.02897:128 180.06656:2916 180.10177:241 180.11262:64 180.12864:65 180.15807:161 181.02382:97 181.05903:1804 181.08332:344 181.12240:955 181.15475:129 181.17081:97	43.01744:419 80.05714:542 95.08545:27 107.07867:1095 118.05389:116 131.05882:922 136.07932:200 145.07359:175 164.03989:5613 165.04266:621	4077	6392	4453	5193	3254	2767	3332	7264	7787	475	7725	773	1011
6.26	179.069	3-Methoxycinnamic acid	[M+H]+	18.4	179.06944:5747 180.06505:10732 180.09985:722 181.04899:5339 181.06715:1594	63.02305:3552 68.99572:160 77.03833:7898 79.05392:3617 89.03848:98307 90.04133:5746 91.05351:562 95.08475:104 107.04921:3584 108.05113:162 110.03454:281 117.03318:27132 134.03387:150 135.04417:15413 145.02782:4923 152.05659:181 163.03868:4163	377	393	326	438	353	619	185	155	611	32	371	290	231
1.612	179.07	Coniferyl-aldehyde	[M+H]+	18.99	179.06884:5374 179.10495:600 180.07677:400 181.04863:1001 181.08655:600 181.09978:400 181.12256:3432	43.05395:292 53.03807:312 67.05374:178 72.04397:170 78.04539:213 81.06954:294 83.04850:154 88.02073:119 91.05364:323 95.04832:175 97.06351:143 103.05359:191 107.04764:227 109.02633:128 113.05973:164 117.03355:86 119.04774:150 121.06363:115 123.04313:184 128.05966:73 131.04796:83 135.04247:105 138.06539:124 147.04576:105 163.03817:138 167.15230:92	1257	855	992	1094	882	966	760	806	915	153	1375	1063	1632
1.384	179.106	(4-methylcyclohex-3-ene-1,1-diyl)dimethanol	[M+Na]+	50.57	179.10640:7080 179.14321:142 180.07354:239 180.10893:920 181.06114:96 181.08538:191 181.12154:1069 181.16942:144	43.01796:115 68.99679:557 81.06912:109 91.05393:43 95.04829:32 98.98393:28 107.07250:572 111.00856:2004 119.04842:34 122.09604:72 127.03913:168 133.10004:165 141.05312:1091 147.07449:46	4949	4069	4289	3236	2878	2832	3520	2534	3376	4299	2235	2517	3897
8.164	179.129	Triglyme	[M+H]+	36.73	179.12870:3535 179.62905:767 180.08571:1448 180.13240:84 181.04725:135 181.06553:84 181.08848:115 181.12144:131 181.16738:84	44.05018:222 56.04942:115 59.07116:131 70.06521:255 79.05352:157 81.04369:225 83.06027:454 88.07597:127 96.06903:165 97.06216:164 98.98377:214 109.07553:160 114.09154:121 124.08604:465 145.02817:118	1422	2193	1461	1702	2893	1366	6164	6902	4519	4143	4112	2558	3654
1.538	179.142	w/o MS2: MENTHOL(-)	[M+H]+	20.57	179.14231:1895 179.18019:91 180.06893:226 180.10143:915 180.14710:396 181.04621:291 181.08689:272 181.10267:265 181.12125:874 181.16759:91	43.01802:243 55.05392:329 67.05379:376 79.05396:356 85.06460:319 91.05419:242 94.02811:246 95.08404:161 97.06537:138 103.05303:161 107.04901:251 117.06891:121 121.06363:157 124.07574:162 131.04998:105 153.12591:64 165.06692:80	420	346	927	1186	417	314	1190	691	470	1805	595	460	497
6.228	180.065	HIPPURIC ACID	[M+H]+	501.94	180.06500:57092 180.08624:6649 180.49731:606 181.04911:41642 181.06672:10592 181.08224:400 182.05276:5988 182.08972:605	39.02285:911 51.02355:981 63.02326:8320 65.03846:285 68.99741:237 77.03841:13718 78.04188:660 79.05433:5203 80.05754:341 81.04477:256 88.77259:1917 89.03896:157723 89.55659:386 89.60178:386 89.64884:402 89.76814:343 89.88890:230 90.04212:8721 90.18769:197 90.29206:242 90.38559:217 90.59200:277 90.81160:165 90.97258:175 91.05301:1077 92.05718:185 93.03381:241 95.04817:162 105.04346:657 107.04901:5…	17439	17184	9112	6625	16236	20191	2172	25326	14983	5661	25195	18532	20936
6.084	180.065	(4S,5Z,6S)-4-(2-methoxy-2-oxoethyl)-5-[2-[(E)-3-phenylprop-2-enoyl]oxyethylidene]-6-[(2S,3R,4S,5S,6R)-3,4,5-trihydroxy-6-(hydroxymethyl)oxan-2-yl]oxy-4H-pyran-3-carboxylic acid	[M+NH4]+	158.25	180.06516:8852 180.10074:608 181.04922:205 181.06768:545 181.08543:191 181.10578:191 181.12322:221 181.13245:208 181.16694:115 182.07388:201 182.09737:115 182.12156:115 182.14759:77	56.04988:104 67.05323:78 74.05929:234 81.06991:36 84.04374:42 91.05364:1651 108.04324:100 120.06577:224 123.06741:147 125.05224:125 138.05443:475 148.03708:73	8055	5301	5666	9337	4696	6076	7079	3189	3826	4962	5143	4291	5249
7.525	180.069	Hippuric acid	[M+H]+	101.01	180.06861:5398 180.12264:76 181.04930:337 181.07099:350 181.09553:190 181.12385:76 182.04503:579 182.06211:420 182.07907:813 182.12690:76	42.03372:299 53.03819:296 56.04945:134 70.06465:347 77.03800:186 81.03317:722 82.03584:118 85.02801:157 88.03910:300 95.05889:134 97.07431:131 98.05929:124 103.05343:121 108.04395:214 112.07492:118 117.03208:140 122.02371:108 125.07044:77 130.12252:128 150.05429:124	3334	2136	3161	1949	1724	2926	1303	1219	3530	1744	1703	2505	1016
6.985	180.086	GLUCOSAMINE	[M+H]+	262.81	180.08669:12948 181.09058:1891 182.08933:916	57.03309:323 61.02814:168 69.03325:1064 73.02700:312 81.03239:239 85.02824:1278 93.05570:220 97.02794:427 99.04320:245 101.02293:282 107.07128:152 115.03747:208 122.05917:532 127.03753:433 138.05412:493 151.06221:298	13365	6074	23002	20602	15037	8242	14599	11047	5219	9185	12365	7656	11424
8.176	180.086	Galactosamine	[M+H]+	52.23	180.08636:7865 180.11861:48 180.13052:284 180.16926:49 180.57758:49 181.04975:124 181.06697:99 181.08869:649 181.11570:74 181.16812:74 182.05155:49 182.07935:74 182.09021:142 182.12144:74 182.18849:202	44.04948:297 56.04895:298 60.04417:203 68.05023:153 70.06492:246 72.04408:591 77.03816:133 81.04472:235 84.04433:342 86.09628:561 91.05324:115 96.06727:336 98.98430:467 105.03333:92 109.07661:133 114.05626:140 124.99943:807 166.06445:121	3248	906	3309	3309	1686	1972	4359	1580	902	1288	1348	1121	1284
7.887	180.086	D-Glucosamine	[M+H]+	163.36	180.08650:12476 181.04916:478 181.06752:239 181.08967:1922 182.08870:598	41.03887:168 45.03357:344 55.01866:596 57.03334:295 61.02824:318 69.03366:4081 70.03727:224 73.02868:157 81.03325:167 85.02868:1554 95.06049:9 97.02826:372 101.02322:449 109.02893:188 115.03741:172 127.03882:563 145.05000:120	13732	8792	8843	9243	7949	15747	1511	4752	10823	1335	10150	11068	8789
7.303	180.086	w/o MS2: D-Mannosamine	[M+H]+	112.35	180.08608:4633 181.04932:237 181.06534:95 181.08846:358 182.08024:630 182.10264:142	42.03386:278 46.06502:140 57.03323:77 68.04970:941 81.06804:237 89.03775:43 95.05957:1935 100.07465:166 109.07511:10485 110.08360:6838 111.08795:693 137.07043:713 155.08099:3230	5556	2293	6716	6939	5639	3108	5378	6111	2236	6626	5309	3423	8017
3.357	180.088	w/o MS2: MANNOSAMINE	[M+H]+	44.33	180.08750:2556 181.04878:338 181.07079:149 181.08890:308 181.12372:283 181.16335:205 182.08197:415 182.12296:149 182.15930:90 182.18723:120	41.03807:195 55.01763:142 70.06419:149 72.04422:147 79.05311:200 81.06935:138 89.03772:178 90.04204:156 98.05923:232 105.06796:143 117.03194:166 120.08167:131 124.04980:125	1524	1045	1380	1658	1997	887	1159	3416	1812	2332	2315	1792	2879
1.555	180.102	N-acetyltyramine	[M+H]+	33.19	180.10147:3592 180.14264:167 181.04911:258 181.06644:167 181.08769:752 181.09936:1202 181.12193:780 181.16606:209 182.08087:444 182.08934:167 182.12184:209 182.15488:84 182.18918:247	43.01779:191 55.05402:269 68.04879:36 77.03900:645 81.06950:212 85.06646:245 91.05396:585 93.06946:212 95.08488:74 96.09098:47 103.05450:427 107.04978:57 110.05854:57 119.04773:52 121.06344:1476 135.11334:9 149.05779:52	1222	2442	1618	764	1696	1220	1206	2051	1556	1907	2282	1891	3134
5.763	180.105	N-acetyltyramine	[M+H]+	36.42	180.10168:3018 180.11155:2219 181.04795:355 181.08557:938 181.10370:295 181.11830:216 181.16733:217 182.05113:217 182.08480:130 182.12348:87 182.18850:130 182.19858:87	43.01799:207 67.05432:128 70.06514:177 78.04419:252 81.06897:157 91.05377:332 95.04793:131 103.05291:140 110.08423:140 117.03224:177 121.06489:175 123.07820:128 131.08443:92 135.04267:102 139.08590:102	787	1480	662	711	1077	779	548	3007	953	735	1384	1059	2768
3.086	181.047	Caffeic acid	[M+H]+	27.14	181.04742:2874 181.08573:663 181.12487:426 181.16591:174 182.05202:195 182.08410:232 182.11586:251 182.13767:99 182.15261:66 182.17536:66 182.18862:132 183.06201:99 183.07744:326 183.10135:255 183.13868:217	41.03836:90 45.03320:43 55.05273:45 66.04568:333 78.03354:199 92.04902:5487 95.01214:345 105.03287:51 107.08327:136 109.05233:352 117.03250:159 119.08407:54 122.05930:504 125.04629:249 134.09540:25 138.05313:366 145.10255:44 149.05788:37 152.06999:5689 153.07315:664	1279	1486	766	750	759	1209	262	363	1157	252	617	1152	743
4.815	181.048	Caffeic acid	[M+H]+	33.66	181.04859:5333 181.08898:76 181.10841:76 181.12341:296 181.16781:114 182.05304:497 182.08141:152 182.12243:114 182.16583:76 182.18925:152 183.05283:114 183.07598:385 183.10048:239 183.13922:190	41.03917:145 43.05494:394 55.05413:69 63.02380:619 70.06469:98 77.03800:795 79.05408:673 81.06921:211 89.03842:7876 91.05379:220 93.06864:43 95.08531:99 107.04738:395 117.03309:2304 119.08470:370 121.09991:221 128.06093:103 131.08466:92 135.04346:1604 145.02831:360 163.03813:507	1106	1325	882	981	918	528	1103	4049	1986	2635	2096	1028	2763
5.065	181.049	Caffeic acid	[M+H]+	38.59	181.04877:4114 181.08577:153 181.10651:92 181.12691:329 181.15281:61 181.16731:216 182.04934:1363 182.07764:123 182.08960:92 182.12442:123 182.13749:123 182.19087:123 183.05670:153 183.07750:213 183.10364:212 183.12291:153 183.13764:212	43.01756:216 44.05685:71 55.01720:125 65.03880:301 70.06444:556 77.03868:728 81.06949:528 89.03861:7356 91.05331:822 95.06028:202 98.98407:68 105.03287:186 106.04041:41 110.08388:436 117.03270:1322 121.02780:792 135.04289:1113 139.08623:857 145.02710:515 149.04480:673	690	830	415	474	551	700	607	2070	674	800	1012	1510	1113
6.23	181.049	Caffeic acid	[M+H]+	124.25	181.04902:29130 181.06787:5579 181.12801:437 182.05232:2625 182.06877:1156 183.05344:656 183.15114:437	44.01262:146 53.03853:417 63.02267:4578 68.99699:169 77.03858:9366 79.05380:3808 80.05762:331 88.77183:623 89.03898:116620 89.40244:128 89.62959:306 90.04162:6182 90.33082:182 91.05436:729 91.98668:191 95.04882:130 105.04429:302 107.04873:3851 117.03364:28427 118.03685:2328 132.02022:229 135.04367:15917 136.04684:1416 137.05363:140 145.02827:4746	10368	9715	4147	3853	7613	6615	1260	14240	8195	2910	13565	6026	11162
2.019	181.071	Theobromine	[M+H]+	83	181.07159:37496 181.12007:224 182.05414:124 182.07458:3000 182.10009:83 182.13853:83 182.19002:690 183.06417:446 183.07677:644 183.10324:394 183.12570:125 183.13553:125	55.05521:126 67.02860:411 69.04449:332 78.04495:77 83.06020:520 89.03882:302 96.05584:181 108.05490:702 110.07117:632 117.03236:110 119.05261:129 122.05851:429 124.08667:16 126.05538:168 135.06563:430 138.06544:1296 145.03017:80 149.05557:113 163.06059:859	8516	5214	5177	7971	18688	7876	7148	7038	4292	18753	19262	3911	19668
2.019	181.073	Theophylline	[M+H]+	68.11	181.07177:19030 181.12032:224 181.16331:114 182.07498:1793 182.11557:197 182.13903:363 182.17208:57 182.18876:179 183.07576:412 183.10090:813 183.11601:334 183.13960:173	43.01790:128 69.04445:60 79.05401:101 93.04422:107 94.03953:201 96.05512:222 100.07479:1636 109.02712:29 121.05095:74 124.04998:574 137.08131:81 139.07607:10 149.05745:41 153.12643:22 163.05923:17	8516	5214	5177	7971	18688	7876	7148	7038	4292	18753	19262	3911	19668
8.226	182.045	L-methionine sulfone; CE30; UCUNFLYVYCGDHP-UHFFFAOYSA-N	[M+H]+	19.43	182.04446:3198 182.08391:102 182.10269:143 182.19045:76 183.04810:258 183.08502:183 183.09857:127 183.13812:76 183.15233:76 183.51443:205 183.96263:76 184.07335:46234 184.10783:2631 184.11891:50	42.03454:330 45.03345:273 57.03336:365 58.06519:353 67.05398:324 69.06955:158 71.07295:345 80.97347:188 83.04915:180 84.08084:4685 85.08412:296 86.09593:838 87.07084:64 89.03769:149 94.06486:162 97.06581:77 98.98401:602 104.10677:135 110.06037:77 124.99929:789 130.12162:356 138.05537:131	567	519	562	675	425	395	435	280	324	297	390	297	411
6.793	182.057	w/o MS2: Methionine sulfone; AIF; CE10; CorrDec	[M+H]+	78.47	182.05723:8042 182.47718:38 182.96218:38 183.00302:38 183.03590:76 183.06054:718 183.08818:95 183.10562:38 184.05558:673 184.09518:76	45.03389:19 105.03354:45 112.05138:11 118.08552:3278	4278	5039	7659	5577	3562	2814	7477	6720	6654	6547	4627	6161	5839
7.02	182.08	L-Tyrosine	[M+H]+	73.35	182.08142:9511 183.08433:1050 183.11042:122 183.17213:91 184.05649:189 184.08748:91 184.10648:152	41.03886:153 55.05434:174 69.03318:160 77.03815:179 79.05465:136 83.04855:121 85.02794:237 91.05475:707 95.04782:196 97.02716:182 107.04854:137 109.06290:92 119.04852:240 123.04303:213 136.07532:194 139.12149:131	2236	1312	2913	3380	2692	2086	2413	1921	1888	3245	3855	1906	2504
3.25	182.08	6-isopropoxynicotinic acid	[M+H]+	27.38	182.08143:2273 182.12307:145 182.18833:182 183.06503:317 183.07976:503 183.10116:390 183.13772:255 183.17356:109 184.06921:73 184.09771:181 184.11017:73 184.13520:109	42.03268:164 43.01749:185 55.05347:175 70.06550:140 72.04435:128 79.05304:255 91.05360:669 105.03247:213 107.08261:162 117.05719:342 124.08606:124 127.05519:134 134.05818:134 136.07414:224 144.08042:720 147.04672:102 152.10630:112	2218	1677	1301	1580	1147	1510	757	790	1647	518	1834	1668	750
1.578	182.081	Tyrosine	[M+H]+	42.45	182.08127:1971	55.05390:175 67.05352:172 77.03765:243 81.06929:188 83.04860:105 91.05358:226 105.03280:260 107.04931:121 108.07864:137 115.05395:124 120.04261:137 123.04216:175 124.07377:92 131.08707:121 138.06534:153 146.05946:160 153.06594:64	1163	705	1762	1954	985	785	2451	1123	654	2977	813	836	1001
5.667	182.081	L-Tyrosine	[M+H]+	32.8	182.08047:2016 182.11709:101 182.12879:101 182.18856:135 183.06357:68 183.08116:351 183.11229:688 183.13988:195 183.17493:135 184.06407:101 184.07950:68 184.09714:263 184.10910:135 184.13541:135	43.01717:188 55.01675:164 67.05365:137 70.06440:218 72.07962:209 78.03393:248 81.06896:187 91.05527:471 94.06304:115 95.08429:145 97.06538:136 105.03416:160 107.08488:143 117.03263:285 121.06497:118 135.11674:128 149.05944:96 163.03852:96 173.12940:73	1356	1456	1056	1169	1308	1474	1188	811	1019	1575	919	1269	1037
2.452	183.065	3,5-dimethoxybenzoic acid	[M+H]+	103.69	183.06535:51671 183.11882:78 183.13516:117 184.06872:3610 184.09811:1026 184.13880:117 184.16923:211 185.07120:612 185.10390:365 185.12604:271 185.15306:117	42.03327:124 45.03891:97 55.01782:394 67.05418:937 75.02499:18 77.03847:5279 79.05370:644 81.06951:205 83.08498:101 91.05418:311 95.04923:3396 100.04028:51 105.06935:865 109.10153:305 111.04320:51 118.04023:435 123.04413:943 124.04952:1793 126.02661:143 129.03349:446 131.04939:110 133.06505:765 135.11630:237 137.09596:473 140.04613:1421 146.07008:178 149.04466:295 151.11037:434 161.05917:838 163.…	20779	10085	13900	14210	9138	18653	2454	1624	9770	1764	7154	9812	4717
6.505	183.065	PIMELIC ACID	[M+Na]+	17.76	183.06549:3547 183.09685:109 183.11762:110 183.13560:73 184.06920:270 184.09558:259 185.06964:110 185.08616:110 185.12992:110 185.15324:73	41.03870:3767 44.04984:1114 59.04895:958 70.06483:2538 82.06422:123 84.04366:168 88.07504:5826 96.08037:308 98.09451:738 100.07524:4487 107.04968:69 114.09015:211 123.01077:8533 124.07543:142 128.10654:987 135.04295:130 148.04405:255 166.05254:1710	88	1050	26	72	598	91	155	0	94	0	0	70	27
7.23	183.086	D-Mannitol	[M+H]+	142.33	183.08603:45892 183.48702:62 183.52777:93 184.05974:638 184.09029:2414 184.14197:93 184.92696:62 185.06419:429 185.09108:770 185.12849:62 185.15483:125	43.01765:594 55.05382:567 57.03349:1154 61.02820:659 69.03319:4762 70.03652:237 71.04893:358 73.02758:306 81.03298:439 83.04894:791 85.02825:1177 87.04349:621 91.05569:27 97.02920:42 99.04325:675 103.03828:228 107.04849:114 111.04291:619 117.05336:116 122.06772:89 125.06937:64 129.05380:193 135.04459:87 147.06326:15	20374	11839	17880	24423	11379	23065	8217	12572	22921	13329	33953	21808	9558
4.316	184.063	2-(2-amino-4-hydroxy-6-methylpyrimidin-5-yl)acetic acid	[M+H]+	61.56	184.06338:3410 184.12149:78 185.06646:289 185.08085:78 185.13525:78 185.15196:155 186.06044:259 186.07557:78 186.11676:78	43.01709:124 45.03317:124 67.05559:108 74.09657:128 85.06554:73 91.05297:113 95.08394:99 104.10651:296 115.05455:105 145.10356:70 149.05806:83 161.05799:125	1670	2988	3586	2661	1214	3071	1382	973	4892	1696	1446	10000	1814
7.898	184.073	w/o MS2: PHOSPHOCHOLINE	[M+H]+	25.91	184.07267:3336 184.10668:349 185.09423:699 186.07433:914	41.03890:3721 44.04959:392 54.03383:284 58.06512:435 60.08097:16361 61.08378:938 68.04940:17557 69.05173:869 81.04432:285 83.05982:896 94.77468:1519 95.06044:227294 95.33267:252 95.63708:608 95.79708:364 95.94154:293 96.06273:9177 96.33110:309 96.44613:277 96.65829:229 96.77959:261 97.03859:557 111.05500:4002 121.03867:1293 139.04961:550 154.13341:5466 165.08952:515	833	633	861	863	547	494	2442	1532	1216	2106	863	1040	951
8.613	184.073	Phosphorylcholine; LC-tDDA; CE20	[M+H]+	81.29	184.07316:6636 184.10751:941 184.98435:91 185.04680:51 185.07679:459 185.09135:218 185.11007:574 185.13163:51 185.15032:86 186.07563:613 186.11011:86 186.15489:52 186.17985:34	43.01770:102 55.01803:191 58.06531:163 72.08149:231 84.08001:169 86.09675:193 95.06003:118 100.03897:334 107.04857:108 114.05479:284 124.99943:181 142.08497:96 166.06049:108	695	1086	1436	1113	2298	919	4813	11386	1433	6089	4184	866	6053
8.228	184.073	Phosphorylcholine; LC-tDDA; CE20	[M+H]+	569.96	184.07326:104239 184.46494:72 184.50697:72 184.52836:48 184.58027:72 184.60372:48 184.61899:48 184.64856:72 184.71106:72 184.75687:72 184.78494:72 184.80603:48 184.82104:96 184.84898:48 184.86808:48 184.88621:48 184.91199:72 184.92870:48 184.94669:96 184.98628:48 185.00785:48 185.04776:175 185.07680:4620 185.11664:119 185.14059:72 185.15620:72 185.22817:48 185.39543:48 185.48340:48 185.50061:48 1…	45.03328:920 56.04991:161 58.06531:242 60.08057:728 71.07309:1437 74.05878:146 80.97319:504 84.04442:23 86.09640:4554 95.06007:569 98.98403:4245 104.10685:480 109.02769:56 112.08664:92 116.07051:287 124.99937:4574 130.04938:163 144.07639:124 166.06203:403 184.07230:499	4946	7635	17329	11643	19632	4841	74849	136944	12329	92826	37298	7379	61045
8.438	184.074	Phosphorylcholine; LC-tDDA; CE30	[M+H]+	73.89	184.07301:9398 184.08992:4378 184.10672:4214 184.97850:54 185.07714:544 185.09071:938 185.11048:940 185.13228:54 185.15127:108 185.16286:54 186.07612:724 186.11012:108	55.01736:230 60.08112:140 71.07196:140 81.03238:153 84.08030:189 86.09554:338 95.05955:192 98.98368:470 110.08284:490 124.99920:431 135.04367:108 139.08618:108 142.04875:92	1033	2064	2169	2065	3328	1301	8442	10414	2449	8872	5356	1495	6483
3.602	184.096	NORMETANEPHRINE	[M+H]+	30.34	184.09600:3549 184.13474:82 184.17804:82 185.07802:124 185.10098:328 185.11571:247 185.14363:82 185.15822:165 186.10056:206 186.15294:82 186.18360:82	45.03283:79 55.01756:152 67.05396:40 68.99739:42 78.04616:484 81.06913:369 85.02812:232 91.05417:1051 95.04839:212 103.05397:393 106.04125:1765 109.06374:30 110.06867:68 111.07918:38 115.05352:278 118.03970:213 119.08456:62 121.06405:1705 123.06737:441 125.05920:179 128.06187:49 131.04865:72 137.05862:791 138.11343:57 145.02846:82 149.05980:583 151.11058:68 153.08958:291 159.11333:58 163.14619:3 …	1180	1135	720	770	785	1525	440	278	1472	249	633	1313	475
8.222	185.076	w/o MS2: Fuberidazole	[M+H]+	96.28	185.07654:7964 185.12657:364 185.14001:106 185.15418:145 185.17532:106 185.19409:79 185.21616:79 185.23866:79 185.26928:79 185.29048:53 185.30235:79 185.32584:79 185.34974:53 185.37555:53 185.40327:53 185.43856:79 185.47307:53 185.51611:53 185.54671:53 185.57007:79 185.58839:53 185.59620:79 185.62933:165 185.65595:79 185.68944:79 185.72605:79 185.75240:132 185.79451:53 185.82459:53 185.85623:79 1…	45.03359:1678 58.06521:161 60.08101:127 71.07252:2824 80.97346:945 84.04369:209 86.09632:10620 87.09889:739 88.03782:36 95.06043:357 98.98381:9029 100.98766:146 104.10687:940 114.05376:64 124.99964:12658 126.00251:372 127.00308:175 130.04993:174	374	485	956	869	1045	344	3606	6072	849	3914	1645	400	2950
4.664	185.08	w/o MS2: Fuberidazole	[M+H]+	13.49	185.08007:1649 185.11685:149 185.15133:188 185.16467:90 186.08372:655 186.10940:120 186.15065:150 186.19283:90 186.22172:60 187.08077:90 187.09099:60 187.13181:120 187.13726:60	43.01827:165 59.04856:148 77.03742:142 79.05184:137 81.06892:129 92.05961:156 95.08332:112 103.05509:208 109.10156:155 117.07125:121 119.08493:178 124.08392:102 128.06132:77 133.10182:96 139.03876:105 148.08276:108	813	603	525	632	495	1240	171	112	617	78	310	1342	335
1.74	185.08	Pesticide6_Fuberidazole_C11H8N2O_2-(2-Furyl)-1H-benzimidazole	[M+H]+	16.43	185.08088:2397 185.12128:1202 185.14833:89 185.15765:119 185.18416:89 186.08354:266 186.11466:162 186.22456:119 187.06065:212 187.07438:253 187.09687:59 187.10778:151 187.13865:89	42.03349:216 55.05405:285 59.04902:197 79.05315:421 83.04876:237 91.05485:196 100.03930:366 105.06865:253 110.07008:162 119.04778:164 121.06432:121 125.05814:121 129.06947:128 133.09888:121 137.05795:102 138.06537:441 147.11883:99 149.09566:96 151.03537:102 156.05724:86 165.10629:77 173.08267:86	645	519	815	613	528	558	335	1057	1159	665	809	1158	1236
7.563	185.091	IS_N-BENZOYL-D5-GLYCINE	[M+H]+	177.54	185.09204:9127 185.13980:149 186.03803:150 186.04700:100 186.07579:249 186.09476:1515 186.11178:100 186.53693:150 187.07173:248 187.08291:99 187.10752:6272 187.14777:100	44.04940:633 55.01883:100 56.04976:104 60.04386:459 70.06469:738 81.03330:4638 84.07976:2285 91.05381:579 95.05956:88 99.04337:355 103.05331:375 107.04920:68 109.02785:1910 110.07187:2800 111.09021:372 113.05980:404 116.07066:761 118.06412:718 121.06330:76 124.07588:480 134.05943:382 139.08514:764 142.08533:624 146.05962:2858 152.04115:34 156.10193:23 164.07034:551 176.09315:74 182.07863:61 185.0…	4313	7133	5623	5518	5860	4266	9997	9764	4588	14803	6374	4384	8005
7.469	185.092	IS_N-BENZOYL-D5-GLYCINE	[M+H]+	91.87	185.09181:25724 185.87981:55 186.07591:1232 186.09321:2330 186.15844:82 186.21864:82 187.05990:151 187.07864:190 187.10365:593 187.13923:82	43.01772:162 61.02826:312 70.06484:259 75.02510:11 81.03322:33 85.02788:305 95.05959:520 100.03800:111 110.08361:4591 112.07623:1308 113.07696:139 116.07162:48 121.06544:93 124.08623:226 136.07552:147 139.08624:2292 150.06390:86 158.12694:38	4313	7133	5623	5518	5860	4266	9997	11618	4588	14803	6374	4384	9224
2.008	185.104	IS_N-BENZOYL-D5-GLYCINE	[M+H]+	34.71	185.10267:5786 185.15109:244 185.92076:98 186.07972:98 186.10614:446 187.05998:430 187.10887:146 187.12519:98	43.01786:136 55.01775:158 59.04904:124 77.03787:156 85.06364:136 91.05402:181 95.08363:92 100.03977:297 105.03228:143 110.06091:121 110.06982:121 119.04772:102 122.06994:89 124.08553:80 133.02690:105 138.06563:145 147.04243:102 149.05633:128 163.07512:96 170.07877:218	2225	2709	2605	2296	4201	1992	1900	1280	1602	1636	3256	2242	2681
8.318	185.111	w/o MS2: Metribuzin-diketo	[M+H]+	66.76	185.11128:3496 185.14078:80 185.15040:65 185.19936:33 185.22324:33 185.26816:33 185.40485:33 185.52940:33 185.80662:33 185.85065:33 186.00661:49 186.07541:560 186.11198:524 186.14839:81 186.16420:33 186.22011:107 186.28621:49 186.59514:33 186.71410:33 186.97995:49 187.02259:65 187.06791:65 187.08055:49 187.09412:49 187.11111:87 187.12602:49 187.14336:104	44.04900:134 56.04903:161 68.04897:266 77.03917:42 82.06459:85 85.08357:84 86.09550:124 95.06015:600 98.98374:56 110.08368:2462 111.08868:342 112.07435:57 123.09101:554 139.08649:552	1533	835	1367	1921	2170	1913	6076	28031	2098	12546	6765	1179	11304
7.863	186.073	Ternidazole	[M+H]+	46.12	186.07772:3173 187.10651:1918 188.08906:387 188.11019:155	57.03342:26 68.04903:270 74.02238:303 78.03296:37 82.06462:3148 84.04456:608 94.06321:154 95.47428:39 96.06317:282 96.65319:6 97.02683:60 98.05660:101 100.07549:534 111.05478:208 128.06895:1480 141.09984:554	1198	1363	904	931	1394	2933	353	839	1990	375	988	1296	1303
5.706	186.077	w/o MS2: 2,6-Dimethoxyquinone	[M+H]+	19.43	186.07728:1852 186.11144:137 186.15035:69 186.21954:103 187.07737:310 187.09101:103 187.10714:103 187.15397:475 188.07819:137 188.12712:590 188.14622:69 188.15951:137	55.01787:323 59.04994:91 77.03848:105 81.06887:120 93.06962:1188 107.08588:63 112.07504:304 121.06459:3 125.09418:44 135.11623:61 140.06924:137 149.06667:75	127	87	125	139	106	822	148	104	93	98	60	675	173
7.433	186.095	w/o MS2: Norharman	[M+H]+	22.25	186.09999:3513 186.11373:134 187.04213:89 187.06939:223 187.10773:655 188.05429:244 188.09034:746 188.13337:134	45.03290:112 56.05153:124 69.03366:137 70.06453:143 85.06416:163 96.06639:121 98.98434:116 100.03871:132 105.03520:118 110.08261:280 114.05288:77 124.08657:143 135.04316:108 146.09466:83	433	968	275	545	474	704	576	988	474	1226	710	743	1291
3.242	186.113	w/o MS2: Ecgonine	[M+H]+	26.67	186.11319:1488 186.14915:103 186.22239:69 187.07157:172 187.08670:69 187.09630:103 187.11360:339 187.12912:103 187.14957:172 188.07488:103 188.08973:103 188.10616:172 188.12573:172	43.01776:246 55.01919:196 59.04900:121 69.03304:158 79.05436:296 81.06906:199 91.05416:241 93.06916:211 95.04782:208 100.03834:232 106.07253:238 107.08467:225 109.06400:220 115.05302:131 121.09975:200 123.07691:105 125.09522:177 133.02833:121 134.05991:124 137.05881:138 139.07491:102 148.04001:89 149.09543:272 151.11266:215 153.09098:134 171.08799:115	442	502	543	349	392	107	349	177	220	477	357	117	324
1.792	187.059	Carbimazole	[M+H]+	24.84	187.05905:2411 187.09627:64 187.12572:96 187.14457:96 188.06365:334 188.08912:160 188.10419:96 188.12688:322 189.05691:128 189.06946:160 189.09004:241 189.11814:160 189.14808:64 189.16073:96	42.03390:306 55.01822:181 59.04864:140 77.03855:300 83.08508:179 91.05398:274 94.04170:128 95.08474:128 100.03880:291 105.06991:191 109.06325:136 115.05433:121 119.04927:105 121.06343:121 123.07792:105 127.04861:141 129.07143:102 133.06334:115 135.04372:105 138.06489:297 143.08277:77 148.03893:89 150.06522:89 164.04980:83 168.05749:80	1251	2370	451	808	1456	1162	346	646	1292	296	1356	1263	536
2.781	187.075	1-Naphthoic acid methyl ester	[M+H]+	26.26	187.07475:3981 187.09031:136 187.12091:68 187.12960:170 187.14460:136 188.07300:102 188.09124:170 188.12555:68 189.06804:68 189.10144:335 189.12355:343	43.01804:128 55.01781:192 59.04953:134 72.04338:124 79.05338:162 81.06903:121 91.05428:226 93.06919:115 95.08266:115 97.06400:108 100.03881:248 103.05278:151 107.04829:198 109.06553:105 115.05384:491 119.08621:163 121.06423:186 123.08655:140 124.07503:124 128.05973:162 133.10053:156 138.06674:96 145.06459:184 149.06139:137 151.07326:96 161.09368:80 173.06181:99 178.04780:77	230	184	451	326	209	206	169	134	173	86	252	186	225
7.274	187.078	2-Methyl-6-phenyl-4H-pyran-4-one	[M+H]+	63.65	187.07856:11187 188.05573:2111 188.08754:1262 189.06009:239 189.09444:4482 189.12240:5268	43.01806:251 56.04936:29 61.02881:509 72.08089:607 81.03306:518 85.02797:1470 91.03955:459 94.06410:143 96.04444:605 102.05495:52 106.06401:155 114.05673:157 122.02306:157 124.03892:231 126.05325:195 138.05417:651 144.06425:36 150.01715:66 152.03445:2399 158.08034:22 167.05772:2314 187.07712:100	3319	4542	6753	5672	5409	1722	3710	3283	639	2981	1986	2592	6720
2.632	187.107	w/o MS2: PYRIDOXINE	[M+H]+	20.02	187.10658:1115 187.13062:1152 188.07101:239 188.09294:159 188.10776:319 189.07478:585 189.08788:318 189.10175:239 189.12301:460 189.16369:239	43.01828:140 55.01795:150 59.04854:102 67.05398:172 71.04698:108 77.03806:230 83.04976:196 86.06026:137 91.05305:231 95.08378:118 100.03829:162 105.06907:196 107.05629:181 116.06344:92 121.06373:287 122.09654:105 126.09121:70 128.06002:70 134.05936:134 135.05496:118 144.05600:77 147.04304:92 148.03974:115 149.06315:105 152.07130:64 163.04814:86 179.06032:80	698	759	849	926	1006	752	1048	1433	289	1264	918	681	779
7.605	187.107	w/o MS2: PYRIDOXINE	[M+H]+	46.95	187.10742:1663 187.12649:88 188.05808:132 188.09038:1155 188.55053:132 189.08827:781 189.12325:5157	56.05000:377 59.04963:42 68.04931:266 70.06449:552 84.04440:1079 87.04230:72 92.04806:4 95.05023:1447 96.08040:2313 106.06414:124 110.06023:168 118.06452:129 122.06010:299 124.07493:1003 130.08472:82 134.05939:256 142.08635:858 152.06972:164 160.09540:435 170.08102:288	1694	1278	3883	2392	2511	1633	6087	3228	1007	4791	2618	1316	2594
7.845	187.108	w/o MS2: PYRIDOXINE	[M+H-H2O]+	57.21	187.10785:7095 187.14418:71 187.51886:72 187.52956:48 187.93900:72 188.09177:7950 188.51160:48 188.61380:48 188.87579:72 188.99876:48 189.03687:126 189.09449:888 189.15663:96 189.17777:72	55.05380:605 74.02258:317 82.06472:3614 84.07955:145 86.05778:99 100.03840:214 105.03280:55 110.08414:85 112.03686:32 123.09185:342 128.06972:2569	1393	3155	2267	2289	4283	1514	2160	5916	4414	1826	3831	3687	4719
6.914	187.122	w/o MS2: 2-Methyl-1,2,3,4-tetrahydro-beta-carboline	[M+H]+	79.79	187.12221:5576 188.12536:2273	55.01790:159 69.03338:183 78.04300:77 85.02797:300 94.06432:396 99.04402:175 127.03843:163 131.07395:105 144.08006:158 158.09533:137	6530	3553	4511	4649	4680	9167	4386	4997	4868	3708	4429	5525	3811
6.034	187.143	w/o MS2: NCGC00380284-01!N-(5-acetamidopentyl)acetamide [IIN-based: Match]	[M+H]+	28.19	187.14373:2241 188.14798:421 189.13005:281 189.15410:421	55.01742:74 59.04900:49 60.07998:155 75.02473:5 79.05342:53 84.04392:58 93.07020:27 100.03859:680 104.10680:515 107.08467:48 116.04920:438 119.04714:66 121.10069:18 128.06093:49 137.06030:79 139.12387:4 144.04414:1650 148.08662:54 163.05844:52 173.06029:64 187.14690:41	327	543	654	603	521	328	1608	1695	416	2355	737	487	953
8.096	187.143	w/o MS2: NCGC00380284-01!N-(5-acetamidopentyl)acetamide	[M+H]+	34.37	187.14348:2190 188.09116:319 188.11130:63 188.12547:84 188.14850:259 188.17560:435 189.03620:84 189.08695:42 189.12339:84 189.15803:115 189.18024:63	46.06458:310 60.08028:120 70.06494:6380 84.07967:297 88.08674:914 95.06023:301 116.06939:1525 126.05479:318 135.04353:29 158.12852:755	377	576	406	359	539	304	1233	589	1019	838	511	644	467
1.558	187.144	w/o MS2: NCGC00380284-01!N-(5-acetamidopentyl)acetamide	[M+H]+	24.08	187.14388:2084 188.07124:163 188.09326:122 188.12868:293 188.14666:326 188.16219:241 189.06496:122 189.10445:404 189.12414:203 189.16123:203	31.01787:209 42.03439:28999 43.03693:715 55.01821:535 56.04978:3976 57.04454:618 59.04891:2448 67.02954:1628 69.04497:12172 70.04779:1150 79.05358:340 81.04480:2865 82.05199:1430 83.06034:23088 84.06335:1127 91.05313:359 93.04423:1539 95.04846:1051 97.03999:1510 107.04700:1232 108.05525:6773 109.04087:6121 109.73974:604 110.07129:68932 110.69076:201 110.75061:249 111.07203:4571 112.05960:395 120.…	949	849	270	466	608	537	712	412	1520	992	445	873	529
7.284	188.055	w/o MS2: M1G	[M+H]+	191.87	188.05504:16566 188.08195:1706 188.09405:1530 188.51510:260 188.52447:104 189.05992:1016 189.09497:20087 189.12021:3596 190.06115:260 190.09927:2578 190.12505:3271	43.01760:277 56.04912:399 66.03327:206 72.08029:39 81.03352:45 85.02757:69 87.00724:216 90.05162:217 96.04390:1792 100.03870:25 108.06190:166 114.05445:108 124.03863:616 130.04819:182 138.05368:356 142.04948:919 152.03447:1581 167.05730:1798	1380	4271	874	876	853	2060	1089	1171	5720	1172	966	3242	1152
6.452	188.07	3-Indoleacrylic acid; AIF; CE30; MS2Dec	[M+H]+	619.82	188.07073:120192 188.11294:116 188.51697:79 188.72429:79 188.86225:79 188.88011:118 188.92637:79 188.94440:157 188.96262:118 188.98729:79 189.07348:11009 189.10514:116 189.12881:118 189.16082:197 189.21752:79 189.26470:157 189.34213:79 189.45036:79 189.55185:118 189.66497:79 189.93872:79 190.01324:79 190.05273:78 190.07584:975 190.08674:2847 190.10364:196 190.14393:79	46.06685:69 53.00128:44 74.02309:524 91.05412:3146 93.06927:61 103.05438:637 105.06964:181 115.05436:4273 116.70437:41 117.06216:2296 118.06531:28090 118.73951:93 118.95874:64 119.06789:1960 119.21643:38 119.61023:52 120.07605:71 127.05445:791 130.06477:2440 131.06860:455 132.08070:4297 133.08354:482 142.06493:3333 143.07278:6317 144.08051:6921 145.08337:879 146.06030:21126 146.87483:48 147.06308…	4491	24719	10448	6493	4418	3604	4777	30025	8910	10070	17668	9959	9904
6.992	188.071	INDOLEACRYLIC ACID	[M+H]+	101.21	188.07049:9693 188.08620:6536 188.12791:732 189.07322:1230 189.09088:675 190.07074:686 190.10484:634	43.01885:294 56.01916:21 69.03306:652 72.04338:13 81.03259:53 85.02788:1640 91.05439:97 97.02784:361 101.02295:308 108.07951:101 115.05328:398 118.06461:484 127.03879:621 130.06444:373 142.08495:315 145.04903:287 146.05928:203 170.05815:105	201	409	393	460	209	158	227	347	1164	5090	1562	1945	2115
6.62	188.071	3-Indoleacrylic acid; AIF; CE30; MS2Dec	[M+H]+	343.49	188.07054:106843 188.11962:79 188.35845:53 188.50215:80 188.52134:53 188.54159:53 188.65151:53 188.77401:53 188.80240:107 188.85699:53 188.98218:80 189.02413:80 189.03724:78 189.05026:104 189.07321:9420 189.10832:78 189.12349:106 189.14794:80 189.23446:53 189.25861:53 189.35595:80 189.72985:80 189.76478:80 189.83573:53 189.88313:53 189.90779:133 190.07514:1314 190.10627:757 190.13671:53 190.15608…	46.06523:26 57.03410:68 74.02308:438 84.08055:131 91.05415:2394 100.03806:150 105.03615:35 115.05452:3666 117.05832:2593 118.06496:20519 118.83275:57 119.06819:1395 127.05314:507 130.06461:1680 132.07996:2848 133.08311:313 142.06477:2874 143.07208:4887 144.07979:5487 145.08281:712 145.61481:155 146.05984:17056 147.06168:1573 148.06406:196 149.06261:62 150.06316:61 155.05890:235 159.09088:1703 170…	339	359	1168	1085	706	315	2368	22263	8579	49365	15943	11230	24380
3.612	188.071	3-Indoleacrylic acid; AIF; CE30; MS2Dec	[M+H]+	166.44	188.07063:3742 188.09976:59 188.12881:89 189.07413:433 189.12619:625 189.14542:89 189.16317:319 190.08402:118 190.10275:188 190.12542:118 190.13710:59 190.16690:118	43.01769:95 55.01799:107 59.04910:34 72.04186:17 77.03810:115 81.06858:57 91.05426:492 100.03921:181 105.06906:280 109.06372:3 115.05324:385 118.06458:1654 121.06281:128 128.05331:49 130.06493:1668 132.08018:392 133.10355:52 138.06531:38 143.07278:332 146.05933:578 150.07259:51 160.07741:270 170.05992:685	151	146	92	138	82	41	483	2835	476	13926	890	24	1629
1.951	188.091	4'-Fluoro-4-aminodiphenyl	[M+H]+	43.22	188.09157:5852 189.09408:939 189.12505:219 189.14299:87 189.16573:130 190.06823:216 190.08456:965 190.09387:238 190.13758:130	43.01832:150 55.05358:217 60.04440:121 67.05481:131 78.04640:176 83.04772:183 87.04375:73 91.05303:279 100.03837:193 103.05321:137 105.06914:175 110.06963:115 115.05427:151 119.05237:124 121.06562:159 129.06776:77 131.04816:119 133.06372:138 138.05489:180 142.08650:99 147.04364:92 149.02335:115 151.03390:86 161.05876:148 176.08257:128 187.10903:64	1965	2926	1713	2039	1383	1793	1261	822	1248	2274	1236	1960	1112
6.992	188.091	3-hydroxy-C4-homoserine lactone	[M+H]+	185.41	188.09191:9763 188.12551:366 189.07277:543 189.09480:1122 190.09783:183 190.11195:275	43.01785:246 56.04989:144 60.04502:138 69.03353:677 75.02494:39 83.04845:299 85.02828:1831 100.07493:143 107.05060:212 109.02896:82 115.03751:280 118.06414:58 127.03828:732 134.09669:7 143.07286:48	1896	4117	1566	1805	1322	2568	878	406	1666	2835	1466	3050	1272
7.806	188.092	4'-Fluoro-4-aminodiphenyl	[M+H]+	108.59	188.09162:11313 188.12805:82 189.03568:314 189.05412:83 189.09516:2123 189.15872:55 190.07040:188 190.09695:285 190.14599:55	41.03859:90 55.05429:240 60.04589:76 74.02346:133 80.04978:136 82.06511:2089 84.04412:678 91.05229:64 96.08138:84 98.06141:46 100.07564:419 110.06004:299 114.05465:97 124.07544:100 128.07053:1675 133.01138:32 142.08542:732 146.08084:379	2322	6912	2892	2912	2876	2173	4465	3680	4177	4097	2179	3998	3522
6.918	188.128	w/o MS2: 3-Amino-Beta-Pinene	[M+H]+	33.92	188.12756:2467 189.09585:392 189.13106:523 190.10770:392	43.01766:415 45.03428:332 57.03375:810 69.03420:1759 73.02770:312 81.03342:227 83.04840:77 85.02868:5964 91.05330:75 97.02749:1074 100.04117:39 107.06042:229 115.03876:495 127.03922:1833 138.05397:87 142.08731:143 145.05051:444	1243	819	782	918	615	914	817	825	738	856	802	785	730
4.837	188.128	3-Amino-Beta-Pinene	[M+H]+	49.37	188.12821:1832 188.16546:67 189.07318:187 189.09026:67 189.11258:101 189.13043:314 189.16461:67 190.08799:101 190.10832:67 190.13059:67 190.14124:67	55.01788:130 59.04909:89 67.05260:129 72.04404:105 79.05437:304 91.05343:208 93.06939:188 98.98237:128 100.03875:168 105.03243:170 107.08437:131 115.05132:131 121.06378:501 129.06828:124 137.09724:64 145.02661:143 149.05688:77	382	381	917	785	536	354	1449	634	426	2351	729	494	677
6.567	188.128	w/o MS2: 3-Amino-Beta-Pinene	[M+H]+	74.9	188.12692:4883 189.07108:107 189.12937:499 190.10752:744 190.13319:161	41.03864:3179 44.04967:1049 56.04854:252 59.04865:1362 70.06468:1511 85.02762:454 86.05878:457 88.07516:3934 89.07868:252 98.09524:502 100.07551:3553 107.08224:35 114.09138:145 123.01018:8009 124.11155:247 128.10591:769 142.12112:281 148.03925:202 166.05177:1438	2483	2858	1672	2295	2477	1856	2748	1458	1211	2538	1446	1258	1625
8.011	188.176	N8-Acetylspermidine	[M+H]+	145.12	188.17555:16164 189.03728:80 189.05597:40 189.08823:109 189.10875:80 189.12388:110 189.15506:40 189.17725:1330 189.20480:60 190.06956:1103 190.09849:100 190.13808:60 190.18054:309	41.03791:99 58.06498:211 72.04421:289 84.07975:260 86.06036:105 95.05956:1274 100.03823:233 105.03267:92 114.09032:561 126.05506:134 135.04366:86 144.06283:83 152.07152:112 171.14788:144 188.17596:89	3431	5984	4316	4831	7737	3724	11390	12083	7388	3489	5162	3876	5355
6.621	189.072	w/o MS2: Thymol	[M+H]+	71.62	189.06891:6137 189.10540:56 189.11857:43 189.15926:43 189.49617:43 190.07239:617 190.10288:100 190.13228:29 190.14971:29 191.06610:246 191.10063:72 191.12259:58 191.13467:43 191.16312:58 191.17741:29	46.06521:185 70.06521:196 74.00572:132 87.02588:99 91.05401:80 102.03696:169 107.04957:169 135.04305:197 143.06228:303 189.06855:128	227	253	668	645	744	219	396	2807	2096	5031	1898	1762	2771
2.646	189.076	(3aR,6R,6aR)-6-(hydroxymethyl)-2,2-dimethyldihydrofuro[3,4-d][1,3]dioxol-4(3aH)-one	[M+H]+	23.77	189.07552:3437 189.12325:152 189.16450:114 190.07843:814 190.10377:76 190.12040:114 191.04843:76 191.06970:497 191.10696:190 191.12446:152 191.14217:325 191.16143:242 191.17850:218	43.01815:289 55.01680:221 59.04868:139 67.05478:136 71.04827:121 79.05401:361 81.06938:155 85.06321:155 91.05453:241 95.08565:115 100.03889:238 103.05361:271 105.06810:270 107.04854:255 109.06548:174 111.04380:172 115.05318:112 121.06364:531 123.08025:96 125.05844:96 130.06564:99 133.10190:115 135.04749:123 139.07347:80 145.09885:80 148.03673:108 163.05018:127 181.06202:99	107	158	131	94	120	189	84	204	137	227	294	838	186
7.26	189.095	Vasicine	[M+H]+	200.98	189.09459:157716 189.11794:8772 189.13942:167 189.49348:114 189.51868:314 189.63462:114 189.70811:170 189.75164:114 189.89868:114 190.01190:114 190.02342:170 190.06319:225 190.09786:10409 190.41378:114 190.52813:114 190.57510:170 190.65511:114 190.67257:114 190.72299:114 190.96742:114 191.09932:2437 191.12262:283 191.13694:114	43.01803:324 44.04965:17 61.02817:397 72.08114:685 81.03318:521 85.02792:1351 87.04263:296 93.05650:755 97.02748:1420 100.03787:130 102.05330:216 108.06187:354 111.04351:783 122.05931:136 124.03887:473 127.05768:916 136.03712:151 138.05418:556 142.04874:764 152.03426:1509 167.05722:3179 171.08336:566 180.06343:172 189.09398:5168	18368	37771	22191	22156	10108	14375	5129	8303	5810	5508	18587	13488	11049
8.961	189.097	w/o MS2: Phenazone	[M+H]+	45.37	189.09701:1140 189.15541:78 190.07327:52 190.09687:200 191.04447:78 191.09516:264 191.13668:52	66.01827:4008 68.98226:6125 70.97910:767 86.99198:1666 96.98761:810 108.96163:790 110.00792:6655 111.00859:1014 112.00548:645 120.94955:45 127.02174:121 129.03880:245	743	718	552	753	677	704	631	1041	1072	542	632	605	492
7.542	189.123	w/o MS2: N-ALPHA-ACETYL-LYSINE	[M+H]+	59.52	189.12237:6404 189.16302:78 190.07385:118 190.08566:118 190.10446:196 190.12581:543 190.15381:79 191.10328:118 191.12774:157 191.14401:79	43.01758:163 45.03413:71 57.03436:149 70.02749:30 81.03365:349 84.08046:1495 91.05382:234 95.05992:373 99.04356:163 109.02793:41 110.08322:391 111.09076:296 113.05920:218 119.07088:42 127.03932:63 139.08632:28 141.05396:13	2838	3786	4592	3548	3519	2336	4883	4344	5081	6453	4194	5790	4586
7.273	189.123	Ala-Val	[M+H]+	65.12	189.12196:12296 189.15465:103 190.10662:2210 190.12507:1252 191.04553:209 191.10864:1223 191.12942:156	44.04949:61 55.05411:76 61.02808:457 72.08101:323 81.03246:565 85.02793:1097 91.03888:201 96.04339:379 97.02760:507 101.07113:68 122.06024:156 127.03831:292 136.05988:185 138.05536:369 152.03413:2276 167.05707:1922 180.06293:136 189.09451:322	1682	792	1503	774	1438	1185	4505	2102	3468	3479	1780	4661	1860
1.499	189.125	N ALPHA-ACETYL-L-LYSINE	[M+H]+	13.01	189.12504:3773 189.16238:151 190.08651:1835 190.10355:150 190.12830:302 191.03138:189 191.07017:703 191.08927:507 191.10544:812 191.13461:391 191.15227:75 191.16291:75 191.18099:113	43.01797:280 55.05458:157 59.04921:117 67.05406:148 69.06856:169 79.05323:410 85.02810:135 91.05401:233 93.06952:269 100.04036:499 105.06985:321 107.04813:140 109.06343:171 117.07053:105 121.06446:201 123.08140:143 130.06471:256 133.06460:102 134.09378:131 137.05838:105 146.05794:148 147.06869:134 148.09952:112 156.09469:89 163.03219:308 164.04025:309	564	406	555	632	416	442	402	337	768	467	724	543	606
3.703	189.126	N ALPHA-ACETYL-L-LYSINE	[M+H]+	15.6	189.12683:1470 189.16226:265 190.10839:65 190.13073:98 190.13896:98 191.06933:294 191.10596:278 191.12356:97 191.14380:2995 191.17930:97	43.01787:610 55.01802:22 59.04951:9 67.05356:525 79.05355:568 85.06337:114 91.05394:1356 95.08532:331 99.08035:248 103.05342:172 105.07010:575 107.08464:438 109.10117:471 115.05376:105 118.06424:253 121.06523:631 123.08010:219 130.06458:81 133.06625:173 136.07381:32 139.07561:255 149.05814:416 152.07129:102 161.05910:98 167.06929:145	1218	678	992	906	446	1485	224	529	1131	317	615	851	463
5.812	189.127	Homoarginine; AIF; CE0; MS2Dec	[M+H]+	16.8	189.12682:2861 189.16105:186 190.08092:112 190.10651:768 190.13162:364 191.06816:257 191.10893:191 191.12436:186 191.14242:1102 191.17208:112	43.01828:1116 55.05381:424 67.05413:687 77.03858:16 81.06947:162 84.08040:26 93.06982:991 95.08580:3062 96.08799:310 97.10116:95 105.06984:491 107.08444:413 109.09972:149 117.06867:87 119.08513:408 123.08025:337 125.09527:146 131.08640:155 133.10085:102 135.07904:111 137.09695:145 143.08521:55 145.10176:136 149.09624:931 156.09261:139 159.07953:189 161.09338:51 167.06767:67 171.11583:136 174.1039…	1186	1246	797	905	612	1197	391	439	1826	355	732	1252	626
6.081	189.127	w/o MS2: Asparagine butyl ester	[M+H-H2O]+	23.61	189.12660:5137 189.16109:319 190.04927:812 190.08913:320 190.10889:320 190.13001:919 190.14531:320 191.06913:784 191.10381:213 191.14195:1639	43.01782:263 55.01799:180 67.05401:143 79.05364:258 81.07101:242 91.05348:242 95.04876:181 100.03902:205 105.06946:211 109.06350:280 115.05278:105 121.06473:233 123.07950:184 125.09369:83 131.08555:89 137.09586:239 144.04366:105 147.11532:164 151.11121:112 159.07957:112 161.13234:92 167.06925:170 175.14568:64 177.06366:64 189.12940:77	1411	580	823	1198	276	1228	288	432	2305	354	645	1512	705
3.656	189.127	N ALPHA-ACETYL-L-LYSINE	[M+H]+	15.62	189.12648:2640 189.16370:641 190.06742:139 190.08669:225 190.09860:138 190.13028:429 190.16400:173 191.07012:543 191.10631:351 191.12228:103 191.14204:1454 191.16962:138	43.01806:222 55.05338:166 67.05396:186 79.05441:290 85.06356:80 91.05403:382 94.06697:215 100.03855:244 105.06955:221 108.05361:213 115.05373:229 118.06539:428 121.10078:270 123.07941:155 130.06505:338 137.06094:186 139.03564:80 142.07517:162 146.06078:169 149.02303:118 153.06827:86 156.09249:96 161.06005:83 170.05895:115 176.03450:96	1227	610	911	907	403	1389	214	493	1052	327	592	845	473
8.279	189.159	N6,N6,N6-Trimethyllysine	[M+H]+	838.02	189.15943:271434 189.32272:40 189.37845:59 189.38941:59 189.40356:40 189.42416:59 189.48393:59 189.53340:40 189.55263:79 189.57866:59 189.59533:40 189.60784:40 189.62933:79 189.64937:99 189.67455:40 189.68710:79 189.69834:79 189.72570:79 189.73953:79 189.75055:79 189.76308:116 189.78098:59 189.79527:79 189.80841:59 189.82366:160 189.84036:178 189.87020:99 189.88231:166 189.90023:79 189.92017:79 1…	42.03342:144 56.04944:734 60.08059:1502 67.05435:785 69.06881:126 83.04889:119 84.08083:28225 84.63916:108 84.94167:89 85.08409:1816 85.24949:73 85.91101:85 86.33499:50 98.98396:44 102.09146:54 110.08322:45 124.99912:147 130.08652:2271 144.13745:904	38193	25569	56367	56315	57081	37267	139725	123882	73718	110725	78779	37216	86601
6.813	190.026	w/o MS2: 2-hydroxyacetanilide	[M+H]+	53.46	190.02594:3226 190.07002:54 190.10646:72 191.02929:498 191.08370:72 191.10304:90 191.12430:72 191.13801:54 191.16359:72 191.18006:36 191.80190:36 192.02466:247 192.05968:36 192.08642:172 192.10845:54	55.01771:180 69.03275:287 73.02759:129 85.02753:601 99.04168:269 127.03749:239 135.04358:102	2047	1521	2198	2654	1472	1542	3256	601	648	1394	1035	1372	1149
6.044	190.048	KYNURENIC ACID	[M+H]+	55.34	190.05023:6315 190.10605:646 191.05217:1370 191.06654:861 191.14139:2361 192.10282:861	43.01802:112 89.03818:155 95.04860:89 100.03875:179 104.10735:290 107.08466:96 116.04885:589 137.07544:128 144.04404:1841 172.03934:67	4234	2217	3394	3699	3629	3371	2224	3272	2924	4779	4681	2004	2850
7.029	190.07	N-acetyl-L-glutamic acid	[M+H]+	23.68	190.07025:3106 190.10648:451 191.07419:255 191.09381:86 191.10860:128 192.07454:214 192.08952:214 192.09981:128 192.12756:86 192.13717:171	57.03302:201 69.03259:231 73.02866:99 84.04419:560 100.03784:217 116.04589:176 130.04945:348 135.04254:109	532	290	379	529	517	447	1535	1318	1070	1880	530	655	1212
8.227	190.071	N-ACETYLGLUTAMATE	[M+H]+	46.2	190.07131:4157 190.13811:107 191.07403:266 191.10168:621 191.11811:43 191.16107:64 192.03607:43 192.08483:259 192.13866:127	43.01843:39 45.03336:127 56.04927:47 61.02816:105 74.05970:217 80.97160:102 84.04394:1047 86.09589:396 95.05945:97 98.98339:498 104.10629:67 114.05431:26 124.99856:560 130.04810:351 144.07600:4 149.05827:4 156.05603:20	1276	640	1504	1640	1080	919	770	798	798	854	1365	941	635
8.067	190.071	w/o MS2: N-acetyl-L-glutamic acid	[M+H-H2O]+	73.64	190.07034:6259 190.14093:41 191.07369:518 191.09160:40 191.10572:81 191.12560:101 191.16547:61 191.17757:61 192.05288:61 192.08532:479 192.10123:61 192.12118:61 192.13617:186	46.06472:232 70.06540:7755 71.06026:3075 72.07994:649 80.04955:25 84.08053:140 88.08639:1247 95.06003:85 96.06457:69 98.05903:1988 100.03884:50 102.05535:14 107.08506:41 116.07033:2054 126.05504:935 158.12874:773 172.10735:421	3000	3448	3053	2685	3153	3578	1760	3610	2159	2085	2620	2830	5979
1.512	190.086	INDOLEPROPIONIC ACID	[M+H]+	47.78	190.08617:5655 190.12417:118 190.14070:79 191.03103:118 191.06846:290 191.08832:839 191.10623:647 191.14282:197 192.07132:118 192.08916:79 192.09951:312 192.11270:118 192.13728:118	41.03844:282 55.01829:181 65.03861:195 71.04849:147 77.03813:287 79.05357:328 81.06893:273 85.02769:191 91.05396:378 93.07021:326 95.08502:189 100.03924:176 107.04888:261 109.06457:143 111.07904:80 115.05454:99 117.06891:147 120.04261:203 121.06335:221 123.04364:134 124.07473:129 130.06542:416 133.05245:137 137.05931:102 143.08012:73 146.05900:297 149.05859:204 151.03975:249 162.09191:524 164.039…	1182	970	2493	2860	452	892	1782	460	955	841	475	837	524
1.711	190.086	METHYL INDOLE-3-ACETATE	[M+H]+	31.48	190.08645:1726 190.10999:111 190.13272:56 190.15831:56 191.03517:148 191.06984:510 191.08892:437 191.10293:397 191.13933:164 191.16644:84 191.17827:56 192.06697:84 192.08740:84 192.10563:139 192.13886:111	42.03394:302 55.05443:291 67.05392:200 69.03402:214 81.06933:680 83.05949:284 85.06654:137 91.05470:408 95.04970:188 100.03918:187 103.05420:105 105.06925:220 106.06578:193 108.05635:200 110.07017:649 111.07318:108 115.05369:96 122.07148:239 124.08590:129 130.06749:124 133.10073:158 135.06714:124 136.07459:130 138.06627:1383 144.07950:89 145.10278:83 147.11708:83 149.07020:208 151.09747:92 160.07…	246	396	645	351	225	210	993	226	489	676	272	273	501
1.377	190.097	w/o MS2: 3-Indolepropionic acid	[M+H]+	34.46	190.09705:2208 190.12478:355 190.14289:163 191.09989:419 191.12759:163 191.14314:679 191.16557:163 192.10062:163 192.14003:272 192.17349:218	43.01787:567 55.05417:405 59.04915:45 67.05406:800 79.05420:1181 81.06946:1042 85.06412:139 91.05419:4840 93.06954:2498 95.04879:672 97.06433:153 103.05453:648 105.06939:5848 106.06703:790 107.08517:5618 108.08915:768 109.10074:662 111.08087:85 115.05376:439 117.06938:387 119.08593:1384 121.06339:433 123.04376:407 131.06081:1230 133.10117:7211 133.87029:35 134.10388:1001 135.11693:1603 137.09596:…	929	878	1694	1194	918	925	780	1117	988	954	955	952	924
7.247	190.098	w/o MS2: O-acetyl serine betaine	[M+H]+	62.81	190.10544:2283 190.11774:2170 191.05510:81 191.10278:293 191.12207:252 192.08552:203 192.12178:122 192.14558:81	43.01844:166 56.04868:196 61.02826:80 69.03312:9 78.03815:67 81.03818:187 84.04302:365 87.04311:97 93.03374:156 96.04363:780 103.05318:42 108.08008:24 111.04392:4 122.05743:62 124.03847:371 127.05657:168 135.04344:28 138.05283:331 142.04984:422 152.03403:1787 167.05765:1583	2124	3454	2044	2181	1694	1944	3182	2091	1786	3258	2518	1742	2618
7.382	190.108	O-acetyl serine betaine	[M+H]+	43.35	190.10690:7167 190.14266:1067 191.06866:120 191.10436:1442 191.13055:159 191.14538:212 192.06591:120 192.08589:219 192.10562:359 192.12308:160 192.13890:120	43.01817:131 55.01745:153 60.08074:234 70.06441:266 72.08062:173 85.02752:388 91.05293:92 96.06551:128 100.03802:157 103.03827:99 109.07541:369 114.05363:158 124.08526:267 131.03501:99 139.08315:173 163.07999:64 170.08830:89	923	862	1064	1741	1098	943	1064	789	3749	1847	712	3164	1105
2.357	191.07	6-methoxy-4-methyl-2H-chromen-2-one	[M+H]+	24.24	191.07047:2681 191.10532:196 191.14231:1973 191.18097:120 192.07286:541 192.08586:396 192.10513:120 192.11991:155 192.14244:495 193.04862:168 193.08637:693 193.12102:276 193.14548:811 193.15874:274 193.17554:60	46.06469:251 59.04898:132 70.06483:140 77.03765:374 83.05845:180 86.05947:208 91.05392:274 95.04896:179 100.03925:264 105.06991:255 110.07104:92 119.04832:202 121.07674:121 122.07241:102 125.02225:124 133.02729:191 136.05649:70 138.06540:124 140.04594:105 148.05188:128 155.05711:80 163.07393:133 170.08036:105	1289	1244	2469	1958	1978	1270	1694	1088	418	478	1500	496	1654
5.847	191.07	6-methoxy-4-methyl-2H-chromen-2-one	[M+H]+	14.03	191.06955:2580 191.10419:97 191.12141:97 191.14244:845 191.17633:130 192.07330:554 192.08611:98 192.09906:130 192.10655:65 192.14288:215 192.16186:130 193.08169:130 193.12121:202 193.14357:368 193.15750:263	43.01747:164 55.01701:170 67.05430:124 72.04432:108 77.03730:243 91.05472:378 95.08508:202 100.03888:267 103.05357:214 107.04773:187 113.08533:120 119.04825:118 121.06483:397 125.09615:105 133.02564:128 135.11731:73 143.08479:80 149.09551:198	569	318	1186	950	833	525	597	255	255	44	410	322	305
1.928	191.07	3,4-Dimethoxycinnamic acid; LC-ESI-QTOF; MS2; CE	[M+H-H2O]+	25.33	191.06961:4932 191.09399:297 191.10645:535 191.14353:958 192.07300:719 192.10645:179 192.14084:299 193.04874:605 193.08499:676 193.12186:514 193.14089:311 193.15928:1808 193.17542:239	43.01758:165 55.05421:150 59.04756:118 67.05437:124 77.03778:195 81.06914:192 91.05375:260 95.08428:145 100.03793:176 105.06943:232 107.08561:131 110.05872:183 117.03239:118 119.04944:182 122.03581:86 123.07947:92 128.06247:99 133.02806:208 138.06560:154 147.04340:124 148.05031:141 160.05097:99 163.07501:112 170.07946:155	851	719	2076	1091	612	502	2815	794	593	116	874	493	918
3.237	191.07	6-methoxy-4-methyl-2H-chromen-2-one	[M+H]+	35.58	191.07094:2761 191.10162:160 191.11932:250 191.14290:1647 191.17099:96 192.07209:282 192.09625:96 192.14267:227 192.18371:96 193.04766:229 193.08583:504 193.12354:304 193.14388:580 193.15758:576	43.01805:248 55.01764:202 67.05414:203 79.05447:275 81.06918:230 85.02700:159 91.05345:421 95.08445:218 100.03882:166 103.05270:137 107.08546:396 119.08506:186 121.10149:207 123.07954:99 125.09579:182 131.08274:112 133.09974:124 137.09625:115 149.09557:321 151.11027:158 163.07563:115 167.06817:112 191.14207:64	2201	1443	2412	2117	1178	1746	697	404	782	121	935	894	688
2.734	191.07	6-methoxy-4-methyl-2H-chromen-2-one	[M+H]+	58.26	191.06972:3708 191.10471:209 191.12505:112 191.14211:516 191.18141:84 192.07349:449 192.11481:168 192.13764:1305 193.05058:112 193.08483:327 193.09898:84 193.14081:997 193.15648:748	43.05406:134 45.03353:132 55.01708:132 69.06902:134 78.04639:200 91.05367:281 103.05364:312 107.08503:144 117.03184:140 119.04980:108 121.06392:291 123.07937:108 132.05547:141 133.08607:162 136.06204:92 144.05720:102 148.03823:146 153.07266:89 162.10105:151 174.07665:83	1023	904	3304	2184	2889	877	1451	542	367	211	1252	454	1692
2.04	191.071	6-methoxy-4-methyl-2H-chromen-2-one	[M+H]+	53.97	191.07137:2453 191.10405:86 191.12831:173 191.14183:344 192.07310:396 192.13996:217 193.04345:87 193.08320:358 193.12199:265 193.14331:487 193.15754:244	45.03415:206 77.03778:178 91.05283:262 95.04880:134 100.03860:279 105.03320:195 110.10124:89 119.04928:121 122.06423:89 124.08618:86 133.07546:189 135.04289:89 138.08983:128 148.04781:121 154.04819:89	1450	1016	2076	2213	1594	1513	694	409	593	139	874	493	918
7.356	191.102	w/o MS2: Chrysanthemic Acid	[M+H]+	40.75	191.10276:5477 191.12530:98 191.14497:297 192.06836:99 192.08584:197 192.10569:894 192.13831:148 193.05146:99 193.06609:99 193.09388:476 193.14040:273	58.06437:73 80.04883:13 95.05966:2215 100.03797:78 114.05631:49 124.08576:170 132.06404:141 138.05519:108 145.04584:20 154.09619:65 163.08325:27	2954	2709	2558	2207	1562	3100	1411	2448	4068	2556	3402	4868	3810
1.578	191.103	2,6-DIAMINOHEPTANEDIOIC ACID	[M+H]+	32.62	191.10288:3687 192.10048:201 192.11189:302 193.08543:402 193.12138:585 193.14313:6731	42.03435:47819 42.41012:295 43.03701:1099 55.01829:617 56.04979:6752 57.04505:855 59.04919:1963 67.02900:2655 69.04478:21387 70.04694:1141 77.03745:728 79.05375:379 81.04437:4953 82.05188:2570 83.06049:38032 84.06301:1331 91.05335:474 93.04453:1980 95.05972:1159 97.03931:2479 107.04697:890 108.05537:8563 109.04090:8858 109.73914:1030 110.07098:114862 110.73358:411 111.06655:4448 112.05815:553 121…	650	385	891	836	580	513	749	783	916	1465	675	386	940
7.823	191.103	2,6-Diaminopimelic acid	[M+H]+	21.76	191.10110:1557 191.11200:1215 191.12729:114 191.14064:46 191.16004:69 192.04977:531 192.08599:3108 192.11812:145 192.13578:141 193.05275:127 193.07001:691 193.08849:412 193.10366:68 193.11729:69 193.14453:393	55.05468:294 74.02284:236 82.06487:1363 123.09036:234 128.07031:603 142.08546:268	653	932	1198	981	803	685	1383	902	1395	1398	737	641	576
8.395	191.139	w/o MS2: NCGC00380942-01_C13H20O2_1H-Indene-3-carboxylic acid, 3a,4,5,6,7,7a-hexahydro-3a,7,7-trimethyl-	[M+H]+	15.22	191.13942:2279 192.06960:33 192.08577:231 192.09850:50 192.10696:50 192.14110:226 193.07020:256 193.10608:50 193.12291:90 193.14344:283	45.03381:170 59.04710:92 72.04431:230 79.05305:99 84.04390:218 86.09567:193 95.05981:187 100.03943:282 105.03357:105 110.08310:406 124.99955:213 135.04371:140 140.11614:80 149.05679:73	239	319	303	242	777	287	661	1747	1301	461	1278	402	798
4.856	191.142	C13H20O2; PlaSMA ID-566	[M-H2O+H]+	31.72	191.14211:3154 191.17755:142 192.06436:71 192.08674:71 192.10013:178 192.11130:106 192.14488:735 193.05149:107 193.08558:177 193.10236:106 193.14156:685 193.15794:1984	55.05474:166 59.04845:139 69.03324:215 79.05316:174 85.06431:77 91.05339:378 95.08484:135 100.03869:181 105.06889:212 107.08505:162 109.10014:99 117.03222:153 121.06460:516 123.07827:105 130.07220:86 133.10050:140 142.12127:89 147.11423:112	3681	3463	2672	2951	1667	2139	1343	1920	2769	1456	2492	2136	2054
4.053	191.142	C13H20O2; PlaSMA ID-566	[M-H2O+H]+	29.27	191.14251:3993 192.14611:858 193.04562:180 193.08713:270 193.12270:180 193.14216:449 193.15752:777	43.01802:233 55.05447:108 59.04912:92 67.05440:123 72.04354:153 79.05371:180 81.07021:167 91.05297:308 105.06995:362 109.10026:268 115.05383:134 121.10017:254 130.04012:196 133.10030:272 137.09497:157 147.04246:105 149.13252:121 161.05856:73 188.08955:105	3000	730	1605	2044	373	2255	143	879	2487	1184	1676	2698	1688
3.646	191.142	C13H18O; PlaSMA ID-565	[M+H]+	78.39	191.14269:12547 191.17812:70 192.07711:311 192.10531:71 192.14654:2039 193.04758:70 193.08562:1961 193.12282:237 193.15718:1903	43.01778:505 55.01742:198 67.05360:357 71.04824:150 78.04579:1060 81.06945:635 85.02713:227 91.05366:2578 95.08553:347 97.06451:287 103.05384:709 106.04051:2039 107.08478:762 112.04531:32 117.03221:148 121.06398:1937 122.10305:109 125.06000:271 131.08469:362 133.10127:276 135.07768:354 137.05925:799 139.03642:17 143.08406:97 147.11571:165 149.09521:787 151.11098:288 159.08649:52 163.07539:105 167…	2072	11672	1406	1370	5473	2255	2264	516	1669	347	860	1285	468
6.356	191.143	((1S,9aR)-octahydro-1H-quinolizin-1-yl)methanamine	[M+Na]+	18.92	191.14571:2046 192.10081:114 192.14514:242 193.05151:76 193.08239:189 193.09258:76 193.12151:189 193.15769:671	43.05358:134 55.05293:108 60.04342:108 67.05300:108 79.05400:171 86.05996:140 91.05431:172 94.06402:149 96.04681:112 100.03957:171 105.03354:165 114.05493:121 119.08657:151 131.08344:89 135.04333:138 138.05419:250 148.07422:118 152.03373:196 167.05681:271	1410	1158	997	1119	703	2078	347	438	2083	308	1299	2295	980
3.802	191.143	C13H18O; PlaSMA ID-565	[M+H]+	54.97	191.14268:6177 191.17847:92 192.08481:124 192.10364:93 192.14580:947 192.15928:428 193.04947:154 193.08584:442 193.12256:235 193.15778:3460	43.01817:286 55.01853:231 59.04984:156 69.03228:135 81.06954:215 85.06536:77 91.05368:219 94.07319:155 100.03940:178 105.06906:217 107.08449:279 109.10033:238 115.05630:89 121.06469:168 123.07846:136 125.05909:92 131.08437:134 133.10253:128 135.08069:134 143.08411:83 149.09531:201	8947	2378	5143	5980	1626	7005	875	1582	6222	1156	3248	5618	2117
6.061	191.143	C13H18O; PlaSMA ID-565	[M+H]+	21.37	191.14284:7766 192.14517:1064 193.12219:1063 193.15927:1064	55.05415:15 67.05380:107 71.04793:45 79.05295:137 85.06353:15 95.08471:27 105.06995:405 107.08542:133 116.04886:215 119.08346:164 121.10028:137 131.08415:52 133.06233:98 135.07921:64 137.09497:122 144.04362:1028 147.11562:47 149.09470:104	2001	2948	1060	1043	1624	1842	931	486	1827	418	992	1452	597
5.88	191.143	C13H18O; PlaSMA ID-565	[M+H]+	19.71	191.14287:2890 192.14513:464 193.04763:130 193.08369:195 193.12168:543 193.13447:130 193.14479:376 193.15929:260	43.01791:357 55.05445:166 69.06950:108 72.04501:112 79.05313:217 83.04891:179 85.06444:105 93.06947:279 100.03966:197 105.06897:329 107.08545:136 109.07435:178 116.06085:102 121.06598:123 124.08979:108 126.02413:112 131.08187:96 133.09979:149 135.08046:121 141.04584:119 145.09992:86 149.13200:83	2495	2214	972	1176	1139	2166	520	592	2631	403	1152	2057	673
4.439	191.143	C13H18O; PlaSMA ID-565	[M+H]+	145.52	191.14277:14104 191.17422:170 192.08874:125 192.14581:2101 192.17542:93 193.04815:156 193.08457:246 193.12148:183 193.15790:2982	41.03774:402 55.01817:195 67.05395:14 70.06483:42 72.04381:92 79.05446:629 81.06959:574 91.05345:1085 95.04845:130 100.03846:92 105.06926:573 107.08492:1151 109.10089:451 117.06907:243 119.08412:163 122.07093:406 131.08421:228 133.10115:1684 135.08038:318 137.09589:606 150.05434:351 151.11142:121 161.05849:385 175.14783:25 191.14200:94	14432	5714	9048	10740	2293	11621	1253	3942	20366	5153	11900	15979	9060
7.813	192.085	w/o MS2: Carbendazim	[M+H]+	109.31	192.08634:24103 192.12120:270 192.14000:98 192.81410:98 193.05044:98 193.07029:678 193.08981:1729 193.12413:98 193.14252:260 193.25687:66 194.05908:65 194.07440:163 194.08925:463 194.10567:1312 194.15145:98 194.15788:98	56.04911:227 60.04396:60 74.02353:451 82.06509:3485 84.04398:284 95.05918:28157 97.02673:147 124.07524:228 128.07030:2207 130.08546:66 146.08138:291 158.07947:258	8864	7103	8649	8558	7489	9334	5443	11165	10138	4061	8153	8230	8607
7.635	192.087	Carbendazim	[M+H]+	31.94	192.08561:2375 192.48560:471 193.07065:81028 194.03940:121 194.07392:4467 194.10211:3648 194.11348:1941	41.03848:991 55.05465:798 65.03892:558 67.05432:1153 69.03347:2759 70.06500:493 72.08072:124 74.02321:316 77.03884:1978 83.04908:6082 84.04527:903 85.02832:1223 86.05983:143 87.00767:418 88.03893:490 93.03353:1290 95.04937:3761 97.02849:373 98.05947:542 100.07538:248 107.04750:161 111.04422:6511 112.04654:432 115.03767:241 121.02776:1376 126.05376:119 129.05432:2211 136.07365:44 139.03854:1541 14…	2317	1286	2061	2707	1997	1614	2794	1838	1436	3126	1717	1651	2230
1.612	192.101	5-Methoxytryptophol	[M+H]+	58.78	192.10177:10673 193.08569:790 193.10368:2448 193.11724:526 193.14227:4250 194.08919:527 194.11951:527	44.04901:38 55.01708:8 67.02903:161 81.04454:191 83.74302:14 85.02856:117 98.06888:15 100.03871:57 103.05337:17 109.03987:80 111.33636:44 112.05735:51 118.03992:37 121.06442:184 122.07091:3 124.08679:57 125.08677:48 127.05203:115 131.07246:44 134.07040:37 136.07356:351 137.05870:30 138.92365:30 139.55788:41 139.72470:19 142.06300:51 144.08009:124 145.08752:154 149.05882:114 152.09988:65 155.08606…	2780	4077	2132	2279	4303	2885	2174	5792	4459	4800	4093	6327	10461
6.168	192.101	w/o MS2: Juarezic Acid	[M+H]+	21.85	192.10128:5074 192.14034:129 193.08518:203 193.10412:594 193.14143:368 194.06560:129 194.10985:1241 194.13843:64 194.15310:64	43.01800:150 55.01699:160 59.04949:121 78.04305:168 87.04353:128 95.04783:108 97.06311:102 100.03942:217 105.06862:156 121.06460:80 132.08032:115 137.06005:108 147.10386:166 160.03837:80 177.07658:274	1543	1434	1360	1783	945	1168	2881	876	1763	1425	1487	1633	1058
3.404	193.048	7,8-Dihydroxy-4-methylcoumarin	[M+H]+	63.84	193.04974:2398 193.08600:474 193.11981:185 193.15787:1201 194.05247:249 194.09031:200 194.11522:392 194.13833:74 194.16075:217 195.02694:111 195.06448:292 195.07890:195 195.10180:2923 195.13411:298	43.01727:180 55.01750:220 59.04920:134 72.04296:147 78.04539:256 81.06925:205 91.05419:414 95.08420:189 100.03821:277 103.05492:131 105.06947:278 109.06332:224 119.04802:208 125.06069:96 133.10045:226 137.09497:121 144.05499:112 147.04470:128 149.02155:118 150.02958:148 157.03900:92 159.11908:83 173.13274:89	2016	1154	1974	2881	797	1805	557	590	1484	820	1130	1691	1222
3.167	193.049	6-Hydroxy-7-methoxycoumarin	[M+H]+	45.07	193.04873:2269 193.08623:651 193.12224:208 193.14257:698 193.15810:300 193.19130:114 194.05154:340 194.08980:114 194.11812:956 194.15498:190 195.06438:229 195.08539:375 195.10081:468 195.12218:571 195.14755:114	77.03796:31 81.06857:47 105.03321:96 115.05334:28 125.05894:80 133.02760:1083 135.04382:90 137.06007:131 154.08591:115	696	507	1459	580	519	227	671	2059	517	3392	1924	1095	1139
7.629	193.07	QUINIC ACID	[M+H]+	305.07	193.07070:108948 193.72471:108 193.89480:108 193.90848:108 194.01136:161 194.05028:160 194.07378:8729 194.10051:1568 194.17746:108 194.38005:108 195.03296:161 195.07587:1494 195.11273:292 195.13848:108 195.16104:108	41.03849:867 55.05486:898 65.03801:1016 69.03405:3172 70.06602:207 73.02795:47 77.03776:1643 80.04815:141 83.04931:6983 85.02855:780 86.03157:81 87.00711:623 88.03874:361 90.04483:251 93.03374:1316 95.04916:4601 96.05161:406 97.02756:440 98.05909:175 101.05953:234 102.09091:34 105.04257:62 111.04405:7723 112.04726:599 113.02417:147 115.03804:117 121.02844:1032 129.05444:2861 137.06969:289 139.038…	33483	34409	39298	40638	47361	29410	59386	61290	61567	56469	46432	54023	47688
6.973	193.071	w/o MS2: QUINATE	[M+H]+	73.6	193.07136:4559 193.14125:315 194.11669:988 195.07817:315 195.12035:315	43.01770:505 45.03412:325 55.01781:718 57.03360:999 69.03323:1815 73.02839:556 81.03326:308 85.02844:6979 97.02754:1074 101.02271:642 109.02786:202 115.03881:510 118.06573:84 127.03824:2359 138.05431:189 145.05017:435 163.05959:124	791	679	719	1691	766	698	571	240	1036	680	638	1100	436
5.987	193.085	NCGC00091427-03!4-methoxy-6-prop-2-enyl-1,3-benzodioxole	[M+H]+	39.95	193.08521:2328 193.11977:396 193.13500:140 193.14129:140 193.15860:723 194.08725:387 194.11891:281 194.16440:188 195.06347:300 195.09848:141 195.12167:260 195.13726:188 195.17299:94 195.18715:141	43.01772:131 55.05356:144 67.05426:80 79.05445:185 85.02822:105 91.05328:200 95.04813:167 100.03783:116 105.06917:191 109.02741:115 115.05344:148 122.05903:179 133.06297:213 144.04386:176 149.02243:92 149.06580:92 161.06107:64	542	786	452	515	1060	850	214	85	1494	82	1358	908	402
3.711	193.085	NCGC00091427-03!4-methoxy-6-prop-2-enyl-1,3-benzodioxole	[M+H]+	51.52	193.08503:2248 193.12421:1238 193.15784:3356 193.18831:90 194.08729:448 194.12095:223 194.14229:91 194.16212:435 195.06545:161 195.09347:246 195.12053:621 195.13431:377 195.16433:91 195.18334:176	43.01767:204 55.01825:228 59.04824:216 68.04810:180 72.04496:112 79.05385:642 81.07009:164 91.05393:448 93.06957:381 100.03859:287 105.06945:290 107.04827:187 109.10080:162 115.05366:204 118.04018:206 121.06406:328 123.07757:293 130.06289:89 133.06378:303 137.05921:162 138.08966:113 139.07448:123 145.09733:64 147.08282:128 149.05960:219 152.08167:179 161.05910:143 167.06936:134 188.08988:64	1231	2641	1373	1003	1952	1153	1128	535	1579	180	1238	1468	1114
1.46	193.086	NCGC00091427-03!4-methoxy-6-prop-2-enyl-1,3-benzodioxole	[M+H]+	56.56	193.08539:1026 193.10287:169 193.12212:548 193.14350:394 193.15667:198 193.19075:68 194.08461:176 194.11853:514 194.15231:170 195.06482:414 195.10033:275 195.12188:597 195.13781:1440 195.16940:102 195.18368:243	41.03842:206 55.01762:196 67.05390:144 72.04456:128 77.03916:179 79.05383:177 81.06937:329 91.05379:224 95.08590:208 100.03895:285 105.06923:838 115.05323:139 121.06440:179 123.07993:115 131.05103:115 133.06343:139 136.02119:108 141.08011:99 149.05766:131 156.09753:70 164.03954:236	780	1487	699	834	675	626	514	1000	1092	239	786	1260	972
1.731	193.122	w/o MS2: Citrulline	[M+H-H2O]+	20.33	193.12201:4688 193.14255:824 194.08235:213 194.09699:54 194.12507:1125 194.14685:225 194.48998:191 194.49811:109 194.52288:55 195.08786:29647 195.12109:917 195.13656:434 195.18018:109	42.03413:598 55.05307:467 59.04962:147 69.04364:223 72.04360:138 79.05436:335 81.06963:337 83.05909:297 91.05492:340 100.03930:327 105.07053:281 110.07116:394 115.05384:143 119.08688:143 122.07149:201 129.06998:92 131.08575:102 133.10104:124 135.07545:166 138.06561:867 144.07941:83 149.07026:219 151.09765:141 160.07392:80 162.09308:102 188.10678:344	1698	1089	1623	1719	1135	1372	1741	1632	1392	2346	1925	1832	1497
6.024	193.123	w/o MS2: Citrulline	[M+H]+	12.52	193.12288:3071 193.15730:1653 194.11955:416 194.16098:555 195.06676:416 195.12030:277 195.17465:416	43.01821:290 55.01760:63 67.05258:189 72.08072:102 79.05350:112 83.04885:108 89.07064:19 94.06414:107 100.03910:127 105.06929:169 110.06044:80 116.04956:566 122.05979:417 128.06023:27 137.10846:221 144.04407:2367 149.09705:42 162.05327:67 165.11049:78	925	455	622	742	578	748	361	506	724	414	555	639	670
7.274	194.064	w/o MS2: ASCORBIC ACID	[M+H]+	71.11	194.06355:17352 194.09915:3984 194.11626:363 194.14256:208 195.06650:1544 195.08644:260 195.10417:156 195.12099:208 195.13103:419 196.06752:528 196.09550:260	43.01760:597 45.03306:304 56.04912:437 61.02862:569 66.03327:216 69.03383:2979 72.08029:187 81.03352:557 85.02757:1665 87.00724:275 90.05162:233 95.05939:32 96.04390:1547 108.06190:396 114.05445:60 124.03863:660 130.04819:252 138.05368:329 142.04948:819 152.03447:1224 167.05730:1303 189.09415:4108	608	2152	579	539	407	340	496	293	426	443	376	711	418
2.444	194.103	Diphenylacetonitrile	[M+H]+	54.68	194.10321:8617 194.16082:389 195.06482:761 195.10690:641 195.12153:738 195.13744:171 195.16372:69 195.18404:198 196.06837:103 196.08981:103 196.10821:172 196.12737:137 196.14850:103 196.20407:138	46.06537:452 55.01810:305 67.05415:245 71.04893:216 86.06005:804 105.06981:67 107.08511:104 115.05376:94 124.05003:1006 131.04805:86 133.06461:187 135.11761:9 145.02808:98 149.04562:47 151.10931:24 161.05914:182 194.10638:1226	4753	4833	3933	3998	5404	5396	2130	5579	8145	5743	7355	10289	7807
7.236	194.104	2-(methyl(2H-pyrazolo[3,4-d]pyrimidin-4-yl)amino)ethanol	[M+H]+	31.18	194.10308:2161 194.13618:1793 195.06404:383 195.08014:1511 195.10531:231 195.11935:178 195.14017:251 196.06226:62 196.06745:159 196.09737:93 196.12032:93 196.14120:124	43.01783:270 57.03443:768 60.04383:110 69.03332:1226 73.02712:214 81.03199:229 83.04854:317 85.02789:1448 87.04343:268 89.02255:182 93.05775:104 97.02862:349 99.04413:270 103.03760:100 111.02653:73 125.06992:145 127.03976:228 129.05469:88 131.03183:87 135.04350:63 144.10152:120 147.07326:80 162.05190:94 189.09326:739	1883	805	2995	2565	2840	1462	7273	3237	1103	11166	2101	868	2674
3.05	194.118	w/o MS2: N,N-Diethyl-4-hydroxybenzamide	[M+H]+	72.9	194.11732:9019 195.06594:252 195.08785:297 195.10012:240 195.12079:1523 195.14746:147 195.18929:110 196.06350:74 196.07431:74 196.09615:205 196.10792:110 196.12451:234 196.13673:147	43.01816:81 67.05377:136 69.07034:71 83.01212:258 92.05695:72 95.08448:191 100.03972:70 103.05376:426 107.08581:29 121.06421:2371 131.08327:25 137.09055:32 149.13254:43	6042	7906	6867	8034	10314	5258	4066	10345	7726	9146	17674	11557	15400
7.226	194.138	w/o MS2: COTININE	[M+H]+	27.1	194.13802:6061 194.54969:53 195.06619:153 195.08539:105 195.10540:171 195.12212:321 195.14093:773 195.18434:79 196.06354:131 196.09802:105 196.11138:131 196.14250:131 196.18275:53 196.20612:79	43.01786:465 53.03783:174 57.03338:671 61.02868:676 69.03390:2553 70.06550:112 72.04329:14 73.02824:199 81.03316:417 83.04877:885 85.02831:1038 87.04344:373 91.05313:163 97.02688:389 99.04364:323 106.06343:96 111.04308:468 117.05270:116 122.05935:287 129.05339:200 135.04399:88 144.10091:212 150.05341:194 164.06921:24 168.06432:169 189.09480:611	1560	3532	475	872	791	1726	599	746	3324	404	1175	2808	1082
5.704	195.027	w/o MS2: Metameconine	[M+H]+	19.27	195.02725:2622 195.06532:304 195.07961:103 195.09480:206 195.12294:314 195.13747:205 195.17402:3434 196.03072:327 196.05975:311 196.17599:925 196.20412:154 197.05972:103 197.07896:257 197.10164:154 197.11174:154 197.12275:257	43.01743:88 55.01745:168 67.05338:94 77.03799:464 81.06900:79 91.05367:616 100.03890:369 103.05319:412 105.06921:237 121.06455:2130 157.10199:36	766	313	220	306	218	888	55	855	333	145	491	330	695
4.489	195.064	Ferulic acid	[M+H]+	23.71	195.06459:3056 195.09770:109 195.12356:356 195.13632:288 195.16058:55 195.17109:110 195.18725:82 196.06843:187 196.09453:55 196.12407:82 196.14187:110 196.20565:82 197.07998:183 197.11589:161 197.13431:137 197.15363:191	43.01767:375 55.01863:218 69.03246:196 69.06863:254 79.05357:588 91.05307:1088 95.08491:315 100.03857:323 108.08933:166 117.03234:49 122.07196:790 129.06813:92 133.09976:2454 137.09512:1069 145.02750:60 149.05798:43 158.10722:201	320	398	289	268	306	149	223	891	420	256	1160	169	779
7.245	195.064	Vanillin acetate	[M+H]+	7.01	195.06430:1514 195.10529:242 195.12227:169 195.13997:437 195.18200:85 196.06907:260 196.14493:127 197.04831:211 197.08015:278 197.10981:84	43.01764:306 55.05529:323 61.02862:403 69.03342:1508 71.04881:125 81.03431:763 83.04968:1252 85.02776:342 87.04301:233 89.02303:191 93.05724:330 99.04386:371 103.03829:135 108.08085:35 111.04355:410 121.05122:80 125.07139:173 129.05305:204 135.04385:36 142.04918:43 150.05437:159 168.06396:48 180.06490:61 189.09341:273	675	575	446	857	444	518	207	310	649	242	461	709	408
2.815	195.064	Ferulic acid	[M+H]+	29.26	195.06490:6652 195.08860:570 195.10106:255 195.12025:341 195.13885:170 195.18222:256 196.06787:814 196.09435:650 196.12171:170 196.13843:170 197.06979:256 197.08851:170 197.10033:256 197.11974:502 197.15554:170	41.03793:147 59.04897:139 72.04443:121 77.03747:221 81.06940:122 89.03794:310 91.05339:149 100.03921:152 105.07019:217 107.04732:165 117.03365:388 121.06486:141 123.07640:89 124.07285:86 128.06127:99 132.04421:73 134.03628:143 145.02786:281 149.06044:262 163.05754:77 177.05335:132 189.06884:102	393	576	471	410	979	313	394	1580	347	1844	1645	387	1092
4.764	195.065	FERULIC ACID	[M+H]+	16.77	195.06432:1477 195.08803:869 195.10396:173 195.12412:549 195.17378:2401 196.06814:214 196.09564:101 196.10507:67 196.12727:67 196.14472:67 196.17741:338 197.07851:135 197.11761:245 197.15353:271	45.03323:226 59.04713:209 67.05429:112 72.04405:99 77.03847:195 81.07054:136 91.05353:268 95.08471:167 100.03915:321 107.08519:213 117.03312:150 121.06562:277 125.09837:80 134.03568:131 137.09645:64 145.02743:165 149.05911:112 155.07810:73	407	534	417	320	410	513	206	567	310	336	578	498	534
1.307	195.08	9-Phenanthrol	[M+H]+	47.29	195.07977:13238 195.11956:1277 195.13803:841 195.16283:147 195.18408:147 196.08314:1759 196.10941:183 196.11704:147 196.13822:325 196.16823:110 197.08530:347 197.11809:517 197.15290:420 197.18861:147	43.01810:121 58.06578:28 72.04476:100 77.03856:150 83.04915:366 91.05358:178 100.03903:136 105.06901:228 119.04783:253 127.05294:119 131.05975:85 147.11703:65 151.05376:298 153.06863:1923 158.09123:78 164.03995:4 165.06940:994 167.08533:2689 177.06860:814 181.06499:2765 195.07964:201	8415	7534	8574	8299	7328	6659	7352	7930	7711	8869	8014	7194	9168
2.851	195.085	caffeine	[M+H]+	12.4	195.08805:5245 195.12338:532 195.13842:228 195.15039:212 195.18011:212 196.06758:241 196.09577:864 196.12277:212 196.14504:127 197.08018:212 197.09388:237 197.11751:654 197.15228:596	43.01810:108 59.04818:181 79.05479:169 91.05417:213 100.03946:181 105.06913:194 107.08548:134 109.06356:99 117.03288:196 121.06433:121 123.06647:105 129.07205:112 135.06727:86 138.06216:99 145.02607:166 148.04991:134 155.05846:105 175.03847:77 189.07174:108 195.08796:77	380	382	490	382	905	383	699	937	371	1213	373	352	430
7.54	195.086	Caffeine	[M+H]+	181.04	195.08605:58869 195.13115:60 195.14292:90 195.76331:60 195.83110:60 195.91091:90 195.93330:60 196.08889:3474 196.11729:89 196.14186:120 196.46384:60 196.85037:60 197.04899:90 197.09010:960 197.12849:120	41.03820:55 53.03855:317 57.03312:141 70.06353:99 81.03323:3705 82.06398:124 84.07996:777 87.04379:263 93.06902:135 99.04447:193 106.06642:200 109.02795:1806 110.07120:1852 113.05928:424 122.05934:375 127.03945:187 134.06042:307 141.05440:217 149.06738:41 159.06447:135 182.08015:168	25497	27871	26924	27749	32492	24700	37750	34918	34370	31709	33049	34837	33274
1.578	195.088	Caffeine	[M+H]+	13951.7	195.08801:3199542 195.23971:200 195.27601:200 195.32951:267 195.35215:267 195.36698:200 195.38417:200 195.40047:334 195.42007:134 195.45670:200 195.48493:468 195.50989:133 195.52182:200 195.53919:334 195.56005:200 195.57637:200 195.58856:267 195.60739:580 195.62664:200 195.64000:200 195.66534:267 195.69455:561 195.72018:462 195.73885:333 195.76938:1155 195.82594:3204 195.85885:1692 195.89395:2121…	42.03428:33552 43.03743:703 55.01836:727 56.04999:3969 57.04465:818 59.04952:1503 67.02931:1672 68.03644:933 69.04479:16485 70.04761:840 81.04420:3920 82.05207:2261 83.06032:27836 84.06350:1622 91.05412:531 93.04487:2079 95.04798:1413 97.03903:1820 105.04490:338 108.05528:7938 109.04112:5216 109.73997:474 110.07111:90313 110.62061:264 110.73306:317 111.07051:4973 112.07486:369 120.05541:426 121.0…	1517263	1228358	1756144	1514383	2546275	1672370	2614905	2389184	1263632	3268197	1884007	1370462	2038106
6.299	195.1	w/o MS2: NCGC00381397-01!(E)-4-hydroxynon-2-enoic acid	[M+H]+	28.61	195.10034:2500 195.12370:317 195.18384:176 196.06508:117 196.09868:654 196.13052:117 197.07947:1618 197.12421:176	44.04917:147 77.03759:165 81.06879:124 91.05400:224 95.05063:124 100.03886:197 105.03121:148 107.08412:186 119.04894:92 121.06447:148 123.07884:105 135.04270:121 161.05964:96	999	978	398	528	431	442	513	268	844	85	433	831	405
3.395	195.103	4-(sec-butoxy)benzoic acid	[M+H]+	25.25	195.10123:2332 195.13550:346 195.16868:72 195.18328:281 196.05787:145 196.08163:318 196.10388:403 196.12468:108 196.13682:72 197.07903:603 197.10004:256 197.11721:206 197.12790:109 197.15355:181	43.01835:202 55.01746:214 67.05324:89 70.06503:118 78.04505:313 85.02737:150 91.05399:271 98.98477:236 105.06981:335 109.06473:237 119.04887:273 123.07890:156 126.09676:86 129.06760:105 133.10008:211 140.10807:64 147.04308:83 150.03068:182 153.08955:92 161.02337:102 167.07056:102 178.02536:199 193.04914:126	1819	1546	890	1289	1007	1481	527	348	2059	232	1037	2575	1010
1.514	195.138	5-isopropenyl-2-methyl-2-cyclohexen-1-yl acetate	[M+H]+	21.7	195.13841:9685 195.18322:217 196.06800:173 196.09514:721 196.11855:129 196.14056:1458 196.20628:130 197.07981:2245 197.11724:502 197.14031:216 197.14757:130 197.16104:516	42.03354:69320 55.05438:957 59.04928:717 67.05494:329 69.04375:27418 79.05402:309 81.06928:2931 83.05904:53024 91.05336:547 93.06932:2834 95.08458:417 97.03991:3084 108.05505:11151 110.07068:139616 121.06367:1611 123.04066:25959 135.06754:6648 136.07462:6057 138.06596:273786 151.03815:406 165.04883:529 180.06322:5546 195.08757:138359	2292	1584	3939	3479	2679	1376	7903	3693	2146	8503	2929	1941	3138
4.77	195.174	(5E)-6,10-dimethyl-5,9-undecadien-2-one	[M+H]+	15.36	195.17409:2775 196.09874:118 196.12271:157 196.14180:79 196.17745:350 196.20966:79 197.08222:200 197.11912:157 197.15254:196 197.18571:79	41.03943:124 43.01737:112 55.01747:251 59.04954:165 67.05396:157 69.06924:165 79.05316:191 81.06920:241 85.02832:105 85.06524:105 91.05390:666 95.08555:213 100.03898:179 105.03180:227 107.08515:149 109.10041:213 121.06429:289 129.06877:112 133.10120:143 135.11568:156 137.09555:150 145.09991:112 149.06035:105 161.06441:70	3286	244	2012	2213	227	2799	139	575	4216	789	2126	3876	917
5.531	195.174	(5E)-6,10-dimethyl-5,9-undecadien-2-one	[M+H]+	27.55	195.17417:7636 196.09059:79 196.12200:105 196.14342:105 196.17716:1395 197.05599:52 197.08082:206 197.12647:282 197.15326:169 197.18122:79	43.01775:176 55.01893:160 67.05315:148 69.07038:130 71.05023:129 79.05451:149 81.06977:160 91.05418:156 95.08535:354 100.03878:175 105.03313:168 108.08786:175 114.06509:139 121.10089:216 123.08600:96 125.09511:73 135.11732:105 137.13377:92 143.08255:80 149.05857:96	6967	461	3561	4953	282	255	235	2430	6957	979	4265	243	1919
5.024	195.174	(5E)-6,10-dimethyl-5,9-undecadien-2-one	[M+H]+	12.89	195.17644:1975 196.06482:145 196.09605:145 196.12742:116 196.13784:58 196.17737:336 197.07922:116 197.09621:87 197.11734:401 197.15347:145 197.19044:58	43.01765:147 55.01720:296 59.04956:115 70.06514:140 79.05377:182 91.05363:208 95.08537:135 100.03846:211 105.06897:144 107.08452:160 115.05500:105 121.06551:140 128.06928:102 133.10086:102 143.08411:92 147.04361:86 149.05857:73 161.05975:92 176.08009:99	894	1485	677	631	540	1073	401	315	1531	339	639	1392	560
5.752	196.06	ALPHA-HYDROXYHIPPURIC ACID	[M+H]+	35.33	196.06022:1793 196.09600:163 196.11208:73 196.12535:122 196.14594:157 196.18608:49 196.20545:135 197.04640:122 197.06296:138 197.08995:122 197.12724:169 197.15245:124 198.11287:1535 198.16016:98	55.01719:209 70.06712:99 77.03830:204 84.08074:112 91.05388:121 93.06832:115 95.08600:128 100.03884:290 103.05516:153 109.06149:64 121.06434:189 123.07943:99 138.08368:64 145.10210:77 149.09504:112	850	635	1102	1698	447	634	1097	600	705	670	390	442	626
7.941	196.06	Benzadox	[M+H]+	22.32	196.06027:2682 196.12067:74 196.14526:74 197.06171:523 197.07859:74 197.12229:148 197.15253:185 197.18802:74 197.51965:754 197.54172:74 198.06496:371 198.08955:164 198.12369:123649 198.16118:1036	41.03877:1533 60.08063:7385 78.03130:218 83.05864:200 95.06021:131217 96.06322:5046 97.03984:507 111.05420:1891 121.03887:414 154.13295:3122	736	1118	799	916	588	697	614	555	1119	583	702	1075	1506
6.682	196.073	w/o MS2: GLUCOSAMINATE	[M+H]+	151.69	196.07335:103990 196.11042:251 196.75521:135 196.99316:203 197.07597:8106 197.15430:135 197.77689:135 197.89145:135 198.07188:5233 198.09790:442 198.13747:135 198.17997:135	77.03746:112 91.05376:83 100.04016:89 105.03412:86	14607	66	11536	14901	24	9887	111	44	30	50	82	58	37
8.543	196.081	w/o MS2: GLUCOSAMINIC ACID	[M+H]+	16.38	196.08037:4114 196.11429:34 196.12455:34 196.14473:68 196.18883:51 196.20585:51 197.00988:110 197.02208:34 197.04762:92 197.08383:327 197.12540:100 197.15215:327 197.16220:34 198.05377:34 198.08710:85 198.12479:353 198.15131:85 198.16343:51 198.18267:51	42.03393:86 55.01787:143 59.04880:140 72.04333:124 74.02404:112 84.08044:216 95.08402:112 100.03866:278 105.06675:96 114.05458:102 132.06512:102	980	971	565	569	1086	975	1184	2762	2036	1122	1521	991	1717
2.827	196.095	L-beta-Homotyrosine	[M+H]+	29.79	196.09565:1956 197.08685:350 197.11767:1564 197.15036:175 198.12166:263	43.01739:127 45.03252:118 59.04946:105 69.07046:128 77.03615:159 82.07086:89 91.05523:521 95.06069:143 100.03813:166 105.07058:171 109.09908:99 117.03338:193 119.04869:163 123.06717:161 124.08432:102 132.01919:92 134.05975:134 137.06116:102 140.04794:92 145.02849:155 149.05985:159 150.09089:86 163.05529:99 166.08750:86 179.06914:92 196.09305:102	1066	1040	921	896	749	1086	720	517	1284	510	769	1408	653
6.355	196.096	Glucosaminic Acid	[M+H]+	41.8	196.09647:4748 196.14156:93 197.08261:93 197.09926:497 197.12767:293 197.15431:62 198.07854:124 198.09436:155 198.11229:490 198.12861:93 198.14899:242	46.06499:144 69.03351:143 81.03166:121 81.07023:121 86.05934:215 94.06561:156 100.03917:230 114.05541:121 135.04424:86 138.05468:156 148.07475:114 152.03532:131 167.05723:351	4055	3439	3351	3098	1854	3057	2122	1625	2566	2316	2366	2851	1989
6.474	196.096	w/o MS2: N-Methyltyrosine	[M+H]+	49.85	196.09673:9870 197.03805:114 197.04779:190 197.07988:190 197.10006:964 197.12692:114 197.13875:76 197.15156:76 198.07391:201 198.10077:249 198.12037:190 198.14560:76	55.01835:73 77.03815:318 84.04353:254 91.05401:493 93.06922:389 100.03803:55 103.05362:624 107.04899:136 118.06459:101 121.06429:1533 130.06494:55 135.04398:132 154.03098:72	1974	3797	1661	1957	3042	1432	1253	3907	4206	1670	4136	3504	4412
4.866	196.096	L-beta-Homotyrosine	[M+H]+	12.5	196.09567:2722 196.12580:192 196.17701:192 196.18810:115 196.20633:154 197.08216:274 197.11695:662 197.15122:154 198.07499:192 198.09307:154 198.11815:154	41.03835:240 45.03327:160 55.01739:178 59.04883:181 69.03388:134 78.03255:128 81.06899:136 91.05494:318 100.03921:208 105.06868:246 107.08536:203 117.03370:159 119.08474:149 121.06400:171 130.07610:99 133.10039:139 137.05993:124 144.09032:118 147.04336:128 149.06014:99 161.06187:64 175.14764:77	1263	531	407	309	335	563	410	216	439	529	305	515	303
6.266	197.081	w/o MS2: NCGC00381163-01!4-(2-methyl-6-oxopyran-3-yl)butanoic acid	[M+H]+	32.31	197.08015:3363 197.11328:186 197.12473:249 198.08379:473 198.10109:187 198.12095:187 199.08286:249 199.17896:187	55.01715:138 72.04369:131 77.03807:267 83.06021:128 87.04416:73 91.05408:204 95.05988:446 100.03890:167 103.05402:206 107.04762:121 109.06372:171 118.06480:115 121.06351:201 124.08143:121 135.04194:195 137.05819:170 147.04103:77 150.10148:105 152.05792:108 178.08596:167	856	1625	317	370	304	589	67	44	1226	77	84	1447	153
1.578	197.114	loliolide	[M+H]+	24.28	197.11449:4951 197.14473:904 197.16898:724 197.19522:543 197.21953:905 197.23641:543 197.25702:543 197.26798:958 197.28476:543 197.29272:1389 197.32085:1995 197.34982:904 197.37586:951 197.40528:362 197.41374:724 197.44057:543 197.45034:543 197.46364:1702 197.49016:905 197.50822:362 197.52218:724 197.53792:543 197.56053:905 197.58454:543 197.59520:543 197.61369:724 197.63454:1629 197.65987:724 19…	41.91060:543 42.03445:80535 42.37318:385 42.42199:433 43.03704:1312 53.01364:326 54.03401:1909 55.04103:1018 56.04986:9941 57.04489:1409 59.04896:1226 67.02942:3044 68.03629:1918 69.04499:34508 70.04602:1816 79.05356:591 81.04465:6941 82.05197:4000 82.81118:418 83.06046:67522 83.80821:318 84.06317:2132 91.05351:358 93.04482:2767 94.03998:731 95.04855:1961 96.06733:807 97.03963:3686 105.06887:474 …	189	373	631	708	282	846	519	2106	760	641	1081	676	799
3.216	197.116	Loliolide	[M+H]+	17.8	197.11661:1533 197.15267:144 197.19204:58 198.07583:329 198.11930:207 198.14803:87 198.18345:116 199.05749:145 199.08057:440 199.12931:145 199.14591:116 199.16688:116 199.18065:145	43.01751:149 57.03229:171 69.06965:152 81.06930:163 91.05359:193 95.04868:182 100.03851:263 105.06994:214 107.08507:120 109.09986:146 115.05320:80 121.06548:166 133.02716:102 133.09838:105 134.05824:102 135.08203:105 137.07777:108 139.10895:86 145.10085:118 148.04856:99 149.09537:175 154.08553:115 178.02622:105	1325	1352	972	922	936	1041	853	725	1180	649	1123	898	922
2.694	197.117	Loliolide	[M+H]+	47.95	197.11680:5320 197.15008:266 198.10208:177 198.12136:852 198.14671:266 199.06224:444 199.09652:177 199.10841:177 199.13129:529 199.17463:355	59.04861:160 77.03797:241 86.06030:92 91.05393:314 93.06932:284 95.08565:152 100.03918:145 103.05323:157 105.06992:236 107.08549:279 116.06179:108 119.08482:149 121.06435:369 123.07950:102 125.02363:77 133.10128:208 135.11464:124 141.06939:73 145.06155:64 148.03938:148 161.09629:115 166.04995:80	5351	5806	2721	3372	2440	4579	1251	796	4664	799	2392	4848	1253
1.384	197.117	NCGC00385365-01_C11H16O3_2(4H)-Benzofuranone, 5,6,7,7a-tetrahydro-6-hydroxy-4,4,7a-trimethyl-, (6S,7aR)-	[M+H]+	1293.78	197.11745:310672 197.37198:178 197.51523:445 197.78255:178 197.88328:178 197.90048:267 197.96033:178 197.99119:267 198.01718:267 198.03898:267 198.06482:267 198.07198:267 198.09825:435 198.12059:29279 198.14783:4870 198.16688:178 198.37547:178 198.39228:178 198.51592:178 198.65049:178 198.68216:178 198.97225:178 199.01088:178 199.06239:178 199.09979:266 199.12241:4022 199.17182:356 199.20308:178	41.03865:544 43.01825:666 55.05383:346 67.05404:703 79.05404:1379 81.06953:1124 85.06412:230 91.05427:5509 93.06967:3153 95.05009:995 96.05125:83 100.03915:31 103.05346:415 105.06983:6905 106.07211:678 107.08561:6627 108.08812:713 109.10083:854 111.08020:93 117.06975:630 119.08480:1093 121.06465:462 123.04407:506 125.05937:91 128.06120:83 131.08530:668 133.10130:8625 134.10583:1216 135.11665:1943…	107119	117220	119751	89669	81401	78366	91883	56423	93384	120192	66178	52441	108188
4.92	197.117	w/o MS2: NCGC00385365-01_C11H16O3_2(4H)-Benzofuranone, 5,6,7,7a-tetrahydro-6-hydroxy-4,4,7a-trimethyl-, (6S,7aR)-	[M+H]+	15.04	197.11709:1780 197.15352:143 198.07703:180 198.11757:235 198.15084:144 198.18177:108 199.06193:239 199.09530:144 199.12728:108 199.14591:199 199.17691:264 199.19477:72	41.03798:156 57.06933:187 67.05449:169 69.03358:188 79.05266:222 91.05391:305 100.03866:252 105.06923:224 107.08515:159 119.04861:173 121.06477:196 131.08485:102 133.09955:210 145.10201:118 149.13177:92 160.12741:86 164.08505:83	1106	721	714	1122	911	1143	302	417	1123	299	648	1069	420
1.559	198.058	4-methyl-7-aminocoumarin	[M+Na]+	40.17	198.05767:6972 198.09214:3813 198.14645:1926 198.16904:697 198.19110:558 198.21119:697 198.22963:1772 198.24392:697 198.25770:697 198.27624:418 198.28536:418 198.29407:1640 198.31352:558 198.33159:697 198.34916:1139 198.36865:697 198.39225:697 198.41634:558 198.42813:279 198.43779:418 198.45581:697 198.47347:279 198.48834:418 198.50477:558 198.52469:418 198.53503:279 198.55414:697 198.58351:558 1…	42.03448:76453 42.37909:321 42.45378:464 43.03740:1308 53.01315:318 54.03423:1156 56.04999:9322 57.04506:897 67.02921:2954 68.03741:1866 69.04497:29808 70.04843:1685 81.04480:6697 82.05292:2937 82.81384:498 83.06062:54745 84.06295:1949 91.05358:602 93.04506:2976 95.04858:2051 96.06764:569 97.03960:3083 107.04771:744 108.05580:11189 109.04073:13615 109.73921:709 110.07144:165261 110.67498:591 111.…	54	510	91	408	362	582	362	194	163	597	32	150	131
1.578	198.076	LEVODOPA	[M+H]+	30.89	198.07603:6878 198.09692:4006 198.13043:1846 198.15025:1667 198.17980:644 198.20788:980 198.22077:511 198.24065:1099 198.27120:511 198.28710:639 198.29696:511 198.30988:511 198.32542:639 198.34224:639 198.36038:383 198.37554:511 198.39428:639 198.41636:639 198.44613:511 198.46226:639 198.47031:255 198.48204:1433 198.49752:383 198.51532:511 198.53388:383 198.55065:639 198.56652:639 198.57995:256 1…	42.03428:59612 42.41680:406 43.03716:931 54.03323:1001 56.04967:7794 57.04514:904 59.04866:715 67.02939:2351 68.03710:1423 69.04469:25889 70.04696:1065 77.03834:607 81.04451:6474 82.05184:2923 82.81283:430 83.06017:49643 84.06331:1512 91.05347:372 93.04415:2489 95.05926:1383 96.06680:630 97.03898:3082 100.03832:287 107.04724:788 108.05549:10057 109.04058:11482 109.74054:906 110.07091:144252 110.7…	342	854	479	360	1830	244	346	592	547	1063	181	330	644
2.288	198.077	3,4-Dihydroxy-L-phenylalanine	[M+H]+	36.09	198.07610:7493 198.11310:167 198.13233:82 198.16012:1125 198.18373:55 199.08015:646 199.10676:234 199.12983:82 199.14748:82 199.16460:159 199.17802:232 200.05451:137 200.10272:1991 200.13036:136	43.01794:177 55.01760:184 59.04882:118 67.05446:102 70.06484:199 77.03818:178 83.06056:140 91.05331:214 95.04924:160 100.03943:258 105.06803:234 109.10025:99 111.03249:121 119.04956:156 125.05843:164 129.06827:77 132.05595:191 133.10219:215 137.09548:191 147.04324:115 148.05267:121 155.05728:134 163.07474:203 170.08047:164 198.07629:128	421	337	1740	1256	493	320	835	771	316	1052	457	416	531
7.286	198.077	w/o MS2: 3,4-Dihydroxy-phenylalanine (L-DOPA); AIF; CE10; MS2Dec	[M+H]+	138.04	198.07722:18206 198.09381:9842 198.12312:189 199.03910:193 199.07873:2596 199.09872:830 199.17453:260 200.05580:268 200.08229:387 200.10314:1172 200.13779:145	43.01746:32 56.04969:132 72.08186:33 81.03416:238 84.04368:142 85.02817:882 96.04464:451 112.07411:44 122.05980:99 130.04750:181 135.04095:154 138.05437:491 142.04849:359 150.01736:48 152.03445:2152 167.05737:2670 168.06079:273	9359	8653	3548	2200	3724	9449	5492	4546	6641	4023	6832	5586	0
6.99	198.097	D-Galactose [M+NH4]+	[M+NH4]+	347.13	198.09747:19972 199.10055:2113 200.08915:262 200.10484:523	43.01766:415 45.03428:332 57.03375:810 69.03420:1759 73.02770:312 81.03342:227 83.04840:77 85.02868:5964 91.05330:75 97.02749:1074 100.04117:39 107.06042:229 115.03876:495 127.03922:1833 138.05397:87 142.08731:143 145.05051:444	14813	6159	24807	22077	16849	10269	14766	11383	5309	9258	13865	7925	11667
7.319	198.097	D-Galactose [M+NH4]+	[M+NH4]+	448.05	198.09631:31430 198.13040:130 198.49723:90 199.07778:281 199.09864:2230 199.17315:135 200.02061:90 200.07595:224 200.10221:676 200.12164:179 200.12759:90	45.03359:102 57.03268:187 69.03402:176 73.02813:99 81.03246:133 83.01087:109 85.02746:388 91.03766:80 97.02713:174 100.03867:108 112.99785:124 127.03501:102 135.04486:118 138.05191:118	20880	9263	33410	29658	24985	13379	26499	28400	9930	30726	22496	12991	38926
8.23	198.097	methyl 2-(2-amino-4-hydroxy-6-methylpyrimidin-5-yl)acetate	[M+H]+	155.61	198.09694:11044 198.12276:1052 198.91641:52 199.07018:275 199.10212:952 199.12641:156 199.16772:78 199.17904:161 200.05360:165 200.10331:1593 200.13774:77 200.16282:78 200.17297:78	45.03430:169 56.04937:50 70.06488:361 74.06007:277 80.97336:66 84.04459:1121 86.09575:1375 88.03920:51 102.05488:208 105.03275:47 107.05927:78 116.06934:241 124.99968:1732 130.04955:312 135.04330:32 144.11395:60 158.08333:60	1896	1247	5363	3526	2261	1502	4251	3514	2042	3867	2661	1976	2491
4.301	198.106	w/o MS2: 4-Aminoazobenzene	[M+H]+	26.52	198.10589:1879 199.10770:198 199.13488:104 199.14338:69 199.17738:139 200.10264:566 200.12750:1721	43.05480:118 74.09512:131 77.03830:118 91.05370:108 95.08587:118 104.10649:258 118.06520:134 130.06522:86 140.10630:144 146.05572:64 168.05751:124	179	334	254	297	336	190	992	346	123	1396	401	149	361
5.776	198.112	w/o MS2: Tenuazonic acid	[M+H]+	128.66	198.11203:15804 198.14106:204 198.15375:207 198.17598:104 199.03587:104 199.11565:1883 199.17244:208 200.10186:2460 200.20449:104	55.01836:323 72.04378:99 83.08401:19 93.06958:756 100.03867:480 107.04742:74 134.10194:86 160.03754:18	2523	5870	2229	2745	5170	4022	2081	14917	4141	3178	7614	6085	14734
1.574	198.121	Caffeine-d3	[M+H]+	24.85	198.10892:3800 198.12520:382 198.14600:1975 198.16656:479 198.17669:535 198.20921:479 198.22535:383 198.24290:686 198.26852:498 198.28498:479 198.30238:383 198.33294:479 198.36195:910 198.38854:795 198.41211:383 198.43660:847 198.46425:383 198.47715:479 198.50146:479 198.51825:288 198.54755:384 198.56214:288 198.57339:479 198.59390:479 198.60835:287 198.62449:479 198.64607:902 198.66484:650 198.6…	41.03870:411 42.03434:54056 43.03787:1360 54.03401:874 56.04978:6359 57.04489:871 59.04901:1587 67.02941:3094 68.03727:1248 69.04506:25050 70.04794:1410 77.03816:403 81.04474:5078 82.05263:2723 82.81118:323 83.06053:42019 84.06328:1345 93.04442:2451 94.03963:730 95.04794:2018 97.03951:2607 98.04243:261 107.04676:700 108.05560:10647 109.04085:8858 109.73840:774 110.07142:121437 110.62325:277 110.7…	319	453	631	499	327	500	419	420	376	686	734	501	593
7.919	198.124	w/o MS2: 2-(3-Phenylpropyl)pyridine	[M+H]+	6919.99	198.12404:952867 198.37019:331 198.42828:166 198.46686:166 198.51847:507 198.56381:166 198.57766:166 198.59053:248 198.60735:166 198.65320:249 198.73403:166 198.75305:248 198.77818:331 198.79254:414 198.80811:331 198.82152:550 198.84033:414 198.86669:331 198.88476:414 198.89788:437 198.92022:414 198.93620:419 198.94781:1148 198.97345:438 199.00244:744 199.02482:414 199.03944:248 199.06046:331 199…	41.03875:4906 42.03423:328 45.05733:452 60.08113:17758 61.08433:603 67.04099:979 68.04942:19804 69.05273:885 78.03397:560 83.05980:459 93.04492:401 94.77524:1201 95.06061:231285 95.64210:679 95.74674:446 95.91658:268 96.06292:9407 96.26569:255 96.55500:282 96.69327:273 96.93998:277 97.03920:641 111.05461:3274 121.03923:1067 139.05000:572 154.13377:6225 165.09000:550 198.12381:348	202218	449807	237143	280707	347961	183518	591428	536036	156912	509040	362105	178889	389924
3.084	199.06	Syringic acid	[M+H]+	27.28	199.05951:2187 199.09711:155 199.13143:111 199.17971:785 200.06365:459 200.10251:1525 200.12612:110 200.13817:55 200.16421:111 200.20016:55 200.23651:83 201.05446:55 201.10593:198 201.12600:83 201.14806:55 201.16150:149	77.03793:788 91.05412:515 103.05270:879 106.04125:102 117.03272:8 121.06388:2717 125.02145:216 133.06332:6 136.05852:44 140.04604:212 151.12239:11	2556	4110	1665	1593	1886	2764	289	267	3144	106	1001	3820	1119
7.283	199.08	w/o MS2: Canavanine	[M+H]+	14.68	199.08040:2274 199.10045:1942 199.18023:344 199.54948:100 200.05560:199 200.09955:1661 201.06693:100 201.08860:410 201.10576:100 201.11987:272	61.02776:506 72.08038:272 81.03263:475 85.02809:959 91.03960:249 96.08050:100 98.05821:103 102.05255:3 117.05457:56 122.02252:131 124.03869:190 138.05356:366 142.05115:160 144.06612:36 152.03413:2276 167.05721:1918 180.06546:135 198.07616:562	1239	1085	1229	1230	1048	1358	1136	877	1055	966	1159	927	1259
1.538	199.094	w/o MS2: (-)-Camphanic acid	[M+H]+	14.25	199.09609:4197 199.13199:415 199.14695:316 199.17590:187 200.06674:112 200.07810:112 200.10255:1704 200.13390:264 200.15373:112 200.16898:112 200.20042:150 201.08690:112 201.10310:949 201.11762:236 201.13453:112 201.14780:187 201.16231:500	43.01710:290 59.04962:2658 79.05360:131 81.06995:209 93.04476:846 97.06490:159 103.05415:297 115.05427:84 121.06453:834 123.04323:3942 124.08712:621 134.03848:77 136.07304:2406 138.06500:75522 145.09966:95 151.03795:309	1642	1502	1258	1881	1148	1293	1386	1085	1206	977	1528	1752	1293
7.475	199.107	w/o MS2: NCGC00380778-01_C9H14N2O3_(3S,8aS)-3-[(1R)-1-Hydroxyethyl]hexahydropyrrolo[1,2-a]pyrazine-1,4-dione	[M+H]+	30.14	199.10705:4304 199.17564:161 199.20202:65 200.03392:97 200.05358:129 200.10716:964 200.16801:97 201.08761:97 201.11162:177	43.01749:153 55.05461:105 61.02825:158 77.03809:164 84.08004:186 93.06860:244 97.02727:121 100.03931:108 110.08328:527 121.06339:188 124.07339:142 127.03974:64 136.07531:201 139.08564:185 152.06915:160 164.07042:161	1956	2763	1275	1296	1682	2667	1146	1280	4331	693	2131	2446	1264
7.606	199.109	w/o MS2: NCGC00380778-01_C9H14N2O3_(3S,8aS)-3-[(1R)-1-Hydroxyethyl]hexahydropyrrolo[1,2-a]pyrazine-1,4-dione	[M+H]+	34.61	199.10938:2181 199.13334:82 199.15323:110 199.18011:161 200.05600:83 200.09665:942 200.11951:724 200.15769:55 200.17411:110 200.47645:83 201.03058:83 201.08732:8569 201.14664:196	41.03858:6 43.01926:207 44.04906:237 58.06481:106 67.05377:121 69.03347:168 70.06487:205 80.04860:592 83.04857:58 85.02770:397 93.03305:222 95.04837:72 98.05923:356 101.05950:6 107.04875:81 108.06716:136 109.07619:288 115.03977:102 122.05958:964 124.07525:1532 126.07888:116 129.05414:52 130.06384:32 134.05872:385 142.08434:1166 147.06454:125 155.08101:135 156.06644:248 160.09650:260 170.08005:535	1645	1943	1275	1600	1682	1614	831	844	2711	406	1385	1878	751
5.186	200.047	IS_4-CHLORO-PHENYLALANINE	[M+H]+	4.96	200.04539:1865 200.10229:1662 200.13614:99 200.16320:175 201.04875:191 201.07551:66 201.10752:456 201.12470:132 201.14899:99 201.16266:347 201.56235:179 202.06985:165 202.11154:99 202.11997:66 202.14339:327	44.04975:745 57.06944:527 62.06024:1403 69.03204:106 77.03775:19 81.06955:597 84.08161:1255 91.05325:65 100.03938:225 102.09116:6812 105.06842:122 109.10135:361 119.08523:200 123.11664:503 137.06421:34 146.11711:209 150.05888:24 151.10822:74	553	1136	211	286	642	14	101	458	684	86	1148	4	423
3.808	200.092	w/o MS2: methyl orsellinate	[M+H]+	64.49	200.09213:8635 200.13011:104 200.23742:106 201.05472:106 201.09510:827 201.12534:175 201.16333:1164 201.39636:70 202.09903:141 202.11157:272 202.14333:211 202.17924:459	43.01745:341 55.05451:135 67.05432:38 78.04567:135 81.06986:448 84.08096:1398 91.05426:223 95.08554:131 99.07893:173 105.06947:301 107.08509:610 109.10123:172 111.08004:56 116.05937:53 119.08463:111 121.10080:432 123.08040:113 126.09170:201 131.08473:72 133.10049:119 135.08034:225 139.04924:83 145.10258:86 149.09592:315 151.11208:208 155.07866:51 161.13097:41 173.13150:77 181.08342:33	30556	26425	27648	30428	19932	318	24907	8487	6930	12841	12812	1044	13399
7.229	200.113	D-Mannitol	[M+NH4]+	25.4	200.11229:17402 201.05801:69 201.08439:69 201.11517:1380 201.85727:69 202.03543:222 202.07172:2258 202.11660:387 202.18012:103	43.01776:284 56.05043:113 57.03306:770 61.02821:583 69.03343:3792 71.04896:286 73.02843:168 81.03316:166 83.04881:1157 85.02843:441 87.04353:633 92.04863:46 93.05733:95 99.04300:680 103.03813:260 111.04396:772 117.05412:170 129.05351:384 144.10051:42 147.06493:233 158.07994:201 165.07442:86 180.06476:54	9300	5644	8258	10573	5290	9504	4513	6272	9685	5823	14367	10159	4321
7.611	201.087	3-Phenoxybenzylalcohol	[M+H]+	32.42	201.08809:5969 201.14597:60 202.05195:90 202.08887:640 202.10551:538 202.13114:90 202.17759:151 202.19157:90 203.05156:369 203.10311:1427 203.14813:90 203.17545:578	41.03832:164 43.03709:231 55.01678:316 56.04931:240 65.03857:63 67.05338:68 69.03356:276 77.03815:85 80.04931:681 83.04894:265 87.00695:9 93.03281:156 95.04912:242 96.08038:1955 97.07168:296 98.05906:169 106.06419:345 112.07485:162 114.05527:340 116.06916:109 121.02850:28 124.07542:1169 126.07812:185 134.05898:425 142.08537:668 147.06572:26 155.08051:213 160.09624:252 170.08124:885 182.08057:379 …	3146	3228	2546	2596	2739	3373	3862	2949	3257	3207	2875	2864	4768
1.552	201.164	Hexamethylene??bisacetamide	[M+H]+	17.58	201.16380:1271 202.08456:323 202.10316:143 202.17916:852 203.06946:283 203.08876:238 203.10272:143 203.13634:190 203.18071:238	42.03418:16858 43.03048:606 55.04163:374 56.05016:1899 59.04886:3918 67.02898:1424 69.04434:7499 78.04513:142 81.04464:2425 82.05128:1060 83.06034:14148 84.06294:829 93.04413:1843 95.04734:1383 97.03909:1174 98.06962:148 105.06861:153 108.05557:5134 110.07107:44333 111.07298:2584 112.07552:304 121.06444:1800 123.04269:8003 132.07025:149 135.06619:2924 136.07431:3116 137.64796:537 138.06633:136196…	217	195	272	246	135	103	331	367	204	296	74	263	198
7.662	202.108	(E)-1-(4-methylquinazolin-2(1H)-ylidene)guanidine	[M+H]+	23.28	202.10738:6482 202.17946:240 203.00013:192 203.05065:96 203.06963:144 203.10436:1210 203.14504:96 203.17627:240 204.05337:406 204.08605:476 204.11650:144 204.13198:96	55.05518:1081 69.03304:1352 77.03856:609 83.04883:3186 85.02736:573 87.00677:406 93.03303:1219 95.04860:2426 100.07529:48 105.04502:19 111.04342:4339 114.09099:181 116.07021:153 121.02799:788 129.05408:1324 139.03828:974 147.06355:874 156.10178:192 164.07100:359 195.05080:83	1722	6348	1578	1799	1094	1855	2660	2399	1646	3077	1464	1952	1152
6.841	203.052	w/o MS2: D-Mannose [M+Na]+	[M+H]+	114.57	203.05202:6957 203.08001:102 203.09676:2761 203.13859:172 204.05649:399 204.08614:906 204.12147:138 204.13947:103 205.06512:138 205.08962:138 205.10787:69 205.14206:69	43.01714:156 57.03319:261 69.03285:243 73.02746:112 81.03311:142 85.02792:625 97.02893:153 98.98359:184 101.02251:186 107.04963:115 115.03865:102 127.03750:268 135.04354:119 144.10125:161 167.08014:64	7392	2621	13832	12885	8609	5036	4622	2836	2416	2666	4513	2824	3941
7.325	203.053	Theobromine	[M+Na]+	238.66	203.05179:12910 203.10165:658 203.13958:178 203.46987:89 204.02712:89 204.05613:698 204.08522:3410 204.10356:547 204.13295:267 205.06975:611 205.11903:134 205.13786:89	85.02826:82 97.02715:285 109.02795:199 126.05338:139 130.04683:80 138.05466:1094 144.13869:57 152.03319:1885 167.05713:1754	16270	7173	35421	34692	26034	11243	33321	25442	5918	31316	21640	11104	42062
7.051	203.053	D-Glucose [M+Na]+	[M+Na]+	1094.84	203.05295:70952 203.10210:62 203.26071:93 203.43858:93 203.79612:62 203.84223:62 203.92128:93 203.93963:93 204.02673:154 204.05581:3768 204.08640:242 204.13380:1319 204.15705:124 204.99469:62 205.05735:849 205.11862:93 205.14048:93	69.03371:136 79.05390:92 85.02858:413 91.05222:77 101.02180:131 115.03846:77	79640	34693	153727	147309	91338	53410	109007	71541	27865	48965	71872	44719	79563
8.619	203.103	Metamitron	[M+H]+	66.05	203.10264:11046 203.13432:404 203.14821:157 203.18039:49 204.04905:33 204.08763:674 204.10629:856 204.13341:564 204.15794:65 204.50064:33 205.00400:33 205.04855:49 205.08462:139 205.11828:621 205.13802:296 205.19402:49	56.04908:457 70.06360:559 86.05978:181 95.05933:152 100.03874:381 107.04900:105 114.05441:262 135.04452:118 149.06121:80 203.10358:73	1967	2140	3736	3383	3525	1403	7255	6605	8164	5121	3253	3739	4645
7.613	203.112	w/o MS2: Dinotefuran	[M+H]+	34.08	203.11007:2158 203.14186:59 203.17483:285 204.05333:384 204.08489:1027 204.10966:349 204.12963:166 205.01635:59 205.05209:59 205.06684:168 205.08790:157 205.11676:416	42.03295:217 55.05395:249 60.04456:335 67.05367:73 69.03325:1308 70.06440:712 81.03233:1327 83.04865:70 84.08041:89 88.07460:51 93.03229:144 96.07986:1983 98.05917:486 106.06356:390 110.06015:417 111.04361:149 113.02429:45 116.07014:275 124.07496:853 126.07766:196 134.05911:409 142.08537:534 147.06419:67 155.08112:109 160.09454:319 170.07916:426 188.09106:270	1117	1348	1407	711	773	894	1615	1612	904	1386	1423	1492	1520
3.813	203.133	w/o MS2: NCGC00164361-03!decanedioic acid	[M+H]+	20.71	203.12727:1147 203.17950:1443 204.08509:180 204.10515:103 204.12886:172 204.18253:216 205.04947:103 205.08579:194 205.11164:103 205.12361:252 205.13920:69 205.15722:238 205.19192:138	43.01784:367 55.01869:50 67.05368:207 71.04853:78 79.05397:331 81.06961:449 84.08110:2225 95.08456:196 100.03909:119 105.06901:300 115.07799:31 121.10026:268 126.09095:240 131.08586:131 134.10538:17 145.10075:81 149.09486:364 151.11024:120 179.15408:19 193.16599:46	1130	568	427	502	577	895	280	227	958	136	367	687	556
6.981	203.138	sebacic acid	[M+H]+	57.6	203.13760:2553 204.05593:478 204.08553:1565 204.13747:804 205.14028:239	43.01719:292 45.03326:279 55.01799:419 57.03352:621 61.02826:242 69.03347:1428 73.02847:409 81.03314:279 83.04859:224 85.02850:4276 91.03882:167 97.02769:643 101.02308:369 108.07913:95 117.07046:66 127.03888:1335 140.10622:19 146.05872:259	1088	935	1239	817	1801	1268	1420	349	425	722	794	475	501
8.067	203.15	N3,N4-Dimethylarginine	[M+H]+	849.92	203.15059:127418 203.21919:36 203.32430:36 203.38961:54 203.47150:36 203.53930:91 203.57688:54 203.60898:54 203.69892:36 203.74803:36 203.77417:54 203.80616:36 203.83242:54 203.85858:72 203.87633:54 203.92425:72 203.93582:54 203.95354:72 203.98318:54 203.99134:54 204.00174:91 204.02445:91 204.05192:229 204.08577:274 204.10312:169 204.11591:112 204.15251:9964 204.20430:36 204.21876:54 204.24137:54…	41.03810:37 58.06514:99 70.06516:7928 71.06123:2754 72.08057:397 84.08013:100 88.08623:1042 95.06032:21 98.05910:899 105.07278:35 113.07301:47 116.07051:2038 126.05438:433 158.12820:655 172.10806:358	34069	37353	36214	34817	39384	31290	55385	51146	83588	43133	42528	55257	48666
7.824	204.086	w/o MS2: N-Acetyl-D-galactosamine [M+H-H2O]+; AIF; CE30; MS2Dec	[M+H]+	146.78	204.08586:11391 204.11753:521 204.12688:56 204.13845:113 205.08493:1188 205.11603:150 205.14449:57 205.47160:141 205.48404:113 206.04710:57 206.10208:19094 206.13380:228 206.14586:85	43.05390:153 55.01801:185 58.06489:177 71.04868:265 74.05956:126 80.04931:154 82.06466:187 84.04432:394 86.05899:143 95.05933:227 100.03870:670 101.05684:96 110.08305:333 112.07296:99 114.09119:86 121.07875:139 126.05461:271 130.08635:452 140.06992:199 158.08097:566 185.09068:124	3623	3279	1973	1872	3009	3949	2575	2804	3028	3664	2612	2909	2638
7.307	204.086	N-Acetylgalactosamine [M+H-H2O]+	[M+H-H2O]+	107.21	204.08614:6368 204.13176:630 205.06685:1664 205.08714:1117 205.11874:481 205.19382:129 206.04729:128 206.06694:307 206.10177:1417	43.01895:418 56.04924:172 60.08047:170 69.03323:479 72.08051:133 74.05987:55 81.03356:716 84.04391:414 85.02763:1534 96.04324:404 98.05901:223 102.05497:187 107.04914:70 109.02873:335 110.05548:81 112.03763:37 115.03608:109 122.05820:212 126.05477:57 130.04959:704 135.04349:8 138.05392:457 144.06618:103 152.03462:1393 167.05687:1403	2647	2071	2970	3073	2318	2496	2824	2554	2598	4030	3631	4438	3210
7.46	204.086	7-Methylsulfenylheptyl isothiocyanate	[M+H]+	208.61	204.08601:10198 204.12811:130 205.06603:132 205.08926:1038 205.12594:99 205.14328:99 205.15754:66 206.06520:174 206.09802:301 206.13856:132	45.03350:26 68.04881:24 70.06541:6 77.03784:188 93.06942:277 94.06395:103 97.02854:16 100.03783:61 103.05318:189 109.07559:409 110.08288:17 112.07496:1282 118.03076:94 121.06406:565 136.07436:361 137.08345:24 140.07010:489 149.05927:159 152.06839:55 164.06976:71	6604	3318	7031	6398	5137	5060	5440	5606	4617	4587	5483	4047	5786
7.894	204.087	w/o MS2: 7-Methylsulfenylheptyl isothiocyanate	[M+H]+	139.51	204.08663:6943 205.07414:401 205.09061:1002 205.11764:1558	41.03843:1813 44.04920:183 58.06520:126 60.08110:5069 68.04935:7063 78.03288:213 85.02764:135 93.04432:151 95.06024:90109 95.61220:234 95.73676:243 95.79456:370 96.06311:3541 96.32090:124 96.42331:115 96.56654:126 96.76682:139 97.02801:377 111.05442:1425 122.06931:264 139.04900:251	4359	2904	2263	2158	3509	4843	658	3329	3234	583	2722	3060	2606
3.931	204.102	7-(Dimethylamino)-4-methylcoumarin	[M+H]+	40.71	204.10120:1851 204.12449:274 204.18077:165 205.04572:59 205.06924:89 205.08562:186 205.10308:338 205.12275:89 205.13788:59 205.15888:118 205.19857:118 206.06584:118 206.08015:148 206.10451:148 206.13720:118	43.01761:242 59.04884:115 77.03926:128 81.06873:146 84.08086:381 91.05336:208 100.03859:188 105.03286:204 109.06547:92 119.04656:92 123.07959:121 124.08694:121 132.05556:83 134.10066:83 135.04122:83 144.10071:121 149.02355:86 153.05808:64 163.07372:115 188.06947:181 204.10177:124	3037	2892	2294	2106	2322	2820	898	2202	1957	1488	2329	2631	2964
5.589	204.105	w/o MS2: Indole-3-butyric acid	[M+H]+	24.63	204.10427:1538 204.13313:90 204.18307:151 205.04744:91 205.08631:151 205.10743:363 205.12112:347 205.15612:91 205.19729:121 206.07248:91 206.10849:242 206.13752:151 206.15833:60	43.01843:201 55.01808:209 59.04860:143 69.06962:197 78.04403:146 81.06951:151 91.05336:230 95.08487:231 100.03917:335 105.06931:184 107.04869:203 119.04791:89 121.10148:312 135.04725:102 139.07422:83 158.09762:64	176	300	129	196	662	143	1236	485	185	524	230	141	227
6.577	204.123	Acetyl-L-Carnitine	[M+H]+	51.91	204.12239:4436 205.09652:340 205.12585:429 206.06495:101 206.08256:151 206.10114:305 206.14038:201	41.03880:292 44.04920:111 59.04874:493 70.06483:64 75.02575:28 81.03152:12 85.02866:1100 88.07533:432 107.04932:20 114.08934:15 124.11260:230 128.10693:48 142.12231:204 170.11488:84 190.11211:26	1861	2955	3676	3150	1162	2039	4000	1953	3011	6347	2429	2717	2562
8.653	204.134	w/o MS2: Crotamiton	[M+H]+	18.4	204.13408:3785 205.08571:128 205.11695:427 205.13616:391 205.15087:153 205.16051:42 206.04673:63 206.06583:512 206.10098:357 206.11672:104 206.13881:108	55.01783:246 72.04367:392 80.97241:112 84.08006:506 86.09568:404 95.05873:252 98.98364:451 105.03247:118 110.08344:345 125.00055:412 184.07218:99	300	324	132	263	465	434	294	1828	1301	221	698	442	415
1.319	204.138	R-Deprenyl N-Oxide	[M+H]+	29.78	204.13753:2563 204.17841:123 205.05613:92 205.07952:3661 205.10466:194 205.12710:598 205.14331:424 205.19531:123 206.08217:400 206.10858:173 206.14076:154 206.15784:92 206.19037:644	68.99641:37 83.04917:361 91.05396:264 100.03823:164 105.06990:47 106.06452:66 107.08556:129 119.04899:378 122.06022:180 130.15813:96 146.09773:11 153.06934:1467 164.03987:3323 167.08476:1465 177.07030:917 181.06438:2155 195.07837:161	176	132	154	179	232	260	131	47	122	369	126	685	670
7.122	204.138	w/o MS2: Isopentenyladenine	[M+H]+	31.55	204.13342:1607 205.06481:103 205.08795:149 205.11733:468 205.16850:129 206.08256:144 206.10065:294 206.11676:103 206.13571:103	44.04902:112 55.05335:134 59.04846:112 71.04775:124 75.02484:80 85.02850:169 98.05888:181 102.98451:73 112.07441:77 126.02504:119 136.04344:127 141.04859:102	1001	1660	1317	1500	1606	1201	1837	1315	1560	1703	1240	1212	1173
7.012	204.14	w/o MS2: Crotamiton	[M+H]+	31.37	204.13987:5183 205.05753:122 205.14150:183 206.08119:1683 206.10148:4556 206.13176:242	43.01698:97 56.04904:128 69.03200:321 71.04856:135 85.02805:1118 97.02733:163 100.07536:296 108.07893:2 115.05517:229 118.06457:422 127.03892:345 135.04134:14 142.06552:234 146.08087:604 161.07025:87 188.06924:64	1022	1660	617	364	1606	1201	882	774	1560	511	667	555	407
7.24	205.068	D-Mannitol [M+Na]+	[M+Na]+	2533.84	205.06782:82363 205.44874:98 205.52708:65 205.87249:65 205.90129:98 205.96619:98 205.99240:65 206.00852:98 206.07061:5124 206.09979:946 206.14001:98 206.45723:65 206.48851:65 206.53165:98 206.56822:65 206.81453:65 206.88522:65 206.98319:65 207.03083:190 207.07164:981 207.10419:130 207.12418:172 207.15525:163	43.01737:511 55.05398:633 61.02827:592 69.03335:2971 71.04827:240 73.02812:306 81.03261:304 83.04938:1128 85.02761:1134 87.04329:246 93.05715:288 99.04402:545 103.03843:212 107.08523:74 111.04354:582 115.05414:34 122.05869:210 125.06932:120 129.05394:194 147.06371:181 158.11716:52 189.09448:302 205.06763:305	164678	65363	213064	254386	144706	151194	103959	142956	130230	148274	273604	134559	122036
3.629	205.071	Levamisole	[M+H]+	31.59	205.06987:3550 205.12000:77 205.15830:177 205.19222:77 205.45175:177 206.08085:29127 206.14543:77 206.97201:77 206.99191:77 207.03226:148 207.08468:3086 207.12179:528 207.13664:770 207.15584:226 207.17118:137 207.17945:102	55.01801:159 59.04998:15 67.05503:54 72.04431:85 77.03806:136 91.05367:838 95.08518:73 100.03803:429 105.06868:176 109.06447:10 115.05366:1245 118.06493:5480 120.08282:77 127.05376:155 130.06509:3102 132.08023:656 133.10062:149 143.07300:1476 146.05933:1519 155.05946:169 160.07619:450 170.05910:922	256	130	564	440	222	68	1378	651	160	2391	392	72	472
1.35	205.079	Levamisole	[M+H]+	1080.53	205.07825:5663 205.12166:330 205.14327:179 205.15642:153 205.19288:172 206.06241:122 206.08310:430 206.10304:214 206.11301:153 206.12299:169 206.14827:92 206.18979:488 207.03161:243 207.07160:278 207.10166:830 207.13746:3680 207.17755:152	43.01805:134 59.04950:37 71.04876:20 77.03799:56 79.05446:44 81.06977:67 92.05568:40 100.03840:251 105.06963:29 107.08315:29 119.08654:196 129.06754:30 131.08531:35 135.11661:50 145.09964:38 149.05786:38 152.06172:2212 153.06831:2453 164.03903:561 167.08466:1676 176.06038:446 181.06372:3582 195.07835:212 205.07558:285	67625	103197	63379	108066	50517	44240	44847	122600	101792	2985	107252	3087	3113
2.793	205.086	L-Tryptophan	[M+H]+	39.31	205.09926:4496 206.09679:7186 206.12885:235 207.03167:315 207.06439:437 207.09887:1234 207.12032:572 207.13587:968 207.15912:236	55.01904:112 65.03729:83 77.03843:92 84.08099:137 91.05451:89 100.03907:121 105.06895:131 115.05385:163 123.06644:148 125.02280:112 133.09966:86 137.08033:89 140.04662:99 150.07631:102 164.09379:131 188.06906:89	2163	2344	1815	926	1382	1844	292	421	852	243	695	1422	843
6.62	205.096	L-Tryptophan	[M+H]+	458.12	205.09742:198570 205.46897:80 205.50222:80 205.53746:53 205.57168:53 205.65985:53 205.68546:53 205.73178:53 205.75350:80 205.77366:80 205.79812:107 205.81574:53 205.83559:107 205.85812:80 205.90168:80 205.91048:53 205.92411:107 205.94989:107 205.97004:80 205.98544:107 206.01222:80 206.06815:128 206.09998:20057 206.13982:185 206.17165:80 206.19068:80 206.24212:107 206.33448:53 206.35163:53 206.451…	46.06523:26 57.03410:68 74.02308:438 84.08055:131 91.05415:2394 100.03806:150 105.03615:35 115.05452:3666 117.05832:2593 118.06496:20519 118.83275:57 119.06819:1395 127.05314:507 130.06461:1680 132.07996:2848 133.08311:313 142.06477:2874 143.07208:4887 144.07979:5487 145.08281:712 145.61481:155 146.05984:17056 147.06168:1573 148.06406:196 149.06261:62 150.06316:61 155.05890:235 159.09088:1703 170…	508	708	1890	2032	1251	495	5009	42959	17830	93527	33110	22888	48996
6.45	205.096	L-Tryptophan	[M+H]+	996.71	205.09710:139698 205.47063:121 205.50130:81 205.72985:81 205.83360:81 205.92427:81 205.97486:121 206.03411:81 206.04480:202 206.06996:79 206.09970:13072 206.14075:120 206.35027:121 206.37995:81 206.46771:81 206.71497:81 206.73213:81 206.75132:121 206.82603:81 206.86036:81 207.02766:162 207.03752:121 207.06644:398 207.10196:1156 207.12178:526 207.13743:541 207.15793:121	74.02312:258 91.05388:1537 104.05022:17 115.05319:2670 117.05829:1892 118.06511:15423 118.69812:38 118.81552:35 119.06688:1159 119.47044:38 120.07926:108 122.06803:61 127.05383:307 130.06544:1712 132.08041:3571 133.08328:254 140.04840:46 142.06371:1911 143.07198:3387 144.08006:3762 145.08365:462 146.05997:13528 147.06306:1137 155.06039:160 159.09100:1019 170.06039:1554	7879	43155	18846	12379	8043	7009	8342	53197	15990	17767	32451	17957	19567
7.681	205.117	w/o MS2: 1-[4-hydroxy-3-(3-methylbut-2-enyl)phenyl]ethanone	[M+H]+	88.37	205.11779:16846 205.47578:151 206.06486:277 206.10147:12263 207.03077:252 207.10503:1236 207.12419:674 207.15894:101	43.01809:425 55.05449:1112 59.04905:42 69.03367:2939 70.06474:424 82.06496:1745 85.02773:150 93.03266:1208 95.04880:5609 100.07504:372 105.03225:60 114.09087:49 121.02871:1175 129.05315:2014 135.04250:18 137.04805:133 142.08678:15 147.06444:851 156.10139:76 165.07672:261 195.05344:51	1305	1756	2550	2563	3836	1281	7528	8658	1900	6432	5355	1472	5225
7.846	205.119	w/o MS2: 1-[4-hydroxy-3-(3-methylbut-2-enyl)phenyl]ethanone	[M+H]+	268.62	205.11851:18811 205.15631:64 205.48077:67 205.83296:45 206.06047:45 206.06774:66 206.10286:6851 207.03218:121 207.07109:67 207.10492:719 207.12217:624 207.16380:111	43.01735:106 55.05486:136 60.04244:72 68.04868:2865 74.02235:179 82.06494:1667 95.06000:37362 123.09059:126 128.07021:856 141.10194:455	6216	12822	10995	10204	16129	5505	9493	23185	16112	7446	16618	15534	20334
8.298	205.155	w/o MS2: 3-Amino-Beta-Pinene	[M+H]+	30.91	205.15467:2989 205.19612:35 206.06735:70 206.08685:70 206.10172:190 206.14007:87 206.15666:465 207.03189:127 207.07135:70 207.09630:87 207.12701:637 207.15827:237	42.03310:121 56.05025:172 67.05422:358 70.06437:343 80.04884:66 82.06334:199 84.08038:7584 85.08513:494 86.09444:213 95.06022:419 97.07568:213 102.09124:63 105.06931:48 110.08293:2683 123.09081:616 130.08589:706 139.08447:203 144.13818:246	366	490	551	924	802	313	735	566	1615	646	741	1130	783
5.748	205.194	Prespatane	[M+H]+	39.04	205.19503:3636 206.06505:100 206.07998:100 206.08603:67 206.10273:339 206.11636:848 206.19877:605 207.03316:184 207.04645:100 207.06557:284 207.08287:67 207.10548:1055 207.13677:1472 207.15779:224 207.17367:133 207.19602:100	43.01830:121 55.01791:145 67.05394:188 72.04413:168 79.05267:183 85.03936:99 91.05454:185 95.08488:228 100.03863:309 105.03245:175 107.08403:130 109.10107:131 111.09131:73 121.06452:329 123.11642:147 135.11649:121 138.05631:80 139.12257:83 143.08665:77 147.04600:89 149.12921:108 193.12629:77	122	129	101	114	68	89	150	984	339	2139	354	325	348
6.198	206.044	XANTHURENIC ACID	[M+H]+	330.06	206.04483:43616 206.14053:136 207.04795:4992 207.10077:1004 207.12282:755 207.15794:91 208.05068:576 208.10218:241 208.13103:136	77.03837:245 89.03715:55 105.03256:163 124.08564:21 132.04384:5686 135.04269:90 139.05093:19 146.03137:20 149.06029:162 160.03876:9107 163.03996:175 178.04800:351 188.03323:311	27668	22989	7763	9662	13127	20453	680	15199	39229	3854	19354	27486	18244
3.65	206.081	Indolelactic acid; LC-tDDA; CE20	[M+H]+	66.94	206.08063:16534 206.10057:2043 206.12196:155 207.03378:160 207.08488:1676 207.13511:1152 207.17293:151 208.03470:119 208.08396:317 208.10603:179 208.13537:271 208.17070:148	43.01769:95 55.01799:107 59.04910:34 72.04186:17 77.03810:115 81.06858:57 91.05426:492 100.03921:181 105.06906:280 109.06372:3 115.05324:385 118.06458:1654 121.06281:128 128.05331:49 130.06493:1668 132.08018:392 133.10355:52 138.06531:38 143.07278:332 146.05933:578 150.07259:51 160.07741:270 170.05992:685 189.07310:39	766	636	812	914	333	456	1891	10298	3824	19760	5398	4384	6897
3.968	206.081	Indolelactic acid; LC-tDDA; CE20	[M+H]+	65.13	206.08068:6124 206.11750:100 206.14420:101 207.03044:252 207.06425:811 207.08564:936 207.13639:732 207.16003:221 208.07006:101 208.08636:169 208.11044:169 208.13365:463 208.15575:68 208.16830:135	43.01788:153 55.01786:150 69.06823:112 81.06885:227 91.05377:225 95.04865:186 100.03803:202 105.06923:246 109.06339:134 115.05274:125 118.06433:415 122.06129:150 130.06544:349 133.06244:208 137.09343:115 143.07006:169 146.05937:249 150.06625:92 160.07428:105 170.06008:115 188.07051:133	133	64	76	56	22	380	186	205	351	355	210	5112	215
2.862	206.096	w/o MS2: CBDZ-M	[M+H]+	54.95	206.09648:3606 206.13828:163 207.03290:218 207.09990:758 207.12494:601 207.15691:272 208.10825:293 208.13024:109	46.06484:191 59.04799:115 80.97337:115 89.07079:118 100.03903:228 133.06044:92 140.05231:77 164.09412:73 189.07068:86 206.09559:73	3802	3468	4718	3956	3748	4118	3492	5224	5018	5060	6045	5867	5551
5.668	206.116	w/o MS2: Dehydrosalsolidine	[M+H]+	25.97	206.11628:1979 206.14335:85 207.03122:210 207.06545:254 207.12172:676 207.15728:206 207.17633:57 208.03480:57 208.08185:85 208.10008:113 208.12484:142 208.15558:230	43.01785:158 55.01787:130 59.04835:89 77.03770:162 81.06937:105 85.02815:92 91.05403:134 100.03829:361 105.06834:166 109.10052:99 121.06397:270 134.09527:143 136.07715:89 149.05781:92 165.11053:73 179.02936:64 190.08679:77	926	1161	910	844	499	673	1129	577	872	752	870	738	589
1.474	206.117	w/o MS2: Dehydrosalsolidine	[M+H]+	38.44	206.11738:5690 206.49865:64 207.03251:180 207.06120:381 207.09993:448 207.12245:1022 207.13942:1418 207.15744:302 207.17393:447 208.06422:95 208.09659:525 208.13220:203 208.15390:203 208.16625:127	43.01750:85 57.03395:173 79.05314:302 85.06383:55 91.05381:38 103.05345:1 105.06952:880 109.06425:98 115.05336:53 118.04068:150 121.06393:4 122.09789:110 131.04849:309 133.06479:203 143.08458:15 146.05904:168 147.08212:311 149.09166:31 155.08452:9 162.09074:1303	983	1219	2322	1896	907	925	2198	639	701	1610	780	1048	855
3.462	206.117	w/o MS2: Risperidone (Risperdal)	[M+H]+	25.8	206.11702:1478 206.15263:97 207.03184:224 207.06577:73 207.09999:121 207.12140:577 207.15804:265 207.17677:97 208.03030:49 208.06777:73 208.10882:164 208.12900:190 208.15299:183 208.17148:97	42.03317:163 55.01702:182 59.04941:96 70.06537:266 81.07069:89 86.06051:83 91.05238:92 95.04763:124 101.03973:316 105.06875:124 107.08378:99 120.08109:99 126.05959:118 135.04448:80 138.06809:89 150.06885:102	139	182	386	527	298	170	363	231	145	1708	260	84	217
8.871	207.005	w/o MS2: 2,6-Dimethoxyquinone	[M+H]+	13.97	207.00359:2052 207.02664:182 207.09635:161 207.12149:385 207.15698:196 207.17150:94 208.00806:156 208.02814:62 208.05978:94 208.07936:380 208.10344:94 208.12942:62 208.16329:94 208.16933:94 209.08046:94	55.01741:196 72.04474:112 82.06740:164 86.09597:128 100.03835:366 105.03330:130 107.04817:129 114.05478:73 135.04318:96	295	467	229	294	312	286	513	600	1190	458	444	445	596
3.949	207.063	w/o MS2: 5,7-Dimethoxy-2H-chromen-2-one	[M+H]+	49.7	207.06465:4893 207.10391:734 207.12379:733 207.13783:1214 207.15809:294 207.18496:63 208.06808:740 208.10496:174 208.13431:423 208.15902:94 208.17177:175 208.51510:63 209.04424:189 209.07945:1670 209.11536:172 209.15295:2680	43.01858:147 55.01689:139 79.05453:203 91.05346:465 100.03865:234 105.06922:198 109.06398:124 117.03297:137 119.04779:222 132.01909:147 135.11453:128 137.05814:128 147.04409:159 149.02501:128 163.03580:77 166.07033:77 188.06965:173	517	764	230	196	257	653	205	156	1164	53	243	805	311
3.273	207.065	(4S,5Z,6S)-4-(2-methoxy-2-oxoethyl)-5-[2-[(E)-3-phenylprop-2-enoyl]oxyethylidene]-6-[(2S,3R,4S,5S,6R)-3,4,5-trihydroxy-6-(hydroxymethyl)oxan-2-yl]oxy-4H-pyran-3-carboxylic acid	[M+H]+	47.92	207.06537:12483 207.09899:288 207.13412:387 207.15824:192 207.16984:217 208.03061:77 208.06875:2268 208.08895:115 208.10864:192 208.14110:209 208.15275:205 208.16633:115 208.51535:154 209.05369:77 209.07905:2209 209.11331:274 209.15320:13529	43.01788:241 55.01820:183 59.04886:184 65.03781:182 79.05362:247 81.06895:194 91.05406:651 100.03947:208 107.04903:282 109.06412:267 111.07921:77 119.04869:300 121.06394:156 125.09524:157 129.03259:118 132.01985:185 134.03596:140 139.07516:108 145.02662:150 147.04308:214 149.05809:192 151.11165:261 156.06252:92 162.02972:89 165.10883:73 175.03668:140	1249	1399	1031	671	993	677	434	653	1207	171	1055	813	965
1.988	207.065	w/o MS2: 5,7-Dimethoxy-2H-chromen-2-one	[M+H]+	42.61	207.06480:19480 207.09960:354 207.13069:652 208.06897:1708 208.10637:238 208.14284:238 209.08001:961 209.11543:357 209.13498:595 209.15283:754	43.01763:128 55.01735:178 67.05330:118 72.04428:121 77.03767:252 84.05442:102 89.03818:153 91.05354:878 95.04749:167 100.03900:293 105.06961:213 110.03486:108 115.05206:112 117.03088:112 119.04808:463 123.04300:112 129.03251:105 133.06372:199 135.04383:205 147.04371:301 149.02252:263 157.03660:92 163.07466:102 175.03843:156 179.06962:99	1630	2527	1143	961	1004	2271	1015	1187	3185	180	1510	1688	858
7.243	207.073	w/o MS2: Chrysanthemic Acid	[M+H]+	22.88	207.07210:3521 207.09943:265 207.12436:402 207.15558:144 207.17126:192 207.18545:96 207.24250:96 207.25790:144 207.27425:144 207.33227:96 207.33904:192 207.42616:144 207.49775:96 207.57822:192 207.60959:96 207.63041:144 207.65613:96 207.72959:192 207.75166:144 207.78847:144 207.86993:96 207.88283:96 207.89397:96 207.93973:96 207.95776:96 208.03269:96 208.05396:192 208.07476:1003 208.09746:192 208…	43.01755:551 45.03371:183 55.01745:509 57.03299:867 61.02814:576 69.03321:5572 70.06422:27 81.05095:221 83.04875:1213 85.02829:874 87.04339:586 91.03728:43 99.04380:910 103.03847:257 111.04304:869 114.09233:89 116.07081:89 122.06009:174 123.06151:53 125.07020:42 143.11676:44 150.05377:21 158.08034:266 162.05511:96 166.05074:36 190.09708:28	2110	845	2528	2846	1810	1997	1323	1760	1578	1673	2965	2143	1455
1.355	207.076	w/o MS2: 5,7-Dimethoxy-2H-chromen-2-one	[M+H]+	24.99	207.07513:4632 207.10825:1881 207.13776:1522 207.17506:136 207.19635:102 207.49143:102 207.51471:102 207.72490:68 207.80486:68 208.03165:68 208.07892:1263 208.10483:280 208.13834:347 208.15687:170 208.16880:307 208.19304:136 208.78833:102 209.05928:5539 209.08069:1631 209.11590:1737 209.15480:1656	43.01798:271 55.05441:212 72.04492:68 77.03912:216 81.06989:130 85.06519:49 91.05406:267 95.04903:103 98.98402:257 104.05007:106 106.06496:1671 107.08470:378 109.10140:145 117.06928:65 119.08477:102 122.06847:63 122.98163:145 125.09723:111 128.06042:66 131.06049:1242 135.11650:149 149.09390:67 153.06995:2809 163.03285:3856 164.04037:31700 164.57301:44 165.04294:2454 165.71432:57 166.03690:1010 16…	3098	3724	2309	3528	2023	1680	1708	5418	3611	298	4435	296	325
7.439	207.079	w/o MS2: Pesticide2_Aldicarb sulfoxide_C7H14N2O3S_Propanal, 2-methyl-2-(methylsulfinyl)-, O-[(methylamino)carbonyl]oxime, (1E)-	[M+H]+	47.47	207.07985:4239 207.12187:269 207.15829:94 208.06117:62 208.08142:460 208.11878:1005 208.16929:62 209.06017:125 209.07705:350 209.12277:125	44.04853:2 61.02829:121 70.06448:10 77.03694:63 95.05963:27 100.03912:176 105.03211:55 112.07525:1350 118.03086:357 140.07150:749 149.05946:7	691	605	852	818	836	865	718	1856	1525	907	2387	1474	1621
4.362	207.101	w/o MS2: 3-methyl-6-(2-methylpropyl)piperazine-2,5-dione	[M+H]+	34.88	207.10129:7770 207.13612:288 207.15688:343 208.07789:67 208.10575:1171 208.13241:158 208.16782:90 209.05824:45 209.07994:304 209.11667:1422 209.15369:830 209.18717:67 209.20308:90	41.03859:55 43.01792:73 74.09595:68 79.05313:133 91.05320:195 100.03829:87 103.05419:89 105.06799:319 106.07379:119 109.10013:296 115.05312:180 119.08490:121 123.07944:120 133.06593:480 145.06273:158 150.05441:227 151.10918:138 161.05869:1040	5312	1979	3731	4613	5209	4714	2362	1629	3671	347	8805	7262	7725
2.498	207.101	p-methoxycinnamic acid ethyl ester	[M+H]+	132.89	207.10145:18643 207.15872:174 207.17374:182 208.03309:105 208.06892:766 208.10463:2319 208.13319:659 208.15180:255 208.16559:140 208.18120:105 208.44629:140 209.08211:4122 209.10976:654 209.15355:1670 209.19235:140	67.05428:52 77.03835:831 81.06971:390 91.05427:200 103.05369:496 105.06908:381 107.08465:70 109.10076:654 115.05443:143 118.04092:74 121.06441:1194 123.11433:174 129.03313:338 131.04851:12 133.06323:1159 135.11537:249 147.07890:32 149.04453:107 159.04529:54 161.05954:2213 167.06898:59 176.08295:2472 192.07695:231	27502	11800	28872	32809	40364	19083	18562	12624	7479	2845	57226	13019	37564
1.342	207.101	w/o MS2: NCGC00385936-01!4-hydroxy-3-(3-methylbut-2-enyl)benzoic acid	[M+H]+	8.05	207.10141:1611 207.11865:1518 207.13585:1246 207.17136:228 207.18843:60 208.03219:60 208.07737:150 208.10409:421 208.13861:317 208.17184:90 208.42329:90 209.05934:5763 209.08450:1010 209.11657:2162 209.15312:1064 209.19368:150	43.01793:520 55.05355:346 67.05383:360 79.05352:1118 81.06944:866 91.05371:3440 93.06975:1769 105.06909:4498 107.08485:5082 109.10052:574 116.05209:42 119.08444:877 123.08170:109 131.08459:497 133.10036:7253 137.09348:327 146.07208:288 147.08005:195 153.06749:29 164.03944:756 179.10638:2354	868	74	747	627	448	665	948	818	99	1351	372	603	678
5.164	207.102	p-methoxycinnamic acid ethyl ester	[M+H]+	72.78	207.10088:14161 207.15531:169 207.17651:135 208.03532:101 208.06886:200 208.10487:2186 208.12792:194 208.14544:101 208.16511:101 209.02380:102 209.08144:589 209.11285:279 209.15349:1022 209.19564:101	55.01756:126 62.05862:29 77.03885:85 81.06955:113 85.02831:67 93.06940:28 102.09075:16 105.03259:52 109.09997:164 117.06896:11 121.06462:70 131.04774:248 133.06389:507 137.05898:38 145.06328:141 149.05946:212 161.05908:1353 176.08299:990 192.07703:131	8157	3601	6428	8311	9459	3480	4574	5072	5486	701	15911	3386	11788
5.417	207.102	w/o MS2: 3-methyl-6-(2-methylpropyl)piperazine-2,5-dione	[M+H]+	64.66	207.10165:6033 207.13672:308 207.15832:110 207.17146:165 207.20655:456 208.10536:736 208.13377:220 208.21311:166 209.08110:347 209.12295:110 209.15196:1317	43.01767:149 69.03247:156 81.03484:156 91.05329:178 95.08430:184 105.06914:183 109.10073:217 119.08531:147 133.06387:231 149.05894:77 161.05873:285	71	94	20	13	67	4109	14	0	132	53	22	4073	15
3.688	207.137	Ibuprofen	[M+H]+	13.46	207.13677:4211 207.16957:773 208.06686:211 208.10647:102 208.14103:977 208.17581:136 208.51414:68 209.03307:102 209.05417:102 209.08065:3507 209.11754:278 209.15308:5497	43.01800:217 55.01700:179 59.04927:135 67.05249:143 69.07075:127 72.04480:116 79.05385:296 91.05419:179 93.06945:153 95.08455:140 100.03880:235 105.06818:206 107.08524:206 115.05365:102 119.08508:152 121.06325:165 123.07934:129 130.07675:102 133.09903:108 136.07544:166 143.08297:108 149.09495:134 151.10721:80 166.08534:112 175.07207:64	3042	1236	1660	1882	899	3145	849	1407	1969	1044	1340	1885	1282
3.079	207.137	Ibuprofen	[M+H]+	25.23	207.13680:3225 207.17596:133 208.06852:134 208.10015:244 208.10760:188 208.14202:550 208.51867:67 209.05639:67 209.08099:1306 209.11920:294 209.15273:5074 209.19146:100	43.01856:177 55.05410:150 65.03830:140 69.07011:138 77.03833:178 79.05418:171 81.03253:187 85.06390:121 91.05362:190 95.04810:154 95.08407:144 100.03887:222 105.06944:182 107.08395:125 109.09951:86 119.08596:117 121.06399:145 125.09466:112 133.02856:255 137.06059:139 144.05589:108 147.04291:80 149.09589:170 155.08304:73 178.02544:217 181.07187:89	3515	4177	2405	2724	2341	3091	1618	1171	2748	1088	1747	2160	1286
3.737	207.137	Ibuprofen	[M+H]+	18.72	207.13728:5089 208.06709:277 208.09443:135 208.10777:169 208.13905:801 208.16307:101 208.17060:68 208.51740:102 208.53218:102 209.04298:184 209.05463:101 209.08239:2304 209.10517:2005 209.15333:12743 209.19801:68	43.01821:499 55.05429:243 67.05401:399 79.05390:941 81.06942:560 91.05391:1011 95.08733:290 97.06387:180 100.03951:24 103.05330:211 105.06891:1107 108.08755:119 115.05404:119 119.08560:585 123.07865:604 131.08533:188 133.10016:206 137.09618:233 139.07454:269 146.03392:41 147.11584:150 149.09508:441 151.11105:258 156.09050:110 161.13133:112 167.07053:157 173.13364:40 191.14066:39	2857	1338	1631	1896	974	3479	889	1507	1993	1141	1350	1576	1300
6.08	207.137	Ibuprofen	[M+H]+	24.06	207.13806:9760 208.14078:1336 209.07969:783 209.13141:521 209.15171:3644	43.01905:452 55.05353:160 69.03331:118 81.06935:195 91.05427:324 95.04894:164 100.03860:235 105.06854:220 109.06365:187 119.08534:177 121.10078:137 123.08065:138 131.08628:96 135.04265:186 137.09584:152 144.04402:128 147.11884:121 149.09488:147 159.08033:77 161.13156:64 167.07090:89 177.12681:73	3436	1177	2282	2398	538	2866	212	750	4952	497	1799	3355	1443
1.339	207.137	Ibuprofen	[M+H]+	13.22	207.13697:2465 207.17556:258 208.07328:118 208.08559:59 208.10603:471 208.13625:338 208.17169:159 209.02708:59 209.05995:5014 209.08215:1744 209.11668:2017 209.15279:1217 209.19272:118	43.01831:730 55.05420:255 59.04859:68 67.05370:418 77.03844:937 81.06999:980 85.06451:204 91.05415:4869 93.06931:2507 105.07004:5554 107.08588:6017 109.06461:390 109.10129:609 111.04432:205 119.08500:1427 121.06418:437 123.08104:202 129.06932:106 131.08549:469 133.10066:7136 135.11603:1576 137.09410:434 146.07179:386 161.09607:1706 163.07538:59 164.04047:499 181.06409:14 191.10036:18	1818	991	1158	1391	752	1380	1273	1342	1719	1274	1129	1365	855
5.809	207.138	Sinapoylmalate	[M+H]+	122.45	207.13787:56215 207.50118:152 207.88368:76 208.03019:114 208.06652:114 208.09945:150 208.14114:7178 208.19155:76 208.51891:76 208.95715:76 209.07969:291 209.10333:114 209.11584:190 209.15276:5143 209.19389:114	41.03879:172 43.01799:457 55.05461:336 67.05463:1080 71.04892:25 77.03857:202 83.04818:91 85.06551:247 91.05390:675 95.08529:3318 105.06934:523 107.08496:493 109.10128:56 116.06354:70 119.08483:451 123.08046:271 131.08517:166 133.09981:63 135.11552:36 145.10204:73 147.11520:153 149.09534:732 156.09412:134 161.13107:143 165.12639:119 174.10310:157 189.12392:126	29410	22728	16921	18004	12278	28161	5139	7422	35518	6258	14747	26562	10789
3.027	207.138	Ibuprofen	[M+H]+	20.84	207.13764:5715 208.02969:152 208.06862:337 208.09930:114 208.14698:1070 208.52173:190 209.08052:2154 209.11215:430 209.15351:14189 209.18617:225	43.01850:228 55.05449:125 67.05442:97 77.03850:981 83.01256:333 85.02807:76 91.05435:845 93.06987:802 95.08500:328 97.06447:114 103.05423:835 109.10091:40 114.06405:202 119.08473:105 121.06479:2495 122.06841:303 125.02319:469 131.08607:68 134.06459:79 140.04634:706 143.08585:27 147.07964:17 149.09662:140 153.08913:60 161.05850:17 165.11504:47 181.04964:77	3678	3612	2460	2772	2240	3215	932	1192	2751	851	1802	2262	1318
6.698	208.013	w/o MS2: Quinoclamine	[M+H]+	144.26	208.01301:5055 208.12287:109 208.13093:109 208.88502:1598 209.01689:277 209.04212:73 209.12800:109 209.15146:182 209.88353:73 210.01139:706 210.06384:1302 210.09517:145	59.04868:102 77.03760:86 85.02959:64 105.03085:64	413	351	631	621	439	381	1130	510	297	1517	497	532	598
6.328	208.06	w/o MS2: NCGC00380424-01_C10H9NO4_1,5-(Epoxymethano)cyclopenta[c]pyran-3-carboxamide, 1,4a,5,7a-tetrahydro-8-oxo-	[M+H]+	12.98	208.05904:2535 208.09370:243 208.10865:195 208.13227:195 209.06246:268 209.08093:1137 209.10750:244 209.12770:146 209.15477:446 210.08863:333 210.11181:458 210.16713:244	55.05286:108 72.04466:89 79.05487:129 81.06902:142 91.05373:131 97.06311:73 100.03916:198 105.03732:121 107.08433:171 116.04929:102 121.06443:119 123.07870:106 135.04374:158 138.05725:77 148.07350:105 162.05400:135	418	694	177	249	251	369	123	484	362	94	659	555	1327
7.167	208.063	w/o MS2: NCGC00380424-01_C10H9NO4_1,5-(Epoxymethano)cyclopenta[c]pyran-3-carboxamide, 1,4a,5,7a-tetrahydro-8-oxo-	[M+H]+	12.87	208.06342:2856 208.12074:320 208.15498:53 208.16824:106 209.03115:53 209.06583:290 209.09204:261 209.10211:133 209.11693:80 209.13975:139 210.06040:212 210.07581:255 210.09725:591 210.11949:106 210.16681:133	55.01722:179 61.02815:115 74.02370:134 85.02833:212 94.06391:137 98.05993:185 100.03830:142 107.04879:118 110.07868:80 122.05807:89 138.05506:214 144.06428:132 166.05085:121	939	910	940	1155	912	978	938	489	559	946	675	751	589
7.623	208.072	w/o MS2: 2,3-dihydro-1H-carbazol-4(9H)-one	[M+H]+	23.59	208.07110:4958 208.10939:279 208.12112:100 209.03435:100 209.07593:461 209.09063:459 209.11058:251 209.13181:100 209.45587:494 210.05515:232 210.09562:140643	42.03328:395 55.05367:1141 58.06468:64 67.05394:1158 69.03297:1290 72.08036:145 77.03819:762 80.04866:119 83.04861:4233 85.02839:367 87.00669:453 88.03870:460 93.03347:1049 95.04880:2621 96.08040:26 98.05853:340 100.07449:191 101.05906:283 105.03479:141 107.05537:22 111.04358:4473 112.04666:321 115.03748:101 121.02769:1040 124.07561:65 129.05388:1432 139.03767:1243 142.08559:400 147.06418:713 155…	2652	5432	2510	3449	3955	2517	2318	1898	2946	2540	3420	3909	3398
8.224	208.081	3-(2-oxoazepan-1-yl)propanoic acid	[M+Na]+	25.86	208.08125:4712 208.12103:106 208.12733:136 208.13384:43 208.14888:64 208.17131:86 209.05937:115 209.08367:443 209.12456:64 209.15088:115 209.16444:64 209.44533:43 210.03967:85 210.05923:85 210.07256:43 210.09601:560 210.13288:85 210.15554:64 210.16775:119	43.01751:216 59.04803:153 70.06471:216 71.07256:191 81.03221:147 84.04428:475 86.09596:415 95.05920:347 98.98344:441 104.10615:120 107.04702:124 116.06795:105 124.99909:370 135.04146:118 144.07515:89 154.13540:73	2087	814	2490	1644	1552	1304	1440	1468	1221	1773	1758	1252	1165
8.399	208.081	6-Amino-9H-purine-9-propanoic acid	[M+H]+	20.66	208.08104:2825 208.10308:292 208.12941:139 208.14038:65 208.15352:81 208.16900:65 209.02737:32 209.05791:65 209.08358:208 209.11564:81 209.13826:81 209.15395:105 209.19322:49 210.04048:49 210.06085:97 210.08012:106 210.09511:262 210.11278:65 210.13184:49 210.16989:216	55.01719:126 68.04866:150 72.08115:134 86.05901:201 96.04395:128 100.03868:303 110.08438:186 114.05408:131 135.04235:92 144.06309:108	963	1524	795	975	1083	1099	1420	1383	2138	1267	1249	1211	784
8.066	208.081	6-Amino-9H-purine-9-propanoic acid	[M+H]+	40.85	208.08138:13241 208.12797:94 208.15317:94 208.16825:94 208.54069:38 208.55590:38 209.01347:38 209.05947:75 209.08489:786 209.12359:75 209.13732:112 209.15353:76 209.19248:57 209.20648:76 209.64433:38 210.03756:130 210.06022:106 210.09584:480 210.13360:75 210.16982:128	58.05226:45 59.04916:57 68.04962:68 70.06529:6220 71.06033:1705 72.08116:513 80.04876:59 84.08118:108 95.06084:240 98.05968:1994 105.03538:37 116.07038:1127 126.05435:908 144.06483:184 154.13292:85 158.12990:562 170.11707:79 172.10834:323	4778	5454	4742	4448	5422	5777	2505	5867	3163	2914	4552	4422	8809
1.844	208.098	N-acetylphenylalanine	[M+H]+	12.89	208.09625:2955 208.13427:128 208.15868:128 208.16851:51 208.49557:51 209.05859:102 209.10007:547 209.11828:1090 209.13719:2608 209.20103:175 210.07539:128 210.11444:220 210.14081:462 210.15681:244 210.16755:326	42.03381:346 55.05338:141 59.04842:127 70.06536:140 79.05393:274 81.06938:141 83.05939:147 91.05306:130 93.07026:130 100.03906:318 107.04855:303 110.07066:218 119.04890:153 122.07055:172 127.04997:183 131.04948:112 136.07087:115 138.06476:347 140.04991:83 145.10145:108 149.06196:89 154.08469:89 180.06435:73	488	574	458	472	621	390	1090	940	664	1473	552	726	1022
1.511	208.098	Propachlor OXA	[M+H]+	25.05	208.09652:5543 208.13893:226 208.16619:152 209.05544:114 209.08002:2244 209.09980:749 209.11767:1466 209.15175:604 210.08490:260 210.12157:267 210.16881:402	41.03857:209 55.05394:202 59.04911:288 72.04374:112 77.03885:317 81.06953:313 85.02752:185 92.05778:408 96.05554:111 100.03818:194 103.05309:134 105.06869:176 109.06349:139 117.03409:112 121.06459:284 123.07892:124 130.06426:271 134.03401:118 138.09170:131 147.06716:172 150.09178:184 153.08252:83 162.09117:205 167.06811:77	2112	1523	3662	3686	833	1584	3305	388	1066	860	554	1265	528
2.657	208.133	Benzoylcholine	[M]+	16.02	208.13343:1849 208.16755:194 209.06040:135 209.07956:526 209.11603:200 209.13545:413 209.15294:568 209.17600:68 209.20038:136 210.06187:102 210.07916:102 210.09442:135 210.11063:1267 210.14550:221 210.16957:207	43.01822:207 55.01824:121 59.04875:108 69.06920:96 77.03764:246 80.97368:148 81.06959:143 91.05431:219 100.03868:142 105.03227:213 107.08517:198 109.06359:102 115.05314:136 121.06413:363 123.08152:128 133.10026:177 138.06632:86 145.06745:112 148.03771:119 149.05771:99 160.09705:64 166.04879:99 167.07026:96 195.18358:83	911	1504	812	1052	1053	887	567	1515	1594	1316	2042	2204	2637
4.003	209.044	NCGC00017270-07!7,8-dihydroxy-6-methoxychromen-2-one [IIN-based: Match]	[M+H]+	45.43	209.04331:8514 209.08330:267 209.11658:268 209.13528:268 209.15079:535 210.04525:927 210.11847:134 210.15057:201 210.17162:268 211.04745:201 211.09699:535 211.13156:439 211.14405:201	59.06054:166 74.09625:115 82.04110:143 91.05532:128 93.03564:131 100.03907:186 107.04931:213 115.05428:99 121.02698:102 125.09299:86 130.03970:112 138.02977:135 145.09900:77 149.02174:186 153.05322:121 155.05614:91 166.02515:189	710	523	873	461	502	217	856	1632	663	1294	1167	448	884
1.315	209.059	9,10-Phenanthrenedione	[M+H]+	149.81	209.05949:50228 209.11450:570 209.12731:61 209.15117:226 209.16737:92 209.18920:192 209.20494:61 209.41809:61 209.76896:61 209.78625:61 209.94899:61 210.06268:5824 210.11670:212 210.13562:122 210.16449:336 210.18140:295 210.19954:92 210.64953:61 211.06562:642 211.09531:1287 211.11888:390 211.13367:790 211.16758:510	45.03353:51 100.03912:238 153.06935:1766 164.03960:4 166.07561:353 167.08441:1416 176.06305:600 181.06467:2824 195.07829:215 205.07594:189	19839	19278	23153	20024	21308	14058	17750	17241	16268	20320	18242	12649	19140
6.185	209.08	w/o MS2: 3,4-Dimethoxycinnamic acid	[M+H]+	53.77	209.08066:14447 209.11305:86 209.12795:422 209.15343:452 210.08370:1596 210.10929:88 210.13139:176 210.15799:220 210.17357:88 211.09537:1745 211.13455:326 211.16794:219	77.03812:459 91.05388:84 104.04933:476 106.04014:326 117.03280:46 121.06451:106 132.04367:8664 137.05753:44 147.10526:89 150.06258:74 160.03900:12429 167.06779:31	4632	3908	2279	2466	6113	3475	923	2069	4551	173	6580	4622	6124
5.972	209.08	w/o MS2: 3,4-Dimethoxycinnamic acid	[M+H]+	27.61	209.08023:2207 209.10055:765 209.12235:251 209.15357:6737 210.08428:425 210.10051:101 210.11024:402 210.15686:1202 211.09623:773 211.13828:418 211.16813:2922	43.01746:154 77.03902:148 79.05316:160 81.06890:151 91.05376:327 95.04815:219 100.03847:265 109.06470:210 121.06621:102 121.10062:102 133.10063:123 149.06028:89 151.03982:77 161.05873:73	1070	1406	613	564	1189	845	379	268	1683	58	832	1190	677
3.119	209.08	w/o MS2: Sinapoyl aldehyde	[M+H]+	61.7	209.08077:3720 209.12127:228 209.15354:3018 209.19178:107 210.08420:432 210.11450:178 210.12102:107 210.13478:178 210.15788:713 210.18712:107 211.06160:143 211.07948:178 211.09599:1297 211.13267:647 211.16829:707	43.01851:177 55.01801:188 67.05350:175 77.03943:407 81.06997:189 85.02625:105 91.05367:720 95.04957:228 97.06492:105 103.05299:371 106.04030:429 109.06448:152 119.04971:212 121.06421:511 123.03991:118 125.05944:172 134.03616:185 137.05994:182 140.04646:212 146.03401:108 147.04348:112 149.09652:153 161.02172:83 163.03544:83 175.03610:96	3722	4700	2417	2475	2641	3946	662	411	3392	536	1419	3598	1108
3.638	209.081	3,5-Dimethoxycinnamic acid	[M+H]+	86.65	209.08117:22642 209.11116:2966 209.15269:11531 209.19936:96 209.61392:64 210.03499:97 210.05307:160 210.08452:2812 210.10930:223 210.12292:257 210.15638:1904 211.06683:96 211.09236:672 211.13543:334 211.16448:714 211.18349:1530	43.01813:379 55.01766:247 65.03796:145 69.06922:34 78.04592:684 83.04900:141 86.05980:18 89.03804:237 91.05407:1837 95.04868:83 96.05294:222 97.06384:246 100.03882:160 103.05352:427 106.04093:1141 107.08446:280 109.06397:133 115.05355:250 118.04129:388 121.06416:1114 123.04260:272 125.05868:188 128.06046:63 131.04749:143 133.06430:304 135.07870:199 137.05939:504 139.07437:196 146.03508:104 147.11…	2814	28427	3126	3004	27809	2684	7451	1147	1373	360	2100	1792	1710
1.584	209.081	3,4-trans-dimethoxycinnamic acid	[M+H]+	48.92	209.08047:8571 209.11608:1229 209.15191:413 209.19239:101 210.08301:970 210.11378:235 210.13194:213 210.17020:450 211.05860:101 211.09623:770 211.13454:2285 211.17037:243	43.01791:621 55.01759:204 59.04897:259 79.05383:348 88.02002:105 91.05339:321 95.04923:240 97.06369:135 100.03912:233 106.04069:237 109.06386:128 117.06810:128 121.06400:284 123.04320:167 130.06375:145 133.10330:99 137.05768:142 146.06101:80 151.04065:232 165.05207:83 167.06865:86	3637	3506	2291	3157	1912	2690	3759	3169	8970	446	3766	2333	2566
2.465	209.081	3,4-Dimethoxycinnamic acid	[M+H]+	56.91	209.08128:6772 209.10612:2773 209.15365:1560 209.18970:113 210.08391:756 210.11402:3172 210.16098:398 210.18416:113 210.52742:188 211.06341:113 211.09739:1276 211.13124:422 211.16951:20370	43.01763:232 53.03810:269 67.05416:616 69.06941:234 72.04133:66 77.03859:3207 81.03401:136 89.03929:33 91.05433:875 95.04970:2550 97.02819:476 100.03910:18 103.05365:254 105.06948:889 107.08499:297 109.10044:1064 111.07969:103 115.05411:546 119.08541:278 121.06506:389 123.04403:595 125.02342:934 129.03336:367 131.04831:470 133.06429:1346 135.11655:467 140.04626:914 145.06476:308 147.07805:302 149…	4136	3167	2011	1888	2052	3537	1240	1192	2083	546	1950	2118	1312
3.863	209.081	w/o MS2: 2-(1-hydroxyethyl)-4-(2-hydroxypropyl)-2H-furan-5-one	[M+H]+	37.53	209.08032:2205 209.12362:801 209.15282:16316 209.19363:135 209.96796:69 210.08348:427 210.11000:137 210.13057:103 210.15709:2497 211.05496:69 211.09578:713 211.13311:438 211.16817:1667 211.19004:137	43.01817:63 67.05380:100 81.06964:203 84.08064:1767 94.07302:38 98.05805:15 100.03871:210 119.08448:240 121.10013:229 126.09124:267 131.08234:255 133.10133:49 135.11601:149 145.09950:160 147.07474:61 149.09569:363 151.03799:84 151.11339:130 153.09152:139 161.09834:48	2126	3610	1185	1454	1918	2506	1140	499	1959	98	1325	2079	1078
2.375	209.083	3,4-trans-dimethoxycinnamic acid	[M+H]+	48.06	209.08077:4385 209.10675:2184 209.12139:255 209.15367:2449 209.20335:113 210.08420:932 210.11029:154 210.13244:85 210.16204:307 210.19356:113 211.06530:113 211.09918:452 211.13265:767 211.16933:1158	46.06606:442 70.06501:134 77.03805:253 83.08435:147 86.06003:199 91.05502:264 95.04834:195 100.03893:368 105.07003:223 107.08405:172 109.10090:89 115.05332:92 119.04863:173 120.05685:156 123.04338:167 132.05569:140 133.10117:194 138.06634:204 148.05080:193 151.11366:96 163.07504:227 176.04533:96	2036	3167	1957	1595	2018	1558	1240	1192	2083	716	1950	1111	1679
6.501	209.091	NCGC00384567-01_C10H12N2O3_N-(2-Aminobenzoyl)alanine	[M+H]+	39.19	209.09122:5868 209.12095:156 209.15292:693 210.08161:2011 210.11689:157 210.13231:79 210.15021:118 210.16332:241 211.07984:279 211.09555:406 211.13285:284 211.16890:242	55.05488:7 77.03810:384 83.06044:30 91.05440:431 93.06968:356 100.03900:124 107.04732:93 118.06480:247 120.08000:1657 128.04793:75 132.04303:119 135.04254:59 146.06116:1376 174.05463:112	1075	1013	337	389	614	714	212	756	785	212	910	504	508
3.72	209.103	w/o MS2: Neocuproine	[M+H]+	50.31	209.10177:1515 209.12975:304 209.15264:640 209.19362:52 210.08014:103 210.11084:192 210.15563:268 210.16949:178 211.06942:77 211.09610:375 211.13137:622 211.16862:249 211.19082:77	43.05363:185 45.03282:179 81.06910:162 93.06946:188 100.03911:179 109.10175:96 114.05152:77 118.06400:143 130.06520:138 143.08298:83 149.06020:77 152.08043:129 166.02855:80	423	2848	334	440	666	1491	825	2189	189	1103	860	119	422
1.596	209.116	Asarone	[M+H]+	17.03	209.11720:3416 209.15285:755 210.07582:726 210.12084:535 210.17125:4643 210.19100:201 211.09233:402 211.10817:301 211.13310:1089 211.17068:720	42.03435:47819 42.41012:295 43.03701:1099 55.01829:617 56.04979:6752 57.04505:855 59.04919:1963 67.02900:2655 69.04478:21387 70.04694:1141 77.03745:728 79.05375:379 81.04437:4953 82.05188:2570 83.06049:38032 84.06301:1331 91.05335:474 93.04453:1980 95.05972:1159 97.03931:2479 107.04697:890 108.05537:8563 109.04090:8858 109.73914:1030 110.07098:114862 110.73358:411 111.06655:4448 112.05815:553 121…	1612	939	1194	1666	1732	1026	1659	1757	1206	3582	1324	1081	1523
1.376	209.117	NCGC00385243-01_C12H18O4_{(1R,2R)-2-[(2Z)-5-Hydroxy-2-penten-1-yl]-3-oxocyclopentyl}acetic acid	[M-H2O+H]+	34.05	209.11656:6199 209.15249:1165 209.18597:130 210.07575:248 210.12095:2725 210.14567:1064 210.15936:270 210.18925:87 211.06255:130 211.07262:130 211.09647:880 211.13232:3224 211.17014:1807	43.01791:859 55.05437:374 59.04900:126 67.05400:575 71.04860:133 77.03831:1268 79.05424:1329 80.05830:230 81.06957:1381 85.06411:236 91.05428:5975 92.05788:478 93.07014:2676 95.04884:818 97.06483:57 103.05350:376 105.06939:7350 105.75209:39 106.07023:498 107.08557:6176 108.08868:631 109.06368:580 111.04400:210 117.06940:428 119.08514:1003 121.06492:445 123.11577:461 125.09306:114 128.06126:287 13…	3236	1724	2692	2214	2209	2465	3672	2404	2765	4620	3082	4397	2639
6.626	209.153	w/o MS2: NCGC00380942-01_C13H20O2_1H-Indene-3-carboxylic acid, 3a,4,5,6,7,7a-hexahydro-3a,7,7-trimethyl-	[M+H]+	22.62	209.15364:2800 209.19276:119 210.07955:3427 210.10978:118 210.15682:508 211.08760:711 211.11936:119 211.13609:159 211.16627:370 211.18364:79	43.01795:150 55.01634:115 71.04885:89 77.03805:121 83.06066:121 93.07151:134 100.03705:144 105.06865:131 118.06477:130 135.04280:108 144.07790:115	1600	1459	783	897	816	1397	351	277	2486	314	1041	1633	412
6.058	209.153	w/o MS2: NCGC00385600-01_C13H22O3_2-Cyclohexen-1-one, 4-hydroxy-4-(3-hydroxybutyl)-3,5,5-trimethyl-	[M+H]+	49.93	209.15265:18202 210.15645:2112 211.09437:929 211.11233:526 211.16646:1550	55.01746:52 79.05356:91 81.06918:26 91.05342:67 95.04777:168 105.06812:217 107.08527:361 111.07807:38 116.04835:338 119.08525:63 121.10017:116 125.10020:52 130.04599:9 131.08510:79 133.10063:17 137.05975:68 144.04381:1087 145.09904:25 147.04340:2 147.11629:22 149.09486:176 151.10936:126 156.10336:32 162.05553:42 163.14449:33 165.11143:39	7494	9716	2527	3323	6049	3797	2341	1347	6381	568	2013	3689	1706
3.015	209.153	w/o MS2: NCGC00380942-01_C13H20O2_1H-Indene-3-carboxylic acid, 3a,4,5,6,7,7a-hexahydro-3a,7,7-trimethyl-	[M+H-H2O]+	76.59	209.15337:16130 209.18971:137 209.20528:93 210.07043:93 210.08496:411 210.11363:231 210.13060:184 210.15740:2399 210.18493:92 210.54187:93 211.04649:93 211.09576:862 211.13583:251 211.16707:1876	43.01796:128 55.05363:139 69.03313:50 77.03819:782 83.01275:467 85.06483:27 91.05383:755 93.06939:933 95.08482:295 103.05376:945 105.06943:19 107.08540:37 109.10169:74 111.07914:78 119.04755:91 121.06404:2611 123.11437:14 125.09487:47 131.08620:5 133.10165:117 135.08127:83 139.07394:270 140.04694:302 143.08221:13 147.11681:20 149.09666:33 153.09000:58 159.07990:68 165.12788:38 174.03152:12	10875	8625	5246	6693	4235	10711	2199	607	8067	405	3318	7865	1475
3.263	209.153	w/o MS2: NCGC00385600-01_C13H22O3_2-Cyclohexen-1-one, 4-hydroxy-4-(3-hydroxybutyl)-3,5,5-trimethyl-	[M+H]+	113.77	209.15327:30853 210.04990:82 210.08366:785 210.11391:299 210.15712:4442 210.26264:82 211.07345:393 211.09609:1488 211.13605:283 211.16797:1811 211.20079:123	43.01793:336 55.05368:300 79.05351:100 85.06417:94 91.05426:446 95.04811:78 97.06420:140 100.03873:22 105.06960:201 107.08483:296 109.10027:126 111.08167:78 119.04859:142 121.10089:241 125.09534:532 131.08498:71 135.08011:138 137.05647:274 139.07568:129 147.04576:253 149.09526:1144 151.11000:376 176.04659:8	29415	16376	16291	16450	7494	26022	5959	5049	16654	4354	8459	15575	5828
4.44	209.153	w/o MS2: NCGC00385600-01_C13H22O3_2-Cyclohexen-1-one, 4-hydroxy-4-(3-hydroxybutyl)-3,5,5-trimethyl-	[M+H]+	70.56	209.15292:14602 210.05018:59 210.07766:561 210.10542:118 210.12667:59 210.15633:1471 210.20581:88 210.52256:89 210.53082:342 211.06431:88 211.07745:88 211.09549:353 211.13057:197 211.14558:374 211.16926:17278	43.01761:393 55.05377:307 69.03265:92 79.05402:644 91.05366:1235 100.03843:198 105.06908:1311 107.08538:1055 109.10097:483 115.05309:47 117.06880:316 122.07187:190 131.08514:126 135.07903:459 137.09505:179 148.04997:51 149.13164:291	8971	4397	6184	7276	1742	7199	1349	2357	11743	3448	7132	9375	5495
3.802	209.153	w/o MS2: NCGC00385600-01_C13H22O3_2-Cyclohexen-1-one, 4-hydroxy-4-(3-hydroxybutyl)-3,5,5-trimethyl-	[M+H]+	146.52	209.15328:34675 209.99477:72 210.05908:108 210.08354:432 210.10990:108 210.11740:209 210.13385:107 210.15642:5467 210.23308:108 211.09605:844 211.13145:472 211.16779:2789	43.01858:511 55.05434:150 69.06984:136 79.05398:455 83.08512:44 91.05424:100 95.04824:49 100.03885:40 105.06927:564 107.08510:1119 108.08795:110 109.10110:226 116.05956:48 121.09980:477 131.08501:294 133.10062:122 135.07896:171 136.08142:95 147.11697:46 149.09480:528 151.11052:309 161.09276:30	31080	7665	17062	19603	4776	24792	2919	4363	18426	3913	10390	16830	7243
5.868	209.153	w/o MS2: NCGC00385600-01_C13H22O3_2-Cyclohexen-1-one, 4-hydroxy-4-(3-hydroxybutyl)-3,5,5-trimethyl-	[M+H-H2O]+	72.63	209.15315:15053 209.19631:121 210.08524:122 210.11398:1113 210.15662:1721 211.09607:696 211.13243:372 211.16862:2953 211.20373:162	43.01789:278 55.01753:195 69.03347:182 79.05464:194 81.06911:248 91.05380:326 95.05064:474 100.03905:304 105.06989:335 107.08486:249 109.06399:238 113.08539:102 115.05367:99 121.06403:643 123.08191:171 125.09660:263 133.10013:161 135.11469:118 137.09504:165 144.09113:108 147.11507:112 149.09521:311 151.11138:165 154.09442:108 163.14684:89 192.14518:105	15686	17457	7090	8633	8092	14098	4156	2053	15118	1947	4555	13314	3092
3.635	209.154	w/o MS2: NCGC00380942-01_C13H20O2_1H-Indene-3-carboxylic acid, 3a,4,5,6,7,7a-hexahydro-3a,7,7-trimethyl-	[M+H-H2O]+	103.48	209.15309:25709 209.18630:105 209.45322:110 209.85378:73 209.94330:73 210.03729:110 210.08346:4168 210.12071:340 210.15593:4670 210.19466:109 210.30054:73 210.39525:73 210.45085:110 210.53072:73 210.64892:73 210.76409:73 211.05980:146 211.09315:916 211.13544:296 211.16489:1093	43.01787:524 45.03391:155 55.01794:198 65.03764:223 69.03288:109 78.04618:1060 81.06984:635 83.04763:256 91.05396:2578 95.08455:347 105.06884:1168 106.04072:2036 107.08409:758 109.06434:313 117.03281:149 119.08432:281 121.06402:1937 123.07775:601 125.09366:125 133.10056:304 135.07861:354 137.05894:799 139.07439:322 149.09515:787 151.11047:287 153.05280:102 161.05833:88 163.07393:105 166.08401:235…	5998	19582	3258	3630	8734	5654	5600	959	3954	703	1845	3257	1186
4.424	210.076	w/o MS2: Scopoletin	[M+H]+	29.5	210.07593:1431 210.11008:81 210.11783:135 210.13814:54 210.15747:612 210.18420:81 210.52166:108 211.08164:748 211.09676:299 211.13438:321 211.16891:9968 211.20517:53 212.05538:81 212.08160:54 212.09489:54 212.10867:108 212.13384:147 212.17157:1417	43.01802:213 57.03410:180 67.05380:151 79.05374:250 81.06931:237 91.05429:279 95.08531:283 105.06981:334 106.08484:313 109.10119:385 117.07141:167 119.08480:159 121.10051:262 133.10070:377 135.08161:172 137.09622:318 145.06172:102 150.05366:297 161.05858:166 165.11265:92 176.08246:260	821	504	1002	640	751	546	1076	742	798	1088	763	480	734
6.554	210.08	w/o MS2: Porphobilinogen [M+H-NH3]+; AIF; CE0; MS2Dec	[M+H]+	6083.22	210.07992:632929 210.30205:63 210.32311:94 210.35035:63 210.36894:94 210.40714:63 210.44597:126 210.48639:94 210.50265:94 210.54140:63 210.55683:94 210.58765:157 210.62723:94 210.66046:157 210.69578:126 210.70910:157 210.72421:63 210.74236:94 210.76501:94 210.79687:424 210.82120:202 210.83547:157 210.84999:126 210.87195:263 210.89947:300 210.93885:429 210.99664:325 211.02310:957 211.08199:43083 2…	41.03865:2254 44.04977:705 56.04958:235 59.04927:603 60.05302:73 68.04940:102 70.06499:1271 84.08019:737 88.07555:2353 88.75773:64 89.07850:229 93.06665:86 98.09569:355 100.07526:2318 101.08046:190 102.09162:108 114.09022:115 123.01085:5378 124.01342:169 125.00756:111 128.10670:545 135.04226:110 142.12260:141 166.05289:703 210.08021:16577	308411	343031	328687	331285	335545	260055	302331	312021	300734	311850	309831	249773	324857
3.641	210.085	4-(1H-indol-3-yl)butan-2-one	[M+Na]+	54.52	210.08400:1683 210.11336:194 210.13351:50 210.15639:1021 210.60636:50 211.07053:126 211.09545:811 211.13392:484 211.16732:362 212.05463:297 212.09846:176 212.11669:126 212.13346:126 212.14805:76 212.16670:101	43.01750:166 55.01722:161 78.04506:276 81.07029:123 83.05073:111 85.06325:102 91.05372:305 95.04896:151 100.03915:324 105.06931:311 107.08515:176 109.06314:128 115.05315:115 118.06363:157 121.06385:195 123.08061:118 130.06270:146 134.03415:143 137.09484:150 146.06360:121 149.06087:160 163.07547:80 173.12834:73	616	3854	476	628	3404	492	1101	155	416	98	398	329	314
1.459	210.087	IS_GLUCOSE-1,2,3,4,5,6,6-D7	[M+Na]+	25.32	210.08703:6593 210.15480:160 210.16970:85 210.18432:142 210.20559:85 211.05397:1432 211.09449:979 211.13194:2608 211.17029:357 212.05559:210 212.09709:192 212.13446:453 212.16570:220	41.03833:269 55.05433:224 67.05422:92 72.04219:112 78.04239:210 79.05375:224 81.06946:278 84.04329:147 91.05448:321 95.05015:154 100.03887:200 103.05245:132 105.06929:562 107.08230:211 115.05375:159 118.06220:124 119.08577:118 121.06443:128 123.07946:92 129.06756:99 133.06334:159 135.07340:135 136.08028:150 141.06772:102 148.08320:80 151.03160:89 160.07366:70 164.03884:218 171.07645:64 179.02811:…	1167	1300	1073	894	709	1283	1276	1297	1121	145	1308	351	548
7.626	210.096	IS_GLUCOSE-1,2,3,4,5,6,6-D7	[M+Na]+	654.38	210.09737:182463 210.14831:177 210.39298:90 210.46928:179 210.50503:90 210.58857:90 210.66907:90 210.81712:134 210.82911:90 210.86876:134 210.89042:134 210.90942:134 210.97064:90 211.00078:134 211.03970:179 211.06083:133 211.10066:13731 211.16598:134 211.18419:134 211.22997:90 211.25854:90 211.29426:134 211.33305:90 211.38368:134 211.50252:90 211.51872:134 211.54235:90 211.65266:90 211.67733:179 …	41.03876:827 55.05422:687 57.03324:187 59.04929:152 65.03807:336 67.05385:804 69.03369:1066 70.06438:312 72.08023:188 74.02353:154 77.03819:787 80.04938:321 82.06505:233 83.04893:2706 85.02824:686 87.00826:382 93.03342:678 95.04913:1714 97.02810:331 98.06001:237 100.03923:272 105.03317:128 107.06898:132 110.05918:557 111.04374:3022 113.02281:148 115.03875:223 121.02813:634 122.05952:426 124.07466…	58548	63062	74172	72184	83007	53581	108196	107702	109270	100339	84874	94664	90753
2.831	210.099	w/o MS2: (1S,3R,4S,5R)-1,3,4,5-tetrahydroxycyclohexane-1-carboxylic acid	[M+H]+	23.22	210.09811:645 210.13491:258 210.16683:332 211.09467:447 211.13606:223 211.16946:134 212.11346:89 212.16332:134	55.01763:154 57.06970:149 72.04381:136 79.05407:83 100.03920:198 114.06316:77	606	671	750	738	680	494	473	495	562	640	664	585	960
6.255	210.111	w/o MS2: NCGC00180701-02!4-oxo-5-phenylpentanoic acid	[M+H]+	31.23	210.11227:3694 210.16956:458 211.11365:1230 211.13916:458 211.16764:916 212.09072:2034	96.04332:127 107.04901:316 135.04335:44257 137.05679:105	2326	3694	2345	2497	2269	1820	2306	2627	3806	2237	2740	3306	3441
4.778	210.112	w/o MS2: 4-oxo-5-phenylpentanoic acid	[M+H]+	28.1	210.11185:3422 210.15467:84 210.16959:249 210.18541:84 211.06000:727 211.08114:333 211.09590:634 211.11353:388 211.13055:289 211.16772:404 212.06160:126 212.08048:126 212.09800:126 212.11612:211 212.17168:126	43.01677:131 55.01717:167 59.04818:105 73.02459:80 77.03886:127 81.06956:161 91.05379:246 100.03875:172 103.05288:176 107.08420:222 121.06405:327 124.08753:89 134.03650:115 136.05219:96 145.02583:105 149.05784:92 164.06939:167	791	1780	866	740	1204	1219	405	4761	1059	1182	2213	1180	4123
4.932	210.112	w/o MS2: 4-oxo-5-phenylpentanoic acid	[M+H]+	29.89	210.11225:4460 210.16393:308 211.05967:96 211.09660:390 211.11673:1201 211.13078:300 211.14508:159 211.17032:750 212.09705:160 212.11934:203 212.14147:182 212.17267:222 212.20972:64	43.01751:21 86.06582:10263 117.03299:96 160.07906:13	759	1574	797	1073	1812	1180	683	4540	946	1116	2114	1140	3877
5.906	210.112	w/o MS2: 4-oxo-5-phenylpentanoic acid	[M+H]+	15.6	210.11193:1043 210.15825:322 211.05961:529 211.09577:815 211.11590:225 211.13773:421 211.16907:763 211.20290:107 211.50947:71 212.06169:142 212.09366:223 212.11381:178 212.12717:279 212.14137:142 212.17325:224 212.20443:71	55.01803:150 70.06422:150 77.03782:145 83.04746:112 91.05326:165 96.04476:150 101.04248:176 121.06432:125 123.08032:140 133.09984:86 143.08699:112 149.09601:64	315	304	422	349	275	314	679	294	332	904	395	326	333
3.487	210.113	w/o MS2: 4-oxo-5-phenylpentanoic acid	[M+H]+	32.13	210.11439:4361 210.15337:561 210.16551:233 210.20036:77 211.06718:102 211.09783:483 211.11674:258 211.13469:320 211.16953:3058 211.20326:51 212.05403:102 212.09283:740 212.13695:102 212.14964:868 212.17054:1074 212.20003:77	43.01752:150 55.01816:189 57.03343:180 70.06439:230 79.05369:115 83.05982:128 91.05309:139 93.06876:154 100.03924:311 105.07029:169 109.06397:128 115.05276:83 121.10000:108 124.07709:112 127.05300:99 131.05657:80 134.03472:140 144.05643:80 149.07135:115 153.09268:77 164.08071:80	1660	1602	1676	1475	1559	1042	2201	1159	1295	2476	1568	852	1318
2.469	210.116	w/o MS2: NCGC00180701-02!4-oxo-5-phenylpentanoic acid	[M+H]+	26.31	210.11345:3614 210.15505:264 210.17054:200 210.18460:140 210.51231:70 210.52406:105 210.54055:105 211.05678:175 211.09581:582 211.11376:433 211.13468:1212 211.16908:8196 212.03092:70 212.09170:235 212.10888:140 212.13896:742 212.17198:1432 212.21581:70	41.03855:196 55.01731:143 65.03871:173 67.05378:160 69.03309:151 77.03868:567 81.07005:317 83.04849:116 85.02744:112 91.05361:433 95.04881:384 100.03894:245 103.05400:186 105.06891:320 109.10063:323 115.05332:270 119.04737:226 121.06379:457 124.04966:521 125.02297:121 129.03146:131 133.06409:375 135.08235:146 137.09499:156 140.04652:178 145.06293:153 147.05450:159 149.04641:292 151.07398:137 153.…	2562	1258	2912	2456	2935	2718	942	2065	1544	2728	3232	3583	4275
2.561	210.117	4-oxo-5-phenylpentanoic acid	[M+NH4]+	33.8	210.11322:2843 210.16280:384 210.19811:69 210.52603:103 211.05919:172 211.09544:965 211.11652:653 211.14047:582 211.16897:5891 212.06535:103 212.09732:203 212.11575:260 212.13657:1269 212.17196:1021	43.01787:166 55.05327:199 67.05378:166 72.04371:154 77.03814:434 81.06915:217 85.06525:102 88.02411:92 93.05801:231 95.08461:203 100.03935:207 105.06840:261 109.10044:238 114.06544:147 119.04879:140 121.06296:354 123.08127:143 130.06267:80 133.10040:169 135.04352:142 135.11588:157 140.04602:121 147.11393:115 151.11193:70 160.09496:198 163.07384:77 167.06551:99 176.08230:77	2562	2553	2912	2456	2935	2718	649	1875	1607	2728	3232	3583	4275
3.643	210.157	w/o MS2: Ethirimol	[M+H]+	36.22	210.15681:6493 210.18803:169 210.26683:85 210.65594:85 211.09675:1560 211.13114:350 211.16886:2083 211.18518:85 211.20253:85 211.21723:128 211.46486:85 211.55941:128 212.05408:214 212.09061:128 212.10747:213 212.12711:171 212.14952:85 212.17061:509	43.01785:555 55.01747:242 67.05368:238 69.06926:247 77.03846:593 79.05390:438 81.06946:505 83.04853:178 85.02722:204 91.05354:928 93.06900:496 95.04869:354 97.06335:170 100.03781:326 103.05383:323 106.04056:796 109.06362:355 115.05376:309 119.08383:159 121.06372:859 123.07713:248 125.05853:206 130.07836:200 133.10052:306 137.05948:405 139.07467:181 143.08459:115 145.10211:112 148.04995:151 149.09…	1028	4609	668	705	2744	975	1573	290	662	358	493	810	295
1.416	211.054	w/o MS2: NCGC00160312-01!2-Pyridin-3-yl-thiazolidine-4-carboxylic acid	[M+H]+	32.54	211.05391:13774 211.09485:764 211.13275:2024 211.16933:251 211.19089:111 212.05664:2518 212.09804:147 212.11304:184 212.13649:498 212.16559:184 212.41918:74 213.03275:1008 213.04620:1411 213.08885:261 213.10884:1253 213.14671:311 213.16311:148	45.03270:2 67.05415:205 78.98413:97 82.07303:60 91.05360:227 95.08480:376 105.06843:282 107.08484:507 109.08813:255 117.06867:149 119.08418:400 131.08440:213 133.07562:878 135.11539:370 137.05917:120 147.05737:94 151.03188:699 161.09521:173 164.03729:229 167.06819:115 179.02753:1268 183.10266:88 197.11571:276	4954	2927	4853	8977	4387	2806	2322	5105	10911	177	6666	143	171
4.757	211.06	w/o MS2: NCGC00160312-01!2-Pyridin-3-yl-thiazolidine-4-carboxylic acid	[M+H]+	18.71	211.06016:2833 211.07983:154 211.09487:899 211.13216:978 211.15118:115 211.16908:2980 212.04660:78 212.06528:155 212.07932:116 212.09201:116 212.11041:194 212.13411:193 212.17190:471 212.20613:77 213.03672:211 213.11289:277 213.15359:116	59.04895:128 81.03760:150 91.05428:190 95.08443:166 105.07023:188 109.09865:147 121.06415:231 133.01081:102 137.09581:86 147.11430:89 149.05966:115	56	62	108	42	68	68	24	815	228	91	657	216	296
3.282	211.074	Imidacloprid-guanidine	[M+H]+	29.08	211.07421:17195 211.13034:376 211.16806:1572 211.20111:106 212.07655:1804 212.10461:181 212.13529:141 212.16991:613 213.03935:105 213.07119:5497 213.11150:266 213.14885:141 213.16177:71 213.18324:400	69.03185:137 79.05300:14 84.05514:367 90.03275:267 98.99953:329 105.03227:41 107.08554:230 121.06436:149 126.01004:3380 128.00688:1184 136.05670:48 151.03889:60 151.10934:79 154.08556:101 160.11208:31 167.07024:153 175.09740:262 211.07430:706	120	1976	104	88	147	259	74	23	447	87	49	493	71
2.648	211.106	w/o MS2: Dihydrochalcone	[M+H]+	18.78	211.10702:2979 211.13277:609 211.16897:474 212.05222:73 212.11187:1071 212.13642:346 212.16875:183 212.53919:73 213.03003:146 213.05584:110 213.07445:255 213.10510:370 213.14686:314 213.18473:2301	43.01775:224 55.05371:137 69.03272:153 79.05456:251 81.06834:219 93.06888:435 99.07971:105 105.06891:240 107.08459:231 111.04431:137 115.05355:108 121.06432:326 123.04326:161 131.08547:99 132.05561:96 133.10005:147 135.07714:143 137.06088:77 140.04874:238 143.08253:96 147.04273:86 147.11643:86 149.05889:127 151.03939:108 154.05915:99 161.05965:89 163.05166:99 167.07030:230 174.06928:86 178.06495:…	2098	42	1019	621	663	1496	433	704	835	417	927	1204	3462
3.342	211.169	w/o MS2: Altretamine (Hexalen)	[M+H]+	8.7	211.16933:3217 211.19693:111 211.20692:74 212.04552:74 212.07739:149 212.09781:421 212.11366:149 212.14526:111 212.17201:575 213.03692:234 213.05501:111 213.07388:1090 213.10960:229 213.14922:112 213.18244:149	43.01788:246 69.03305:161 78.04069:220 81.03183:219 85.02824:128 93.06987:254 95.04798:251 97.06374:99 99.04603:137 105.03328:191 109.10024:214 119.08432:143 121.06438:281 126.00959:201 128.00736:137 136.07315:121 137.05869:121 140.04894:231 149.06073:131 151.03925:139 154.06016:108 162.07145:96 167.06844:128 177.09968:77 184.09422:64 191.03446:86 211.07272:77	3604	5118	2307	2719	1916	3226	1260	836	2560	649	1285	2012	992
7.555	212.023	w/o MS2: 6-Ethoxy-2-mercaptobenzothiazole	[M+H]+	33.44	212.02213:3982 212.06791:1939 212.11269:183431 212.35427:86 212.44432:86 212.45558:86 212.50762:129 212.58922:86 212.69718:86 212.74925:129 212.81598:86 212.88856:129 212.89589:86 212.91559:172 212.94736:172 212.97115:129 213.02340:480 213.05881:129 213.07242:213 213.11542:13917 213.17066:129 213.18471:129 213.20027:86 213.23191:129 213.24064:86 213.27615:86 213.31152:86 213.32434:86 213.45301:86…	38.96267:1158 41.03812:162 45.03412:887 55.01732:124 59.04808:50 68.04968:501 72.04434:106 75.04444:277 81.03351:14750 82.03586:1030 85.02841:705 91.05431:264 95.04868:513 99.04322:568 105.03335:114 109.02784:6902 110.03141:373 113.05882:1073 118.06442:532 127.03959:221 141.05389:949 146.05920:1846 159.06378:339 164.07094:289 168.06233:53 177.07710:138	451	329	961	812	601	530	1202	2249	546	2181	1487	700	1808
7.025	212.052	w/o MS2: Imidacloprid-urea	[M+H]+	32.56	212.05201:4303 212.09359:168 212.11006:187 213.05446:391 213.08402:101 213.10979:245 213.12720:67 214.06821:67 214.08853:217 214.11008:101	43.01838:118 46.06531:112 58.06402:115 70.06447:279 79.05464:86 85.02765:121 91.05510:128 97.02663:134 105.03269:92 116.07007:115 124.07351:89 142.08503:330 151.04332:105	996	776	736	556	1969	876	3895	1990	1800	3097	1514	1105	2205
7.671	212.055	w/o MS2: DIMBOA	[M+H]+	29.37	212.05513:4697 212.10919:2080 213.05697:626 213.08548:407 213.11322:458 213.12155:327 214.06487:196 214.08630:261 214.10886:196	44.04943:417 69.03366:1005 70.03487:188 72.08131:840 77.03862:474 83.04861:2345 85.02801:157 93.03296:697 95.04876:1780 98.05946:132 104.10728:13 109.02591:40 111.04340:2873 116.07019:496 122.02306:202 129.05411:1011 140.07060:467 147.06509:454 152.06976:67 164.07040:191 172.09505:132 178.05005:38 182.08218:22 195.05177:45	419	682	897	492	740	352	907	319	441	1150	414	386	702
7.654	212.074	w/o MS2: Milrinone	[M+H]+	22.65	212.07403:3984 212.10825:1375 212.17241:113 213.05896:420 213.08361:393 213.11556:283 214.06473:283 214.08233:226 214.10882:283	41.03910:178 44.04946:86 56.04950:66 69.03352:726 74.06088:517 84.04387:244 86.05919:23 95.06000:1167 98.06036:300 105.03360:15 111.04388:1229 112.07667:109 116.07022:504 122.05852:76 126.05577:233 129.05440:415 137.04716:71 140.06978:270 144.06071:86 147.06454:261 149.06110:4 164.06969:235 172.09532:168 178.04987:28	257	298	132	148	418	169	460	970	301	428	670	762	404
6.249	212.089	w/o MS2: 3-METHOXYTYROSINE	[M+H]+	18.7	212.09160:2794	77.03795:183 84.07949:96 91.05530:167 105.03303:175 117.05564:102 121.06473:159 132.08030:122 134.05846:120 135.04244:146 149.05760:108 163.03885:185 166.08499:134 178.08592:429	1451	785	933	1182	977	1793	1258	546	1204	1168	722	1136	848
7.379	212.103	2,3-Dideoxycytidine	[M+H]+	75.19	212.10256:14611 212.13749:164 213.08410:408 213.10884:1168 213.12326:1044 214.08229:300 214.09391:111 214.10722:771 214.12279:366 214.18021:111	42.03301:67 70.06434:150 72.04420:1096 79.05381:81 84.08069:2187 85.02762:375 89.07056:1117 96.04399:364 100.03952:1158 101.07018:291 109.07593:102 124.08646:400 138.08981:6 166.09631:13 191.09290:21	3482	4973	2860	2260	6873	3380	3435	4870	3857	3699	2655	4503	2988
7.54	212.112	w/o MS2: Quebrachitol	[M+H]+	1596.25	212.11235:323931 212.26487:82 212.30522:82 212.39276:82 212.46235:82 212.47770:82 212.58006:82 212.61692:123 212.71270:123 212.74934:123 212.79535:123 212.81561:206 212.83938:123 212.87905:123 212.89968:164 212.91306:123 212.93335:123 212.96160:205 212.97285:164 212.99182:164 213.02805:230 213.05972:164 213.08411:261 213.11520:24813 213.15828:121 213.17732:123 213.18871:82 213.24703:82 213.29498:…	45.03350:768 53.03870:688 59.04833:53 69.03316:526 72.04392:173 81.03333:11427 85.02774:505 87.04373:561 89.07043:190 95.04772:179 100.03918:297 109.02749:5255 110.03077:480 113.05865:701 122.05799:25 127.03812:289 128.06944:26 132.08031:56 134.00290:20 136.02196:105 138.09796:53 141.05334:728 146.05759:109 159.06343:249 167.06900:96 171.08565:20 177.07268:108 201.09097:38	157258	175403	167566	176040	210978	153435	231126	206292	207748	185366	201667	201531	192689
2.53	212.138	w/o MS2: METHOXAMINE	[M+H]+	14.57	212.13925:1774 212.17154:2966 212.20066:148 212.39163:74 213.03196:3720 213.06673:147 213.09831:1265 213.14447:256 213.17360:350 213.22130:74 214.03478:455 214.08717:148 214.10005:193 214.12157:423 214.13969:74 214.15038:185 214.18187:111 214.22708:148	43.01820:176 55.05477:272 67.05414:216 81.06956:311 85.06390:128 91.05397:217 93.06894:235 95.08577:238 103.05362:683 109.06618:351 113.06006:118 119.08545:209 121.06488:565 123.04390:171 123.09163:172 125.07095:131 131.06022:292 133.10234:136 135.11602:161 137.09619:130 140.01550:83 147.05499:198 151.03481:105 155.10795:80 160.05084:86 163.03971:131 170.07983:214 175.03750:89 178.06224:96 185.09…	1456	731	1164	926	1121	1651	315	322	722	1670	868	2042	2076
2.488	213.033	Zonisamide	[M+H]+	47.32	213.03264:7542 213.09709:1076 213.12781:103 213.14354:315 213.17371:246 213.98151:69 214.03530:1035 214.10161:235 214.12142:337 214.15262:103 214.18234:138 214.25410:173 215.02829:420 215.05412:172 215.06816:138 215.08981:172 215.10501:138 215.12601:672 215.14130:138	43.01801:169 55.05346:131 71.05018:51 79.05542:36 81.06943:398 91.05374:102 95.08460:148 98.02353:186 105.03266:82 109.10037:436 114.06625:347 120.04423:111 121.06400:157 123.09237:366 131.05978:1114 133.10135:71 135.11665:66 137.09592:73 147.05376:340 149.04396:53 151.03595:111 155.08133:13 167.07056:362 174.11426:2 195.02296:137 213.03197:700	6333	3449	3968	1899	487	2749	2171	1089	951	336	603	108	295
3.302	213.071	2,3-dihydroxy-1-(4-hydroxy-3-methoxyphenyl)-propan-1-one	[M+H]+	50.79	213.07119:5497 213.11150:266 213.14885:141 213.16177:71 213.18324:400 213.19990:71 214.07388:566 214.10935:106 214.14498:106 214.15834:71 214.18164:141 214.23438:71 215.06802:141 215.08444:176 215.10251:141 215.12407:106 215.13941:176 215.15265:71 215.17810:343	69.03185:137 79.05300:14 84.05514:367 90.03275:267 98.99953:329 105.03227:41 107.08554:230 121.06436:149 126.01004:3380 128.00688:1184 136.05670:48 151.03889:60 151.10934:79 154.08556:101 160.11208:31 167.07024:153 175.09740:262 211.07430:706	198	748	120	107	145	232	46	67	308	39	82	249	78
2.059	213.097	Pinosylvin	[M+H]+	99.85	213.09803:10721 213.12854:142 213.15045:191 213.19114:144 214.07106:96 214.10077:1060 214.15320:192 214.17689:96 214.22930:96 214.25342:192 215.09946:265 215.11065:96 215.12255:144 215.13737:144 215.17761:239	59.05072:88 79.05355:76 83.06114:133 97.06298:42 99.04077:73 103.05186:136 105.03358:89 121.06345:55 131.08591:49 147.04292:223 148.08473:77 151.03687:48 155.05595:20 161.02185:70 163.03934:15 170.07970:3269 175.04062:139 177.05499:138 185.10251:497 207.03206:13	10940	14310	9950	10779	12956	8112	8455	5032	8294	8201	9228	11690	11771
2.07	213.098	Pinosylvin	[M+H]+	63.31	213.09786:9566 213.14745:191 213.18303:153 214.09898:903 214.14544:153 214.17780:153 214.25101:115 215.08923:153 215.10201:197 215.12787:153 215.14669:218 215.16503:206 215.18233:77	43.01932:77 55.05318:99 73.02776:128 79.05248:179 81.06975:175 84.05466:149 85.06377:139 93.06814:131 105.03218:139 109.10163:86 119.05006:86 121.06383:147 128.06103:108 131.08679:96 135.04282:143 143.08708:96 147.04368:107 149.04584:118 151.04043:89 156.05832:99 159.04527:70 170.07947:675 178.06563:89 185.10310:272 191.00226:77 213.11316:83	10940	14310	9950	10779	12956	8112	8455	5032	8294	8201	9228	11690	11771
2.059	213.098	Harmine	[M+H]+	121.62	213.09777:9022 213.13516:99 213.15107:220 213.18892:76 214.10071:1143 214.15188:127 214.17666:101 214.22068:76 214.25259:152 215.05612:51 215.10149:336 215.12888:203 215.16035:136 215.17880:101	59.04868:69 73.02961:26 81.04438:195 107.04852:77 120.08319:22 138.06506:116 144.08450:224 149.04407:219 155.05615:158 170.07922:2405	10940	14310	9950	10779	12956	8112	8455	5032	8294	8201	9228	11690	11771
7.342	213.122	w/o MS2: NCGC00385838-01_C15H18O2_Azuleno[4,5-b]furan-2(3H)-one, decahydro-3,6,9-tris(methylene)-, (3aS,6aR,9aR,9bS)-	[M+H]+	14.37	213.12353:1335 213.14908:78 214.06795:118 214.08659:157 214.10447:157 214.12517:157 215.04975:157 215.07961:78 215.10291:1488 215.13725:1037 215.17853:79	55.01749:84 58.06526:178 68.05019:58 72.04348:334 75.04397:176 84.08031:2683 89.07045:310 93.06959:94 100.03845:229 105.03331:55 134.04628:125 144.10350:114 149.04610:31 166.08441:74 173.08220:20	1209	1597	1276	991	1001	818	1566	1086	1521	1468	1094	993	1069
6.493	213.133	w/o MS2: Prolylproline	[M+H]+	11.45	213.13256:3213 214.06331:96 214.09027:334 214.11266:208 214.13816:210 215.09235:160 215.12064:96 215.13814:222	46.06404:92 70.06489:268 78.98384:137 94.06575:80 100.07996:112 107.04771:102 119.04909:115 124.08383:77 132.06812:86 139.09141:86 149.04766:92 151.04074:77	159	88	161	117	119	88	369	87	44	275	78	50	655
4.485	213.159	w/o MS2: Caryophyllene [T(-)]	[M+H]+	16.01	213.15962:1666 214.09198:123 214.10954:51 214.13870:51 214.16158:248 214.22674:86 214.25074:228 215.08944:41 215.09602:41 215.12513:162 215.15282:51 215.16441:87 215.18740:61 215.23207:30 215.25485:30	44.04916:474 59.04915:112 73.02789:136 86.07155:218 97.06441:89 114.06648:1380 124.08746:128 140.04956:77	607	585	748	646	727	940	883	578	489	726	726	887	718
4.112	213.159	w/o MS2: Caryophyllene [T(-)]	[M+H]+	18.46	213.15731:3817 213.18299:186 213.19557:75 214.08949:291 214.11925:75 214.13980:75 214.16407:149 214.17770:112 215.08733:75 215.12581:149 215.13762:112 215.16313:112 215.17767:112	81.06983:137 91.05348:115 95.08424:150 105.03342:156 109.10149:147 122.05964:227 129.06871:124 131.08400:130 133.10101:89 135.11520:96 141.07046:89 149.06206:112 157.06672:92 167.06902:137 174.06712:134 177.08767:99	546	430	433	396	766	473	369	1412	1291	525	1490	1290	1410
4.772	213.184	w/o MS2: delta-Tridecalactone	[M+H]+	25.24	213.18499:3483 214.08730:163 214.11581:98 214.18862:561 214.25007:131 215.07126:131 215.09179:65 215.10337:131 215.12251:98 215.13451:65 215.18650:220	43.05512:134 67.05306:105 79.05363:169 93.06951:203 99.08093:92 105.03378:137 107.08600:153 121.10022:205 129.06843:99 135.12276:86 149.02123:112 163.03751:80	2459	222	1612	1669	182	2424	162	624	3712	631	1680	3334	1040
5.553	213.185	4-(3-hydroxybutyl)-3,5,5-trimethylcyclohex-3-en-1-ol	[M+H]+	22.92	213.18478:3765 214.08841:183 214.10690:57 214.18688:533 214.21565:86 214.25282:57 215.05470:86 215.06860:114 215.08693:57 215.10419:86 215.14059:143 215.16129:57 215.18527:143 215.23236:57	55.05492:176 79.05321:150 81.06929:108 85.02830:96 93.06998:134 95.08701:152 107.08545:153 121.10066:175 133.01134:89 149.02278:92 155.08512:73 177.16643:86	2188	527	1355	1566	245	1459	245	727	2560	589	1754	1572	702
2.681	213.185	w/o MS2: 4-(3-hydroxybutyl)-3,5,5-trimethylcyclohex-3-en-1-ol	[M+H]+	22.62	213.18431:1800 214.08687:277 214.11425:277 214.18530:719 215.08893:185 215.12070:501 215.17902:491	55.05385:62 73.02750:44 79.05430:333 81.06925:1448 91.05376:120 93.07109:415 97.06427:3 107.08484:715 119.08531:253 135.11665:465 148.04462:126 153.08742:49	2216	2038	1291	1729	559	1792	278	544	1463	746	2238	1968	816
5.559	213.185	4-(3-hydroxybutyl)-3,5,5-trimethylcyclohex-3-en-1-ol	[M+H]+	16.44	213.18419:2213 214.06995:748 214.08783:172 214.10385:154 214.12172:93 214.14524:93 214.18506:256 215.07025:93 215.09631:93 215.12803:155 215.16213:124 215.17667:180 215.18212:93	43.05437:115 69.06927:105 79.05362:161 81.06881:152 85.02917:92 95.08489:108 105.03163:152 107.08494:112 109.10169:108 119.08419:89 135.11673:92 140.07079:77 149.05574:99 156.06739:99 177.16136:83	2188	527	1355	1566	245	1459	243	727	2560	589	1754	1572	702
5.03	213.189	w/o MS2: delta-Tridecalactone	[M+H]+	12.06	213.18903:2274 214.06898:90 214.08595:120 214.10922:120 214.15360:90 214.18710:301 214.24981:60 215.06986:231 215.09521:90 215.12706:120 215.16331:120 215.18842:90	43.01756:128 77.03835:147 81.07013:149 93.07144:118 95.08537:118 105.03303:158 121.10107:164 135.07678:118 137.09395:64 149.05996:112 151.11875:80 176.06995:245	839	1164	440	712	565	889	319	367	1371	233	641	1078	347
4.406	214.1	w/o MS2: Kainic acid	[M+H]+	19.68	214.09997:2765 214.16259:122 214.18259:98 214.25231:73 215.04972:49 215.07023:130 215.10392:417 215.13918:98 215.17535:73 215.19493:49 216.06205:49 216.08162:122 216.09487:209 216.12085:122 216.15873:73 216.16953:98 216.19211:49	43.01760:197 55.05320:108 57.07078:105 74.00477:227 79.05366:112 91.05300:108 95.08439:142 105.03303:121 107.07201:92 114.06534:221 121.06129:118 123.08015:96 133.09878:115 140.04826:92 150.05594:143	258	352	201	265	543	518	837	482	103	2434	462	206	636
3.515	214.101	w/o MS2: Kainic acid	[M+H]+	43.12	214.10509:4062 214.13812:92 214.14859:93 214.17927:176 214.22601:124 214.25281:211 215.06882:155 215.10978:1143 215.13045:225 215.16936:155 215.19932:62 215.25540:62 216.07131:93 216.08233:62 216.10168:514 216.15743:124 216.19083:93	43.01787:322 67.05329:151 74.00542:235 81.06865:262 95.04869:378 99.08024:332 105.06943:153 109.10068:244 114.06542:145 121.06330:163 123.11546:131 133.09874:124 135.11668:112 139.05164:150 149.05838:159 151.11081:102 155.06947:112 167.06753:96	1336	2167	939	1124	2506	3023	3554	2195	1282	15078	2942	953	2947
3.247	214.107	w/o MS2: Kainic acid	[M+H]+	27.83	214.10855:3799 214.14224:109 214.18423:219 214.25618:74 215.05035:74 215.07334:147 215.08535:73 215.11021:529 215.12682:110 215.14771:110 215.15757:110 215.17989:74 215.20262:110 216.10152:1941 216.13526:147 216.16235:110 216.19493:110	43.01875:156 55.05439:156 69.03241:153 81.06938:332 91.05325:110 93.06883:225 94.07204:198 95.08532:201 98.09507:551 105.03293:240 108.08816:227 109.10172:208 111.08029:159 121.06534:252 123.11541:147 125.09573:238 126.09874:96 131.08560:142 136.06048:163 140.04904:220 145.10090:115 149.09618:249 151.11161:147 153.08984:129 163.03925:92 167.07014:112 176.07144:86 190.08609:124 204.10142:99	2185	2501	2641	2195	1775	155	1739	733	588	1314	1147	108	818
7.874	214.118	DEET	[M+Na]+	22.02	214.11804:2068 214.15727:54 214.17834:90 214.25126:36 215.01588:72 215.05309:118 215.08855:355 215.12334:370 215.16591:36 215.17827:54 215.40594:155 215.42759:36 216.02357:35 216.06322:26684 216.12116:72 216.16405:36 216.19872:54	44.04940:2414 62.05916:73 72.07921:128 77.03764:35 79.05435:55 81.04394:165 84.04432:224 98.98242:263 105.03296:67 109.07648:217 114.05428:145 124.08513:75 130.08582:200 155.07153:42 166.04681:38 172.09579:183	593	934	294	363	632	526	2098	2002	1136	2686	1034	1101	1010
7.825	214.118	w/o MS2: N-Benzyl-N-hydroxy-1-phenylmethanamine	[M+H]+	15.13	214.11835:663 214.17992:139 215.02167:56 215.05142:295 215.09545:139 215.12059:273 216.03185:56 216.05202:163 216.08778:217 216.15029:84 216.19854:139	44.04913:128 58.06462:155 70.06410:202 72.08065:218 74.05904:202 79.05558:108 84.04319:131 86.05981:163 93.05871:128 96.04391:159 100.03944:108 105.03292:124 107.08475:112 111.05603:140 116.06947:123 122.06179:86 124.07481:134 126.05300:121 129.05249:105 134.05920:124 142.08501:99 149.06381:124 155.06869:128 170.08145:118 179.07903:131	688	1133	296	368	780	605	567	2566	687	971	1270	813	1196
2.491	214.124	DEET	[M+Na]+	13.05	214.12395:2196 214.14659:145 214.18232:109 214.25330:109 215.02863:145 215.07003:109 215.09397:181 215.11227:181 215.12436:181 215.13973:145 215.17744:343 216.08831:205 216.10146:109 216.12114:200 216.13505:72 216.15861:109 216.18133:72 216.19002:109 216.19658:72	43.01796:202 55.05430:150 57.06926:119 59.04756:146 67.05391:139 69.06879:149 77.03774:383 81.07026:349 85.02749:99 91.05354:267 98.02284:115 103.05290:279 105.06912:236 109.10005:229 114.06596:110 119.04842:195 121.06345:452 125.05818:99 131.05776:259 133.02761:149 135.04370:221 138.09143:153 143.08469:86 145.10078:89 147.04368:274 149.05844:164 151.03504:105 160.05318:190 163.03922:415 167.0688…	377	1087	372	513	523	483	278	268	357	889	654	624	1243
1.387	214.144	w/o MS2: MLS002153476-01!Quipazine maleate salt5786-68-5	[M+H]+	19.71	214.14343:2633 214.17902:718 215.12568:550 215.14416:881 215.16304:387 216.10053:193	55.05346:293 67.05432:83 79.05476:207 93.06899:214 95.08560:99 104.97294:9165 107.08534:360 109.00433:3278 119.08601:86 122.98439:52702 133.10020:438 135.11668:299 140.99461:1054 151.01530:3443 161.09537:193 163.10959:60 169.02547:966 179.10553:461 197.11662:224	1375	1681	1474	1055	1133	1449	1252	1094	968	1533	1286	1050	1405
7.626	215.053	Clofibric acid; LC-ESI-ITFT; MS2; CE	[M+H]+	286.79	215.05228:36166 215.09127:157 215.11218:82 215.14468:124 215.58821:82 215.60162:82 216.00492:82 216.05624:2321 216.08542:866 216.12142:260 216.16697:82 216.19794:82 216.44992:82 216.47017:124 216.94398:82 217.03340:123 217.06335:697 217.09172:201 217.12734:10510	41.03845:281 55.05439:176 67.05355:224 69.03279:195 77.03851:340 83.04848:1258 87.00707:214 93.03290:284 95.04831:1035 105.03301:55 111.04373:1268 112.04767:155 116.06970:175 121.02776:344 129.05324:476 133.01170:35 136.04575:116 140.04179:106 147.06439:360 149.06627:28 152.03416:13 157.04890:159 167.06187:91 172.09566:155 180.06624:11	18104	20487	21213	22208	28853	19550	29974	26376	28120	23832	25985	25894	24510
7.35	215.102	Harmaline	[M+H]+	41.86	215.10204:2331 215.13804:2518 216.06346:128 216.08779:171 216.10264:389 216.12150:213 216.14030:292 216.46697:171 216.47593:85 216.50175:85 217.05484:85 217.06903:392 217.12923:23927	55.01753:174 59.07270:130 72.04385:1112 84.08066:1844 86.09580:528 89.07048:875 93.07061:230 96.04437:525 98.09554:51 100.03889:1018 105.03367:22 121.06236:19 124.08630:438 128.06891:13 134.04552:134 187.07838:111 215.13763:359	791	766	989	553	1386	727	1428	1632	2099	3156	1519	1498	1520
7.206	215.139	Pestalotin	[M+H]+	52.49	215.13882:4104 216.06658:58 216.08523:205 216.10445:203 216.11976:236 216.14236:615 217.06748:314 217.12960:3855 217.15949:87	46.06470:292 58.06508:595 70.06497:5891 77.03837:114 84.08031:23 93.07009:425 96.08004:381 100.03814:288 111.02750:17 114.09103:463 124.07492:112 142.08588:9416 149.05766:163 170.07990:265	2519	3808	3433	3251	3842	2665	4076	3284	3174	4821	3718	3375	3380
8.057	216.063	1-(pyrimidin-2-yl)pyrrolidine-2-carboxylic acid	[M+Na]+	267.59	216.06312:37929 216.10327:59 216.13894:40 216.15828:80 216.84869:40 217.01771:40 217.06594:1705 217.10561:444 217.13012:1665 217.15351:964 217.18153:40 217.18940:60 218.06777:700 218.10290:476 218.13245:176 218.15695:193	44.05010:2142 45.05344:83 69.03344:53 93.06862:25 98.98454:175 120.06365:17 125.02259:8 142.08572:64 166.04689:35 172.09592:86 188.09856:58	9351	11476	8813	10660	9164	10634	26162	30947	25349	34964	18330	18637	13907
7.798	216.084	w/o MS2: Kinetin	[M+H]+	32.28	216.08435:4289 216.11913:160 216.16493:96 217.06777:96 217.07862:96 217.08821:250 217.12903:2201 217.15526:317 218.06708:96 218.10563:293 218.13074:357 218.16895:64	44.04986:332 58.06499:327 74.05993:1823 81.07159:74 86.05985:2452 87.06410:166 97.02751:454 104.07114:133 108.04492:13 112.03932:139 122.05900:50 127.05621:55 140.07063:353 143.05768:225 158.08034:411 166.04909:26 170.08078:265 179.07915:102 188.09154:1348	247	225	224	194	239	245	290	225	335	264	189	323	127
2.145	216.087	Kinetin	[M+H]+	36.12	216.08713:2300 216.12623:427 217.08737:427 217.10628:800 217.12866:427 217.19619:214 218.09844:214 218.14925:214	45.03300:127 58.06533:140 69.06886:86 79.02072:221 86.09523:163 95.08500:92 105.03301:108 107.08604:86 114.05697:80 121.06321:141 136.06198:105 149.05789:108 155.06993:64 170.07906:566 185.10181:146	903	1378	1996	1718	1165	546	1025	517	567	1631	1358	998	1299
3.178	216.102	Atrazine	[M+H]+	133.67	216.10161:12549 216.14279:98 216.19474:213 216.44112:66 217.06653:66 217.08495:165 217.10514:2443 217.15654:133 217.18344:66 217.19725:193 218.10764:417 218.13718:99 218.17444:295	77.03846:352 91.05361:379 93.06919:418 98.06007:3 103.05394:334 121.06446:2851 125.09471:67 140.04933:112 147.04010:16 149.05977:50 160.11110:84 176.06967:904 190.08617:423 204.10049:366 216.10030:45	3373	9644	3754	4336	5257	3199	3527	8558	4763	8849	8459	7978	14558
7.592	216.119	w/o MS2: (5E,8Z)-4,7-dihydroxy-2-methyl-2,3,4,7-tetrahydrooxecin-10-one	[M+H]+	18.84	216.11928:1675 216.16964:122 216.40678:204 217.06797:21942 217.12626:3166 217.15799:81 218.07054:2009 218.10415:228 218.12986:624	55.02021:192 77.03813:116 81.03320:14326 84.07979:139 89.06936:532 99.04361:666 100.03917:697 109.02843:6866 111.04471:37 116.07009:60 119.04808:107 127.03902:367 159.06499:341 167.07236:106 201.09337:73	384	814	528	598	721	396	1386	747	426	2118	779	264	970
6.647	216.171	w/o MS2: GUAIAZULENE	[M+H]+	21.59	216.17141:2220 217.10892:401 217.12458:401 217.15146:535 217.16710:268	86.09603:177 116.07087:225 123.04406:27 149.05278:11 158.11777:2363 180.09904:74	370	197	470	736	165	386	215	82	176	92	107	110	128
7.54	217.068	D-Pinitol [M+Na]+	[M+Na]+	699.55	217.06837:200038 217.09843:5180 217.12150:2985 217.27660:165 217.38253:124 217.40842:82 217.48607:82 217.50310:124 217.52958:124 217.55546:82 217.57228:124 217.62381:82 217.64641:124 217.67931:82 217.72015:82 217.75207:82 217.78025:82 217.80628:124 217.84330:124 217.86066:165 217.87351:165 217.89943:82 217.91878:124 217.94089:124 217.95964:165 217.98782:124 218.01397:124 218.02698:204 218.07144:1…	38.96334:858 43.01793:163 45.03352:667 53.03890:778 57.03311:200 69.03350:487 71.04902:884 81.03342:15274 82.03627:1232 83.01117:157 85.02839:569 87.04391:550 89.06977:340 99.04363:681 101.07048:87 109.02823:7072 113.05918:1163 120.05429:36 127.03813:367 141.05412:879 146.06021:204 151.04005:63 159.06413:453 169.09756:48 180.01022:63	120839	120054	142251	142303	159269	117382	165363	120775	111029	130735	139781	133387	130640
7.128	217.068	D-Pinitol [M+Na]+	[M+Na]+	13.04	217.06736:1601 217.08770:337 217.12914:2107 217.17925:77 218.07084:297 218.10167:320 218.13253:376 218.14856:468 219.02743:182 219.07429:77 219.10447:129 219.13384:549 219.15249:129	58.06480:166 72.07998:461 77.03812:176 91.05388:182 105.03258:108 114.05418:115 124.07523:96 128.06975:73 142.08558:381 149.05989:124 165.05420:83 207.03147:64	688	932	823	1156	1074	885	1461	2452	1028	845	1160	1221	1589
7.323	217.069	w/o MS2: D-Pinitol [M+Na]+	[M+H]+	8.45	217.06873:2419 217.10591:584 217.12816:6186 217.17823:110 218.01987:73 218.06846:536 218.10339:1289 218.13090:566 218.15416:110 219.02480:248 219.07005:183 219.10444:311 219.13459:367 219.17266:110	46.06397:65 58.06476:53 84.08098:3200 85.08241:246 89.07066:51 98.09696:354 100.03909:218 126.09061:95 150.05534:5 154.08617:80 177.05637:20 215.13570:135	509	917	493	418	707	566	738	688	1045	563	662	895	687
2.788	217.086	4,4'-Thiodianiline	[M+H]+	9.19	217.08522:2275 217.10640:590 217.15681:349 217.19776:106 218.05163:177 218.06408:106 218.10178:656 218.14411:243 218.17101:142 218.42901:177 218.44011:106 219.07247:138 219.10156:16506 219.13713:330 219.17300:232	43.01808:61 77.03795:177 81.06935:265 91.05339:448 95.08428:104 97.02969:58 97.10143:55 107.08457:285 110.06124:181 115.05336:294 119.08463:139 122.02584:74 129.06850:535 131.08485:494 136.05997:231 140.04967:15 141.06911:1673 143.08450:59 144.05708:171 145.06384:354 148.08308:111 152.04974:727 159.04504:162 161.09618:151 163.05276:119 169.06468:233 173.05925:186 174.06834:1801 177.04895:93 189.0…	870	1250	734	672	585	1084	243	137	396	67	277	545	263
1.334	217.086	4-(sec-butoxy)benzoic acid	[M+Na]+	7.94	217.08529:2802 217.10448:1592 217.16010:1142 217.19180:69 218.08881:690 218.10798:138 218.12922:138 218.16247:243 218.19072:173 219.09296:138 219.12157:173 219.13703:226 219.15478:138 219.17606:905	43.01831:127 59.04772:67 83.04848:187 95.08490:18 109.00422:51 123.98617:30 128.06091:79 133.06410:43 137.03464:39 149.02138:5 151.01537:36 153.06833:703 174.06618:125 181.06403:2259 209.05956:758	1407	1412	1618	1280	1330	876	1101	704	1005	950	990	874	1046
3.827	217.143	w/o MS2: NCGC00385875-01_C15H22O2_(1R,4Z,9S)-4-(Hydroxymethyl)-11,11-dimethyl-8-methylenebicyclo[7.2.0]undec-4-en-3-one	[M+H]+	7.67	217.14995:2741 217.17713:96 218.11482:178 218.14291:171 219.10052:382 219.13344:160 219.14509:96 219.17549:206	43.01739:213 59.04865:86 73.02738:118 79.05319:174 81.07015:175 91.05482:214 95.08588:158 107.04809:252 109.10076:166 121.10132:170 133.10045:115 145.10203:96 147.07694:99 149.13238:131 167.07160:77	879	280	317	373	328	870	58	146	492	68	284	583	200
8.037	217.154	w/o MS2: NCGC00385875-01_C15H22O2_(1R,4Z,9S)-4-(Hydroxymethyl)-11,11-dimethyl-8-methylenebicyclo[7.2.0]undec-4-en-3-one	[M+H]+	11.6	217.15464:3606 218.06623:350 218.10189:464 218.13251:276 218.15715:434 218.18480:190 218.90316:67 219.04793:470 219.10204:184 219.13494:336 219.16646:123 219.18789:45	44.05004:2413 70.06591:110 81.04442:252 96.07980:56 98.98249:341 105.03229:57 114.05341:217 125.07030:77 136.03816:4 149.05740:43 157.09702:221	1310	985	1079	1202	901	1612	648	753	1982	428	869	1441	729
8.182	218.105	Securinine	[M+H]+	38.79	218.10777:2744 218.13257:430 218.17180:61 218.22108:61 218.50160:102 218.85269:41 219.01476:41 219.04752:360 219.09865:4584 219.17031:10748 219.56167:41 220.05094:102 220.08062:1193 220.09947:750 220.13649:61 220.15167:81 220.17332:1641	41.03786:45 55.01751:79 56.04874:146 72.08081:146 77.03979:30 84.08042:1675 88.03856:190 94.06452:97 97.02562:16 100.03792:103 110.05795:113 114.05622:48 116.06968:162 122.02385:134 130.08582:223 156.13794:134 172.09419:147	813	1655	906	801	639	841	1045	824	1278	746	744	1330	755
7.259	218.106	w/o MS2: Alanyl-Glutamine; AIF; CE10; CorrDec	[M+H]+	31.84	218.10564:3322 218.13172:1730 218.15340:185 219.02547:873 219.10412:139 219.13281:1309 220.08412:232 220.11642:339 220.13858:232 220.15132:93	38.96283:80 55.01742:157 72.04465:729 84.08016:1836 86.09554:46 89.07093:683 96.04366:29 100.03875:928 117.06519:115 124.08680:285 128.06798:59 133.01610:66 138.05447:121 142.08711:34 148.08398:40 215.13976:138	1260	801	1304	1220	1071	1341	1383	1322	1137	1980	1415	1679	1572
8.492	218.15	w/o MS2: Ethoxyquin	[M+H]+	27.01	218.14949:3537 219.04629:145 219.09788:82 219.13078:173 219.15126:343 219.17223:65 220.08054:335 220.11373:81 220.15380:49	46.06459:99 72.08022:455 78.04182:124 81.06982:131 84.04490:211 91.05389:73 95.05856:83 100.03834:125 105.03220:141 117.06887:118 128.06915:108 137.10724:89 149.05980:124 182.09220:105	982	946	563	400	1284	1026	1058	1258	3908	250	684	1232	716
2.581	218.151	w/o MS2: Ethoxyquin	[M+H]+	10.16	218.15125:2525 219.05752:137 219.10610:354 219.14770:324 219.17385:1954 220.09953:171 220.12134:137 220.14360:721 220.17812:355	43.01800:209 55.05479:124 59.05989:162 67.05457:143 69.06981:147 77.03888:205 81.07010:166 85.02745:108 85.06425:108 93.06896:402 97.06310:144 98.09638:162 103.05377:212 107.04828:318 109.10038:164 114.06605:128 119.04858:181 121.06437:626 123.09374:137 124.08599:112 131.04791:289 133.02968:145 135.04338:165 140.04985:408 147.04406:162 149.06046:133 151.04632:115 160.09580:316 163.03926:304 165.0…	411	649	595	422	648	410	1098	392	357	902	730	262	621
6.815	219.026	w/o MS2: THEOBROMINE	[M+H]+	194.05	219.02543:14475 219.07701:53 219.13875:80 220.02819:813 220.09185:80 220.13232:80 221.02393:1040 221.05685:80 221.08023:107 221.09567:53 221.11384:80 221.13439:107	70.06362:112 93.06666:86 105.03314:80	16500	7189	31241	31022	17570	9964	19192	9904	6672	8527	13252	8699	12866
6.992	219.026	w/o MS2: THEOBROMINE	[M+K]+	124.63	219.02845:10071 220.02900:833 220.11755:1254 221.02188:498 221.03221:373 221.12003:373	58.06452:592 70.06530:4290 77.03820:26 87.04324:84 93.06880:44 97.02752:188 99.04456:115 114.05439:668 124.07502:289 138.05592:596 142.08601:6036 170.08144:282	1619	922	5070	3993	3155	1446	5056	2002	1253	1309	1662	1264	1296
7.498	219.027	w/o MS2: THEOBROMINE	[M+H]+	37.01	219.02686:6475 219.05844:92 219.07235:124 219.13367:1373 219.18108:62 219.86665:62 220.02886:240 220.08157:212 220.11668:446 220.13052:1461 220.17598:62 221.02536:212 221.06483:418 221.09463:193 221.12301:124	38.96321:72 55.01888:118 72.07963:349 89.07140:302 93.07126:72 96.06769:110 97.02875:688 100.03943:424 102.06568:16 109.07477:871 117.06784:78 123.09192:4251 137.96291:40 149.05756:105 158.08311:67 167.08028:285 182.12663:259	297	251	401	416	454	208	834	345	234	512	450	331	595
8.096	219.052	w/o MS2: Diphenylsulfone	[M+H]+	41.15	219.05195:2070 219.09765:692 219.13280:1779 219.14593:1842 219.16952:1055 220.04923:96 220.08028:1821 220.11011:396 220.13169:1402 220.17291:169 221.06193:130 221.08273:263 221.11130:820 221.13794:169 221.15699:282	46.06431:203 69.03328:86 73.02810:228 84.08000:289 86.05910:96 87.04288:99 95.06428:143 97.02809:131 100.03773:134 105.03213:115 124.08570:99 133.01309:136 149.06064:115 155.07120:89	390	460	645	331	1456	404	771	1907	1069	1106	952	688	1726
1.555	219.063	4-Methylumbelliferyl acetate	[M+H]+	86.42	219.06447:30906 219.09990:666 219.13958:384 219.17377:5772 220.03900:100 220.06799:3505 220.09766:430 220.12417:151 220.15341:151 220.17679:1566 221.04336:772 221.07401:628 221.11573:201 221.14050:311 221.15186:287	43.01797:783 44.02057:42 59.04882:944 67.05306:9 93.06884:404 105.06909:522 110.07105:111 115.05112:50 117.07018:13 121.06457:638 124.07399:34 131.05074:85 133.09988:163 138.06467:173 151.07765:32 159.11565:27 163.06883:16 177.05429:2569 184.07036:30 191.06880:291 195.08646:441 207.03346:27	2847	6257	2188	2191	3348	2436	2506	9019	3307	2971	3707	2597	4781
5.173	219.098	w/o MS2: NCGC00385365-01_C11H16O3_2(4H)-Benzofuranone, 5,6,7,7a-tetrahydro-6-hydroxy-4,4,7a-trimethyl-, (6S,7aR)-	[M+H]+	48.07	219.09827:3556 219.13562:145 219.17443:512 220.08448:182 220.10642:109 220.17759:263 221.08039:537 221.11451:109 221.13746:109 221.15391:227 221.19053:240	43.01758:205 55.05422:157 69.03400:147 81.06942:176 95.04886:189 105.03139:165 107.08374:134 109.10114:196 111.08298:102 116.04842:137 119.08403:121 121.07723:115 123.07881:102 133.10037:112 136.11943:134 145.09839:64 149.05868:137 151.04053:124 155.06842:89 161.04464:99 176.06868:133 189.09024:83 207.03524:73	459	379	627	348	844	638	237	618	695	196	745	512	678
8.13	219.099	C13H14O3; PlaSMA ID-817	[M+H]+	77.76	219.09756:4162 219.11905:1081 219.17010:8788 219.49969:36 219.67240:36 219.95495:54 220.04901:54 220.07986:1140 220.10033:626 220.13334:94 220.17261:1645 221.06670:142 221.08524:168 221.11232:842 221.13443:109 221.15590:475	55.05409:106 67.05339:77 72.08028:104 77.03883:87 82.06380:125 84.08015:1564 85.08211:172 90.09195:89 93.06957:44 94.06507:67 100.03882:23 105.03271:48 110.05862:149 111.09107:156 128.07008:127 140.07248:55 149.05786:7 156.06580:169 172.09686:192 174.14847:92 219.07918:32	2011	1269	1099	616	1099	1645	938	1358	1305	854	817	1170	1284
2.826	219.1	Abrine	[M+H]+	90.38	219.10138:4568 219.12956:172 219.13801:128 219.17371:190 220.06561:65 220.10990:623 220.14702:64 221.05014:64 221.07996:1159 221.11573:744 221.15539:542 221.19068:578	43.01809:4083 57.06982:106 67.05373:38 69.02391:46 94.01791:28 97.03106:455 122.02697:1395 123.02535:605 125.03799:149 129.06975:171 131.04916:70 139.05292:389 140.80498:102 141.05318:650 141.28342:26 142.38000:42 142.66628:55 142.99731:37 145.06471:101 152.04973:2385 157.06229:125 171.04567:58 174.06619:332 188.07710:1821 191.07298:86 206.09669:423	7287	11863	6658	6062	13770	5212	5110	1489	1912	1280	4392	2627	3762
1.609	219.101	N-ACETYLSEROTONIN	[M+H]+	57.32	219.10266:7987 219.17263:1192 220.10356:894 220.14940:596 221.07303:7807 221.13753:894 221.15237:1192	43.01816:96 58.06526:258 67.05521:210 71.05053:33 71.08522:14 79.05540:291 81.06990:284 91.05457:353 93.07038:397 103.05440:12 107.08583:148 110.05834:223 115.05390:13 121.06433:24 123.04366:60 124.07753:235 131.08395:8 133.07684:73 138.06517:433 145.06508:175 149.05756:44 153.12692:74 157.10178:72 160.05074:46 164.03938:61 174.06856:4 177.04813:1838 182.08321:149 189.10168:40 195.08846:691 202.0…	2205	2279	2143	2238	1707	2871	1653	4435	2282	1328	4275	2231	4300
3.506	219.101	Abrine	[M+H]+	47.3	219.10184:3487 219.13726:130 219.17381:461 220.06390:73 220.08139:97 220.10827:358 220.14517:97 220.17441:121 220.18348:121 221.08044:1057 221.11720:639 221.15436:346 221.18915:160	43.01821:147 60.08094:86 74.00550:189 81.06986:121 91.05484:131 93.06985:128 95.08560:127 105.06951:146 118.06424:189 129.06920:96 132.05581:105 133.09993:89 140.04839:163 147.04578:108 147.11810:102 149.05970:124 155.02790:102 161.05439:77 174.06636:119 188.06920:108 213.11310:102 216.10488:102	1518	1206	1380	1527	1493	1179	909	1600	934	846	1671	786	1739
4.123	219.101	(Z)-2-((Z)-1-(hydroxyimino)ethyl)-6,6-dimethylbicyclo[3.1.0]hexan-3-one oxime	[M+Na]+	53.28	219.10213:2444 219.13519:109 219.17437:375 220.10559:363 220.13912:73 220.17640:109 221.08023:274 221.11082:182 221.12574:73 221.13767:213 221.15332:227 221.18880:182	45.03291:150 73.02817:128 83.04943:118 93.07029:137 105.03308:163 111.04369:140 122.05950:205 130.04223:96 135.11952:83 137.09542:86 149.02213:124 157.06367:99 164.10546:118 174.06641:105 189.09150:77	1466	2427	1084	1152	1709	1500	597	725	1699	329	1752	1315	1761
6.356	219.101	w/o MS2: NCGC00180715-02!(2R)-2-[(1E,3E)-penta-1,3-dienyl]-2,3-dihydro-1-benzofuran-5,7-diol	[M+H]+	71.41	219.10136:4353 219.13311:482 219.17257:318 220.10415:710 220.13610:120 220.14910:120 221.08249:543 221.10735:160 221.11900:120 221.13215:160 221.15562:219 221.17313:199 221.19077:377	46.06524:176 83.05140:112 91.05536:112 95.08445:86 121.06376:92 130.08505:77 151.03949:202	670	532	303	246	493	705	170	2091	705	183	1737	622	1428
2.641	219.101	C13H14O3; PlaSMA ID-817	[M+H]+	66.77	219.10104:6881 219.14246:229 219.17405:1674 220.05583:83 220.10530:1128 220.14437:382 220.17669:428 220.40195:83 221.08080:6342 221.13125:184 221.13940:163 221.15532:571 221.18880:1426	43.01838:156 55.05374:124 69.03137:166 79.05316:193 81.06948:152 93.06966:222 98.09770:96 103.05208:124 105.06984:172 107.04703:160 109.09908:124 119.08356:182 123.11486:83 129.06875:133 131.08427:184 133.06484:134 135.04219:202 140.06410:210 145.06359:140 147.04269:139 149.04996:115 151.04125:80 158.07153:147 159.07997:137 163.03821:181 169.06283:115 174.06711:275 187.06938:86 190.06033:153 206.…	398	338	321	325	427	450	6051	2036	2507	269	461	292	251
7.228	219.133	Bornyl acetate	[M+Na]+	43.59	219.13299:4393 219.17201:133 219.66567:67 220.05912:134 220.07586:100 220.11666:275 220.13471:696 221.04054:4957 221.08711:167 221.10697:100 221.13157:134 221.15837:100	58.06507:474 60.08007:467 70.06462:4131 72.08093:724 73.08351:65 79.05325:97 89.07039:93 93.06942:215 96.07903:289 109.02647:75 111.02780:91 114.05383:949 116.06978:284 121.02604:17 138.06474:32 142.08498:5947 150.05186:47 152.06941:189 154.08250:103 170.07944:265 182.08026:12 189.09294:1136 215.13585:67	1607	1610	2157	2287	2025	1741	4781	4337	2803	3663	2621	2234	2583
8.673	219.134	1,7,7-trimethylbicyclo[2.2.1]hept-2-yl acetate	[M+Na]+	22.61	219.13376:2176 219.17081:80 220.08139:84 220.11562:85 220.13596:213 220.17368:30 221.07670:115 221.08718:75 221.11523:137 221.15535:462 221.18694:60	55.01817:31 72.04322:112 84.08068:1080 93.06956:121 101.05998:28 114.05658:35 120.05459:6 130.08572:95 149.05917:31 165.05489:49 182.08829:40	780	1169	642	656	1202	636	795	3085	2764	523	1397	1239	1308
7.478	219.134	1,7,7-trimethylbicyclo[2.2.1]hept-2-yl acetate	[M+Na]+	33.68	219.13370:4678 220.05218:65 220.08243:695 220.11772:2522 220.13891:527 220.80550:66 221.01914:66 221.04658:65 221.06477:1941 221.11910:336 221.15536:249	70.06459:50 72.04374:577 80.04730:75 84.08011:200 89.06992:395 97.02722:433 100.03873:648 105.03166:112 110.08368:2558 113.06834:52 123.09142:5729 130.09560:46 149.05733:137 158.08063:119 167.08064:586 173.08369:18 180.11179:426 182.12766:612 207.02715:20	1738	1622	2364	2106	2676	1642	4712	2002	1648	3062	2596	1835	1581
8.141	219.17	Alpha Cyperone	[M+H]+	68.89	219.17039:10341 219.81358:43 220.04891:64 220.08195:718 220.09979:610 220.14683:86 220.17279:1582 220.20666:64 221.06424:429 221.08377:145 221.11079:355 221.13698:133 221.15471:194 221.17569:646	55.01768:162 59.04702:70 70.06471:162 72.04383:19 77.03962:64 84.08095:1924 88.03778:214 90.05371:164 94.06394:124 97.02686:13 105.03349:25 110.08456:130 116.06930:224 122.02363:354 130.08562:243 140.03506:15 149.05797:95 156.06538:184 209.05630:144 218.09972:64	5342	3553	3766	4454	3284	5266	2767	2441	8279	1062	2914	4863	2440
5.173	219.172	w/o MS2: Nootkatone	[M+H]+	14.46	219.17193:3094 219.20353:70 220.07976:190 220.13285:175 220.17782:357 221.08025:294 221.12484:139 221.13885:105 221.15536:357 221.16909:139 221.18780:174	45.03344:92 46.06523:92 59.04912:150 79.05370:151 87.04191:105 93.06974:121 105.06984:152 109.10061:129 121.10093:112 133.01383:112 149.04294:115 160.05079:77	320	415	361	330	457	234	1501	755	322	383	871	474	621
3.226	219.174	w/o MS2: NCGC00385911-01_C15H24O2_2(1H)-Naphthalenone, 4a,5,6,7,8,8a-hexahydro-6-hydroxy-3,8-dimethyl-5-(1-methylethyl)-, (4aR,5S,6S,8R,8aS)-	[M+H]+	36.04	219.17431:2042 219.20711:205 219.21323:74 220.08430:186 220.11879:961 220.17576:622 221.04488:111 221.08187:911 221.11934:212 221.15186:1764 221.18944:478	91.05432:460 93.06964:505 97.06499:103 103.05327:955 119.04893:15 121.06457:3417 125.09527:72 131.08476:23 137.06078:17 140.04977:102 148.08722:47 149.09709:122 152.04924:76 167.06660:28 176.06995:540 190.08559:336 204.10049:224	499	1087	749	644	875	578	2970	1398	648	818	1166	571	650
2.575	219.174	w/o MS2: Nootkatone	[M+H]+	43.75	219.17382:3679 220.07602:103 220.09120:206 220.11456:206 220.12915:275 220.14465:440 220.17660:658 221.08014:6452 221.11783:103 221.13191:258 221.15177:205 221.18860:3219	43.01821:247 67.05327:135 79.05418:242 81.06937:218 93.06905:377 95.08516:122 97.96836:105 103.05306:150 105.03261:129 107.04870:209 109.10086:146 114.06610:156 121.06408:288 123.08922:112 131.08750:124 135.11573:160 140.05014:350 147.04282:179 149.04191:137 155.06890:70 159.11331:92 162.06727:201 170.07980:147 189.11225:77 193.08490:140 207.02818:86	385	2234	987	1245	1322	185	1986	1291	363	1093	1742	482	736
4.731	219.174	w/o MS2: alpha-Cyperone	[M+H]+	29.32	219.17390:1878 220.11676:264 220.12996:389 220.15262:78 220.17679:349 221.07980:340 221.11317:118 221.13676:157 221.15529:443 221.18740:243 221.22386:79	57.07039:184 67.05335:181 81.07002:238 85.06458:121 95.08547:381 99.08037:181 105.06931:208 107.08439:190 109.10104:381 119.08715:121 121.10158:192 123.07973:172 133.09981:131 137.09505:270 149.05922:166 155.06729:96 163.11080:105 167.07153:102 177.16254:115 217.10372:77	605	848	1024	1009	1118	248	2922	1281	786	992	1482	507	1132
3.488	219.174	w/o MS2: Nootkatone	[M+H]+	31.98	219.17420:2702 220.09833:304 220.13305:102 220.17760:629 221.08054:510 221.11737:170 221.15231:272 221.17053:68 221.18954:257	43.01738:266 57.03294:144 69.03377:140 79.05430:187 81.06947:168 95.04887:261 99.07886:206 105.06879:204 107.04842:164 107.08470:186 109.06476:172 111.08074:83 119.08568:105 121.06356:176 125.09524:102 127.06996:80 133.10043:118 135.11556:194 138.09375:156 143.08656:80 148.07183:89 149.05862:73 153.09249:99 167.06887:108 216.10125:73	640	2539	790	442	1128	455	5927	1393	573	1723	1062	540	722
4.044	219.174	w/o MS2: NCGC00385911-01_C15H24O2_2(1H)-Naphthalenone, 4a,5,6,7,8,8a-hexahydro-6-hydroxy-3,8-dimethyl-5-(1-methylethyl)-, (4aR,5S,6S,8R,8aS)-	[M+H]+	36.85	219.17404:2672 220.10242:331 220.17751:597 221.08149:331 221.15559:331 221.18918:441	43.01825:150 73.02861:96 81.07049:118 91.05339:115 95.04975:172 105.06974:143 115.05643:86 122.05921:310 133.10120:121 140.04936:86 149.02350:96 158.07147:64 164.10748:151 189.09093:73	372	491	419	490	434	295	1048	602	504	421	710	332	436
2.421	219.174	alpha-Cyperone	[M+H]+	30.31	219.17295:3250 220.09572:414 220.11653:557 220.13518:209 220.17714:610 221.07949:3215 221.11354:347 221.13688:139 221.15391:348 221.18726:370	43.01812:201 67.05402:118 77.03796:165 79.05385:169 81.06947:164 85.06401:108 93.06905:230 95.08523:178 105.06973:270 107.08421:149 109.10053:138 121.06420:249 124.07431:153 131.08734:131 133.10051:179 135.11612:140 147.04487:127 147.11619:121 149.02254:128 151.03940:92 155.06856:64 162.06401:108 170.07912:187 185.10264:77 191.02992:121 195.01971:89	178	553	381	1245	364	146	2398	2569	443	1093	607	201	273
1.54	219.175	Alpha-Cyperone	[M+H]+	62.81	219.17389:9447 219.83116:87 220.06853:173 220.09784:250 220.13819:130 220.15296:216 220.17679:1482 221.04200:216 221.07933:505 221.09785:86 221.11712:318 221.13662:390 221.15512:634 221.18061:216	43.01764:228 45.03309:190 55.05383:207 67.05407:183 79.05416:268 81.06970:298 91.05422:262 93.06888:341 97.09969:143 103.05522:134 105.06975:275 109.09999:140 115.05264:159 119.08434:170 121.06452:281 123.11538:134 130.07520:121 133.10035:195 140.04461:80 145.09997:124 149.02354:156 149.13056:126 150.09040:116 154.06108:80 168.07783:64 177.05406:131 203.03168:105 213.11234:83	583	305	410	257	474	319	2678	316	606	349	536	490	441
7.633	220.081	1-(2-(1H-indol-3-yl)ethyl)thiourea	[M+H]+	67.8	220.08610:3208 220.10089:221 220.11889:473 220.13502:222 220.15578:89 221.08663:294 221.11593:242 221.12945:178 221.14072:133 221.15597:605 222.05597:89 222.09452:1865 222.13629:133 222.15852:133	38.96253:178 43.01724:193 55.05344:387 69.03286:1051 77.03843:415 81.03440:77 83.04894:1487 87.00750:321 88.03849:453 93.03267:510 95.04869:1026 98.06060:356 111.04360:1618 116.06985:331 121.02758:507 123.02963:76 126.09082:18 129.05469:821 133.01312:6 139.03802:435 144.06535:79 147.06380:370 151.06123:34 157.04901:48 167.06537:44 174.07732:142	1613	542	1122	1551	1053	1520	1039	730	1149	1174	921	807	890
8.096	220.081	w/o MS2: O-SUCCINYL-HOMOSERINE	[M+H]+	27.56	220.08134:2634 220.11577:290 220.13639:396 220.17223:42 220.46405:42 221.00859:42 221.06122:105 221.08531:213 221.11272:5150 221.15369:276 221.19652:42 222.09036:630 222.11407:844 222.15922:84	44.04971:4096 56.04892:52 72.08056:22 98.98378:279 102.05481:45 114.05473:100 142.04861:42 158.08147:89 172.09599:109	1355	1455	1282	927	1288	1024	1523	2043	2016	1771	1479	1566	1554
8.227	220.081	O-SUCCINYL-HOMOSERINE	[M+H]+	85.87	220.08161:3474 220.11271:90 220.13896:45 220.19105:45 221.08290:285 221.11290:134 221.15572:471 221.41071:45 222.09433:784 222.11301:401 222.15024:113	45.03204:134 56.04900:115 72.04431:137 79.05360:102 82.06438:211 84.04359:236 91.05448:128 96.04682:108 102.05433:150 110.05914:125 119.05152:112 128.06992:151 133.05182:112 140.05264:96 149.05776:112 156.06496:102 164.08125:83	2124	1899	3152	2812	2359	1814	3506	2044	2454	2483	1849	2215	2751
2.981	220.118	cis-Zeatin	[M+H]+	861.97	220.11817:238044 220.44152:91 220.45492:46 220.53662:91 220.59603:46 220.60916:69 220.67378:91 220.70517:91 220.73883:68 220.76443:114 220.79117:68 220.84077:68 220.85596:114 220.87350:46 220.89034:114 220.92571:168 220.94638:91 220.96540:148 220.97807:91 221.00754:121 221.04863:212 221.12119:22942 221.17006:126 221.18540:91 221.21175:68 221.23423:114 221.24842:69 221.30459:46 221.32139:69 221.35…	43.01792:600 45.03363:383 57.06939:630 59.04951:548 67.05426:329 70.02809:871 72.04461:1837 79.05332:56 82.06445:13 85.06491:1752 90.05466:4417 96.07842:738 98.02301:2499 100.03976:212 103.07488:378 106.06383:21 107.08673:50 109.10879:35 113.05934:492 116.03349:474 122.02575:145 124.07492:2281 132.10020:67 141.05211:118 142.08572:877 160.09821:249 166.08636:171 174.10986:111 184.09607:565 202.106…	21668	17971	22739	17944	16966	114	20724	134015	29250	155541	85933	205	105834
7.397	220.118	Pantothenate	[M+H]+	90.7	220.11796:8715 220.15128:113 221.07411:115 221.08299:1005 221.11991:1052 221.15454:253 221.19109:77 222.08398:2728 222.11572:301 222.14867:77	55.01829:13 59.07255:86 72.04411:271 77.03843:57 86.09609:206 96.06790:285 100.03924:739 109.07590:11 114.06217:35 124.08651:4268 130.04814:76 138.09007:89 143.04292:84 149.02190:55 156.10045:121 166.09563:259 170.09244:389 174.11371:79 187.10704:105 213.08749:156	3912	3267	3728	4355	2711	3399	3035	6178	4724	4533	5744	5414	6128
4.725	220.132	Ritalinic acid	[M+H]+	42.58	220.13180:3411 220.17541:1878 221.07967:512 221.11892:101 221.13737:704 221.15260:384 221.18783:233 222.08334:281 222.11770:193 222.14178:169 222.15558:169	43.05384:128 67.05354:118 81.03289:168 85.02844:118 91.05323:146 93.06997:127 105.06911:179 109.09963:99 120.05534:112 123.07996:96 134.09560:246 145.10053:102 149.06217:134 163.03918:73 220.13191:89	711	724	507	881	602	178	3182	289	699	605	574	207	412
7.294	220.135	Ritalinic acid	[M+H]+	29.25	220.13472:3632 220.37232:96 221.04247:7321 221.07389:190 221.11704:320 221.13717:144 221.15492:284 221.41275:96 222.04520:692 222.08361:2926 222.10984:344	44.04919:35 58.06515:1216 60.08073:951 70.06518:8061 70.56569:57 71.06855:442 72.08096:28 79.05378:185 84.07963:26 88.03960:65 89.07028:85 93.06910:348 96.08040:758 97.08502:125 100.03858:327 101.07017:192 107.04893:82 114.05492:1123 116.07024:418 121.06452:154 124.07467:806 126.09068:526 128.06825:77 130.08479:153 142.08607:10660 143.08894:750 143.83350:51 153.07417:83 161.04539:179 165.05394:11…	325	240	603	275	220	248	675	623	380	295	336	457	375
2.509	220.143	w/o MS2: Cimaterol	[M+H]+	55.41	220.14307:2633 220.17516:95 221.07904:1385 221.11882:127 221.14901:320 221.16737:159 221.18856:200 222.08332:635 222.11093:172 222.14791:987	58.06426:156 67.05339:153 79.05348:239 81.06931:220 92.05672:215 95.08577:183 105.06985:176 108.08113:220 114.06478:282 119.08516:129 121.06426:243 123.07963:143 127.03975:108 133.09995:124 136.07256:115 149.02310:134 151.14514:92 155.06776:92 163.03567:108 170.07904:176 176.07847:86 185.10394:77 194.12956:152	240	857	200	183	376	246	553	536	1840	1475	354	2609	406
1.945	220.169	6-Ethoxy-2,3,4-trimethyl-1,2,3,4-tetrahydroquinoline	[M+H]+	60.22	220.16910:14429 220.50306:101 221.08120:644 221.11440:167 221.13693:166 221.17307:2812 221.27989:67 222.08008:283 222.10909:191 222.15300:167 222.17588:193 222.19115:100	58.06542:1593 86.09660:78418 86.63058:334 86.78631:290 87.09934:1537 87.30295:147 87.67859:140 87.78710:118 88.00733:79 110.05987:105 118.06456:275 132.08101:252 134.09613:157 136.06033:421 146.09541:172 162.09091:266 176.14328:750 177.14494:159 190.12262:130 220.17004:1181	3883	1626	4212	4483	2213	2038	2540	2864	1955	5133	4185	2181	4372
6.821	221.025	w/o MS2: 4-O-Methylphloracetophenone	[M+H]+	39.76	221.02525:2729 221.05548:167 221.08601:112 221.15813:280 222.02647:280 222.08688:714 222.11615:112 223.05999:168 223.08458:168 223.09796:224	74.09673:96 98.09564:134 121.06505:89 149.05793:77	1269	608	2072	1962	1445	775	1420	850	566	707	1143	618	939
7.235	221.042	Gallic Acid Ethyl Ester	[M+Na]+	28.66	221.04054:4957 221.08711:167 221.10697:100 221.13157:134 221.15837:100 222.04531:336 222.08334:1661 222.10973:292 222.14525:100 222.16106:67 223.03816:420 223.05994:167 223.08771:261 223.10670:167 223.14875:134	58.06507:474 60.08007:467 70.06462:4131 72.08093:724 73.08351:65 79.05325:97 89.07039:93 93.06942:215 96.07903:289 109.02647:75 111.02780:91 114.05383:949 116.06978:284 121.02604:17 138.06474:32 142.08498:5947 150.05186:47 152.06941:189 154.08250:103 170.07944:265 182.08026:12 189.09294:1136 215.13585:67	2949	1417	3194	4280	2155	2854	2755	2884	2684	2917	4973	3030	2156
[truncated: 7,941 more rows]
