# Supplementary material for: Comparative Metabolomic Profiling of Resistant and Susceptible Coffea arabica Accessions to Bacterial Pathogen Infection
Source: Plants (Basel). 2026 Jan 9;15(2):216. doi: 10.3390/plants15020216 (PMC12844768; doi:10.3390/plants15020216)
Supplement: Supplementary file 1 [file plants-15-00216-s001.zip › Table S8.xlsx]

## Sheet: Legend
Supplemental Table. Untargeted metabolomic LC-MS/MS dataset acquired from Coffea leaves.
Table	Description	Extraction Method	Acquisition Type	Chromatography Type	Ion Mode
S8	LC-MS/MS RP negative dataset obtained after automatically curating data using MS-CleanR and performing an annotation using various database.	Chloroform/Methanol/Water	LC-MS/MS	Reverse Phase	Negative
Abbreviations	Full Name
R-None	Resistant leaves that underwent no treatment to avoid potential wounding from the infiltration process
R-Mock	Resistant leaves infiltrated with sterile distilled water
R-Pcg IBSBF	Resistant leaves infected by Pseudomonas coronafaciens pv. garcae (Pcg)
S-None	Susceptible leaves that underwent no treatment to avoid potential wounding from the infiltration process
S-Mock	Susceptible leaves infiltrated with sterile distilled water
S-Pcg IBSBF	Susceptible leaves infected by Pseudomonas coronafaciens pv. garcae (Pcg)
QC	Quality Control
IS	Internal Standard
S/N	Signal-to-noise
RT or Rt	Retention time
Mz	Mass-to-charge
HC or HILIC	Hydrophilic interaction liquid chromatography
RP	Reverse phase chromatography
Column Name	Description
Average Rt (min)	Average retention time
Adduct type	Complex formed during ionization to produce mass-to-charge value
Acquisition type	Column and polarity used for LC-MS/MS analysis
Metabolite name	Name of annotated metabolite
Formula	Chemical formula of annotated metabolite
Database	MS-FINDER spectral libraries that matched to the experimental spectra
Ontology	General compound class of the annotated metabolite
Total score	Retention time and/or spectral similarity to the reference spectrum. LC-MS/MS values range between 0-10. Higher values have higher spectral matching.
INCHIKEY	International chemical identifier of the identified metabolite
SMILES	String of molecular structure of the identified metabolite
S/N average	Average signal-to-noise for aligned feature, calculated by dividing the intensity by the root mean square of the noise
MS1 isotopic spectrum	Spectrum of precursor ions. Peaks are represented as A:B - "A" represents mass-to-charge and "B" represents intensity of ion
MS/MS spectrum	Spectrum of product ions from selected precursor ion. Peaks are represented as A:B - "A" represents mass-to-charge and "B" represents intensity of ion

## Sheet: Table S8
Table S8. LC-MS/MS RP negative dataset obtained after automatically curating data using MS-CleanR and performing an annotation using various database. This table was obtained before manually excluding features that do not meet defined quality criteria
							Peak intensity
Average Rt(min)	Average Mz	Metabolite name	Adduct type	S/N average	MS1 isotopic spectrum	MS/MS spectrum	R-None-1	R-None-2	R-None-3	R-None-4	R-None-5	R-None-6	R-None-7	S-None-1	S-None-2	S-None-3	S-None-4	S-None-5	S-None-6
4.566	73.0298	w/o MS2: Methylacetate	[M-H]-	68.68	73.02935:1430 74.03262:38 75.00850:95	44.99852:24025 45.12565:128 45.41839:99 46.00133:196 47.00200:102	481	911	568	1222	864	702	464	572	447	185	1109	431	431
4.296	74.0236	w/o MS2: GLYCINE	[M-H]-	624.95	74.02420:2613 75.00018:31 75.00894:83 75.03622:30 75.21034:12 75.96125:18 76.03076:37 76.03941:135	44.99852:19592 45.41946:64 45.83966:74 46.00140:219 47.00229:141	2017	2042	2221	2067	2283	2232	2147	2254	2206	2077	2076	2212	2256
1.797	75.0086	Glycolic acid; LC-tDDA; CE10	[M-H]-	71.7	75.00861:1739 76.01127:143 76.03208:95	41.00272:218 44.99808:17246 46.00151:270 47.00161:106 68.99613:157	1785	1442	1438	1274	1662	1650	1205	1148	1529	1172	1295	1576	1264
1.685	76.0313	13C-glycine	[M-H]-	886.58	76.03185:37326 76.15514:12 76.18187:30 76.19814:18 76.28756:12 76.41273:12 76.45310:18 76.46073:18 76.47044:12 76.48027:12 76.50984:18 76.52175:18 76.53575:18 76.54661:12 76.59988:18 76.62342:12 76.63207:18 76.64002:18 76.64592:12 76.65299:18 76.67814:12 76.69351:24 76.71250:18 76.75563:12 76.77642:18 76.79463:24 76.80533:18 76.81998:12 76.91128:18 76.95227:12 76.96983:124 76.98747:72 77.00238:18…	41.99742:124 44.99852:20229 45.39112:64 45.73346:64 46.00119:201	1989	2339	2240	1716	2490	2027	1818	2250	2522	1948	2227	2643	1728
1.765	85.0289	w/o MS2: CROTONIC ACID	[M-H]-	88.79	85.02936:1374 87.00883:1425	41.00307:183 62.96437:393 79.95771:67976 80.43395:110 80.91697:599 81.95297:2354	1105	747	1694	1630	1511	1076	1357	1358	594	1220	1068	996	1356
3.581	85.03	w/o MS2: CROTONIC ACID	[M-H]-	107.55	85.02934:1504 86.03227:92 87.00929:712	44.99868:18527 45.32951:64 45.56903:77	1180	2143	793	280	1009	1349	641	387	779	516	163	789	542
1.761	87.0084	Pyruvic acid	[M-H]-	46.27	87.00884:1183 88.03982:538 88.98825:1924 89.02388:1853	41.00349:554 44.99845:9073 45.46659:38 46.00092:154 80.91603:1538	1220	960	1682	1672	1440	1173	1382	1313	1041	1555	1175	886	1488
3.589	87.009	w/o MS2: PYRUVIC ACID	[M-H]-	46.03	87.00873:1459 88.98830:1090 89.02472:364	44.99886:20589 45.12867:112 45.65489:64 45.78442:64 46.00200:174	792	1150	527	456	567	731	324	280	489	336	360	476	366
7.912	87.0446	w/o MS2: Isobutyric acid	[M-H]-	53.91	87.04463:2281 88.00333:69 88.04756:94 88.98715:54 89.02423:124	44.99773:7031	192	164	94	96	223	172	348	618	117	849	182	115	247
1.722	88.0399	w/o MS2: L-ALANINE	[M-H]-	109.65	88.03908:3064 88.98768:1492 89.02410:286 89.04138:177	62.96350:10973 78.71869:794 78.95852:131227 79.12644:484 79.34329:182 79.44621:167 79.50957:304 80.21333:134 80.96128:640	1021	572	1383	776	1405	890	1621	906	741	1828	943	795	1524
4.356	100.04	w/o MS2: 1-AMINOCYCLOPROPANE-1-CARBOXYLIC ACID	[M-H]-	73.35	100.04018:1379 101.02370:32 101.04291:61 101.06072:220 102.01905:12 102.06712:18	44.99874:20990 45.46231:96 45.61445:64 45.80420:64 46.00218:166 47.00228:102	281	566	217	34	176	332	149	234	600	221	28	599	181
1.767	101.025	w/o MS2: ACETOACETIC ACID	[M-H]-	27.72	101.02384:1764 101.05911:240 102.05590:10150 103.00248:240 103.05905:403	41.00308:1078 45.32261:21 46.00143:173	1127	889	1561	1696	1145	1411	1390	1289	636	984	1019	855	1265
1.788	102.055	2-Aminobutyric acid	[M-H]-	611.04	102.05539:11449 103.00137:129 103.05888:621 104.03404:129	41.99770:155 44.99794:17172 46.00060:173 47.00171:128	8129	3432	8031	6854	5652	7486	5487	5941	4512	6582	6349	5036	7415
2.489	103.004	Malonic acid	[M-H]-	90.2	103.00286:2813 103.02406:12 103.03974:30 103.05400:12 103.91978:18 104.00585:101 104.10670:12 105.00842:45 105.01817:60 105.04524:12	41.00274:505 45.50990:70 63.96189:4340 79.95670:16636 80.95586:149 81.95245:702	1701	1630	1998	2159	1608	1771	2950	2160	2412	3213	1974	2169	2010
4.638	103.04	w/o MS2: 2-HYDROXYBUTYRIC ACID	[M-H]-	435.38	103.04019:8871 104.04377:372 105.04399:157	44.99858:18175 45.43157:80 46.00185:453 47.00238:119 79.95692:159	10132	8864	11859	3162	8572	10443	11742	10410	8744	11386	1967	9544	8645
1.688	104.034	L-Serine	[M-H]-	575.47	104.03485:3303 104.95303:272 105.03524:136 105.19578:136	34.96928:396 62.96391:3709 78.95871:40970 79.71354:735 79.95714:123177 80.46147:158 80.95979:985 81.95267:3914	2036	400	1645	1667	1294	1384	1982	2319	640	3558	1385	1022	1184
1.93	105.018	w/o MS2: Glyceric acid; LC-tDDA; CE20	[M-H]-	141.12	105.01905:4162	44.99887:9042 45.71897:13	2378	4995	2835	2651	1842	2080	2417	1048	1166	1125	1081	1221	1392
1.745	105.019	w/o MS2: Glyceric acid; LC-tDDA; CE20	[M-H]-	91.07	105.01921:2358 106.02240:146 107.03551:73	44.99866:16752 45.30702:87 46.00169:210 62.96403:594 78.95899:4752 79.95746:8177 80.91676:580 81.95405:329	1478	707	661	696	597	1106	565	512	1245	480	614	1244	591
12.761	107.05	BENZYL ALCOHOL	[M-H]-	504.74	107.04992:8833 108.02154:125 108.05314:635 108.49138:31 108.98931:31 109.05338:61	65.03903:197 67.01811:184 79.05425:404 92.02596:3111 107.04969:20527	1041	941	981	967	1208	953	1329	7104	3186	7445	4172	3973	5673
8.625	109.029	Catechol	[M-H]-	43.7	109.02929:3613 110.03262:298 111.00703:55 111.04107:27	53.04006:265 91.01925:595 109.02981:5320	577	646	817	705	929	559	1656	1054	542	2294	890	707	1012
10.374	109.029	Catechol	[M-H]-	44.68	109.02927:1622 110.03187:170	41.00317:2756 49.00810:92 67.01854:1158 91.01859:1082 109.02905:2373	280	281	202	255	277	220	221	183	0	81	144	24	156
3.586	111.008	Uracil	[M-H]-	226.01	111.00805:3303 111.94490:74 112.01184:215 112.98349:83 113.01190:40	41.99798:148	7318	12509	4636	1608	6054	7826	3688	2128	5572	2529	1526	5555	3169
3.698	111.009	Uracil	[M-H]-	127.41	111.00818:4365 111.94829:91 112.01195:360 112.98586:37 113.01050:37	41.99816:151 71.01248:77	3849	5748	4636	3911	2753	7826	1424	865	2952	1112	3544	2864	3169
2.113	112.052	Creatinine	[M-H]-	499.71	112.05151:1787 112.98507:91 113.02346:56 113.05388:80 114.02013:40 114.05610:29	41.01482:331 68.00316:99	900	1184	1177	1438	1453	1109	1134	1578	1214	1231	1451	1170	1230
1.998	112.052	Creatinine	[M-H]-	1121.08	112.05153:17714 112.71168:23 112.74321:15 112.91349:23 112.97062:30 112.98514:96 113.00096:15 113.02523:22 113.05423:568 113.56412:15 113.82394:15 114.01897:43 114.05461:38	41.01416:3502 68.99530:108	305	759	504	338	833	972	432	857	545	329	263	560	525
1.759	113.024	w/o MS2: L-ASPARAGINE	[M-H]-	134.7	113.02444:6140 113.94285:89 113.95166:134 114.02738:486 115.00298:134	41.00359:1030 44.99854:157 59.01413:845 71.01393:1855 72.99314:880 87.00899:3453 99.00828:372	6003	4089	8483	8692	8132	3982	8103	7300	3394	6393	6301	4424	7840
4.635	115.003	Fumaric acid	[M-H]-	1312.97	115.00408:53063 116.00744:1723 116.92650:135 117.00812:748 117.01854:350	44.99828:219 71.01447:42655 72.01747:1018 73.01757:414 115.00400:7842	52344	40823	53697	8091	41340	51239	57938	46114	41105	52646	9566	43685	38034
4.784	115.003	Fumaric acid	[M-H]-	1211.78	115.00367:44359 115.02663:122 116.00700:1444 117.00844:505 117.01890:171	31.99019:4137 71.01423:37206 73.01728:231	15858	9774	14698	61523	10758	18525	16526	14068	14241	21997	43237	15034	13053
3.663	115.003	Fumaric acid	[M-H]-	37.7	115.00366:1033 115.04145:55 116.00660:73 116.92781:73	44.99790:140	1134	1908	1091	1324	721	970	1419	1328	818	1459	755	976	1029
2.315	115.004	cis-Maleic acid	[M-H]-	234.75	115.00293:4140 115.03846:43 116.00619:201 116.03417:46 116.07072:312 116.92782:65 116.98207:26 117.00689:44 117.01800:160 117.05592:26	71.01333:5480	11380	23228	7257	6433	17192	12756	8094	4095	7700	3945	5911	7231	5266
7.675	115.04	LEVULINIC ACID	[M-H]-	41.96	115.03950:3791 115.91875:26 116.04348:310 116.92879:84 117.01800:148 117.04494:26 117.05558:40	41.00212:230 44.99783:197 69.03387:87	676	832	733	724	530	706	794	1413	1884	3209	1545	1961	1914
4.483	117.019	Succinic acid	[M-H]-	84.06	117.01863:5515 118.02293:150 118.03907:30 118.31029:12 118.92706:12 118.96731:12 118.99690:24 119.01653:502	71.01348:789 99.92513:192	3520	6641	4637	2140	5686	5406	3704	3692	3120	2654	7828	3200	3128
1.731	118.05	alpha-Methyl-DL-serine	[M-H]-	75.63	118.05108:1719 118.92998:260 118.99859:132 119.03479:783	41.99803:1272 44.99758:2 56.99779:113 59.01304:302 71.01320:1358 75.00791:84 88.03953:1226 99.00688:155	850	285	517	620	618	555	710	822	492	1183	843	499	708
1.765	119.037	2,4-DIHYDROXYBUTANOIC ACID	[M-H]-	52.23	119.03535:1191 119.05755:130	43.01963:882 55.01900:366 59.01420:988 71.01394:780 75.00879:1238 78.95901:10 87.00884:1257	707	443	850	729	940	569	643	847	597	821	780	656	1051
10.756	119.05	4-Vinylphenol	[M-H]-	85.32	119.05030:2309 120.05327:159	119.05017:6560	474	429	1025	947	660	382	1414	1630	351	5078	1278	547	1238
8.744	119.05	4-Vinylphenol	[M-H]-	40.48	119.04994:1687 120.05251:157 120.98956:85 121.02967:142	44.99785:165 93.03438:204	244	184	321	359	315	284	389	854	262	1066	543	285	632
10.47	121.028	w/o MS2: 4-Hydroxybenzaldehyde	[M-H]-	41.52	121.02931:2611 122.03260:322	41.00349:136 92.02677:1122	1012	1255	1468	1644	1374	1029	3166	1336	1022	2712	1154	1244	1441
6.574	125.024	w/o MS2: PYROGALLOL	[M-H]-	18.79	125.02375:1583 126.02722:127 126.98202:12 127.00120:30 127.03801:18	44.99784:130 79.01926:77	204	375	365	295	246	208	821	414	260	1391	297	301	404
2.353	128.026	Flucytosine (5-FC)	[M-H]-	344.54	128.02630:15905 128.63277:12 128.64745:12 128.87591:35 128.92876:12 128.95666:12 128.97393:61 128.99691:62 129.02850:586 129.05476:72 129.08956:18 129.57460:12 129.93855:12 130.01651:18 130.02810:41 130.03932:18	38.00343:221 41.99852:2887 58.00929:728 65.01425:286 85.02067:1174	3034	1666	4019	4287	2778	3433	3920	5398	4149	5364	4261	4116	4499
3.608	128.034	PYROGLUTAMIC ACID	[M-H]-	120.65	128.03475:1517 129.01926:5374 130.02163:453	41.00347:239	2054	772	2328	288	1391	1905	2679	1821	1110	2607	275	1117	2099
1.815	129.018	5-Fluorouracil	[M-H]-	46.52	129.01971:2432 129.03783:156 129.05454:94 130.02153:126 130.96735:94 131.03358:157 131.08130:63	59.01327:3099 75.00854:11675 79.95665:1009 87.00756:66 102.05547:3216	2645	2184	3039	2990	3321	2118	2466	2818	2407	1518	3199	2670	2158
4.05	130.087	L-Isoleucine	[M-H]-	96.02	130.08675:2066 130.96462:30 130.99140:105 131.03459:45 131.07053:18 131.08963:209 131.91462:62 132.09387:24	44.99741:133	77	59	73	473	97	64	285	139	157	532	900	168	180
4.475	130.087	w/o MS2: NORLEUCINE	[M-H]-	156.51	130.08676:1920 130.96564:45 130.99381:30 131.03408:33 131.09011:135 131.91428:76 132.09146:24	71.01328:952	236	212	331	49	363	262	783	383	207	1159	66	305	339
3.907	130.087	L-Isoleucine	[M-H]-	175.51	130.08676:3094 130.10681:12 130.96575:41 130.99559:46 131.03427:57 131.06960:30 131.08955:183 131.91515:68 132.08968:18	44.99804:224	396	415	520	86	418	340	945	938	582	2203	185	566	770
7.908	131.035	Glutaric acid	[M-H]-	51.49	131.03518:2968 131.91587:52 132.03893:245 132.99244:39 133.01494:82 133.04939:39	87.04470:163	1489	1241	847	912	2332	1612	3699	5992	1049	9083	2046	1014	2453
1.701	131.046	L-Asparagine	[M-H]-	64.78	131.04592:5043 131.62533:314 131.64970:70 131.96027:105 132.02993:44582 132.06098:69 132.86764:176 132.94470:790 133.01363:140 133.03222:2341	41.99803:496 78.95868:3307	3491	188	1859	1108	1006	2705	3396	961	839	853	1048	1360	1353
10.607	131.07	2-ETHYL-2-HYDROXYBUTYRIC ACID	[M-H]-	75.01	131.07076:7149 131.91524:112 132.07426:754 133.07450:75	85.06676:109	1350	2392	1075	1097	1130	1629	686	9252	6569	2819	6511	6111	7343
10.871	131.071	w/o MS2: 2-ETHYL-2-HYDROXYBUTYRIC ACID	[M-H]-	25.5	131.07083:1263 133.00863:72	44.99809:170 92.02637:112	244	293	196	122	149	221	78	1052	763	482	861	725	749
1.723	132.03	L-Aspartic acid	[M-H]-	955.02	132.02987:41168 132.06480:534 132.81346:66 132.86466:200 132.92678:66 132.94540:300 133.01480:395 133.03283:1761 133.23380:66 133.37730:66 134.03413:729	41.99803:1272 44.99758:2 56.99779:113 59.01304:302 71.01320:1358 75.00791:84 88.03953:1226 99.00688:155	16263	6716	18415	9817	17656	11097	19400	12816	9647	31041	13050	9341	20774
4.636	133.013	MALATE	[M-H]-	31.71	133.01357:1603	31.98986:4306 44.99760:233 71.01363:39129 72.01672:981 72.99121:132	1854	1606	2194	297	1660	2055	2359	1762	1604	2459	376	1532	1695
4.805	133.014	MALATE	[M-H]-	27.92	133.01305:1904	31.98980:3815 44.99760:429 71.01357:34276 72.01683:831 73.01628:264	437	448	391	2916	378	683	439	490	425	678	1607	505	410
2.311	133.014	L-Malic acid	[M-H]-	7468.9	133.01417:223114 133.17227:34 133.19427:51 133.21277:92 133.23633:87 133.27105:51 133.28445:51 133.34148:85 133.39846:34 133.41873:34 133.45686:34 133.50010:68 133.51513:51 133.54473:51 133.55533:51 133.56431:51 133.57498:51 133.59723:51 133.61718:51 133.62158:85 133.63203:51 133.64523:68 133.66020:85 133.67354:34 133.68978:68 133.70302:68 133.72040:51 133.74328:51 133.75429:86 133.76780:85 133.7…	41.00321:4054 43.01858:9129 44.99741:1339 59.01336:823 71.01316:12007 72.99249:5035 89.02366:742	377491	708099	212560	190987	481931	383943	233145	118754	223732	118088	184604	230059	154871
2.787	133.05	w/o MS2: Dihydroxy-Valerate	[M-H]-	75.5	133.05013:2823 134.01490:18 134.03432:18 134.05382:199 134.86481:42 134.98842:18 135.00698:31 135.04314:24 135.05432:38	44.99736:210 71.01426:130	2587	2531	2664	1846	2096	2294	4198	3879	4099	10970	2679	4501	2835
7.99	133.05	w/o MS2: DEOXYRIBOSE	[M-H]-	46.58	133.05024:3252 134.05360:197 135.00506:69 135.02793:56 135.04489:56 135.05578:45	71.01346:122	3636	1300	703	805	645	4109	149	444	1850	331	404	1772	478
4.047	133.051	w/o MS2: DEOXYRIBOSE	[M-H]-	110.54	133.05019:11205 133.68722:12 133.81837:18 134.05303:654 134.86285:153 134.95712:24 134.99352:18 135.00723:33 135.02887:18 135.04307:30 135.05473:105	44.99767:263 71.01298:252	9860	5155	4685	606	4788	9667	4189	2077	9229	3365	481	8268	2629
4.189	133.051	w/o MS2: DEOXYRIBOSE	[M-H]-	98.64	133.05016:8497 133.25165:12 133.71734:12 134.00851:1241 134.05293:434 134.86416:181 134.89980:12 134.98836:18 135.00665:72 135.02970:18 135.05431:137	41.00306:169 44.99751:219 71.01280:181 89.02344:74	1153	451	461	7569	479	935	414	272	1121	344	5319	1207	425
7.674	133.051	w/o MS2: DEOXYRIBOSE	[M-H]-	52.1	133.05022:7432 133.72574:28 134.03531:28 134.05303:454 135.00640:197 135.02538:69 135.04893:193	41.99888:213 55.01902:138 85.02860:80 99.92542:106	1767	2184	1614	1306	1277	1843	1883	3958	4408	8339	3852	4304	5295
4.292	134.009	Acetanilide	[M-H]-	225.75	134.00834:6155 134.05405:18 134.72421:12 134.86301:130 134.99143:18 135.01083:236 135.02884:32 135.04483:32 136.02403:197 136.03967:12	72.00789:1782 74.02343:401 100.03907:228 134.00842:26	5409	5657	5997	5694	5817	6310	6235	6314	6227	5904	5971	6502	6289
3.398	134.047	Acetyl-CoA	[M-H]-	435.51	134.04723:33584 134.27315:12 134.33988:12 134.52307:12 134.60922:18 134.63010:18 134.67786:18 134.72594:18 134.73328:12 134.74538:18 134.78766:12 134.85726:12 134.89390:18 134.98922:24 135.01165:45 135.04947:1403 135.06949:12 135.16562:12 135.24583:18 135.62400:12 135.63872:12 135.71438:18 135.78679:12 135.82443:12 135.97423:12 136.01417:30 136.05184:130 136.14378:12	66.00933:152 107.03540:3126	3446	726	2875	25019	2322	1551	4292	2315	1173	5697	15157	1361	2672
3.267	134.047	3',5'-Cyclic AMP	[M-H]-	445.52	134.04697:32065 134.24845:24 134.27042:12 134.48613:12 134.60994:12 134.62937:18 134.64310:12 134.67675:12 134.69530:18 134.71669:12 134.79983:12 134.84341:12 134.86525:33 134.91958:18 134.98628:33 135.00626:30 135.02689:29 135.04917:1516 135.07554:12 135.12769:18 135.24290:12 135.28847:12 135.30089:12 135.31996:18 135.52315:12 135.55620:12 135.62536:18 135.63762:12 135.66965:18 135.81760:12 135.…	57.03474:35 92.02546:1369 107.03579:2869	20374	6128	27343	1756	19803	12907	37175	16203	6332	45923	840	6910	13485
10.376	135.007	w/o MS2: o-Toluate	[M-H2O-H]-	4.22	135.00930:1824 135.04201:119 136.01184:199 137.02338:120	41.00296:2338 65.03882:1013 91.01801:893 109.02819:2021	313	451	399	396	403	316	275	254	136	200	156	161	272
1.82	135.029	Threonic acid	[M-H]-	145.63	135.02929:46179 135.81180:108 136.03232:1595 136.05042:107 136.86171:72 137.03327:1029	41.00290:683 59.01326:2256 71.01256:2119 75.00808:8735 87.00784:81	51573	50010	32153	37307	26737	57997	18642	16346	29409	17916	26740	29369	16514
8.416	135.045	w/o MS2: 4-Hydroxyacetophenone	[M-H]-	5.1	135.04465:1302 136.04734:333 137.00555:71 137.02307:71	44.99809:114 92.02604:161 99.92474:137	715	364	409	466	316	743	151	474	382	194	463	476	479
11.965	135.045	w/o MS2: 4-Hydroxyacetophenone	[M-H]-	49.91	135.04484:18454 135.32620:45 136.04794:1673 137.02345:265 137.05058:163	44.99804:134 89.03916:223 93.03287:272 108.02004:219	6688	18231	3881	4349	5399	8408	3818	13256	6346	6415	5951	6034	8132
7.836	135.045	w/o MS2: 4-Hydroxyacetophenone	[M-H]-	7.56	135.04478:2848 136.01933:31 136.04824:275 136.99154:31 137.00685:78 137.02340:93	44.99732:154 55.01796:102 99.92563:136 108.01912:96	376	868	185	280	382	446	205	929	277	426	446	342	621
9.642	135.045	w/o MS2: 4-Hydroxyacetophenone	[M-H]-	5.74	135.04479:1921 136.04758:163 137.02365:372	44.99810:186 71.05051:111 93.03327:232 108.02184:358	1036	724	1230	1241	624	1373	676	801	605	383	710	333	1409
10.737	135.045	w/o MS2: 4-Hydroxyacetophenone	[M-H]-	35.1	135.04527:4886 136.04800:666 137.00117:120 137.02378:120	93.03417:707 108.02064:139	6080	2365	11452	14503	4198	5495	16063	3912	953	9889	2530	1090	4483
1.81	136.033	Trigonelline	[M-H]-	102.19	136.04320:9049 136.06551:31 136.86110:49 137.00583:49 137.02360:65 137.04542:81 138.00382:33 138.01584:65 138.02101:65 138.04708:184	44.99745:161 78.95941:157	2310	2238	1680	1613	1360	2428	531	169	1525	168	1436	1422	683
9.56	137.023	4-Hydroxybenzoic acid	[M-H]-	81.86	137.02433:16627 138.02804:1107 138.98559:56 139.00531:56 139.02779:333	65.03956:550 75.02354:114 93.03467:9618	2301	1541	4390	5489	7583	2244	11164	8241	1033	9463	3885	1489	6346
9.376	137.024	3,4-dihydroxybenzaldehyde	[M-H]-	323.73	137.02414:38449 137.60359:52 137.69916:52 137.90442:52 137.94070:52 138.02786:2403 138.98266:78 139.00365:77 139.02845:403 139.07332:138	53.03865:260 92.02580:878 95.01318:83 108.02128:2866	22103	30290	22171	21996	21064	23565	25686	25966	25560	25144	21721	19951	25619
12.044	137.024	2-Hydroxybenzoic acid	[M-H]-	183.73	137.02425:21597 137.05996:247 138.02694:1791 138.66015:44 139.00020:44 139.02904:202	65.03901:1542 75.02369:207 93.03473:14268	8361	8867	21813	21339	14722	9125	28009	18013	4866	17775	11995	4732	14100
2.337	137.024	4-HYDROXYBENZOATE	[M-H]-	18.06	137.02366:3510 137.06452:33 137.08164:33 137.54292:22 137.58245:22 137.63682:22 137.69037:22 137.88800:33 137.95005:22 138.02658:327 138.05565:200 138.66191:22 138.98226:64 139.00090:64 139.03262:87 139.05661:22	41.00260:1710 43.01843:22 59.01263:486 71.01321:6711 85.01978:578 93.03361:416	742	510	1292	1089	851	573	1168	2242	1044	2224	1528	1164	1628
4.359	142.05	w/o MS2: C6H9NO3; PlaSMA ID-80	[M-H]-	218.67	142.05090:8154 142.08210:17 142.89202:12 142.99512:30 143.03347:48 143.05412:428 143.49367:12 143.98028:12 144.05518:79	41.00264:423 44.99780:319 58.02885:194 72.00777:823 76.03846:174 85.02871:178 87.00772:205 100.03926:334	3668	7023	2331	282	2026	3618	1824	2236	6507	2949	304	6726	2245
1.763	143.035	4-Ethoxy-4-oxobut-2-enoic acid	[M-H]-	31.33	143.03487:3107 144.03767:201 145.01379:497 145.04544:73 145.06158:8179	41.99741:22 44.99768:2 55.01816:166 59.01324:185 71.01319:1614 87.00779:1209 102.05521:3	1565	1114	2497	2615	2287	1297	1839	1857	1017	1686	1811	1200	2377
9.613	143.071	w/o MS2: 4-HYDROXYCYCLOHEXANECARBOXYLIC ACID	[M-H]-	21.74	143.07095:1664 143.10337:90 144.07186:225 144.99035:90 145.05014:180	44.99763:333 71.04982:208 93.03274:192 99.04465:229 117.05548:96	837	990	563	940	682	1017	422	538	773	448	513	661	595
11.949	144.045	w/o MS2: 8-HYDROXYQUINOLINE	[M-H]-	68.66	144.04495:4840 144.94331:62 144.99083:168 145.00703:83 145.04841:626 145.08561:139 146.04781:62	44.99879:183 89.03954:258 93.03447:147 115.04244:203	477	760	1876	1300	531	375	5527	1878	456	2642	1070	378	1005
11.122	144.045	w/o MS2: 8-HYDROXYQUINOLINE	[M-H]-	65.6	144.04527:3803 144.99337:97 145.00818:73 145.04931:531 146.05430:48	99.92488:148 115.04113:93	41	36	77	87	18	16	296	1648	503	2156	706	433	983
7.147	144.066	w/o MS2: 4-Acetamidobutyric acid	[M-H]-	27.87	144.06611:1366 144.86937:24 144.92158:24 144.99090:81 145.01190:24 145.04958:118 145.06950:95 145.08571:44 145.85955:12 145.93478:18 146.05128:12 146.07059:18	44.99788:131	1192	990	736	35	794	1272	816	679	861	696	65	832	621
2.571	145.014	2-Ketoglutaric acid	[M-H]-	8.49	145.01340:1300 145.05010:114 146.01586:68 146.04607:53 146.93721:111 146.96038:35 146.98611:76 147.01390:12 147.02837:123 147.06513:71	44.99720:169 63.96140:173 79.95658:637	440	880	751	1102	732	624	628	689	637	376	789	726	601
1.744	145.061	3-Ureidoisobutyric acid; LC-tDDA; CE20	[M-H]-	21.65	145.06119:3206 145.59592:279 146.04566:47393 146.99153:122 147.02869:1349 147.04861:3017 147.07207:81	41.00298:1006 44.99795:60 56.99766:86 59.01357:414 71.01341:2245 78.95824:49 87.00826:2739 102.05557:5313	2811	531	2052	1268	1892	1878	2582	3702	1011	5746	2062	1468	3478
11.702	145.087	w/o MS2: MYOSMINE	[M-H]-	13.35	145.08675:1979 146.08898:245 146.93721:113 146.98798:113 147.02693:85 147.04515:85	44.99767:148 92.99654:83	1503	1420	955	862	1251	1713	982	2001	1793	1328	1580	1737	1328
1.787	146.046	L-Glutamic acid	[M-H]-	8356.74	146.04576:280452 146.25223:90 146.45988:90 146.47856:135 146.51901:90 146.59663:135 146.65329:135 146.70370:135 146.75180:135 146.76208:90 146.77782:135 146.80170:180 146.81017:135 146.82971:135 146.85154:135 146.85920:90 146.92264:135 146.95197:90 146.98602:90 146.99879:135 147.02866:578 147.04858:11997 147.07629:89 147.09331:90 147.12738:90 147.13590:135 147.15804:90 147.19293:135 147.26613:135…	41.00264:966 55.01811:1091 59.01317:2292 75.00830:7439 79.95685:929 85.02842:535 99.00803:362 102.05585:8536 128.03499:1373	162585	64714	170152	147503	113774	147702	115416	118243	80141	119711	126886	88671	154699
3.587	147.029	Citramalic acid; LC-tDDA; CE30	[M-H]-	14.42	147.02947:3608 148.03244:218	31.99104:103 39.02390:256 41.00314:205 41.99829:103 43.01785:51 44.99762:256 45.99213:51 55.02075:51 57.03513:154 59.01432:154 66.03673:51 67.01830:103 71.01514:154 72.99643:51 79.95902:51 85.03035:103 87.00931:103 99.92606:154	1612	2838	1055	496	1352	1914	987	681	1299	762	429	1323	880
2.874	147.03	Citramalic acid; LC-tDDA; CE30	[M-H]-	10.72	147.02941:3173 147.06564:56 148.03194:172 148.06180:18 148.95314:31 148.99028:18 149.00673:30 149.03405:78 149.04389:38	57.03334:150 73.02822:138 79.95580:93 85.02877:90	1145	987	927	864	1076	1212	807	866	1117	1206	933	1251	890
3.091	147.03	w/o MS2: ALPHA-HYDROXYGLUTARIC ACID	[M-H]-	14.89	147.02966:1758 147.06520:67 148.03304:92 148.06177:562 148.95384:18 148.98913:18 149.00546:30 149.02794:49 149.04396:12 149.06349:37	44.99814:203	1508	2420	1399	1038	2116	1728	1560	988	1136	1376	1161	1295	1095
4.791	147.03	w/o MS2: Citramalic acid; LC-tDDA; CE40	[M-H]-	4666.77	147.02975:893129 147.06669:284 147.09062:118 147.20306:118 147.21232:294 147.24446:353 147.26764:294 147.30738:297 147.31852:118 147.33940:118 147.37145:235 147.47240:118 147.54149:118 147.57380:463 147.59711:176 147.63304:235 147.64898:118 147.66109:235 147.69583:294 147.72094:117 147.73073:294 147.75105:235 147.76863:117 147.78183:235 147.80564:176 147.85705:176 147.86877:235 147.88679:308 147.…	31.98987:5715 41.00295:496 43.01857:452 44.99742:363 71.01356:57885 71.43014:107 71.56360:96 72.01662:1660 73.01792:222 103.03921:4714	213027	122666	207458	827369	144924	184112	237816	190795	181735	208747	593884	143446	190895
4.324	147.03	w/o MS2: CITRAMALATE	[M-H]-	148.16	147.02961:33537 147.08069:12 147.24134:18 147.37019:18 147.44456:12 147.49921:24 147.52216:12 147.57283:18 147.70912:24 147.72607:12 147.73570:18 147.78753:12 147.82796:18 147.88059:12 147.92500:12 147.93503:18 148.01010:12 148.03265:1430 148.07193:12 148.15213:18 148.31642:18 148.43617:12 148.56895:18 148.63129:12 148.65818:18 148.73949:18 148.77915:24 148.85489:24 148.95850:12 148.98335:12 149.…	57.03398:858 87.00805:1879	38480	38510	20383	22993	30601	39134	31948	19307	41843	35211	31147	37558	13624
4.24	147.03	CITRAMALATE	[M-H]-	242.45	147.03014:48464 147.24172:18 147.25923:12 147.31462:12 147.52180:12 147.58108:18 147.60178:18 147.62856:18 147.64123:12 147.68901:12 147.70594:12 147.75153:12 147.80356:12 147.81718:24 147.84693:12 147.86998:12 147.88621:12 147.90670:12 147.92207:12 147.98089:24 148.01400:23 148.03314:1921 148.06388:12 148.08821:18 148.11857:12 148.13481:12 148.23645:18 148.29382:12 148.32337:12 148.34513:12 148.…	43.01008:158 57.03467:1336 85.02906:1368 87.00895:2647 90.01823:4	38480	38510	20383	22993	30601	39134	31948	19307	41843	35211	31147	37558	13624
4.635	147.031	w/o MS2: CITRAMALATE	[M-H]-	6520.81	147.03023:593431 147.21989:129 147.23939:233 147.25803:252 147.30944:129 147.37162:129 147.42989:86 147.51564:129 147.52911:129 147.53952:172 147.55285:129 147.56520:129 147.57782:215 147.59601:172 147.62623:215 147.65692:129 147.67340:172 147.69314:172 147.70854:215 147.72412:129 147.74498:172 147.75355:217 147.76786:215 147.78078:172 147.79766:172 147.82100:235 147.86803:172 147.88989:129 147.9…	43.01862:276 71.01393:38006 72.01657:1053 73.01706:330 87.00810:109	652600	526395	760227	101933	530863	636990	853761	688301	535509	712631	121958	584736	544821
11.265	147.045	Dihydrocoumarin	[M-H]-	10.59	147.04446:2886 147.06468:96 148.04916:456 149.00309:64 149.02143:129 149.05979:310	44.99754:131 72.99327:87 99.92433:93 119.05011:96	717	686	602	643	400	943	297	1870	1391	1032	1348	1630	1509
8.517	147.066	w/o MS2: C6H12O4; PlaSMA ID-93	[M-H]-	31.6	147.06582:1594 148.06813:124 149.00530:51 149.06397:38	85.02985:64	5604	2663	1494	1947	1937	6193	768	967	5886	887	1933	4965	1334
9.796	149.026	2-Carboxybenzaldehyde	[M-H]-	22.37	149.02569:8584 149.05953:379	44.99769:150 77.03893:96	350	466	201	209	407	392	210	242	548	180	322	555	246
2.136	149.045	D-Xylose	[M-H]-	103.46	149.04517:6520 149.95586:12 150.00107:51 150.04918:311 150.28109:12 150.98119:30 151.00713:24 151.02577:12 151.04971:107	43.01871:281 71.01286:203 89.02480:115	5695	4821	3920	3251	3029	6182	2840	2153	5159	2172	1720	4477	2364
1.967	149.045	D-Arabinose	[M-H]-	98.99	149.04372:7818 150.04733:862	43.01803:262 59.01270:142 71.01277:146 78.03385:157 89.02396:112	6892	7973	4982	4448	5680	7125	5108	4026	5244	4128	4101	4898	4637
3.329	150.042	Guanine; LC-ESI-ITFT; MS2; m/z	[M-H]-	73.52	150.04198:1487 150.09005:12 150.98596:24 151.00277:24 151.04378:96 152.03494:47 152.04500:18	44.99839:138 65.01441:166 71.01361:96 92.02561:302 107.03621:491	351	394	782	598	356	298	2078	586	288	1729	437	264	495
3.434	150.042	w/o MS2: GUANINE	[M-H]-	90.61	150.04203:2898 150.98702:37 151.00237:42 151.04439:233 151.07504:12 151.97486:12 152.00430:12 152.03450:50 152.04585:30	44.99841:69 57.03451:102 66.01041:526 92.02541:1674	121	62	129	598	69	55	453	106	81	457	437	78	495
8.882	151.039	P-Anisic acid	[M-H]-	30.11	151.04001:3296 152.04298:383 152.99732:118 153.01812:104 153.04390:52	44.99851:149 92.02687:382	569	590	1054	1051	635	617	1770	1374	482	2068	849	520	1407
9.695	151.04	VANILLIN	[M-H]-	60.15	151.03986:3398 152.04285:327 153.01832:327	108.02120:1164	3948	2355	2052	2924	1854	4151	1141	2022	1298	1199	1485	1688	2116
12.76	151.04	2-Hydroxyphenylacetic acid	[M-H]-	203.08	151.03970:16081 152.04271:1453 152.14419:35 152.99602:201 153.01551:69 153.04472:234	66.99843:37 79.05422:255 92.02596:1500 106.04161:1105 107.04957:8258 108.05348:749	4188	3312	3876	3495	5219	4297	5080	27110	12075	28878	16696	17052	20798
8.178	151.04	Methyl Salicylate	[M-H]-	34	151.03969:1959 152.04280:153 152.99590:244 153.01739:107 153.03495:188	41.00258:103 44.99774:874 45.99252:51 66.99865:51 67.01819:103 68.99472:154 81.03451:103 83.04883:51 87.01276:51 87.92300:51 92.02921:51 92.99319:154 93.03454:103 95.04822:103 96.95932:51 99.92474:205 101.06074:103 108.02069:103 111.04104:51 122.03621:275 123.04319:256 124.04564:103 138.00951:154 151.03907:154	1274	2147	1750	2064	1187	1489	1303	1351	1444	1201	1223	1196	1246
10.482	151.041	2-Phenoxyacetic acid	[M-H]-	33.75	151.03947:1624 152.04123:129 152.99734:203 153.01854:794	44.99790:217 93.03397:437	225	347	363	329	752	152	998	1236	350	510	1342	262	695
5.141	152.071	Dopamine	[M-H]-	28.57	152.07144:2061 152.97668:24 152.99733:81 153.01795:41 153.07422:197 154.01437:24 154.05456:18 154.07828:32	44.99794:169 99.92511:122 122.03716:122	700	717	742	548	520	622	317	2384	364	727	1243	670	864
12.897	152.076	C8H11NO2; PlaSMA ID-106	[M-H]-	36.77	152.07577:1979 152.61222:389 152.63495:46 152.99686:222 153.02460:62 153.05866:41 153.08272:56575 153.60957:62 153.69869:31 153.73264:31 153.79430:46 153.85543:31 153.97981:46 153.99949:46 154.08567:4810 154.13690:31	65.00133:15 82.07079:1297 99.92498:50 109.09248:785	1423	1540	1374	1439	1253	1449	1539	1503	1356	1490	1320	1440	1534
11.213	153.018	w/o MS2: Patulin	[M-H]-	5.93	153.01875:3138 154.02234:325 154.99265:143 155.01244:143	68.99615:149 83.01369:118	868	1527	510	656	738	971	412	2047	947	651	1046	910	1183
8.627	153.018	3,5-Dihydroxybenzoic acid	[M-H]-	21.1	153.01913:9821 153.05017:56 154.02217:733 154.06326:76 154.99442:57 155.02419:111 155.07147:150	65.03949:14 81.03479:208 109.02947:2496	3625	3904	5516	4911	5220	3311	10892	6633	3422	15147	5522	4302	6030
10.385	153.019	2,6-DIHYDROXYBENZOIC ACID	[M-H]-	30.7	153.01945:63316 154.02221:5266 154.07019:63 154.13731:63 154.43823:63 154.66957:63 154.99596:95 155.02426:767	41.00352:6410 65.03962:3020 67.01896:2285 91.01870:2515 109.02969:4671	3852	5095	4560	4149	4596	3719	3551	2235	814	1416	1736	906	2365
4.293	153.023	w/o MS2: Patulin	[M-H]-	7.07	153.02183:1251 154.00031:24 154.01222:18 154.95241:12 154.99381:81 155.00852:18 155.02756:30 155.07065:18	41.00276:233 44.99794:5 72.00734:1941 87.00769:1223	1151	1277	1241	1148	1201	1376	1351	1205	1333	1375	1283	1440	1222
1.682	154.062	w/o MS2: L-Histidine	[M-H]-	56.29	154.06161:2920 154.92693:798 155.06387:233	34.96889:1260 78.95840:5342 88.03943:517 96.96808:940	196	564	190	261	299	104	249	302	194	343	409	206	270
2.338	155.034	w/o MS2: SHIKIMATE	[M-H2O-H]-	13.24	155.03453:1438 156.00149:53 156.03770:196 157.01189:67 157.02488:27 157.03650:40 157.04991:27 157.08894:40 157.12246:53	41.00289:2338 43.01858:6402 44.99772:964 59.01278:618 65.01377:156 71.01318:8972 72.99228:3805 85.01941:434	321	223	562	566	423	377	643	1263	660	1143	946	715	1022
8.249	158.082	w/o MS2: ISOVALERYLGLYCINE	[M-H]-	62.28	158.08187:1659 158.98395:279 159.00613:59 159.03256:59 159.06692:59 159.08512:179 160.08489:39	44.99830:218 81.03520:135 99.92570:236	479	471	380	412	299	506	359	389	574	280	375	666	297
1.769	159.029	2-OXOADIPATE	[M-H]-	17.55	159.02911:1347 159.89472:85 160.06436:85 160.54535:85 161.00913:441 161.04493:8228	41.00315:160 59.01303:421 87.00787:2354 99.00795:297	889	867	1038	1111	1188	842	1038	919	946	938	903	988	1045
3.392	159.029	w/o MS2: 2-Oxoadipic acid; LC-tDDA; CE40	[M-H]-	22.35	159.03022:2286 159.06431:49 160.03326:213 160.06051:137 161.00785:77 161.04546:107 161.06410:24 161.08020:18	44.99818:149 99.92606:194	2288	2213	2043	2396	1789	2258	2190	1608	1946	1646	1703	2148	1941
9.556	159.067	w/o MS2: Pimelic acid	[M-H]-	14.44	159.06661:1585 160.06963:228 160.58452:147 161.00177:120 161.02022:96 161.04347:71 161.05930:46 161.08181:13442	59.01329:381 71.04939:241 93.03456:6642 99.92527:107	507	697	427	432	353	555	238	1104	1100	900	1120	1240	1321
8.644	160.04	w/o MS2: 2,8-Dihydroxyquinoline; LC-tDDA; CE40	[M-H]-	82.3	160.03994:2407 161.00163:86 161.04314:236	41.99732:154	696	687	213	239	306	881	58	443	993	155	504	976	499
3.258	160.061	w/o MS2: AMINOADIPIC ACID	[M-H]-	86.51	160.06068:1796 160.84007:43 160.88949:24 160.97366:18 161.00182:24 161.04482:66 161.06406:114 161.94716:18 162.01395:12 162.05589:94	44.99779:112	466	337	220	945	294	385	322	173	485	376	1185	549	348
3.123	160.062	w/o MS2: AMINOADIPIC ACID	[M-H]-	124.64	160.06115:2036 160.09641:12 160.88815:18 160.97724:12 161.00515:46 161.04499:82 161.06372:148 161.94753:24 162.00388:24 162.01909:30 162.06603:30	44.99791:217	1784	1825	1100	179	1029	2018	1051	810	2579	1253	101	2682	1311
11.038	161.024	w/o MS2: Umbelliferone	[M-H2O-H]-	51.19	161.02332:5513 162.02688:826 162.99883:165 163.02842:110	89.03691:77	2330	2582	2306	2235	2932	2584	4238	9312	4046	7091	5076	3837	5924
9.003	161.025	Umbelliferone	[M-H]-	19.87	161.02355:1853	41.99655:51 44.99821:103 87.02275:51 89.03812:51 93.03374:51 99.92355:103 99.92730:51 100.92514:51 104.02570:205 105.03475:103 115.01804:103 132.02009:344 133.02798:806 134.03366:154 135.04588:51 161.02306:154	1886	1173	957	1036	1337	1660	530	1849	1743	1040	1729	1456	1664
7.709	161.045	w/o MS2: 3-HYDROXY-3-METHYLGLUTARIC ACID	[M-H]-	25.96	161.04525:2935 161.06720:55 161.07796:70 161.55382:42 162.05565:2585 162.08049:69 162.08578:28 162.98016:42 163.00150:70 163.02115:82 163.05838:228	44.99770:208 71.04909:106 99.04553:183	2784	3094	1691	1654	2015	3258	2153	1642	3488	1752	1818	2844	1225
1.765	161.045	1,6-ANHYDRO-B-GLUCOSE	[M-H]-	47.78	161.04509:7053 162.04642:598 163.02476:797 163.05902:356	43.01939:873 55.01833:568 59.01330:666 71.01375:473 78.95862:20 87.00752:1490 99.00804:272 105.01772:375	4557	2971	8029	6898	6487	3831	5988	6235	3041	5051	5050	3641	5593
5.725	161.045	3-HYDROXY-3-METHYLGLUTARIC ACID	[M-H]-	19.78	161.04539:1638 161.08144:12 161.85297:24 161.95320:18 162.04815:118 162.07731:18 162.83801:190 162.98113:42 163.00325:24 163.02432:24 163.04632:18 163.05914:34	41.00259:131 57.03421:245	928	2217	929	74	1946	982	2167	3009	1364	4494	350	1781	1952
5.903	161.046	w/o MS2: 1,6-ANHYDRO-B-GLUCOSE	[M-H]-	9.81	161.04491:1148 161.84173:18 161.94685:12 162.04787:91 162.83838:185 162.98161:37 163.00347:30 163.02322:24 163.03800:18 163.05737:30	44.99732:201	532	769	413	955	462	542	641	711	437	925	2071	446	534
9.603	161.082	w/o MS2: DL-5-HYDROXYLYSINE	[M-H]-	316.8	161.08220:20766 161.86189:55 162.05275:37 162.08546:1636 162.98105:37 162.99927:185 163.02098:74 163.03981:254 163.08675:436	44.99809:224 71.04992:106 93.03494:595 99.92577:175	36778	33596	19504	17774	28264	44677	14696	17994	34514	14702	21273	28288	23323
7.715	162.055	w/o MS2: L-Ethionine	[M-H]-	119.97	162.05555:2800 162.97976:56 162.99980:71 163.02351:59 163.05830:280 163.93749:23 164.04651:34 164.05971:67 164.06908:56	41.99788:140 68.99426:87 99.92492:112 135.04453:257 162.05404:209	263	1967	272	152	749	295	171	2425	724	160	2342	632	5481
2.062	163.024	w/o MS2: 2,4-DIHYDROXYPTERIDINE	[M-H]-	17.97	163.02439:2279 163.05812:65 164.02765:140 164.07082:20 164.99852:30 165.02258:74 165.04002:158	41.01494:3974 44.99810:1593 59.01388:35492 73.02919:401	1002	1196	1497	1267	1246	1185	1262	1118	990	1293	1045	1264	864
1.786	163.025	w/o MS2: 2,4-DIHYDROXYPTERIDINE	[M-H]-	19.99	163.02443:1229 163.04845:77 163.06058:251 164.02764:115 164.53147:575 164.55632:153 165.04028:133604	41.00282:471 44.99773:828 55.01849:479 59.01337:1105 71.01322:584 75.00841:3761 79.95654:585 87.00828:295 99.00742:190 102.05569:1013	1206	1174	1433	2801	1214	1037	1356	1290	1189	1059	1428	1238	1582
8.742	163.039	trans-4-Coumaric acid	[M-H]-	19	163.03907:2202 164.04314:238 165.00292:68 165.01808:122 165.04070:51	44.99785:165 93.03438:204	340	281	423	575	512	430	759	1279	377	1436	847	364	840
10.761	163.039	4-Coumaric acid	[M-H]-	63.19	163.03986:40682 163.95920:59 164.00907:88 164.04340:4961 164.10399:59 164.99497:89 165.01877:182 165.04508:353	44.99701:115 65.03986:106 92.02610:1203 93.03418:1484 119.05005:7791 120.05274:710 121.03492:83	2262	2053	4494	5369	3909	2078	7158	8600	1517	28407	5591	2489	5754
10.539	163.04	trans-4-Coumaric acid	[M-H]-	18.6	163.04002:3251 164.04382:383 164.99578:148 165.01931:398 165.04297:99	44.99722:227 93.03327:157	539	1459	429	480	638	912	360	1538	796	425	830	859	813
1.748	163.061	L-Fucose	[M-H]-	19.91	163.06085:1859 164.06456:274 164.36484:74 164.53069:1031 164.56476:110 164.94963:74 165.01207:95 165.04066:256345	41.00344:404 44.99815:1163 56.99822:401 59.01382:926 67.02009:77 71.01398:882 75.00880:2908 78.95907:944 85.02942:169 87.00882:1523 105.01936:798	1023	812	1032	1241	957	1219	444	902	1856	662	2231	1284	632
10.096	164.071	L-(-)-Phenylalanine	[M-H]-	74.91	164.07128:4416 165.01739:428 165.07432:485	41.99787:289 58.02884:181 72.00891:132 91.05427:231 103.05503:341 109.02771:96 125.00087:74 132.98949:80 135.04616:74 147.04417:371 164.07168:628	1132	974	905	884	1263	1116	672	3374	2202	1307	2448	1985	2377
7.805	164.072	L-Phenylalanine	[M-H]-	309.18	164.07135:42367 164.12159:16 164.50041:24 164.57981:16 164.63387:24 164.66270:16 164.69789:24 164.75192:16 164.83054:24 164.86641:16 164.92111:32 164.96507:24 164.98324:16 164.99849:122 165.01926:127 165.04131:663 165.05588:343 165.07433:3521 165.30333:24 165.37894:16 165.41145:16 165.53158:16 165.58475:24 165.63163:16 165.69786:16 165.71865:16 165.76077:24 165.84297:24 165.86513:16 165.89045:16 …	44.99716:120 72.00822:643 79.95668:220 86.97542:41 93.03407:249 103.05487:1736 108.04603:59 122.03580:183 126.02894:166 131.06956:116 136.07471:39 147.04454:692	3445	2666	4359	4921	5032	3987	10289	11880	3442	22101	8019	4297	7835
10.313	165.019	1,3-Benzenedicarboxylic acid	[M-H]-	10.86	165.02064:2368 165.05256:122 166.02197:259	68.99612:99 83.01396:128 92.99484:167 104.99609:139 120.98958:119 121.02802:119 137.02403:135	579	1181	476	437	657	583	431	1344	1061	573	1270	670	751
4.294	165.022	w/o MS2: Piperonylic Acid	[M-H]-	50.15	165.02266:5181 166.02475:91 166.05028:12 166.99496:24 167.01485:47 167.02865:67	41.00423:115 44.99823:207 58.02990:74 67.01719:87 74.02383:231 88.98772:140 90.98683:135 100.03930:106	4779	4900	4918	4693	4989	5281	5022	5158	4969	5192	4744	4966	4816
1.771	165.04	w/o MS2: 9-Methylxanthine; LC-tDDA; CE10	[M-H]-	1559.07	165.04047:199801 165.52431:95 165.55503:95 165.68878:95 165.76291:95 165.85242:95 165.87378:189 165.92840:95 165.94522:142 165.95362:95 166.04378:10598 166.21435:95 166.37554:95 166.41449:95 166.57396:95 166.64647:95 166.72988:95 166.83145:95 167.04459:3748 167.06070:94	41.00317:6692 42.00590:287 44.02131:198 47.01354:1837 55.01846:3058 57.03437:3392 59.01377:48415 59.39387:157 59.51661:134 59.69285:88 60.01687:1052 61.01652:262 71.01368:25570 72.01662:822 72.99290:4662 75.00869:60628 75.61427:102 75.78180:120 76.01224:1517 77.01286:432 80.96493:1623 83.01350:1163 85.02944:11510 86.03228:678 87.00827:6924 89.02398:4775 96.95980:90 99.00809:5564 101.02451:1679 10…	205095	185295	146719	158584	155263	213383	112684	91498	256434	79658	149297	242160	102534
7.764	165.042	3-Methylxanthine; LC-tDDA; CE20	[M-H]-	21.88	165.04147:5821 165.07390:118 166.04421:460 166.07422:22 166.14934:22 166.99720:44 167.01363:55 167.03469:194	41.99814:221 68.99682:131 72.01055:77 79.01601:131 83.05022:125 94.04092:176 103.05462:150 111.00761:99 122.03575:294 125.02126:103 137.02209:125 150.01777:235 165.04059:237	193	474	534	482	871	221	478	4319	356	1116	2346	571	3216
11.262	165.055	TROPIC ACID	[M-H]-	17.93	165.05544:3282 166.05916:931 166.99617:106 167.01167:106 167.03479:549	59.01312:764 72.99252:208 79.95454:9 86.97479:53 99.00601:48 103.05482:1243 119.05013:378 128.99583:18 147.04482:616 165.05515:238	1131	1227	1070	759	673	1087	528	3637	2654	1741	2190	2398	2762
3.963	167.021	Uric acid; LC-tDDA; CE40	[M-H]-	88.53	167.02122:4637 168.02353:228 168.98836:18 169.02166:39 169.04887:12 169.08671:46	41.99878:271 71.01400:96 87.00917:106 96.01976:109	109	76	424	257	178	98	92	383	152	166	396	160	4048
8.227	167.034	3-HYDROXYMANDELIC ACID	[M-H]-	44.37	167.03488:4111 167.07093:39 168.03845:331 169.01207:97 169.02865:77 169.05072:491 169.08464:39	79.01709:96 82.99449:87 83.05074:90 86.97564:103 93.03411:183 99.00337:90 105.03459:157 114.09129:80 121.02894:316 123.04486:282	1719	2709	1952	2284	1335	1418	1886	2468	2417	2487	1678	2544	1874
11.264	167.035	w/o MS2: Orsellinic acid	[M-H]-	40.46	167.03521:2818 167.06194:56 168.03872:344 168.99058:170 169.00659:114	41.00301:197 59.01350:320 72.99262:195 81.03426:152 92.99587:165 103.05441:486 119.04996:186 142.99294:83	98	69	101	49	285	85	98	3582	248	3097	1922	290	1835
7.865	169.014	Gallic acid	[M-H]-	31.8	169.01409:4657 169.05073:57 169.08804:30 169.39253:20 170.01717:304 170.04475:40 170.98899:157 171.00693:184 171.02975:98 171.06797:50 171.10221:74	41.99930:158 44.99806:153 59.01339:93 65.00425:87 68.99761:100 79.02057:144 83.04917:128 94.99346:145 107.01381:138 111.00692:77 114.05501:74 125.02451:253 137.02435:106 148.02038:74	438	412	948	642	771	375	2601	1228	761	4384	907	758	1440
1.904	169.015	Gallic acid	[M-H]-	19.27	169.01293:2598 171.02937:7900	41.00323:16547 43.01904:38798 44.02187:756 44.99809:85401 46.00116:915 47.00187:347 55.01891:5691 57.03445:8664 58.00548:1884 59.01376:52078 60.01670:1053 60.99274:1210 67.01873:9519 69.03430:10629 70.03682:448 71.01373:16985 72.01671:635 73.02869:10552 74.03218:378 79.01884:423 81.03422:21642 82.03748:1110 83.04978:12984 84.02122:1785 84.77051:1599 85.02957:344191 85.29170:458 85.48542:905 85.58…	556	669	678	700	1023	492	935	908	946	810	524	1305	921
13.645	169.087	w/o MS2: FA 9:2+1O	[M-H]-	10.77	169.08675:1988 170.01528:23 170.09065:133 170.98778:344 171.00714:100 171.06704:176 171.10093:121 171.13888:46	44.99870:125 66.99945:169 78.99867:100 92.99568:153 104.99472:206 116.99544:163 135.00571:109 154.99055:103	613	844	498	585	507	603	485	650	522	682	637	686	935
1.725	171.006	Glycerol-3-phosphate	[M-H]-	32.8	171.00609:5893 171.83146:105 172.01054:183 172.89751:1353 172.95041:70 173.00917:193 173.10358:202	34.96921:16448 36.96609:4415 57.03439:136 59.01373:1343 71.01347:679 78.95893:43061 80.96429:227 81.95332:268 89.02349:457 96.96120:18539 97.95936:142 98.70145:61 98.95550:966 101.02323:51 105.01897:1003 115.00378:271 132.03049:302 140.01117:686 159.03152:82	3578	2548	3220	4250	3702	3620	2145	2662	2830	5243	4334	3559	5790
2.82	171.029	w/o MS2: 3-DEHYDROSHIKIMATE	[M-H]-	16.72	171.02923:5194 171.06474:46 171.07845:18 171.10225:58 171.13816:12 172.03243:463 172.06181:89 172.09768:43 172.47830:12 172.94064:12 173.00863:474 173.04448:482 173.08094:30 173.09492:24 173.11705:59	57.03593:2 81.03363:307 88.03949:697 97.02799:70 109.02963:1482	664	548	2040	859	1243	531	3740	2092	1208	5404	1004	1102	2556
1.904	171.03	3-DEHYDROSHIKIMATE	[M-H]-	32.2	171.02983:10893 172.03253:884 173.00902:267 173.04488:2500	41.00385:14236 43.01976:40558 44.02294:872 44.99900:100495 46.00221:1100 53.04017:2270 55.01938:5308 57.03510:7606 58.00672:1418 59.01458:28255 60.01756:580 60.99329:937 65.04024:2033 67.01935:11975 68.02237:535 69.03502:11435 70.03812:711 71.01431:676 72.01765:741 73.02974:10523 81.03507:24255 82.03792:1417 83.05048:16363 84.02171:1654 84.77179:2051 85.03062:354668 85.29540:404 85.51109:1090 85.…	3858	3811	3762	3104	4238	4194	6501	6025	5817	5052	6196	5271	4694
4.837	173.008	cis-Aconitic acid	[M-H]-	19.69	173.00884:1974 173.04337:57 173.07955:23 173.11927:53 174.01137:274 174.07709:246 174.95542:295 174.97149:15 175.00115:39 175.01462:39 175.06124:23	44.99752:128 75.00358:115 85.02900:233 111.00782:96	1712	3055	2300	2058	1409	1832	1815	1752	1739	2647	1760	1669	1421
3.588	173.009	cis-Aconitic acid	[M-H]-	14.77	173.00879:1972 173.08116:71 173.11626:71 174.01281:117 174.03992:170 174.95536:200	41.00260:823 57.03428:5429 59.01315:184 67.01860:4942 79.01815:702 85.02902:12665 88.39671:42 89.01287:273 97.02930:558 111.00864:29157 112.01093:1787 113.01258:39 129.01857:663	1646	4001	1185	470	1545	2035	889	538	1344	634	833	1244	819
2.526	173.009	trans-Aconitic acid	[M-H]-	47.14	173.00886:3982 173.02849:315 173.04315:548 173.08156:18 173.11662:30 173.48611:24 173.98513:12 174.01058:282 174.02657:18 174.04667:46 174.08133:30 174.95491:279 174.97947:18 175.02403:210 175.06062:541	59.01282:136 73.02866:15 79.95652:1231 96.95937:3082 98.02585:246 111.00738:95	4156	5181	3579	4350	3453	5142	2769	3748	4250	3003	5371	4569	3082
1.554	173.031	w/o MS2: Gramine	[M-H]-	11.7	173.02932:1452 174.03218:224 174.41319:163 174.42107:204 174.95552:32790 175.03021:123	44.99799:2500 68.98265:157 86.97542:7304 90.96867:220 102.96933:550	1192	1267	838	841	1044	1036	790	907	993	640	716	746	598
7.598	173.045	Shikimic acid	[M-H]-	9.15	173.04512:1994 173.07994:62 173.11793:48 174.00762:29 174.04765:220 174.07527:63 174.11453:363 174.95544:323 175.00260:104 175.02294:222 175.03575:102 175.04524:60 175.06072:145	41.99813:774 44.99832:139 69.03486:153 70.02932:85 72.00814:1520 81.03298:145 83.01224:80 85.02883:273 87.00787:255 93.03379:137 100.03923:490 111.00734:124 125.02344:194 144.02986:698 152.07161:35	897	1116	843	1174	756	863	756	1236	806	1050	998	801	806
1.906	173.045	Shikimic acid	[M-H]-	26.81	173.04481:5681 175.02534:2726	41.00363:14857 43.01953:37080 44.99871:73279 46.00176:1096 47.00239:377 55.01914:5209 57.03501:7732 58.00619:1797 59.01436:43166 60.01683:931 60.99319:1142 67.01916:9404 69.03498:10136 70.03827:415 71.01419:13934 72.01754:566 73.02936:8976 79.95707:2647 81.03491:18842 82.03757:1046 83.05030:13107 84.02154:1847 84.77086:2219 85.03049:295221 85.26785:518 85.50845:799 85.76184:474 85.94975:338 86.03…	1284	1415	1664	2031	2080	1081	2344	2262	1983	2085	1619	2211	2468
2.331	173.046	Shikimic acid	[M-H]-	256.24	173.04550:30965 173.80893:39 174.01321:106 174.04887:2339 174.08307:39 174.95518:116 174.96808:39 175.02447:484 175.05036:437	71.01378:235 73.02877:102 93.03417:3338 137.02557:178	11994	7073	29161	29765	17910	12882	27675	67265	26188	58131	43926	29786	47305
5.189	174.077	w/o MS2: C7H13NO4; PlaSMA ID-178	[M-H]-	27.65	174.07654:1293 174.95565:343 175.00148:35 175.02281:24 175.07935:83 175.90347:12 175.95787:18 176.08115:18	44.99775:142 88.98739:96 92.99486:106 100.07573:109 122.03388:90	241	190	121	1029	80	277	74	102	158	80	864	153	131
4.986	174.077	w/o MS2: C7H13NO4; PlaSMA ID-178	[M-H]-	48.41	174.07635:1304 174.95572:348 174.98575:18 175.00180:18 175.02365:56 175.03356:12 175.06185:30 175.07982:87 175.96063:18 176.08105:24	43.01775:122 85.02841:93 92.99519:84 101.02318:128 115.03933:122 125.02469:128	1575	1431	958	154	697	1838	560	618	1174	486	109	1021	729
1.724	175.025	L-Ascorbic acid	[M-H]-	16.72	175.02513:3376 175.04239:114 176.02921:317 176.05627:1523 176.93587:1365 177.00195:191 177.04023:3235	34.96999:59865 36.96694:12577 59.45935:157 61.01882:69 71.01441:1448 72.01672:636 72.99368:896 75.00905:2385 79.95777:570 88.03981:788 89.02465:3186 95.01448:598 99.00925:128 101.02478:555 105.01889:305 115.00376:102 133.01419:504 159.02963:183	883	520	1238	1150	1106	594	1161	1253	671	1086	957	728	1399
8.5	175.061	2-ISOPROPYLMALIC ACID	[M-H]-	32.32	175.06110:29569 176.06416:2475 176.99740:141 177.01797:176 177.06572:378	59.01402:517 70.99365:37 85.06589:1675 93.03446:798 115.04018:1643	2675	7386	6356	2619	1479	1871	2405	2001	1926	733	821	1516	1428
7.674	175.061	2-ISOPROPYLMALIC ACID	[M-H]-	53.83	175.06084:12104 176.06388:791 176.99778:236 177.01540:63 177.03903:78 177.06462:177	41.00314:80 44.99806:18 57.03400:257 59.01349:1126 68.99564:94 71.04956:88 75.00426:89 83.01203:66 85.02859:213 87.04454:481 93.03430:84 115.03924:615 120.99054:53 133.04962:366	4040	4391	3182	3250	2800	3863	4253	9133	9512	19601	8078	9996	11267
7.986	175.061	w/o MS2: 2-ISOPROPYLMALIC ACID	[M-H]-	20.5	175.06072:5867 176.03958:171 176.06343:498 176.54193:34 176.99745:179 177.01731:83 177.06830:56	44.99801:107 59.01305:1087 73.02638:7 90.99837:37 120.98914:34	3291	2160	1055	1168	735	3606	618	817	2812	1262	851	2779	795
9.905	175.097	w/o MS2: COTININE	[M-H]-	8.7	175.09672:1777 176.10048:282 176.99843:141 177.01919:4471 177.04820:106	68.99481:116 81.03475:99 89.03913:192 93.03353:200 107.01354:200 117.03482:173 126.99942:74 134.03668:414 135.04480:1061 149.02537:87 156.99367:64	718	433	469	700	364	614	591	976	254	785	377	218	739
10.557	175.097	w/o MS2: SEROTONIN	[M-H]-	8.54	175.09710:1453 176.09879:141 176.99555:106 177.05636:141	59.01367:441 131.06046:2551	803	707	446	445	401	1075	171	596	898	465	632	849	510
9	176.041	w/o MS2: FORMYL-L-METHIONYL PEPTIDE	[M-H]-	101.17	176.03958:2834	44.99771:1475 59.01322:1111 69.03374:338 81.03312:623 85.02904:7822 93.03410:2876 99.00849:75 108.02307:499 111.04452:523 127.03995:953 135.04395:875 171.02957:346	2362	2464	1048	1206	1907	2231	839	2277	1932	1798	2268	1968	2158
11.041	176.041	w/o MS2: Alliin; LC-tDDA; CE10	[M-H]-	58.9	176.03888:1618 176.54356:240 177.01553:240	44.99805:96 75.00410:119 85.02943:90 94.99279:135 113.00437:99 128.99446:80 135.01088:147 138.03005:64 159.04319:96	343	290	257	349	653	336	600	1332	588	1110	787	579	856
10.775	177.018	6,7-Dihydroxycoumarin	[M-H]-	9.02	177.01876:2109 177.05501:1344 178.02142:268 178.99681:107 179.01184:107 179.03514:215	44.99725:149 68.99526:125 89.03835:131 91.01742:137 108.01958:176 116.99482:141 120.05584:175 126.99930:93 133.02890:263 149.02394:77	457	838	397	372	514	583	330	1009	770	465	619	646	635
9.877	177.019	Esculetin	[M-H]-	46.61	177.01937:72683 177.47284:124 177.50378:47 177.98333:70 178.02216:6527 178.16794:71 178.22489:47 178.47973:125 178.52219:47 178.58412:47 178.74988:71 178.94747:47 179.00648:67 179.03462:22657	41.00334:541 59.01320:96 65.03971:101 78.04277:210 81.03390:684 89.03918:3049 93.03384:874 97.03097:83 105.03401:3442 107.04984:802 121.02866:831 133.02921:4292 135.04514:8702 136.04779:768 149.02374:1087	3392	4591	6224	7342	6209	4328	9471	12256	3866	46562	7122	4365	7672
2.782	177.041	w/o MS2: 2-KETO-3-DEOXY-D-GLUCONIC ACID	[M-H]-	18.07	177.04056:1717 177.07663:47 177.99920:18 178.04376:423 178.94700:18 178.98100:143 179.01357:18 179.05540:135	44.99811:174 72.99266:166 79.95752:115 87.00859:209 93.03402:175 96.96033:316 99.00923:109 109.03009:154 127.04001:74	708	1088	890	612	737	955	1066	671	610	852	401	665	669
1.758	177.041	GULONIC ACID GAMMA-LACTONE	[M-H]-	18.52	177.04050:3359 178.04208:259 178.50274:589 178.81353:211 179.01974:332 179.05607:109259 179.12246:85	36.96648:482 41.00369:5440 43.01907:4927 47.01392:1553 55.01923:3675 57.03524:3617 59.01410:42385 59.46588:81 60.01791:768 61.01731:256 68.99819:354 71.01402:26908 72.01703:716 72.99297:4195 74.78007:292 75.00885:37892 75.49785:53 76.01240:688 77.01328:336 80.96532:1654 83.01344:1253 85.02937:10605 87.00874:4511 88.01214:213 89.02413:4660 99.00859:2994 101.02432:1647 105.01864:407 111.00815:287 1…	1796	1106	2739	2918	2900	1677	3127	2237	1328	2446	2285	1515	2810
10.779	177.056	w/o MS2: Coniferyl aldehyde	[M-H]-	7.87	177.05575:2737 178.02030:252 178.05844:179 178.99475:179 179.03544:224 179.05742:89	41.00331:112 68.99502:119 92.99605:181 108.01994:183 119.04972:178 125.00215:87 135.04530:144	291	624	257	525	292	367	198	675	370	266	485	293	473
8.996	179.033	Aspirin	[M-H]-	15.77	179.03563:1871	44.99828:1736 59.01378:1082 69.03516:312 83.05010:685 85.02937:8558 93.03413:3325 99.04476:646 110.03433:148 127.04010:1061 135.04430:1016 173.04440:602	1335	933	715	533	1215	1503	360	1603	1346	960	1839	1233	1394
11.042	179.034	Caffeic acid	[M-H]-	21.15	179.03494:3829 181.01124:385	68.99559:97 85.00743:106 92.99526:127 99.00435:83 104.99377:109 120.98753:99 134.03602:200 155.10524:109	458	435	364	413	502	460	789	2301	648	1367	726	607	713
9.853	179.035	trans-Caffeic acid	[M-H]-	180.86	179.03473:32260 180.03895:2972 181.04004:358	44.99810:76 68.99553:39 77.03989:124 79.05397:463 89.04015:817 106.04110:352 107.04946:542 117.03383:367 128.99358:27 134.03674:3982 135.04494:12330 136.04816:1130 149.02481:165	11568	20648	7058	7296	10717	11428	6166	29203	9080	17746	15146	11511	20581
1.913	179.056	D-myo-inositol	[M-H]-	154.37	179.05570:35902 180.05903:3571 181.05955:852 181.07179:341	41.00345:10700 43.01935:27279 44.99839:64709 46.00149:641 55.01939:4349 57.03455:6952 59.01405:38519 60.01692:982 67.01875:6983 69.03453:7814 71.01369:12571 72.01742:760 73.02931:7614 75.00858:3938 81.03446:13929 83.05019:9890 84.02184:1306 84.76990:2044 85.02976:271623 85.43966:417 85.55090:714 85.76046:325 86.03259:9375 86.24597:278 86.74137:450 87.00881:40844 88.01195:1456 89.01240:646 93.0346…	17812	21253	13507	12613	26572	17807	22723	18164	16330	22588	20006	19580	19551
2.529	179.056	D-Galactose	[M-H]-	7.15	179.05574:2169 179.21454:12 180.01447:12 180.03350:24 180.05943:229 180.97186:18 180.99430:18 181.01322:24 181.02340:18 181.06012:59	43.01786:1061 63.96149:199 89.02358:1525 94.97903:604 96.95895:483 103.00296:59 111.00826:18 115.02004:3279 124.00771:16 155.03304:22	263	135	215	175	152	130	169	150	106	188	129	118	125
1.761	179.056	D-Galactose	[M-H]-	758.63	179.05610:179565 179.21531:127 179.84150:85 179.85751:85 179.88898:127 179.92249:85 179.94745:170 179.96676:85 180.02328:84 180.05916:8825 180.40319:85 180.46922:85 180.51288:732 180.53233:127 180.57632:212 180.79387:85 180.81248:212 180.89114:85 180.92297:565 180.95213:85 181.07149:158827 181.12788:127	41.00298:5859 43.01866:4460 55.01857:2720 56.99777:1490 57.03418:2393 59.01382:42198 59.34245:83 60.01689:888 68.99746:166 71.01338:26944 72.01630:784 72.99268:3254 75.00844:22667 76.01173:555 77.01213:153 80.96449:1902 87.00827:2899 89.02386:3991 99.00857:2115 101.02371:1154 105.01889:760 113.02395:371 119.03537:171 127.00331:45 129.01828:1222 133.01350:772 147.03059:179 165.03896:372	75778	46958	123772	130854	113184	60317	99394	90657	44653	82806	82731	52956	99111
8.383	179.058	Theophylline	[M-H]-	16.92	179.05683:3504 180.03624:46 180.05846:284 180.97195:31 180.98801:31 181.01307:110 181.05106:62 181.06399:46 181.07461:62	44.99699:102 79.01702:122 83.04916:112 92.99503:141 104.99343:109 107.01167:106 122.03480:272 135.03059:150 164.03357:239	149	484	467	432	600	207	529	3029	302	722	1265	672	1226
6.164	180.067	Tyrosine; LC-tDDA; CE30	[M-H]-	34.76	180.06648:1899 180.97365:100 180.99099:12 181.01026:30 181.06954:213 181.83700:54 182.03849:12 182.07151:35	44.99800:138 92.99492:109 119.04887:103	731	549	893	276	900	889	1326	1129	676	1982	643	853	1133
6.271	180.067	Tyrosine; LC-tDDA; CE30	[M-H]-	30.83	180.06696:1618 180.97333:86 181.01558:32 181.07048:137 181.83734:92 182.04911:12 182.07309:24	44.99817:146 72.99457:96 86.97621:77 92.99438:87 102.94817:96 119.05191:74 125.87204:80	731	549	416	862	364	889	528	516	203	1982	1316	201	1133
3.449	181.017	w/o MS2: 4-Nitroanthranilic acid	[M-H]-	10.27	181.01712:1166 181.05137:18 181.07043:24 181.08714:18 182.01941:80 182.04657:39 182.99287:36 183.01184:170 183.10336:18	51.02362:1009 57.03386:69 71.01357:2389 79.01841:3688 87.00807:50 97.02833:1195	305	772	289	258	357	381	149	189	560	200	314	422	234
9.328	181.051	Homovanillic acid; LC-tDDA; CE30	[M-H]-	12.47	181.05060:2000 182.05396:295 183.00818:185 183.05506:92	44.99814:112 59.01401:93 77.03911:393 92.99498:155 104.99443:112 109.02926:100 121.02917:103 130.99087:83 137.02115:90	643	957	399	271	252	869	219	566	682	290	539	453	467
1.748	181.071	D-Sorbitol	[M-H]-	776.22	181.07151:90039 181.11338:101 181.13506:102 181.30338:153 181.57872:153 181.63914:102 181.76125:102 181.90802:102 181.95632:102 182.01813:102 182.07488:6004 182.09817:203 182.11170:152 182.91664:102 182.92884:255 183.07471:1944 183.09033:153	34.96921:15442 36.96613:3577 47.01345:2009 58.00602:1269 59.01361:48791 60.01727:770 68.99701:408 71.01370:27143 72.01636:1087 72.99270:5860 76.01207:1019 77.01190:421 78.71781:125 79.95668:743 80.96444:1384 89.02406:563 90.02702:254 98.00012:96 99.00807:5098 103.00337:553 105.01799:594 129.01878:3600 133.01369:181 150.97107:62 158.92479:136	94531	74106	94456	128300	82881	105908	45491	74537	144992	62519	203422	119546	50181
2.197	182.046	Trigonelline [M+FA-H]-	[M+FA-H]-	1553.17	182.04607:45168 182.10478:18 182.25942:12 182.27932:18 182.35518:12 182.37224:12 182.44053:12 182.49301:24 182.50218:12 182.56596:18 182.59801:12 182.62837:18 182.68840:18 182.71268:24 182.76224:30 182.83796:18 182.87047:18 182.89418:18 182.92476:18 182.93787:12 182.94971:24 182.96351:12 182.97966:18 183.01288:23 183.04890:3749 183.09176:12 183.10526:30 183.12714:18 183.18964:12 183.19765:12 183.…	44.99835:6548 46.00144:14	52701	36244	47458	55937	28866	49231	40531	40331	39189	44597	40094	38509	44579
2.022	182.046	Trigonelline [M+FA-H]-	[M+FA-H]-	969.92	182.04593:33596 182.99265:57 183.00498:57 183.04928:2729 184.05113:372	44.99807:7572 46.00125:126 55.01792:316 59.01317:927 67.01777:345 71.01291:384 75.00791:561 81.03403:409 83.04911:370 85.02908:5098 86.03258:349 87.00795:860 88.01155:96 93.03416:2505 95.01102:173 99.04432:380 111.04442:629 127.03938:781 137.02336:167 171.02870:370	33311	30106	30096	39283	18435	29714	22797	20085	21412	20349	21085	20121	22038
2.007	183.049	w/o MS2: Methiocarb-sulfoxide phenol	[M-H]-	12.58	183.04870:1915 184.05035:420	41.00372:705 43.01952:1221 44.99884:6832 46.00148:117 59.01466:1613 69.03491:739 73.03014:539 75.00880:776 81.03515:1030 83.05015:620 85.03015:13774 85.42296:64 86.03283:553 87.00883:1751 87.67586:64 88.01189:139 93.03531:3673 97.03011:391 99.04536:647 101.02395:173 109.02943:1354 111.04552:804 127.04060:1742 137.02412:235 172.03412:551	2780	2966	2587	3380	1377	2954	2607	2044	1695	2040	1920	1686	2030
7.648	184.062	3-oxo-C4-homoserine lactone	[M-H]-	39.26	184.06216:2319 185.00694:474 185.04536:296 185.06499:126 185.11876:95 186.04042:203 186.08441:63 186.11279:127	41.99870:1313 44.99878:130 57.03491:176 59.01400:675 72.00911:3229 85.02911:209 93.03402:158 100.04040:690 111.00812:189 122.05870:91 127.01733:86 133.05154:145 144.02975:1750	474	283	541	526	382	444	677	372	327	694	329	440	450
5.326	187.024	w/o MS2: 2,4-Diaminobenzenesulfonic acid	[M-H]-	9.77	187.02438:1583 187.06006:35 187.09785:30 187.13916:12 187.85987:61 187.94309:24 188.02810:84 188.05574:12 188.91375:12 188.93444:12 188.98140:34 188.99679:33 189.01664:24 189.03595:42 189.07482:30	44.99795:241 88.98714:141 128.99655:74	840	1712	914	30	789	842	1140	700	1158	1120	52	1264	837
7.928	187.024	2,4-Diaminobenzenesulfonic acid	[M-H]-	10.03	187.02432:2974 187.06117:200 187.09856:60 188.02749:302 188.08212:60 188.99753:93 189.01561:30 189.03446:91 189.07642:1560	41.00305:178 59.01365:143 73.02888:134 79.95652:96 92.99466:131 99.04446:83 104.99511:115 111.00837:138 123.04411:103 129.05428:96 144.04422:134	1209	1871	1231	1262	682	1227	851	826	1655	756	857	1667	740
1.905	187.025	w/o MS2: 2,4-Diaminobenzenesulfonic acid	[M-H2O-H]-	14.86	187.02289:6418 189.04030:17249 189.05708:554	41.00333:16890 43.01913:35725 44.02179:766 44.99816:76608 46.00181:728 53.03923:2086 55.01883:5808 57.03453:8591 58.00550:1995 59.01384:53082 60.01715:777 60.99245:954 67.01853:9459 68.02174:445 69.03425:10409 70.03777:429 71.01351:15582 72.01714:664 73.02894:9923 81.03424:21106 82.03744:955 83.04965:12019 84.02096:1850 84.77083:1599 85.02974:323084 85.18830:801 85.29292:456 85.50871:715 85.60139…	1408	1714	1693	1606	2893	1133	2752	2367	1908	2323	1448	2879	2544
2.501	187.041	w/o MS2: Plumbagin	[M-H]-	12.88	187.04077:2579 187.10005:32 188.05314:382 188.09402:54 188.91327:12 188.93334:18 188.94935:176 188.98119:45 189.00024:56 189.01924:18 189.04102:107 189.05838:80 189.07647:51	44.99857:256 59.01363:225 72.99320:172 79.95679:369 85.02937:215 93.03479:387 94.98075:454 98.95643:119 101.02447:90 111.00810:237 115.02096:375	1745	1334	1136	1327	973	1653	1010	897	1509	1024	948	1461	794
11.703	187.097	w/o MS2: AZELAIC ACID	[M-H]-	15.98	187.09739:3160 188.10074:310 188.99775:282 189.01372:82 189.04080:55 189.09956:82 189.11035:110	59.01398:259 75.00683:106 92.99489:179 99.08117:181 116.99502:118 123.00669:87 125.09420:90	2647	2085	1632	1398	2053	2518	1965	3163	3106	2230	2359	2455	2373
4.442	188.057	N-Acetylglutamic acid	[M-H]-	95.06	188.05665:3176 188.88793:18 188.91367:24 188.93398:18 188.98195:48 188.99814:71 189.01831:24 189.04068:60 189.05943:273 189.09436:12 189.93014:18 189.99892:50 190.06046:60 190.08638:12	41.00316:125 59.01303:106 88.98733:167 102.05600:160	3691	866	3269	489	2850	3124	7841	6377	2647	9933	424	3548	5524
2.055	189.003	2,4-Dichlorobenzoate	[M-H]-	25.65	189.00322:2252 189.03982:881 190.00852:147 190.04356:134 190.46579:896 190.51151:48 190.53574:48 190.90619:48 190.92790:265 191.02184:235 191.05629:214022	41.00263:412 43.01847:492 44.99805:2594 55.01813:253 59.01313:633 71.01335:517 75.00821:391 80.96370:395 81.03375:412 83.04957:440 85.02912:4717 86.03230:336 87.00832:1042 89.02484:103 93.03402:1839 99.00750:418 109.02878:564 127.03981:681 137.02389:175 171.02921:356	667	923	519	490	838	721	745	712	1202	571	1006	1234	837
1.906	189.04	w/o MS2: 4-nitroquinoline 1-oxide	[M-H]-	98.08	189.03984:27435 190.04287:3309 190.46645:14183 190.49275:4269 190.50953:704 190.96885:470 191.02016:1276 191.05629:3821009 191.09975:1124	41.00354:15106 43.01933:34983 44.02221:709 44.99844:91693 45.12636:462 46.00133:845 47.00235:436 53.03975:1994 55.01910:5791 57.03477:7878 58.00606:1885 59.01412:46307 60.01616:841 60.99277:1315 65.03930:1568 67.01883:9076 68.02138:436 69.03455:10235 70.03771:452 71.01395:15229 72.01681:544 73.02901:10005 79.95674:2655 81.03447:19644 82.03757:1041 83.04984:13044 84.02094:2177 84.77100:1671 85.029…	7885	12429	9905	9162	10310	7784	13970	13808	11860	15927	10900	13959	11679
4.946	189.077	w/o MS2: 3-methyl-3,4-dihydro-1H-1,4-benzodiazepine-2,5-dione	[M-H]-	11.86	189.07682:3678 189.99897:32 190.07942:366 190.92804:113 190.99701:64 191.01967:421 191.05537:1325 191.07343:32	44.99870:193 72.99341:131 83.05041:187 92.99503:109	81	51	73	1182	100	66	148	324	119	308	3765	90	261
8.515	189.077	w/o MS2: 3-methyl-3,4-dihydro-1H-1,4-benzodiazepine-2,5-dione	[M-H]-	15.98	189.07620:3300 190.08001:303 190.92763:210 190.99424:82 191.01529:137 191.05552:378 191.08011:84 191.09330:30 191.10786:30	59.01334:455 93.03371:1977	2144	1093	661	737	727	2364	339	445	2055	490	742	1731	549
4.73	189.077	w/o MS2: 3-methyl-3,4-dihydro-1H-1,4-benzodiazepine-2,5-dione	[M-H]-	23.54	189.07497:1724 190.07852:227 190.92822:78 190.99175:78 190.99984:78 191.01920:1014 191.05542:1647	43.01874:112 75.00685:168 87.00803:167	634	698	943	93	1224	644	2120	3957	1404	3981	347	1696	3571
4.637	191.018	Isocitric acid; LC-tDDA; CE40	[M-H]-	8.96	191.01926:2032 191.05581:1593 192.02102:250 193.02225:78	44.99832:183 72.99185:231 85.02913:189 93.03525:128	2159	2166	2412	609	1912	2236	2897	2615	1781	2016	457	2053	1767
7.569	191.019	CITRIC ACID	[M-H]-	10.49	191.01976:4268 191.05415:388 191.09125:40 191.09857:16 191.89728:16 192.02235:313 192.05815:65 192.11017:24 192.92885:67 192.97226:16 192.99423:105 193.01873:122 193.03566:68 193.04875:32 193.06268:24	43.01836:303 57.03425:134 66.99840:99 72.99231:186 75.00441:165 85.02899:305 87.00762:322 93.03306:150 111.00845:269 125.02384:172 137.02236:64	2633	4625	2014	1693	2497	3338	1482	1546	3275	1484	1703	2185	1611
4.791	191.02	w/o MS2: CITRIC ACID	[M-H]-	7.42	191.01937:2512 191.05623:1062 192.02182:328 192.05911:122	43.01991:163 72.99386:228 87.00897:365 93.03556:122	804	741	716	2452	592	758	788	519	649	620	2031	480	645
2.38	191.02	Isocitric acid	[M-H]-	120.42	191.02091:26904 191.45357:24 192.02270:1961 192.05863:537 192.24820:24 192.69671:37 192.99373:37 193.02370:456 193.06031:141	57.03449:168 67.01864:363 72.99359:1433 73.02956:1854 83.01500:209 85.02936:1154 99.00858:337 111.00891:2794 129.01926:189	26098	36593	33227	27929	24292	32389	25384	30115	25643	48781	23092	27010	25834
3.586	191.02	Citric acid	[M-H]-	1269.93	191.02052:181370 191.23406:27 191.26158:71 191.28467:71 191.40918:40 191.42546:67 191.49245:27 191.51480:40 191.52993:40 191.54978:27 191.57214:27 191.60849:67 191.62754:40 191.66351:27 191.70163:77 191.71295:27 191.74672:54 191.76652:54 191.78652:88 191.82200:27 191.83633:54 191.85215:72 191.86577:54 191.87978:40 191.90149:54 191.91319:68 191.93635:127 191.95235:27 191.96694:54 191.99065:52 192.…	41.00337:1198 57.03458:2119 67.01940:2020 85.02974:6032 87.00891:13760 103.04013:113 111.00923:14382 116.07035:30 129.01912:293	387456	648711	227480	206399	301099	417397	181987	105187	251156	118517	69851	245936	160737
3.691	191.021	Citric acid	[M-H]-	734.45	191.02050:236615 191.06344:36 191.22465:56 191.26675:109 191.33869:75 191.40951:93 191.42994:75 191.45235:37 191.49219:37 191.55535:56 191.58451:37 191.63063:37 191.67200:37 191.68561:56 191.70257:56 191.74200:37 191.75854:56 191.77867:75 191.78604:111 191.80715:56 191.81281:56 191.82858:93 191.85773:56 191.87441:56 191.88784:56 191.90999:93 191.93562:75 191.95070:75 191.96083:37 191.99518:71 192…	41.00327:2280 57.03457:4243 67.01884:3688 79.01836:3125 85.02926:9134 87.00860:21901 88.01162:822 97.02958:1033 103.03849:209 111.00887:22297 112.01239:1217 113.01373:262	387456	648711	85351	206399	164992	166116	87682	37863	251156	61367	160982	245936	160737
9.824	191.055	D-(-)-Quinic acid; LC-ESI-QTOF; MS2; CE	[M-H]-	18.4	191.05514:4622 192.05878:407 193.00878:272 193.05614:272	43.01933:128 59.01387:106 68.99556:128 79.05458:109 85.02923:251 89.03930:122 92.99492:165 99.04186:77 104.99518:145 107.05005:156 117.03432:109 127.00298:109	3911	4172	3514	3048	5577	3501	2241	6451	4620	2993	6239	4524	5824
4.685	191.055	w/o MS2: QUINIC ACID	[M-H]-	4.63	191.05536:2030 192.02196:230 192.05790:128 192.99679:96 193.02198:96	44.99792:131 75.00769:175 83.04911:180 111.04565:131	1123	1127	1258	515	1430	1150	1363	1566	1497	1824	869	1378	1293
9.002	191.055	(1S,3R,4S,5R)-1,3,4,5-tetrahydroxycyclohexane-1-carboxylic acid	[M-H]-	240.24	191.05600:76069 192.05902:10073 192.67995:597 193.06028:1492	59.01357:1296 71.01238:464 81.03413:767 85.02905:8338 87.00806:1887 93.03405:3764 99.00671:87 109.02874:888 111.04460:760 127.03977:1099 135.04454:976 171.02916:433	54740	52879	35498	32700	57770	54149	19047	69623	51574	37771	68630	53093	66779
7.652	191.055	w/o MS2: Quinic acid; LC-tDDA; CE40	[M-H]-	6.53	191.05557:2335 191.09080:297 191.92806:28 192.01909:42 192.05976:206 192.09640:42 192.92984:42 192.99533:99 193.01286:163 193.03283:56 193.05643:74	41.99816:8 59.01355:1805 69.03414:47 104.99332:9 109.02845:32 115.03967:431 133.04994:670	951	1359	1326	1393	1238	1189	2266	1870	1321	2124	1457	1563	1435
11.037	191.056	D-(-)-Quinic acid; LC-ESI-QTOF; MS2; CE	[M-H]-	7.4	191.05634:1933 193.05089:1177	68.99559:97 85.00743:106 92.99526:127 99.00435:83 104.99377:109 120.98753:99 134.03602:200 155.10524:109	495	532	384	333	409	404	589	1796	700	1083	835	698	1228
9.235	191.056	D-(-)-quinic acid	[M-H]-	30.32	191.05563:9128 192.05853:884 193.01271:198 193.06063:264	44.99774:158 59.01408:132 85.02898:336 93.03443:287 99.04428:83	5319	6838	2741	2856	5868	7720	925	9907	4618	2026	7522	6598	6511
9.666	191.056	(1S,3R,4S,5R)-1,3,4,5-tetrahydroxycyclohexane-1-carboxylic acid	[M-H]-	13.66	191.05566:6113 192.05806:857	44.99825:196 59.01351:222 76.96918:122 85.02976:206 87.00691:175 93.03449:253 104.99441:141 118.99431:100	1658	1986	2360	1953	2993	1581	2205	4882	2245	2519	4170	2016	2574
8.727	191.056	D-(-)-Quinic acid; LC-ESI-QTOF; MS2; CE	[M-H]-	4.54	191.05595:3002 192.01890:34 192.05858:181 192.99712:52 193.01474:337 193.03155:52 193.05954:52	44.99876:123 68.99467:153 78.99911:93 93.03290:193 107.03719:96 116.05077:125 121.02857:93 132.98929:80	1550	1682	1816	1865	2452	1749	2804	1446	1506	1772	1623	1548	1439
1.921	191.056	Quinic acid	[M-H]-	12959	191.05633:3352472 191.10335:468 191.24661:475 191.26992:948 191.29861:1862 191.32527:1722 191.36873:1186 191.41021:475 191.44607:1194 191.46111:1186 191.54111:712 191.58286:712 191.64344:475 191.65955:949 191.72838:949 191.73766:712 191.77216:949 191.79198:711 191.80093:1186 191.81632:1186 191.82841:948 191.84279:1185 191.86444:1185 191.87952:948 191.89692:1228 191.91433:948 191.94378:1186 191.98…	31.99042:661 41.00376:14301 43.01940:33216 44.02204:673 44.99856:86537 46.00151:813 47.00232:396 53.03922:1892 55.01890:5439 57.03471:7958 58.00584:1432 59.01428:46063 60.01716:1104 60.99295:1111 67.01909:8557 68.02183:428 69.03463:9491 71.01377:16258 72.01699:545 73.02947:8570 74.03177:324 75.00891:2896 79.95717:3013 81.03456:18007 82.03760:987 83.05028:13144 84.02123:1772 84.77075:1388 85.03000…	2105634	2373082	2614340	2473238	3025573	2039834	3685757	3570846	2840553	3794773	3071281	3212001	2661503
1.747	193.035	Glucuronic acid; LC-tDDA; CE30	[M-H]-	23.17	193.03497:7334 193.07175:954 194.03742:901 194.07166:184 194.44774:1850 194.86060:92 194.94569:2267 194.96746:137 194.97838:229 194.99409:260 195.01235:431 195.05106:318185	41.00326:4371 43.01884:2768 55.01898:2402 57.03430:3266 59.01378:38638 59.60081:63 60.01620:727 68.99791:267 71.01350:22578 72.01641:539 72.77310:103 72.99256:4839 75.00841:43631 76.01150:1141 77.01182:331 80.96454:1262 83.01313:884 86.03280:194 87.00849:2422 88.01202:134 89.02412:4705 90.02708:220 99.00809:2988 101.02355:914 105.01873:376 113.02359:146 119.03339:216 129.01938:2416 133.01370:985 …	6116	3308	7207	5483	8047	4719	6664	7845	4497	6620	7923	4614	7023
11.99	193.05	trans-Ferulic acid	[M-H]-	4.71	193.05069:2362 194.05455:384 194.98915:149 195.00760:130 195.02788:78 195.05563:78	68.99522:141 92.99552:172 104.99510:142 116.99494:135 133.02956:507 161.02259:102	565	1154	426	337	467	669	285	1262	678	755	876	536	666
16.916	193.067	9-Phenanthrol	[M-H]-	757.93	193.06650:216414 193.30629:105 193.32337:94 193.33885:57 193.34886:57 193.38771:38 193.44394:38 193.46572:143 193.54202:57 193.59779:57 193.67363:57 193.71246:57 193.73802:76 193.76539:95 193.78357:57 193.79425:38 193.80871:57 193.84390:94 193.87730:94 193.90324:57 193.92084:57 193.93824:38 193.94920:76 193.96280:76 193.97987:57 194.00103:38 194.01277:76 194.02568:74 194.04498:192 194.06960:28946…	92.99556:184 165.07175:11779 167.07599:176 193.06679:87564	149586	165889	153284	147899	153326	143990	160957	161411	167196	160823	163308	154984	172523
1.86	194.102	w/o MS2: 2-Hydroxyhippuric acid	[M-H]-	108.92	194.10328:6008 194.14944:49 194.19543:49 194.43329:49 194.59586:49 194.71048:49 194.78888:49 194.92872:74 194.94572:98 195.05057:3050 195.08693:153 195.10599:448 195.23662:74 195.75935:49 195.98637:49 196.05458:362 196.10779:279	41.00322:939 44.99818:3768 47.01345:135 57.03454:731 59.01370:2344 67.01899:377 71.01382:1266 72.99264:479 75.00837:1218 78.95889:392 81.03399:712 83.05061:475 85.02955:9636 86.03225:489 86.74502:67 87.00859:1567 88.01012:123 89.02298:131 91.01768:80 93.03442:2827 99.04454:435 101.02349:177 109.02927:926 111.04532:665 117.01736:125 127.04021:1050 137.02414:224 155.03400:152 171.02958:434	2676	2345	2859	1940	2466	2196	4883	2832	1693	6679	1809	1936	3096
11.472	195.03	w/o MS2: Haematommic acid	[M-H]-	7.94	195.03031:1909 196.03335:307 196.98066:124 197.00281:154 197.01933:62 197.03978:93 197.11861:62	44.99861:148 78.99742:151 83.05906:165 92.99484:140 102.99942:116 108.02062:234 116.99551:141 121.02810:112 128.99368:122 140.99387:87 146.98798:77 159.04449:74	389	578	369	358	360	509	262	792	547	382	464	461	467
7.594	195.032	w/o MS2: Haematommic acid	[M-H]-	9.37	195.03300:2693 195.06203:51 195.07485:52 196.03643:194 196.08318:52 196.09716:26 196.98824:39 197.00813:65 197.03400:215 197.06592:90 197.08156:26	41.99819:235 57.03354:144 68.01493:96 72.00812:252 81.03294:169 87.00786:260 92.99503:188 95.04929:64 99.00656:93 111.00830:251 120.98870:80 127.03930:106	686	1087	554	615	612	789	516	685	1490	890	714	1346	697
1.76	195.052	D-Gluconic acid	[M-H]-	1129.65	195.05131:528407 195.27651:95 195.28894:236 195.30057:292 195.33039:95 195.44612:189 195.62109:95 195.63189:95 195.64662:95 195.70502:95 195.72450:189 195.73917:142 195.75410:142 195.79653:142 195.81895:189 195.84058:142 195.86443:189 195.87478:189 195.89136:189 195.90791:189 195.93255:142 195.94399:142 195.96626:189 195.99618:142 196.01068:186 196.02552:227 196.05404:31553 196.10619:417 196.1647…	41.00317:6692 42.00590:287 44.02131:198 47.01354:1837 55.01846:3058 57.03437:3392 59.01377:48415 59.39387:157 59.51661:134 59.69285:88 60.01687:1052 61.01652:262 71.01368:25570 72.01662:822 72.99290:4662 75.00869:60628 75.61427:102 75.78180:120 76.01224:1517 77.01286:432 80.96493:1623 83.01350:1163 85.02944:11510 86.03228:678 87.00827:6924 89.02398:4775 96.95980:90 99.00809:5564 101.02451:1679 10…	108310	76107	166626	111818	372838	95905	252430	295002	128167	396569	220176	131511	331658
7.76	195.052	w/o MS2: 1,3-Dimethyluric acid; LC-tDDA; CE40	[M-H]-	10.66	195.05225:2636 196.05473:283 196.07315:74 197.00650:139 197.02608:40 197.04349:283 197.05373:73 197.08151:30	41.99852:327 65.99883:93 68.99640:96 79.95722:203 87.00836:118 92.99619:148 94.04067:169 103.05401:96 107.05134:93 111.00702:159 122.03549:429 135.04299:99 150.01818:169	132	67	344	360	464	143	513	579	165	658	927	112	1639
12.891	199.088	w/o MS2: Harmalol	[M-H]-	13.15	199.08809:1835 200.00514:69 200.09249:221 200.99730:200 201.01424:669 201.03538:55 201.05249:69 201.07643:55 201.09455:55 201.11281:69	44.99764:232 68.99510:37 85.02789:18 99.00318:11 104.99479:217 109.09306:1602 116.99353:9 128.99573:71 142.99213:74 153.08170:624	1178	1276	1176	1305	1292	1268	1397	1242	1429	1143	1366	1420	1512
11.874	201.113	Sebacic acid	[M-H]-	205.16	201.11327:73139 201.49511:56 201.81979:37 201.88608:37 201.92355:37 201.94451:37 201.97046:37 201.98942:56 202.00045:56 202.02934:37 202.05529:37 202.11624:7317 202.81436:56 202.91219:56 202.95964:37 202.99363:287 203.01402:177 203.05634:109 203.11844:910 203.20982:37	44.99782:57 79.95541:4 111.08084:378 123.00315:3 128.99399:38 137.09567:262 139.11240:3217 145.00615:5 183.10246:1959	9715	5453	12175	10682	7653	8598	27275	14164	7757	44578	9679	7013	9959
7.97	201.124	w/o MS2: Ala-Leu	[M-H]-	59.21	201.12425:2326 201.74600:18 202.03534:18 202.04707:27 202.07591:27 202.12725:254 202.47575:18 202.99679:271 203.01397:83 203.03168:36 203.05638:74 203.09081:50 203.12881:56	44.99807:145 78.99741:77 85.02923:83 92.99658:262 97.04112:64 107.01144:109 111.04488:96 123.00686:80 130.08632:71	124	108	325	300	190	140	899	101	52	517	196	53	130
7.546	202.071	w/o MS2: 5-acetyl-2,6-dimethyl-2,3-dihydro-1H-pyridin-4-one	[M-H]-	28.32	202.07122:1753 202.10732:12 202.99781:376 203.01732:113 203.05315:58 203.07391:146 203.93831:12 204.00285:30 204.02206:24 204.05365:18 204.07944:30 204.16400:12	41.99731:190 55.01740:112 58.02932:122 72.99205:235 81.03326:160 86.97677:274 92.99454:132 95.01144:74 99.04368:172 101.02359:147 111.00810:128	232	305	123	940	132	264	76	106	103	64	415	95	101
1.888	203.019	Carbonyl cyanide chlorophenylhydrazone	[M-H]-	15.2	203.01820:2402 204.02685:240 204.04956:240 205.03476:6310	41.00303:13552 43.01884:30959 44.02184:498 44.99795:71273 46.00109:646 47.00100:405 53.03928:1692 55.01837:5445 57.03416:6987 59.01366:41499 60.01682:746 60.99166:1307 65.03898:1461 67.01840:7919 69.03398:8085 71.01332:14805 72.01631:676 73.02875:8869 74.03188:330 75.00844:2784 79.01802:360 81.03404:17593 82.03650:1374 83.04948:11440 84.02021:1995 84.76984:1655 85.02908:318148 85.28862:568 85.496…	1816	2072	2262	1655	2145	1521	1683	1913	2057	1877	1236	2601	1684
8.422	203.083	L-Tryptophan	[M-H]-	14.04	203.08253:3852 204.08442:709	44.99720:135 74.02342:77 92.99519:109 100.07658:96 116.05055:120	280	242	177	202	116	218	142	1373	486	2190	813	717	1173
8.682	203.083	L-Tryptophan	[M-H]-	75.84	203.08314:17181 204.03048:784 204.05985:76 204.08621:1660 204.23310:38 204.99614:143 205.03342:191 205.06084:38 205.08772:205	44.99788:72 74.02423:238 85.02836:136 116.04995:1686 130.06467:89 142.06464:308	1551	7584	5178	3009	1871	1462	3011	10018	2100	5968	4852	2394	3852
9.604	203.093	w/o MS2: Tryptophan; LC-tDDA; CE10	[M-H]-	78.58	203.09261:16189 203.11957:151 204.07027:116 204.09606:1504 204.99318:194 205.01331:78 205.02904:116 205.05050:155 205.09727:209	59.01319:2279 69.03759:20 75.00574:18 120.98994:30	13425	12311	6379	6724	9939	14933	5561	7279	11298	5489	7924	10077	7882
11.005	203.129	w/o MS2: 3,5-dihydroxydecanoic acid	[M-H]-	20.08	203.12899:1948 204.04037:70 204.06607:802 204.13325:287 204.99321:106 205.00780:141 205.03214:105 205.05069:70 205.06869:141	59.01219:99 68.99610:102 81.03368:132 93.01250:165 104.99670:96 116.99576:77 119.04947:74 125.09592:204 134.03635:249 157.12119:131 175.04026:106	221	409	146	108	263	358	139	1693	1022	599	936	959	1360
8.647	204.03	Xanthurenic acid; LC-tDDA; CE20	[M-H]-	36.48	204.02989:8847 204.06409:42 204.08447:166 204.99231:185 205.01028:85 205.03236:855 205.07121:64 205.10463:43 206.03588:140	41.00268:170 91.01823:81 109.02898:180 116.05018:1983 121.02784:36 132.04358:355 142.02853:43 160.03967:2737	2732	2025	969	888	1112	3363	202	1351	3954	545	1821	4006	1775
1.824	204.05	LIPOAMIDE	[M-H]-	21.61	204.05013:1448 204.07583:81 204.08828:202 205.00138:162 205.01484:81 205.03495:162 205.05319:544 206.06617:566	34.96983:357 41.00341:607 44.99869:1134 47.01375:160 55.01912:476 57.03446:720 59.01416:3789 60.01705:140 61.98785:171 71.01391:1907 72.99333:612 75.00891:2881 79.95705:348 83.05113:221 85.02908:1657 87.00860:464 89.02427:579 93.03408:215 96.95954:334 99.00912:341 109.02870:291 113.02366:228 117.01932:132 129.01896:277 135.02933:210 161.04539:80	410	360	804	622	502	412	757	463	345	700	377	398	592
9.486	204.067	INDOLELACTIC ACID	[M-H]-	13.75	204.06656:2646 205.06901:379 206.07018:129	44.99833:135 79.95754:64 92.99498:109 116.04979:125 130.06732:128 142.06332:96 150.02997:90	155	250	144	173	92	167	444	2064	975	5161	1208	1246	2051
7.562	205.035	2-METHYLCITRATE	[M-H]-	19.51	205.03514:11217 205.07094:206 205.12015:24 206.01922:24 206.03850:1064 206.06160:24 206.07462:64 206.97237:47 206.98699:47 207.01051:119 207.04088:163 207.07826:47	43.01814:111 57.03378:119 81.03406:287 87.00822:784 100.07401:52 111.00735:158 125.02457:1379 144.03027:4	3151	3682	2204	4560	2584	3413	2424	3867	3548	4799	7390	2313	2886
1.906	205.035	2-METHYLCITRATE	[M-H]-	40.17	205.03511:22800 206.03743:2690 207.01421:4953 207.05085:3852	41.00348:18547 42.00674:475 43.01902:46535 44.02214:871 44.99826:92762 46.00135:893 47.00233:405 53.03940:2252 55.01866:6936 57.03428:10394 58.00571:2579 59.01380:58778 60.01698:1122 60.99298:1208 67.01846:11988 68.02186:576 69.03421:12761 70.03739:524 71.01382:20631 72.01672:783 73.02924:11230 79.95673:1873 81.03432:25258 82.03765:1407 83.04976:16774 84.02121:1969 84.77104:2501 85.03041:363884 8…	5944	6661	7128	5785	8090	6851	10124	11087	9908	11229	7437	12860	7882
5.018	205.035	2-METHYLCITRATE	[M-H]-	11.9	205.03509:2319 205.07184:29 205.93395:18 206.03811:157 206.57177:12 206.97198:34 206.99269:24 207.00451:24 207.04641:46	44.99808:134 87.00643:128 99.04457:90 101.02373:90 125.02324:112 145.01406:87	1904	2538	1877	498	1967	2126	2086	2321	2820	1662	651	2746	2112
6.716	205.035	w/o MS2: Lipoic acid	[M-H]-	5.48	205.03504:1342 205.07061:23 205.83942:61 205.93431:18 206.03884:112 206.85779:18 206.97161:92 207.01133:18 207.03881:34 207.05254:32 207.06610:18 207.09136:12	44.99768:178 73.02826:103 88.98744:125 111.00721:115	369	1228	297	28	233	509	271	315	655	275	40	623	335
7.75	205.035	w/o MS2: 2-METHYLCITRATE	[M-H]-	13.76	205.03528:5242 205.07011:120 205.10845:38 206.04019:593 206.08081:57 206.98831:38 207.00845:179 207.03841:111 207.05870:57 207.07489:76	41.99862:209 67.01790:127 72.99261:93 79.95726:158 86.97540:170 93.03412:151 97.04069:131 111.00903:383 114.05730:83 125.02540:83 135.04178:83 156.99700:122	1222	2368	852	705	1042	1304	925	916	1843	790	842	1628	883
9.635	205.049	w/o MS2: (4S,5Z,6S)-4-(2-methoxy-2-oxoethyl)-5-[2-[(E)-3-phenylprop-2-enoyl]oxyethylidene]-6-[(2S,3R,4S,5S,6R)-3,4,5-trihydroxy-6-(hydroxymethyl)oxan-2-yl]oxy-4H-pyran-3-carboxylic acid	[M-H]-	4.62	205.04892:4357 205.09597:172 207.02932:172	59.01349:2143 108.01954:27 109.02785:39 121.02695:49 162.03239:20	51	115	0	18	88	54	42	366	30	25	254	68	168
9.705	206.082	CHES; LC-tDDA; CE40	[M-H]-	26.21	206.08088:1914 206.98758:224 207.00849:176 207.02616:70 207.08561:200 207.93390:70	44.99769:190 68.99511:112 79.95662:90 85.02843:207 92.99444:162 104.99523:118 116.99620:129 128.99283:100 135.00491:64	374	557	303	293	542	356	379	854	1041	379	652	902	1079
10.095	206.082	N-ACETYL-PHENYLALANINE	[M-H]-	287.27	206.08225:28070 207.01028:334 207.08554:3080 208.08719:833	58.02931:264 72.00909:146 86.97573:93 91.05506:320 103.05547:393 127.01894:93 147.04561:204 164.07135:337	10550	8701	9730	8024	12625	10755	9019	18319	13594	13001	16449	13714	17705
1.916	207.014	w/o MS2: 2-Naphthalenesulfonic acid	[M-H]-	23.67	207.01362:2804 207.02464:596 207.05119:1590 208.06443:7610 209.02980:1492 209.06809:2162	41.00350:18547 43.01912:46535 44.02198:871 44.99842:92792 46.00126:893 47.00200:405 55.01901:6936 57.03456:10393 58.00564:2579 59.01400:58778 60.01666:1122 60.99260:1208 67.01872:11988 69.03453:12742 70.03794:524 71.01385:20632 72.01620:783 73.02913:11227 74.03220:503 79.95689:1870 81.03438:25258 82.03784:1407 83.05011:16708 84.02164:1967 84.77041:2501 85.02983:363882 85.49092:1202 85.62637:1101 …	2460	2235	1875	2134	3683	2810	2301	2455	3102	1505	3505	3827	1832
1.82	207.05	w/o MS2: Lipoic acid reduced	[M-H]-	30.53	207.05049:4266 208.05361:553 208.38468:291 209.03029:75817 209.06391:1790	41.00310:4276 55.01851:2337 57.03449:3331 59.01374:37073 60.01649:716 61.98739:241 71.01329:22250 72.01708:507 72.99262:4890 75.00845:43634 76.01155:1141 87.00855:1219 89.02405:4704 101.02399:900 102.05597:199 105.01751:399 115.00281:842 129.01865:2439 135.02946:644 147.02814:208 165.03999:279 191.02065:362 207.05193:109	4254	4683	4025	4307	4052	4055	3448	3574	5188	3269	3939	5687	3845
8.862	207.061	w/o MS2: Sinapoyl aldehyde	[M-H]-	9.04	207.05939:1993 207.08806:1650 207.92964:74 208.06201:335 208.09172:181 208.98229:55 209.00675:825 209.02743:55 209.05418:125	44.99862:151 68.99586:160 86.97607:103 93.03405:109 104.99544:125 120.99089:90 125.02382:74 137.02455:192 192.06495:305	982	1058	1243	1096	1279	970	1260	1078	1573	1296	1100	1067	1254
11.263	207.066	3,4-trans-dimethoxycinnamic acid	[M-H]-	25.92	207.06646:2772 208.06936:338 208.98394:144 209.00449:450 209.02221:216 209.06921:172	59.01297:179 86.97552:90 92.99558:156 103.05535:223 116.99590:119 132.98854:80 146.98543:87	2201	2828	1724	1819	1490	2774	966	5963	5163	3440	4349	5545	5561
7.806	208.061	C10H11NO4; PlaSMA ID-278	[M-H]-	17.89	208.06133:4185 208.09800:156 208.11863:18 209.00468:303 209.02483:66 209.06462:638 209.09431:27 210.00857:27 210.04275:45 210.07611:360	44.99745:119 57.01377:48 72.00919:647 77.03885:139 79.95525:229 85.02807:86 92.99540:127 96.95851:319 100.07574:51 103.05543:1736 105.03408:46 108.02095:141 114.05495:161 123.00525:75 131.07104:116 137.02296:103 147.04469:691	205	134	524	399	437	230	995	1383	694	2494	1416	789	1078
1.952	208.065	C10H11NO4; PlaSMA ID-278	[M-H]-	254.8	208.06493:179020 208.22386:18 208.23698:18 208.28514:42 208.32577:106 208.39339:30 208.42091:68 208.44079:24 208.47246:57 208.49179:32 208.50796:18 208.54347:18 208.57384:18 208.59923:12 208.60937:18 208.65313:18 208.67721:30 208.69689:35 208.71789:30 208.73060:24 208.78033:58 208.81393:49 208.85610:49 208.87940:70 208.89926:80 208.94391:133 208.97162:83 208.99830:54 209.02211:63 209.06789:11128 …	44.99851:78 79.95744:35177 80.71557:109 80.96473:1865 81.95362:1594 82.95410:363 85.03052:235 92.99485:171 93.97260:112 102.99866:37 118.99301:92 191.05406:252 208.06525:12065	6170	6049	7424	4818	6539	7334	9324	7227	7714	7393	6333	6965	7649
2.185	208.065	C10H11NO4; PlaSMA ID-278	[M-H]-	125.03	208.06447:8241 208.31174:18 208.48392:12 209.00370:30 209.02951:62 209.04648:18 209.06749:800 210.04069:30 210.06202:349	44.99840:17688 46.00068:169 79.95686:3097 93.03404:1123 97.02756:28 109.02869:156 127.03868:369 208.06432:1165	5557	6371	7706	6734	7389	6443	7216	7804	7064	7899	7319	7044	7385
1.757	209.031	SACCHARATE	[M-H]-	646.26	209.03072:206261 209.35217:102 209.37838:102 209.71809:153 209.86257:153 209.96453:153 210.00861:2640 210.03355:9994 210.06979:294 210.09757:102 210.11770:153 210.12709:102 210.22606:153 210.36576:153 210.44251:153 210.63227:102 210.88493:254 211.01134:202 211.03444:3815 211.06956:272	36.96669:415 41.00386:6647 44.99871:3685 47.01433:1699 55.01912:4854 57.03458:5072 58.00613:1572 59.01447:57094 59.23261:80 59.60198:116 60.01730:1023 60.18276:80 61.01802:385 68.99781:337 71.01414:34975 72.99322:5513 73.99645:283 75.00899:46378 76.01193:1073 77.01330:423 78.95904:68 80.96500:1746 83.01393:1608 85.02993:15940 86.03297:732 87.00868:6182 88.01150:324 89.02469:5211 96.96060:2000 99.…	61209	49784	98482	68722	100932	52411	148215	135534	81620	153330	110627	101066	154106
10.679	209.045	w/o MS2: 2,4-diacetylphloroglucinol	[M-H]-	13.37	209.04505:7528 210.04890:718 211.00113:185 211.01751:109 211.05093:184 211.06799:54	81.03382:924 104.99535:23 123.04474:1013 129.10799:161 144.99040:42	20	62	50	72	101	33	90	2541	629	3575	2256	990	2733
16.914	209.061	w/o MS2: 1,3,7-Trimethyluric acid; LC-tDDA; CE30	[M-H]-	7.91	209.06069:2587 210.06381:331 210.98389:60 211.00045:212 211.02072:79 211.03865:79 211.05180:60 211.06581:99 211.13620:40	92.99512:145 165.07104:13458 167.07738:195 192.46902:422 193.06680:84502 193.32582:271 193.83096:141 194.06969:11911 195.07236:1209 195.67168:96 196.07471:124	446	952	560	503	993	512	820	1171	1100	1278	1111	1136	1874
1.766	210.009	w/o MS2: 5-Nitroisophthalic acid	[M-H]-	154.78	210.00806:10820 210.03321:8263 210.06787:286 210.30259:87 210.34638:87 210.45591:130 210.58477:87 210.95483:87 210.98745:87 211.01100:1345 211.03464:3213 211.05479:87 211.09914:130 211.37116:87 211.46714:87 211.52126:87 211.62238:87 211.64179:87 211.75252:173 211.93078:130 212.00602:1072 212.03744:173 212.05164:130	36.96636:541 41.00343:4143 47.01347:1609 55.01865:2608 57.03428:4035 59.01411:38219 59.36081:75 60.01672:824 61.01859:245 71.01367:23059 72.01674:986 72.99310:4413 75.00867:47498 75.54740:56 76.01183:761 76.96870:60 80.96472:1162 83.01322:756 86.03203:121 87.00838:1806 88.01076:160 89.02414:4434 96.96095:3805 99.00881:3548 101.02442:992 103.00303:506 105.01829:154 111.00829:53 113.02369:472 115.0…	1405	1202	2566	2149	1607	1386	2331	7468	1840	5357	5347	1734	4791
10.606	211.018	w/o MS2: Zonisamide	[M-H]-	20.47	211.01803:5378 211.04868:41 211.06232:84 212.02018:431 213.00354:360 213.07336:42	59.01462:297 85.06637:151 104.99587:48 128.99484:17 131.06104:2834 164.99554:26	5554	2470	2342	1409	871	2934	1857	2236	2903	290	661	168	526
1.76	211.035	w/o MS2: Perseitol	[M-H2O-H]-	15.52	211.03464:3213 211.05479:87 211.09914:130 211.37116:87 211.46714:87 211.52126:87 211.62238:87 211.64179:87 211.75252:173 211.93078:130 212.00602:1072 212.03744:173 212.05164:130 212.63285:87 213.01595:1150	36.96636:543 41.00343:4154 47.01347:1607 55.01865:2576 57.03428:4002 59.01411:38434 59.36081:76 60.01672:820 61.01859:244 71.01367:23096 72.01674:987 72.99310:4436 75.00867:47493 75.54740:56 76.01183:757 76.96870:64 80.96472:1152 83.01322:728 86.03203:151 87.00838:1909 88.01076:157 89.02414:4439 96.96095:4063 99.00881:3525 101.02442:1002 103.00303:506 105.01829:149 111.00829:69 113.02369:465 115.…	1359	892	1578	1417	1958	957	2852	2181	1354	2774	1753	1812	2538
7.919	211.083	Harmine	[M-H]-	22.21	211.08374:3841 211.11140:20 212.01974:20 212.05558:268 212.08604:418 212.11484:20 212.13223:20 213.00451:90 213.03875:274 213.05984:31 213.08326:54	41.00314:152 67.01913:160 92.99549:165 97.04058:136 101.05952:109 111.04421:292 129.05556:106 138.03367:115 168.06513:163	2447	3649	2194	1802	3301	2461	3048	1827	2898	2194	2351	3178	2533
7.741	211.084	w/o MS2: Volemitol	[M-H]-	14.44	211.08350:2226 212.06681:239 212.08600:235 213.00592:63 213.04061:93 213.05405:32 213.08122:204	59.01311:118 67.01797:122 79.01685:141 87.00739:193 93.03432:232 96.95811:125 99.04428:118 111.00797:363 122.03481:119	1132	1498	978	846	1476	1066	1292	855	1127	1007	967	1264	1200
1.996	212.055	w/o MS2: (+-)-Baclofen	[M-H]-	31.4	212.05413:2331 214.03883:145	41.00322:883 43.01857:1509 44.99797:8836 57.03446:801 59.01349:2115 67.01783:554 71.01313:700 72.01653:463 73.02948:920 81.03403:839 83.04929:713 85.02916:13135 86.03251:839 87.00810:2331 88.01089:164 89.02310:77 93.03419:5853 94.03653:409 95.01194:158 97.02878:412 99.00775:601 109.02866:1339 111.04428:709 113.02325:313 127.03935:1927 129.01798:236 137.02461:300 171.02965:690 191.05632:12170 192.…	676	575	578	941	469	617	522	559	457	589	520	521	567
7.716	212.067	Salicylanilide	[M-H]-	71.26	212.06732:3156 213.00285:112 213.03913:122 213.07126:403 213.12337:137 213.16602:22 214.03485:22 214.04351:22 214.07127:149	44.99763:138 59.01310:166 75.00958:153 87.00715:167 93.03417:213 96.03233:212 111.00814:240 135.04389:96	704	992	1158	972	1642	679	2303	705	585	703	1210	659	722
12.723	213.113	w/o MS2: Harmaline	[M-H]-	48.53	213.11308:1835 214.11641:330 214.46108:49 214.99492:174 215.01357:99 215.03401:49 215.05593:49 215.09221:49 215.12900:3362	44.99932:127 68.99612:122 85.03099:100 92.99595:208 104.99596:238 116.99608:131 126.99842:122 140.99389:125	1166	599	723	592	481	914	1051	622	765	1294	541	760	562
12.496	213.113	w/o MS2: Harmaline	[M-H]-	18.65	213.11322:2199 214.00018:63 214.11710:226 214.99310:275 215.01371:105 215.03100:47 215.09362:63 215.12600:79	44.99795:152 66.99755:197 77.03747:80 92.99588:148 104.99542:251 116.99491:179 135.00584:106 145.01046:90	586	519	477	514	361	566	842	562	623	1287	555	506	532
1.732	215.033	5-Methoxypsoralen	[M-H]-	1611.06	215.03326:288898 215.28188:161 215.29669:120 215.31293:120 215.36503:201 215.44673:120 215.53231:120 215.58573:120 215.67659:120 215.74552:161 215.77170:120 215.81071:120 215.82675:120 215.84126:80 215.89026:161 215.91407:120 215.93155:161 215.94450:120 215.95432:80 215.97393:80 215.99049:443 216.01207:117 216.03610:20579 216.12945:161 216.14217:80 216.15353:80 216.19628:120 216.26075:120 216.297…	34.96951:19250 35.08107:121 35.30148:71 35.35708:80 36.96651:4477 41.00316:1959 44.99798:1671 55.01852:1223 57.03460:1045 59.01400:13125 59.45761:77 59.71485:74 60.01728:245 61.01836:96 68.99754:205 71.01378:7463 72.01658:440 72.99294:1020 73.99512:90 75.00848:5465 76.01195:119 77.01268:67 78.95871:3240 85.02949:2142 87.00841:2009 88.03983:301 89.02376:1837 96.96034:3307 99.00824:749 101.02372:67…	181051	59433	213393	153642	147881	139732	120219	279749	54059	88563	179600	69286	329881
8.272	217.017	w/o MS2: Isoevernic acid	[M-H]-	10.81	217.01727:3313 217.07009:89 217.08075:44 218.02099:576 218.06059:44 219.01221:248 219.05127:225 219.08492:89	49.00781:10 65.00238:3 73.02846:51 80.96444:62 83.05088:46 93.03404:283 119.04937:1208 129.02325:17 137.06003:278 146.05881:5 149.02487:148 163.00237:51 170.98726:18 177.01775:20 193.01372:172	1236	1033	1136	1460	786	1192	945	2105	1536	1039	1079	1738	2287
1.732	217.032	Clorophene	[M-H]-	319.96	217.04386:164350 217.17891:75 217.19029:75 217.23940:75 217.25405:112 217.29690:74 217.35119:74 217.37206:112 217.39318:74 217.43816:74 217.46108:112 217.51031:112 217.57233:74 217.59857:74 217.61081:112 217.63569:149 217.66556:74 217.68850:74 217.69823:149 217.71529:74 217.73083:74 217.76350:112 217.82431:112 217.86348:74 217.87696:112 217.89796:112 217.92045:149 217.96389:149 217.99202:111 218.…	34.96953:22940 36.96666:23479 41.00311:1201 43.01914:1531 55.01887:552 58.00547:884 59.01399:20025 59.51213:214 60.01703:1323 60.99306:575 71.01382:1324 73.02894:2074 75.00862:1097 78.95765:28901 79.95689:6390 80.67022:150 80.91631:4865 81.95342:294 83.01352:1000 85.02942:8838 87.00820:1444 88.04038:956 89.02333:9861 90.02729:272 91.03870:244 95.01332:380 96.96530:75127 97.47894:142 97.64323:112 …	47304	19223	52504	38561	33965	50305	32355	69610	38355	22494	100010	34528	80512
4.727	217.035	4,4`-Thiodiphenol	[M-H]-	15.51	217.03538:1671 217.06766:115 218.04015:115 219.05230:77	44.99788:122 76.96937:128 88.98808:228 92.99404:206 115.00173:157 124.00682:273 130.99258:90 147.03011:93	814	1284	2927	2671	1331	799	4839	1326	1011	2830	1372	876	1220
3.223	217.035	Clorophene	[M-H]-	15.66	217.03540:1765 217.08043:18 217.11820:12 218.03746:148 218.06383:24 218.10205:37 218.99172:32 219.00920:24 219.02797:29 219.05072:797 219.08566:12	44.99753:199 67.01758:144 73.03971:109 93.03399:182 101.02297:96 111.04460:128 115.04953:112 134.04682:129 144.99004:87 173.04587:106	2000	2122	3572	3122	2437	1634	5901	1727	2098	4230	898	2374	1723
10.152	217.108	Hydroxysebacic acid	[M-H]-	15.64	217.10765:6558 217.99693:63 218.11102:732 218.98708:78 219.00783:243 219.02767:96 219.04726:47 219.06291:47 219.11183:144	44.99792:166 71.01565:135 79.95611:173 92.99451:238 96.95930:284 102.99859:137 104.99476:152 109.01182:90 119.00997:194 123.00492:103 128.99562:235 137.00182:121 142.99120:264 147.04429:135 157.00789:237 162.99805:162 171.10156:295 180.99135:112 189.00024:74 217.10806:126	1796	1236	1640	1303	1463	1616	3584	1821	1440	3936	1602	1064	1266
1.736	218.034	w/o MS2: Ornidazole	[M-H]-	132.8	218.03257:2580 218.05087:2031 218.12483:65 218.15802:65 218.31362:65 218.39871:65 218.52015:65 218.69747:97 218.75736:97 218.91582:65 218.95530:65 219.04527:8515 219.09763:97 219.73218:65 219.97748:176 219.98867:97 220.01659:97 220.04851:718 220.06971:97	34.96933:6144 36.96634:6364 44.99835:8345 59.01402:21448 60.01649:333 71.01372:6627 72.01683:305 73.02930:1167 76.03048:2281 78.95832:32328 79.95694:7962 80.91617:3228 81.95251:268 83.01334:1029 85.02923:2092 86.03254:146 87.00881:664 89.02377:7030 90.02691:306 91.02764:305 95.01362:666 96.96402:98809 97.43193:215 97.51869:228 97.70017:239 97.81685:157 97.96115:786 98.12889:121 98.65685:130 98.95…	3388	1409	4270	3176	2898	3213	2818	5278	1379	1968	3631	1453	6378
7.805	218.103	Pantothenic acid; LC-tDDA; CE20	[M-H]-	208.42	218.10326:58621 218.34024:16 218.35559:24 218.37220:24 218.42890:16 218.46165:16 218.52082:16 218.67448:16 218.73195:24 218.76898:16 218.85416:16 218.88428:16 218.92864:40 218.93679:24 218.96359:32 219.00662:181 219.02712:74 219.05051:124 219.06956:31 219.10631:4419 219.18359:16 219.19998:24 219.22622:16 219.28340:16 219.34383:24 219.46125:24 219.51327:16 219.54344:16 219.61732:16 219.66415:16 21…	44.01379:1132 61.98777:265 71.04952:1458 82.02861:150 87.00744:182 88.03986:3012 96.95925:4 98.06039:97 99.04436:1083 101.02335:5 103.05536:238 104.99599:30 109.02783:71 111.00731:43 115.00029:143 116.07048:204 119.01122:159 123.00524:64 129.05382:121 133.04977:4 135.00504:31 138.99908:44 145.00803:20 146.08214:2050 147.04433:224 151.03946:60 157.01048:64 167.03458:31 174.05394:107 177.07780:15 1…	3386	2679	3642	2661	2643	3600	3936	20680	4195	29551	11649	4534	13793
1.731	219.045	w/o MS2: PURPUROGALLIN-4-CARBOXYLIC ACID	[M-H]-	88.22	219.04614:36565 219.07414:390 219.09749:108 219.27423:72 219.32414:72 219.36738:72 219.37614:108 219.55403:144 219.59501:144 219.65184:72 219.66911:108 219.71508:108 219.87253:72 219.96496:108 219.98003:144 220.00674:72 220.04910:2073 220.08083:144 220.19491:108 220.34649:72 220.38199:72 220.39867:72 220.54673:72 220.56967:72 220.63642:72 220.73118:108 220.74699:72 220.76639:637 220.85029:108 220…	34.96995:13900 36.96708:12239 41.00420:1145 43.01941:2096 44.99889:18858 46.00176:265 47.00226:194 55.01918:1003 57.03506:1335 59.01449:25295 59.81325:122 60.01745:469 60.99419:1059 71.01435:13521 72.01721:1220 73.02963:1544 75.00888:1314 78.95866:13627 79.95805:5562 80.91706:3620 81.95309:210 83.01439:1022 85.02969:6674 87.00896:3223 89.02429:8020 90.02810:432 91.03905:159 95.01374:1108 96.96363…	15919	7139	14841	13198	8808	19365	4882	17040	13367	5075	38056	12998	10891
7.988	219.051	w/o MS2: Eugenitin	[M-H]-	19.69	219.05066:7931 219.12371:62 220.05320:770 220.98839:93 221.02313:232 221.05552:257 221.09547:62	59.01386:615 71.01367:248 89.02430:94 95.97584:715 125.02538:94 128.99686:41 133.05048:1057 147.04404:104 152.99608:58 164.07187:137 175.06186:147	2312	949	549	724	390	2784	200	354	1409	410	371	1374	464
2.537	219.051	w/o MS2: PURPUROGALLIN-4-CARBOXYLIC ACID	[M-H]-	22.03	219.05056:5987 219.09053:12 219.99437:12 220.01410:24 220.03353:12 220.05337:607 220.14486:18 220.52274:12 220.98660:77 221.02786:97 221.06075:166	44.99816:1330 59.01338:474 78.98575:838 89.02453:677 94.98085:1013 96.95936:161 103.00309:437 111.00889:137 115.00262:267 124.00990:157 129.01636:16 145.09879:30 173.00742:114	2277	3886	3137	4209	3597	2396	5032	4586	3462	4977	4438	3531	4217
2.333	219.051	w/o MS2: Eugenitin	[M+FA-H]-	21.23	219.05059:3542 220.05443:312 220.08213:34 220.14632:68 220.98890:68 221.02819:85 221.05615:95 221.06741:95	43.01886:693 71.01386:3182 85.02720:112 93.03427:2251 99.04514:204 111.04419:419 115.00378:23366 128.02548:77 133.01385:113 159.01056:216	1426	948	2997	2882	2072	1530	2929	5926	2977	5643	4230	3023	4277
2.047	219.051	w/o MS2: PURPUROGALLIN-4-CARBOXYLIC ACID	[M-H]-	6.93	219.05103:1948 220.05392:189 220.08174:70 220.14712:42 220.98695:42 221.03007:348 221.06491:191	44.99863:241 57.03403:260 71.01368:136 75.00795:204 82.03052:161 85.02957:280 87.00785:265 88.98689:195 93.03484:100 96.95939:630 99.00851:209 101.02403:163 104.03524:171 112.98655:147 119.03387:127 124.03967:102 128.03527:125 140.03428:122 144.03007:145 191.05525:369	1158	1066	1188	996	1024	1227	938	922	1280	1074	978	1376	793
7.673	219.051	w/o MS2: Eugenitin	[M-H]-	12.59	219.05104:4196 219.08503:124 220.03184:25 220.05445:389 220.09967:51 220.10893:25 220.98624:129 221.00967:38 221.02343:66 221.06404:277	41.01420:1068 59.01285:1092 72.99228:537 81.01353:128 83.04995:155 87.00791:576 92.02461:5327 96.95891:101 98.02436:201 99.04345:63 107.03655:868 112.07597:325 115.03923:583 119.03568:3971 125.00171:125 133.01437:3096 135.03119:962 140.99590:55 144.02777:1102 150.04143:7236 162.04135:3285 182.05779:1526	1325	1507	990	1178	962	1184	1244	2291	2966	4630	2072	2810	3091
9.861	221.045	Isofraxidin	[M-H]-	8.44	221.04574:1619 222.04900:283 222.98149:134 223.02175:227 223.06765:179	44.99775:154 59.01358:151 78.99860:141 87.00519:64 92.99471:218 99.00559:109 104.99469:115 111.00562:109 116.99499:128 119.00924:129 125.00553:74 128.04907:350 130.06640:219 134.03605:276 142.99204:115 149.05991:115 154.99395:125 158.05958:713 159.06546:135 171.00473:122 176.06733:99 193.05017:77 201.11327:134	980	218	769	798	866	975	348	481	1261	1057	1316	1177	862
7.894	221.096	w/o MS2: Ethyl ??-D-glucuronide	[M-H]-	18.37	221.09489:3255 221.40513:233 222.09288:40254 222.40701:55 222.98326:105 223.00297:74 223.02406:148 223.05992:91 223.09548:4254	44.99754:320 59.01354:69 68.99500:127 72.00957:80 75.00771:297 79.95615:140 81.03426:213 85.02888:40 92.99493:64 95.01540:458 96.95950:3479 99.00672:33 102.99928:17 110.02702:1068 113.02498:45 114.00196:172 116.07098:388 119.01107:31 121.00882:208 125.00129:112 129.05408:144 132.99174:59 135.02200:489 136.01971:1071 138.03490:9837 139.03764:547 144.02943:96 148.01903:332 150.03369:374 152.99590:7…	2233	2488	2362	2525	2721	2404	2640	2386	2418	2742	2441	2584	2531
10.196	222.022	5-Aminonaphthalene-2-sulfonic acid	[M-H]-	65.81	222.02318:3218 223.00027:240 223.02312:469 224.01891:441	128.05016:450 130.06532:238 142.06544:2801 158.06113:551 188.99455:5	737	833	730	645	684	657	646	3769	2314	2816	2344	2839	3278
8.427	222.023	5-Aminonaphthalene-2-sulfonic acid	[M-H]-	44.57	222.02260:1884 223.02218:157 224.01910:235	44.99754:141 74.02499:93 79.95672:404 96.95971:126 101.05935:96 109.02915:164 116.05007:166 128.04989:196 135.04567:87 143.06951:345 146.05924:90 158.05996:374 174.05680:112 203.08302:168	58	50	68	52	84	53	86	749	404	1128	527	389	665
7.892	222.093	N-2-Fluorenylacetamide	[M-H]-	844.67	222.09348:58347 222.14914:25 222.34961:26 222.36669:38 222.40459:38 222.42990:26 222.98353:84 223.00235:123 223.02445:132 223.04391:64 223.05579:50 223.09634:5162 223.22009:26 223.26205:26 223.27090:26 223.28829:26 223.31977:26 223.32921:26 223.52468:38 223.54013:38 223.63574:26 224.02172:51 224.03122:51 224.05707:344 224.07807:38 224.09990:354	41.99752:84 59.01332:19 71.01313:51 75.00779:70 82.01648:90 87.00465:28 95.01472:1428 98.95527:152 104.99558:50 108.01150:94 110.02691:1180 116.07055:291 119.01200:73 122.01573:317 123.04297:183 136.02254:1134 138.03519:11068 139.03783:619 150.03444:402 162.03522:360 177.05826:343 188.05115:158 192.08144:2106 204.08328:3857 222.09363:5938	29755	30654	32420	31312	34094	32298	36998	34377	31346	36778	35336	32068	33291
1.753	223.045	w/o MS2: 1-Hydroxyanthraquinone	[M-H]-	39.1	223.04447:5975 223.12680:77 224.04760:331 224.36570:791 224.40119:116 224.76148:613 225.06149:127165	34.96921:14240 36.96612:16959 41.00266:1702 43.01847:2087 44.99794:93317 45.43542:203 46.00099:817 47.00139:393 58.00552:1172 59.01369:73593 59.46917:192 60.01670:1065 60.99311:1572 69.03389:117 71.01352:29190 72.01634:845 73.02864:1316 75.00792:1977 78.95800:17951 79.71417:138 79.95658:5837 80.91547:5718 81.95253:317 83.01357:1375 85.02859:7090 86.03207:439 87.00800:7753 89.02293:16716 90.02689:…	6264	2473	10306	9220	8542	4047	8188	8694	3156	7597	7991	3286	9135
1.935	223.045	w/o MS2: Sinapoyl malate	[M-H]-	23.35	223.04599:5275 225.05933:895	75.00865:641 82.95353:2840 85.02925:5839 87.00793:2016 89.02393:732 93.03388:2080 99.00857:742 103.00299:59 109.02921:870 111.04548:1498 113.02421:1686 127.03946:1584 137.02419:556 142.01414:128 149.04671:100 155.03514:578 173.04541:608 191.05663:21901 193.06203:357 221.06413:128	2408	4440	3125	3033	4287	2826	3841	4130	5488	4667	3346	5237	4086
9.337	223.06	Sinapic acid	[M-H]-	5.99	223.06093:1913 224.06435:279 224.99993:208 225.06819:125	79.01896:106 87.00513:103 93.03398:181 94.99300:177 95.95135:164 104.99581:172 113.02161:125 119.05037:405 123.04563:74 128.00345:96 133.02910:138 135.04469:600 142.99167:135 147.00787:96 150.03204:243 162.02690:125 165.09157:74 170.98599:150 179.03532:156	996	651	597	545	378	1048	111	338	713	253	462	696	424
9.654	223.061	(4S,5Z,6S)-4-(2-methoxy-2-oxoethyl)-5-[2-[(E)-3-phenylprop-2-enoyl]oxyethylidene]-6-[(2S,3R,4S,5S,6R)-3,4,5-trihydroxy-6-(hydroxymethyl)oxan-2-yl]oxy-4H-pyran-3-carboxylic acid	[M-H]-	9.48	223.06074:1155 224.02659:131 224.06415:218 224.99846:277 225.03914:131	59.01424:183 68.99569:119 79.02004:96 83.05043:74 88.04082:169 92.99767:349 99.00436:170 104.99688:173 111.00467:90 114.99962:112 119.05029:180 121.03144:93 129.01588:157 132.99062:138 135.04542:172 137.02591:93 142.99308:126 147.00640:147 152.99683:122 157.01089:103 161.08098:157 171.00546:103 181.05343:90 195.00440:96	1084	1301	610	594	746	1348	161	1520	1893	396	2039	1555	1673
11.125	224.003	4-Hydroxyquinoline sulfate	[M-H]-	249.73	224.00225:10675 224.95672:96 225.00574:1067 225.11203:201 225.99826:707	80.96638:99 85.02850:27 128.99544:121 144.04527:10225 158.05983:66 167.01122:14 173.04556:345 186.05394:213 188.99141:54 210.97922:42 220.98419:12	332	625	759	792	559	365	3026	13698	5720	30652	7491	5803	12582
10.507	224.07	w/o MS2: Flufenacet OXA	[M-H]-	25.72	224.06991:3578 224.99635:181 225.01486:135	44.99787:314 68.99623:123 79.95686:542 92.99493:303 96.95932:707 99.00513:112 104.99463:141 109.02880:135 113.00166:96 116.04941:1406 119.01071:147 128.99620:131 132.98977:164 137.00227:133 144.04366:180 147.00520:116 152.99670:144 154.99106:157 160.04044:444 162.99794:122 171.10172:177 176.99513:119 188.07080:96 202.06219:64 215.12804:77 219.98242:74	624	331	553	439	370	581	162	259	544	166	365	204	265
7.628	224.079	Aziprotryne	[M-H]-	1182.61	224.07927:126423 224.30669:33 224.35813:43 224.41407:31 224.43477:30 224.44587:24 224.50188:96 224.51889:24 224.58874:12 224.62489:12 224.63352:18 224.66131:18 224.69315:24 224.72344:18 224.73994:18 224.75321:24 224.78706:18 224.82049:116 224.83801:39 224.85057:12 224.86168:33 224.90491:55 224.94553:46 224.98296:56 225.00322:111 225.08105:9450 225.14542:30 225.16078:18 225.18189:18 225.20231:24 2…	41.01447:1046 61.98764:333 66.00892:699 67.02908:406 72.99294:414 80.02555:92 82.04074:284 88.98741:401 92.02503:5671 95.02499:134 96.95775:78 99.00583:69 106.02796:2026 108.01985:1776 109.02144:205 115.05056:420 119.03586:4029 120.02005:2734 125.04629:483 127.86912:132 133.01495:2900 137.02707:169 138.03372:112 144.03023:185 150.04189:7034 151.04459:487 152.99634:110 162.04189:2837 170.98672:104…	40021	45141	45985	41603	46004	42704	47172	65552	50464	53399	47045	50314	52823
1.751	225.061	D-Galactose [M+FA-H]-	[M+FA-H]-	1735.72	225.06197:209050 225.34271:93 225.55675:93 225.58417:93 225.65393:187 225.75190:93 225.80421:140 225.93024:93 225.97718:93 226.02418:92 226.03848:182 226.06493:16035 226.36182:513 226.37383:280 226.65700:93 226.72255:93 226.73735:93 226.75905:140 226.88223:93 226.90973:93 226.94358:93 226.98590:140 227.01552:93 227.03452:136 227.07696:54983 227.11332:175 227.12875:93	41.00328:3419 43.01867:3747 44.99808:103246 45.29079:160 45.42743:284 45.47209:265 45.58711:157 45.67101:188 46.00116:1084 47.00224:388 55.01866:2366 57.03390:2046 58.00554:1615 59.01376:128590 59.39660:278 59.50326:316 59.62815:259 59.68021:199 59.85486:179 60.01637:1610 60.99220:458 71.01352:54108 72.01640:1109 73.02817:1051 75.00833:243 80.91594:7843 83.01325:1074 85.02908:10281 86.03242:508 8…	166221	102369	268117	269285	235318	119808	215343	220146	89671	215080	169654	109589	252350
9.705	225.113	w/o MS2: (-)-12-hydroxyjasmonic acid	[M-H]-	28.28	225.11282:2033 226.00288:52 226.01384:69 226.11464:428 226.99553:527 227.01466:102 227.03133:69 227.05343:69 227.09057:69 227.12832:151	73.03155:30 92.99536:113 99.00532:99 104.99463:44 113.02072:81 119.01156:3 121.02891:101 125.00239:78 126.99845:22 128.04971:183 130.06506:184 142.99135:66 144.98895:5 147.00670:3 152.99660:63 156.04387:85 164.99521:75 170.98717:71 176.01080:1346 191.03374:731	152	118	213	213	148	134	1102	619	139	1563	374	256	395
12.704	225.113	C12H18O4; PlaSMA ID-332	[M-H]-	16.8	225.11311:1715 226.01517:27 226.03839:40 226.11595:317 226.99391:360 227.01310:232 227.03212:86 227.09092:40 227.11794:40 227.13064:40	44.99846:184 68.99537:163 94.99542:283 104.99572:149 112.98428:115 116.99558:307 128.99601:177 130.99337:164 140.99561:143 142.99356:133 144.98987:122 149.00217:122 151.01964:97 152.99733:109 154.99242:116 158.03762:122 163.02018:125 164.99538:131 170.98790:198 177.01714:109 181.12263:122 190.99186:162 197.00201:90 207.10221:129 214.99060:141 225.11255:128	823	390	500	561	493	756	972	485	669	1300	592	574	638
9.209	226.017	w/o MS2: 3-[(4-chlorobenzoyl)amino]propanoic acid	[M-H]-	62.75	226.01872:1860 227.01924:238	44.99741:122 68.99567:93 79.95705:90 92.99609:152 99.00589:109 104.99542:119 116.05003:214 128.05050:241 132.99153:122 146.06055:173 152.99533:106 196.00874:77	40	99	155	177	44	0	664	1193	1370	3106	942	1138	2098
2.213	226.036	3-[(4-chlorobenzoyl)amino]propanoic acid	[M-H]-	63.5	226.03558:1175 226.06905:30 227.03800:125 227.07692:18 227.09343:30 227.11476:12 227.12864:24 227.16556:12 228.04209:39 228.05440:18	44.99764:30 59.01315:38 71.01300:1224 88.98719:490 133.01385:6168	1771	1414	1734	2084	1223	1872	1614	1610	1497	1744	1769	1573	1650
7.715	227.057	MCPB	[M-H]-	9.63	227.05566:2275 227.08856:64 228.02650:32 228.05715:333 228.08556:48 228.99452:64 229.01196:81 229.03501:210 229.06726:64 229.11963:81	44.99757:219 59.01358:191 72.99269:151 75.00737:138 79.95780:116 87.00779:229 88.98594:90 92.99473:178 95.01253:131 97.00893:244 101.02301:125 104.99493:150 107.01318:128 113.00470:109 115.03908:131 117.01608:83 119.05055:93 121.02910:122 124.03900:125 129.05508:138 132.99049:113 133.05042:135 136.01519:288 137.02235:134 140.99579:83 142.99290:93 147.01150:77 151.03859:406 165.01912:106 170.98691…	1564	1116	738	926	624	1955	234	231	1092	152	494	983	452
1.748	227.076	D-Mannitol	[M+FA-H]-	162.75	227.07666:70406 227.39745:114 227.43899:76 227.82192:76 227.84312:76 227.89830:114 227.93805:76 228.00028:114 228.04162:151 228.08057:5240 228.28804:76 228.30306:114 228.33745:76 228.42705:76 228.61812:76 228.74608:114 229.01137:1446 229.04759:5534 229.08186:1266	36.96602:3412 41.00285:2652 43.01843:2710 44.99792:64307 45.18682:189 45.30048:129 45.39825:217 45.65230:111 46.00093:362 55.01834:1810 57.03397:1081 58.00558:1520 59.01364:103957 59.40758:221 59.46039:281 59.55034:220 59.62913:202 60.01679:1106 60.99267:878 71.01347:48223 72.01610:983 73.02868:1662 75.00824:1090 79.95644:2707 80.91566:6889 81.95272:267 83.01339:1910 85.02892:6270 86.03178:374 87…	25066	19477	26854	36170	23163	28040	13593	21346	38549	19417	56703	34624	13387
11.498	227.128	H-Pro-Hyp-OH	[M-H]-	9.85	227.12925:1741 228.04562:53 228.09607:79 228.13101:164 228.99368:221 229.00801:235 229.02728:172 229.04419:79 229.07644:52 229.08282:52 229.10802:525 229.14659:131	44.99791:241 78.99802:90 89.00237:99 92.99472:232 96.95877:169 102.99848:251 108.98822:118 111.00470:136 116.99458:256 120.98935:172 125.00118:90 128.99514:228 130.99264:191 135.04527:141 142.99200:179 147.00552:128 149.00241:140 154.99270:219 161.00168:118 161.09593:112 163.00124:122 165.12641:135 170.98728:199 173.00115:80 174.99867:83 180.98886:187 191.05524:141 194.98689:83 197.11975:109 207.…	777	484	395	485	434	1014	312	566	964	449	865	687	394
1.779	228.065	w/o MS2: N-Tris(hydroxymethyl)methyl-2-aminoethanesulfonic acid	[M-H]-	24.47	228.06396:2594 228.07877:1657 228.53047:108 228.61540:108 229.01102:1163 229.04725:2814 229.07845:505 229.56771:108 230.00596:1239 230.05392:269 230.08427:161	43.01847:2987 44.99805:91883 45.29185:119 45.42946:288 45.50611:131 45.66562:160 45.74681:215 46.00123:586 47.00163:114 55.01850:1877 58.00532:1125 59.01367:90652 59.39865:287 59.47365:310 59.59232:246 59.86747:157 60.01661:1395 60.99252:714 71.01351:34216 72.01636:1495 73.02911:903 75.00824:1621 79.71309:144 79.95670:3943 80.91580:5034 83.01304:1259 85.02912:4930 87.00797:2468 89.02308:12216 90.…	55	292	584	268	432	132	1240	1972	135	1598	443	127	1352
1.753	229.048	2,4,4'-Trihydroxybenzophenone	[M-H]-	37.22	229.04820:6590 229.08065:357 229.21480:87 229.29237:130 229.34396:130 229.47428:87 229.64498:87 229.96234:87 230.00711:1310 230.03201:86 230.05159:1065 230.08207:87 230.11616:87 230.15984:87 230.67254:87 230.74827:87 231.02062:386 231.04499:3003	41.00328:218 43.01906:1713 44.99811:45065 45.35053:368 45.50634:160 46.00146:155 55.01840:2362 57.03404:249 59.01387:47 59.38448:158 59.43376:90 59.70983:154 59.82058:125 60.01699:2226 60.99281:1471 61.98763:233 71.01372:12444 71.32740:61 71.64035:60 72.01719:1711 73.02883:2175 75.00809:2155 80.91606:1162 83.01316:2514 85.02926:10364 86.03190:476 87.00829:4225 88.01182:520 89.02341:5222 90.02744:…	2991	4085	1840	1159	1993	4291	2810	4756	4758	1735	3622	4336	3597
11.459	229.108	w/o MS2: 2-(6-hydroxyhexyl)-3-methylidenebutanedioic acid	[M-H]-	7.45	229.10832:1712 229.14221:93 229.99671:38 230.01588:56 230.11184:148 230.98942:366 231.00827:184 231.02657:136 231.04911:75 231.06965:1451 231.11947:38	39.00461:254 69.03377:132 79.95638:124 92.99481:254 96.95884:255 104.99491:199 110.03401:150 113.02049:128 116.99453:311 118.99630:112 125.00114:112 126.99926:109 128.99522:151 132.99032:211 142.99251:233 149.00224:156 152.99572:201 154.99230:177 156.08227:86 161.02274:128 164.99663:140 166.99277:149 170.98682:187 173.01756:96 180.98981:225 192.99092:93 207.10366:623 225.11213:112	470	352	496	349	312	375	962	541	389	1106	461	433	599
1.735	230.007	4-Acetamidophenol sulfate	[M-H]-	42.96	230.00676:2170 230.05172:525 231.00958:248 231.02773:533 231.04494:1632 231.07936:69 231.09523:104 231.93089:104 232.01365:139 232.04871:139 232.10674:104	34.96931:2712 36.96662:5103 44.99830:392 57.03415:1078 60.01669:148 60.99241:498 72.01721:953 73.02949:472 78.95776:5862 79.95718:4215 80.91623:814 81.95230:132 83.01315:198 85.02939:1522 87.00856:612 88.04002:786 91.02840:294 93.97147:83 96.96408:71246 97.23996:87 97.50553:85 97.60981:136 97.95901:562 98.95617:2067 100.04152:109 101.02427:668 102.02849:102 103.00344:184 105.01860:920 106.97987:1…	1628	716	1085	936	1053	1218	1280	903	933	1964	961	877	1347
1.753	231.045	w/o MS2: Goniothalenol	[M-H]-	12.42	231.04551:2414 232.00426:122 232.04670:349 232.09759:81 232.18425:81 232.89482:717 232.98985:122 233.00951:203 233.02684:283 233.04117:326 233.07561:122 233.15276:347	34.96929:10526 36.96637:16098 41.00297:2142 43.01886:2764 44.99814:84765 45.18833:119 45.41949:185 46.00155:651 47.00195:336 51.02382:260 55.01845:1624 59.01378:87768 59.46368:201 59.61549:157 60.01638:1403 60.99261:1453 71.01359:35806 72.01735:1232 73.02865:1810 75.00822:1666 78.95798:35429 79.95718:7858 80.91590:6175 81.95210:520 83.01340:1817 84.02049:364 85.02941:7785 86.03243:401 87.00828:60…	1073	1306	711	485	1019	1516	888	1987	1760	813	1719	1728	1390
10.629	231.07	8-Methylsulfinyloctyl isothiocyanate	[M-2H]-	148.49	231.07013:16844 231.57158:3445 231.92909:141 232.06777:2598 232.14043:94 232.56919:508 233.00479:236 233.06895:94 233.15464:323	75.00397:17 79.95735:2299 81.95263:191 92.99579:78 96.95994:7484 98.95501:400 116.99463:18 131.07066:212 132.98955:17 151.00510:181 154.99225:10 164.99858:41 180.98927:15 198.98055:48 218.98619:55 231.06969:405	16701	20107	26294	29090	22610	13128	86679	15552	4593	36317	5607	4240	12932
10.719	231.07	8-Methylsulfinyloctyl isothiocyanate	[M-2H]-	27.16	231.06971:5684 231.12518:82 231.57168:1207 232.06953:495 232.57076:122 233.00308:238 233.02690:204 233.04219:82 233.15530:428	79.95664:616 96.95916:2088 109.02794:31 111.00384:5 116.04911:123 133.02821:305 135.04437:420 153.01672:14 161.02338:393 179.03358:264 185.00339:61 191.05592:32	16701	20107	26294	29090	22610	13128	22152	15552	4593	14091	5607	4871	12932
11.553	231.071	8-Methylsulfinyloctyl isothiocyanate	[M-2H]-	17.74	231.07009:7728 231.11915:52 231.48667:35 231.51979:35 231.57045:1770 231.93244:133 232.01155:53 232.06913:687 232.57247:96 232.98055:35 233.00309:321 233.02179:96 233.04830:35 233.06845:53 233.08327:53 233.10197:88 233.15418:326	79.95646:1058 92.99435:79 96.95944:2001 98.95386:134 104.99476:149 111.00488:52 116.99425:56 120.99075:57 125.00304:11 128.99475:201 142.99303:120 149.00230:118 160.98714:29 163.00040:52 170.98680:168 180.98920:137 185.00150:44 186.99948:4 191.05553:120 197.11673:133 209.00159:58 212.99582:10 231.07030:657	1889	1194	2225	2806	1196	1164	6838	2237	360	3305	896	320	980
10.529	231.123	Melatonin	[M-H]-	72.4	231.12388:3118 231.57094:270 232.03258:85 232.06744:128 232.12591:389 232.98692:85 233.00419:213 233.06487:170 233.13027:85 233.15499:294	44.99807:2656 79.95647:979 92.99451:136 96.95914:27 99.00389:74 104.99491:20 111.00389:65 128.04942:47 132.99036:110 137.00099:52 144.04465:278 151.00339:65 152.99638:64 157.00824:153 171.10149:399 175.09576:60 188.03346:23 212.99464:29 219.07217:171	1231	913	1053	943	914	1170	656	1813	1784	2632	1656	1879	1621
1.905	233.029	w/o MS2: (2R)-5-methoxy-2-methyl-2,3,8,9-tetrahydrofuro[2,3-h]chromen-4-one	[M-H]-	4.91	233.03000:3002 234.01555:574 234.06415:861 235.04527:24862	59.01347:2798 73.02864:529 74.02390:736 78.95774:904 82.95323:1351 85.02875:6295 88.98767:1775 93.03378:2818 96.95870:1054 99.00762:728 102.05560:492 109.02915:1140 111.04453:1573 113.02330:1908 116.03457:442 122.02518:34 125.02586:919 127.03952:1752 131.03375:236 137.02373:496 141.01892:338 146.04562:607 155.03395:467 171.02953:745 191.05598:26693 217.03540:273	601	969	585	928	778	714	1323	904	724	1126	580	928	872
7.566	233.066	PFSM-amine; C6H13F3N2O2S	[M-H]-	6.5	233.06610:4675 233.10299:125 233.15537:176 233.92965:39 234.00801:29 234.03594:19 234.06971:372 234.09789:1390 234.15725:48 234.73473:19 234.98482:19 235.00271:511 235.04624:167 235.07884:263 235.10143:129 235.11731:147 235.13619:19	36.96506:14 44.99733:847 59.01281:686 70.99206:262 72.99274:579 75.00728:138 83.01232:208 87.00803:474 88.98761:175 96.95853:71 98.02379:196 101.02340:252 104.03444:165 109.06454:118 113.02384:181 115.00039:131 119.01323:2785 121.03067:237 125.02257:330 128.03493:183 131.03345:76 135.00697:1162 138.03674:220 144.02979:1501 162.99680:43 165.05354:7 173.04257:71 195.03261:119	169	509	226	175	281	166	176	862	295	381	2084	189	2115
6.449	233.066	w/o MS2: PFSM-amine; C6H13F3N2O2S	[M-H]-	4.63	233.06600:1416 233.10147:40 233.11835:18 233.12515:12 233.15384:237 233.93082:24 234.06909:139 234.15793:36 235.00297:53 235.04266:12 235.07559:40	44.99623:125 69.03474:74 93.03311:146 111.04418:74 120.99030:90 201.83559:115	420	750	681	50	564	434	1030	977	655	1462	62	628	953
8.517	233.066	PFSM-amine; C6H13F3N2O2S	[M-H]-	8.99	233.06647:2935 233.15188:564 234.01509:34 234.06998:308 234.15476:34 234.97058:51 235.00332:309 235.06939:86	44.99759:294 59.01365:290 79.95645:138 85.02882:179 93.03374:448 96.95960:233 103.00131:205 109.02909:195 118.99344:125 125.00280:125 128.05087:163 135.00549:140 137.02353:130 139.04255:125 144.04513:138 147.06512:511 151.03884:112 153.01778:109 163.00050:115 170.98933:74 177.01693:99	1912	800	502	652	622	2149	300	307	1765	360	487	1566	347
4.927	233.066	w/o MS2: PFSM-amine; C6H13F3N2O2S	[M-H]-	4.8	233.06543:1268 233.15252:931 234.01063:53 234.06995:223 234.15727:134 235.00356:280	44.99713:151 71.01364:142 92.99506:302 98.95475:132 104.99480:109 115.00118:131 135.04328:83 140.98529:77 152.07106:83	212	190	282	1179	218	187	343	270	336	337	976	213	277
2.768	233.066	w/o MS2: PFSM-amine; C6H13F3N2O2S	[M-H]-	10.65	233.06604:3454 233.10304:29 233.13303:18 233.15405:203 233.93623:12 234.00727:24 234.03624:30 234.06868:334 234.15831:63 234.34545:18 235.00301:111 235.04456:91 235.07115:67	44.99743:227 59.01332:308 71.01282:135 78.98465:93 82.02872:165 88.03880:170 97.02792:160 111.04449:119 124.01023:109 127.03482:96 133.04984:202 158.05139:162	1396	2047	2123	1568	2615	1348	3696	3896	2385	4875	2430	2438	2970
3.868	233.066	w/o MS2: PFSM-amine; C6H13F3N2O2S	[M-H]-	14.27	233.06592:2155 233.10165:29 233.13610:30 233.15376:223 233.92947:18 234.06965:223 234.15936:35 234.98544:12 235.00328:161 235.04505:39 235.06841:45	61.98627:46 83.01224:140 93.03520:388 98.02428:287 102.05584:565 128.03452:1811 137.02122:44 146.04359:290 155.03627:64 173.04385:383	1775	2792	3033	1822	3725	1922	5073	5515	3499	6787	2287	3236	4267
9.757	233.067	PFSM-amine; C6H13F3N2O2S	[M-H]-	5.21	233.06582:2528 233.09831:85 233.15620:170 234.07099:239 235.00237:212 235.02084:170 235.06279:127	59.01278:145 68.99504:115 80.96444:109 85.03003:100 93.03331:216 99.00463:122 104.99389:158 109.02834:139 114.99953:162 119.04805:141 128.04968:338 130.06500:231 132.99031:125 135.04437:138 140.99560:112 152.99676:122 156.04635:83 158.06018:608 166.99124:103 168.99541:80 173.04410:185 178.02400:103 179.01292:100 191.07100:71 201.11301:198 207.09957:74	251	703	236	331	359	745	407	1295	578	116	534	254	620
6.729	233.067	w/o MS2: PFSM-amine; C6H13F3N2O2S	[M-H]-	3.1	233.06682:1372 233.09920:23 233.11758:18 233.15448:281 233.90519:12 233.93337:18 234.06952:149 234.15640:66 235.00256:72 235.06920:50	59.01308:138 93.03465:112 101.93986:64 111.04668:64 166.86447:83	29	27	31	680	31	26	36	56	31	93	717	31	43
4.715	233.067	w/o MS2: PFSM-amine; C6H13F3N2O2S	[M-H]-	5.39	233.06433:2512 233.15503:278 234.06876:175 235.00355:274	44.99705:109 60.99326:128 71.01226:112 79.95685:100 88.98664:273 93.03419:185 96.96124:145 104.99362:109 115.00274:185 124.00700:115 147.02774:106	779	1136	1229	18	1007	1295	1882	1208	1484	1639	62	1168	1094
3.965	233.067	w/o MS2: PFSM-amine; C6H13F3N2O2S	[M-H]-	11.18	233.06634:3150 233.09789:29 233.13330:12 233.15427:178 233.93839:18 234.01224:12 234.06991:246 234.15884:43 234.98404:24 235.00316:85 235.04111:24 235.05374:55 235.07129:72	59.01344:268 82.03083:281 85.02821:49 93.03400:456 102.05560:329 111.04407:112 128.03439:2451 137.02289:118 146.04485:269 173.04526:643	1775	2190	1768	3206	2485	1922	3403	5515	3499	6787	4505	3236	2927
2.563	233.067	w/o MS2: PFSM-amine; C6H13F3N2O2S	[M-H]-	12.48	233.06616:3045 233.10127:29 233.11918:12 233.15507:158 233.91131:12 233.93142:18 234.01117:18 234.03378:18 234.04510:12 234.06963:224 234.15777:33 235.00285:83 235.02371:12 235.04432:60 235.07085:74 235.16708:18	44.99738:914 59.01296:536 74.02384:63 78.98505:496 89.02294:363 94.98006:1161 103.00275:257 111.04344:91 115.01988:116 121.02567:2 145.09843:80	1687	2649	2448	2718	3097	1788	4519	4560	2993	5908	4251	2927	3976
1.899	235.048	w/o MS2: Zileuton	[M+FA-H]-	52.85	235.04658:14707 236.04841:1373 236.07746:2311 237.02360:590 237.06212:4853	53.03952:106 57.03373:1185 59.01340:6861 72.99239:784 78.95814:1943 85.02893:605 87.00770:129 88.98757:2431 93.03363:2439 96.04441:30 99.00809:376 109.02870:594 111.04438:975 116.03422:318 125.02357:361 127.03925:312 137.02367:436 141.01848:303 142.99982:71 155.03412:417 158.04456:86 171.02892:627 191.05621:8 217.03572:289	4292	6931	5497	4819	6419	4921	7607	10375	10198	9861	6254	8605	9871
8.637	235.064	w/o MS2: austadiol	[M-H]-	13.33	235.06389:2439 235.92584:61 236.00785:30 236.06667:291 236.09756:45 236.99923:166 237.01886:86 237.04115:60 237.06262:181	59.01275:133 79.95678:147 87.00474:99 93.03398:144 96.95950:355 101.02124:122 105.03681:273 109.02679:90 114.99904:96 115.05303:83 119.01054:157 123.04273:87 125.00244:106 128.99634:93 135.04399:151 145.01259:90 147.00530:90 151.00332:103 152.99689:64 161.02354:106 174.05422:99 234.15678:93	91	364	114	85	166	81	368	2904	336	441	911	320	919
9.332	236.056	w/o MS2: N-acetyl-O-methyltyrosine	[M-H]-	33.59	236.05779:2800 237.00034:315 237.01960:105 237.04244:175 237.05949:221	59.01351:88 71.01267:188 78.99899:52 87.02335:134 92.99536:168 104.99579:87 113.01935:53 119.05015:38 123.00591:77 129.01511:123 135.04472:1481 142.99229:160 150.03302:188 152.99524:112 162.02441:40 169.01044:71 179.03387:743 201.11140:49 219.12524:90	675	2080	970	696	980	795	903	2067	358	1190	1470	484	845
1.893	236.077	w/o MS2: Biopterin; LC-tDDA; CE30	[M-H]-	53.85	236.07758:2377 237.02467:770 237.06016:3399 238.06430:521 238.07284:260	73.02890:45 78.95765:236 81.03405:433 82.95385:1496 83.04977:293 85.02902:4048 93.03386:1403 96.95891:743 98.02371:154 99.00796:597 102.05584:99 109.02927:561 111.04496:903 112.04676:117 113.02353:1264 116.03457:145 127.03950:1094 137.02367:287 141.01865:226 143.03285:114 155.03462:326 171.02911:348 191.05643:16728 217.03616:236	751	661	1586	1181	976	630	5072	1994	637	4109	1145	691	1356
2.5	236.077	w/o MS2: Biopterin; LC-tDDA; CE40	[M-H]-	34.4	236.07756:1563 236.11173:18 236.93445:30 236.98271:18 237.00007:42 237.02193:31 237.04434:12 237.06131:70 237.07987:131 237.93216:24 238.06049:18 238.08014:48	44.99783:482 71.01211:234 78.98524:277 85.02840:118 87.00801:134 89.02389:261 94.97989:500 99.00639:116 103.00308:128 111.00820:129 115.02000:216 116.92744:96 124.01037:99 141.01991:84 146.04645:83 152.99499:87 173.04541:138 191.05556:102	562	451	661	609	797	534	801	849	956	1125	847	1017	823
7.677	237.042	w/o MS2: SINAPIC ACID METHYL ETHER	[M-H]-	9.67	237.04247:1943 237.08659:70 238.02147:42 238.04482:164 238.08517:56 238.10875:342 238.98023:28 239.01904:699 239.04935:170 239.07211:71 239.10948:71	39.00485:202 44.99749:402 59.01295:237 72.99207:460 75.00493:115 80.96448:122 87.00727:247 88.98668:138 92.99571:166 95.01119:122 97.00869:161 99.00608:112 104.99479:148 109.00968:186 111.04515:141 113.02339:119 115.04979:178 120.99001:171 123.00612:103 125.00086:99 129.01742:132 133.04960:277 135.04458:154 137.02239:150 142.99255:99 151.03872:177 159.06462:74 162.04030:87 165.01727:90 170.98657:…	859	1123	481	483	610	1080	449	559	1105	556	526	1011	526
1.786	237.064	1,4-Diaminoanthraquinone	[M-H]-	222.76	237.06212:34922 237.93987:90 238.02999:134 238.06486:3457 238.09337:447 238.11754:90 238.33500:346 238.97281:135 238.98048:90 239.01450:90 239.04012:262 239.07752:108799	36.96657:8855 44.99847:74668 45.75111:160 46.00142:101 47.00183:247 55.01872:1545 58.00557:1586 59.01411:84346 59.49207:166 59.78671:109 60.01706:1490 60.99309:1098 71.01387:42982 72.01707:672 73.01953:1445 75.00840:2436 80.91588:7658 83.01359:1702 87.00856:9512 89.02404:20566 90.02759:932 91.02936:243 95.01477:2557 96.96320:410 101.02405:6845 105.01846:749 109.04023:291 113.02420:5621 119.03483:…	28646	19710	23161	22102	22377	26844	17042	17950	21622	13586	19618	21545	19041
1.757	237.092	HEPES; LC-tDDA; CE20	[M-H]-	1239.82	237.09182:228819 237.33040:57 237.35757:110 237.38404:96 237.44532:76 237.52699:95 237.56436:38 237.70725:38 237.76190:76 237.81769:38 237.84546:76 237.85805:57 237.88491:95 237.92277:95 237.95254:95 237.97696:76 237.99279:76 238.02677:95 238.05827:89 238.09420:19489 238.16371:57 238.20986:38 238.24237:38 238.25456:95 238.28248:38 238.30307:38 238.35137:179 238.36847:76 238.43038:57 238.45620:57 …	61.98847:104 79.95729:60277 80.69436:78 80.96456:1786 81.95298:2059 82.96087:217 93.97331:506 106.98020:3172 131.96626:205 136.00635:588 148.95380:139 152.99570:68 163.03006:177 177.03261:181 193.06415:1382 207.07964:1266 235.07620:461 237.09193:45497	10122	11685	11956	11814	16202	10564	12950	15449	14323	14132	12794	12078	15598
9.899	238.019	MMV553002	[M-H]-	109.09	238.01904:2212 239.02021:385 239.06858:2848 239.09392:211 239.56982:842 239.70613:76 240.01958:114 240.07214:255	44.99794:170 79.95659:1463 85.00995:48 92.99468:165 96.95930:1263 103.00020:51 111.00459:28 117.01395:62 130.06497:3665 133.02834:26 137.00064:56 144.04533:155 147.00581:89 158.06012:507 167.07121:13 174.05560:144 210.02234:1573	222	329	851	1060	350	274	1857	3806	4096	15099	4566	4410	7847
1.782	238.065	w/o MS2: C11H13NO5; PlaSMA ID-361	[M-H]-	66.99	238.06464:3083 238.09269:463 238.33664:578 238.36059:102 238.52360:102 239.04299:186 239.07711:99777 239.32464:102 240.03575:202 240.08026:7764 240.10653:151	41.00288:2305 43.01853:2425 44.99813:60309 45.32797:125 45.39576:95 45.62166:95 46.00068:725 55.01873:958 57.03417:1148 59.01382:47707 59.44591:158 59.83525:64 60.01608:714 60.99214:946 61.98807:22827 62.98496:132 63.99315:179 71.01360:27821 71.52738:107 72.01639:922 73.02863:864 75.00836:1239 78.95863:7729 79.95642:816 80.91566:1751 83.01307:780 85.02914:5113 87.00817:4502 89.02328:14026 90.0272…	2929	2079	2234	2474	2130	2835	1854	2075	1976	1264	2695	2250	1809
1.753	238.094	w/o MS2: 7,8-Dihydrobiopterin	[M-H]-	225.93	238.09345:2473 238.33929:785 238.80092:83 238.97323:125 239.04163:352 239.07749:84884 239.24169:83 239.33818:125 239.36769:83 239.47309:83 239.52960:83 239.81551:83 240.03087:83 240.04741:82 240.08010:7966 240.10882:123 240.13097:83	36.96664:29610 41.00368:1340 43.01895:323 44.99841:27402 45.31445:227 45.47815:179 46.00184:609 47.00228:228 55.01872:2336 58.00600:907 59.01412:55696 59.36940:264 59.47465:239 59.91580:183 60.01680:2176 60.21761:103 60.99294:622 69.03427:151 71.01397:9444 72.01706:938 73.02911:1279 74.02494:665 76.03131:2169 78.95766:46857 79.42092:156 79.95697:8284 80.91635:3783 81.95190:397 83.01362:1079 85.02…	1480	1287	1654	1264	2565	1337	1539	2011	1756	1985	1532	1527	1657
4.299	239.042	w/o MS2: 2,6-dihydroxyanthraquinone	[2M-H]-	217.31	239.04201:65075 239.22775:12 239.25164:12 239.31478:31 239.38721:18 239.41956:12 239.47544:12 239.54330:12 239.61129:12 239.70478:12 239.72460:24 239.77763:18 239.80272:18 239.87830:18 239.89717:24 239.91429:18 239.93141:12 239.94434:24 239.96562:24 239.99103:24 240.00636:24 240.02022:30 240.04507:282 240.07898:30 240.10231:12 240.11377:24 240.13137:30 240.15037:30 240.17296:24 240.20342:30 240.2…	74.02333:11683 76.03963:192 82.95276:25 96.96720:133 100.03743:65 119.01658:16950 121.01964:238 128.03342:54 147.02969:84	54146	56083	64811	58401	60445	58866	61691	63792	57018	59021	58094	58421	62556
13.804	239.06	4,6,8-trihydroxy-7-methoxy-3-methyl-3,4-dihydroisochromen-1-one	[M-H]-	5.41	239.05932:1919 239.08744:42 239.12866:145 239.34025:32 240.01189:21 240.05928:549 240.13031:73 240.99085:140 241.01045:333 241.03181:53 241.05692:631 241.10516:32 241.14349:54	74.98979:233 87.00407:5 92.99525:2443 99.00468:8 104.99576:5 113.00111:487 128.99532:185 137.00145:56 142.99207:139 154.99226:48 164.99622:54 169.00851:37 178.99231:13 189.01715:43 194.98927:90 197.00572:22 216.98895:23 223.02782:487 233.15369:98	208	247	234	244	215	191	213	262	192	261	286	352	525
10.5	239.067	Dinoseb	[M-H]-	35.16	239.06766:11305 239.09593:104 239.56894:1960 239.99619:1297 240.06703:824 240.57103:392 240.99313:211 241.00970:626 241.06090:158 241.10669:106	44.99737:200 70.99458:104 132.98897:46 142.99115:64 160.04028:310 171.10210:299 178.99255:95 193.02786:43 218.98930:37 239.06805:4361	10943	9162	15523	17089	9308	8831	32195	12722	4478	23592	7136	4474	9042
10.009	239.068	Dinoseb	[M-H]-	15.21	239.06751:9457 239.56902:2667 239.90083:40 240.00090:40 240.01638:60 240.06752:1274 240.56849:175 240.86761:40 240.97489:80 240.98809:80 241.01071:934 241.06533:100 241.10415:80	79.95782:535 89.00323:15 92.99592:223 96.96059:299 104.99600:78 111.02599:33 122.99407:11 125.09622:55 128.05077:128 130.06580:840 142.99306:112 147.00668:22 158.06020:167 163.11099:54 170.98772:26 171.10577:11 178.99368:29 188.99693:16 201.11198:372 209.11839:599 239.06799:537	3678	4010	5462	5482	4100	3355	10434	3155	2020	5972	1844	2319	2868
16.915	239.072	w/o MS2: 2',4'-Dihydroxychalcone	[M+FA-H]-	5.79	239.07071:1947 239.12686:99 240.07522:349 240.90974:36 240.97441:72 240.99157:205 241.00906:401 241.04865:54 241.07357:72 241.10732:54 241.17974:54	44.99854:475 92.99489:175 96.95837:38 104.99485:54 116.99430:103 130.99075:122 132.98991:71 135.00510:138 144.99001:65 154.99214:142 159.00777:45 165.07030:402 178.99324:98 182.98753:76 193.06602:20612 195.07205:283 209.00291:80 216.99094:64 224.99734:33	1873	1819	1520	1671	1771	1883	1613	1836	1822	1762	1815	1564	1950
1.775	239.077	2'-Hydroxyflavanone	[M-H]-	249.21	239.07763:134766 239.33652:120 239.95721:120 240.04478:78 240.08091:10580 240.25044:80 240.30426:80 240.33175:160 240.34297:80 240.62065:80 240.96715:160 241.01086:1040 241.05763:159 241.08288:2215 241.11661:159	43.01890:1683 44.99839:57050 45.12385:425 45.54455:115 45.86378:77 46.00122:267 55.01847:1393 57.03445:1188 59.01407:199 59.66556:103 60.01693:1304 60.99284:495 61.98865:1393 71.01382:15326 72.01670:1071 73.01729:2475 75.00801:895 79.95686:6752 80.91642:4099 83.01492:1411 87.00872:13697 88.01239:232 89.02381:1738 91.02783:341 93.04539:580 95.01349:1624 97.57504:93 101.02427:7936 102.05586:991 113…	59893	101819	54315	58578	96762	74296	83322	95533	121428	93343	91534	109196	77967
9.901	239.092	w/o MS2: CMPF	[M-H]-	8.32	239.09295:5362 239.56933:558 240.06847:243 240.09551:868 240.99406:146 241.01037:504 241.03284:146 241.07037:146 241.09703:195	59.01336:586 82.02894:93 96.95981:489 99.00562:21 104.99469:4 113.00230:33 120.99053:22 126.99853:10 128.99339:15 134.03642:2179 140.99579:47 149.05997:182 158.06058:135 165.01724:14 169.02855:35 195.10269:23 201.11354:527 209.11868:133	139	378	371	349	480	127	5092	3702	313	2390	1390	393	540
11.518	239.129	w/o MS2: 7-(2-hydroxypropan-2-yl)-1,4a-dimethyl-2,3,4,5,6,7,8,8a-octahydronaphthalen-1-ol	[M-H]-	44.88	239.12849:1591 239.99421:73 240.01447:73 240.06917:73 240.13236:262 240.97629:98 240.99384:192 241.01046:601 241.02830:73 241.05478:49 241.10756:1602	68.99529:322 83.04918:163 92.99515:320 99.00390:214 104.99545:300 108.99007:80 109.02693:74 116.99533:273 120.98905:137 127.00049:154 128.99562:183 130.99297:181 132.99026:203 137.00271:125 139.01763:125 142.99209:195 144.98899:181 149.00280:141 154.99256:233 158.06259:96 164.99576:234 170.98751:249 176.99595:122 180.98888:244 185.00126:106 191.05548:169 197.11771:138 199.03900:112 214.99278:109 …	824	252	706	762	374	681	1110	437	650	704	431	565	442
1.755	241.012	w/o MS2: alpha-L-(-)-Fucose 1-phosphate bis(cyclohexylammonium) salt	[M-H]-	6.3	241.01086:2492 241.05515:129 241.08134:1223 241.11525:129 241.32164:86 241.35000:86 241.69048:86 242.01803:172 242.04958:215 242.07682:234 243.02379:589 243.08512:129	34.96904:6206 41.00329:2197 43.01853:2739 44.99791:66047 45.38686:160 45.56250:112 45.77246:118 46.00116:640 47.00200:248 55.01848:919 57.03426:76 59.01354:60752 59.43428:209 60.01678:614 60.32197:67 60.99241:366 61.98722:104 71.01317:34375 72.01629:342 73.02832:1412 75.00810:2460 79.95643:1402 80.91573:4824 83.01297:1053 85.02858:4420 87.00805:7939 89.02348:22427 90.02782:821 91.02846:86 95.0127…	1285	946	659	1124	887	1322	750	1140	821	1472	928	1129	1285
4.302	241.046	w/o MS2: 7,8-dimethylalloxazine (lumichrome)	[M-H]-	5.88	241.04607:1442 241.09416:22 241.11105:37 241.15806:15 241.21567:22 241.26494:15 241.27366:15 241.30202:15 241.31931:22 241.37255:37 241.38867:15 241.40457:15 241.43378:22 241.49732:15 241.52460:15 241.53988:15 241.60469:30 241.64684:15 241.68394:22 241.75808:22 241.79265:15 241.85926:22 241.87940:15 241.89906:15 242.02788:22 242.07536:22 242.10493:22 242.14813:15 242.16343:15 242.23009:15 242.294…	74.02376:16948 75.02997:70 76.02829:215 90.01836:157 104.99373:140 119.01717:17988 121.02058:325 129.95644:141 152.99484:127	923	923	1082	1014	1028	1001	1104	1048	985	1031	901	972	1067
10.268	241.109	w/o MS2: 3-[(E)-2-(3-hydroxyphenyl)ethenyl]-5-methoxyphenol	[M-H]-	6.79	241.10863:1741 242.11101:230 242.99242:174 243.01178:237 243.03000:130 243.10470:87	44.99745:230 68.99549:78 81.01430:70 88.03836:29 92.99520:245 94.99225:67 99.00459:116 113.00067:68 116.05032:379 119.01169:112 128.99525:108 132.99074:66 137.00211:52 147.00500:77 152.99741:14 156.01221:580 163.00133:74 170.98842:26 174.05525:4947 179.03436:78 192.99419:42 199.09576:65 221.01187:17	523	670	381	341	972	569	295	1426	789	292	1064	635	1217
1.81	242.052	w/o MS2: Dimethachlor-TP CGA 369873	[M-H]-	29.07	242.05074:3896 242.07860:2251 242.11482:868 242.49516:89 243.02240:134 243.05427:413 243.08247:223 243.11557:89 244.02275:359 244.06607:253	41.00309:494 44.99815:6223 45.34939:91 45.54715:28 46.00124:93 57.03436:623 59.31855:50 60.01692:134 60.99288:458 61.98818:3503 69.03411:100 71.01356:4139 72.01671:200 72.99236:204 75.00794:289 87.00829:2326 89.02402:1363 90.02753:34 94.98053:1086 99.00840:504 102.05508:469 111.00680:90 115.02000:932 125.02326:159 129.01913:1934 135.02924:766 146.04613:269 161.02554:480 165.03986:153 168.04346:32…	4297	1041	5600	6414	2339	2400	13767	3167	1199	12995	3527	1347	3132
3.011	242.078	Cytidine	[M-H]-	12.52	242.07802:2208 243.01587:24 243.02996:12 243.06287:266 243.07951:399 243.10589:34 243.12327:18 244.04855:24 244.06483:33 244.08686:56 244.11539:12	44.99667:191 61.98712:134 76.96881:128 88.98739:163 109.04007:83 113.02308:90 129.99662:77	206	118	504	78	342	129	2465	428	122	2162	46	129	240
1.825	242.079	Cytidine	[M-H]-	17.09	242.07907:2431 242.11224:699 243.02706:89 243.05774:89 243.08236:213 243.11727:118 244.02161:443 244.06726:259 244.08029:118	44.99797:3258 46.00116:41 61.98770:1527 75.00782:665 85.02893:130 87.00777:510 93.04507:711 99.00797:1526 109.02816:312 114.02411:31 116.03861:158 129.01839:1927 135.02934:2020 143.01524:495 161.02609:1863 179.05545:196 218.03227:80 233.15283:36 242.07883:80	1686	1270	1989	1816	1389	1864	3420	3588	2125	4658	2451	2395	1972
8.221	243.051	w/o MS2: 5-Chlorodivaricatinic acid	[M-H]-	23.38	243.05032:9175 243.12311:38 243.30314:26 243.93704:51 244.01010:64 244.02996:38 244.05329:1217 244.08610:51 244.11090:38 244.29431:26 244.98632:38 245.00690:86 245.02751:79 245.05723:294 245.09889:72 245.13905:26	41.99808:19 78.95893:101 87.00793:304 93.03423:242 111.00549:32 114.99963:46 119.04812:1124 130.99345:10 137.02312:81 151.00342:58 155.03384:27 160.09634:22 163.00166:17	2492	2585	3176	2783	3583	2630	4562	12308	4132	14965	8728	3875	8682
5.207	243.062	Uridine	[M-H]-	12.07	243.06248:20271 243.31044:12 243.33672:12 243.36056:18 243.52736:12 243.80091:18 243.89350:24 243.91105:12 244.01744:18 244.06536:1576 244.09707:12 244.11652:18 244.14714:18 244.92371:12 244.95676:18 244.97270:12 244.98846:34 245.00834:37 245.03433:24 245.06551:328 245.11350:79	41.99807:851 75.96147:24 82.02925:331 92.99599:50 110.02367:1179 122.02280:141 152.99612:46	2327	757	6438	487	3181	1326	15491	4238	667	19311	707	830	2761
5.365	243.063	Uridine	[M-H]-	23.67	243.06297:7579 243.10973:30 243.16117:12 244.02330:18 244.06589:666 244.09127:29 244.31437:24 245.00671:24 245.02592:18 245.06719:148 245.11619:24	41.99798:349 69.03361:119 82.02955:112 92.99544:96 110.02386:219 128.87643:83 148.95428:90	607	141	1262	4508	649	317	3265	909	218	4049	3144	150	662
10.623	243.123	w/o MS2: (5E)-3,4,9-trihydroxy-2-propyl-2,3,4,7,8,9-hexahydrooxecin-10-one	[M-H]-	18.96	243.12287:2400 244.08285:193 244.12701:256 245.00896:389 245.02480:173 245.10503:104	59.01296:379 79.95680:1948 92.99478:236 96.95922:6595 98.95520:350 128.04866:214 131.07011:710 137.00204:160 156.98796:11 166.99232:72 182.98557:24 188.99831:67 194.98920:46 201.11229:90 212.99557:27 219.06693:89 231.06956:259 239.06891:88	396	659	433	270	816	517	291	1067	991	528	1122	972	1158
1.806	244.067	w/o MS2: 6-Azuridine	[M-H]-	56.35	244.06692:4040 244.99895:221 245.04276:3219 245.07003:450 245.97330:205 245.99885:82 246.04607:442 246.07461:205	41.00285:367 42.99936:843 44.99778:14433 45.33221:43 46.00130:125 47.00177:115 60.01684:346 60.99282:650 61.98807:13378 73.02876:234 75.00753:799 78.95829:4774 83.01312:77 87.00831:1036 89.02378:2257 90.02646:195 94.97994:875 99.00779:1619 100.00824:344 101.02432:239 102.05531:141 109.04016:362 115.02029:900 125.02319:316 129.01872:1422 131.03455:154 135.02863:850 143.01414:259 146.04601:282 157.…	429	279	668	768	201	606	897	346	376	1665	874	396	264
1.738	245.043	w/o MS2: Benzophenone-2	[M-H]-	161.55	245.04319:27905 245.08847:160 246.00787:81 246.02567:162 246.04626:2170 246.95799:122 246.96612:203 246.98941:580 247.02137:613 247.04131:3356	34.96994:17713 36.96692:16578 41.00359:823 44.99882:20278 46.00178:491 55.01877:571 58.00601:440 59.01441:7829 59.44895:176 60.99366:456 71.01429:4392 72.01755:1010 73.02945:807 75.00883:387 78.95852:63040 79.12639:180 79.95790:6229 80.91648:1335 81.95307:460 83.01409:668 85.02965:2680 87.00891:1093 88.04022:1377 89.02421:3697 90.02790:339 91.02988:272 95.01391:461 96.96604:148746 97.15410:313 97…	17559	10937	19536	18650	16419	15556	37317	16952	11685	42987	20381	13902	18291
8.819	245.045	2,3',4,6-Tetrahydroxybenzophenone	[M-H]-	12.23	245.04443:1772 245.10105:44 245.13843:44 246.04756:303 246.09541:44 246.98262:29 247.00322:118 247.02196:104 247.06424:2282 247.11843:134	44.99681:80 63.02364:122 79.95663:149 82.99307:119 95.95057:354 104.99575:157 117.03268:96 125.09525:84 128.99573:90 133.05117:99 138.99863:87 145.00560:112 151.00291:125 161.02365:142 179.03499:64	869	1252	610	747	1281	1070	1146	952	555	553	863	630	894
11.28	245.046	2,3',4,6-Tetrahydroxybenzophenone	[M-H]-	13.77	245.04588:3599 245.07239:76 245.13267:102 245.98959:51 246.04833:462 247.00366:142 247.02030:167 247.05268:102	39.00500:250 65.00337:187 79.00047:128 83.01323:106 84.01746:83 86.98944:96 88.04243:106 93.03459:432 96.96030:167 103.05553:207 107.01407:135 111.00557:112 115.00158:140 116.99505:160 119.01108:133 125.00417:109 128.99659:177 137.00129:147 142.99262:169 144.99141:158 151.00368:393 154.99231:191 161.06121:138 164.99609:207 169.00841:166 175.99991:125 178.99354:93 179.03591:93 181.12301:135 191.05…	478	1243	374	579	1026	626	520	1023	414	525	443	324	866
9.618	245.081	w/o MS2: columbianetin	[M-H]-	29.85	245.08174:4978 246.08550:1352 247.06220:314 247.08195:6902	59.01379:57 79.00059:44 92.99455:148 99.04455:28 111.00548:61 115.03993:74 119.04888:1079 130.99171:41 135.04346:20 142.99345:13 162.08487:41 174.06682:77 181.05028:226 187.03831:122 203.07086:86 212.04575:80	337	1686	95	70	1159	823	180	6176	739	138	3787	1011	2249
10.756	245.093	N-Acetyltryptophan	[M-H]-	17.55	245.09413:2301 245.14010:1324 246.09519:331 246.14152:375 247.00098:243 247.02404:182	74.02398:156 79.95737:184 85.02901:77 88.03884:134 92.99544:225 96.95959:656 98.02351:119 104.99359:159 111.04249:144 116.04934:427 125.00174:109 128.99636:190 133.03008:200 137.00206:128 142.99167:176 144.04485:160 147.00571:128 152.99851:129 154.99205:160 157.00965:125 161.02344:262 164.99678:93 169.12131:125 175.00077:115 179.03656:159 185.11427:109 191.05660:115 203.08164:158 219.06797:77 227…	1024	1644	571	588	625	1223	351	593	1595	531	699	1654	497
8.716	245.103	N-Acetyltryptophan	[M-H]-	12.06	245.10282:1805 246.02562:46 246.07300:46 246.10500:211 247.00212:143 247.02231:93 247.04067:46 247.06333:219 247.07958:87 247.11451:62	74.02334:703 81.95272:28 87.00680:39 96.95837:425 109.06491:38 113.00356:118 116.04931:2040 119.01035:20 125.00066:34 127.01917:4 129.05392:151 135.00487:31 136.05060:39 142.06467:506 148.98502:24 159.09258:180 164.07045:241 203.08202:927 207.02963:4 233.15434:30	909	1302	479	701	793	1033	399	679	1841	676	1324	1119	816
10.778	245.14	w/o MS2: N-acetyltryptophan	[M-H]-	12.04	245.13976:2028 246.09629:206 246.14355:479 247.00223:206 247.02188:234	65.00190:140 73.00870:103 79.95703:496 87.00693:112 92.99573:267 96.96044:1348 99.00487:207 104.99438:123 111.00463:125 113.00302:125 116.05052:502 119.01102:241 125.00200:96 128.05127:207 132.99050:344 135.04394:221 137.00180:221 142.06542:273 144.04539:212 149.05935:115 151.01651:124 154.99003:649 157.01019:93 161.02322:182 164.99671:148 170.98817:131 174.99988:173 179.07153:109 185.00179:112 1…	700	467	448	279	397	954	269	1526	914	961	1374	958	1624
11.005	245.14	w/o MS2: N-acetyltryptophan	[M-H]-	36.87	245.14021:2748 246.05076:71 246.14290:732 247.00242:475 247.02106:194 247.14474:142	44.99831:142 59.01350:186 73.02960:159 85.02958:1007 93.03473:1982 96.96038:203 99.00440:120 104.02684:136 111.04459:813 116.99635:84 123.04437:24 128.99632:16 133.02957:7543 135.04539:10911 139.01865:31 142.99356:96 146.04494:35 157.12190:104 161.02431:11278 166.99335:39 173.04527:722 179.03519:5611 185.11743:75 191.05647:6606 203.12856:199	1334	1492	921	899	2394	1616	1176	4922	4592	2904	4741	5599	5749
9.958	245.14	w/o MS2: N-acetyltryptophan	[M-H]-	36.94	245.14049:2995 246.14352:638 247.00422:166 247.02281:207	68.99525:30 79.95686:2072 82.02954:135 85.02854:35 96.95898:343 104.99380:180 109.03046:10 121.02743:42 125.09571:6 128.04932:853 130.06641:5197 131.06779:438 135.04131:187 142.99257:26 151.01865:76 152.99529:129 158.06059:979 163.00098:19 201.11217:221 210.02255:1765 238.01727:208	3291	1341	2844	3000	2086	3160	4039	2468	2568	4677	2857	3765	2555
1.73	247.044	w/o MS2: Fludioxonil	[M-H]-	17.92	247.04087:3392 248.04355:289 248.89440:92 249.00087:1331 249.02140:302 249.03969:182 249.05683:92	36.96634:6321 43.01890:3061 44.99837:7834 46.00166:824 47.00192:286 55.01874:1435 58.00577:1620 59.01408:77255 59.50895:192 60.01675:1365 60.12501:122 60.99275:1110 61.98753:934 71.01386:30762 71.49744:102 72.01710:1059 73.02916:1344 76.03150:166 78.95862:13014 79.95728:8330 80.91597:4807 81.95225:369 83.01336:1492 84.02025:487 85.02954:6849 87.00858:13799 88.03996:682 89.02405:21820 90.02787:963…	2346	1774	2251	1638	2760	2310	1618	2616	1642	1072	3226	1838	3377
8.841	247.065	1-nitropyrene	[M]-	17.7	247.06419:4817 247.11515:183 247.56665:820 248.06447:488 248.56826:146 249.01715:286	44.99821:22 59.01525:163 79.95676:239 87.00778:150 107.01317:275 113.00267:34 119.01095:68 132.99030:52 147.00745:82 151.00226:169 161.02441:194 179.03596:113 247.06589:1118	2224	3279	2795	2544	2427	2286	2686	1850	1833	1602	1258	2098	2513
1.856	248.078	Cinchophen	[M-H]-	23.45	248.07772:2120 249.01023:90 249.01775:166 249.04202:90 249.06260:120 249.07899:1406 250.05653:150 250.07860:203 250.09229:407 250.14357:150	41.00317:291 44.99868:3217 59.01420:2641 61.98860:391 71.01401:1844 74.02524:552 78.95906:677 83.01456:199 85.02923:1025 88.98825:1683 93.04553:549 96.95957:780 98.95507:231 101.02447:351 102.05647:358 109.02954:118 113.02455:472 118.05079:412 129.01898:521 132.03078:230 135.02925:130 141.02033:77 146.04479:292 152.99536:147 161.04535:119 170.04556:176 179.05564:157 191.05607:1149 233.15467:115 2…	932	622	719	675	647	865	533	571	535	831	716	670	1051
9.951	248.092	w/o MS2: (2E,4E)-N-(2-methylpropyl)-6-thiophen-2-ylhexa-2,4-dienamide	[M-H]-	36.08	248.09381:2262 248.99649:208 249.01821:447 249.06915:104 249.08955:491	73.02808:99 82.02935:207 87.00624:87 92.99498:195 96.95951:99 99.00447:160 104.99471:96 113.01989:99 116.99447:126 120.99250:138 130.06626:270 132.99079:106 135.00501:90 142.99225:138 147.00621:83 153.03688:100 158.06070:464 161.02487:96 163.00022:99 164.99686:99 165.12786:80 170.98661:103 175.00172:80 183.10550:64 189.11153:74 201.11272:223	879	1177	1339	708	622	896	932	591	1946	163	375	1808	334
7.628	249.061	w/o MS2: gamma-Glutamyl-cysteine; LC-tDDA; CE30	[M-H]-	6.42	249.06100:1905 249.09584:167 249.14646:29 250.02201:72 250.03817:29 250.06428:187 250.09624:43 250.14465:94 250.99713:81 251.01232:57 251.03538:72 251.06221:114 251.10136:57 251.14777:29	39.00554:49 41.99882:1671 44.99830:905 59.01424:322 65.99900:615 67.03108:501 72.00935:2151 76.97027:11 81.03544:169 87.00787:421 92.02565:4361 100.03982:684 106.02807:1132 111.04465:117 112.07551:170 115.03985:589 119.03630:2923 125.04629:480 128.03471:139 130.08701:133 133.01570:1909 135.03062:976 137.02432:130 140.06985:91 144.03055:2307 145.03365:264 150.04233:4984 159.06593:112 162.04210:244…	408	630	453	484	361	459	744	266	506	592	263	328	272
10.487	249.061	w/o MS2: 13-methoxy-1,6-diazatetracyclo[7.6.1.0???,?????.0?????,?????]hexadeca-3,5,7,9(16),10,12,14-heptaen-2-one	[M-H]-	14.08	249.06197:5659 249.09317:111 250.06466:1022 250.99507:280 251.01556:399 251.06671:168	44.99825:1332 116.05042:14707 117.05366:1101 160.04018:6183 193.00075:29 196.00696:325	519	1004	1320	1168	2112	450	4230	4356	1078	1865	3416	670	3259
8.681	249.087	w/o MS2: 8-hydroxy-11-(hydroxymethyl)-1,5,11-trimethyltricyclo[6.2.1.0??,???]undec-2-en-9-one	[M+FA-H]-	5.68	249.08698:1913 250.02229:67 250.03895:45 250.09079:261 250.14222:67 250.99564:90 251.01433:112 251.05596:67 251.09508:67	44.99805:128 74.02456:840 79.95810:94 87.00702:79 90.99976:118 99.00515:19 116.05034:2305 120.98979:50 125.00136:28 129.05829:103 136.04016:71 142.06653:702 147.00526:63 159.09325:335 164.07042:204 170.98827:51 178.99356:42 186.05585:112 203.08258:1094	101	380	234	182	152	118	177	515	144	452	293	163	198
9.202	249.121	w/o MS2: Lacosamide	[M-H]-	35.43	249.12312:1535	79.95603:87 92.99502:142 104.99523:151 114.99788:106 117.01654:106 130.08758:138 142.99467:90 170.98649:80 180.98932:77 215.03527:90	915	674	626	853	292	868	555	0	229	184	0	189	14
7.872	250.071	w/o MS2: Phenylacetylaspartic acid	[M-H]-	15.9	250.07136:2029 250.14427:78 251.00249:119 251.05660:143 251.07385:293 252.04692:62 252.08165:47	39.00492:77 44.99788:137 58.02870:39 75.00771:109 79.95616:205 83.01298:228 85.03057:114 92.99468:138 96.95965:3750 98.95440:219 107.03717:376 110.02751:942 113.00401:102 116.07235:458 120.01062:295 121.00810:291 125.00070:156 127.07506:56 129.05606:150 132.99115:153 134.02359:287 138.03487:10667 139.03873:817 148.01955:460 151.00330:125 159.11395:64 162.03508:376 164.05096:351 165.01917:51 166.0…	292	295	538	198	50	207	199	127	129	40	49	129	48
9.686	250.071	w/o MS2: Phenylacetylaspartic acid	[M-H]-	23.13	250.07121:1979 251.01504:216 251.03618:86 251.07562:234	59.01342:138 75.02333:132 92.99521:310 96.95873:106 99.00513:122 104.99501:174 116.99354:157 118.99320:150 119.04988:151 121.03156:96 128.04960:281 132.02920:147 135.00441:155 142.99214:134 147.00612:103 152.99636:138 158.06055:426 159.06389:160 163.04068:132 170.98550:122 176.01170:115 201.11072:77	414	480	374	423	592	404	751	1216	715	666	657	1044	720
10.097	250.072	w/o MS2: Phenylacetylaspartic acid	[M-H]-	22.56	250.07168:1846 251.01454:239 251.05306:96 251.07393:388 252.08886:96	41.99901:221 79.95782:172 91.05540:353 96.96018:274 103.05488:233 111.00724:102 116.99512:177 119.04939:84 122.03809:93 125.00076:87 126.99996:96 128.99805:103 133.00992:135 137.00316:143 142.99322:125 144.98845:64 147.04399:303 164.07206:359 170.98787:109 177.01808:83 188.99584:74 202.99296:87	1117	919	1059	1101	1164	1111	1137	1164	1215	1207	1840	1156	1453
12.081	252.045	Sulfamethoxazole	[M-H]-	434.74	252.04507:22287 252.99214:131 253.01090:262 253.04726:2341 253.11730:47 254.04169:1349	63.96162:1599 92.05035:2154 99.00350:15 140.99712:24 149.00224:19 156.01253:7159 192.98952:57 200.99539:46 230.98914:83	11332	12178	11475	11746	12205	13546	12712	18215	15784	16851	14302	14464	14947
10.279	252.051	Sulfamethoxazole	[M-H]-	22.82	252.05059:2451 252.99228:210 253.01147:137 253.03152:284 253.05599:214 254.01244:1722	85.02741:3 92.99453:171 99.00417:85 111.00559:17 113.00391:23 116.99486:70 128.05043:753 131.01274:45 136.03906:276 156.01228:297 161.02373:17 170.98807:35 174.05565:1801 177.01619:18 181.12566:54 187.00545:75 199.09924:58 233.15404:56	343	160	437	655	229	270	389	686	159	382	369	172	413
8.322	252.051	w/o MS2: Sulfamethoxazole	[M-H]-	23.07	252.05131:1798 252.99421:202 253.01227:83 253.03180:110 253.05545:330 254.06285:83	44.99725:123 59.01317:54 69.03357:28 88.03928:90 95.01190:41 104.99382:30 119.04971:1367 124.01654:97 128.99602:59 135.04408:35 146.06142:30 149.02386:155 157.02867:66 163.03876:26 168.00507:104	856	350	1078	990	348	747	594	672	142	215	283	179	309
8.607	252.087	w/o MS2: N-[1-(4-methoxy-6-oxopyran-2-yl)-2-methylbutyl]acetamide	[M-H]-	26.35	252.08770:2081 252.99573:150 253.02985:78 253.06867:78 253.09079:306 254.09356:78	44.99770:226 68.99585:106 79.95761:181 87.00767:80 93.03354:244 96.95891:342 99.00457:151 105.03601:154 109.02910:125 112.98362:90 114.00185:103 119.04932:135 125.00308:209 128.04955:96 130.08620:106 134.06161:157 136.07621:152 144.04539:103 147.04499:100 151.00085:106 152.99934:100 155.10679:84 164.07065:146 169.01179:135 192.06623:212 233.15384:115	214	198	107	78	238	379	68	393	627	87	664	344	415
12.536	253.05	Daidzein	[M-H]-	10.42	253.05024:2268 253.10170:34 253.14432:51 254.01534:68 254.05412:399 254.99207:102 255.00781:149 255.02550:526 255.04703:51 255.06636:51 255.08377:51 255.12138:134	65.00316:42 68.99557:44 78.99811:27 94.99303:241 104.99434:4 123.00672:13 140.99683:27 151.00111:57 154.99274:38 159.00458:25 170.98676:43 184.99945:59 188.99576:90 210.99854:41 218.98431:6 230.98613:17 253.05183:1063	179	290	136	105	272	171	77	1082	1276	801	845	1487	885
9.861	253.072	FA 9:0 + 1O, sulfate; PlaSMA ID-416	[M-H]-	23.99	253.07169:4379 254.07447:1408 254.99103:322 255.02546:173 255.08084:173	59.01314:258 96.95958:346 103.05400:42 134.03735:1035 147.00539:51 150.03250:180 156.04361:6 187.00020:13 193.04930:168 206.99380:21	2610	3986	1061	1333	1599	2893	608	1445	6770	680	1626	4320	1321
3.215	253.093	w/o MS2: 4'-Methoxyflavanone	[M-H]-	8.85	253.09246:1162 254.00281:18 254.02502:18 254.05046:68 254.09548:137 254.98902:24 255.00917:58 255.05252:12 255.09722:24 255.12654:12	44.99728:335 83.04975:87 92.99475:209 104.99534:100 115.04932:106	909	1009	707	4	980	931	412	46	46	44	6	35	27
1.867	253.093	w/o MS2: 3-(alpha,alpha-dimethylallyl)psoralen	[M-H]-	10.99	253.09302:2829 254.05138:1598 254.09761:328 254.12457:63 255.05489:121 255.07228:379 255.09609:119	74.02392:352 78.95883:5498 88.98764:643 96.96016:12891 99.00800:1212 101.02448:2176 123.00664:22 129.01833:852	1064	984	1655	1014	920	1147	2062	1156	1365	2592	852	1332	1026
10.242	254.012	Sulfathiazole	[M-H]-	181.08	254.01302:5411 254.98979:222 255.01615:1107 255.12322:133 256.00861:281	44.99743:12 92.99475:14 97.00921:46 104.99502:3 111.00485:81 116.04869:144 119.01069:69 128.99535:35 135.00545:50 152.99625:62 156.01292:480 170.98666:16 174.05649:2548 181.99139:64 183.00674:27 191.05515:9 199.09966:61	559	774	1258	1178	499	444	3249	16199	5000	28984	9427	5403	14863
10.007	254.013	Sulfathiazole	[M-H]-	244.92	254.01266:10726 254.99004:240 255.01491:2736 256.00742:1042 256.02749:904	43.02011:33 75.02409:58 79.95648:1612 85.02842:44 92.99522:174 96.95958:1253 99.00354:86 104.99395:43 111.00524:69 119.00932:83 123.00311:61 128.04932:450 130.06544:3623 135.04326:23 137.00023:91 142.99138:82 147.00533:97 155.01454:58 158.06107:621 173.00121:10 191.05360:199 210.02267:1525 239.06712:190 254.01096:111	1380	2373	1390	1431	908	1099	2481	29635	13855	20654	15477	16978	17420
1.88	254.052	Imidacloprid	[M-H]-	47.4	254.05111:2151 254.09526:416 255.02599:100 255.05437:165 255.07053:519 255.09878:75 255.23444:75 256.05355:126	44.99845:1384 57.03465:260 59.01391:885 61.98765:458 71.01355:717 73.02943:363 78.95852:263 83.01416:168 85.02927:864 88.98759:805 93.03430:408 96.95959:555 99.00769:161 101.02430:198 111.00741:250 113.02443:187 116.03498:168 129.01855:421 137.02335:90 141.01846:170 146.04579:112 153.01956:118 161.04497:80 168.03785:74 173.04611:170 191.05593:2964 235.04540:115	1158	765	1449	901	743	1023	4047	1001	716	4587	692	751	833
4.767	254.069	w/o MS2: methyl 2-[(2,3-dihydroxybenzoyl)amino]-3-hydroxypropanoate	[M-H]-	17.73	254.06942:1517 254.08924:81 255.07020:263 256.07115:81	44.99820:131 71.01311:155 88.98779:348 96.95998:109 115.00342:165 124.00691:223 152.99536:106	142	119	114	874	119	98	184	310	301	420	1552	269	396
4.581	254.072	w/o MS2: methyl 2-[(2,3-dihydroxybenzoyl)amino]-3-hydroxypropanoate	[M-H]-	43.87	254.06882:1332 255.07496:102 256.06834:102	44.99681:96 88.98742:191 96.95882:112 104.99484:144 115.00312:252 124.00648:209 132.98984:84 152.00064:116 254.07161:140	697	795	950	31	1005	1040	1316	1828	1655	2090	58	1603	1886
12.818	255.066	Liquiritigenin	[M-H]-	14.04	255.06672:3990 255.12423:72 255.15918:29 256.01125:29 256.03157:58 256.06962:553 256.09712:95 256.98489:88 257.00432:620 257.02421:182 257.05288:58 257.07148:106 257.09952:43 257.17465:58	65.00333:141 68.99530:125 75.00496:125 83.01301:138 92.99515:275 99.00610:112 104.99484:143 107.05090:128 111.00480:173 116.99503:309 120.99013:144 128.99575:209 135.00410:118 137.00212:112 140.99522:138 142.99264:175 146.98661:174 151.00249:210 154.99194:146 157.00936:150 166.99252:170 170.98741:164 176.99826:137 178.99183:112 180.98992:102 182.98692:102 186.99828:147 188.99596:135 190.99245:149…	431	455	343	332	590	346	301	2774	2501	1645	2425	2010	2392
1.766	255.072	Liquiritigenin; LC-tDDA; CE30	[M-H]-	12.84	255.07185:1970 256.03420:130 256.06063:173 256.07328:438 256.09439:1340 257.00591:130 257.03610:130 257.07593:130 257.09608:130 257.11368:130	41.00328:218 43.01906:1713 44.99811:45065 45.35053:368 45.50634:160 46.00146:155 55.01840:2362 57.03404:249 59.01387:47 59.38448:158 59.43376:90 59.70983:154 59.82058:125 60.01699:2226 60.99281:1471 61.98763:233 71.01372:12444 71.32740:61 71.64035:60 72.01719:1711 73.02883:2175 75.00809:2155 80.91606:1162 83.01316:2514 85.02926:10364 86.03190:476 87.00829:4225 88.01182:520 89.02341:5222 90.02744:…	1805	1748	1905	2148	3175	1668	1776	1596	1552	1448	2028	2049	1597
9.858	256.028	4-[(3-oxobutanoyl)amino]benzenesulfonate	[M-H]-	31.64	256.02877:3320 257.00508:515 257.03202:572 258.02974:203	68.99564:28 80.96493:251 83.04951:33 87.00556:21 92.99531:58 101.02178:62 111.00575:27 113.00143:33 119.01023:43 125.02453:33 128.05057:1362 130.06610:593 132.98901:103 134.03590:237 147.00677:57 152.99519:112 158.06168:7794 159.06480:893 172.04016:51 176.07222:183 190.99541:50 201.11314:339 209.11801:135 238.01955:864 256.02960:157	80	110	352	422	276	90	492	1620	1892	3921	1757	2124	3215
10.032	256.03	w/o MS2: 4-[(3-oxobutanoyl)amino]benzenesulfonate	[M-H]-	36.04	256.03030:3794 257.00632:547 257.02846:284 257.10395:106 258.02436:177	68.99463:37 79.95613:2112 83.01301:85 96.95952:348 99.00493:79 104.99434:246 111.00620:72 128.04950:861 130.06544:5214 135.04507:210 142.99295:23 147.04628:16 152.99632:64 158.06134:888 161.02501:16 170.98695:25 174.05681:207 177.01524:11 191.05595:175 210.02362:1806 238.01825:197	97	183	315	306	276	120	448	1663	1687	2647	1883	2068	2605
7.934	256.07	Propachlor ESA	[M-H]-	20.93	256.07037:2446 256.12166:22 256.21831:22 256.57175:481 256.99089:56 257.00618:196 257.02875:102 257.06834:1321 257.47875:22 257.56953:283 258.06895:254 258.09439:56 258.14537:127	44.99767:105 79.95628:81 87.04450:52 96.95910:3021 98.95735:211 109.02770:297 110.02632:1149 116.07081:142 121.00873:82 122.01581:310 123.04496:60 125.02407:30 138.03412:11426 148.01936:280 169.01184:59 176.04373:316 179.03381:87 190.06493:369 192.08194:2037 204.08240:3482 222.09222:5572 256.06827:160	883	1205	1348	1467	975	737	2456	695	383	823	323	419	611
1.695	256.095	SN-GLYCERO-3-PHOSPHOCHOLINE	[M-H]-	53.68	256.09421:3921 256.86244:66 257.00572:187 257.06936:100 257.09889:288 258.03788:419 258.07934:99 258.10976:2157	34.96933:160 46.00101:112 61.01754:229 76.03099:2613 78.95828:8785 88.03933:518 97.95865:266 98.77166:10 98.95592:711 99.59924:10 100.01326:84 100.71580:17 102.02756:122 132.02969:284 138.97887:148	2765	3539	4762	4052	6583	1795	5350	4462	3165	6001	2724	3163	4232
11.038	257.057	w/o MS2: Ethofumesate-2-hydroxy	[M-H]-	355.08	257.05691:73274 257.13882:91 257.55862:19080 258.05959:4660 258.48506:91 258.56060:664 258.72107:91 258.74087:136 258.97640:91 259.00131:935 259.01876:226 259.03339:91 259.06214:181 259.11840:3638	43.01839:176 59.01335:438 67.01768:215 71.01318:104 77.03822:108 78.99869:56 81.03422:251 85.02900:1192 93.03358:2118 105.03292:266 107.04923:319 109.02823:125 111.04419:978 127.03936:572 128.99599:26 132.02084:742 133.02914:8410 135.04491:14509 136.04770:1286 137.02515:95 149.00194:19 155.03429:387 157.12312:288 161.02438:12575 171.02698:151 173.04614:800 179.03500:6283 186.05463:79 191.05576:64…	23952	25960	23242	21541	27117	23003	41527	97301	39749	75312	46902	39495	60507
10.721	257.058	w/o MS2: Thalidomide	[M-H]-	24.16	257.05687:5872 257.09981:192 257.55784:1471 258.06121:688 258.11077:63 258.55869:126 259.00118:800 259.03555:63 259.11580:94 259.12598:63	79.95611:580 98.95518:172 102.99824:2 111.00584:10 120.02376:20 135.04482:1140 140.99561:28 152.99683:7 161.02429:698 167.01183:15 170.98654:36 173.04456:250 179.03407:423 185.00235:50 206.02240:24 226.99428:2 239.06702:6	2338	3390	1956	1968	2641	3461	2226	3025	2444	1448	2359	2680	2810
8.34	257.067	w/o MS2: Thalidomide	[M-H]-	9.32	257.06659:1753 257.10418:62 257.56892:291 258.06864:62 258.09650:172 258.98117:62 259.00312:78 259.02451:120 259.08040:78 259.09532:31 259.11485:62	41.99819:177 68.99636:128 70.99327:106 74.02386:116 79.95714:363 85.02765:148 93.03366:351 96.95931:170 104.99566:135 108.02052:196 111.02324:144 116.99372:109 119.01251:109 121.02928:300 123.04303:204 131.03653:231 134.99290:147 139.00235:125 144.04360:170 146.05991:264 149.02396:294 153.01956:158 168.00671:261 176.03819:122 179.03318:210 228.97992:305	775	1044	530	660	1823	814	932	1302	759	802	1187	766	1196
7.958	257.067	3-Methyluridine	[M-H]-	10.07	257.06700:1628 257.10072:29 257.14463:20 257.17555:29 257.56843:571 257.60476:19 258.03222:39 258.06619:224 258.09251:19 258.10442:39 258.14341:39 258.96189:20 258.98839:39 259.00441:49 259.02152:78 259.04302:39 259.06360:29 259.08095:69 259.11883:129	71.01203:48 79.01689:138 83.03195:61 87.00430:14 92.99558:35 101.02047:4 104.99525:109 111.04665:37 114.00077:123 117.01722:63 119.04886:113 125.02395:1527 128.99677:98 135.04350:8 137.02481:54 142.99226:57 147.00623:30 152.99524:33 156.99529:72 162.99950:51 169.01547:1579 175.06204:248 179.03505:175 191.05511:140	642	636	867	856	1009	645	645	1157	351	1005	920	569	1134
7.897	258.069	w/o MS2: 1,4-Chrysenequinone	[M-H]-	57.85	258.06901:2125 258.09733:17 259.00467:35 259.02325:24 259.07143:361 259.11879:12 259.81556:18 260.06562:861	44.99829:31 69.00005:42 81.01190:65 95.01591:939 110.02659:1792 121.00770:450 137.02776:11202 138.03525:18465 139.03770:950 148.01907:413 150.03403:400 162.03461:711 177.05772:416 192.08235:3190 204.08244:6755 205.08559:588 222.09311:9998	482	419	463	452	441	454	461	342	373	354	348	356	431
1.715	259.022	Fructose 6-phosphate	[M-H]-	59.41	259.02226:8497 259.99069:140 260.02555:560 260.85964:70 260.91343:70 260.98038:648 260.99921:613 261.02858:436 261.03894:187	36.96620:5735 44.99807:7183 59.01369:11083 71.01339:3481 78.95847:33600 79.95725:5800 80.91585:1485 81.95274:347 88.04004:2204 89.02392:2959 90.02787:167 95.01305:468 96.96338:112265 97.44813:219 97.51331:217 97.66254:219 97.71896:252 97.82823:157 97.95909:1022 98.19440:161 98.95529:3261 101.02368:1075 105.01868:761 114.01935:297 119.03414:700 132.02988:2756 138.97871:281 147.02869:207 152.99512:…	10283	9819	8140	11237	10260	10250	6667	8876	10304	12424	12038	10547	11347
12.593	259.024	D-Glucose-6-phosphate	[M-H]-	18.06	259.02431:3042 259.05941:209 259.08224:47 259.15445:120 260.00300:62 260.02802:621 260.06698:31 260.15645:47 260.97995:77 261.00027:355 261.02213:207 261.05356:31	79.95663:24 94.99477:276 107.01245:3 119.00953:81 126.99792:4 130.99576:111 137.00328:15 170.98718:11 186.99698:2 199.00003:2 211.00195:9 216.04030:79 231.02943:119 259.02628:1133	1570	2056	886	1138	1096	1862	842	3293	1293	1284	1351	1192	2997
12.176	259.118	w/o MS2: 1-(1-hydroxybutyl)-1,3,4,5,6,7-hexahydro-2-benzofuran-4,5,6,7-tetrol	[M-H]-	26.84	259.11926:1506 259.15300:38 259.79453:57 260.00426:57 260.12157:272 260.97820:76 260.99822:168 261.01967:246 261.05632:94 261.12336:94	44.99775:303 68.99514:258 79.95514:93 92.99559:275 99.00583:165 104.99483:188 112.98455:222 116.99525:187 120.99006:195 125.00284:131 130.99285:220 142.99133:139 149.00160:151 153.07282:159 157.00971:87 164.99625:179 169.12261:229 174.99913:129 182.98649:146 192.98987:150 204.99066:109 212.99479:96 224.99898:80 231.00063:64 239.06730:67	1345	828	896	770	680	1148	1114	1226	1194	1734	939	1224	1219
11.023	259.118	1-(1-hydroxybutyl)-1,3,4,5,6,7-hexahydro-2-benzofuran-4,5,6,7-tetrol	[M-H]-	27.91	259.11889:1814 259.15623:55 260.00437:110 260.05620:55 260.12167:299 260.99899:204 261.01885:267 261.05480:55	44.99726:136 59.01299:324 67.01953:129 71.01258:112 75.00628:65 79.05583:97 85.02895:948 93.03366:1330 105.03380:272 109.02834:208 111.04415:424 113.00113:56 115.01800:34 127.03960:361 129.01529:57 132.02020:751 133.02924:5662 135.04486:7139 136.04813:729 137.02359:33 144.98952:14 155.10693:342 157.01053:51 161.02405:7080 162.02704:777 163.04385:113 171.02928:65 173.04466:523 176.04128:154 179.03…	848	1034	863	748	1216	1038	1303	4248	3023	4197	4736	3293	4325
7.628	259.129	w/o MS2: gamma-Glutamylleucine	[M-H]-	11.23	259.12978:1492 260.03907:102 260.05463:125 260.07712:111 260.10096:29 260.11814:29 260.13275:212 260.97100:57 261.00059:88 261.02344:72 261.05992:113 261.08250:99 261.09893:43 261.13426:57	39.00554:49 41.99882:1671 44.99830:905 59.01424:322 65.99900:615 67.03108:501 72.00935:2151 76.97027:11 81.03544:169 87.00787:421 92.02565:4361 100.03982:684 106.02807:1132 111.04465:117 112.07551:170 115.03985:589 119.03630:2923 125.04629:480 128.03471:139 130.08701:133 133.01570:1909 135.03062:976 137.02432:130 140.06985:91 144.03055:2307 145.03365:264 150.04233:4984 159.06593:112 162.04210:244…	234	166	254	259	336	252	1001	250	121	692	329	115	198
2.815	260.041	w/o MS2: Phosphotyrosine	[M-H]-	62.23	260.04051:1600 260.07897:29 260.99863:30 261.02500:55 261.04736:156 261.09264:30 261.10024:24 262.03149:12 262.05291:61 262.09150:18	44.99675:138 71.01304:199 82.02818:164 88.03977:215 98.95257:109 108.01953:154 115.00228:144 132.02875:154 145.06056:100 151.02508:300 173.04455:90	976	1134	1074	483	1156	966	1237	875	1860	2024	532	2246	1601
8.103	261.008	HOMOVANILLIC ACID SULFATE	[M-H]-	14.14	261.00675:4568 261.03714:99 261.06087:100 261.09717:50 261.13605:100 262.00909:858 263.00343:257 263.03438:151 263.05699:50 263.07808:125 263.11333:603	72.99237:85 79.95672:2 93.03421:173 96.95976:30 101.02093:22 104.99632:15 107.04943:110 109.03981:57 117.01561:40 119.04958:206 123.04482:15 135.04573:159 142.99223:104 151.03836:150 157.00735:43 163.03992:392 170.98743:71 181.05125:1673 189.07675:49 199.00740:122	1673	2547	851	620	856	1426	573	826	3073	497	897	2279	989
9.792	261.135	8-hydroxy-5,8a-dimethyl-3-methylidene-3a,4,4a,8,9,9a-hexahydrobenzo[f][1]benzofuran-2,7-dione	[M-H]-	27.29	261.13461:2288 262.11210:174 262.13846:220 262.99845:70 263.01597:139 263.03437:236 263.05767:70 263.14806:105	41.99788:132 44.99786:147 59.01368:173 71.01240:90 79.95631:148 92.99581:205 94.99379:144 96.95932:160 104.99533:144 111.04447:119 113.00358:109 119.01045:150 128.99618:229 134.03770:119 137.00436:102 137.09564:93 142.99124:128 147.00527:96 148.98557:83 151.03819:119 155.01233:64 158.06065:556 163.01610:93 173.04437:133 187.00024:64 201.11211:182 216.99066:80 225.11155:80	1584	930	984	957	1085	1385	1838	1896	1776	3435	1445	1570	1108
1.904	262.057	Gemcitabine	[M-H]-	107.78	262.05841:9963 263.04052:980 263.06011:932	59.01337:2355 75.00839:827 82.95310:1438 85.02891:6289 88.98784:1013 93.03376:1575 96.04583:781 96.95845:536 99.04472:365 109.02896:693 113.02381:2233 117.01872:249 127.03892:1097 131.03275:198 137.02351:248 143.03316:159 155.03416:299 173.04614:461 191.05640:16670 217.03513:132	5674	4110	5928	3305	3806	4671	3988	2421	6344	4313	3271	5655	4406
1.755	263.02	w/o MS2: PURPUROGALLIN-4-CARBOXYLIC ACID	[M-H]-	25.5	263.02002:3189 263.05873:421 263.08725:219 264.03581:448 264.07314:606 264.10687:88 264.98654:132 265.03752:1984 265.07429:480	43.00052:1854 44.99892:7366 46.00183:90 59.01448:5289 59.69459:12 60.01655:249 61.01091:1312 61.98902:5056 73.02960:250 75.00875:1168 78.95914:4428 83.01378:350 85.03000:270 87.00901:537 89.02475:3491 90.02783:106 94.98085:544 99.00892:3473 100.00927:704 101.02402:1792 104.03488:236 111.00887:143 115.02040:593 117.01920:570 119.03446:96 125.02500:170 129.01945:1820 131.03548:285 135.02998:2576 14…	2051	3595	1314	2214	1179	3268	1469	902	4220	1561	835	4277	884
2.54	263.077	w/o MS2: Abscisic acid	[M-H]-	13.39	263.07709:1288 263.11188:23 263.83081:12 264.05099:12 264.08073:154 264.16139:30 265.01424:60 265.05559:102 265.08469:56	44.99797:1316 59.01281:669 78.98550:620 89.02357:1506 94.97989:1008 96.95878:141 99.92461:146 103.00270:214 111.00628:116 115.01985:250 129.01765:19 137.02322:19 145.09908:73 173.00859:43 234.15929:23	581	520	656	534	611	279	655	691	434	766	585	438	513
11.959	263.129	(5E)-4,9-dihydroxy-6-methyl-3,10-dimethylidene-4,7,8,9,11,11a-hexahydro-3aH-cyclodeca[b]furan-2-one	[M-H]-	7.9	263.12805:1849 264.01826:33 264.10385:32 264.13269:284 264.15854:65 264.99259:169 265.01054:350 265.03012:118 265.10774:49 265.13271:33	68.99628:161 79.95663:125 87.00663:83 92.99559:259 96.95981:204 102.99833:140 104.99522:167 111.02529:181 116.99517:201 125.00311:103 128.99528:203 130.99183:192 132.99029:190 135.00567:182 137.00106:131 142.99294:187 148.98639:128 152.99673:125 155.01184:181 161.00230:152 164.99698:186 169.00843:160 179.00891:125 188.99698:125 192.98953:264 204.99029:90 207.00441:87 210.98610:87	776	767	873	908	735	638	1173	1576	1236	1812	1458	1059	1512
1.837	264.072	w/o MS2: PharmaGSID_47261	[M-H]-	29.86	264.07210:1676 264.10950:256 264.96608:197 265.01771:197 265.03598:630 265.05591:316 265.07354:883 265.99533:79 266.03934:216 266.05161:197 266.08746:599	41.00311:1377 44.99803:54403 46.00048:687 57.03433:988 59.01393:27703 59.59450:84 60.01737:338 60.99224:332 61.98829:22758 71.01363:14268 74.02342:347 78.95840:4017 83.01326:805 85.02898:2310 87.00805:2366 89.02361:10064 90.02602:365 96.96077:2381 99.00832:613 101.02362:1851 104.03365:729 111.01052:189 113.02429:3218 118.05051:608 129.01872:175 132.02908:312 135.02870:185 152.99570:386 161.02591:…	506	310	834	392	516	392	1149	536	348	1084	304	336	693
8.45	264.088	Albendazole	[M-H]-	75.36	264.08809:1450 264.99178:88 265.01336:146 265.06227:88 265.09036:231 266.06814:111 266.09417:66	44.99767:164 68.99539:96 79.95688:393 82.02901:195 93.03447:199 96.95964:191 104.99542:122 107.01147:131 109.02892:400 113.00299:103 114.99901:116 119.05010:134 123.04344:128 128.05086:170 133.02778:128 139.01715:148 142.06575:124 144.04526:178 146.06052:115 147.04512:83 149.02326:99 153.01968:276 158.98478:74 163.04398:93 170.98727:106 188.98103:93 208.00749:112	2497	1002	982	524	373	2306	142	237	517	14	213	451	246
8.064	265.119	w/o MS2: conocarpan	[M-H]-	28.32	265.11930:2348 266.01587:32 266.07492:49 266.12350:424 266.98587:49 267.00987:449 267.06340:208 267.08720:108 267.12489:49	79.95660:74 96.95936:8737 98.95445:430 105.03647:98 113.02234:33 119.04966:703 127.07507:503 132.98952:55 135.04420:180 143.07120:548 157.03145:19 163.03983:329 175.06213:25 181.04990:551 189.07684:1492 199.00781:106 215.00063:74	5669	1779	3128	3246	1158	6616	666	743	765	316	816	644	808
10.035	266.062	w/o MS2: Sulfisoxazole	[M-H]-	34.89	266.06183:2592 266.56362:640 266.99008:108 267.01039:760 267.03443:72 267.05072:108 267.06760:108 267.56598:72	41.99743:55 79.95624:1956 92.99515:119 95.01133:26 96.95944:410 103.05483:23 109.00861:129 116.99502:23 125.00432:90 130.06587:4991 132.99014:83 135.04437:183 142.99199:161 147.00464:54 149.02399:67 161.02303:44 170.98737:19 171.02592:43 174.05612:213 176.06912:15 179.03590:66 191.05579:336 210.02263:2035 238.01724:115	555	1028	447	266	653	852	236	927	1036	265	917	797	957
1.735	266.087	N-Acetylglucosamine [M+FA-H]-	[M+FA-H]-	54.71	266.08784:1678 266.97317:152 267.03645:1100 267.07192:657 267.09405:945 267.96202:460 268.03767:76 268.06749:274 268.10260:703	36.96629:10531 44.99816:131993 45.29237:160 45.32063:180 45.42564:269 45.86346:144 46.00161:978 55.01854:2184 59.01372:142150 59.39116:395 59.43601:297 59.51048:377 59.59884:268 59.77419:147 59.87211:166 60.01696:2260 60.21939:164 61.01707:1085 71.01365:57183 72.01698:1754 73.02872:1985 75.00856:1613 76.03119:2347 78.95722:23391 79.95706:7482 80.91626:8821 81.95245:446 83.01368:2428 84.02086:545 …	1288	297	2982	1680	1395	665	3393	2718	636	8469	2666	599	3214
2.298	267.035	w/o MS2: 6'-Malonyl Ononin	[M-H]-	19.84	267.03488:3545 267.06867:363 268.03850:276 269.04050:206 269.07285:73 269.08012:55 269.08776:36 269.10229:36	88.98718:337 133.01398:15039	4769	11607	2851	2384	6353	4800	3045	1276	2723	1029	2488	2805	1846
1.93	267.073	w/o MS2: methyl 1-oxo-4-(1H-pyrrol-2-yl)-2H-isoquinoline-3-carboxylate	[M-H]-	116.06	267.07253:37737 268.07535:8758 269.07446:1645	72.99249:346 82.95371:3552 85.02918:390 87.00881:526 93.03374:1517 99.00884:48 109.02878:614 127.03960:1100 139.00722:74 142.01381:108 146.04572:128 157.01369:69 191.05630:18517 207.05582:150	19886	23149	15624	14929	15305	19334	13460	16892	20120	17231	17722	23548	16214
8.168	267.09	3-hydroxybenzo(a)pyrene	[M-H]-	6.95	267.09089:2014 267.12161:34 268.01153:114 268.05986:23 268.09419:266 269.00290:74 269.02645:240 269.06763:105 269.08848:121	44.99797:158 73.02803:103 82.03446:135 85.02829:122 93.01325:194 96.95951:464 104.99493:155 107.03653:165 111.00811:96 114.05532:195 119.04814:93 122.05994:74 128.99509:119 132.98880:154 138.02694:106 142.99215:106 146.06031:96 152.99753:150 176.07129:118	336	306	316	354	307	231	1550	676	339	1166	375	428	476
7.873	269.033	w/o MS2: Strepsilin	[M-H]-	22.03	269.03407:5711 269.10081:377 269.14316:34 269.67871:23 270.00977:34 270.03661:611 270.07122:46 270.10067:129 270.14133:23 270.98628:82 271.03212:260 271.08571:85 271.11430:35	44.99727:149 59.01334:86 75.00771:113 79.95610:107 85.00551:70 88.03973:29 92.99452:133 94.01792:99 96.95924:2839 98.95421:216 110.02694:1184 121.00778:247 122.01556:160 132.98808:111 136.01912:1537 138.03487:10962 139.03754:912 148.02095:295 150.03523:291 162.03439:355 164.05019:477 170.98595:38 176.05037:231 177.07204:413 192.08041:2371 204.08289:3462 220.07776:162	3522	4031	3672	3999	3201	3447	2958	3667	3480	3338	2985	3959	3487
8.057	269.034	w/o MS2: 3,7,4'-Trihydroxyflavone	[M-H]-	44.67	269.03306:5259 269.06766:182 269.12192:16 270.00895:32 270.03615:523 270.06592:24 270.09660:32 270.14352:16 270.18969:16 270.98589:84 271.00398:77 271.03021:176 271.08101:32 271.09904:32	70.99308:8 75.00543:26 81.01423:29 83.04868:3 92.99568:179 96.96020:1609 99.00423:60 104.99615:71 109.04044:31 113.00392:24 119.05125:75 120.98997:44 123.00695:7 127.05033:131 130.08691:12 142.99339:53 147.00648:31 152.99651:77 157.02991:68 161.02245:56 189.07693:429 233.15543:6 241.11743:40 269.03448:62	7955	7402	5682	5285	5527	9245	2054	4133	10839	2579	5756	10971	5558
1.772	269.051	Nordiazepam	[M-H]-	28.61	269.05150:8361 269.08601:751 269.99705:86 270.05500:776 270.09802:129 270.11289:129 270.97974:171 271.01841:687 271.06650:1017 271.09113:86	43.01850:1384 44.99801:9332 45.18683:254 45.35633:329 45.40033:271 45.42883:214 45.55738:176 45.82765:96 46.00063:1007 46.30107:61 47.00210:458 55.01849:212 58.00532:641 59.01359:122 59.19628:134 59.50943:132 60.01619:1858 60.58918:86 60.99282:1568 61.98776:46 71.01347:12586 72.01657:1195 73.02832:1632 75.00797:1661 80.91558:6850 83.01353:123 85.02907:2531 87.00814:3986 89.02201:17384 89.64571:64…	3505	2789	6756	5967	5080	3125	5947	6033	2807	6246	4587	3261	4586
1.732	269.086	2-[2-(4-methoxyphenyl)-2-oxoethyl]benzoic acid	[M-H]-	8.38	269.08646:2408 269.95547:141 269.98773:152 270.05523:211 270.08783:184 270.11110:309 270.97956:429 271.02329:376 271.06780:2107 271.09669:84	36.96611:5994 44.99781:7283 46.00116:258 55.01812:261 59.01353:11970 60.01657:257 71.01316:4835 72.01628:265 73.02846:551 78.95801:21027 79.95660:5331 80.91564:2638 81.95172:272 83.01286:778 88.03965:1892 89.02349:3935 90.02689:226 91.03940:97 95.01281:261 96.96312:70936 97.39896:80 97.56474:204 97.70530:122 97.85952:96 97.95971:613 98.64329:109 98.95621:2004 101.02395:2514 103.02723:142 105.0186…	926	1123	1068	810	1324	778	1160	1295	1165	1403	1172	1118	1679
7.627	270.085	Dimethenamid OXA	[M-H]-	50.97	270.08315:2303 270.98655:77 271.00771:126 271.02321:77 271.04366:742 271.08574:290 271.11242:77 272.02459:121 272.04345:133 272.06000:58 272.07466:58 272.09016:97 272.11185:58	41.01396:954 44.99788:1159 59.01305:911 67.02968:256 72.00818:654 75.00644:219 80.96409:188 82.02919:266 85.02811:270 87.00780:694 89.00285:400 92.02469:3309 94.99369:240 96.95864:79 99.00795:196 100.03909:319 103.00461:283 106.02791:1037 108.01976:1289 112.07503:379 115.03745:605 119.03635:2324 122.02305:177 123.03102:197 125.04483:617 128.03468:159 133.01465:1822 135.03020:1078 137.02435:225 13…	1472	1686	1615	1588	1738	1434	1647	2078	1800	1761	1643	1678	1819
1.824	271.014	w/o MS2: Canarione	[M-H]-	10.78	271.01319:2678 271.06678:1388 272.01557:279 272.06193:965 272.98981:158 273.02208:272 273.06434:287	60.99243:514 78.95831:5475 83.01327:465 85.02877:1552 89.02359:4348 90.02676:45 94.99102:86 96.96003:12892 98.55019:45 99.00817:1295 101.02333:3583 104.03522:158 109.04005:307 113.02380:967 117.03552:320 119.03389:1978 129.01932:1748 131.03427:137 135.02975:729 143.01563:241 152.99550:207 161.02667:764 168.04234:243 181.07251:1023 238.09619:55	667	609	1265	1734	884	1048	775	761	649	1041	500	884	616
1.761	271.066	naringenin	[M-H]-	15.31	271.06650:1834 271.09378:108 272.05480:180 272.06933:215 272.96790:72 272.99612:340 273.03556:373 273.06956:144	36.96631:10078 41.00342:754 43.01863:518 55.01866:1033 59.01368:21260 60.01647:479 60.99299:385 71.01349:3399 73.02904:607 78.95746:39983 79.11192:227 79.95678:7110 80.91585:2362 81.95225:210 83.01323:866 85.02915:4596 86.03212:420 89.02320:10131 95.01338:905 96.96412:133990 97.24329:218 97.44753:260 97.51645:350 97.64332:176 97.95949:457 98.33926:166 98.95582:3370 101.02390:4393 104.03449:187 10…	1770	1944	1664	2045	1335	2219	1297	1773	2574	2022	2903	2422	956
1.833	272.061	w/o MS2: Tolcapone	[M-H]-	49.72	272.06114:3287 272.99126:197 273.00690:118 273.02872:300 273.04481:79 273.06554:262 273.10750:118 273.99633:79 274.04215:118 274.05872:79 274.07234:197	41.00311:1377 44.99803:54403 46.00048:687 57.03433:988 59.01393:27703 59.59450:84 60.01737:338 60.99224:332 61.98829:22758 71.01363:14268 74.02342:347 78.95840:4017 83.01326:805 85.02898:2310 87.00805:2366 89.02361:10064 90.02602:365 96.96077:2381 99.00832:613 101.02362:1851 104.03365:729 111.01052:189 113.02429:3218 118.05051:608 129.01872:175 132.02908:312 135.02870:185 152.99570:386 161.02591:…	982	490	777	713	582	907	1679	541	708	1696	653	591	540
1.555	272.111	w/o MS2: Metazachlor OXA	[M-H]-	30.2	272.10221:5274 272.11509:1042 272.14347:224 272.95910:346715 273.10768:168 273.24696:169 273.62433:112 273.75614:169 273.91593:105 273.96011:96431 274.00670:161 274.09755:281 274.11473:168 274.13101:112 274.14380:112	44.99783:11707 70.99859:32934 71.99897:4218 72.99585:4715 86.99305:2758 110.97802:1672 114.98845:214277 115.19534:457 115.63288:449 115.98948:26702 116.62652:374 116.81523:248 116.98634:25760 117.99045:771 118.99036:353 130.98259:2539 154.96854:5141 158.97838:52179 159.97987:6660 160.97609:6022 161.97960:450 170.96339:523 198.95822:3915	879	893	956	1028	808	1084	775	991	1037	720	869	891	566
1.756	273.033	Phenylbenzimidazole sulfonic acid	[M-H]-	5.69	273.03575:2328 273.07448:121 273.10304:81 273.99625:359 274.03814:122 274.97655:476 274.99105:162 275.01354:616 275.04527:462 275.12236:348	44.99853:86559 45.33593:217 45.43551:265 45.52474:197 45.93521:112 46.00358:1446 47.00256:203 55.01902:1215 58.00574:983 59.01401:51984 59.49603:182 60.01691:824 60.99306:278 71.01382:23991 72.01688:413 73.02873:390 75.00832:1913 79.95696:2355 80.91617:4000 81.95146:258 83.01358:1327 85.02944:2891 87.00886:4574 89.02372:11774 90.02738:567 95.01371:848 98.34469:93 99.00922:224 100.71399:156 101.02…	701	517	406	642	440	682	458	1037	766	745	701	1085	954
13.784	273.04	w/o MS2: Simonyellin	[M-H]-	7.39	273.03983:1770 273.07300:45 273.16926:23 274.02180:34 274.04377:245 274.99688:553 275.01581:218 275.04831:60 275.07994:34	92.99575:2106 113.00184:799 121.02947:40 125.00205:24 128.99576:39 132.98926:30 146.99103:67 159.00598:52 164.99750:19 170.98827:65 176.99655:277 178.99088:78 197.00478:74 210.98508:44 223.02753:350 250.14464:61 258.01755:122	488	531	259	326	177	558	132	668	384	382	264	324	664
10.56	273.077	w/o MS2: (5E)-4-methoxy-5-[methoxy-[(2R,3S)-3-phenyloxiran-2-yl]methylidene]furan-2-one	[M-H]-	6.49	273.07680:1573 274.08045:244 274.99788:218 275.01800:194 275.11090:116	59.01333:338 68.99488:58 79.95677:607 85.06528:108 87.00681:61 92.99435:387 99.00472:87 104.99438:27 111.00361:125 112.98796:2 128.99503:113 131.07051:214 137.02180:112 142.99205:143 144.04495:127 147.04326:49 153.01970:35 157.01080:83 160.04027:254 164.99493:69 169.00760:59 171.10188:417 174.99902:45 175.09563:96 190.99184:97 199.03976:104 239.06709:2039	21	115	22	56	66	55	26	709	183	38	471	240	408
7.631	274.057	w/o MS2: Flufenacet ESA	[M-H]-	33.8	274.05618:2700 274.09143:129 274.13409:29 274.14671:58 275.01820:218 275.03825:148 275.05848:418 275.07469:327 275.12034:58 276.01949:44 276.06908:299 276.11024:103	41.99877:905 44.99814:479 59.01396:729 65.01440:412 70.03038:233 72.00901:1116 79.95654:96 82.04083:221 87.00783:514 88.04064:159 92.02536:4172 95.04902:115 96.95937:197 100.03981:376 106.02857:1254 108.02023:1434 110.06392:63 112.07689:237 115.05072:608 119.03613:3204 123.00748:61 124.03943:158 125.04529:153 128.99783:35 133.01518:2418 135.03122:983 137.02348:220 142.05048:493 144.03035:1210 145…	1469	1182	1742	1628	1319	1212	1759	1053	1290	2011	1480	1330	1695
3.956	274.057	w/o MS2: Flufenacet ESA	[M-H]-	112.04	274.05671:5201 274.21344:18 274.97635:12 274.99855:18 275.01817:29 275.04050:332 275.05979:571 276.06102:128	44.99765:191 71.01288:86 82.02924:128 93.03443:265 97.02873:144 102.05520:158 111.04488:93 123.00642:64 128.03457:511 146.04504:103 173.04392:188	2084	2946	1510	4609	1418	1888	1588	1442	5470	2791	5792	6788	3009
3.836	274.058	Flufenacet ESA	[M-H]-	150.64	274.05705:7942 274.96746:37 274.99243:18 275.04240:291 275.06011:865 275.16380:12 275.99677:12 276.01427:18 276.06117:188	57.03531:43 76.96871:36 83.01397:204 93.03406:558 98.02425:492 102.05593:926 115.00412:46 128.03473:3178 133.01323:120 146.04532:440 173.04549:620 213.15225:15	4302	7518	4335	4609	4004	4921	4184	4136	11439	6868	2578	14106	7238
1.737	275.015	6-Phosphogluconic acid	[M-H]-	7.72	275.01626:2824 275.05414:837 276.02378:243 276.05296:146 276.17313:961 276.19923:243 276.72338:97 276.99126:210 277.03269:317932 277.09152:97	36.96618:9472 41.00295:1777 44.99807:13070 46.00113:475 55.01838:1873 59.01366:57983 59.40197:254 59.46978:206 60.01661:1615 60.99288:1792 71.01356:22048 72.01634:1639 73.01799:1911 78.71774:495 78.95801:97073 79.21086:343 79.36228:300 79.44421:294 79.53675:320 79.95699:8472 80.91607:4249 81.95189:369 83.01303:1590 84.02087:539 85.02933:10730 86.03189:587 87.00830:4030 88.04021:2796 89.02320:8452…	800	577	1424	1895	686	625	1196	1086	506	1661	1025	578	1663
1.93	275.017	6-Phosphogluconic acid	[M-H]-	24.49	275.01752:5462 277.01554:1492	44.99806:2945 59.01344:2701 71.01339:2169 74.02421:653 82.95337:2270 85.02903:6612 87.00793:2622 89.02380:993 93.03379:3288 96.95934:1216 99.00749:724 100.01063:89 103.00142:117 105.01802:455 109.02893:1186 113.02382:1682 115.00309:163 117.01842:329 128.03448:540 131.03416:177 146.04482:646 155.03366:558 171.03046:792 191.05602:24429 193.06111:405	639	1180	1188	1396	2963	5607	2175	2149	2555	1365	3654	905	912
2.371	275.022	w/o MS2: 6-Phosphogluconic acid	[M-H]-	154.26	275.02189:53475 275.07903:92 275.08854:139 276.02534:4359 277.02565:1004	99.04355:107 115.65114:51 116.00661:432 117.39187:48 127.03937:25 137.02328:244 159.01064:12510 185.02496:156 199.07140:35 233.15436:45	32872	45610	19427	10821	44867	36745	22219	14450	31822	10332	14670	32955	15545
1.723	275.054	w/o MS2: 3-nitrobenzanthrone	[M+FA-H]-	9.31	275.05366:2258 275.12413:112 275.97968:75 276.02297:149 276.04096:149 276.05847:226 276.17307:527 276.20860:112 276.98149:312 277.03284:109472	34.96904:17015 36.96623:22030 41.00292:2696 44.99797:102159 46.00137:718 47.00137:395 57.03402:1159 59.01354:91478 59.32810:106 59.46102:255 59.63710:162 60.01682:1398 60.99231:1008 71.01345:40807 72.01673:1133 73.02940:1471 75.00816:1611 78.95763:34214 79.71128:109 79.95680:5852 80.91602:6484 81.95259:342 83.01314:1870 85.02911:7290 86.03271:254 87.00801:7045 88.03914:1178 89.02359:23113 90.0273…	869	764	1045	638	828	1012	993	1721	809	502	1428	659	1241
2.794	275.094	w/o MS2: (2S)-4-hydroxy-2-(2-hydroxypropan-2-yl)-7-methyl-2,3-dihydrofuro[3,2-g]chromen-5-one	[M-H]-	11.63	275.09433:3225 275.13337:23 276.04229:30 276.05693:30 276.09757:405 276.99619:18 277.01717:30 277.05616:332 277.09792:130 277.14122:36	42.99890:101 59.01347:1045 73.02868:152 82.02881:172 87.04437:354 93.03269:115 101.02343:186 111.04396:38 115.04072:182 124.00825:366 128.03239:33 133.04929:1307 159.04584:639 173.04373:122 191.05617:40	260	252	273	158	192	220	460	519	420	1816	348	437	312
9.065	275.113	w/o MS2: "2,4-Di-O-methylolivetonide"	[M-H]-	10.45	275.11384:1840 276.11816:309	71.01272:96 92.99512:144 97.00704:151 101.05966:179 109.00756:109 111.00697:100 113.02274:103 120.99198:96 126.99854:83 132.99011:109 135.04515:99 137.02511:96 150.99928:119 162.99942:93 173.04476:294	346	173	256	252	277	568	168	1260	1308	2636	1075	682	1046
1.776	275.124	w/o MS2: L-Saccharopine	[M-H]-	11.36	275.12468:2606 276.04159:399 276.07847:102 276.12662:481 276.17220:1438 276.21849:102 276.98976:236 277.03251:75359	36.96672:12685 41.00369:3723 43.01952:4207 44.99865:115775 45.32969:304 45.39942:254 45.57421:170 46.00149:1247 47.00266:487 57.03476:1493 59.01440:135734 59.23040:337 59.46643:354 59.52775:294 59.68678:182 59.83510:173 59.89646:197 60.01694:1863 60.99326:1073 71.01420:59200 72.01742:1516 73.01723:3439 74.02505:325 75.00856:1919 78.95862:57736 79.95763:7890 80.91650:7569 81.95246:380 83.01381:232…	165	513	263	93	244	108	168	227	148	104	155	239	317
1.823	276.037	w/o MS2: Azathioprine	[M-H]-	28.78	276.03716:2992 276.07504:77 276.16606:77 276.99059:115 277.03244:4973 277.05957:445 278.03557:441 278.05642:1115 278.09342:227	43.01932:447 44.99849:6232 46.00201:196 47.00225:140 57.03445:1201 60.01663:437 60.99350:546 61.98855:6072 69.03358:144 75.00886:473 78.95916:7366 80.96420:171 83.01397:31 85.02900:142 87.00829:934 89.02408:1884 90.02736:447 94.98010:891 96.96284:75 99.00803:1103 109.04042:355 129.01891:1592 131.03481:94 135.02950:892 143.01640:229 146.04552:220 152.99461:55 161.02602:855 165.04045:173 221.06441:…	501	518	544	319	558	636	647	456	381	596	1031	487	363
1.736	277.032	w/o MS2: Exifone	[M-H]-	373.72	277.03321:117423 277.26651:105 277.85924:105 277.93848:105 277.95973:70 278.03620:7143 278.10258:105 278.16113:104 278.18282:235 278.24807:105 278.40010:70 278.69427:70 278.81945:105 278.87062:105 278.92936:105 279.04724:31320 279.10043:104	34.96922:14318 36.96633:27012 44.99812:18329 45.38381:249 46.00164:272 56.99770:138 58.00513:1503 59.01372:114276 59.39615:303 59.77776:167 60.01637:329 71.01348:41824 72.01678:627 73.02886:353 78.95775:43579 79.95693:5648 80.91601:7721 81.95198:182 83.01345:309 84.02030:285 85.02911:2203 87.00791:582 88.04051:1270 89.02367:1709 90.02705:231 91.02793:279 95.01339:188 96.96641:81761 97.59408:195 9…	71250	53362	91119	114676	72419	50461	111112	62707	43455	177877	47991	61294	97257
4.93	277.056	w/o MS2: 3-(5,7-dimethoxy-4-oxochromen-2-yl)propanoic acid	[M-H]-	7.17	277.05607:2087 278.05942:213 279.06861:137	55.01896:151 71.01402:83 88.98750:235 93.03420:204 96.96016:138 104.99601:112 115.00270:115 125.00192:74 129.01864:74 135.04497:96 152.07136:125	104	95	135	806	119	95	195	137	203	174	722	133	150
4.694	277.057	w/o MS2: 3-(5,7-dimethoxy-4-oxochromen-2-yl)propanoic acid	[M-H]-	7.04	277.05727:2740 277.09074:120 278.05818:390 279.05894:160	71.01330:138 93.03428:278 103.03868:106 115.00289:138 124.00529:112 152.06988:141	614	1055	927	68	660	699	1203	775	796	1071	54	1044	731
1.822	278.056	C13H13NO6; PlaSMA ID-493	[M-H]-	54.06	278.05630:6549 278.08837:356 278.18548:162 279.05245:29343 280.05596:2709 280.10137:589	57.03487:4 59.01437:71 60.01545:2 61.01032:6 61.98872:143 71.01394:23 72.99301:73 75.00877:44 83.01399:6 87.00913:10 89.02440:38 93.04561:2 95.01359:30 99.00858:23 101.00517:13 105.01952:9 113.02414:19 115.01978:947 117.03545:61 119.03432:45 125.02457:12 132.03001:19 135.03001:4 152.99590:13 161.02641:9 171.00613:12 181.07101:1	3018	5623	689	1054	998	4763	453	345	1431	436	790	1188	402
5.204	279.038	w/o MS2: Uridine	[M-H]-	12.81	279.03946:1589 279.07122:68 279.10249:18 279.23187:12 280.04080:192 280.06636:24 281.01164:12 281.03652:694 281.08299:36	41.99827:946 82.02908:421 110.02426:2064 122.02448:220 152.03375:356 173.02280:16 243.06111:533	691	278	1670	155	1051	438	4024	1415	232	5108	176	283	895
5.375	279.039	w/o MS2: Uridine	[M+Cl]-	16.86	279.03925:2335 279.06937:133 279.08517:125 280.04210:209 280.08426:24 280.98575:30 281.00805:40 281.03683:808 281.08230:30	61.98799:48 82.02878:618 86.02741:19 94.02781:42 110.02404:2191 122.02527:53 152.03506:408 168.89072:25	189	60	366	1270	150	102	911	273	81	1183	898	36	236
1.737	279.046	w/o MS2: Uridine	[M-H]-	161.32	279.04582:42168 279.11907:76 279.31502:76 279.38075:76 279.48756:76 279.70244:76 279.72945:76 279.94412:115 280.04949:2596 280.10304:451 280.40281:76 280.48395:76 280.56326:115 280.93455:76 280.98796:475 281.01194:396 281.03272:530 281.05016:1112 281.08334:114 281.11389:191	59.01438:1092 71.01429:1675 74.02509:3135 78.95951:6419 80.96556:1937 85.02957:1415 88.04036:4334 94.98086:510 96.96224:8464 97.96021:284 98.95657:1318 101.02467:1201 104.03538:6325 108.90152:559 109.04073:474 110.89867:461 113.03538:2151 115.00377:2038 116.03481:170 118.05119:5559 119.03640:1055 120.92700:191 125.02305:518 127.05103:1292 129.01913:1412 132.03053:14638 133.03279:64 134.97565:426 …	25268	24942	22326	37335	13004	29213	13499	11774	35118	25198	35004	35053	11235
1.816	279.053	w/o MS2: Uridine	[M-H]-	132.94	279.04985:6852 280.01013:107 280.05126:747 280.10305:334 280.98695:108 281.01402:143 281.03456:291 281.05422:299 281.09157:108 281.12233:108	42.99949:1837 60.99223:1099 71.01321:1243 75.00785:5626 85.02921:1343 87.00815:704 94.97964:231 99.00814:3055 101.00471:1994 102.05539:9764 103.05781:458 105.01873:123 111.00833:218 113.02364:1271 117.01814:1271 118.05029:909 124.99030:181 128.03468:8040 129.01819:2216 130.03825:342 132.02942:222 135.02910:18618 136.03235:864 137.03249:268 138.97690:138 140.06940:136 143.01479:1157 146.04543:2556…	25268	24907	22291	32638	13004	29213	13348	11746	35118	25119	35004	35053	11235
10.827	279.088	(1'S,2'S)-3',11'-dihydroxy-1',2',5'-trimethyl-8'-oxaspiro[oxirane-2,12'-tricyclo[7.2.1.0??,???]dodecan]-5'-en-4'-one	[M-H]-	9.93	279.08769:1306 280.09071:324 280.11252:71 281.00581:178 281.02515:537 281.06563:142 281.09852:142	59.01354:122 79.95631:151 92.99555:138 96.95944:227 104.99555:144 111.00540:118 117.03302:197 125.01964:153 128.99654:155 132.99013:154 135.00719:177 138.99896:147 142.06647:623 146.98580:169 151.01989:143 152.99610:146 154.99216:146 158.06113:118 161.02335:174 163.03682:118 169.00906:130 173.02189:144 178.99614:178 182.98877:133 186.05466:112 189.01678:179 193.04660:96 197.00297:126 199.00136:93…	75	121	72	61	51	58	36	349	1229	865	1004	1263	708
7.796	279.109	2,7-Acetylaminofluorene	[M-H]-	16.31	279.10915:2731 280.02879:29 280.08016:44 280.11178:377 280.56724:29 280.98818:119 281.00896:137 281.02918:171 281.06971:44 281.10801:235	59.01308:148 71.01336:131 74.02627:90 85.02901:99 92.05121:145 96.95823:120 101.02389:186 109.02828:102 113.06281:116 117.05583:112 125.02315:102 128.03593:106 137.02386:143 139.04242:116 144.04393:90 148.04051:166 152.99613:135 158.06038:96 164.07177:96 169.00756:90 174.05466:84 178.08513:80 194.08433:80 220.06188:99 279.10864:80	1865	2003	2196	2386	1579	1981	1784	1750	2351	2306	1668	2210	1588
1.754	280.056	w/o MS2: Flufenamic acid	[M-H]-	44.79	280.05607:3861 280.10254:530 280.21253:75 281.01885:113 281.03345:195 281.05761:1638 281.09379:150 281.12425:113 281.13956:75 281.97097:113 282.05801:151 282.08248:579 282.10602:113	44.99856:986 61.01072:986 71.01393:130 73.02951:201 75.00894:3351 85.02967:597 87.00919:128 89.02435:1551 99.00883:3355 100.00980:490 101.00556:2662 109.02767:24 111.00869:32 113.02394:794 115.02173:151 117.01882:528 119.03469:723 125.02444:159 128.03500:365 135.03020:15353 136.03352:489 137.03362:180 143.01552:509 152.99548:403 157.03114:50 161.02673:3202 165.04088:1224 168.04309:1512 171.00639:…	2175	2378	1675	2776	1354	2053	847	798	2312	1568	2516	2411	863
1.802	280.104	1-METHYLADENOSINE	[M-H]-	42.59	280.10326:1641 281.01331:124 281.03349:251 281.05504:235 281.10468:206 281.12019:206 281.97318:264 282.02913:83 282.08138:206 282.12674:124	42.99867:453 71.01321:582 75.00775:1087 85.02802:524 87.00773:564 98.02302:72 99.00772:203 102.05561:21450 103.05863:773 109.03873:115 117.01770:381 128.03465:19127 129.01901:1384 130.04880:257 132.06639:1644 135.02924:5009 146.04550:63652 147.04800:2540 148.04932:356 157.03062:219 161.02504:365 165.03951:644 173.02621:444 183.07642:249 187.10724:633 195.05032:462 201.08667:240 204.04861:109 213.…	891	247	2210	1501	776	352	1849	1691	220	3008	854	409	1850
7.586	281.034	w/o MS2: Uridine	[M-H]-	7.66	281.03393:2742 281.06684:65 281.08449:84 281.12141:33 282.03543:345 282.08359:607 283.00400:124 283.03752:328 283.06833:732 283.10136:66	40.01824:100 44.99749:2142 71.01292:492 73.02748:209 84.00684:135 87.00761:845 89.02320:477 94.99400:275 99.00712:221 101.02327:373 103.00261:431 107.05202:132 109.02725:263 111.04350:173 113.02350:184 120.01076:97 122.03523:701 129.05528:415 134.04526:560 135.04668:244 137.05998:100 140.04556:194 143.03247:122 144.02998:81 145.01173:109 147.06578:240 150.04060:1267 152.99272:74 155.01366:90 158.…	1137	1889	606	646	807	1350	705	1115	2106	1057	857	1906	1116
5.212	281.036	w/o MS2: Uridine	[M-H]-	6.84	281.03587:1291 281.08053:24 281.17315:18 281.25038:18 281.93342:12 282.03965:145 282.07178:12 282.08568:18 282.93517:18 282.98206:18 283.00383:48 283.03925:40 283.11154:18	41.99797:2426 82.02932:848 110.02394:4411 122.02392:337 140.03458:592 152.03429:976 200.05553:1371	232	109	570	53	290	182	1256	504	91	1723	72	137	295
5.38	281.036	w/o MS2: Uridine	[M-H]-	5.94	281.03590:1601 281.08089:29 281.15305:18 282.03765:209 282.06110:12 283.00552:46 283.04127:52 283.07033:12 283.12349:12	41.99889:2671 61.98849:1126 82.02988:1045 93.03536:14 96.04502:141 110.02422:6013 122.02533:466 130.08742:515 140.03427:622 152.03526:1006 162.83543:27	61	13	118	393	55	44	225	75	30	388	349	29	65
1.888	281.05	w/o MS2: Pseudobaptigenin	[M-H]-	19.22	281.05101:4182 281.26466:86 281.29292:86 282.05442:833 282.08461:171 282.87448:86 282.99614:86 283.06499:214 283.10149:371	60.99233:670 72.99165:114 85.02896:695 88.98751:1906 96.95930:34 101.02405:1723 113.02332:503 117.01794:508 119.03358:607 128.03423:452 135.02931:12136 161.04361:1928 171.02885:346 217.05341:82 253.09103:701	2954	4870	4575	4665	4390	3331	5130	5440	3997	5741	4245	4161	4282
9.86	281.066	Feruloyl Lactate	[M-H]-	6.55	281.06589:1738 282.03217:118 282.07000:370 283.00736:158 283.02315:221 283.03501:118 283.08214:1191 283.10452:79	93.01410:63 98.95543:40 123.04362:947 134.03603:1252 149.05998:355 152.99557:76 155.01665:28 162.99928:2 179.07050:45 181.02858:46 185.00409:24 193.04924:312 197.00056:184 211.06154:774 215.01385:5	110	150	74	65	100	34	78	142	923	74	116	948	148
9.376	281.067	Feruloyl Lactate	[M-H]-	14.6	281.06624:5877 282.01480:109 282.03034:81 282.06919:792 282.98640:82 283.00526:275 283.02224:136 283.04114:155 283.07454:166	43.01785:179 75.00835:202 87.00736:177 96.95888:289 103.01931:64 111.00472:115 117.01947:128 119.04912:342 125.02308:277 128.99514:90 131.04904:77 135.02910:350 137.02472:125 141.01614:119 145.08590:136 149.04339:109 155.02839:112 157.04904:80 163.03977:255 167.03569:99 179.01325:134 182.98991:112 192.98991:90 204.06686:87 213.00202:87 221.04335:64 231.16229:125 258.01597:90	214	110	88	178	69	94	217	1926	5492	1135	3422	5737	2469
2.069	281.087	2-O-Methylinosine; LC-tDDA; CE10	[M-H]-	13.44	281.08701:3562 282.05933:75 282.08988:454 283.00359:44 283.06423:85 283.09329:117	44.99835:621 59.01188:189 72.99204:344 82.02827:87 87.00817:983 97.02904:426 103.03903:164 114.02912:303 122.02440:115 126.01699:125 129.01821:400 132.02970:106 138.05632:128 149.04544:154 157.01244:139 175.02305:223 179.05536:210 191.05601:3846 217.03511:208	1322	1457	1199	1243	1404	1163	1531	698	1060	2229	1342	1511	1665
11.541	281.105	1,5,9-trihydroxy-5,7,7-trimethyl-4,5a,6,8,8a,9-hexahydro-1H-azuleno[5,6-c]furan-3-one	[M-H]-	11.88	281.10268:5659 281.13275:134 281.60468:1435 282.00849:54 282.10675:282 282.13992:54 282.60642:82 282.99531:221 283.01905:406 283.07675:82 283.11975:82	39.00479:207 68.99701:103 75.00504:77 81.03403:109 85.00946:122 93.03431:168 99.00542:96 105.01581:77 111.00559:183 116.99625:192 123.04479:220 127.00008:128 128.99537:182 132.99000:163 135.00687:138 137.02380:157 142.99378:166 145.02819:176 149.02412:242 154.99269:246 158.98621:178 161.02218:161 166.99388:371 172.98465:131 176.99529:202 182.98897:225 186.99913:195 189.01614:144 191.05682:359 194…	2918	916	2134	2048	1122	3571	1248	2891	4940	1109	3313	3581	1563
7.871	281.124	w/o MS2: (4E)-8-hydroxy-4-(1-hydroxypropan-2-ylidene)-10-oxatricyclo[7.2.1.0??,???]dodecane-8-carboxylic acid	[M-H]-	9.11	281.12379:4073 281.80565:19 282.04390:92 282.06109:59 282.09552:52 282.12581:944 282.64912:19 283.00551:255 283.04551:174 283.07950:52 283.12800:151	44.99818:441 85.02915:146 89.02455:132 96.96041:227 99.00850:103 102.99960:106 111.00576:134 116.99427:119 119.05021:100 125.02361:147 128.99563:125 131.03428:112 137.02520:112 144.99095:80 147.00395:83 152.99567:122 157.00849:93 161.02143:97 169.01246:115 174.99935:123 179.05538:96 185.09149:74 191.05593:128 195.00539:80 220.05956:74 235.14326:64	464	835	506	431	551	577	737	573	204	432	124	208	160
7.641	282.084	GUANOSINE	[M-H]-	50.74	282.08446:21265 283.00359:538 283.04765:117 283.08716:2179 283.12065:27 283.12965:28 283.14876:42 284.00866:42 284.03360:28 284.04042:56 284.05688:42 284.08822:429 284.12443:776	44.99781:253 74.02332:100 80.02435:70 83.05018:71 87.00775:250 89.00411:633 93.03346:127 108.01951:547 112.98425:67 115.00275:89 130.08643:23 133.01509:1823 136.07793:187 138.99742:54 144.06982:44 150.04176:11344 152.99763:130 155.03152:161 173.04504:120 180.11330:96 191.05606:1700 198.12393:151 224.07695:56	2256	1284	2702	2664	3380	2106	8308	4120	1299	10937	3640	1216	2736
8.425	283.04	w/o MS2: Glycitein	[M-H]-	869.48	283.03895:20774 283.08445:113 283.25944:47 284.04209:3059 284.06839:47 284.08291:70 285.00057:212 285.03587:959 285.09582:582	44.99891:108 74.02506:306 79.95810:1768 85.06496:109 116.04967:1349 125.05717:32 130.06451:118 142.06599:3677 143.06982:363 151.03896:13 159.09325:338 164.04620:13 186.05490:229 203.08293:1915 209.01486:238 222.02303:1415 232.00383:49 238.01662:250 243.02914:5 254.05836:18 259.99719:53 262.97137:90 283.03894:803	11519	15032	30507	28732	29448	13891	49157	412688	200109	620639	300194	217804	395584
8.727	283.049	PFSM-amine; C7H13F5N2O2S	[M-H]-	17.27	283.04928:3627 283.09831:38 283.26324:38 284.00999:38 284.05169:376 284.07993:76 285.00157:300 285.02568:57 285.05048:197 285.10334:38 285.13589:95	71.01430:6 78.95823:82 96.95943:654 104.99383:49 119.04994:3615 130.06583:121 138.05579:183 144.04504:36 147.00485:25 149.00378:39 154.99286:84 161.02376:49 163.04001:3067 166.02531:133 169.00949:39 199.00334:46 203.09209:337 219.02748:27 243.02808:53 283.04828:21	2244	2903	2154	2123	2131	2528	1249	2902	4588	2166	3166	4570	3639
7.724	283.069	Xanthosine	[M-H]-	11.07	283.06770:6615 283.12445:41 283.26742:27 283.66822:27 284.00442:41 284.02145:27 284.07133:786 284.12081:266 284.97395:41 284.99927:329 285.02392:358 285.06601:186 285.09472:77 285.12278:68 285.14340:342	72.99173:428 80.96395:50 83.04861:146 87.00737:68 89.02363:256 101.02277:134 108.01943:233 113.02338:102 116.99468:8 119.03377:285 123.04405:213 128.03401:331 130.06557:222 132.07869:83 135.04417:55 137.02451:100 138.05469:26 139.04201:167 141.03447:71 143.06944:180 146.06070:174 151.02553:2275 155.01324:103 158.06088:252 159.06647:119 161.04620:153 165.01813:65 167.02023:574 174.05473:452 180.04…	938	3279	1001	1372	2057	1444	678	656	1272	1258	1405	1554	758
1.846	283.104	3,9-Dimethoxypterocarpan	[M-H]-	5.68	283.10409:2182 284.04977:58 284.10871:257 284.13427:319 285.00208:58 285.04445:86 285.08180:226 285.10903:217 285.13610:86	44.99844:4014 59.01380:951 75.00831:1230 78.95853:1240 85.02892:305 87.00795:388 89.02379:1404 93.03277:201 99.00813:1334 101.02445:1442 105.01850:270 113.02443:915 115.03685:370 119.03381:880 135.02966:5690 137.03128:133 143.01598:251 152.99544:608 157.03329:31 161.02574:1106 168.04192:1380 171.00659:347 173.02715:244 179.05637:224 198.95595:32 201.02055:80 205.05203:110 217.05421:308 233.04747:…	507	515	521	359	533	438	464	322	640	369	348	546	657
9.489	283.141	Tropisetron	[M-H]-	28.71	283.13981:1796 283.17544:280 283.65928:69 283.98106:59 284.02458:400631 284.14912:69 284.28579:104 284.31678:179 284.34146:138 284.35897:104 284.40457:104 284.45321:104 284.50113:173 284.58552:104 284.75378:69 284.77090:69 284.85529:173 284.91667:69 285.02751:45705 285.08173:170 285.09365:173 285.13135:222 285.18105:69 285.21358:69	47.01299:286 72.99294:4392 79.95662:6260 96.95981:5747 98.95627:264 116.05039:16734 117.05309:1155 119.05027:681 128.05020:7153 130.06607:7145 131.06886:765 142.06641:55492 142.85596:109 143.06914:5189 144.07224:324 156.04539:372 158.06166:54293 158.83791:125 159.06477:5054 160.07121:404 163.03961:338 165.03976:111 171.10335:141 186.05659:19982 187.05936:2348 188.06165:165 196.00734:741 203.43446…	602	537	414	543	342	506	784	2041	1952	2158	1727	1710	1417
9.498	284.024	w/o MS2: CGS 15943	[M-H]-	5988.42	284.02433:173561 284.17286:55 284.31494:138 284.49019:55 284.64774:55 284.67025:55 284.84444:55 284.85886:83 284.89948:55 284.94854:83 285.02681:21948 285.07280:82 285.10081:110 285.35665:55 285.59512:55 285.62242:55 285.75535:55 285.84400:83 285.87169:55 285.98002:81 286.02186:6480 286.05693:54	56.99754:245 72.99342:1590 79.95741:2212 96.95983:4677 116.05005:5940 117.05331:631 128.05064:2963 130.06628:3332 132.04703:109 135.04559:89 140.04953:116 142.06622:21696 143.06940:2234 144.04459:203 155.10786:227 158.06145:20113 159.06451:1963 160.07709:300 171.10307:229 186.05605:7869 196.00864:304 202.05151:160 204.06714:36338 204.43513:52 205.06964:4472 206.07106:499 210.02319:3467 217.10780:…	115722	123677	115319	118210	81555	99556	143433	532762	367766	587651	379928	406869	411314
10.963	284.062	w/o MS2: Cladribine	[M-H]-	26.46	284.06209:1659 284.14896:129 284.56373:826 285.00093:709 285.03843:252 285.06495:172 285.09745:172 285.17632:86 286.00254:129 286.03710:366	93.03395:35 111.00490:4 116.99456:87 137.02274:66 149.02223:87 156.01237:174 166.99408:51 179.03471:73 195.00783:65 197.06458:24 201.05598:328 214.99596:34 222.05540:133 227.03609:133 231.06911:24 243.06601:1549 257.04672:35	193	94	84	131	48	302	27	294	79	49	92	31	99
1.701	284.098	w/o MS2: Probenecid	[M-H]-	87.73	284.09717:2824 284.77905:439 284.95864:166 285.08080:277 285.10013:555 285.11507:166 285.89417:222 286.11311:1823	71.01364:478 74.02381:103 78.95858:2288 88.98737:772 101.02392:375 104.03397:1131 108.90094:540 113.02277:83 115.00255:717 118.92975:245 140.01097:459 152.99513:207 154.90361:132 170.89777:131 214.04884:257 237.09093:141	2999	934	5085	2800	4317	2079	7061	7043	1012	14598	3421	2435	3181
14.078	285.04	Kaempferol	[M-H]-	24.33	285.04051:34424 285.20720:43 285.92362:43 286.04402:4827 286.11984:28 286.15207:29 286.17686:29 286.90432:29 286.97360:71 286.99538:225 287.01358:217 287.04566:805 287.08272:43 287.10016:28 287.12916:28	68.99549:156 83.01267:180 93.03254:496 99.00565:49 107.01232:388 112.98483:360 123.00386:86 127.01716:55 132.98837:29 135.00735:128 136.01744:119 137.02327:241 143.04939:269 145.02785:237 146.98543:24 151.00291:213 159.04404:350 163.00140:152 167.02991:105 173.02365:67 180.99100:36 182.98602:40 186.06306:106 189.05487:135 194.98660:70 197.00159:28 202.99356:78 211.04037:366 213.05513:269 216.9900…	1574	8021	889	1037	1209	2185	750	2668	7197	558	4873	4160	1696
8.589	285.061	Benzoic acid + 2O, O-Pen	[M-H]-	16.44	285.06115:10557 285.09898:39 285.10394:40 286.06465:1112 286.10654:61 286.99938:61 287.01826:142 287.06707:370 287.12233:41 287.15027:81	80.96392:96 85.02763:35 93.03388:291 94.99354:14 108.02092:3090 109.02955:1165 116.05242:55 123.04388:128 128.99551:23 133.02728:67 137.02252:148 141.01189:56 145.01167:120 147.00359:62 152.01118:2228 153.01788:1047 157.00732:97 158.06035:457 173.04408:706 175.03770:228 179.10658:177 191.05479:311 199.03920:219 209.04521:380 220.06226:168 239.05441:143 285.05942:385	1124	1148	4343	2707	1254	697	1030	4507	748	1249	2109	681	2080
7.892	285.088	w/o MS2: salicin	[M-H]-	31.01	285.08850:5703 286.00356:30 286.09149:639 286.97732:24 286.99422:24 287.01453:108 287.06439:24 287.09170:128 287.10968:24 287.16005:12	61.98836:1131 94.99364:248 137.02779:128	636	521	606	663	719	623	809	465	435	430	516	470	592
10.32	285.099	SALICIN	[M-H]-	7.53	285.09716:3418 286.09919:267 286.97379:75 286.99681:200 287.01515:217 287.04596:187 287.08296:112 287.11418:75	44.99765:167 72.99295:220 78.99870:64 90.99921:93 95.01058:137 96.95996:173 104.99442:83 111.00554:119 113.04127:87 116.99592:172 121.00861:118 123.04428:109 126.99925:93 130.99375:120 132.99033:140 135.04575:121 137.02191:128 142.06590:191 149.00156:135 153.12812:160 157.02473:147 161.01932:106 163.04020:103 164.99801:112 167.01317:99 169.00891:181 173.05711:112 178.99503:128 183.01084:112 189.0…	1310	1558	903	1060	1409	1363	556	1316	1565	733	1747	1853	1501
1.971	286.091	w/o MS2: UNII-UGT5535REQ	[M-H]-	16.78	286.09264:3506 287.05412:295 287.09745:738	71.01479:360 81.03461:264 85.02985:6086 87.00878:412 93.03481:2439 109.02986:517 111.04461:1294 127.04041:2980 155.03455:352 173.04559:2195 179.05634:1060 190.46742:789 191.05705:238169 191.78145:292 191.90698:439 192.05986:9570	976	967	574	744	609	705	883	567	530	752	336	445	659
12.031	287.056	Eriodictyol	[M-H]-	9.19	287.05527:1473 287.10451:33 287.14802:153 287.18357:33 287.99922:83 288.03167:67 288.05832:360 288.15251:33 289.01011:586 289.06177:67 289.11454:201	68.99585:96 92.99546:193 99.00543:112 105.01403:131 112.98438:131 116.99612:244 123.00672:130 125.02454:217 128.99531:175 132.99009:138 134.03532:125 138.99909:263 147.00752:147 151.00187:144 152.01032:139 154.99263:201 161.00213:224 166.99198:244 171.10235:115 176.99780:168 179.99882:156 182.98761:166 186.99801:354 189.01516:141 192.98968:181 197.11957:163 201.05370:93 205.00657:153 208.98489:99…	307	335	384	497	302	475	483	777	390	1757	787	510	769
11.706	287.056	Eriodictyol	[M-H]-	8.08	287.05569:3323 287.08789:97 287.14644:49 287.99597:98 288.03489:98 288.05885:461 288.99342:224 289.01241:568 289.05474:98 289.07374:98 289.09859:49 289.11090:73	44.99736:161 68.99529:103 83.01272:93 92.99486:242 96.95998:109 104.99438:122 108.99003:149 111.00396:169 116.99534:293 121.02826:163 128.99621:286 130.99185:225 135.04325:167 140.99531:128 144.99009:175 147.00545:186 152.99628:205 154.99292:199 156.99068:134 159.00527:170 161.02274:173 166.99306:295 170.98634:281 174.99959:176 178.99453:180 182.98669:163 185.00221:96 186.99887:241 193.01297:320 …	657	521	271	269	227	822	120	1040	632	279	428	230	692
8.859	287.056	Eriodictyol	[M-H]-	22.46	287.05570:10918 288.05855:1607 289.00180:559 289.03268:142 289.06093:301 289.09504:95	81.03334:118 107.01241:193 117.03339:108 125.02312:817 135.04372:181 151.00188:1726 161.02415:176 165.01900:174 172.98712:9 179.01193:88 189.01511:18 193.01366:163 215.07330:60 223.02493:21 245.04446:107 287.05615:168	4965	1978	1422	2280	1466	7256	343	6581	1641	912	3450	1665	4220
11.536	287.057	Eriodictyol	[M-H]-	10.41	287.05645:2457 287.09852:55 287.13302:55 288.03794:110 288.05958:321 289.01090:856 289.06412:138 289.11562:110	73.00805:25 81.03386:74 85.02797:60 94.03475:16 113.00298:38 123.04453:269 132.99014:13 137.00142:27 149.02325:29 172.05144:105 176.99689:85 191.05554:330 197.00381:62 199.03813:94 201.05553:219 211.04028:115 213.05479:217 227.03297:187 229.05109:181 235.00018:49 241.04974:162 243.06805:198 257.04630:137 268.03622:23 285.04077:3637	1791	1592	1425	1612	1177	2705	941	2890	1377	1139	1435	1402	2374
3.011	288.083	w/o MS2: Atropine	[M+FA-H]-	25.83	288.08307:2915 288.11869:41 289.00366:30 289.03447:30 289.06600:75 289.08669:276 289.11546:108 289.41670:12 290.04651:46 290.08725:610 290.13553:142	44.99761:345 78.03392:175 89.02373:112 109.03929:286 112.98298:112 122.02441:228 128.03550:135 137.00075:93 152.04238:84	207	121	571	50	383	177	2849	484	128	2492	24	128	267
3.166	288.084	w/o MS2: Atropine	[M+FA-H]-	31.68	288.08352:2572 288.99801:18 289.01695:38 289.03228:30 289.08590:334 289.11406:82 290.02211:12 290.04653:61 290.08849:118 290.13333:79	44.99861:249 78.03442:212 85.02929:87 88.98696:109 101.02561:64 109.04184:271 122.02485:337 129.01730:93 147.03098:119	37	24	58	437	59	13	269	73	128	291	323	34	46
1.898	289.029	Sedoheptulose 7-phosphate	[M-H]-	16.4	289.02852:9525 290.02798:822 290.08787:657 290.97821:493 291.01563:329	59.01332:1031 72.99242:122 78.95742:1970 85.02888:617 88.98743:2479 93.03332:305 96.95945:6164 98.95475:428 100.04470:224 105.01952:232 110.97539:222 113.02349:822 128.03484:1053 146.04535:12 171.02933:313 192.05847:132 193.05904:79 200.05537:298 218.06554:306 253.09253:880	1266	2800	2403	3356	2019	1326	4773	3277	2317	6137	2448	3888	1956
1.719	289.031	Sedoheptulose 7-phosphate	[M-H]-	10.41	289.03179:1897 289.93468:76 289.98032:152 290.03458:223 290.06162:114 290.84172:76 290.86014:152 290.96225:575 290.97814:895 291.00557:1034 291.04641:405	59.01294:780 71.01313:93 74.02326:862 78.95838:8284 80.91502:207 88.03904:859 95.02352:182 96.96168:51807 97.95822:858 98.95526:2635 101.02332:573 104.03431:1915 108.90075:592 114.01934:777 118.04976:1057 125.02420:65 128.95837:383 132.02950:2831 140.01010:359 145.06117:820 148.98920:235 159.03038:235 171.00673:261 177.03900:78 184.98508:1051 195.05025:1989 209.02930:650 214.04811:365 225.00757:5…	1407	765	746	1232	882	1697	372	934	1320	475	1825	1786	1103
5.206	289.068	w/o MS2: Epicatechin	[M+FA-H]-	28.47	289.06797:2221 289.11430:37 290.07004:346 290.11796:12 290.94473:12 290.98881:12 291.07279:99 291.10262:12	61.98898:240 110.02385:279 152.03463:87 162.03106:93	2621	761	7144	497	3531	1547	17372	4858	774	20240	686	830	3059
5.365	289.068	w/o MS2: Epicatechin	[M+FA-H]-	43.7	289.06711:1306 289.11532:57 290.07008:198 290.94711:30 290.98707:24 291.01203:18 291.07057:40 291.16088:18	61.98767:161 110.02437:190	617	198	1369	4708	711	367	3460	998	168	4616	3499	192	788
9.794	289.071	(-)-Epicatechin	[M-H]-	11.3	289.07051:5267 289.12634:245 290.07450:1498 291.02839:123 291.07631:184 291.13794:123	83.04945:16 109.02973:114 116.05084:58 123.04516:3988 133.06914:406 142.06670:22 149.02409:515 151.03835:27 159.04449:69 163.04202:74 167.03401:764 179.03407:31 187.04053:68 191.05632:185 204.06786:16 214.99364:20 221.08012:124 229.01184:27 245.08075:113	2051	5673	1446	1702	2341	3000	922	7912	3175	1295	3656	2804	3839
9.619	289.072	Epicatechin	[M-H]-	1469.55	289.07226:1192278 289.24479:118 289.30935:177 289.33292:236 289.36687:943 289.40165:348 289.45468:295 289.47385:236 289.50161:118 289.55105:327 289.57165:118 289.58496:295 289.61633:118 289.63545:118 289.68750:118 289.73584:118 289.79360:177 289.80932:295 289.83864:236 289.85868:177 289.88487:177 289.90818:338 289.93941:349 289.97178:295 289.99527:177 290.00899:295 290.02232:223 290.07601:162319 …	41.00309:993 44.99759:143 57.03434:2605 69.03375:400 72.99275:236 77.03899:330 81.03406:5585 83.01326:4701 85.02924:308 91.05432:264 93.03379:2508 95.04928:7213 96.02073:550 97.02900:11252 98.03175:754 99.04445:952 101.02155:98 105.03408:986 109.02918:50519 109.66805:134 109.81188:85 110.03191:2800 111.04408:1000 112.04725:109 113.05943:390 118.03986:126 119.04978:808 121.02901:10997 122.03636:41…	45116	194618	7984	4874	152011	107851	12046	726260	88192	14460	490079	107066	282452
9.288	289.073	Epicatechin	[M-H]-	40.95	289.07211:30599 289.10820:77 290.07664:6047 290.11057:162 290.99244:123 291.01788:82 291.03056:123 291.05262:82 291.07679:814 291.09775:82 291.14727:82	81.03300:289 85.02579:129 93.01399:313 95.04952:283 97.02931:521 108.02113:365 123.04419:1401 125.02380:1097 135.02988:415 137.02335:704 145.02718:235 149.02328:439 157.06746:84 159.04274:182 161.06039:289 164.01193:253 165.01936:249 166.02342:147 175.03880:206 179.03346:308 187.03983:213 191.05647:185 203.07053:802 221.08183:424 245.08295:494	1888	6516	1063	877	5335	3345	1162	21066	2731	1600	13528	3625	7377
3.415	290.088	w/o MS2: N-Fructosyl pyroglutamate	[M-H]-	28.4	290.08805:1612 290.94420:12 290.97175:12 290.99032:18 291.03186:24 291.05189:24 291.07133:84 291.09290:199 291.12509:12 292.04718:12 292.07145:46 292.09318:47	78.95864:48 85.02968:154 90.99842:13 100.01604:26 118.99243:138 128.03514:1314 134.04672:460 170.98965:14 191.05600:143	74	48	120	733	119	64	312	110	96	302	448	75	231
3.214	290.088	w/o MS2: N-Fructosyl pyroglutamate	[M-H]-	25.27	290.08792:1801 290.94976:18 290.99379:12 291.01176:12 291.03079:99 291.05329:24 291.07102:59 291.09087:189 292.01980:18 292.05126:18 292.06712:24 292.09388:71 292.14247:12	44.99717:91 88.98734:13 128.03453:1243 139.04195:23 170.04391:90 200.05536:229	565	324	1063	209	668	422	1435	684	291	2101	370	419	1621
1.728	291.004	w/o MS2: 2-Chloronorlichexanthone	[M-H]-	10.44	291.00236:2850 291.04833:503 292.00549:407 292.05135:107 292.10334:143 292.11751:71 292.92305:1867 292.97292:139 293.01904:13575 293.09773:361	59.01378:850 72.00824:399 74.02442:1576 78.95873:7023 80.96428:1557 85.02900:1227 88.04013:1316 88.98753:903 96.96118:62614 97.38736:90 97.58353:118 97.73629:96 97.95997:736 98.45316:80 98.65588:133 98.95597:3733 100.03973:371 109.04000:245 114.01902:339 115.00246:1048 118.05023:4537 122.97420:136 128.03505:335 132.03004:3808 140.01109:134 148.99074:319 158.92664:83 164.98627:478 176.93539:150 18…	737	620	935	1504	570	811	673	374	494	802	508	754	472
1.755	291.049	w/o MS2: N4-Acetylsulfadiazine	[M+FA-H]-	8.34	291.04786:1378 292.01335:89 292.03375:134 292.05068:178 292.07265:267 292.11004:178 292.92171:931 292.98132:89 293.02501:2915 293.09706:404	44.99831:1032 59.01400:487 71.01395:1350 75.00902:5065 78.95908:1700 80.96380:127 85.02946:1272 87.00832:1076 88.98753:54 94.98131:322 98.97328:186 100.04056:492 101.02423:1323 102.05621:15891 103.00355:441 109.01047:55 111.00801:156 113.02445:843 115.00378:1083 117.01870:1126 118.05075:790 122.97481:211 124.99164:314 128.03548:13949 132.03050:352 135.02980:20556 136.03285:868 138.98123:130 139.0…	606	1199	833	733	1181	718	1333	981	1525	1755	1306	1298	1295
11.293	291.052	N4-Acetylsulfadiazine	[M-H]-	17.57	291.05274:2583 291.07915:143 291.55372:992 292.05606:247 292.55617:108 292.98623:144 293.00688:236 293.02527:256 293.04493:108 293.10361:220	83.01381:80 87.00486:83 92.99568:177 101.02407:103 111.00568:199 116.99511:152 119.05049:128 125.02170:127 128.99571:165 135.04441:284 138.99993:106 145.02849:207 149.00225:131 154.99151:208 161.02380:226 166.99244:218 175.00070:115 176.99692:142 179.03383:224 182.98737:262 185.04078:96 188.99731:157 191.03251:118 197.00243:205 198.98379:96 202.99522:102 207.00841:99 212.99459:131 217.00865:103 2…	1267	1621	1161	1449	725	1486	383	4686	1356	1896	3073	1296	3224
7.776	291.109	(3R)-4,4-dimethyl-3-[(2S,3R,4S,5S,6R)-3,4,5-trihydroxy-6-(hydroxymethyl)oxan-2-yl]oxyoxolan-2-one	[M-H]-	8.41	291.10866:2024 292.01695:48 292.06335:24 292.11329:457 293.00819:152 293.05165:24 293.07096:48 293.09142:74 293.12285:426	59.01338:245 71.01324:149 85.02871:143 92.99529:96 96.96037:176 99.00702:106 101.02365:106 109.02859:141 111.00626:138 113.02318:186 119.03372:163 123.04429:106 125.02402:122 128.04918:120 129.01767:115 132.99103:109 135.00713:106 137.00156:167 139.03940:74 143.03212:119 147.04585:106 151.02360:109 157.00961:151 164.07148:93 167.01917:99 174.05503:199 178.02624:77 180.98850:77 191.05653:118 220.0…	1187	1148	1245	1375	1063	1370	1187	1592	1059	1074	1448	967	1081
1.809	292.072	w/o MS2: PFSM-ammonio; [C8H16F3N2O4S]+	[M-H]-	29.98	292.07110:1714 292.11345:131 292.99302:131 293.03095:2281 293.06766:648 293.09980:503 294.01331:132 294.03470:219 294.04859:309 294.08082:1221 294.12102:175	61.01039:1351 71.01399:1750 75.00924:4459 78.95911:1520 85.02938:1620 87.00891:984 89.02402:1087 99.00911:3933 100.01024:487 101.00549:1841 102.05605:14592 103.05874:544 111.00881:233 114.02539:506 115.02078:1007 117.01897:1190 118.99901:523 125.02349:238 127.02150:85 128.03561:13291 135.03020:19701 136.03342:625 137.03375:236 143.01523:763 146.04623:41733 147.04884:2382 152.99478:334 155.01715:7…	903	518	697	377	581	789	626	1513	824	926	766	626	994
8.704	292.082	w/o MS2: Triadimefon	[M-H]-	47.89	292.08226:2415 293.00704:103 293.03084:77 293.04165:77 293.08396:881 293.10678:77 294.02919:77 294.06014:520 294.08971:159	72.04615:88 82.02906:382 88.04009:72 96.95942:1313 104.99412:65 111.00567:56 119.05010:2581 122.03683:769 129.03162:17 132.02913:224 138.05586:173 141.09184:121 147.00787:38 151.03978:13 159.00539:52 163.03938:1559 166.02548:295 167.03233:42 172.98422:67 175.03946:98 187.03810:47 199.03860:137 203.09473:372 241.04791:13 249.03917:96 255.06418:27 283.04974:93	619	229	476	242	154	448	155	95	164	61	91	102	78
9.35	292.083	Triadimefon	[M-H]-	32.35	292.08288:1808 292.98730:58 293.00848:125 293.03551:77 293.08591:580 293.12114:58 293.16012:39 294.08584:158	44.99905:109 82.02951:119 92.99507:134 96.95943:190 109.02598:122 113.02174:118 116.99661:115 118.99307:119 120.98798:134 127.00205:151 133.00865:84 137.02258:157 142.99559:135 147.04489:174 152.99509:157 159.00640:154 164.07082:173 169.00730:96 171.00712:96 173.04347:99 177.01701:144 185.00321:87 191.05484:93 212.99805:83 246.07660:109	939	1486	1059	823	973	959	782	1100	2150	694	1018	2122	1307
8.477	293.123	Glutamylphenylalanine	[M-H]-	28.37	293.12412:5306 294.07640:33 294.12735:613 295.00518:158 295.02477:133 295.04702:218 295.08590:66 295.13355:235	59.01295:161 73.02891:106 79.95706:141 89.02274:149 96.95904:316 101.02362:183 111.00632:87 114.99938:135 119.03409:140 125.02302:380 127.05503:80 128.99647:90 131.07127:258 137.00081:109 142.06559:112 145.02666:96 149.99509:224 154.99275:77 161.02131:96 163.00006:96 168.00543:542 175.00048:96 177.01665:64 182.98652:100 191.03345:83 192.99157:87 203.08098:115 212.99862:77 222.02220:90 255.23235:6…	2097	3173	2437	2692	2536	2295	2509	2466	2035	2237	2126	2129	2176
8.321	293.124	Glutamylphenylalanine	[M-H]-	41.71	293.12374:7840 294.02541:23 294.10005:46 294.12737:1422 295.00299:239 295.02384:94 295.04640:158 295.08001:46 295.12850:291	59.01375:393 85.06607:217 89.02485:387 96.96021:1580 101.02414:156 108.02160:216 113.02388:76 119.03537:111 131.07124:688 137.02571:15 149.00272:28 157.01089:29 161.02597:42 179.03450:162 187.13676:67 192.99188:60 206.02266:54 261.04019:68 293.12360:386	3851	7304	5001	4719	3889	3918	4575	6440	6589	5152	4557	6774	5064
7.963	293.15	w/o MS2: 7-methoxy-6-(1,2,3-trihydroxy-3-methylbutyl)chromen-2-one	[M-H]-	49.52	293.15054:3923 294.01313:35 294.04131:35 294.06914:23 294.10856:35 294.12949:132 294.15383:561 294.24980:23 295.00432:186 295.02357:116 295.04514:183 295.07911:23 295.12750:58 295.15611:80	87.00671:87 93.03305:231 96.95884:124 108.02098:96 113.02962:80 116.01659:100 121.02771:122 127.03837:96 129.05139:83 131.03676:77 135.04461:111 137.00151:141 141.01383:103 149.02205:173 156.98936:99 162.02313:103 164.07197:93 169.01198:122 173.12910:154 177.01986:122 180.98971:135 189.05517:115 191.05492:109 204.10098:127 248.13140:93	7604	6829	7541	8178	4820	7377	8075	3484	3347	2087	2817	2987	3386
16.301	293.212	w/o MS2: 13-HOTrE(r)	[M-H]-	584.89	293.21210:1389 293.98756:25 294.00621:71 294.17937:82 294.21431:296 294.98203:78 295.00165:296 295.01919:248 295.05190:37 295.12284:25 295.15541:63 295.19281:25 295.21935:25	94.99368:226 112.98414:192 116.99446:188 128.99555:129 142.99164:102 154.99355:171 164.99578:208 171.00598:138 183.01101:394 188.99670:106 192.99242:90 194.98696:99 200.99628:138 204.98963:221 209.00132:138 216.98907:230 221.15598:141 228.99068:155 232.98386:204 238.99298:160 244.98306:152 250.98943:90 260.97735:80 266.98693:128 281.00433:116	704	711	587	655	508	625	783	809	851	1132	773	572	644
1.771	294.082	Mebendazole	[M-H]-	46.03	294.08200:2888 294.99970:93 295.01659:186 295.04558:577 295.08153:967 296.05503:139 296.08353:93 296.09068:186	43.01864:1153 55.01779:170 59.01302:592 71.01289:964 75.00778:4931 78.95833:2817 80.96384:634 85.02822:1117 96.96557:81 99.00808:2428 101.00454:1366 102.05550:14472 103.05820:648 105.01843:141 111.05600:101 113.02284:1056 115.01977:924 117.01797:1076 118.04980:1509 124.99700:303 128.03464:12619 129.01785:1843 130.04967:285 132.02945:1171 135.02916:18347 136.03204:745 137.03314:263 140.07037:172 1…	1747	767	4586	1896	2756	882	5850	2478	638	9044	1550	758	6213
4.631	295.067	w/o MS2: Flunixine	[2M-H]-	31.38	295.06727:8503 295.10260:229 296.07209:896 297.04914:116 297.07063:555	71.01336:7616 103.03958:3014 115.00366:49729 116.00626:2381 117.00663:458 147.03011:13120 191.05524:54	7305	5383	8313	1018	5087	6421	8809	6872	5591	7577	589	6337	5587
9.641	295.078	w/o MS2: Flunixine	[M-H]-	7.48	295.07818:4833 296.13044:106 296.18586:158 297.00112:106 297.02136:158 297.04348:106 297.09920:158	41.00328:352 57.03397:948 69.03406:267 72.99192:79 81.03389:1874 95.04965:2970 97.02883:4792 99.04422:500 105.03302:473 108.02144:870 109.02887:18160 120.02125:151 121.02856:4308 123.04425:13375 125.02378:11183 126.02684:781 127.02819:188 133.02846:321 135.04454:1631 137.02391:6685 139.03828:1452 145.02837:895 149.02373:3153 150.03122:1224 151.03943:8042 159.04475:2040 161.05969:3168 165.01797:27…	278	694	265	195	560	220	343	564	741	461	612	526	747
3.554	295.102	w/o MS2: [(2E)-2-hexa-2,4-diynylidene-1,6-dioxaspiro[4.4]nona-3,7-dien-9-yl] 3-methylbut-2-enoate	[M-H]-	6.1	295.10238:1591 295.98773:40 296.10579:174 297.01913:40 297.10720:60	59.01324:157 83.01259:116 96.95980:377 111.00652:249 155.95067:80	614	798	648	84	673	548	1013	890	1308	2189	53	1354	1160
3.637	295.104	w/o MS2: [(2E)-2-hexa-2,4-diynylidene-1,6-dioxaspiro[4.4]nona-3,7-dien-9-yl] 3-methylbut-2-enoate	[M-H]-	6.47	295.10262:1339 295.99420:36 296.10707:134 296.98367:48 297.00262:36 297.01986:36 297.10740:59	71.01350:167 96.95932:281 115.00322:128 128.03377:87	565	914	648	120	645	615	1013	894	1487	2189	179	1354	1160
8.972	297.064	w/o MS2: 6,4'-Dimethoxyisoflavone-7-glucoside	[M-H]-	11.11	297.06465:2715 297.14402:47 297.24138:24 298.01891:35 298.03892:35 298.06802:504 298.09124:47 298.12702:24 298.14256:35 298.87557:24 299.01450:349 299.06402:155 299.11623:35 299.14878:24	57.03483:138 75.00586:109 96.96023:1158 107.03588:135 111.00652:83 119.01562:90 125.02373:86 129.01371:90 135.04564:157 145.02681:96 151.00401:115 152.99801:150 157.00957:90 161.02376:106 169.01012:119 176.07109:263 179.03454:93 189.01710:90 191.05730:96 209.11856:77 220.06008:109	685	788	1457	1641	628	763	1979	1338	824	2394	946	901	1027
9.502	297.064	w/o MS2: 6,4'-Dimethoxyisoflavone-7-glucoside	[M-H]-	29.85	297.06549:7092 297.10268:170 297.99752:104 298.06813:975 299.01561:517 299.06516:495	47.01299:286 72.99294:4385 79.95662:6257 96.95981:5630 98.95627:260 116.05039:16743 117.05309:1158 119.05027:673 128.05020:7156 130.06607:7150 131.06886:766 142.06641:55509 142.85596:109 143.06914:5191 144.07224:324 156.04539:373 158.06166:54318 158.83791:126 159.06477:5068 160.07121:407 163.03961:343 165.03976:182 171.10335:141 186.05659:19983 187.05936:2350 188.06165:164 196.00734:740 203.43446…	5556	6750	6420	5738	6702	6165	4257	3880	3785	1558	3945	4003	3528
8.585	297.065	w/o MS2: 6,4'-Dimethoxyisoflavone-7-glucoside	[M-H]-	25.76	297.06494:8287 297.13796:36 297.42853:36 298.00527:36 298.02587:54 298.06816:742 298.12892:36 298.97582:36 299.01578:294 299.06486:372 299.11662:54	57.03433:21 71.04794:22 83.01187:109 85.02837:229 96.95927:3507 98.95600:224 108.02042:775 111.00728:19 118.99218:98 125.02332:638 133.02924:11 137.02338:20 145.02914:123 149.02391:193 151.04030:39 152.01125:477 154.99278:35 158.05901:245 159.06328:156 162.02998:58 165.05557:76 168.00598:135 173.04398:170 179.03355:271 181.05038:157 191.05553:1808 197.04395:162 199.09608:255 205.05112:52 209.0455…	206	233	454	526	788	232	2252	5353	270	8967	2605	310	1925
1.921	297.081	Amlexanox	[M-H]-	20.47	297.08196:2497 298.08818:1156 299.09928:2234	75.00754:734 85.02929:1320 88.98755:2465 96.95987:1574 99.00778:280 109.02898:178 111.01952:211 119.03374:670 127.03886:491 135.02840:3 146.04538:42 155.03407:102 173.04453:266 190.46539:90 191.54002:9 192.05930:539 192.23315:27 193.05923:181 194.17342:7 194.53551:7 195.64629:14 253.09050:614	5131	4247	4405	5171	3769	5757	5735	2245	2259	1945	2613	2532	3184
5.793	297.119	w/o MS2: Enterolactone	[M-H]-	4.95	297.11822:1244 297.24052:24 297.90937:24 298.06890:18 298.12250:117 298.91815:12 299.01266:18 299.05414:12 299.12438:24	44.99786:271 101.02350:84 115.05093:83 125.87127:90 144.94596:80 162.83762:99	686	729	460	0	398	707	326	314	1079	371	0	1057	516
7.548	297.119	w/o MS2: Enterolactone	[M-H]-	12.39	297.11875:1747 297.23660:19 297.99273:19 298.02846:19 298.05310:94 298.12372:158 298.15226:19 298.19245:25 299.01661:84 299.03943:53 299.07007:104 299.08650:90 299.12495:69 299.14509:25 299.19080:13 299.20781:13	58.02817:158 82.95330:89 87.05606:277 97.03991:271 103.00277:99 115.05056:1965 120.01188:286 127.05025:16	1345	1635	772	1067	852	1560	517	617	1276	586	834	970	756
6.156	297.119	w/o MS2: Enterolactone	[M-H]-	3.47	297.11935:1212 297.87913:12 297.90937:30 298.12264:187 298.91428:24 298.92911:18 299.01045:18 299.03494:18 299.12632:24	44.99692:288 115.05653:77 144.94502:83	82	102	55	522	69	100	43	50	73	62	506	144	44
8.729	298.001	w/o MS2: 8-Anilino-1-naphthalene sulfonate	[M-H]-	51.74	298.00196:2195 298.03880:77 298.06145:58 298.07911:39 299.00924:523 299.04301:58 299.07478:58 299.11094:39 299.18094:39 300.01618:262 300.07614:58 300.10831:913	79.95628:104 85.02918:112 96.95972:1238 113.02237:61 116.05233:39 118.68395:97 119.05010:5146 122.03658:1225 126.99879:93 130.06583:517 131.05161:108 135.02969:24 138.05618:150 141.09163:119 144.04359:205 146.06049:217 149.00221:46 157.08565:187 163.04022:3424 166.02815:525 174.05649:397 176.99985:101 185.00327:47 191.05589:203 203.09178:326 221.04597:48 243.01009:84 283.05099:43	308	292	302	455	221	275	733	2811	1986	2847	1742	2382	2322
1.747	298.114	Kresoxim-methyl acid	[M-H]-	62.43	298.11408:5642 298.99063:211 299.02378:345 299.06056:379 299.11714:523 300.01623:84 300.04775:1104 300.12875:2125	59.01369:1128 71.01365:1567 75.00875:1091 80.96444:670 85.02926:1437 88.98755:1659 96.96279:6893 97.96014:72 98.95534:1071 100.04090:946 101.02411:973 102.05601:22930 103.05936:787 111.05455:157 118.05029:4160 124.99050:238 128.03520:18935 129.03577:2741 130.05109:494 144.06487:122 146.04614:56644 146.84293:112 147.04919:2676 148.05029:306 157.09821:348 177.03708:97 183.07732:531 187.10841:1831 1…	3456	1189	4499	5776	4269	2527	4474	6071	1940	6402	3855	2079	3702
7.804	299.077	Benzoic acid + 1O, O-Hex	[M-H]-	11.66	299.07588:2038 300.01622:377 300.05247:185 300.07818:203 300.99467:130 301.01647:236 301.02672:98 301.05421:186 301.09080:810	59.01424:220 73.01022:119 89.02482:147 93.03438:151 96.95939:148 109.03008:106 115.00048:144 117.05572:139 119.04794:112 122.03556:93 128.03391:93 129.01829:102 133.02823:96 135.00647:109 137.00296:144 139.00183:99 144.04501:115 148.04100:141 151.02070:118 153.01865:128 157.01009:77 161.04474:87 165.01783:86 166.02127:80 168.02981:90 174.05477:80 177.01798:87 179.03395:118 192.99155:109 212.99639…	901	704	553	635	2458	1155	471	3803	634	468	1504	678	2331
8.164	299.077	Benzoic acid + 1O, O-Hex	[M-H]-	10.87	299.07716:12667 300.01855:102 300.04084:48 300.08025:1605 300.10551:283 300.16026:19 300.99563:232 301.02662:84 301.05590:69 301.08176:290 301.11400:69 301.13242:39	41.00151:139 59.01323:441 71.01217:142 74.02464:83 83.01227:112 89.02310:463 93.03389:187 101.02319:158 111.00604:93 113.02303:159 119.03430:136 122.03636:163 125.02363:147 129.01482:109 137.02326:464 147.04516:138 152.99676:135 159.00649:87 164.99647:93 174.05716:93 179.03586:146 185.00507:64 192.99390:109 207.02966:93	791	1851	899	645	6772	1113	1380	2474	870	546	2340	979	1869
9.234	299.078	w/o MS2: Benzoic acid + 1O, O-Hex	[M-H]-	337.15	299.07767:73982 300.08163:10600 301.03445:2360 301.08061:2176	68.99427:45 108.02120:17243 109.02770:3053 110.03210:281 121.02851:156 133.02815:181 137.00002:107 152.01143:12621 153.01788:3043 154.01956:305 163.04027:95 191.05676:128	30995	46134	95428	88947	41359	27904	106586	56611	43975	43232	54028	39650	41959
1.868	299.098	5,7-Dimethoxy-4'-hydroxyflavanone	[M-H]-	88.05	299.09854:29834 299.97621:102 300.05615:76 300.10142:3210 301.07796:51 301.10229:548 301.15784:77	88.98717:1636 96.95912:1377 101.02324:985 109.02631:217 113.02250:727 119.03360:740 128.03436:453 131.03247:273 146.04593:2 170.04198:70 253.09174:627	9713	10414	13459	10003	7859	10189	19909	9418	11586	22629	6819	12123	9979
1.745	300.049	N-Acetyl-D-Glucosamine 6-Phosphate	[M-H]-	20.46	300.04736:1501 300.10150:135 300.12915:2097 300.97156:226 300.98969:474 301.00934:709 301.04031:409 301.09902:102 301.13222:366 301.39684:68 302.01157:68 302.06190:276 302.13557:233	59.01363:536 71.01344:1085 74.02478:1452 78.95897:6296 80.96480:930 85.02917:359 88.03997:2090 89.02370:809 94.97989:110 96.96384:14747 97.95943:392 98.95534:1389 104.03514:2942 109.04103:144 115.00309:919 118.05035:4122 122.97480:122 127.05018:622 129.01929:854 132.02975:6769 133.03101:473 140.01118:602 145.06123:2657 159.02879:120 164.98579:416 177.04008:132 183.07690:277 187.10861:1088 195.051…	1062	691	1296	957	633	784	1195	1514	732	1555	1356	1196	1528
13.031	301.034	Quercetin	[M-H]-	42.64	301.03581:39239 301.09566:32 301.15263:32 301.20734:125 301.23929:80 301.42078:32 301.99764:78 302.03929:5489 302.13134:32 302.14538:32 302.16369:32 302.21100:80 302.92951:32 302.98966:151 303.00769:395 303.04071:955 303.07469:47 303.14343:32	65.00256:348 83.01324:726 93.03327:262 107.01294:1503 111.00536:163 116.99426:40 121.02893:1886 151.00307:8238 153.01672:531 157.06982:43 164.01106:254 178.99852:2581 192.00621:156 209.00081:91 211.03951:54 220.98375:43 228.99368:95 245.04521:393 256.03726:77 267.06558:422 273.04092:378 284.03214:98 301.03583:2239	3796	11739	1602	2101	2489	3684	1861	18810	10353	1398	8393	6151	4094
9.162	301.035	tricetin	[M-H]-	29.61	301.03392:10974 302.03800:1536	119.04893:50 136.01553:25 153.01883:209 175.04018:189 217.04968:176 230.02307:180 258.01678:1693 285.04034:258 301.03564:3273	6894	5131	5403	4979	3910	6595	1896	8329	4992	4142	5587	6017	9004
12.531	301.035	Tricetin	[M-H]-	45.47	301.03553:9225 301.08601:35 301.11519:35 301.16166:52 301.23949:87 302.01329:69 302.03903:1288 302.06883:52 302.09323:35 302.97019:35 303.00803:531 303.03298:791 303.10978:52	114.99928:20 116.99472:108 123.00443:68 128.99535:106 135.00427:115 143.01161:129 150.99986:55 154.99203:186 159.00487:68 175.00024:106 176.99605:74 178.99319:191 191.01099:34 194.98727:68 198.99863:328 204.98930:315 220.98334:106 224.99730:172 228.01888:48 231.03429:21 245.04404:7 258.01669:6 273.03903:315 283.02069:17 301.03601:3377	7078	6895	3569	4650	2156	9251	1208	10165	5345	2650	4113	4610	9774
9.432	301.036	Delphinidin	[M-2H]-	7.53	301.03537:1756 301.07184:191 302.03831:585 303.03797:342	44.99779:256 79.95652:115 96.95918:740 116.04940:125 120.98956:77 130.06495:122 135.02883:144 142.06543:275 151.00186:125 158.06035:245 170.98758:93 177.01706:122 186.05516:119 196.00683:115 204.06636:331 206.06796:131 231.15874:186 258.01727:339 301.03475:210	1020	1057	805	969	747	1204	367	1452	829	821	1290	880	1382
8.299	301.056	PIPES	[M-H]-	21.15	301.05622:24688 302.05822:4424 302.99202:279 303.01736:124 303.03354:166 303.06048:679 303.10886:83	59.01383:141 81.03377:82 89.02428:64 96.95986:847 109.02944:322 119.03455:77 125.02423:2714 128.03407:109 137.00401:251 142.99411:57 147.00523:43 149.99536:2431 161.05887:78 164.99432:91 168.00615:2183 170.77101:10 173.00101:80 177.05556:700 192.99554:406 207.06625:72 221.04521:159 283.04700:907 301.05701:2810	2058	3220	1236	851	2432	2006	186	6988	1239	478	3010	1112	2322
1.806	301.078	Sternbin	[M-H]-	6.82	301.07663:2595 301.16289:107 302.10059:15709 302.15077:106 302.17791:72 303.02809:72 303.05410:107 303.11894:11729 303.17674:107	44.99795:1534 61.00920:1034 75.00781:2701 78.95796:116 88.98692:57 94.97943:19 99.00782:2495 101.00384:2182 114.02376:23 117.01867:914 128.03441:77 129.01888:214 135.02927:13522 143.01401:1102 145.03036:366 152.99397:787 158.00208:42 161.02544:3530 165.03943:1569 168.04192:1864 173.02515:488 219.02983:242 233.04688:664 242.07957:2415 247.06235:263 279.05173:342	1210	1404	512	699	620	1622	462	320	1623	332	667	1568	546
11.151	303.051	Dihydroquercetin	[M-H]-	22.18	303.05117:9324 303.09456:52 303.14464:52 303.16223:105 303.21673:240 304.05250:3660 304.22273:52 305.00411:131 305.02189:154 305.05700:272	44.99856:99 85.02782:63 107.01465:18 111.00471:8 116.05007:272 123.04422:123 125.02408:1531 127.03915:15 128.99541:521 142.06570:79 151.03906:108 156.91443:19 171.10089:69 173.02441:8 175.03958:236 201.11340:81 207.00784:27 211.13408:82 225.11336:100 241.05164:86 273.18439:80 285.03961:268	429	561	607	397	793	448	427	1243	437	6036	1411	496	703
10.36	303.088	Atranol	[2M-H]-	9.27	303.08681:2034 303.10768:161 304.08919:462 305.00498:515 305.02892:207 305.04537:121 305.06538:81 305.15543:121	68.99609:93 72.99306:96 81.03505:64 92.99537:102 97.02804:106 104.99559:84 111.00586:128 115.00186:122 119.05007:90 128.99688:146 131.01146:143 132.99293:141 137.00254:166 145.02806:128 151.01713:99 154.99261:250 157.01221:96 159.00594:109 164.99749:115 169.01000:133 173.02343:115 175.04040:86 176.99881:102 181.00911:165 191.01065:128 197.06067:138 214.99282:112 220.98462:96 241.05104:93 255.1146…	192	528	67	65	370	554	96	658	328	89	618	325	374
11.025	303.108	w/o MS2: Cumyluron	[M-H]-	10.98	303.10833:2048 304.11125:339 304.98302:118 305.01252:222 305.05292:197	44.99790:19 85.03032:94 93.03388:279 111.04280:82 128.99693:25 135.04462:798 155.10767:742 161.02473:1672 171.10143:190 179.03452:460 182.98665:79 191.05618:799 195.05817:57 203.12901:622 210.99750:87 217.10881:634 227.01289:11 230.99347:7	927	593	340	413	596	608	743	1373	1113	1803	1556	1405	1664
1.762	303.119	(1S,8S,9S,10S,13R)-6,9,10-trimethyl-2-oxo-4,14-dioxatetracyclo[7.5.0.0?,??.0?,?]tetradeca-3(7),5-dien-8-yl acetate	[M-H]-	153.12	303.11957:27420 303.97325:74 304.03990:184 304.12206:3504 304.94121:74 304.97850:111 305.02519:308 305.06429:622 305.12276:531	59.01360:754 71.01343:1287 75.00880:914 78.95898:12969 80.91560:418 80.96473:1195 83.01306:97 85.02956:1009 88.04124:1154 89.02382:1058 90.02769:111 94.97997:431 96.96290:35006 97.96028:610 98.95556:2135 99.50118:41 100.04051:500 101.02352:362 102.05597:74 104.03461:1462 109.03984:38 110.98509:539 113.02367:741 115.00305:475 118.05014:2881 124.99136:139 128.03510:270 129.01924:1021 132.06471:1102…	15654	14598	15999	16272	17538	16440	18656	17670	19519	25700	18492	18524	21190
10.226	303.171	w/o MS2: 2-Methylene-5-(2,5-Dioxotetrahydrofuran-3-Yl)-6-Oxo--10,10-Dimethylbicyclo[7: 2: 0]Undecane	[M-H]-	12.44	303.17202:1404 304.14477:81 304.17534:253 304.98790:163 305.01412:232 305.04583:122 305.06493:122 305.18046:81	68.99469:99 96.95868:138 104.99704:113 111.00600:106 116.99645:112 121.00843:90 125.02194:118 131.04985:135 137.00161:102 142.06630:190 145.02593:99 150.99965:147 154.99435:99 158.06119:112 161.02286:106 167.01227:131 173.00474:87 175.00172:83 179.03252:115 187.00095:109 197.00355:119 204.06614:74 206.99100:71 208.98497:71 216.99419:90 222.02305:77 231.00748:74 241.05083:77	906	898	983	849	824	690	1431	843	844	1557	785	852	772
1.713	305.064	w/o MS2: Sulfo jasmonate	[M-H]-	10.76	305.06258:1533 305.91565:119 306.04148:79 306.06620:261 306.82961:1294 306.92886:1153 306.96331:117 306.99767:5861 307.03930:2804 307.12346:79	71.01246:471 78.95824:7757 79.95631:925 85.02862:1028 88.04005:518 96.96277:48092 97.59424:142 97.95732:531 98.95523:2468 100.03755:250 104.03448:550 110.89730:311 113.02251:274 118.04971:836 127.04959:300 129.01778:450 132.02934:1602 140.01057:540 145.09435:100 152.99275:137 158.92436:306 165.03917:195 166.98141:114 176.93465:1062 184.98524:511 195.05019:3156 209.02866:905 214.04831:742 216.9162…	935	875	1115	755	1184	1339	1344	2858	1091	897	2422	1156	2693
9.335	305.067	(2S,3S)-2-(3,4,5-trihydroxyphenyl)-3,4-dihydro-2H-chromene-3,5,7-triol	[M-H]-	8.75	305.06737:4117 305.09733:58 305.12393:146 306.07029:735 307.00556:146 307.02452:191 307.05548:88 307.08110:449 307.13912:709	75.00671:3 87.00777:158 92.99556:135 103.05420:68 112.98462:114 116.99468:196 119.04879:408 125.02398:1322 128.99484:152 137.02319:655 141.01575:89 147.04343:168 154.99219:143 161.02353:322 164.01131:276 167.03395:361 173.02184:92 176.99512:170 179.03375:355 190.12222:138 195.02815:200 199.03954:72 219.06784:77 236.12836:501	548	955	176	148	793	660	106	2763	714	197	2173	686	1245
9.094	305.07	Sulfo jasmonate	[M-H]-	20.37	305.07044:6506 305.12114:37 305.17018:56 306.07396:1161 306.13212:358 307.00565:56 307.02469:75 307.08611:18821 307.13077:54 307.14408:75 307.15003:37	59.01359:2252 74.02395:63 96.95966:6463 98.95509:354 119.04884:138 135.04462:174 145.02922:100 147.04279:91 153.02014:366 167.10741:192 179.03360:211 207.98500:57 225.11104:1181 255.23276:45	2648	1854	4018	5269	3713	1873	23067	6941	2540	9302	3572	2397	2519
5.362	306.057	2'-Deoxycytidine-5'-monophosphate	[M-H]-	29.04	306.05819:1557 306.09085:23 306.10668:59 306.92468:86 306.98871:12 307.03307:18 307.06089:118 307.10634:18 307.87151:381 307.93065:12 308.06206:53	41.99788:1525 44.99785:474 115.00231:95 122.02500:210 141.03687:10 152.03563:52	358	111	621	1449	439	307	971	547	134	1331	984	89	350
5.203	306.058	2'-Deoxycytidine-5'-monophosphate	[M-H]-	24.31	306.05706:1678 306.10023:29 306.92522:98 306.98507:12 307.03002:18 307.06056:211 307.10125:18 307.87119:58 307.90358:12 307.92627:18 308.06322:58	41.99862:2291 61.98845:1027 82.03033:521 110.02514:2661 120.04514:25 130.08656:72 152.03564:502	918	381	1733	229	1303	629	2425	1866	376	2826	333	419	1070
1.759	307.046	2'-DEOXYURIDINE 5'-MONOPHOSPHATE	[M-H]-	22.31	307.03983:4876 307.06793:2024 307.11127:202 307.99974:338 308.04365:556 308.09800:121 308.97553:225 308.99458:305 309.02183:1210 309.06428:121 309.11873:81	59.01351:509 71.01262:964 75.00875:69 78.95842:6060 80.91581:409 85.02853:185 87.00763:346 95.01162:269 96.01745:33 96.96099:14992 97.96023:288 100.03953:523 102.05561:797 104.03448:3020 111.00743:554 113.02324:1116 115.00290:660 118.05013:4238 119.05316:386 124.99028:63 127.05086:562 128.03465:247 129.01846:559 130.04907:149 132.02966:7968 139.08643:194 140.01018:289 141.01714:81 145.06105:2551 …	3720	4032	4230	4303	4216	3834	3503	2956	3319	3675	3131	4622	3676
9.077	307.086	Clobenpropit	[M-H]-	137.36	307.08439:14924 307.13402:198 308.08880:1904 309.08613:951	59.01353:1057 74.02434:312 89.02510:6 96.95986:3361 101.02445:74 105.01290:43 111.00625:61 113.02369:84 117.03343:76 121.02825:56 132.04514:137 135.04440:415 145.02850:1292 154.99580:66 160.98418:28 163.03969:103 165.04182:170 166.02544:47 167.10753:228 179.03558:467 191.05624:398 209.11754:63 219.12029:15 227.12901:1532 256.07391:23	14087	9999	15099	17218	21614	11135	45830	40247	21291	83831	26849	25577	37513
1.821	307.115	methyl 2-[(4aR,5R,6R,7S,8aR)-8a-ethenyl-5,7-dihydroxy-4-methylidene-3-oxo-1,4a,5,6,7,8-hexahydroisochromen-6-yl]prop-2-enoate	[M-H]-	31.12	307.11570:2183 307.13926:239 307.99780:192 308.06653:974 308.09810:10483 309.02185:388 309.06302:4462 309.10058:1275	42.99873:677 59.01358:257 71.01326:1878 75.00800:2917 80.96387:763 85.07692:288 94.97947:383 96.95961:7309 99.00811:586 102.05549:17779 103.05918:647 111.00863:105 115.00258:1067 118.05036:1917 128.03476:15247 133.06892:117 135.02937:5142 143.01474:218 146.04559:51850 147.04866:2193 148.04942:320 152.99477:539 157.02908:132 161.02556:271 165.04018:380 171.00526:386 172.02843:134 179.05553:132 183…	683	124	976	534	808	435	1580	958	162	2726	588	254	1660
9.342	307.138	w/o MS2: UK-156819	[M-H]-	10.74	307.13807:1912 308.05213:63 308.07549:127 308.14298:322 309.02103:194 309.06358:127 309.09934:174 309.14012:95	59.01383:203 82.02988:128 87.01070:96 93.03582:154 96.95916:159 103.05533:99 109.02885:189 115.05183:128 127.00044:135 131.01196:134 137.00228:99 142.01964:84 145.08620:206 149.00408:128 152.99669:118 161.00537:128 164.07249:209 169.00779:119 173.04717:87 178.99461:96 185.02384:116 191.05542:123 195.14853:93 202.08957:87 236.13093:77 245.04528:115	380	471	426	358	425	360	520	669	471	422	352	440	476
1.808	308.068	Indoxyl glucuronide; LC-tDDA; CE30	[M-H]-	129.34	308.06631:6575 308.09819:1100 308.13758:84 309.01066:123 309.02693:227 309.06351:25567 310.03259:83 310.06675:3006 310.10002:167	44.99821:75 61.01010:499 71.01348:1216 75.00869:4054 78.95854:249 85.02866:1263 87.00796:723 89.02386:496 99.00850:1152 101.00518:864 102.05578:14321 103.05829:753 105.01878:185 111.00960:168 113.02395:682 117.01919:845 118.99773:319 124.99074:353 128.03511:10160 129.01903:2060 130.05092:231 132.06560:2458 135.02968:15003 136.03267:644 137.03381:144 143.01543:640 146.04605:35213 147.04857:1604 14…	3135	6605	468	1365	1451	4913	598	567	4552	585	1176	3843	259
1.852	308.099	N-Acetylneuraminic acid	[M-H]-	314.2	308.09867:17963 309.01829:178 309.06244:1910 309.10135:2530 310.06672:301 310.10488:610	44.99801:4357 59.01362:1055 75.00793:1608 87.00795:868 89.02347:1656 90.98990:41 96.95967:1461 99.00828:484 109.02782:156 113.02340:980 119.03394:746 124.99049:142 126.05573:135 128.03482:2022 132.02921:517 143.03369:94 152.99498:605 161.04485:189 168.04298:22 171.00427:342 179.05566:424 187.10719:390 200.05614:338 218.06639:204 283.10501:127	10919	2398	24267	16339	12007	4976	28040	12400	2540	31308	8818	3859	26736
1.682	309.022	Diflubenzuron	[M-H]-	18.61	309.02198:4351 309.85618:232 310.02587:386 310.82830:174 311.03178:397 311.10910:2947	44.99874:209 59.01357:1023 72.00891:343 74.02525:998 78.95912:6324 80.96447:575 88.04070:4334 94.92446:71 96.96449:2336 104.03549:6305 105.03878:469 108.90140:559 113.03562:2149 118.93096:409 128.95979:160 132.03021:14611 133.03233:1057 134.92439:103 140.01180:629 145.06088:3940 152.99692:712 154.92915:127 164.98666:730 169.98515:127 171.00603:37 179.05583:55 214.04808:566	1595	1563	2868	1935	2873	1195	3384	2742	1456	3291	2100	1683	2472
8.37	309.061	Sulfadimethoxine	[M-H]-	7.4	309.06418:2412 309.10576:88 309.14809:35 310.06681:134 310.10281:70 310.99852:101 311.01680:53 311.03867:104 311.07640:1722	59.01396:61 89.02405:89 109.02908:209 123.00866:21 125.02342:163 127.04036:67 130.08888:119 131.07018:217 135.04549:15 147.00664:47 151.01662:165 157.00906:3 163.03777:71 175.03859:305 177.05396:185 187.03915:101 191.05545:1344 199.04033:229 206.02060:135 215.01338:125 229.04858:17 243.02870:237 291.05124:163	1034	952	979	1047	1010	677	918	288	538	554	577	828	332
1.815	309.063	Sulfadimethoxine	[M-H]-	85.76	309.06365:37843 310.03133:106 310.06683:3852 310.10797:107 310.65918:72 311.03832:210 311.06662:1408 311.09929:189	44.99795:1534 61.00920:1032 75.00781:2694 78.95796:120 88.98692:48 94.97943:19 99.00782:2493 101.00384:2180 114.02376:21 117.01867:913 128.03441:77 129.01888:211 135.02927:13523 143.01401:1102 145.03036:365 152.99397:787 158.00208:42 161.02544:3530 165.03943:1570 168.04192:1864 173.02515:486 219.02983:242 233.04688:664 242.07957:2415 247.06235:263 279.05173:342 309.06400:6334	15583	31015	3010	4382	5903	23417	2361	1919	18821	2174	4070	16003	2249
9.077	309.082	w/o MS2: (3S,3'R)-3'-(3-hydroxyphenyl)-4-methylspiro[1H-1,4-benzodiazepine-3,2'-oxirane]-2,5-dione	[M-H]-	11.91	309.08540:8984 310.08379:259 311.04903:259 311.07822:389	59.01376:1330 80.96709:32 92.99705:61 96.95997:5021 98.95558:341 117.03228:34 119.05018:148 135.04556:178 145.02907:1225 149.00536:98 154.99527:12 161.02428:101 163.04041:11 167.10715:167 175.03806:50 179.03476:140 209.11882:82 227.12910:1908 307.08627:1602	827	625	936	972	1220	819	2324	2284	1184	4387	1537	1451	2111
14.908	309.208	w/o MS2: dihydroalbocycline	[M-H]-	17.12	309.20720:2780 309.99980:58 310.02200:47 310.03619:58 310.15465:63 310.20942:763 311.01366:864 311.05671:58 311.14881:47 311.16963:144 311.21007:58	83.04895:18 94.99450:59 116.99518:7 120.98863:86 126.99810:41 130.99075:110 147.00520:35 154.99257:34 170.98599:126 176.99615:42 178.99323:53 183.01106:2186 193.00751:26 204.99127:141 214.99342:14 220.98305:22 222.99950:7 224.99786:14 226.06654:35 238.99435:15 254.98817:26 291.19824:266	2778	1582	1968	1930	1411	2069	2125	2324	2758	4848	1493	2534	2056
8.142	310.093	[3,4,5-trihydroxy-6-(hydroxymethyl)oxan-2-yl] 9-(hydroxymethyl)-2,2,6a,6b,9,12a-hexamethyl-10-[3,4,5-trihydroxy-6-[(3,4,5-trihydroxy-6-methyloxan-2-yl)oxymethyl]oxan-2-yl]oxy-1,3,4,5,6,6a,7,8,8a,10,11,12,13,14b-tetradecahydropicene-4a-carboxylate	[M-H]-	8.16	310.09289:1530 310.13681:32 311.00523:139 311.03912:86 311.07998:167 311.09688:290 311.31890:22 312.05034:22 312.07541:56 312.10218:43	59.01309:88 79.95629:252 89.02473:49 92.99682:120 96.96004:1256 109.06426:119 113.02327:71 119.03503:26 122.03610:155 131.03638:92 132.99071:83 133.02679:37 143.00719:40 144.04472:188 147.03166:199 153.02034:73 154.99289:84 158.06036:719 174.05545:1243 183.09036:79 202.05296:375 222.01949:78 244.14474:118 281.05841:49	454	405	448	704	562	442	930	1164	525	1615	832	511	634
2.271	310.094	w/o MS2: [3,4,5-trihydroxy-6-(hydroxymethyl)oxan-2-yl] 9-(hydroxymethyl)-2,2,6a,6b,9,12a-hexamethyl-10-[3,4,5-trihydroxy-6-[(3,4,5-trihydroxy-6-methyloxan-2-yl)oxymethyl]oxan-2-yl]oxy-1,3,4,5,6,6a,7,8,8a,10,11,12,13,14b-tetradecahydropicene-4a-carboxylate	[M-H]-	37.05	310.09279:2230 311.06217:44 311.09712:355 312.09830:95	72.99230:27 99.00739:35 115.00295:142 133.01352:2232 146.04462:71 173.04323:4	1790	555	3924	5936	1408	1727	3822	12227	3730	12886	8806	4081	7991
9.059	311.076	w/o MS2: 4-(3,4-dihydroxyphenyl)-6,7-dihydroxynaphthalene-2-carboxylic acid	[M-H]-	12.54	311.07567:2861 312.07912:537 312.98988:155 313.02964:155 313.06443:155 313.07685:155	59.01366:1965 75.00802:266 87.00816:110 96.95971:9861 98.95518:422 119.04982:165 123.08018:97 131.01094:174 135.04419:36 145.02823:64 158.05991:57 165.03979:422 167.10693:312 176.04491:72 179.05533:242 183.13789:71 207.98175:59 227.12903:4758	157	464	119	186	192	271	118	493	2310	826	994	2202	770
9.534	311.077	w/o MS2: 4-(3,4-dihydroxyphenyl)-6,7-dihydroxynaphthalene-2-carboxylic acid	[M-H]-	33.26	311.07559:3002 311.11575:834 312.07985:309 312.12160:135 312.99155:90 313.01198:90 313.03466:236 313.08959:301 313.12055:179	44.99888:251 72.99295:2223 79.95749:2913 96.96022:2782 109.02893:84 116.05083:7627 117.05352:591 119.04972:139 128.05096:3264 130.06615:3421 131.06841:459 142.06648:27115 143.06946:2423 155.10600:241 158.06140:26206 161.04594:243 169.00905:73 171.10393:282 176.99600:82 182.98553:74 186.05579:8909 196.00969:410 204.06708:51474 206.07210:708 210.02293:4852 217.10771:754 222.02341:7215 238.01888:110…	469	657	231	235	276	492	168	875	9634	299	1424	6489	1026
1.876	311.098	Sappanone A Dimethyl Ether	[M-H]-	7.63	311.09935:1876 312.06342:76 312.10175:244 312.14150:101 313.03916:101 313.07687:211 313.11294:1801 313.14645:50	59.01398:506 60.99325:432 75.00893:1261 85.03054:383 88.98797:2707 99.00891:773 101.02439:1065 113.02458:364 117.01978:260 119.03478:498 128.03490:188 131.01505:152 135.03036:6332 143.03679:92 151.06313:81 161.04570:1258 170.04514:243 171.02876:232 217.05354:244 253.09380:597 283.10226:201 304.07330:33	826	585	882	850	776	671	524	597	786	511	605	1021	772
1.722	311.109	w/o MS2: (2R,3S,4S,5R,6S)-2-(hydroxymethyl)-6-[4-[(E)-3-hydroxyprop-1-enyl]phenoxy]oxane-3,4,5-triol	[M-H]-	11.62	311.10912:1396 312.02092:1517 312.05628:107 312.09397:1239 312.97407:72 313.02113:295 313.09720:108 313.12495:467	59.01370:439 71.01324:1431 78.95870:4123 85.02887:1640 88.03963:1880 95.02522:102 96.96122:43264 97.59636:61 97.95912:477 98.65971:102 98.95628:2645 100.03862:383 110.89840:164 114.01891:447 118.05048:1531 122.97326:141 132.02953:5763 136.96896:71 140.01106:311 145.06161:1215 147.02933:427 159.03012:428 171.00475:288 177.03915:224 184.98483:349 187.10799:1102 195.05034:2306 201.08653:733 209.0307…	3085	154	2252	1043	1519	1422	4545	1133	544	1889	620	950	1570
9.98	311.114	w/o MS2: (2R,3S,4S,5R,6R)-2-(hydroxymethyl)-6-[(E)-3-(4-hydroxyphenyl)prop-2-enoxy]oxane-3,4,5-triol	[M-H]-	20.67	311.11369:3259 312.11660:877 313.00008:165 313.02982:319 313.07264:219 313.09261:165 313.12243:165	44.99781:136 59.01270:146 75.00800:112 83.04853:122 96.95910:172 111.00427:102 116.99498:99 119.04922:118 125.02137:128 128.99525:153 137.00144:176 142.06502:160 144.04452:179 149.00252:122 151.02062:131 151.03629:131 158.05917:151 161.00084:131 163.03916:142 165.01815:125 169.00936:132 179.01289:167 182.98626:131 189.01407:128 197.06073:171 204.06557:172 209.11692:134 217.04936:90 224.00044:71 2…	613	827	1206	988	1583	537	2522	2371	661	1338	2214	476	1780
9.566	311.116	(2R,3S,4S,5R,6S)-2-(hydroxymethyl)-6-[4-[(E)-3-hydroxyprop-1-enyl]phenoxy]oxane-3,4,5-triol	[M-H]-	17.32	311.11667:2106 312.08141:238 312.11878:272 313.00790:118 313.03034:409 313.09409:158 313.11725:198	41.99793:93 57.03354:134 72.99242:127 79.95630:226 83.01268:209 96.95857:521 109.02853:1024 113.01919:77 116.04969:294 121.02853:285 123.04534:694 125.02292:563 130.06488:239 132.98887:128 135.04340:236 137.02324:593 142.06503:995 143.06877:322 145.02748:96 149.02425:267 151.03954:832 158.06030:1111 161.02375:287 163.03818:165 164.01075:154 165.01895:207 167.03354:138 173.05818:122 175.04042:227 …	1338	1124	949	909	1587	1451	479	595	1042	161	902	1947	955
9.413	311.117	w/o MS2: (2R,3S,4S,5R,6R)-2-(hydroxymethyl)-6-[(E)-3-(4-hydroxyphenyl)prop-2-enoxy]oxane-3,4,5-triol	[M-H]-	42.77	311.11689:6344 312.11999:940 312.99381:119 313.02817:282 313.05390:47 313.11449:441	44.99847:174 96.95927:1138 115.05202:100 129.01462:125 135.00382:84 137.00379:103 147.00438:119 152.99596:138 158.05890:103 163.03816:106 169.00831:84 176.99663:87 179.03342:93 180.99037:83 182.98720:93 186.99969:64 204.06466:106 214.99023:64 231.15966:288 258.02072:90	2973	2782	1913	2040	4060	2537	2560	1251	2885	427	2374	3194	1859
7.623	311.134	(E)-1-(3,4-dihydroxyphenyl)-7-(4-hydroxyphenyl)hept-4-en-3-one	[M-H]-	15.7	311.13534:8697 311.77653:33 311.80877:33 312.03377:49 312.09644:1479 312.13811:975 312.98412:33 313.01570:86 313.05840:103 313.09526:441 313.13959:448 313.17422:33	44.99749:2219 71.01332:63 74.98939:114 83.04851:40 87.00713:607 101.02325:62 108.04593:68 111.00778:66 113.02309:67 115.00316:79 125.02379:107 134.04543:907 150.04129:118 165.04077:296 173.04453:70 175.00157:59 195.03148:278 207.05180:394 224.08040:3 237.06255:41 282.08347:12 309.11978:387	1776	3048	1450	1628	1586	2350	2140	3915	5335	5011	3831	4245	3932
15.403	311.221	w/o MS2: 13-HPODE	[M-H]-	198.6	311.22172:1647 311.44943:24 311.99370:37 312.01754:61 312.03693:49 312.05373:24 312.10161:24 312.17124:2193 312.22531:535 312.28524:24 312.71723:24 312.99031:208 313.01688:399 313.08040:37 313.13068:36 313.16840:442 313.22819:134	68.99541:312 94.99502:352 112.98507:442 120.98934:116 128.99565:124 132.99033:191 140.99599:221 144.99029:166 149.00378:99 154.99249:233 160.99990:99 165.01464:252 170.00350:223 175.00046:142 176.01888:132 178.99305:221 183.01205:1051 187.03504:193 194.98737:237 198.03391:275 206.98641:269 209.00244:151 216.99010:202 222.98160:163 224.99830:151 233.00427:154 237.01479:116 240.98959:112 244.98490:…	1284	505	925	1058	657	1073	1213	817	720	2133	686	709	868
1.769	312.13	feruloyltyramine	[M-H]-	33.56	312.12908:3374 312.98387:102 313.04036:371 313.07590:203 313.09363:276 313.13344:721 314.02454:102 314.10761:851 314.14404:800	44.99862:2689 59.01423:638 71.01397:281 75.00865:5637 78.95888:3976 80.96481:409 82.02927:85 83.01402:126 85.02926:1143 87.00880:486 94.98103:497 96.96261:467 99.00835:1974 100.04025:434 102.05643:23069 103.05922:902 105.01954:65 113.02450:985 115.00344:908 118.05091:389 125.02395:200 128.03564:21656 129.01889:1711 130.04947:388 133.03194:176 135.03020:20119 136.03363:1960 140.01166:63 143.03416:…	1668	462	2547	3969	1940	971	2111	1500	1877	4261	2091	2227	2058
8.011	313.092	w/o MS2: Deoxysappanone B 7,3'-Dimethyl Ether	[M-H]-	6.75	313.09196:2888 313.14230:29 313.97244:30 313.99611:39 314.03684:49 314.06603:77 314.09719:432 314.13198:20 315.01101:296 315.03522:92 315.07258:240 315.08786:49 315.10022:143 315.14213:20 315.16155:30	81.01380:43 93.03490:1423 104.99593:11 106.04119:13 123.04563:36 133.05325:28 137.00348:181 157.00851:10 167.03387:24 170.98795:28 180.99152:3 199.11011:361 204.10220:231 219.02872:17	803	809	751	744	478	1015	338	475	960	263	474	997	552
8.611	313.093	w/o MS2: Deoxysappanone B 7,3'-Dimethyl Ether	[M-H]-	27.27	313.09267:8417 313.13086:50 314.09550:1137 314.12572:74 314.98705:50 315.01158:225 315.07211:2247 315.11963:150	87.00785:68 93.03375:176 113.02295:52 131.01137:127 137.02380:167 145.02744:23 151.03989:5400 154.99091:83 158.06136:61 162.02716:41 163.04211:30 197.05489:8 220.06117:184 240.07408:22	2760	2366	1548	1691	1544	3343	661	2705	7877	1017	5014	5745	5510
8.706	313.093	w/o MS2: 4-Hydroxy-2',4',6'-trimethoxychalcone	[M-H]-	28.71	313.09285:6958 313.13312:39 314.00026:60 314.04125:60 314.06745:40 314.09654:969 314.12544:99 315.01041:416 315.04764:99 315.07181:261 315.09756:311 315.11987:100 315.18022:80 315.19571:40	44.99703:348 96.95927:1352 104.03465:74 115.03823:23 119.04971:17782 120.05319:1362 122.03630:2698 130.06499:178 131.06953:40 138.05119:70 144.04440:415 146.05983:372 157.08614:125 163.03944:11718 164.04324:1111 166.02698:1061 174.05531:474 195.00604:65 220.06068:59 243.03102:33	2760	2366	1548	1691	1544	3343	661	4506	3665	1017	5014	3816	5510
1.84	313.115	w/o MS2: Deoxysappanone B 7,3'-Dimethyl Ether	[M-H]-	12.65	313.11351:2950 313.13716:161 314.11522:601 314.14829:121 315.05375:509 315.09262:14994 315.13507:80	42.99955:858 44.99857:1232 59.01410:584 61.01008:530 71.01380:1182 75.00882:5611 78.95882:1791 85.02947:1381 99.00823:1967 101.02364:1289 102.05614:23069 103.05806:860 105.01865:73 109.02924:105 111.00726:194 114.05571:88 117.01891:1021 119.01562:450 127.02106:69 128.03514:21543 129.01874:1734 130.03877:426 135.02992:20119 136.03291:1933 137.03473:278 138.97961:127 143.01498:403 145.06224:733 146…	2095	2266	2539	2017	2682	2701	2019	1496	2707	1100	1658	2391	1923
1.732	314.109	Alachlor ESA	[M-H]-	30.84	314.10799:3248 314.14377:493 314.80084:81 314.90289:359 314.97476:202 315.00327:252 315.03874:121 315.09571:632 316.01675:81 316.05295:161 316.07413:447 316.11287:807	59.01408:1232 71.01419:1519 78.95922:3966 79.95710:762 80.96512:1431 82.02795:112 82.96033:253 85.02961:1917 87.00854:1057 88.04045:2933 94.98054:561 96.96423:13591 97.96016:227 98.95563:1364 100.03999:486 110.98538:561 113.02464:246 115.00341:1524 118.05037:4478 122.97537:123 129.01848:991 130.04967:95 132.03017:9762 133.01471:318 140.01105:54 159.02940:199 164.98647:463 167.00116:96 171.00497:3…	1297	521	1494	1009	1141	932	1179	866	1260	1563	1771	1196	1027
1.749	314.145	w/o MS2: 5-[(E)-3-hydroxybut-1-enyl]-4-[4-[(E)-3-oxobut-1-enyl]anilino]oxolan-2-one	[M-H]-	38.35	314.14473:3174 314.21746:114 314.99427:114 315.01311:152 315.03274:152 315.04105:152 315.06310:190 315.09272:1162 315.14965:789 315.17087:114 316.03894:76 316.07225:355 316.09968:234 316.15148:210	43.01879:803 71.01309:748 78.95820:241 80.96335:1238 85.02830:1602 87.00759:944 88.03932:1156 94.97969:82 98.95555:489 100.03925:831 102.05563:22032 103.05748:712 106.97933:100 109.03939:427 110.98428:361 113.02350:1405 115.00343:1170 118.05040:2506 122.97489:187 125.02382:242 128.03479:18162 129.03690:737 132.06526:4786 133.03290:123 134.03387:63 140.07207:238 145.06117:3762 146.04584:58260 146.…	483	152	482	779	318	273	231	215	769	574	671	745	284
12.615	315.051	w/o MS2: Isorhamnetin	[M-H]-	4.93	315.05074:2078 315.11123:30 315.13866:30 315.18585:46 316.00168:46 316.05698:638 317.00640:540 317.02536:271 317.04364:353	85.02848:64 93.01308:171 99.08036:140 102.99924:162 109.02852:240 112.98360:131 116.99465:196 123.00631:122 125.02148:125 128.99538:181 132.98829:109 135.00616:137 139.11168:158 141.01386:126 142.99240:153 147.00483:122 149.00152:151 154.99293:193 157.02812:107 160.98542:155 163.00144:152 165.01524:257 169.00810:191 171.10215:239 176.99568:168 178.99169:202 182.98663:229 186.99848:221 188.99671:9…	405	688	239	359	168	499	115	573	304	290	241	220	640
8.926	315.072	w/o MS2: Benzoic acid + 2O, O-Hex	[M-H]-	22.46	315.07256:9981 315.11818:42 316.01502:106 316.07571:1450 317.00753:211 317.04143:63 317.07336:582 317.12337:64	87.00753:877 96.95905:48 99.00861:419 105.01847:1596 113.02130:31 119.05048:149 125.02361:993 128.99200:136 135.04436:4322 142.99153:24 147.02824:329 151.00371:2056 156.99464:65 163.03951:95 165.04060:7965 169.01392:1219 177.01550:11 179.03464:2378 201.02261:46 208.98618:23 219.12532:115 235.06258:9 305.07007:15	4962	5781	1684	1521	3713	5189	671	3745	5966	588	4246	4915	1928
8.533	315.073	w/o MS2: Benzoic acid + 2O, O-Hex	[M-H]-	103.17	315.07165:33048 315.91986:42 316.02218:63 316.07457:4565 316.40931:42 316.45678:42 317.00595:367 317.07581:589	44.99841:115 81.03473:87 85.02991:121 107.04951:13 125.02423:5131 127.05175:224 131.07100:300 139.04164:57 148.98552:17 149.99695:2521 152.01154:17 164.99675:32 168.00645:11213 177.01750:15 179.10623:79 191.05505:167 202.99484:33 209.04478:48 223.02759:103 297.06213:867	15435	25294	6551	5316	20757	16087	4068	31040	12292	2727	24687	12931	18852
7.828	315.073	Benzoic acid + 2O, O-Hex	[M-H]-	7.49	315.07208:4946 315.16684:41 315.87211:20 316.01336:41 316.03687:31 316.07501:684 316.15057:56 316.90757:20 317.01033:848 317.04749:97 317.07593:166 317.12688:41 317.16184:51	59.01341:180 71.01273:137 81.03439:90 85.02898:131 93.03302:186 96.95896:173 105.03403:74 109.02750:156 113.02092:99 116.99408:112 119.04960:188 125.00279:77 129.01681:138 137.02339:212 144.99204:77 153.01709:253 163.04020:77 169.00989:83 179.03489:99 183.02658:80 195.02926:108 211.05803:90	463	930	439	437	2862	642	404	1224	667	385	1084	691	1207
1.809	315.092	w/o MS2: methyl 2-(9-hydroxy-1-methyl-5,10-dioxo-3,4-dihydro-1H-benzo[g]isochromen-3-yl)acetate	[M-H]-	33.49	315.09330:6643 315.15279:64 316.09606:692 316.99046:64 317.05600:2125 317.10641:835	44.99771:2333 57.03361:116 61.00956:687 75.00841:1432 89.02398:227 99.00810:1182 101.00456:1007 102.05531:248 113.02335:168 127.00058:75 128.03493:359 129.01814:768 135.02962:5255 143.01482:337 145.03024:249 152.99471:1182 157.03023:43 161.02579:1538 165.03957:614 168.04315:3355 171.00598:489 173.02550:65 191.03717:90 193.03621:48 219.03113:117 233.04720:306 242.08052:5340 249.04211:77 263.05859:…	11813	7931	8635	10933	8512	9650	4777	4308	5024	3629	6524	5457	4444
8.824	315.109	w/o MS2: 6-Methoxyluteolin	[M-H]-	9.87	315.10786:2995 316.01365:45 316.06858:45 316.11079:620 316.18400:45 316.90931:30 317.00615:327 317.03919:45 317.06448:174 317.11225:163	44.99818:468 75.00558:90 94.99480:164 96.96020:171 107.01261:80 111.00485:138 117.01612:141 125.02474:84 129.01820:106 132.98805:109 137.00305:115 145.02792:125 147.00515:128 165.03919:119 174.99998:90 182.98640:80 191.05538:150 196.99958:83 207.05817:77 229.01300:136	389	563	987	737	831	321	2396	1793	281	2204	1497	322	948
12.32	315.183	Pinoxaden-TP NOA 407854	[M-H]-	9.05	315.18226:1376 316.01785:114 316.18500:297 316.91306:46 316.98330:91 317.00662:667 317.18505:91	39.00481:372 68.99491:131 71.01319:128 85.02915:483 92.99449:164 97.06551:179 108.98955:125 112.98349:157 116.99433:235 120.98975:135 128.99514:184 132.99013:122 137.09706:268 143.00988:167 147.00451:140 151.01544:141 154.99324:158 156.99130:128 161.00210:176 162.99906:174 166.99256:206 171.10221:991 172.99945:151 175.01724:214 179.01258:203 183.13941:242 185.11763:140 186.99783:176 191.01314:128…	119	415	143	156	634	116	1782	1268	368	1099	529	261	592
1.962	316.106	w/o MS2: Oxyphenisatin	[M-H]-	36	316.10187:3212 317.10875:761	85.02876:5012 87.00839:892 93.03398:1537 109.02904:394 111.04410:1060 127.03929:2267 131.03552:194 149.04440:639 173.04526:1362 179.05576:978 191.05637:154704 191.45415:181 191.89166:211 192.05893:6643	1623	2437	1960	1431	1239	1298	1562	876	1449	2568	642	1452	860
11.618	317.026	Gossypetin	[M-H]-	7.38	317.02647:2541 317.09232:78 317.16230:679 318.00704:78 318.03177:823 318.16255:216 318.89994:78 319.00142:253 319.02089:155	68.99550:93 93.01383:150 103.00151:109 111.00499:186 118.99510:150 123.00564:99 128.99524:166 132.99009:207 137.00336:112 142.99292:167 147.00759:163 152.99598:198 159.00643:122 162.02694:147 164.99576:181 170.98688:144 173.04437:222 176.99677:193 182.98694:150 184.98757:125 186.99940:187 192.99102:193 197.00329:125 198.99799:112 201.05330:96 204.99609:119 207.00582:106 211.02210:154 217.05189:90…	311	397	106	202	179	528	112	797	319	176	267	118	434
4.633	317.049	w/o MS2: [(1S,2R,4aR,8aR)-1-acetyloxy-1,4a-dimethyl-6-oxo-7-propan-2-ylidene-2,3,4,5,8,8a-hexahydronaphthalen-2-yl] 3-acetyloxy-2-hydroxy-2-methylbutanoate	[M-H]-	5.42	317.04748:1666 318.04727:245 319.02363:446	71.01317:6243 103.03949:2523 115.00319:40968 116.00628:1602 117.00741:346 147.02986:10476	1096	850	1035	223	791	1023	1148	938	883	977	288	1031	870
1.741	317.054	w/o MS2: Lecanoric acid	[M-H2O-H]-	41.55	317.05475:46238 317.09904:192 317.14830:102 318.05797:5100 318.08534:152 318.09897:152 318.63945:102 318.99974:498 319.02752:388 319.05355:2726	43.01854:816 57.03447:238 59.01355:582 71.01322:2692 74.02407:1719 75.00801:2305 77.01322:48 78.95846:2342 79.95639:1340 80.96429:5335 85.02874:2441 88.04009:4802 94.98046:1100 96.96163:22395 97.97118:198 98.97327:2138 100.03907:632 101.02400:26 102.05537:751 103.00211:489 106.98015:431 109.04031:1004 115.00262:775 118.05035:7113 119.05315:156 125.02293:500 127.05016:2385 129.01894:1971 130.05037…	5736	3213	11040	9127	5750	5484	21561	5082	6187	31531	6955	7268	6469
8.86	317.067	Lecanoric Acid	[M-H]-	8.94	317.06630:2169 317.11440:113 318.07125:816 318.98451:57 319.00151:57 319.02304:165 319.07393:266 319.10415:113 319.13404:85	44.99793:273 75.00747:131 81.03435:93 85.02817:116 93.03368:220 97.02840:135 105.01872:134 114.99829:84 117.03379:116 119.05066:128 125.02326:245 128.99484:86 132.99168:74 135.04509:189 145.02823:96 149.02353:164 157.00860:122 161.02467:247 165.03946:386 167.03438:195 171.07921:122 173.06031:112 179.03479:170 183.00684:80 193.01376:139 200.04931:112 207.06026:103 215.07171:109 243.06318:129 245.0…	1532	885	447	762	407	2520	125	2155	670	336	1043	855	1477
11.493	317.067	Lecanoric Acid	[M-H]-	4.69	317.06668:2034 317.09899:52 318.01111:131 318.02845:79 318.07018:960 318.90646:379 319.00182:593 319.01940:208 319.04146:149 319.06859:105 319.10787:53	39.00458:257 68.99459:90 82.99171:109 93.03344:191 97.02888:112 104.99530:106 109.02918:138 113.02027:106 116.99488:243 121.02737:103 123.04422:188 125.02288:151 128.99515:217 132.98833:125 137.00158:321 145.02609:184 149.02268:203 154.99197:214 161.02226:196 165.01822:424 169.00829:118 171.00550:141 173.00260:144 174.99917:121 176.99510:178 180.99007:134 183.02134:134 187.00044:227 191.05604:277…	299	524	190	246	526	495	95	1468	339	173	1221	530	871
6.22	317.088	Arbutin	[M+FA-H]-	6.6	317.08803:1357 317.12432:29 317.86749:18 317.91928:41 318.02709:12 318.05214:12 318.09190:182 318.13605:18 318.90529:32 318.98995:18 319.02519:18 319.09241:72	108.02205:102	1314	1287	864	343	1303	1598	731	1824	1290	713	678	1324	2099
6.363	317.088	Arbutin	[M+FA-H]-	5.02	317.08674:1509 317.83364:18 317.85584:24 317.87081:24 317.89528:12 317.91830:24 318.05055:12 318.09132:180 318.87762:12 318.91073:30 319.09067:63	44.99773:317 59.01340:103 61.98903:103 70.03007:51 75.01187:51 85.02795:51 88.98616:103 108.02049:824 109.02949:51 115.04988:103 118.99081:103 127.86780:51 142.87813:51 144.86533:103 144.94251:103 152.99687:51 162.84020:51 167.01278:51 173.04856:51 174.95764:51 188.99558:51 224.90731:51	560	429	373	1290	321	568	324	546	362	275	1546	173	870
10.319	317.195	w/o MS2: 1H-2-Benzoxacyclotetradecin-1-one, 3,4,5,6,7,8,9,10-octahydro-14,16-dihydroxy-3-methyl-7-oxo-, (E)-	[M-H]-	5.17	317.19607:1355 318.01356:96 318.19970:358 319.00342:200 319.02250:490 319.04891:120 319.08036:72 319.13228:300 319.20455:72	44.99809:170 72.99349:128 96.96033:336 111.00487:182 116.99525:147 121.01186:83 123.11769:100 131.01143:162 135.00594:99 137.00261:396 139.03526:96 141.01327:86 142.99301:83 144.98998:103 149.00191:112 151.00054:96 154.99527:138 157.00807:128 161.02352:96 164.99715:118 169.00882:177 173.02065:138 176.00125:90 177.01710:99 179.01282:115 183.00621:118 191.05646:99 197.00371:138 202.99372:99 214.996…	0	16	38	31	42	0	43	31	0	24	0	14	0
10.56	319.083	barceloneic acid A	[M-H]-	8.62	319.08296:2206 320.08488:444 321.00006:116 321.01889:278 321.03597:193 321.05951:155 321.08984:155 321.19036:116	44.99745:99 79.95620:96 93.01481:138 99.02573:109 111.00445:181 116.99569:151 123.04433:181 125.02333:227 128.99630:143 132.99110:145 135.04289:235 137.02297:391 139.03765:138 145.06507:119 147.00728:122 151.00160:163 154.99056:163 158.06088:101 159.00590:114 161.02294:160 164.00892:146 164.99501:151 167.03394:213 169.00646:196 171.04269:96 172.99884:99 175.03937:153 179.03322:134 186.99855:103 1…	125	155	131	132	180	80	298	869	353	346	697	299	544
1.829	319.091	NCGC00169879-02!2-hydroxy-6-[2-hydroxy-6-(hydroxymethyl)-4-methoxyphenoxy]-4-methylbenzoic acid	[M-H]-	15.39	319.09020:2136 319.99752:63 320.03580:192 320.06615:95 320.09292:448 321.00015:127 321.03076:63 321.06367:180 321.09728:166	42.99950:493 44.99750:2171 61.00955:485 75.00778:4332 78.95815:3008 85.02837:99 88.98696:113 96.95950:57 99.00822:2518 102.05536:1087 114.02329:382 117.01887:731 118.99704:517 125.02407:84 127.01908:132 128.03500:107 135.02939:23581 136.03265:992 137.03464:162 139.01901:74 143.01530:428 144.06476:63 147.04778:232 148.04848:181 152.99579:768 161.02553:3024 168.04301:2598 170.04477:292 171.00636:31…	1499	669	1456	1345	756	1537	9590	1696	910	19315	1534	1139	1052
2.007	319.093	w/o MS2: Phenolphthalin	[M-H]-	48.14	319.09397:8512 320.09659:1559 321.01415:256 321.08578:661 321.10154:391	44.99777:1677 85.02932:4450 93.03337:1486 105.01800:156 111.04434:972 127.03958:2008 138.05521:324 144.02950:473 149.04469:551 173.04601:1062 179.05450:908 191.05612:143899 192.05936:6464	7049	6946	6638	9530	3142	5721	5271	4163	4315	3691	5127	3858	4103
2.198	319.093	N4-Acetylsulfamethazine	[M-H]-	56.23	319.09381:11600 320.02652:12 320.04913:12 320.06864:29 320.09662:2046 320.89928:30 321.01347:30 321.08743:553 321.13026:18	44.99794:369 87.00817:32 92.04948:189 97.02828:103 138.05673:2124 146.93752:83 173.04385:284	14069	8729	13062	15792	5989	13350	9737	10278	9409	11577	10120	9225	11518
8.402	320.072	Dimethenamide ESA	[M-H]-	86.52	320.07276:11168 320.57498:3759 320.98801:82 321.02604:82 321.07538:1317 321.57733:581 322.07999:111	74.02461:905 79.95709:2032 80.43809:11 81.95267:76 85.02854:84 89.02182:136 95.97538:5 109.02783:157 111.04513:61 116.05041:1240 116.69336:3 116.92225:9 132.08072:66 135.04515:132 142.73029:22 143.06923:451 143.79262:10 144.07161:21 144.74911:26 145.56523:17 146.77606:16 149.02470:110 165.05571:386 173.02351:204 175.03838:25 177.05199:234 186.05573:334 191.05612:1647 199.04063:241 203.71770:8 205…	3197	4588	1026	1021	4674	4511	422	7549	3506	1005	8626	4040	4254
8.584	320.073	w/o MS2: Dimethenamide ESA	[M-H]-	57.33	320.07159:13750 320.57369:3934 320.97876:75 321.00094:94 321.02227:159 321.03840:75 321.07434:1256 321.09976:56 321.57755:206 322.02264:57 322.07736:126 322.09565:75	73.02828:75 85.02847:309 95.01261:96 96.95960:1779 108.02100:960 113.00242:82 121.02855:125 123.04486:732 125.02346:1547 132.98959:68 137.06001:699 141.05559:113 143.03020:92 145.02678:135 149.99606:50 151.03897:4 155.04614:331 158.06065:591 161.04010:27 167.03419:3188 173.04425:155 175.03822:377 179.03456:372 181.04919:318 191.05524:2055 197.04404:221 199.09816:131 206.01932:109 209.04462:4037 2…	2458	3014	851	752	3575	2813	306	11430	2994	1996	9258	4024	7203
8.917	320.073	w/o MS2: Dimethenamide ESA	[M-H]-	31.49	320.07259:5776 320.57349:1272 320.98541:112 321.03876:75 321.07493:396 321.11595:149 321.15472:230 321.57596:149	83.01319:121 104.99607:90 107.01332:43 125.02530:796 135.04407:315 151.00331:1157 159.00423:78 169.01378:469 173.02328:230 177.01543:6 196.03725:35 199.03970:242 213.05659:64 223.02811:28 243.02965:31	412	722	131	114	958	666	166	3278	773	341	2112	667	1881
1.738	321.014	w/o MS2: Chloramphenicol	[M+FA-H]-	8.89	321.01308:2709 321.05293:314 321.08353:77 321.59081:77 322.01671:612 322.05466:115 322.99338:238 323.02909:677 323.09867:192	71.01276:1162 74.02432:1435 78.95851:8408 80.96386:1479 85.02849:1154 87.00853:568 88.98782:903 94.97988:378 96.96098:62608 97.77206:86 97.95883:735 98.65370:123 98.95564:3716 100.03985:369 101.02374:672 105.01805:436 106.97953:134 110.98411:372 113.03413:1109 115.00420:1048 118.05049:4537 119.03378:524 122.97469:153 125.02315:206 128.03481:746 132.03000:3741 133.03191:480 140.00967:154 147.04840…	825	667	1734	1965	558	851	918	318	635	930	655	687	562
7.642	321.082	w/o MS2: Dinitramine	[M-H]-	9.15	321.08199:1445 321.11735:146 321.15648:43 322.06027:228 322.08979:423 322.14475:43 322.21092:58 323.01866:43 323.03660:72 323.09692:405 323.13370:210 323.17012:58	44.99735:1686 59.01397:859 71.01340:335 74.99025:373 87.00745:589 89.02429:512 93.03402:167 96.05647:79 101.02349:331 108.01948:205 111.04655:127 115.00265:122 119.03434:273 122.03534:611 125.02314:334 128.03323:382 129.05447:171 133.01418:387 136.07603:144 140.04819:174 145.00870:118 147.02814:101 150.04146:2124 155.03436:189 160.04121:204 162.05133:124 165.04091:702 171.02670:69 179.05638:145 1…	923	1166	1668	1625	1295	1071	3065	2210	1219	2490	1684	1577	1519
2.082	321.082	w/o MS2: Dinitramine	[M-H]-	32.28	321.08249:3284 321.12577:44 322.02575:59 322.04450:84 322.08518:894 322.12411:29 323.03014:74 323.04386:44 323.06322:128 323.09504:323	60.99469:85 88.98753:150 97.02871:173 113.02281:151 122.02473:181 130.96245:112 138.05449:164 144.02859:1790 149.04553:153 161.04588:20 173.09241:128 175.02283:78	5543	6946	3600	3374	5502	6902	2913	3798	6783	2221	3790	7485	5559
1.998	321.123	w/o MS2: neobavaisoflavone	[M-H]-	23.19	321.12287:5122 322.04825:30 322.12517:607 323.00746:12 323.04597:18 323.06326:30 323.12062:314	80.96496:180 110.97526:171 208.06454:10865 210.06157:415	4	0	2	0	0	12	27	0	33	0	0	0	0
10.4	321.207	w/o MS2: neobavaisoflavone	[M-H]-	7.02	321.20745:3611 322.10648:129 322.20874:172 322.99660:240 323.01405:129 323.03908:319 323.07411:86	44.99842:122 71.01344:135 79.01906:87 93.01498:160 96.96105:112 99.00547:106 104.99417:103 107.03132:90 109.02951:133 116.99607:109 120.99048:119 128.99679:150 131.01155:138 137.00145:122 145.02693:131 151.00038:92 154.99465:118 161.00103:151 163.03768:106 166.99515:83 169.00930:102 173.00338:147 175.00061:83 179.01289:135 182.98666:90 186.99847:103 189.01862:100 192.99260:131 197.06131:155 207.0…	377	588	513	342	492	351	326	160	144	170	95	166	198
10.628	322.038	w/o MS2: Pirinixic acid	[M-H]-	45.7	322.03918:3036 322.09336:104 322.99654:214 323.04102:723 323.06566:104 323.08081:104 323.16980:598 324.04073:267	44.99802:156 79.95531:83 103.00096:112 111.00582:126 116.05004:234 123.04400:96 126.99857:109 130.99199:138 135.04439:128 142.06460:208 145.02702:115 151.03885:157 154.99245:152 157.00987:119 159.00485:103 161.02494:115 164.99435:163 169.08583:162 175.00507:135 176.99781:138 180.08123:289 186.99953:128 194.98790:135 198.09209:395 205.02980:93 213.01531:115 229.01540:64 241.05153:116 285.07015:80	33	38	162	100	66	0	456	1742	680	6267	971	492	1773
2.859	322.044	Cytidine 5'-monophosphate	[M-H]-	18.05	322.04391:1619 322.08246:29 323.04799:135 323.09809:89 324.04957:42 324.08631:24	61.98792:128 78.95803:294 96.95917:150 111.00700:80 122.02475:194 153.02032:77	414	330	624	290	468	269	1148	395	180	1216	384	211	487
1.812	322.082	w/o MS2: Metazachlor ESA	[M-H]-	44.94	322.08245:5529 323.01680:92 323.04504:274 323.07946:22760 323.14806:92 324.04492:92 324.08420:2759	44.99860:2582 59.01434:1331 61.01057:897 72.01743:259 75.00914:5278 78.95938:2067 80.96471:253 83.01444:115 85.02945:1472 89.02419:1748 94.98111:397 99.00889:2512 101.00535:1687 102.05660:21132 103.01900:347 105.01923:246 114.02457:240 117.02004:1332 118.05081:1328 124.99050:321 128.03604:18545 130.04245:446 132.03082:1697 135.03046:22935 136.03348:923 137.03259:208 138.97099:125 141.01685:182 14…	5044	3554	2621	3221	2679	4111	1507	1201	1549	971	1778	1816	1279
10.928	323.023	URIDINE MONOPHOSPHATE	[M-H]-	6.53	323.02238:1693 324.02573:299 324.99514:190 325.02328:321 325.05139:114 325.09775:152	87.00800:53 92.99524:96 96.98955:46 111.00641:52 118.99459:29 123.00460:32 128.99731:57 132.98923:43 141.01494:66 146.98779:12 151.00018:14 155.99152:171 169.00873:40 173.03957:34 176.99677:130 179.03429:89 189.01471:11 193.01105:41 201.05492:391 212.99814:35 215.01489:48 223.03397:2 227.03831:122 243.06679:1363	1345	642	796	1010	486	1578	357	616	542	295	676	745	855
3.539	323.028	Uridine 5'-monophosphate	[M-H]-	3.85	323.02826:1248 324.03045:159 324.10420:17 325.01505:34 325.03294:63 325.07329:17 325.11316:46	59.01329:158 78.95778:145 96.95961:425 111.01823:178 115.00214:112 133.04914:115 211.00030:206	312	264	578	172	544	290	1079	342	137	1270	107	238	402
2.469	323.029	Uridine 5'-monophosphate	[M-H]-	17.12	323.02876:9657 323.09744:202 323.13333:12 323.29114:12 323.58539:12 324.00237:12 324.03222:883 324.09833:92 324.13479:18 324.19579:12 324.34149:18 324.90102:24 324.98411:24 325.03282:267 325.07762:71 325.11325:138	44.99749:36 78.95848:2309 96.96943:1500 98.02360:52 111.01894:485 124.00917:102 138.97906:255 144.02869:12 150.97913:234 192.99387:144 211.00198:263	4434	2735	4462	7382	3510	3547	2200	6280	3201	5987	4756	3471	4977
10.349	323.077	skimmin	[M-H]-	11.52	323.07664:2501 323.11649:64 324.02089:64 324.05062:160 324.08126:427 324.99411:96 325.01014:209 325.02977:217 325.05459:125 325.09325:9532 325.13033:238	44.99814:198 59.01353:256 89.02469:45 94.99265:154 111.00627:115 117.01662:237 119.04993:377 130.99339:43 134.03688:157 137.02550:115 147.00600:21 151.01900:132 153.12814:175 158.05997:107 161.02287:24 163.04008:1832 164.99762:107 166.99300:25 167.10864:115 169.00996:108 171.00658:212 173.02124:96 174.99915:4 181.00941:163 182.98743:140 188.99770:101 191.01312:2 193.04945:179 195.00407:180 197.02…	99	119	88	77	79	84	92	795	975	359	997	1370	940
10.486	323.077	skimmin	[M-H]-	8.21	323.07729:2997 323.15649:56 324.07980:505 324.11531:56 324.99670:140 325.01254:164 325.03024:188 325.08501:140	41.99760:120 73.00713:112 93.01477:160 96.95915:93 102.99919:109 110.98685:134 116.99529:129 121.00908:109 125.02328:227 128.99643:124 130.00033:124 135.00383:144 137.02401:200 145.02661:138 148.98572:172 154.99174:154 156.98936:147 161.02157:223 164.99669:133 169.00794:214 175.00109:154 179.01177:166 182.98682:148 185.00378:99 186.99971:99 191.01214:125 194.09108:112 197.00366:109 202.99234:109 …	456	985	1005	1024	1901	434	3295	3426	973	1763	2625	934	2030
1.814	323.079	w/o MS2: skimmin	[M-H]-	38.25	323.07912:11359 324.05728:165 324.08199:1496 324.12638:123 325.07887:3263 325.12465:1478	42.99867:456 71.01321:586 75.00775:1089 85.02802:539 87.00773:575 98.02302:72 99.00772:211 102.05561:21451 103.05863:774 109.03873:117 117.01770:382 128.03465:19128 129.01901:1385 130.04880:257 132.06639:1644 135.02924:5009 146.04550:63647 147.04800:2540 148.04932:356 157.03062:220 161.02504:364 165.03951:645 173.02621:189 183.07642:249 187.10724:633 195.05032:462 201.08667:240 204.04861:109 213.…	18582	14380	10540	12459	11108	18206	5248	5136	6382	4167	7840	7593	4570
9.902	323.081	skimmin	[M-H]-	52.76	323.08063:32671 323.13488:57 324.08353:3968 324.99269:142 325.02142:190 325.07943:1338 325.12607:114	59.01414:313 79.95719:201 96.96025:23681 97.95917:208 98.95596:1195 113.00200:76 127.00027:43 133.01268:84 142.06522:53 158.06268:61 176.99620:103 183.10271:249 192.99055:37 209.11942:110 225.11307:54 243.12294:411 281.06531:25	11240	34346	9434	10475	29379	11721	20778	9718	16016	8461	11918	20291	14444
7.628	323.098	w/o MS2: Acetohexamide	[M-H]-	4.18	323.09779:1843 323.13409:546 324.01677:44 324.06494:88 324.10167:274 324.12043:44 324.13852:66 324.99838:44 325.01708:138 325.05605:276 325.11085:469 325.13638:44	59.01350:430 71.01334:219 74.99086:324 83.05054:122 87.00872:301 89.02402:360 93.03394:43 95.01315:63 101.02353:228 103.00359:17 109.03018:199 111.04528:164 113.02377:147 115.00243:155 119.03453:252 122.03590:791 124.00591:31 125.02385:236 128.03444:145 129.05566:159 134.04707:30 144.02930:90 147.04546:122 150.04193:1374 158.02271:92 163.04047:68 165.04176:628 178.04846:97 180.04282:128 191.05589…	720	746	479	642	606	791	391	390	774	345	390	702	405
8.78	323.134	Isobavachin	[M-H]-	8.57	323.13386:2742 323.17132:46 324.02095:31 324.07835:120 324.09878:46 324.13632:409 324.99295:46 325.01336:301 325.09228:10902 325.14153:76	44.99794:169 82.02715:39 96.95916:649 119.04915:7432 137.00133:28 144.99089:9 149.00131:32 157.00909:15 163.03954:4187 185.00270:13 191.05473:47 195.00545:10 203.09061:190 212.99677:62 229.01566:107	1337	1556	1561	1036	1322	1313	1715	1817	577	436	571	431	580
8.427	325.009	w/o MS2: Pyrithiobac	[M-H]-	9.06	325.00898:2091 325.05480:394 325.09149:221 325.14075:102 326.00679:206 326.05753:51 327.00507:294 327.03341:102 327.07121:281 327.10620:331	74.02454:390 79.95663:1237 85.02800:154 116.04969:1235 119.01007:93 123.05122:29 125.02421:188 130.99522:22 142.06546:3958 143.06905:347 147.00797:21 159.09166:481 165.05554:91 169.01234:11 175.03934:145 177.05365:141 186.05469:178 191.05524:785 203.08284:2443 209.01553:253 215.03206:66 222.02290:1650 238.01775:278 245.04567:41 263.97842:241 283.03879:716	875	972	783	707	590	950	416	337	689	303	431	720	285
1.779	325.078	Derrustone	[M-H]-	11	325.07681:5237 325.12404:4478 326.03598:144 326.10924:65842 326.89972:96 326.98099:193 327.05747:427 327.11251:6802	43.01832:972 59.01303:578 71.01303:580 75.00818:3881 78.95847:2190 80.96420:337 85.02881:803 87.00818:499 94.98066:490 98.95486:132 100.03984:654 101.02362:1535 102.05590:29714 103.05910:992 113.02421:949 115.00319:708 117.01939:839 118.05054:1528 125.02248:201 127.05061:211 128.03502:27454 129.03732:2160 130.04572:350 131.04568:407 132.03033:1836 133.03271:216 135.02931:17621 139.08740:154 142.0…	3633	3550	3611	3593	4945	4082	2782	2800	4614	1261	3716	5032	3835
9.091	325.091	Coumaroyl Hexoside (isomer of 690, 691)	[M-H]-	14.99	325.09234:6604 326.09646:944 327.01370:194 327.07371:291 327.10337:671 327.13859:77	59.01377:739 74.02360:183 89.02391:34 96.95962:1251 117.03464:172 132.04482:124 135.04504:467 145.02928:2439 153.01854:631 163.03899:176 179.03516:563 191.05443:98 203.03613:12 205.04884:62 215.01392:13 219.07635:31 227.12941:1157 247.06221:6	342	959	441	367	682	382	451	1627	3521	3484	2898	3422	1459
9.636	325.092	(E)-3-[2-[(2S,3R,4S,5S,6R)-3,4,5-trihydroxy-6-(hydroxymethyl)oxan-2-yl]oxyphenyl]prop-2-enoic acid	[M-H]-	23.72	325.09316:2234 326.01369:34 326.05153:68 326.09556:357 326.99006:51 327.01049:249 327.04613:131 327.10553:130 327.13353:114	44.99763:147 72.99248:279 79.95687:381 83.04867:144 94.99276:195 96.95928:410 106.99334:90 109.02858:371 116.05002:661 119.04969:298 123.04425:456 128.04963:363 130.06568:402 132.99155:109 137.00243:130 139.01816:141 142.06508:1745 149.02256:222 151.03932:245 155.00896:116 157.00901:109 158.06087:1552 159.06344:234 161.05860:136 163.03956:254 165.01821:208 171.00488:99 175.00032:154 179.05487:340…	149	195	250	314	281	532	285	3002	5623	1817	2248	5498	2330
10.309	325.093	(E)-3-[4-[(2S,3R,4S,5S,6R)-3,4,5-trihydroxy-6-(hydroxymethyl)oxan-2-yl]oxyphenyl]prop-2-enoic acid	[M-H]-	15.54	325.09307:6878 326.03320:412 326.09672:1071 327.01019:419 327.04324:227 327.06975:92 327.09720:317	44.99734:141 72.99262:230 99.00727:286 109.02894:32 113.02022:2 116.99516:14 119.04872:1408 122.03415:37 128.99596:76 143.01294:224 147.00528:87 151.03549:25 161.04472:330 163.03926:1471 166.99342:20 169.00822:81 179.05536:1565 189.01437:44 191.01080:24 192.98871:46 195.00626:52 197.06126:96 209.02168:86 212.99683:14 214.99529:42 241.05032:66 255.23392:14	410	688	580	576	386	528	541	1486	4494	968	1250	4298	1369
8.733	325.093	Coumaroyl Hexoside (isomer of 691, 692)	[M-H]-	97.98	325.09341:140000 325.41623:51 325.53679:34 325.62168:34 325.76995:34 325.79404:34 325.83206:34 325.88192:51 325.92587:34 325.98331:51 326.01548:51 326.09597:20250 326.15460:50 326.16805:51 326.22385:34 326.25862:51 326.32279:34 326.37860:34 326.44636:51 326.51955:68 326.55496:34 326.58318:51 326.60318:34 326.64760:34 326.82930:68 326.93576:34 326.96877:34 327.02149:156 327.06866:135 327.09836:304…	44.99724:123 59.01347:70 70.99238:20 79.95660:23 92.99446:52 96.95965:748 104.03427:77 109.06554:49 118.68126:186 119.04983:18401 120.05246:1517 121.02837:60 122.03527:406 123.04569:29 128.04945:209 130.06546:891 144.04407:423 146.05960:402 149.00305:60 158.06067:160 163.03934:12592 165.04398:178 169.00909:24 174.05521:765 180.99063:76 191.05580:69 193.04807:90 203.08841:179 222.02168:67 229.0130…	18028	13106	24177	28532	27706	20171	29051	77606	16958	87724	45248	18430	47433
10.824	325.096	w/o MS2: (E)-3-[4-[(2S,3R,4S,5S,6R)-3,4,5-trihydroxy-6-(hydroxymethyl)oxan-2-yl]oxyphenyl]prop-2-enoic acid	[M-H]-	5.06	325.09631:1652 325.13186:57 326.03433:8266 326.09628:142 327.01093:561 327.03629:1437 327.08820:141 327.14566:57	44.99775:120 69.03478:103 79.95648:155 87.00728:106 93.03333:132 96.95977:397 105.99651:77 111.00509:131 116.99490:185 121.00818:131 123.00599:131 125.00175:96 128.99645:106 133.02975:118 137.00284:150 142.06598:1772 144.99134:143 149.00184:135 154.99248:165 156.99249:162 158.06107:186 163.00257:197 164.99538:141 166.99342:151 169.00870:170 172.04500:128 176.99663:158 179.01199:132 182.98673:122 …	426	789	535	644	560	363	573	798	427	1064	795	661	1029
1.751	325.124	w/o MS2: [(4E)-7-acetyloxy-6-hydroxy-2-methyl-10-oxo-2,3,6,7,8,9-hexahydrooxecin-3-yl] (E)-but-2-enoate	[M-H]-	15.2	325.12717:1917 326.08182:429 326.10810:4796 326.98467:452 327.01693:162 327.05551:447 327.09358:1491 327.11538:1022 327.14023:623	71.01347:594 78.95918:12936 82.03057:67 85.02979:1053 87.00832:343 88.04071:1295 96.96336:43952 97.95987:687 98.08442:90 98.95709:2421 100.04024:343 102.05574:336 111.00768:210 113.02325:560 118.05104:1939 122.97297:130 124.99095:210 128.03532:172 129.01997:472 132.02998:3977 140.01102:418 141.10641:54 147.04787:220 148.99043:148 152.98567:142 159.03030:366 171.00635:131 176.93535:703 183.07762:3…	3333	767	3620	2920	2815	1812	3415	5052	930	8420	2287	1418	5194
7.729	325.149	w/o MS2: 4-amino-2-hydroxy-5-[[1-hydroxy-1-(5-oxo-6-bicyclo[4.1.0]hept-3-enyl)propan-2-yl]amino]-5-oxopentanoic acid	[M-H]-	4.2	325.14978:2574 326.02273:38 326.05255:38 326.07757:68 326.12331:148 326.15279:323 327.00541:63 327.03859:121 327.07398:172 327.10761:63 327.12617:38 327.15526:74	72.99216:450 85.02995:87 89.02361:300 96.95883:90 101.02339:180 106.03911:37 109.02790:113 113.02368:133 116.99386:52 119.03323:338 123.04343:245 125.00193:149 128.03439:345 130.06509:223 138.05293:85 141.01775:95 144.04590:61 147.00607:84 149.00166:71 151.02531:2272 158.05991:245 161.04498:170 164.07036:148 167.02051:578 174.05522:452 180.04330:178 190.04842:120 199.10629:9 206.99435:57 220.0612…	1110	1577	790	683	685	1149	619	746	1414	700	800	1324	816
11.9	325.201	w/o MS2: FA 18:3+3O	[M-H]-	3.75	325.20084:1665 326.00205:32 326.03220:80 326.05430:48 326.20389:335 326.99006:104 327.01825:180 327.04385:294 327.06778:64 327.10705:48 327.11701:64 327.14723:48 327.17772:32 327.21700:470	68.99654:106 92.99636:183 94.99454:142 102.99955:138 111.00610:145 116.99547:251 123.00593:156 128.99665:197 132.99042:125 135.00497:198 137.01919:112 142.99255:195 149.00287:99 154.99268:237 156.98889:183 161.00104:150 163.11165:121 166.99288:299 169.00886:125 170.98619:144 172.98524:141 176.99704:218 181.00782:216 186.99854:237 190.99371:122 194.98724:172 201.01333:80 207.00403:138 214.99232:10…	730	600	758	811	594	831	1128	650	852	1366	786	673	632
13.352	325.202	3-[5-(3,4-dihydroxy-4-methyl-5-oxooxolan-2-yl)-2-hydroxy-4-methoxyphenyl]propanoic acid	[M-H]-	7.02	325.20247:3653 325.99000:42 326.01401:56 326.04226:56 326.20625:733 326.99923:273 327.04623:190 327.16347:86 327.20921:175	94.99422:283 104.99634:128 109.02801:103 111.08173:96 116.99600:157 120.98896:93 128.99611:275 134.98703:119 137.02115:103 143.00818:144 149.00240:192 154.99254:174 161.00232:134 163.01624:118 166.99190:119 170.98776:154 173.03057:90 178.99236:241 182.98607:464 186.99849:125 192.99137:144 194.98621:122 198.99861:125 201.11201:328 204.99074:137 209.11750:112 214.99321:240 220.98347:143 222.99976:1…	1980	1044	1594	1396	1198	2046	2033	3616	3002	4005	2950	2592	1936
10.197	326.031	w/o MS2: Aristolochic acid C	[M-H]-	30.95	326.03320:3151 327.00934:362 327.03728:388 328.03198:290	96.95927:232 126.99974:45 142.06615:1762 146.98833:38 164.99536:8 195.00571:24 204.06702:174 222.02422:213 238.01657:116	640	830	708	737	646	715	744	3397	2414	3683	2404	2381	2482
10.763	326.035	w/o MS2: Aristolochic acid C	[M-H]-	389.01	326.03389:42865 326.12685:106 326.98645:106 327.00916:262 327.03732:6244 327.08300:158 328.03179:2067	79.95666:1003 96.95958:213 111.00402:112 125.02082:77 128.99562:116 134.03793:77 142.06613:25116 143.06909:2442 144.07187:174 154.99197:70 158.06166:1027 160.98314:43 166.00110:55 186.05515:1057 197.00394:101 197.11932:57 203.12746:134 212.99718:66 222.02296:6512 238.01761:1159 266.01245:119	2645	4851	3746	4835	2496	2050	7018	66126	20947	72340	23280	26506	40150
1.787	326.109	w/o MS2: (2S)-3-(4-hydroxyphenyl)-2-[[(Z)-3-(4-hydroxyphenyl)prop-2-enoyl]amino]propanoic acid	[M-H]-	318.13	326.10894:83423 326.16323:142 326.98171:241 327.01854:96 327.05689:270 327.11083:10438 328.05302:96 328.12396:17981 328.15757:93	59.01329:279 72.00819:215 75.00822:830 80.96396:765 85.02916:1560 87.00835:943 94.98019:187 98.95680:761 100.04002:488 102.05589:27262 103.05884:856 105.01791:293 111.00692:192 111.05610:207 113.02390:349 117.01928:147 118.05034:2132 124.99082:260 128.03529:23839 128.72066:80 129.03812:1048 130.03770:353 131.04536:92 132.06607:4078 140.07077:125 143.01540:337 145.06104:1099 146.04619:76948 146.81…	32552	10987	44048	43300	28722	26909	26838	23054	11015	23095	26422	14710	33800
7.757	326.123	w/o MS2: Acetaminophen glucuronide	[M-H]-	17.6	326.12472:3323 326.15345:87 326.17260:31 327.00590:67 327.03300:90 327.08003:77 327.12707:583 327.17942:24 328.02692:16 328.06312:49 328.12840:104 328.15262:40	44.99759:638 72.99255:1373 80.96424:150 89.02305:200 96.95859:774 101.02484:327 104.99341:6 109.02824:93 113.02424:63 119.03365:189 126.03022:103 128.04816:323 130.06479:943 134.09503:61 136.07616:396 144.04488:339 146.05957:519 149.00070:7 156.04420:53 158.06026:781 162.05518:170 164.07133:1839 174.05507:1925 178.08646:81 183.11169:30 190.05016:984 202.05151:350 220.06087:1594 236.05498:216	203	128	462	399	357	138	1098	690	114	2827	431	201	715
9.62	327.045	w/o MS2: Acid Orange 7 (free acid)	[M-H]-	12.98	327.04451:3342 327.09561:144 327.11038:72 328.00893:108 328.04738:463 328.83404:109 329.00643:212 329.02565:204 329.05870:108 329.08707:238 329.11857:72	41.00318:252 57.03443:414 68.99693:159 72.99306:175 79.95736:307 81.03402:652 93.03473:319 95.05012:1227 97.02935:1465 105.07128:165 109.02966:7320 110.03313:438 111.04461:191 116.05008:360 119.04994:350 121.02908:1435 122.03623:489 123.04526:5051 125.02462:3844 126.02714:360 128.04969:276 130.06624:247 133.02864:244 135.04460:584 137.02423:2586 139.04001:1071 142.06599:1127 146.03588:491 149.024…	321	1119	206	162	1038	725	176	3123	489	170	2590	708	1808
8.901	327.072	w/o MS2: Bergenin	[M-H]-	48.33	327.07046:1951 327.10580:486 328.07520:347 328.10871:139 329.00322:84 329.02471:212 329.07468:168 329.11787:56	83.01272:32 94.99518:12 107.01501:88 125.02451:3918 129.01772:13 147.00372:14 151.00392:217 161.02342:295 178.99203:15 192.06441:149 215.07246:6	668	570	472	445	591	614	207	899	5549	435	986	5910	1037
8.466	327.073	w/o MS2: Bergenin	[M-H]-	21.2	327.07245:14090 328.02374:45 328.07625:1969 328.11058:111 328.57409:45 328.98847:45 329.02418:182 329.08061:386 329.12292:67	44.99714:163 59.01327:173 74.02434:488 79.95676:1832 87.00766:250 96.95892:167 99.00823:147 105.01924:198 111.02450:115 116.04949:1436 121.02851:131 125.02363:613 131.07052:227 135.04480:923 142.06589:3779 144.98904:103 149.99391:301 159.09273:436 160.98587:103 165.03959:756 168.00565:1402 177.05604:115 179.03424:496 186.05492:268 191.05549:172 196.00841:99 203.08226:2089 209.01420:320 222.02288:…	249	276	171	216	126	304	64	651	2517	216	785	2798	762
8.125	327.075	w/o MS2: Bergenin	[M-H]-	17.09	327.07460:3482 327.10801:165 328.00816:33 328.03164:32 328.07799:515 328.15634:22 328.98990:54 329.02664:159 329.08155:305 329.11793:32 329.16203:22	85.03084:8 104.99420:60 128.04994:35 137.00165:4772 138.99962:75 158.06064:75 182.98602:23 190.99557:16 202.05080:12 220.06119:39 244.14427:10	561	554	664	685	563	509	714	3551	2444	2284	2611	1963	2685
1.865	327.092	Isotectorigenin, 7-Methyl Ether	[M-H]-	34.92	327.09299:12128 327.13995:51 328.05686:51 328.09667:1619 328.12272:224 328.15782:77 329.07375:147 329.10780:4613	41.00361:93 44.99794:2468 59.01347:546 61.98743:284 75.00788:886 85.02888:555 88.98768:1438 96.95919:410 99.00837:201 101.02360:901 111.04432:140 113.02360:341 117.01727:151 119.03405:511 126.05707:149 128.03499:923 135.02924:2196 144.06607:134 146.04489:1457 149.04472:180 152.99507:166 165.04371:341 179.05495:287 191.05644:3959 195.04564:137 200.05609:149 217.05358:194 242.07963:315 253.09377:68…	7250	8170	4905	4780	4136	9430	3306	3281	5192	3670	3653	4463	2886
7.613	327.094	Isotectorigenin, 7-Methyl Ether	[M-H]-	15.26	327.09463:3662 327.13774:74 328.04624:37 328.07211:317 328.09335:936 328.12396:157 328.14862:56 329.02844:177 329.05426:145 329.08870:1315 329.12819:56 329.14856:75	44.99811:660 59.01364:312 71.01326:252 74.99102:219 85.02912:215 87.00914:210 89.02410:270 95.01327:102 101.02388:203 107.05040:119 109.02833:159 110.02547:135 113.02321:249 115.03915:256 119.03423:218 125.02443:146 128.03506:184 129.01825:178 134.04669:261 137.02509:138 139.00429:112 141.05197:74 144.02980:215 147.06529:146 150.04225:962 153.01642:106 161.01888:139 165.04120:437 167.03217:77 173…	2082	2552	1462	1379	2207	3013	1104	817	2667	300	2280	3621	4356
9.021	327.107	1-(4-hydroxyphenyl)-3-[(2R,3R,4S,5S,6R)-3,4,5-trihydroxy-6-(hydroxymethyl)oxan-2-yl]oxypropan-1-one	[M-H]-	7.29	327.10546:3229	59.01330:201 89.02370:99 96.95995:703 103.05467:119 119.01139:100 123.04560:80 128.99775:93 135.04566:386 147.04470:167 161.02290:90 163.03928:87 168.99616:84 179.03526:343 191.05523:195 227.12696:336	404	495	629	725	497	286	774	322	280	340	221	288	212
8.31	327.112	1-(4-hydroxyphenyl)-3-[(2R,3R,4S,5S,6R)-3,4,5-trihydroxy-6-(hydroxymethyl)oxan-2-yl]oxypropan-1-one	[M-H]-	9.82	327.11138:2985 327.14389:35 327.55883:35 328.01396:35 328.07247:53 328.11341:447 328.14551:53 328.57442:2871 328.98758:139 329.00491:53 329.02402:406 329.04996:132 329.08518:2378 329.13918:35	59.01434:315 85.06618:215 96.96006:1149 101.02318:160 109.02953:394 113.02307:152 119.03504:115 122.03786:100 125.02446:392 126.99964:90 129.01579:158 131.07139:297 135.04444:136 137.02328:131 143.04589:151 147.04607:115 149.99541:262 152.99988:84 154.99366:112 163.03836:132 164.99811:132 168.00634:689 175.03939:93 177.05595:192 189.05573:159 191.05541:257 199.01856:87 221.04778:96 247.15402:142 …	1790	1114	929	1014	1667	1878	601	761	1542	169	849	1724	1132
2.998	327.13	w/o MS2: Pencycuron	[M-H]-	5.78	327.12887:1187 328.03259:18 328.07019:30 328.09588:12 328.13136:236 328.98346:18 329.00595:12 329.03162:18 329.06400:40 329.09202:30 329.13477:43	82.95307:106 88.98700:90 99.00830:80 111.00389:106 122.02311:112	928	592	480	75	306	1206	271	235	728	178	48	571	250
1.747	327.139	(2S,3R,4S,5S,6R)-2-[4-(3-hydroxybutyl)phenoxy]-6-(hydroxymethyl)oxane-3,4,5-triol	[M-H]-	17.54	327.13990:2321 327.97501:78 327.99209:117 328.03817:156 328.08277:77 328.12425:2439 328.90273:78 328.95495:156 328.97278:156 328.99570:156 329.01251:156 329.07231:195 329.12605:400	43.01867:455 59.01367:450 71.01303:857 74.02473:809 78.95873:2020 85.02872:922 87.00770:552 88.04039:1317 94.98006:186 96.96104:17314 97.78658:77 97.95907:254 98.16376:100 98.65063:74 98.95600:1283 99.96054:67 101.02335:318 102.05596:1622 104.03477:836 108.90156:263 111.05659:266 113.03481:414 115.00346:615 118.05061:1541 125.02321:197 128.03498:1762 131.04562:459 132.03025:3780 133.03320:321 135…	818	184	976	678	454	812	718	1113	598	1498	1582	747	502
12.897	327.216	w/o MS2: (10E,15Z)-9,12,13-trihydroxyoctadeca-10,15-dienoic acid	[M-H]-	16.15	327.21741:1316 327.99283:48 328.01365:80 328.02649:48 328.05123:64 328.07329:64 328.22122:301 328.59199:32 329.00663:592 329.02622:356 329.13065:32 329.15301:32 329.22798:113 329.26697:32	78.95688:64 93.03400:223 102.99991:135 109.09228:231 113.00196:106 116.99460:432 120.99095:128 128.99584:266 137.02388:214 142.99229:179 147.00526:186 150.99996:150 153.08197:380 159.00421:134 161.00265:175 166.99237:203 169.00876:151 171.10213:207 175.01515:105 176.99542:195 178.99178:284 182.98660:255 186.99766:263 190.99451:252 194.98783:254 197.00211:142 198.99838:265 201.01224:160 204.98806:…	796	506	788	872	594	595	1377	755	1108	2029	719	801	565
11.545	327.217	w/o MS2: FA 18:2+3O	[M-H]-	17.5	327.21695:2118 328.01238:41 328.04905:116 328.21893:428 329.00385:526 329.02449:316 329.16001:61 329.22019:102 329.26627:41	43.01829:176 68.99694:87 87.00729:112 94.99421:187 104.99744:109 111.00608:142 116.99612:201 123.04564:263 128.99699:151 130.99273:150 132.98975:134 135.00578:144 137.00437:103 140.99590:149 149.00335:184 154.99259:172 161.00216:154 165.01596:226 169.00940:125 171.00609:160 176.99737:146 179.03495:169 182.98777:118 186.99880:164 192.99356:283 195.00712:163 197.00198:150 199.07626:109 201.00059:10…	508	398	612	882	523	629	1029	660	440	1369	739	529	616
13.92	327.218	w/o MS2: FA 18:2+3O	[M-H]-	18.62	327.21739:4950 328.00797:70 328.03117:48 328.05350:48 328.07004:24 328.09548:36 328.21999:820 328.34992:24 329.00415:205 329.02452:303 329.06250:100 329.11922:36 329.16241:48 329.22553:132 329.26872:64	44.99754:254 92.99513:204 94.99378:200 109.00840:115 113.00114:200 116.99531:169 128.99658:236 135.04299:99 140.99355:102 144.99006:112 149.00125:122 155.01030:181 161.00150:135 166.99142:185 171.00782:106 176.99656:333 180.99066:185 187.00008:77 192.99031:157 197.00176:102 201.11285:492 205.01157:115 208.98484:112 213.11343:213 219.02132:80 222.99857:106 230.98653:122 232.98243:112 240.99100:135…	1300	440	1107	1226	829	966	1930	1829	1184	3581	1204	1020	1160
12.252	327.218	FA 18:2+3O	[M-H]-	247.08	327.21765:65481 327.61600:47 327.95206:47 327.97675:31 328.01148:63 328.02683:47 328.05416:63 328.08104:31 328.10648:31 328.12988:47 328.15354:31 328.22070:12164 328.27371:45 328.29475:31 328.45477:47 328.50726:31 328.90861:47 329.00492:498 329.02830:424 329.10854:78 329.15862:47 329.17124:47 329.18108:47 329.22346:1640 329.26880:31	57.03407:180 69.03479:131 85.02942:686 92.99604:161 97.06558:250 104.99622:122 108.99016:147 111.00650:138 116.99582:299 119.08679:128 121.00957:145 123.00757:142 125.09641:170 127.11262:301 135.00659:122 137.09711:338 143.01149:134 144.99030:131 149.00130:154 154.99273:253 161.00237:154 164.99751:173 166.99277:250 168.99172:160 171.10295:1749 176.99689:371 178.99312:258 182.98666:337 183.14013:3…	15132	11786	21340	21172	12066	11893	54306	22195	14474	60858	16006	14355	15134
7.64	328.089	w/o MS2: Metolachlor-TP NOA413173	[M+FA-H]-	24.22	328.08937:3178 328.15228:29 328.98911:43 329.00347:43 329.02680:72 329.05235:108 329.09333:435 329.14680:57 329.18088:99 329.22297:57 329.27191:29 330.04538:750 330.07994:943 330.12805:101 330.16603:449	44.99804:542 85.02929:143 89.02427:112 99.00907:138 108.01946:358 112.98478:419 115.00338:322 119.04875:184 128.03392:239 133.01466:773 136.07614:1106 138.01973:154 139.03860:164 141.01720:179 144.02879:225 148.07497:435 150.04202:5149 151.04254:371 159.02975:100 167.03922:72 168.02812:135 169.09631:69 180.06580:284 186.12383:128 191.05563:320 208.09669:822 214.15376:112 221.10146:80 240.05162:67…	777	1033	1059	947	1030	742	1915	1009	687	2626	1034	772	1008
1.775	328.123	w/o MS2: Metolachlor ESA	[M-H]-	132.99	328.12249:5194 329.02968:143 329.07136:502 329.11802:916 330.06984:143 330.12540:179 330.15386:72	42.99930:1677 57.03408:545 61.00968:1082 71.01343:1164 75.00791:6490 85.02886:3055 87.00793:4533 98.02611:111 99.00783:957 101.00413:1017 102.05562:2978 105.01830:1771 113.02328:956 115.02015:2301 118.04057:118 125.02284:312 128.03436:2152 129.01884:7160 131.01546:550 139.02046:61 143.01460:920 146.04501:5639 148.04868:475 157.03004:667 159.02792:145 165.04022:44906 166.04326:1667 167.04398:524 1…	9656	3827	8991	10184	6003	10369	3759	5091	8075	5004	15470	7349	4365
8.581	329.087	Phenylacetic acid + 2O, O-Hex	[M-H]-	50.17	329.08946:2973 329.13241:28 329.16005:90 329.26917:39 330.00264:19 330.02687:19 330.04091:19 330.06401:29 330.09116:364 330.12837:19 330.15803:19 330.20072:39 330.98328:48 331.02253:387 331.06495:56 331.09261:478 331.13701:39 331.17235:70	59.01324:88 74.02548:6 75.01028:47 101.02398:33 109.06649:37 113.00009:230 121.02817:82 133.02805:43 137.06107:213 147.04520:26 153.01738:68 164.07156:17 167.03580:59 174.99988:49 181.04965:1214 182.05598:114 187.00037:51 205.05043:459 209.04422:246 221.04858:79 265.05038:25 329.09073:692	425	311	161	151	579	642	108	36372	3310	2000	17101	4069	9363
8.007	329.087	Benzoic acid + 1O, 1MeO, O-Hex	[M-H]-	9.91	329.08695:4182 329.17266:19 329.26641:29 329.58539:19 330.01056:29 330.02663:19 330.06677:132 330.09064:764 330.20334:55 330.26930:29 331.01277:327 331.06530:359 331.09903:296 331.16168:19	73.02942:156 89.02426:147 93.03359:154 108.02076:208 113.02259:135 123.04528:184 135.04492:164 152.01190:202 155.03640:64 163.01683:106 167.03433:269 173.04577:218 177.05407:99 179.03443:249 182.98829:154 191.05544:720 199.10940:100 233.00915:64	1646	1131	1676	1950	1779	1869	844	1222	1815	489	2378	1562	2504
8.338	329.087	Benzoic acid + 1O, 1MeO, O-Hex; PlaSMA ID-733	[M-H]-	19.11	329.08755:6262 329.13761:39 329.20044:58 330.02912:58 330.09074:1127 330.11778:39 330.15032:39 330.16508:58 330.99770:58 331.00446:119 331.02564:214 331.05916:77 331.09479:220	72.99242:43 85.02826:60 110.03201:65 119.03358:68 123.00712:117 125.02363:449 135.04459:2506 143.01073:61 152.01125:85 163.03716:84 165.05605:55 167.03343:231 173.04539:37 177.05472:1115 179.03448:1668 181.03929:16 189.05482:1175 193.05946:48 207.06680:166 221.04445:580 229.01385:9 243.06766:13 253.04898:61 293.12436:242 311.07626:281	2891	4317	2056	2035	4907	3670	1454	2957	3754	394	5134	3281	4304
9.1	329.088	w/o MS2: 4,4'-Sulfonylbis[2-(prop-2-en-1-yl)phenol]	[M-H]-	12.79	329.08779:4201 330.02182:51 330.09189:853 330.98565:51 331.02173:287 331.04396:155 331.08846:200	75.00877:103 85.02922:286 96.95931:353 101.06200:87 111.04300:144 121.02874:237 127.03829:158 135.04515:395 155.03282:93 161.02390:151 163.01730:93 166.99285:87 171.02787:96 173.04523:371 179.03516:231 185.00340:87 191.05635:12984 192.05888:782 193.06030:232 194.91571:93 202.99577:87 209.03084:77 222.98901:64 241.04935:93 261.08477:83	176	196	241	76	171	85	105	162	187	132	195	70	148
12.647	329.234	(Z)-5,8,11-trihydroxyoctadec-9-enoic acid	[M-H]-	238.21	329.23339:44959 329.28943:42 330.01154:103 330.03116:75 330.04176:30 330.13956:158 330.17948:30 330.23632:9298 330.29950:60 330.42586:45 330.52415:30 330.58061:45 330.63974:100 330.72078:30 330.75398:30 331.01830:552 331.04057:449 331.08202:45 331.09888:30 331.14175:60 331.23847:1297	99.08097:860 113.00330:38 118.99212:33 127.11180:695 139.11263:1373 157.12253:189 161.00307:40 166.99234:47 167.14317:248 171.10313:4013 180.98776:17 183.13976:748 186.99985:17 191.05586:29 193.12318:417 201.11111:110 211.13477:5469 213.13953:144 229.14494:3127 245.00449:15 251.07436:77 283.26917:40 293.21677:509 300.99448:10 311.22217:304 329.23462:5754	8569	3958	12070	13491	6743	7305	33927	13378	6002	42408	9017	5577	9916
5.196	330.046	w/o MS2: SkF 83566	[M-H]-	27.17	330.04557:1808 330.08937:23 330.10638:12 330.13856:18 330.91475:18 330.95026:44 330.98750:18 331.01043:24 331.04900:269 331.07485:38 331.89878:18 331.94776:24 331.97002:18 332.02033:18 332.05509:82 332.09173:24 332.10699:18	88.98797:161 96.95898:112 112.98586:122 127.87016:148 168.02997:112	1311	698	826	389	852	1061	848	564	865	681	775	863	674
7.628	330.046	w/o MS2: SkF 83566	[M-H]-	11.41	330.04648:1696 330.07889:1406 330.12471:101 330.16464:50 331.01087:84 331.02673:89 331.06594:482 331.10109:623 331.15960:33 332.03467:50 332.06950:319 332.09593:316 332.13091:67 332.14178:125	44.99825:658 68.99604:195 85.02979:72 89.02472:245 96.00824:82 99.04587:55 101.02386:310 108.01951:115 112.98489:394 115.00330:263 119.04968:306 125.02232:131 127.00027:201 129.01837:15 133.01472:476 136.07645:1057 141.01747:347 150.04178:1828 159.02858:186 163.04190:114 165.05061:257 168.02789:195 173.00781:54 180.06531:604 184.02808:170 186.03986:157 191.05577:215 201.05258:109 208.09789:637 22…	751	520	612	520	501	580	589	311	508	445	531	368	448
11.062	331.045	w/o MS2: 2'-Deoxyinosine-5'-monophosphate	[M-H]-	27.21	331.04535:10238 332.02576:186 332.04903:1750 333.00349:475 333.02250:310 333.05214:357 333.10987:3299	93.03165:78 95.05120:23 99.00356:29 104.04907:55 106.06535:173 118.99233:94 122.05939:235 128.99486:67 135.04420:1712 138.05540:228 161.00053:108 173.04526:192 179.03392:2207 191.05560:3535 224.99718:48 255.06606:953 256.06970:236 259.02640:965 272.03348:1156 273.07492:322 289.12042:654 301.03412:439 313.03549:179 331.04550:1946	1684	2073	788	995	488	2106	399	3324	1553	1010	1366	1120	2911
11.228	331.046	w/o MS2: Laricitrin	[M-H]-	69.43	331.04574:30210 332.04873:5756 333.01031:313 333.04981:881 333.10462:83 333.13046:125 333.15199:125	44.99787:320 94.99427:19 130.08739:739 159.00700:20 188.99667:12 197.05986:30 201.05519:31 207.02065:30 216.03838:63 227.03145:128 243.03146:255 259.02490:2423 272.03311:3901 285.04193:1126 299.01483:102 313.03577:1327 331.04758:6447	7635	9861	3614	5081	3995	9143	1572	25948	7230	4348	7159	6974	16600
9.162	331.046	w/o MS2: Laricitrin	[M+FA-H]-	12.94	331.04780:4356 332.04777:1194	85.02920:158 117.03230:87 135.04461:171 151.03935:64 173.04513:149 191.05588:3792 271.02479:683	2237	1253	1618	1825	1139	2953	637	2924	1750	1335	2339	1811	3148
9.442	331.046	2'-Deoxyinosine-5'-monophosphate	[M-H]-	6.19	331.04604:1759 332.04598:453	93.03363:197 111.04390:87 121.00852:100 135.02859:167 151.00220:64 161.02368:144 173.04464:161 177.05480:123 191.05582:1428 194.98782:96 207.05054:128 230.98787:64 271.02616:224 295.06178:119 314.04046:122 331.04530:221	661	673	411	470	548	705	229	1009	588	324	627	651	978
1.787	331.054	2-(2,6-dihydroxy-4-methoxycarbonylbenzoyl)-3-hydroxybenzoic acid	[M-H]-	8.7	331.05568:3527 331.08694:2930 332.01904:150 332.05651:1206 332.09183:340 332.99240:100 333.05882:3019 333.09400:249	42.99941:719 59.01363:918 71.01324:872 75.00879:5751 85.02983:2211 87.00819:2282 96.96132:70 99.00891:632 102.05574:5624 105.01899:77 111.00940:342 113.02402:890 115.02071:1585 125.02318:241 129.01924:5246 131.03442:378 143.01468:945 144.03651:160 146.04597:15362 147.02975:2453 148.04980:596 157.03081:327 163.02586:176 165.04079:37743 166.04250:694 167.04486:561 168.03986:104 169.03040:326 173.02…	1692	635	1734	1398	1337	1590	1987	1329	951	1063	1696	906	1421
7.912	331.067	w/o MS2: Gallic acid hexoside	[M-H]-	7.54	331.06666:2605 331.10079:311 331.14607:36 332.01624:36 332.07059:410 332.10612:175 332.12917:48 333.00035:163 333.02375:65 333.04206:67 333.07209:98 333.11892:182 333.15786:24	44.99782:203 87.04513:210 103.00066:96 112.98482:165 119.05063:176 125.02394:283 131.03492:210 145.02807:80 149.99653:116 163.03935:138 168.00633:328 179.03351:77 191.05532:208 199.10534:106 223.02968:87	294	587	265	370	407	364	293	613	328	297	342	290	323
1.781	331.088	w/o MS2: methyl 2-(2,6-dihydroxy-4-methylbenzoyl)-3-hydroxy-5-methoxybenzoate	[M+Na-2H]-	21.7	331.08772:8380 332.03550:149 332.05653:261 332.09118:653 333.01947:111 333.05723:1699 333.09123:384	42.99922:665 57.03426:344 71.01305:778 75.00790:3706 85.02867:2451 99.00736:1120 102.05574:1517 105.01867:1906 113.02328:655 115.01980:1461 117.01886:427 129.01872:3482 131.01648:450 143.01472:519 144.03365:197 146.04530:4226 157.03128:372 165.03989:32358 166.04327:1269 167.04379:429 168.97974:269 171.00591:1865 173.02573:2153 187.04070:328 191.03618:9029 192.03966:507 195.05005:401 205.05125:48 …	3960	4776	1976	2270	2580	4748	1668	1379	8843	1195	2317	6894	1427
7.647	331.103	w/o MS2: methyl 2-(2,6-dihydroxy-4-methylbenzoyl)-3-hydroxy-5-methoxybenzoate	[M-H]-	6.7	331.10305:2341 331.16269:95 331.28314:29 332.00055:29 332.02981:43 332.06427:273 332.10349:496 332.14487:508 332.99802:43 333.02278:87 333.04722:57 333.08317:207 333.11719:272 333.14746:173 333.16847:29	44.99804:542 85.02929:143 89.02427:112 99.00907:138 108.01946:358 112.98478:419 115.00338:322 119.04875:184 128.03392:239 133.01466:773 136.07614:1106 138.01973:154 139.03860:164 141.01720:179 144.02879:225 148.07497:435 150.04202:5149 151.04254:371 159.02975:100 167.03922:72 168.02812:135 169.09631:69 180.06580:284 186.12383:128 191.05563:320 208.09669:822 214.15376:112 221.10146:80 240.05162:67…	1066	596	1184	1515	831	1100	1225	1640	478	804	982	461	1399
7.963	331.104	w/o MS2: methyl 2-(2,6-dihydroxy-4-methylbenzoyl)-3-hydroxy-5-methoxybenzoate	[M-H]-	8.49	331.10368:3885 332.01799:31 332.07073:66 332.10647:602 333.00166:143 333.04596:77 333.06921:31 333.10946:243 333.16562:31	44.99762:166 89.02364:177 99.04485:87 112.98558:115 121.02808:127 135.04281:134 143.01210:80 144.99317:74 147.00666:77 153.01916:653 161.02641:100 164.04455:93 168.04201:171 173.04397:269 180.03827:125 191.05527:417 199.10713:149 243.06299:103	958	1270	383	454	576	1261	271	406	1723	150	560	1674	582
2.421	333.026	w/o MS2: Chiodectonic acid	[M-H]-	5.57	333.02669:1537 333.06270:649 333.94593:26 334.02967:350 334.06610:97 334.08277:35 334.99808:18 335.03004:79 335.06561:57 335.09722:73 335.11918:26	71.01282:128 89.02427:148 111.00858:165 115.00231:205 133.01266:139 159.01137:209 173.04413:135	966	1144	1050	534	864	1195	741	954	1137	1214	627	1358	687
5.214	333.058	w/o MS2: Methoxyhaemoventosine	[M-H]-	6.79	333.05747:961 333.09272:59 333.89009:12 334.06035:156 334.87796:36 334.92123:12 335.00038:18 335.06115:88 335.09602:12	88.98766:216 112.98487:182	488	225	1179	232	651	334	2406	965	237	2805	160	212	581
1.705	333.059	NICOTINAMIDE MONONUCLEOTIDE	[M-H]-	29.38	333.05833:7725 333.09689:87 333.95668:89 333.98929:133 334.00374:133 334.05947:1177 334.12418:133 334.86783:89 334.95351:535 334.99180:286 335.03875:483 335.06640:4170	78.95828:6295 96.96712:16193 97.97265:90 99.00799:292 113.02324:78 114.02554:42 117.01797:29 132.02881:395 140.01041:215 147.02901:314 152.99490:2024 161.04399:299 171.00586:522 176.93430:273 214.88918:204 223.00298:77 232.89978:206 238.09442:25 241.01164:1520 245.04250:28 259.02145:890 333.05786:1447	4857	2935	7570	8389	5193	5422	14279	5852	4582	22956	5790	4217	5442
2.383	333.063	w/o MS2: Methoxyhaemoventosine	[M-H]-	3.11	333.06331:1267 333.93560:24 334.03182:143 334.06764:123 334.14159:16 335.03186:54 335.06249:202 335.09657:120 335.14612:32	73.02847:131 93.03411:252 99.04484:158 111.04442:300 133.01382:246 137.02389:234 155.03347:205 159.01074:214 173.04452:508 191.05672:112 217.05342:206	587	419	394	459	793	448	705	1124	981	807	775	890	654
9.92	333.109	w/o MS2: pongaflavone	[M-H]-	7.42	333.10873:1643 333.14440:60 334.04923:61 334.11153:247 335.00006:300 335.04364:101 335.07797:451 335.10816:61	93.03347:373 113.00258:180 118.99122:159 122.06138:64 133.00272:73 166.99004:106 173.04485:169 177.01878:6992 179.03354:246 191.05573:20087 204.99185:54 289.12097:184	1715	1677	1847	1963	1560	1837	1375	1470	1818	1047	1476	2217	1045
11.057	333.11	w/o MS2: pongaflavone	[M-H]-	16.87	333.11012:4497 334.11112:1067 335.07963:534 335.11276:267	85.02955:211 106.06453:188 111.04666:142 116.99323:80 120.04387:132 122.06113:228 128.99452:17 135.04503:4384 138.05560:399 150.05598:70 155.03320:58 161.02332:321 173.04530:276 179.03426:4978 191.05626:8865 231.08926:22 258.01563:228 272.03229:132 289.12009:773 301.03510:43	4654	4174	4836	4590	3934	4298	3536	3106	4441	3193	4784	3770	2876
10.458	333.156	w/o MS2: Eseroline Fumarate	[M-H]-	34.82	333.15451:3518 334.15736:395 334.99423:297	96.95921:710 117.03329:18 125.02039:34 151.03951:896 155.10730:226 165.01834:19 171.10065:52 199.09456:75 217.10597:111 224.99681:44 237.04048:1159 260.19901:29 267.04987:826 291.14676:149	312	684	198	177	516	270	165	1074	850	464	950	1188	1116
9.619	334.037	w/o MS2: Nicotinic acid mono nucleotide	[M-H]-	14.21	334.03385:1626 334.07010:308 335.07743:333079 335.12632:195 335.76918:206 336.01842:307 336.04373:495 336.08006:53508 336.12229:301	57.03382:1062 61.98751:2031 77.04059:227 81.03420:3824 83.01342:2922 87.00801:2590 91.05438:252 93.03402:10340 95.04976:4453 96.05250:406 97.02896:8723 98.03144:570 99.04459:818 105.03362:468 109.02911:40172 109.70730:96 110.03204:2217 110.19232:93 111.04371:2501 112.04762:181 113.02311:308 117.03320:214 119.04943:3391 121.02903:6512 122.03532:1697 123.04447:22456 124.04777:1637 125.02403:33595 1…	143	352	92	59	214	238	76	884	267	95	706	312	388
1.758	335.042	Bisphenol AF	[M-H]-	19.44	335.03433:2239 335.06436:665 335.97594:141 336.05300:333 336.09887:235 337.05329:881 337.09306:662	43.00013:1091 59.01397:430 71.01420:816 75.00889:5959 78.95961:850 85.02956:2720 87.00939:5780 99.00860:1914 101.02424:1078 102.05642:3138 105.01978:5848 111.00842:436 114.02355:759 115.02082:2244 117.01965:703 118.04137:340 119.03522:333 129.01955:5041 131.01486:531 132.03021:775 143.01512:790 145.03175:864 146.04590:9336 147.03017:3927 148.05031:482 152.99573:862 155.01482:134 157.03192:424 159…	5297	4868	3173	4269	1879	5768	2281	986	3372	2137	1439	3527	1242
3.99	335.05	w/o MS2: Bisphenol AF	[2M-H]-	5.39	335.04971:1509 335.08512:18 335.10168:38 335.87538:12 336.05225:179 337.00577:18 337.03097:18 337.05307:42 337.07832:18 337.11768:24	124.01396:165	33	1	24	29	16	21	16	28	21	13	38	24	735
1.741	335.059	w/o MS2: Pachyrrhizin	[M-H]-	17.38	335.05880:3807 336.06223:455 336.10972:65 337.01824:65 337.05759:271	79.95637:198 96.95958:2333	3186	3562	2519	2932	2770	3269	3204	2665	4202	4688	2912	4426	3193
10.285	335.076	w/o MS2: 2-(4a,9,10a-trihydroxy-1-methyl-5,10-dioxo-3,4-dihydro-1H-benzo[g]isochromen-3-yl)acetic acid	[M-H]-	8.13	335.07613:1397 335.12468:363 336.07972:255 336.12875:121 337.01137:332 337.03473:161 337.09073:229 337.14020:121	44.99829:83 61.98799:77 93.03434:135 103.05400:84 112.98543:87 116.99536:93 123.04480:109 133.02883:112 135.04446:112 139.00028:87 143.01223:122 149.00234:125 155.03134:112 161.02501:495 168.06750:106 175.03927:164 179.03308:151 182.98593:99 186.99954:96 191.05623:484 194.98653:93 197.06024:135 204.98955:109 214.99637:74 222.02532:87 237.07577:164 249.12662:99 301.03526:74	755	920	365	363	475	792	288	1868	744	562	1112	806	700
9.288	335.076	w/o MS2: Epicatechin	[M+FA-H]-	16.86	335.07671:13227 336.08056:2043 337.01251:219 337.08210:344	59.01345:243 81.03417:161 93.03369:66 97.02824:422 109.02871:1439 125.02309:1663 137.02342:732 145.04744:138 149.02351:475 151.03941:655 164.01160:244 165.01826:431 167.03580:278 173.04451:147 175.03947:2348 179.03410:829 187.03931:577 190.46835:86 192.40739:33 193.05852:142 193.27510:76 194.06120:64 194.98586:45 195.11241:5 199.07251:81 203.07233:1389 205.05019:909 217.05231:170 221.08121:597 22…	778	2508	484	381	2012	1193	561	7732	1134	750	4637	1571	2615
9.621	335.077	Epicatechin	[M+FA-H]-	484.9	335.07769:326305 335.39085:168 336.02197:168 336.08061:46465 336.13088:166 336.25762:168 336.81779:252 337.01540:168 337.03966:166 337.09155:28130 337.15446:168	57.03383:723 61.98765:1291 67.05412:96 81.03369:2581 95.04946:3513 96.05231:272 97.02866:8050 105.03342:462 109.02901:36106 110.03252:2082 117.03353:294 119.04951:85 121.02869:5697 123.04494:19896 124.04759:1647 125.02365:30150 126.02678:1689 133.06459:146 137.02377:16618 138.02907:2062 139.03923:3488 140.04285:368 143.04852:192 145.06252:98 146.03677:1155 149.02403:7861 151.03967:18110 152.04311…	18539	80238	4148	3185	57333	43550	5165	230999	34020	10473	165351	45985	103246
9.774	335.077	w/o MS2: 2-(4a,9,10a-trihydroxy-1-methyl-5,10-dioxo-3,4-dihydro-1H-benzo[g]isochromen-3-yl)acetic acid	[M-H]-	19.24	335.07637:4309 335.11291:83 335.12124:67 335.12979:51 336.01818:51 336.04389:215 336.08008:649 336.15604:34 336.97923:34 337.01434:166 337.09262:42119	44.99823:221 71.01363:126 85.02929:836 96.95871:79 127.03907:512 145.02885:402 171.02826:94 190.46504:179 191.05646:58590 191.82698:132 192.05943:3985 193.06026:954 193.76578:66 245.08141:69 289.07001:121	2693	3302	1820	2126	2787	3683	1129	17529	2399	6841	7707	2754	7383
1.726	336.034	w/o MS2: Famotidine	[M-H]-	17.11	336.03100:3101 336.06262:151 336.13911:291 336.95700:101 336.97945:201 337.05158:328 337.07183:252 337.14522:101 337.90724:1127 337.94258:151 338.03029:151 338.05224:151	44.99846:2003 76.03224:2284 78.95922:2639 87.00856:467 96.96793:6319 102.95516:420 105.01914:1329 132.02966:1044 134.91417:221 140.01064:143 152.99530:1561 171.00542:687 179.05457:210 195.05070:119 223.04938:95 237.09097:737 241.01231:1135 245.04285:113 259.02121:458 333.05927:1246	866	568	654	649	472	869	348	210	571	388	237	463	200
10.17	336.109	w/o MS2: NCGC00380603-02_C15H17NO5_Benzoic acid, 4-[[tetrahydro-2-[(1E)-3-hydroxy-1-buten-1-yl]-5-oxo-3-furanyl]amino]-	[M-H]-	29.71	336.10871:2233 337.01494:473 337.09403:473 337.11116:378 338.11249:284	103.00352:106 131.03751:258 142.06612:1090 222.02310:866 238.01958:112	421	314	241	230	573	321	131	1297	446	643	808	487	446
1.752	337.055	AICAR	[M-H]-	5.63	337.04870:3791 337.10215:82 337.96486:122 338.00936:122 338.07848:1034 338.98639:333 339.03177:341 339.07446:3089	59.01366:458 71.01258:83 78.95827:3760 87.00808:1500 89.02377:962 96.96034:12525 99.00777:156 101.02302:516 105.01885:1866 114.02396:83 117.01890:116 119.03384:451 125.02330:60 131.03363:626 152.99509:2135 161.04465:367 166.04372:201 167.04483:13 168.99075:231 171.00549:2112 175.02408:151 179.05420:214 184.98566:260 195.05110:274 221.06747:13 237.09006:4066 241.01212:1217 259.02316:654 269.05197:…	1952	1968	1827	1568	1089	1817	1218	1025	1648	1862	1125	1916	1267
10.884	337.056	w/o MS2: AICAR	[M-H]-	4.03	337.05606:2841 337.09717:165 337.12913:99 337.14642:66 338.01859:66 338.06221:217 338.98790:99 339.01270:455 339.05900:99 339.07991:66 339.10941:243	68.99465:19 87.00699:71 96.95851:15 116.99599:83 119.04910:334 130.99268:33 149.02303:47 159.04100:14 163.03995:360 171.10255:140 177.01849:111 181.00864:29 201.11101:138 207.00754:83 209.00539:7 224.99753:40 230.99031:17 237.15196:26 245.19070:58 255.17647:219 267.17172:59 273.18558:144 285.18570:598 303.19800:1254	118	53	65	30	118	94	161	769	551	230	321	822	390
2.905	337.078	w/o MS2: rabelomycin	[M-H]-	37.75	337.07852:18794 337.16516:12 337.47984:12 337.90587:18 337.95795:18 338.02186:12 338.04176:17 338.08149:2537 338.15173:18 338.26591:12 338.31240:12 338.37053:12 338.42581:12 338.56302:12 338.69224:12 338.88999:12 338.94459:18 338.99212:12 339.01013:24 339.02642:18 339.05114:65 339.08295:623 339.12739:31	85.02885:105 99.00818:58 127.00386:26 129.01929:334 142.08636:75 174.01617:585 277.05603:2889	6993	8811	5746	3419	9771	7380	2684	17654	10830	6846	11316	10879	14788
3.054	337.078	w/o MS2: Calycin	[M-H]-	21.43	337.07828:6481 337.11783:144 338.04131:12 338.08149:758 338.11917:18 339.01079:24 339.05343:70 339.08384:229 339.13055:18	85.02775:96 99.00808:157 113.99532:277 129.01936:115 174.01769:373	807	699	403	3430	1410	659	377	1640	1258	1326	12006	1457	1817
9.378	337.092	Coumaroyl quinic acid (isomer of 759, 760)	[M-H]-	8.64	337.09179:5764 338.09625:1115 339.01376:196 339.02909:183 339.05131:95 339.07643:95 339.10418:492 339.15605:95 339.18043:158	119.04895:351 123.00355:64 137.02307:193 145.00600:82 150.99815:111 163.03960:152 166.99280:105 168.98961:88 173.04515:480 177.01636:157 187.00124:91 195.04996:188 207.05064:1759 223.07848:17 239.07426:122 251.07014:149 273.04117:11 293.04675:26	2722	2973	2545	2327	2232	2632	1043	1570	3567	1218	1982	3391	1931
8.784	337.093	Coumaroyl quinic acid (isomer of 758, 760)	[M-H]-	6.16	337.09357:1722 337.13832:92 338.07404:93 338.09641:296 338.99676:46 339.01344:93 339.02888:123 339.07282:616 339.09603:115 339.10922:46 339.15807:69	59.01263:76 85.02885:415 93.03381:5233 111.04451:1320 119.04940:146 129.01913:323 135.04410:303 155.03423:893 163.03961:268 173.04539:11584 179.03537:223 191.05603:4963 233.04533:665 243.06619:237 271.09741:178 289.05560:149	1882	1891	1827	1983	1842	1751	4774	2556	2780	5176	2176	3109	1924
8.88	337.093	Coumaroyl quinic acid (isomer of 759, 760)	[M-H]-	11.77	337.09258:7964 337.14747:49 338.05780:25 338.09528:1445 338.12423:38 339.00112:51 339.03241:141 339.07437:132 339.09906:282 339.16906:26	41.99825:248 74.00614:784 111.04491:46 119.04938:1583 130.08549:110 139.00015:30 149.00298:21 155.03452:102 163.03915:2823 173.07079:158 179.03258:174 186.99751:64 207.05870:1405 231.02228:25	1882	1891	2142	1983	1723	1751	4774	2920	2185	5176	2073	3109	1661
9.809	337.093	Coumaroyl quinic acid (isomer of 758, 759)	[M-H]-	412.26	337.09348:154472 337.89330:209 338.04175:208 338.09631:25511 339.02927:314 339.07282:312 339.09936:5546	71.01245:171 85.02903:2620 87.00777:1001 93.03367:1283 99.04448:166 111.04402:494 119.04978:661 127.03957:1370 145.02876:1148 155.03261:185 163.03966:1313 173.04527:308 179.03462:679 188.04530:156 190.46474:545 191.05623:138467 191.86530:249 192.05956:7288 193.05945:1041 203.06895:338 245.08128:414 289.07217:756	106139	115785	105002	94129	163897	102910	65337	146459	136155	80321	185219	129201	141311
9.671	337.093	Coumaroyl quinic acid (isomer of 758, 760)	[M-H]-	359.84	337.09263:252163 337.41110:133 337.45182:79 337.61244:53 337.77761:53 337.83402:106 337.85966:53 337.90097:53 337.93022:79 337.97751:79 338.03218:79 338.05393:97 338.09583:38400 338.12106:2464 338.15224:104 338.17167:79 338.20135:79 338.23334:53 338.25976:53 338.27560:79 338.29474:106 338.32557:79 338.33924:53 338.37835:79 338.39786:106 338.43973:79 338.46712:53 338.49724:106 338.52200:106 338.57…	43.01927:313 59.01332:162 67.01893:759 81.03473:403 87.00870:3833 93.03482:12414 94.03778:538 99.04451:374 111.04494:2277 115.03914:113 119.04996:3662 120.05305:423 127.03933:395 129.01855:718 135.04491:632 145.02905:731 155.03406:536 163.04012:5575 171.02969:139 173.04515:2503 176.04150:128 177.01982:95 179.03465:237 191.05667:47137 191.85652:82 192.05920:2709 193.06007:623 309.17126:161 337.093…	64490	86174	107337	91465	127519	64228	110718	190487	85916	119287	177572	81999	106484
11.25	337.108	w/o MS2: Dimefuron	[M-H]-	5.87	337.10740:2664 337.13911:77 338.01486:103 338.10960:610 338.13539:77 338.98535:52 339.00925:300 339.05508:52 339.11408:129 339.13398:52 339.14926:52 339.17986:52	44.99782:226 109.02904:103 116.99459:14 130.08714:2417 135.08208:76 140.99760:57 147.02693:9 161.00107:159 166.99290:15 172.09724:172 177.09160:61 191.05544:180 197.00282:52 204.99026:162 209.00490:25 210.99858:38 215.03233:137 219.02585:50 221.00307:15 232.98390:47 259.02615:1551 267.06631:164 272.03299:2345 279.06461:282 285.03967:672 291.06564:244 301.03513:431 308.18625:389 313.03510:614 331.…	924	762	2244	1748	1086	618	2120	1328	881	801	1414	795	2090
4.694	337.113	w/o MS2: Demethoxycurcumin	[M-H]-	3.98	337.11327:1657 338.12179:182 339.03142:291 339.09237:420	115.00271:1987 147.02969:1095 191.05725:292 218.95856:284	216	121	283	0	303	240	419	1163	336	994	62	400	1044
1.798	338.077	Indole + 1O, 1carboxy, O-Hex	[M-H]-	54.1	338.07819:16459 338.13229:74 339.03224:135 339.07483:75509 339.11472:1278 339.99536:75 340.01144:112 340.07811:8107 340.12314:462	42.99940:1871 57.03423:501 59.01354:224 71.01331:1030 75.00819:7315 85.02892:2641 99.00846:1938 101.00465:1094 102.05547:1764 105.01878:3417 113.02340:1070 115.02016:2513 117.01980:560 126.02502:93 129.01926:6227 131.01526:544 143.01552:1023 146.04549:3404 155.01614:220 165.04060:49266 166.04289:1958 167.04422:569 169.03163:261 173.02592:3688 175.03635:152 187.04153:818 191.03717:13548 193.04004:…	4425	8530	1408	1621	2979	5864	1229	1327	10136	1346	2565	8283	1540
8.506	339.066	w/o MS2: Sinapoyl malate	[M-H2O-H]-	6.56	339.06605:2503 339.10004:57 340.06914:632 340.96250:90 341.00929:43 341.03006:72 341.06406:334 341.08688:1625	79.95665:183 93.03471:217 96.96000:6 111.04468:51 116.04947:89 127.04950:115 135.04411:972 142.06528:172 161.02370:425 183.09238:362 191.05592:2568 197.10933:71 201.10284:190 222.02249:180 242.05930:85 244.07069:128 261.00894:38 325.04831:1064	67	104	162	114	187	49	199	1320	751	2293	1055	915	1381
8.746	339.071	ESCULIN	[M-H]-	6.63	339.07107:1863 340.04052:35 340.07410:405 340.96181:35 340.99077:35 341.01650:119 341.04491:52 341.08693:1900	44.99777:132 71.01107:25 85.02866:366 93.03345:774 111.04471:285 119.04870:326 129.01656:48 135.04482:2196 147.04219:16 161.02414:71 163.03986:356 173.04510:3209 177.01891:1569 179.03510:2891 241.04514:44 263.05789:35	664	1174	496	605	1212	629	856	1663	1063	1029	1396	1253	1186
11.775	339.072	w/o MS2: ESCULIN	[M-H]-	6	339.07254:2047 339.10591:73 339.14284:49 339.18368:98 339.99428:49 340.01500:73 340.07473:292 340.12766:49 340.18723:49 340.98549:98 341.00507:254 341.02559:487 341.07025:174 341.13788:98 341.15541:49	79.01866:150 107.01287:151 111.00441:38 116.99533:17 128.99612:13 133.03076:50 142.06508:190 153.01678:111 171.00667:49 176.99648:32 178.99152:27 185.06029:219 191.05556:97 197.00185:39 199.00046:28 204.98969:106 211.02119:64 214.99284:30 216.99046:31 225.05666:213 227.07159:3179 235.00034:81 253.05215:5884 271.06183:8414	788	993	889	908	915	625	1059	333	383	150	403	327	478
1.799	339.074	ESCULIN	[M-H]-	96.29	339.07437:22675 340.07945:1891 340.12772:217 341.07551:1832 341.10926:3099	42.99945:543 59.01332:40 71.01314:187 75.00847:2131 85.02918:331 88.98718:1062 99.00795:1049 101.00350:517 102.05587:365 113.02449:47 117.01809:155 125.02300:109 129.01865:2903 135.02870:2317 143.01540:314 146.04529:1293 157.03065:84 161.02504:832 163.02443:113 166.04259:73 173.02579:274 177.03812:124 179.05533:166 187.04089:248 195.05005:10 203.03526:217 217.05196:415 221.04617:153 233.04613:235…	16232	35791	5481	6476	14026	24540	5188	4878	45626	6419	7582	35803	5702
8.416	339.092	w/o MS2: 8-Prenylnaringenin	[M-H]-	3.52	339.09237:1971 339.16370:130 340.07030:71 340.09623:238 340.96093:95 341.02317:95 341.04808:71 341.08845:760 341.12437:71	44.99823:1638 93.03403:1353 99.00863:87 111.04461:235 115.04077:90 121.02856:113 127.03881:47 144.02655:166 149.05928:287 155.03493:145 161.02448:559 173.04497:858 191.05592:196 193.06094:206 194.06117:13 199.04195:26 229.01466:314 233.06516:178 243.06528:122 255.06477:321 267.08707:262 289.05511:72 296.06601:172 311.07632:174 321.04053:64 339.05157:339	638	253	499	564	251	701	78	283	448	104	238	282	436
9.309	339.093	w/o MS2: 6-Prenylnaringenin	[M-H]-	5.67	339.09298:3050 339.18131:101 340.03179:67 340.05380:67 340.09640:603 340.98807:67 341.00853:193 341.03869:134 341.09010:1007	59.01264:442 71.01253:207 97.02905:272 109.02827:748 121.02833:184 125.02366:825 134.03645:526 138.02794:75 145.04965:79 151.03864:404 160.01575:807 165.01915:325 175.03937:2267 179.03365:1034 187.03912:206 197.00038:30 221.08199:278 233.06757:122 235.06223:102 245.08069:966 289.07217:1337	385	484	616	565	717	493	1126	1440	1025	782	1145	955	1684
1.985	339.094	w/o MS2: 8-Prenylnaringenin	[M-H]-	10.95	339.09388:4184 340.04460:301 340.09696:451 341.07713:595 341.10846:16729	59.01379:884 75.00817:601 85.02914:6636 111.04484:1132 127.03943:2145 131.03387:217 149.04456:1744 173.04462:2170 190.46590:733 191.05627:151449 191.31509:300 191.80019:182 192.05943:8835 193.06036:2141 193.85857:157 194.06335:165 208.06403:3283	2005	2703	1830	1922	2968	3278	1750	1664	3341	1425	2130	3309	2895
4.077	339.131	w/o MS2: 8-Prenylnaringenin	[M-H]-	4.09	339.12909:1199 339.83840:12 340.04948:30 340.13259:215 341.04276:30 341.08480:66 341.10859:62 341.13374:96	133.05112:113	910	862	980	24	790	1209	540	499	813	488	24	673	331
10.431	339.148	(2R,3S,4S,5R,6S)-2-(hydroxymethyl)-6-[4-hydroxy-2-(3-methylbut-2-enyl)phenoxy]oxane-3,4,5-triol	[M-H]-	10.25	339.14795:4453 339.20820:44 340.00836:89 340.10042:44 340.15099:758 340.98801:89 341.00596:123 341.02949:263 341.08736:44 341.14383:385 341.19627:115	44.99817:252 96.95972:782 116.99690:51 121.02974:125 151.04051:1117 154.99324:15 166.99319:75 197.00250:14 229.00652:31 239.06808:235 241.18481:13 259.19150:208 303.19757:38	4547	4212	1944	2008	5496	4600	2398	2136	4612	868	2996	4891	3568
1.87	340.161	w/o MS2: Cycloxydim-TP BH 517-TSO E/Z-isomer	[M-H]-	31.45	340.16114:6525 341.10893:19146 341.16423:913 342.07609:74 342.11226:2917 342.14472:178 342.16481:216	85.02906:583 89.02470:30 101.02446:921 135.02962:5236 146.04555:3399 217.05241:590 283.10468:138 335.07822:1249	1361	1920	2881	2560	2147	1122	4371	2540	953	6166	2148	1410	2638
11.343	341.067	Coumachlor	[M-H]-	49.59	341.06758:15384 341.10669:68 341.11359:137 341.19689:293 342.03153:70 342.07008:3625 342.20038:71 343.02326:1014 343.07311:661 343.13976:199	99.02205:18 109.02847:330 114.99911:34 123.04481:318 129.01741:82 143.00990:24 145.02882:27 151.03918:166 154.99182:6 157.02525:37 161.00339:162 163.03949:76 166.99268:94 171.00655:75 177.01830:301 189.01849:1286 191.03282:279 196.98511:43 203.03435:122 207.00626:28 209.00278:2 217.01411:905 219.02820:410 224.99718:32 229.01035:20 232.03448:140 245.00461:23 267.00034:9 272.03293:26 301.03711:62 3…	10169	9020	10256	9676	9959	8867	3048	5658	9047	4315	7728	11768	6368
11.63	341.068	Coumachlor	[M-H]-	7.91	341.06651:1849 341.10080:86 341.15741:87 341.19831:150 342.00358:58 342.03205:87 342.06838:591 342.19776:116 342.98700:144 343.02105:415 343.05787:115 343.06957:999 343.17534:149	109.02767:102 117.01153:96 128.99712:125 135.00709:86 143.01207:125 157.02853:106 161.00110:131 163.01736:163 171.00494:131 177.01752:121 181.00826:213 185.02273:115 191.05577:201 194.98788:93 197.00331:109 202.99336:115 209.00215:147 212.99613:106 217.01333:138 226.99248:150 245.00180:103 246.99750:103 251.01519:84 253.04928:180 263.01451:64 272.99940:77	1082	1451	478	645	1394	1375	170	997	1303	246	1495	1145	830
9.732	341.087	Caffeic acid hexoside	[M-H]-	42.22	341.08739:14548 342.02629:117 342.09018:3279 343.00427:156 343.02181:224 343.04200:233 343.09747:694 343.13595:78	87.00772:140 99.00732:497 111.04442:99 117.03411:347 119.05039:355 125.02288:385 134.03659:3687 135.04324:1510 143.01350:45 149.06018:584 151.03931:393 155.03403:15 161.02306:571 163.03928:216 165.03938:369 173.04375:537 176.01381:43 178.02637:321 179.03467:1603 187.03754:247 193.05026:3138 203.07120:818 205.05176:326 221.08180:69 237.03966:93 245.08183:963 259.09662:190 303.09109:169 329.06497:1…	315	314	131	189	194	316	93	2260	10500	329	3001	11864	2691
8.181	341.088	w/o MS2: Caffeic acid hexoside	[M-H]-	8.79	341.08762:5037 341.13985:45 341.15821:31 342.03425:31 342.08961:1015 342.15374:31 343.00582:202 343.03851:164 343.06589:214 343.09820:667 343.13231:46	44.99835:189 71.01288:116 87.00791:172 93.03390:255 109.02779:137 111.04486:138 121.02989:96 129.01791:138 133.03084:112 135.04480:1027 138.05563:203 140.99778:87 151.04041:155 155.03455:119 161.02420:137 173.04525:339 179.03353:647 182.99242:210 191.05597:1374 198.01549:178 221.04483:99 229.09381:112 243.06361:218 267.06411:112 277.04544:90 331.06420:115	1213	1344	420	388	892	1726	144	685	1506	186	821	1519	670
8.666	341.088	w/o MS2: Caffeic acid hexoside	[M-H]-	32.69	341.08743:2417 341.13909:18 341.15718:27 342.02442:18 342.09056:560 342.11850:58 342.16440:103 343.00409:235 343.04094:89 343.09621:105 343.13919:27 343.17225:37	44.99810:73 85.02858:405 118.99127:37 126.99720:40 135.04420:749 138.05429:226 149.00133:22 173.04385:116 179.03732:1397	1218	1702	1932	1162	7280	1289	1506	15632	1602	8635	9287	2012	12926
8.458	341.088	w/o MS2: Caffeic acid hexoside	[M-H]-	20.24	341.08813:5370 342.00895:38 342.03217:38 342.09120:1008 342.16312:63 342.17757:38 342.98659:63 343.00664:195 343.02667:153 343.05193:179 343.10296:2628 343.17093:25 343.19411:38	44.99730:193 79.95620:169 93.03381:551 111.04398:256 129.01896:131 135.04386:499 142.06526:129 147.04306:99 153.01859:273 161.02367:1050 166.98913:77 173.04511:304 179.03429:321 183.09197:155 191.05568:2520 201.10324:112 209.01548:99 222.02222:267 231.05192:90 238.03288:64 243.06428:333 259.10798:106 272.10182:167 281.05940:127 293.04376:161 325.04861:200	800	1116	1073	555	1344	778	386	2286	1130	1116	1592	1098	1543
9.104	341.091	w/o MS2: Caffeic acid hexoside	[M-H2O-H]-	36.39	341.09097:30187 341.93139:33 342.01524:33 342.05094:82 342.09381:4419 342.16906:33 342.59732:50 342.98474:84 343.00984:138 343.04212:133 343.08987:2302 343.13951:66	59.01377:228 96.95915:6395 98.95548:349 101.02375:181 107.04860:151 111.00548:155 116.99439:30 150.96857:187 164.99496:157 180.98068:246 191.05557:10840 198.99104:136 204.98988:41 207.00671:52 217.00893:28 241.00156:506 265.04813:63 338.03616:94 341.09125:12047	364	501	988	1087	932	296	19821	9782	2115	25492	4134	1605	2818
1.682	341.108	Galactinol	[M-H]-	25.23	341.10826:8545 341.89417:319 342.00150:114 342.11221:1754 342.81913:170 342.89814:170 342.98267:2532 343.11297:346	78.95870:5305 96.96358:14707 98.95583:554 105.01834:1486 113.02338:106 117.01779:24 118.94330:75 132.02934:386 140.01134:139 152.99609:2976 161.04440:174 171.00566:3794 172.89993:122 179.05573:377 214.04730:148 237.09036:2913 241.01169:1929 259.02338:965	5165	4030	7135	8109	7986	4787	3610	2820	4646	2254	4190	3416	3281
1.931	341.108	Palatinose	[M-H]-	143.15	341.10882:38053 342.11134:4937 343.11651:2313	59.01342:2210 71.01287:1162 85.02878:583 89.02366:4614 101.02348:1251 113.02295:1043 119.03412:1774 139.00688:65 143.03333:64 149.04498:673 161.04343:241 191.31786:29 191.89066:34 192.05885:271 195.06932:84	39376	26281	21925	24185	23644	57023	6521	9594	28816	6587	23760	20071	22584
1.792	341.108	Melibiose	[M-H]-	36.34	341.10837:9436 342.07538:305 342.11097:1462 342.13605:265 342.99467:106 343.00976:212 343.04669:159 343.08757:724 343.12387:1517 343.16116:1610	42.99969:541 59.01376:604 72.00815:128 75.00878:4475 86.03328:135 89.02458:1204 102.05627:5066 103.05828:417 105.01866:30 113.02392:675 115.02023:954 117.03611:391 119.03413:383 129.01971:4556 135.02928:939 143.01482:532 145.03036:414 146.04608:12495 148.04984:647 157.03090:440 160.06171:248 165.04066:28638 166.04370:1147 167.04529:360 173.02589:154 177.03894:177 195.05090:538 205.05504:155 221.0…	2655	3766	5042	8109	6837	2616	7625	5029	2790	5603	4190	2908	5006
11.9	341.196	w/o MS2: (2E,4E)-12-hydroxy-13-(hydroxymethyl)-3,5,7-trimethyltetradeca-2,4-dienedioic acid	[M-H]-	20.39	341.19631:2435 342.01393:55 342.03336:73 342.15624:37 342.20025:693 342.98438:166 343.02153:823 343.11975:37 343.14754:146 343.18354:55 343.21146:932	44.99771:109 92.99469:90 111.00470:96 119.01054:96 125.00512:141 131.01159:90 138.99795:125 140.99486:131 142.06500:131 152.99652:157 157.02609:93 161.00035:131 166.99325:125 171.00489:125 181.00794:160 185.00197:145 186.99802:139 191.05536:243 194.98789:173 201.11275:211 204.99090:122 209.00348:171 211.01743:106 214.99352:118 220.01465:77 226.99381:201 234.99948:122 245.00335:96 253.05012:334 26…	786	383	594	891	375	650	1039	906	857	1800	668	781	682
8.209	342.087	w/o MS2: Violacein; 3-(1,2-dihydro-5-(5-hydroxy-1H-indole-3-yl)-2-oxo-3H-pyrrol-3-ylidene)-1,3-dihydro-2H-indole-2-one	[M-H]-	20.78	342.08849:2559 342.12555:40 342.16314:40 342.96302:40 342.98399:104 343.00464:352 343.02400:139 343.06157:611 343.09588:644 343.14015:54 343.16564:40 344.00675:54 344.08462:291 344.13052:54 344.15515:40	44.99764:318 68.99649:87 72.99215:90 93.03400:337 96.95953:139 101.02304:112 110.06008:209 116.01753:96 119.04920:87 122.06035:115 128.03329:122 135.04424:1364 137.05782:131 142.06452:138 149.06032:141 155.03388:198 161.02335:208 164.98230:96 167.03473:112 173.04578:309 177.05541:167 179.03451:1349 183.09601:87 186.05456:93 189.05607:262 191.05585:3410 192.06025:290 198.01383:115 203.08205:141 20…	701	648	276	417	320	630	323	427	624	966	570	580	517
8.169	343.06	w/o MS2: Thiamine monophosphate	[M-H]-	12.94	343.06069:6585 343.10221:110 343.13207:23 343.16148:35 343.19755:59 344.00902:58 344.06321:838 344.10530:103 344.13946:64 344.18179:71 344.21832:46 345.00233:191 345.01969:184 345.05731:349 345.11785:129 345.15679:62	59.01342:231 79.95645:658 89.02353:402 101.02424:250 116.05043:376 119.03503:378 130.08533:72 142.06386:1118 152.99603:86 158.06026:50 159.09248:105 166.99443:53 183.09068:421 203.08183:1033 209.01503:152 222.02380:1298 237.03510:114 245.09251:266 261.08752:354 281.06064:329 325.04987:645	271	313	244	249	210	307	254	2211	789	3884	1228	1227	2988
1.806	343.088	w/o MS2: Isousnic acid	[M-H]-	4.01	343.08776:1983 343.12523:1842 343.16280:1609 344.02576:162 344.04550:121 344.06652:121 344.10180:243 344.12579:291 344.16387:561 344.96379:122 345.02321:162 345.06753:799 345.10360:15205 345.14120:79 345.15763:121 345.17511:81	42.99935:404 71.01315:209 75.00823:1705 78.95888:560 99.00843:799 101.00360:416 102.05552:620 113.02370:239 115.02042:425 119.03448:18 129.01910:2798 131.08160:342 135.02904:2435 146.04564:2324 152.99533:343 157.03117:119 161.02559:740 166.04388:396 167.04436:97 168.04041:75 173.02676:260 175.02493:212 177.04044:115 179.05518:25 187.04094:173 205.05104:194 216.05647:118 221.06544:70 233.04726:299…	836	858	914	804	774	824	641	583	822	667	689	911	662
8.573	343.103	w/o MS2: NCGC00380817-01_C15H20O9_	[M-H]-	5.4	343.10295:2178 343.13635:83 343.16577:42 344.01183:63 344.04314:128 344.07196:112 344.10548:697 344.99964:296 345.02251:254 345.04176:83 345.06152:41 345.09017:1340 345.11691:366 345.15194:104	57.03472:50 71.01239:68 83.04945:19 93.03376:254 96.95892:1024 99.00702:115 107.04672:22 111.04412:377 124.01669:190 129.01826:36 143.00835:75 148.05318:5 152.00932:96 155.03340:159 159.00450:50 163.01685:118 167.03366:1208 173.04456:941 181.04715:587 187.04021:64 197.04578:141 209.04475:1880 221.04599:512 226.06160:84 243.06557:1525 271.09827:658 289.05710:287 295.06073:2 297.07846:137 329.09271…	1241	1534	841	1010	1087	1680	577	2192	1756	2269	1698	1605	1925
8.463	343.103	w/o MS2: NCGC00381184-01_C15H20O9_	[M-H]-	37.57	343.10380:24526 343.20703:32 343.50890:32 343.58658:48 343.66411:48 344.00885:64 344.02977:79 344.05025:48 344.10687:4503 344.18079:64 344.21235:48 344.23160:32 344.58629:80 344.95636:32 344.98253:48 345.01564:344 345.10970:1147 345.14810:32	44.99753:2023 85.02819:21 93.03354:123 111.04457:19 127.04169:49 131.07040:134 135.04433:1735 186.99838:29 203.03386:18 229.01286:38 243.06551:152 267.06699:117 293.12589:94 339.05133:323	6518	4018	7088	9026	10055	9021	5855	18330	1756	4209	6621	1605	13949
8.268	343.103	w/o MS2: NCGC00381184-01_C15H20O9_	[M-H]-	5.86	343.10322:2772 343.14798:38 343.16848:45 343.66243:15 344.01351:50 344.04411:43 344.06904:39 344.10602:474 344.13136:23 344.14559:31 344.16730:23 344.22029:122 344.30711:23 344.57232:31 345.00218:177 345.02163:171 345.04424:67 345.08329:106 345.11868:1803	85.02834:151 109.02882:435 119.03548:111 130.99098:42 139.03944:393 159.04311:126 164.99794:16 185.00603:107 203.03275:76 229.01463:1185 268.06967:63 295.06061:369	771	1105	834	998	1549	852	1556	856	1125	852	1192	923	794
7.912	343.103	w/o MS2: NCGC00381184-01_C15H20O9_	[M-H]-	8.28	343.10248:3220 343.17351:24 343.18912:24 343.88023:24 344.02613:49 344.05604:24 344.07701:68 344.10520:669 344.18044:72 345.01923:207 345.07973:188 345.10726:604 345.16326:37	44.99787:186 89.02339:160 99.00691:96 111.04595:125 119.04979:106 125.02253:115 131.03344:222 135.04530:112 147.00693:84 154.99268:128 163.04011:154 167.03484:119 176.04197:109 191.05615:210 223.10484:90 253.07033:64	2248	1666	1609	1802	1146	2288	1012	1097	1900	622	912	1562	1298
1.819	343.123	D-Maltitol	[M-H]-	6.62	343.12407:1858 343.16334:372 344.07430:217 344.10286:295 344.12731:210 344.14228:149 344.16513:112 345.00720:74 345.06404:339 345.10307:6124	42.99934:105 59.01372:1137 71.01418:946 113.02442:981 115.01995:289 119.03486:1025 131.03418:209 135.02954:86 143.01486:214 161.02670:262 173.02602:636 179.05574:270 195.05042:150 221.06517:51 323.07977:3	1012	1321	1306	1645	2219	1718	515	1182	1006	697	1942	1104	1438
1.968	343.124	w/o MS2: D-Maltitol	[M-H]-	16.18	343.12352:5845 344.05708:406 344.09625:439 344.12650:789 345.11093:3787	44.99812:383 71.01349:467 85.02901:6226 99.04428:239 111.04416:1186 127.03979:2077 131.03423:542 149.04507:3678 155.03474:269 173.04497:624 191.05617:171085 191.83629:271 192.05914:10687 193.06300:1381 194.06267:219 208.06500:3565 297.11884:199	2610	2467	1773	1643	2353	3224	1498	1921	4068	1135	1213	2188	2596
2.791	343.124	Lactitol	[M-H]-	15.01	343.12443:3949 343.20989:18 343.82390:12 343.90203:12 343.98812:18 344.02992:18 344.04688:12 344.07025:38 344.09693:30 344.12767:565 344.17685:12 344.57560:12 344.93415:12 344.98589:24 344.99937:18 345.01961:33 345.05859:38 345.09075:39 345.12956:120 345.20808:12	59.01377:248 71.01319:224 85.02884:149 89.02404:254 94.98014:96 101.02334:243 113.02320:334 119.03413:185 129.01765:109 135.06377:125 159.04616:138 174.01688:379 191.05539:128 277.05672:442	1121	2397	887	662	2233	1388	1794	1128	926	1158	488	847	1163
2.332	343.124	D-Maltitol	[M-H]-	10.27	343.12408:4743 343.17209:32 344.04628:33 344.09500:22 344.12866:862 345.02025:127 345.07784:22 345.12891:273	59.01238:227 89.02382:231 101.02305:162 133.01279:354 173.04445:189 186.97487:119	2232	1269	1625	2420	1536	2755	1647	1576	4123	1578	1828	3137	1524
7.744	343.13	Maltitol	[M-H]-	6.07	343.12891:2677 344.00932:59 344.05648:30 344.08139:383 344.10553:475 344.13270:829 344.16654:29 345.00654:1356 345.02494:155 345.08241:1077 345.13464:122	44.99754:504 71.01294:106 89.02367:124 101.02250:242 109.02926:157 113.02213:124 121.02818:54 123.04461:533 138.03217:358 141.01926:118 149.06042:440 161.04593:92 165.04163:1586 169.01260:282 176.04584:64 179.07079:153 183.02812:114 191.05630:429 195.08154:154 199.05598:45 207.05161:409 209.09875:144 221.08279:137 225.04150:111 237.04155:147 253.07310:146 270.11600:30 282.11316:67	1640	1289	740	867	717	1581	344	484	1430	317	798	1276	337
1.806	343.162	(1'S,3R,3'R,5R,6'R,7'S)-5-(furan-3-yl)-3',6',7'-trimethyl-9'-oxaspiro[oxolane-3,2'-tricyclo[5.2.2.0?,?]undecane]-2,8'-dione	[M-H]-	4.66	343.16187:3324 344.03302:194 344.10095:516 344.12969:3438 344.16275:848 344.99904:97 345.02885:194 345.07187:1324 345.10361:23391 345.18166:97	42.99952:718 59.01413:908 71.01352:858 75.00858:5735 85.02870:2146 96.95986:68 99.00833:750 102.05562:5624 105.01926:69 115.02083:1585 119.03449:96 129.01920:5246 131.08186:134 143.01479:945 146.04585:15362 147.04842:2478 149.04762:249 156.03285:155 165.04080:37743 167.04433:561 169.03130:326 171.04466:166 173.02679:1028 187.04280:501 191.03645:4842 206.07005:115 221.04736:148 233.04846:429 245.0…	704	692	483	712	791	645	948	839	326	800	826	221	947
12.315	343.177	w/o MS2: SB 205607	[M-H]-	7.11	343.17633:1978 343.21256:733 344.02310:175 344.18076:420 344.21429:127 345.00490:413 345.03145:552 345.16014:101 345.17169:101 345.18733:127 345.22773:76	59.01367:1330 71.01291:280 89.02409:262 101.02414:427 113.02306:232 125.05603:21 128.99580:40 135.00534:55 137.02168:57 151.00218:40 152.99661:38 161.00311:94 165.01637:108 171.10204:228 173.00269:90 187.00162:3 201.01546:9 205.02570:13 209.00230:29 211.13364:262 214.99393:102 221.00768:68 224.99757:89 229.14632:130 238.97964:54 248.99622:17 252.16483:39 271.06580:59 301.03345:7	214	628	246	271	1111	253	4083	2060	617	2146	1025	516	1018
10.723	343.212	FA 18:2+4O	[M-H]-	17.82	343.21162:10747 343.58679:40 343.71306:40 344.03704:40 344.06140:79 344.16843:79 344.18242:78 344.21459:2703 345.00085:437 345.03122:744 345.06230:99 345.10544:59 345.15087:119 345.19094:40 345.21568:613	113.00330:77 113.06178:62 120.98980:44 123.07972:14 135.08047:37 142.06474:266 147.02757:20 171.10155:36 179.01257:6 182.98837:52 187.00008:35 209.11769:230 211.13295:335 229.14345:620 239.12784:90 249.14838:43 343.21194:1325	2758	1844	3570	3260	2276	2514	6422	2960	2508	8003	2531	2528	2528
11.313	343.212	w/o MS2: FA 18:2+4O	[M-H]-	8.97	343.21159:3484 343.97422:43 344.01277:65 344.03046:43 344.07235:87 344.11098:43 344.21439:622 345.00004:598 345.03616:1091 345.07092:86 345.13330:65 345.22152:187	94.99672:144 109.02910:142 116.99375:103 123.04397:160 128.99640:77 135.00555:109 145.02977:109 151.03997:125 156.98979:99 161.00111:184 163.03475:96 166.99265:148 171.10105:125 177.01749:255 181.00742:151 186.99953:135 189.01955:345 191.03442:233 194.98491:119 204.98958:157 211.13399:156 217.01339:280 229.14268:231 232.03457:178 279.06623:109 305.17206:103 323.04812:87	1095	753	1313	1060	795	976	2432	1747	1466	3656	1278	1345	1086
10.925	343.213	FA 18:2+4O	[M-H]-	13.76	343.21202:5252 344.02203:56 344.03864:114 344.08899:56 344.13425:37 344.21463:1152 345.00176:407 345.03396:914 345.09890:37 345.12238:56 345.16825:344 345.22304:331	58.00433:114 73.02805:216 96.95914:395 104.99539:46 112.98369:3 116.99462:75 125.09670:19 135.08070:71 139.00011:37 140.99776:82 142.99112:35 144.99356:47 145.08282:35 152.99425:113 160.99963:143 164.00639:27 171.10130:303 181.00629:60 194.98531:69 201.11160:168 204.99294:9 207.00587:89 209.00000:56 211.13199:86 214.99149:48 229.14304:183 245.18983:179 255.17465:455 271.17020:184 273.18634:311 28…	2305	1399	2661	2560	1593	2117	5055	2561	2392	5995	2173	2455	2064
7.588	344.04	CYCLIC GMP	[M-H]-	17.5	344.04082:2810 344.13516:6395 344.19155:37 344.97284:25 345.00618:83 345.04404:498 345.08800:271 345.13816:1265 345.17807:115 345.20894:25 346.00004:25 346.05719:1397 346.08635:1235	44.99822:756 78.95789:181 89.02301:291 94.99385:145 96.99286:96 101.02365:278 108.01912:171 113.02358:230 120.01181:102 122.03463:381 126.03629:75 129.01994:10 136.07607:1658 138.01833:219 144.02988:159 148.07623:842 150.04189:2457 155.03169:61 161.04353:97 165.04091:289 171.00493:128 180.02933:262 195.96758:13 208.09837:1414 211.00011:255 240.05052:165 270.02094:87	1010	974	702	973	1013	1211	755	419	603	734	801	668	783
7.667	344.1	w/o MS2: Esomeprazole	[M-H]-	18.11	344.09939:1949 344.13484:1030 344.16076:52 344.17941:53 345.00507:100 345.02624:204 345.04597:229 345.08331:640 345.10603:760 345.13600:297 345.16227:70 345.18099:88 346.03893:70 346.08930:2204 346.13782:70 346.16677:88	44.99811:258 59.01336:205 87.00933:103 89.02361:218 97.02876:80 101.02301:144 107.04776:141 114.05475:125 119.03454:138 122.03684:333 133.01486:96 136.07495:122 142.02176:144 150.04197:183 155.03455:106 161.04372:139 165.03958:125 169.01338:112 178.07582:103 180.06568:154 191.05540:255 201.05629:125 208.09881:134 219.02687:135 261.07364:125 282.08581:83 304.07764:103	1560	1434	1364	1334	1211	1536	753	458	1390	425	836	1600	531
10.802	345.062	w/o MS2: Acetylhaemoventosine	[M-H]-	4.54	345.06141:1991 345.09711:111 345.15119:149 345.18060:74 345.23067:149 346.00360:210 346.03768:186 346.06392:492 346.17227:112 346.99562:234 347.01611:915 347.05446:405 347.08119:186 347.10421:111	77.00405:7 119.05043:3 120.98978:50 131.01036:7 142.06610:986 149.00229:36 151.02132:1 155.03050:78 169.06609:71 173.00557:24 177.01569:14 179.03201:55 197.00424:40 199.00101:82 205.01395:141 213.05496:41 233.00381:78 239.07127:227 250.99091:41 257.04535:76 270.07712:90 283.05942:162 327.04984:128	104	557	146	98	438	167	182	696	524	168	1228	453	504
9.233	345.082	w/o MS2: Oryzalin	[M+FA-H]-	9.16	345.08252:3149 346.08571:420 347.01860:369 347.07134:222 347.08593:148	44.99777:762 71.01315:469 85.02886:6339 87.00761:1313 93.03363:1950 108.02036:2068 109.02808:1365 111.04437:1487 127.03933:3121 133.02798:639 135.04346:681 152.01112:2315 161.02371:9754 173.04486:1903 179.03462:1684 190.46600:1756 191.05878:328134 191.29086:579 191.78192:1131 192.05905:19022 193.06105:3987 194.06396:538 245.08257:564 289.07361:726 299.07721:4350	1171	1827	2865	2656	1482	1209	3554	1927	1579	1656	1613	1189	1518
7.801	345.083	w/o MS2: Oryzalin	[M+Na-2H]-	20.2	345.08277:4005 345.11752:914 345.15154:86 346.00961:43 346.05622:65 346.08702:751 346.11603:197 346.16454:87 346.99300:65 347.02095:113 347.04018:86 347.06445:243 347.09845:6087 347.17197:65	74.02421:9 93.03400:168 101.02338:57 109.02825:177 122.03615:159 123.00779:380 127.07454:61 137.02429:1131 149.06004:291 162.03163:6 163.03732:26 175.02733:142 181.05115:98 193.05051:97 237.04108:124	3216	2513	1967	2070	10005	5019	1334	16947	1729	1457	6404	2013	10224
8.863	345.089	w/o MS2: Oryzalin	[M-H]-	6.62	345.08892:2174 345.59261:515 346.09260:190 347.01731:346 347.08003:190 347.18789:95	41.99833:208 74.00658:240 93.03309:156 119.04873:190 135.04505:197 163.03885:190 173.04455:154 179.03539:109 191.05524:450	884	1020	424	362	647	1489	48	348	1851	47	687	1120	396
8.376	345.09	w/o MS2: Oryzalin	[M-H]-	16.3	345.08943:1812 345.15030:47 345.50573:35 345.59110:789 346.00599:35 346.05017:35 346.06758:59 346.09369:298 346.13232:23 346.60137:35 347.01681:241 347.05012:151 347.08216:47 347.13350:59	85.02990:468 93.03434:393 111.04501:438 119.03370:99 127.04036:297 135.04535:14233 137.02507:126 141.01534:73 145.08578:71 155.03500:537 161.02388:792 173.04559:642 179.03517:16512 181.04089:219 191.05603:30681 192.05896:2047 193.05986:337 204.99095:34 245.04350:131 339.04941:79	4319	3826	2074	1998	2272	4934	200	1115	5900	278	1475	3839	1407
1.781	345.103	w/o MS2: NCGC00169225-02!methyl 5-hydroxy-2-(2-hydroxy-6-methoxy-4-methylbenzoyl)-3-methoxybenzoate	[M-H]-	80.2	345.10250:23893 345.13251:208 345.93773:108 346.00203:161 346.05061:161 346.06560:161 346.10628:3146 346.30091:108 346.62271:161 347.01698:594 347.03699:108 347.04909:161 347.08125:280 347.11862:4833	42.99975:541 60.01464:83 71.01251:415 75.00858:4475 87.00867:1478 89.02376:828 102.05572:5066 105.01842:975 113.02408:922 115.02084:941 118.04067:474 127.00259:170 128.03525:3960 129.01892:4556 131.03482:493 135.02968:876 146.04599:12495 147.04802:2383 152.99498:73 157.03026:424 160.06142:243 161.04416:342 165.04050:28634 167.04364:401 173.02538:170 176.05672:315 181.07178:135 195.05061:770 207.0…	28669	18671	25512	27538	23467	23413	17249	13376	19946	10427	19936	20742	16147
1.956	345.112	(2R,3S,4S,5R,6S)-2-(hydroxymethyl)-6-(3,4,5-trimethoxyphenoxy)oxane-3,4,5-triol	[M-H]-	14.18	345.11359:9194 346.11494:1262 347.10870:923	44.99753:297 59.01338:1438 71.01321:444 73.02883:162 85.02915:6456 87.00767:1405 93.03352:2718 111.04458:1064 127.03946:2585 131.03471:294 149.04485:3790 173.04466:1949 191.05653:152366 191.46571:194 191.72058:246 191.88921:306 192.05984:9743 193.06104:1821 208.06525:3223	4017	5007	4417	2964	4124	3869	6888	5197	3535	6774	2427	3849	4418
2.19	345.112	w/o MS2: (2R,3S,4S,5R,6S)-2-(hydroxymethyl)-6-(3,4,5-trimethoxyphenoxy)oxane-3,4,5-triol	[M-H]-	19.58	345.11295:5718 346.07838:24 346.11522:878 346.15990:24 346.99313:18 347.04518:12 347.06347:12 347.11335:368 347.18965:12	59.01330:198 79.95629:160 85.02862:162 89.02335:164 115.00229:141 129.01775:112	4463	4089	5210	5302	4195	4758	4818	5108	4622	5297	4972	4498	5114
7.831	345.118	Salidroside [M+FA-H]-	[M+FA-H]-	5.49	345.11755:2172 345.18081:175 346.02722:44 346.05678:73 346.08616:414 346.11925:347 346.16140:403 346.97381:22 346.99151:44 347.01664:322 347.03933:127 347.06252:216 347.09233:152 347.13811:145 347.20537:22	44.99885:219 71.01291:119 89.02390:141 93.03399:146 96.96086:109 102.05674:109 110.02382:122 121.06395:128 128.03447:163 137.02445:359 151.02014:96 153.02001:96 154.02412:87 161.02185:87 164.99956:64 169.01366:112 179.01512:74 181.05323:128 191.05470:182 197.00521:64 221.06964:87 228.17194:90 291.05332:77	1042	790	1020	955	576	1215	893	601	863	941	659	811	801
8.25	345.119	Salidroside [M+FA-H]-	[M+FA-H]-	32.8	345.11815:23973 345.60926:23 345.94148:23 346.00231:46 346.02249:65 346.03997:82 346.06089:46 346.07757:34 346.12113:4254 346.46093:23 346.73677:23 346.97883:58 347.01551:249 347.05003:165 347.08601:57 347.12297:822	44.99844:1404 89.02382:348 101.02362:216 113.00140:198 119.03478:238 121.02695:39 135.04477:440 138.05531:212 144.99062:56 149.02512:77 153.01843:83 159.04417:36 167.03522:259 173.04395:32 176.99644:56 179.03474:731 191.05566:827 203.03232:93 208.98495:22 229.01514:3 269.08096:106 278.05249:42 311.04968:2	6375	8646	4571	4462	3855	7694	1794	4319	7899	1742	4336	8380	7426
3.196	346.056	Adenosine 5'-monophosphate	[M-H]-	220.47	346.05601:10312 346.12310:44 346.93350:12 346.95978:24 347.01116:18 347.05872:1656 347.10490:29 347.12148:72 347.16951:18 347.87476:18 347.96363:12 348.05981:234 348.09857:40 348.13489:31	78.95819:2185 96.96867:750 134.04720:708	22336	21661	9891	331	17437	30435	1968	29324	28200	7833	18	29592	23666
3.379	346.057	Adenosine 5'-monophosphate	[M-H]-	167.93	346.05539:26162 346.12962:12 346.32169:24 346.87337:12 347.00423:18 347.05865:2519 347.11996:24 347.26506:18 347.29724:12 347.31655:18 347.34246:18 347.55039:18 347.57865:12 347.97937:18 348.03029:40 348.05980:507 348.09696:24 348.11299:12 348.13159:18	78.95868:5717 96.96916:1657 134.04610:1157 173.04417:294	2103	1308	721	14458	1279	2089	191	2128	2848	633	23827	3160	2589
7.58	346.062	Adenosine 3'-monophosphate	[M-H]-	10.69	346.05713:3446 346.09575:596 346.16014:308 346.19975:48 346.90433:19 346.97707:38 346.99981:38 347.00886:89 347.02160:99 347.05986:571 347.10024:310 347.12392:466 347.16340:50 347.21306:29 348.07748:240 348.12893:267 348.16355:29	68.99570:164 78.95821:277 88.98624:273 96.96888:244 100.04305:22 112.98397:378 115.00350:36 119.04969:1 127.00047:42 134.04651:1085 144.02910:169 163.04207:10 172.06059:120 180.06551:53 211.00015:680 240.04929:43	1335	591	2071	1908	1184	799	2000	888	385	3031	1046	487	1272
7.638	346.086	w/o MS2: Cefalexin	[M-H]-	14.93	346.08764:3849 346.14093:71 346.15848:240 347.00010:107 347.02695:451 347.06426:252 347.09412:597 348.04310:107 348.06517:179 348.09215:330 348.12897:778	44.99858:584 85.02849:168 89.02443:158 96.95935:64 101.02453:323 109.03051:30 113.02407:166 122.03733:1071 125.02537:407 136.07567:732 141.01758:203 144.02911:139 150.04240:605 152.03316:74 159.04364:169 161.04517:198 165.04149:5 173.05943:128 178.07301:185 180.06810:251 183.04651:144 191.05678:447 201.05585:144 208.09834:358 216.08466:32 221.10292:162 231.06445:54 283.08936:59 304.07944:186	1897	2131	1215	1448	1861	2184	1166	753	2302	821	1279	2301	1494
7.957	346.09	w/o MS2: Cefalexin	[M-H]-	13.96	346.09002:3436 346.15834:63 346.18257:45 346.59150:964 346.96816:18 347.01707:298 347.03937:82 347.05971:182 347.09426:575 347.13322:88 347.59401:46 347.61592:18 348.02063:36 348.03792:36 348.06528:36 348.09574:65 348.13815:36 348.15343:18 348.18902:18	44.99871:252 87.00816:131 93.03404:251 112.98384:96 114.05548:112 121.02896:96 127.00133:96 128.99439:99 135.04454:119 146.04730:80 152.00853:64 156.10297:87 165.02227:77 173.12953:195 176.03929:99 191.05607:389 199.11013:224 207.00882:80	981	381	1220	1639	503	940	488	366	334	404	657	569	545
1.829	346.091	w/o MS2: Cefalexin	[M-H]-	31.71	346.09035:5621 347.01921:268 347.04486:121 347.09393:976 347.11606:1674 348.03286:121 348.06215:162 348.09709:376 348.12176:271	59.01375:457 71.01374:351 75.00894:719 78.95900:3 85.02955:1206 87.00796:12 88.98751:1070 96.96060:2533 99.00865:1713 101.02409:872 113.02387:373 118.04153:332 119.03528:465 129.01921:1203 131.03464:174 135.02921:2495 151.06120:42 161.02489:943 165.04010:4 168.04224:76 173.02580:214 179.05536:306 187.04109:154 195.04979:112 203.03793:225 217.05312:275 221.04578:107 233.04668:141 242.07797:161 263…	1787	1705	2071	2391	1121	1539	4210	4107	2562	7127	3551	2479	1791
8.709	346.114	w/o MS2: Kinetin-9-riboside	[M-H]-	45.94	346.11303:5412 346.18355:31 346.99616:77 347.01765:333 347.06463:61 347.08126:61 347.11727:865 347.16789:46 347.20600:31 348.01805:77 348.04146:31 348.06693:31 348.11780:177	44.99820:232 85.02926:358 127.03715:30 138.05588:157 147.02971:4 159.00629:83 173.04581:1699 179.03429:1054 181.04939:41 197.00523:28 219.02780:9 229.01483:82 257.08545:14 293.04178:11 321.03986:29	6734	5800	3909	4551	3115	7115	2512	1351	9470	1638	3007	7929	1889
8.311	347.053	w/o MS2: 3(2'-Chlorophenyl)-7-hydroxy-4-phenylcoumarin	[M-H]-	4.75	347.05319:3064 347.09236:90 347.11879:91 347.13517:91 347.15426:55 347.98672:55 348.01397:36 348.05654:412 348.12710:367 348.15310:36 348.59086:37 349.01076:238 349.04987:1059 349.10357:438 349.14564:172	59.01382:291 85.03016:47 93.03414:51 109.02925:411 125.02437:578 139.03963:139 143.03314:149 157.01254:30 163.04025:114 165.05730:105 171.04341:382 177.05545:1152 179.03558:822 189.05524:2494 191.05605:744 203.03590:49 207.06528:60 243.06551:76 267.08563:541 269.08038:49 295.05936:651 311.07669:566	1202	1546	370	431	873	1820	113	349	853	166	573	972	441
1.703	347.075	w/o MS2: asterric acid	[M-H]-	4.34	347.07478:3288 347.11667:2101 347.93433:121 348.00977:276 348.03114:80 348.06700:263 348.08318:161 348.12214:352 348.80542:80 348.85063:161 348.95376:161 348.97607:161 349.01313:539 349.04767:201 349.06912:416 349.12219:121	72.99385:56 78.95909:2645 96.96666:7063 99.00834:272 101.02411:357 104.03533:1303 113.02429:372 115.00270:249 129.01981:323 132.02988:16 135.02847:59 140.01012:88 147.03027:99 152.99577:1654 154.92679:43 159.02769:29 161.04504:265 176.05669:15 179.05513:238 214.04761:197 223.00272:29 241.01117:1409 259.02206:336	362	311	482	301	499	320	416	574	385	543	477	317	616
9.74	347.077	asterric acid	[M-H]-	5.88	347.07668:2995 347.11237:89 347.13527:135 347.16917:292 348.08165:462 348.17354:90 349.01251:666 349.09248:224 349.14942:362 349.18580:90	67.01874:103 71.01412:106 85.02952:313 93.03364:314 96.95895:144 111.04459:174 119.04982:159 123.04405:166 135.04433:802 149.02240:100 151.03967:126 155.03388:161 161.02395:206 163.03911:235 173.04443:509 179.03451:759 184.11294:84 187.03920:141 189.05602:90 191.05621:4907 193.05810:130 197.04219:90 201.01266:77 204.98921:117 213.05616:77 224.99791:77 227.06835:86 245.08224:87 259.09601:83 271.05…	720	2004	292	256	1550	1163	222	3018	897	297	3924	1129	2152
11.557	347.078	w/o MS2: NCGC00095460-07!7,11b-dihydro-6H-indeno[2,1-c]chromene-3,4,6a,9,10-pentol	[M-H]-	5.74	347.07842:2564 347.11936:125 347.13247:94 347.15405:94 347.16758:63 347.58171:735 348.00794:126 348.03428:94 348.09610:487 348.58667:94 348.60453:126 348.97288:63 349.01292:1264 349.09655:94 349.12931:94	62.98834:116 94.99311:125 112.98310:112 123.00886:83 128.99665:112 135.04346:191 151.00083:128 161.02482:196 165.01938:250 171.00478:100 177.01707:99 179.03351:165 186.99954:146 191.05573:476 194.98833:112 197.00271:112 203.01435:119 209.00408:158 219.00741:125 226.99289:135 247.02115:87 253.05137:299 286.04381:141 315.05470:64 333.00713:64	331	439	268	203	361	273	332	1826	808	558	619	833	679
10.909	347.08	w/o MS2: NCGC00384947-01!2-hydroxy-6-(2-hydroxy-4-methoxy-6-methoxycarbonylphenoxy)-4-methylbenzoic acid	[M-H]-	4.26	347.07998:2673 347.14100:230 347.18564:16070 347.23593:65 347.57646:66 347.99832:99 348.01808:132 348.04267:99 348.08324:724 348.18913:3817 349.01225:1710 349.08204:431 349.11248:66 349.13347:66	73.02999:147 96.96005:665 111.00660:119 125.01985:49 129.03795:4 133.02640:84 137.02173:17 145.01050:123 149.09595:109 154.99367:45 157.02679:72 161.00311:111 163.01695:114 166.99373:25 169.01166:69 171.10451:81 177.03345:32 181.00763:154 186.99956:10 191.05669:19 196.05000:44 197.06044:22 201.01901:29 209.00400:77 211.01930:72 221.00505:35 224.99892:17 229.00977:30 231.00749:46 245.18884:147 255…	861	1809	869	1034	1073	898	806	1498	1434	635	2093	1274	1354
10.54	347.08	w/o MS2: asterric acid	[M-H]-	4.5	347.08016:1818 347.13069:67 347.17207:168 348.01736:203 348.08507:191 348.11384:101 349.01436:965 349.05577:134 349.08344:176 349.14980:377	93.03305:74 96.95920:533 125.02357:122 135.00352:87 143.01041:112 149.02491:96 159.02624:128 161.00238:131 166.99455:99 169.01080:125 177.01715:141 181.00917:115 186.99814:144 191.05487:384 197.05956:116 204.99183:99 209.11702:109 215.02632:87 224.99713:64 235.00440:74 241.05178:106 255.06420:64 309.07722:93	1346	2100	803	1058	1255	1591	690	1022	1897	731	1466	1654	890
2.336	347.098	w/o MS2: Camptothecin	[2M-H]-	11.88	347.09792:2257 348.06668:60 348.10041:482 349.05623:115 349.10007:111	71.01428:162 89.02294:216 133.01338:225	414	190	2014	2003	703	367	1709	10713	1747	8982	4892	1968	4991
7.757	347.098	NCGC00380682-01_C13H18O8_	[M+FA-H]-	6.61	347.09747:2757 347.17064:93 348.00110:29 348.02079:72 348.06599:71 348.10094:465 348.12734:178 348.18789:29 348.99731:72 349.01594:150 349.03802:78 349.07347:278 349.11346:637 349.15034:618 349.18540:57	44.99823:711 89.02372:149 96.95964:21 101.02529:213 109.02910:210 122.03636:317 127.00465:10 139.03825:242 144.99072:15 149.06041:259 154.99673:95 163.04077:172 165.04228:1929 176.04839:63 181.05133:82 201.00168:20 208.09695:215 237.04253:82 253.07208:238	2190	3324	1164	1424	2765	3137	508	1844	2742	570	2048	2648	2445
10.585	347.106	w/o MS2: Camptothecin	[M-H]-	5.38	347.10647:3883 347.13574:109 347.17199:213 347.60797:1580 348.02075:146 348.08214:219 348.10650:356 348.60813:109 349.01268:1119 349.04861:181 349.09500:402 349.14933:423	96.95932:285 109.02905:93 125.02289:87 139.00025:129 149.00211:77 155.03526:96 161.02378:193 167.03220:103 173.04486:115 180.99238:151 185.00407:124 186.99952:123 191.05618:299 197.00529:64 201.01770:109 204.99070:115 210.98523:96 214.99533:77 227.01537:96 229.00631:83 230.98812:84 240.06750:77 247.00096:90 269.04135:87 310.08131:125	633	789	247	339	471	766	429	918	2300	677	2051	2264	1561
1.76	347.118	w/o MS2: Torsemide	[M-H]-	20.9	347.11839:15911 348.02809:85 348.04578:170 348.06968:324 348.12194:1620 348.98603:128 349.01476:273 349.05838:329 349.09187:128 349.12314:874	78.95919:4075 87.00832:2746 96.96011:12948 101.02411:150 102.05613:27 105.01862:2671 117.01788:69 129.01929:878 132.03001:841 143.01579:124 146.04584:102 148.04990:32 152.99562:2366 157.03192:153 161.04456:488 163.02393:108 164.53259:278 165.53522:70 165.80292:48 166.04340:16 167.04449:50 168.02448:15 168.98070:252 171.00648:496 179.05540:341 214.04695:215 241.01189:1484 263.05850:574 293.06863:7…	10988	8801	6625	8530	4918	14012	2694	3390	22894	3117	14628	16768	3006
9.302	347.187	w/o MS2: NCGC00380833-01_C20H28O5_Gibbane-1,10-dicarboxylic acid, 2-hydroxy-1,4a-dimethyl-8-methylene-, (1alpha,2beta,4aalpha,4bbeta,10beta)-	[M-H]-	15.22	347.18650:2689 348.18929:397 349.01231:587 349.02954:275 349.10263:206	59.01342:40 61.98741:57 71.01424:11 96.95984:93 109.02970:1407 111.04432:65 115.00275:39 125.02406:641 135.04395:324 137.02249:506 149.02441:321 151.04027:509 164.01118:197 165.01846:280 167.03378:153 173.04680:174 179.03448:389 191.05598:3322 192.73996:20 194.06343:33 195.02792:26 203.07158:705 205.05064:435 221.07877:241 245.08070:1100 271.05872:106 289.07172:1357 293.14243:85	351	354	463	460	735	502	467	345	196	200	155	139	143
10.911	347.187	w/o MS2: NCGC00381207-01_C20H28O5_2(5H)-Furanone, 3-[2-[(1R,4aS,5R,6R,8aS)-decahydro-6-hydroxy-5-(hydroxymethyl)-5,8a-dimethyl-2-methylene-1-naphthalenyl]acetyl]-	[M-H]-	51.45	347.18689:46889 347.98214:48 348.02383:119 348.05812:48 348.08582:533 348.12660:48 348.18963:13136 348.51228:72 348.96427:71 349.01246:1320 349.05400:95 349.08942:205 349.11559:71 349.14357:71 349.19210:1358	58.00574:182 73.02923:231 83.04999:15 96.95960:400 116.99398:63 121.01039:17 128.99590:49 130.99168:12 135.07916:31 137.09610:102 149.09705:171 161.00214:63 169.06377:72 171.00792:24 176.99725:37 188.99644:38 194.98605:36 226.99313:70 229.16022:166 231.00516:21 241.04903:48 245.19093:241 255.17622:640 268.17844:61 273.18686:481 285.18655:1803 303.19781:4554 311.09467:55 343.21457:160	19275	29222	17690	17019	29539	21758	20883	12700	13068	13246	9850	10626	14703
10.271	348.101	Ampicillin	[M-H]-	13.72	348.10180:1986 348.14121:105 348.15274:70 348.19729:70 349.01216:1100 349.03286:1200 349.04777:70 349.09823:1754 349.14213:140 350.01640:106 350.10080:302 350.13269:70	39.00339:67 81.03622:84 94.99385:138 109.02796:103 125.02244:172 135.04355:166 142.06517:122 145.05132:87 151.07673:84 155.10742:84 161.02275:441 167.03522:166 175.00044:147 179.03440:144 186.99933:103 191.05526:529 196.06971:182 201.01280:64 204.99200:86 207.06391:122 210.98392:93 215.07235:64 222.02051:133 237.07621:327 267.08651:223	1148	975	1214	1261	1671	1229	1391	1011	1005	1499	1254	1225	1243
8.863	348.102	Ampicillin	[M-H]-	133.23	348.10260:32971 348.71425:12 348.86637:12 348.89170:24 348.91194:24 348.97000:30 349.01516:120 349.07333:92 349.10570:5169 349.16912:18 349.29802:12 349.31639:24 349.33608:12 349.36627:18 349.38858:12 349.41109:18 349.51611:18 349.53671:18 349.60650:12 349.63932:18 349.80603:18 349.82524:24 349.88819:18 349.92647:18 349.97307:24 350.00937:30 350.04609:23 350.10136:1262 350.18596:18	74.00535:1477 99.98427:66 134.06293:61	13182	12597	15063	15543	14462	12023	16769	11684	14822	17324	15554	14567	13164
11.557	348.103	w/o MS2: Ampicillin	[M-H]-	23.96	348.10263:1860 348.60446:798 348.88833:18 348.90335:18 349.01311:767 349.10206:300 349.12917:18 349.14810:12 349.19871:18 349.60362:75 350.01454:114 350.05321:24 350.07955:42 350.10508:30	104.99797:125 128.99493:178 150.99890:87 161.00048:147 164.99904:109 171.02101:93 181.00915:169 188.99574:125 197.00172:77 207.00337:154 215.01471:86 226.99270:103 232.98377:120 247.00330:93	256	157	215	218	215	128	194	336	245	235	310	281	227
11.774	348.103	w/o MS2: Ampicillin	[M-H]-	11.7	348.10264:2550 348.60435:1129 349.01251:1378 349.10272:356 349.12841:72 349.14415:96 349.60310:96 349.92601:96 349.96470:48 350.01553:140 350.03170:72 350.04168:72 350.05081:72	73.00761:20 111.00589:50 116.99533:11 123.08105:98 128.99712:15 133.02881:120 142.06578:522 157.01205:28 160.99974:41 175.01996:71 181.06380:26 185.06050:223 186.06450:103 199.00192:16 204.99214:178 209.00237:21 213.11304:64 219.00763:17 222.02309:231 225.05534:205 227.07172:3340 239.01222:16 253.05026:7555 254.05333:1500 269.08224:32 271.06168:9611 301.20215:60	1933	1968	1715	1941	1937	1755	1822	1466	1558	2048	1485	1510	1648
3.051	349.088	w/o MS2: methyl 2-(4a,6,10a-trihydroxy-1-methyl-5,10-dioxo-3,4-dihydro-1H-benzo[g]isochromen-3-yl)acetate	[M-H]-	4	349.08916:1472 349.15338:24 350.03627:30 350.04969:30 350.08992:360 350.14475:37 351.00292:18 351.03060:33 351.05691:52 351.09258:107 351.12714:24 351.14554:24	78.95791:222 96.96843:131 113.02240:77 129.01876:128 147.02790:93 162.89124:74 191.05693:124	272	281	323	48	198	259	193	464	774	277	46	732	434
1.829	349.09	methyl 2-(4a,6,10a-trihydroxy-1-methyl-5,10-dioxo-3,4-dihydro-1H-benzo[g]isochromen-3-yl)acetate	[M-H]-	4.89	349.08966:1804 349.14486:74 350.04627:630 350.07832:717 350.11614:111 350.99484:111 351.03652:1020 351.07504:1909 351.14043:442	42.99927:792 71.01296:100 75.00804:2350 85.02833:1702 99.00767:1209 102.05509:776 114.02305:233 115.02041:762 117.01816:249 125.02335:35 129.01855:2379 135.02913:5115 143.03400:481 146.04523:2195 156.03375:77 159.02892:92 161.02512:1158 173.02538:1022 177.04005:43 187.04112:355 190.03998:897 191.03633:3974 203.03607:391 207.06706:63 217.05141:561 221.04811:144 233.04646:471 242.07909:176 249.0429…	1130	679	852	512	736	1152	607	981	762	1200	740	710	1088
2.023	349.094	w/o MS2: methyl 2-(4a,6,10a-trihydroxy-1-methyl-5,10-dioxo-3,4-dihydro-1H-benzo[g]isochromen-3-yl)acetate	[M-H]-	6.08	349.09556:4788 350.09882:235 351.05811:176 351.07175:176 351.09432:235 351.11233:235	85.02924:5404 127.03903:2075 149.04532:3673 165.03915:206 173.04570:917 191.05603:121312 192.05962:7851 193.06046:1405 194.06422:160 208.06374:3955 297.11951:231	1334	1234	879	677	1423	1270	975	960	1392	734	887	1403	836
10.673	349.098	w/o MS2: methyl 2-(4a,6,10a-trihydroxy-1-methyl-5,10-dioxo-3,4-dihydro-1H-benzo[g]isochromen-3-yl)acetate	[M-H]-	35.93	349.09576:8206 349.13108:171 349.18197:116 350.01570:116 350.03053:174 350.09865:1165 350.11774:116 351.01050:231 351.02840:409 351.07669:289 351.09738:1388 351.10952:231 351.12537:231 351.14379:116 351.16222:173	96.95929:1943	10452	24269	17024	21448	22396	11014	19488	9890	5147	12691	9272	5461	10603
9.62	349.103	w/o MS2: methyl 2-(4a,6,10a-trihydroxy-1-methyl-5,10-dioxo-3,4-dihydro-1H-benzo[g]isochromen-3-yl)acetate	[M-H]-	5.93	349.10430:2558 349.14472:88 349.18188:89 349.97931:44 350.01504:155 350.03375:44 350.05872:44 350.10687:466 350.99308:228 351.02858:296 351.07265:5111 351.11261:286 351.14873:44 351.17937:111	43.01774:185 85.02857:473 93.03407:5578 97.02785:98 109.02841:239 111.04478:1133 119.04976:1806 123.04307:151 135.04398:760 139.03934:39 163.03951:2331 167.03333:101 173.04477:919 176.03973:52 188.04735:42 191.05595:24584 221.08275:86 237.14764:100 245.08130:287 289.07126:315 305.11383:113 319.02316:37	1831	1734	1524	1538	1410	1422	841	1368	1440	331	1283	1735	842
7.595	349.113	w/o MS2: Prodiamine	[M-H]-	5.27	349.11347:2501 349.86126:19 350.02108:19 350.06384:241 350.11303:478 350.17984:29 350.99007:39 351.02373:51 351.04823:62 351.07004:151 351.09989:389 351.12670:205	44.99793:9 73.02789:38 78.95826:285 85.02840:100 88.98664:305 96.95837:76 112.98461:248 115.04977:88 119.04966:208 128.03510:13 133.01358:1056 136.07567:224 138.01888:294 144.02843:166 148.07602:50 151.03917:73 171.00548:54 180.03035:85 191.05524:78 240.04913:82	219	238	286	146	269	337	222	987	1036	691	764	1087	1068
11.238	349.201	w/o MS2: 5-(4-carboxy-3-methylbutyl)-5,6,8a-trimethyl-3-oxo-4a,6,7,8-tetrahydro-4H-naphthalene-1-carboxylic acid	[M-H]-	40.42	349.20075:1840 350.01701:234 350.03674:77 350.06165:77 350.20417:424 351.02627:991 351.07201:129 351.10460:52 351.11557:102 351.13591:77 351.16484:2810 351.20604:128	44.99782:226 109.02904:136 116.99459:7 130.08714:2417 135.08208:75 140.99760:67 147.02693:18 161.00107:158 166.99290:8 172.09724:172 177.09160:61 181.00853:4 188.99440:97 191.05544:234 197.00282:47 204.99026:159 209.00490:21 210.99858:44 215.03233:133 219.02585:89 221.00307:25 232.98390:47 259.02615:1551 267.06631:163 272.03299:2336 279.06461:282 285.03967:680 291.06564:244 301.03513:434 308.1862…	631	868	342	418	600	616	593	620	266	399	258	278	469
1.784	350.051	w/o MS2: PFSM-ammonio; [C8H14F7N2O3S]+	[M-H]-	16.82	350.04949:1335 350.12508:99 350.82449:314 350.85053:322 350.96441:5523 351.01434:296 351.03239:246 351.06894:5858 351.92087:149 351.97285:551 352.03676:149 352.07160:607	59.01314:504 71.01309:238 78.95877:7148 87.00860:1080 104.03439:709 113.02401:405 132.02959:837 140.01163:348 152.99547:8548 154.99944:195 165.04024:12 171.00597:3918 176.05585:248 179.05524:256 195.05060:457 214.04948:520 237.09201:3387 241.01233:4581 245.04309:1145 259.02191:1504 269.06778:148	1343	812	510	537	638	1005	709	495	1336	1014	765	986	542
1.746	351.033	w/o MS2: 2-Chloro-6-O-methylnorlichexanthone	[M-H]-	9.94	351.03365:3661 351.07073:2531 351.11783:129 351.96312:129 351.98699:230 352.03299:1107 352.05546:95 352.09319:5619 352.82737:97 352.85859:129 352.94436:97 352.97522:200 353.00555:190 353.03236:213 353.05268:454 353.08986:26188	59.01346:691 72.99176:193 87.00886:2866 89.02400:771 96.96080:14511 99.00846:300 101.02400:934 105.01878:2002 113.02369:562 131.03387:453 152.99580:122 165.04121:19 166.04327:1054 167.04510:145 168.98076:350 171.00610:1548 179.05756:177 184.98541:738 195.05057:534 207.06914:41 237.09213:3196 241.01265:545 245.04427:459 259.02496:718 333.05933:275	1566	2146	637	1021	1014	2696	257	497	2857	462	1072	2933	798
8.402	351.036	w/o MS2: 2-Chloro-6-O-methylnorlichexanthone	[M-H]-	5.47	351.03461:3826 351.07223:361 351.12170:214 351.14552:177 351.16545:228 351.83141:45 351.98879:764 352.04009:570 352.07940:17173 352.17958:68 352.47340:68 352.49091:68 352.58150:6867 352.62619:45 352.70389:45 352.79093:45 352.85916:91 352.89993:68 352.99097:45 353.00225:90 353.03089:184 353.08744:256889	44.99858:389 85.02914:540 99.00795:72 106.04198:60 111.04460:459 119.03451:111 127.03922:353 135.04552:33268 136.04816:2256 137.02313:182 147.04378:372 149.05901:57 155.03445:939 161.02449:683 173.04556:762 179.03493:44108 180.03787:4388 181.04036:853 182.05510:178 191.05655:44218 192.05968:2467 192.74091:83 193.06007:432 201.05489:159 203.03452:128 207.06773:88 217.01347:122 221.04526:237 234.01…	1009	563	462	682	598	1083	162	193	152	170	220	252	213
1.753	351.071	w/o MS2: N4-Acetylsulfadimethoxine	[M-H]-	11.57	351.07193:3495 351.10631:119 351.12514:80 351.14246:120 351.98856:1070 352.09319:30900 352.74545:80 352.87471:80 352.90967:120 352.96881:160 353.02761:157 353.09033:134585	42.99907:1937 55.01865:417 59.01402:363 61.01002:1130 71.01352:1200 73.02904:360 75.00870:8363 85.02900:3894 87.00846:3290 96.95988:2887 99.00875:765 101.00416:2122 102.05591:1810 103.03876:492 105.01943:1287 111.00765:719 113.02447:1496 115.02081:2548 117.01896:847 118.04214:129 119.03415:159 125.02340:307 128.03503:1784 129.01917:8072 130.02139:696 131.01529:850 139.01894:144 143.01546:1513 145…	3421	2490	3832	5055	4069	2933	2593	3100	1818	4621	3563	2607	6150
9.032	351.072	Chlorogenoquinone (Not validated)	[M-H]-	22.12	351.07160:6304 351.57678:405 351.98604:3132 352.04582:303 352.07639:2906 352.10142:561 352.12138:303 352.26852:203 352.58490:203 352.67061:203 352.85029:304 352.86845:203 353.00669:304 353.08671:1158228	59.01389:1269 71.01382:1105 85.02953:15811 87.00803:4299 93.03445:9042 99.04444:757 109.02858:1118 111.04498:4054 127.03903:7524 133.02939:1535 135.04495:16956 137.02361:1510 155.03471:2064 161.02432:14417 173.04539:25929 179.03435:19322 190.46735:3620 191.05710:489874 191.77795:1894 192.05962:28554 193.06033:10614 194.06216:1142	5162	5074	4779	3722	6134	5969	3244	6797	4390	4483	6357	4954	5156
9.588	351.072	w/o MS2: Griseofulvin	[M-H]-	15.97	351.07294:13397 351.11739:122 351.14900:51 351.18695:101 351.57455:4215 351.98627:127 352.04172:50 352.07561:2529 352.12155:75 352.58074:413 352.75091:51 352.98991:174 353.01419:189 353.04828:137 353.08775:4681	161.02385:1177 263.03464:26 319.02499:42	4067	4484	5808	5204	8121	4135	4316	4709	3645	7670	6100	4439	6450
9.247	351.072	Chlorogenoquinone (Not validated)	[M-H]-	7.38	351.07000:8132 351.12329:311 351.99127:5494 352.04268:232 352.07727:1101 352.13000:156 352.48851:156 352.86171:156 352.88809:156 352.93822:233 352.99840:233 353.02395:304 353.04212:555 353.08801:1122366	44.99782:1049 71.01265:444 85.02873:9997 87.00778:2514 93.03398:2810 108.02074:2099 111.04448:1653 127.03960:4370 133.02913:1181 135.04424:383 145.05013:525 152.01059:3302 161.02338:13343 162.02599:1153 171.02834:1631 173.04436:2006 179.03441:839 190.46568:2265 191.06065:375516 191.29185:497 191.77966:1464 192.05898:20966 193.05975:7023 194.06277:614 299.07727:3987	1739	1868	2279	2205	2154	2128	1683	2347	1132	1852	1809	1540	1674
8.11	351.118	w/o MS2: Isoflavone base + 2O + 1MeO + 1Prenyl	[M-H]-	29.67	351.11811:1595 351.16317:897 351.19116:139 351.57022:70 351.98805:1665 352.02449:174 352.07827:1587 352.12104:322 352.13902:139 352.16958:139 352.48499:493 352.53203:70 352.58045:894 352.82008:70 352.85381:70 352.88151:70 352.92372:70 352.98309:139 353.00946:105 353.03358:132 353.08804:194089 353.17441:70	71.01414:226 85.02937:1744 93.03455:4462 111.04466:1214 127.04016:669 155.03413:464 161.02475:6105 173.04523:3037 179.03497:4652 191.05669:131582 192.05911:6607 193.06010:1462 194.06268:181 221.04546:365	994	911	546	505	408	964	394	289	1064	215	362	825	280
9.332	351.119	w/o MS2: Isoflavone base + 2O + 1MeO + 1Prenyl	[M-H]-	32.73	351.12089:1507 351.98533:319 352.02054:95 352.03766:94 352.08009:5092 352.12172:369 352.58229:1543 352.98860:143 353.04911:139 353.08721:35539 353.13233:136 353.15317:142	89.02359:122 93.03445:317 109.02842:992 117.03258:98 125.02295:1079 135.04411:495 139.03764:163 149.04504:434 151.03900:821 155.03392:81 164.00993:323 166.04950:61 175.03891:1407 179.03255:1294 188.04655:323 195.04845:81 204.06914:264 221.08226:487 245.08289:1359 271.09973:41 289.07159:2354	1549	1541	810	801	496	1656	315	330	1399	208	519	1193	339
11.669	351.158	w/o MS2: candidone	[M-H]-	40.43	351.15814:2005 351.21402:64 351.99707:85 352.01675:434 352.04254:64 352.16067:368 353.02475:648 353.06405:217 353.08767:486 353.12626:106 353.15612:753 353.19521:106 353.22190:43	93.01442:121 109.06287:112 116.99414:135 128.99551:90 130.99432:96 135.04364:106 144.99020:103 146.98530:106 152.99469:122 157.02533:93 159.02414:112 164.99440:147 171.10166:138 181.00854:216 191.05503:225 194.98755:150 197.00132:140 201.11234:149 209.00160:170 214.99420:113 224.99652:118 229.01001:151 231.00363:163 244.99900:90 253.05162:167 269.04594:122 285.03885:87	133	304	123	106	576	74	1610	662	227	1260	259	188	245
11.231	351.167	w/o MS2: candidone	[M-H]-	26.77	351.16588:4229 351.20864:122 352.03160:82 352.07640:82 352.17501:4048 352.98631:209 353.00468:229 353.03274:806 353.08759:1400 353.12704:123 353.17975:839	44.99854:297 96.95989:48 109.02975:38 130.08739:892 139.00072:47 143.10864:185 151.00404:37 157.02560:27 201.05431:34 211.02065:47 215.03506:164 227.03413:98 230.02025:72 243.02916:228 259.02515:2656 268.07376:33 272.03275:4860 285.04181:2062 298.01251:606 301.03506:1071 307.06293:147 308.18790:170 313.03546:1371 331.04700:9326	1955	2082	1830	1663	1155	1457	896	427	2289	356	618	2002	275
9.399	352.08	w/o MS2: Pentoxazone	[M-H]-	239.99	352.07943:25830 352.58137:8180 352.98694:113 353.00639:205 353.02412:139 353.04293:152 353.08520:6356 353.12245:39 353.14465:80 353.17841:40 353.22152:80 353.58371:703 353.70778:40 353.92440:40 354.04463:60 354.06313:40 354.08871:692 354.11659:214 354.14692:60 354.16091:80	44.99799:74 111.04394:131 119.04934:322 130.99184:356 137.02438:155 145.00961:144 155.03378:63 181.00748:35 202.99117:27 207.05061:297 209.02521:23 223.07452:91 251.06863:164 267.06555:227 277.04968:104 295.05966:329 321.03967:219 339.04977:2081	19456	20796	33157	29453	30226	16838	20168	21442	18583	22066	29778	20590	23092
9.665	352.08	Pentoxazone	[M-H]-	123.1	352.07027:6038 352.58216:843 352.98963:227 353.01294:227 353.08715:5771 353.12855:112 353.58323:170 354.06777:226 354.09431:2854	61.98759:1728 69.03412:80 81.03393:1853 95.04947:2692 97.02870:5146 105.03380:126 109.02916:24991 110.03230:1182 121.02906:3873 123.04469:13200 124.04747:945 125.02396:21266 126.02711:1260 127.03877:297 137.02432:9901 138.03001:1269 139.03918:2003 145.02876:1222 149.02437:5607 151.03947:11004 157.06506:444 159.04420:2091 161.06015:4794 163.03920:807 164.01105:2629 165.01930:3877 167.03490:2582 17…	7916	9556	18274	16833	13238	7537	16305	9443	6380	15953	10072	7463	11405
8.533	352.08	w/o MS2: Pentoxazone	[M-H]-	104.65	352.07959:15357 352.14772:35 352.17065:35 352.19121:23 352.47723:23 352.58127:4915 352.98380:84 353.00977:121 353.05063:300 353.08637:5584 353.14260:106 353.16071:151 353.19355:47 353.22481:35 353.42312:23 353.58880:1140 353.75374:35 353.84800:35 353.99151:35 354.05159:73 354.09022:822 354.16199:47	93.03434:267 109.02885:112 124.01498:96 138.03200:116 153.02094:74 161.02243:109 166.99254:80 173.04570:96 179.03397:162 189.01702:74 191.05601:1475 197.02622:93 224.04673:74 243.06664:125 247.03852:131 265.05042:184 277.05220:153 294.04715:222 321.04084:225	8264	8391	6649	6488	10581	8649	3098	11794	7770	4783	13156	7726	10752
8.289	352.08	Pentoxazone	[M-H]-	442.96	352.07967:66878 352.17939:27 352.35732:27 352.42396:27 352.48499:67 352.58218:21209 352.63080:89 352.64868:27 352.69163:27 352.71725:27 352.76047:40 352.78704:40 352.86028:27 352.88564:27 352.94259:40 352.95600:27 353.00892:104 353.03074:113 353.08530:10167 353.14461:99 353.17183:53 353.20613:27 353.21593:53 353.23177:40 353.30982:67 353.36393:40 353.39082:27 353.40818:40 353.42900:40 353.49769:4…	59.01350:332 85.02906:458 93.03423:35 109.02921:934 119.03394:173 127.03986:108 131.06967:181 143.04758:150 153.01866:243 159.04448:268 165.04108:110 185.02414:150 191.05630:668 192.05902:86 193.06111:71 203.03523:137 207.06932:86 221.04504:109 229.01482:5063 232.02489:35 253.04836:91 267.06696:434 277.05069:327 293.04462:490 295.06024:1011 311.05386:365 321.03992:104 339.05051:1978 352.07620:58	44887	40377	39667	37196	46380	48251	10400	40006	40744	22214	48170	38682	37021
10.068	352.08	w/o MS2: Pentoxazone	[M-H]-	99.5	352.08021:11676 352.48030:34 352.58187:3831 352.98561:167 353.01304:209 353.04563:269 353.08442:1604 353.13202:69 353.17278:34 353.45260:34 353.58476:129 353.99697:34 354.02836:86 354.04757:52 354.08939:150 354.11475:69 354.16321:34 354.18006:34	87.00720:156 93.03387:243 128.99600:96 135.04390:106 141.01498:17 145.00774:49 151.05467:18 156.98911:52 161.02271:153 163.01584:81 165.03131:19 166.99084:19 171.00401:61 173.04321:20 179.03419:63 191.05550:1168 197.06013:1164 201.01486:41 205.01398:39 223.03983:258 241.04951:1305 285.04288:192 311.05536:89	5212	5231	10565	10082	7844	4185	8936	4219	3803	8555	5010	3810	5914
7.892	352.119	w/o MS2: 3-methyl-8,10,20,22-tetraoxa-3-azapentacyclo[15.7.0.0???,????.0???,????.0?????,????]tetracosa-1(17),5,7(11),12,18,23-hexaen-14-one	[M-H]-	25.65	352.11896:3727 352.58178:23 352.98833:45 353.00820:98 353.05093:458 353.08784:409 353.12339:723 353.17745:23 353.20332:34 353.78319:34 354.05128:57 354.08940:124 354.13366:762	44.99826:251 85.02968:662 89.02436:155 96.95907:90 101.02373:90 109.02866:90 112.98491:157 120.01224:122 125.02341:109 129.01908:315 135.04513:86 144.99111:87 149.02097:96 153.05472:64 163.04055:84 168.00577:74 169.01181:80 177.01859:90 181.05164:93 191.05542:131 195.06735:83 207.02799:87 222.09390:87 253.07030:77 293.12257:102	348	1129	412	434	576	543	448	378	545	347	438	505	546
8.694	353.087	4-Caffeoylquinic acid	[M-H]-	19.91	353.08735:12959 353.13537:33 353.15284:51 353.18174:68 353.58965:51 353.98173:34 354.03149:51 354.09095:2382 354.15442:68 354.18522:34 354.27112:34 355.00557:131 355.02639:148 355.06690:2539 355.10137:1345	44.99710:144 79.95633:100 85.02902:333 93.03274:228 111.04300:144 119.04989:211 129.01556:87 135.04424:633 142.06559:93 147.02963:83 155.03500:99 163.04104:421 166.99328:96 173.04530:391 179.03419:591 191.05569:826 197.04290:109 205.05004:278 233.04507:538 263.05795:169	33345	43786	9755	11000	22909	45157	4657	16472	46615	9084	35061	54030	19223
8.078	353.088	3-Caffeoylquinic acid	[M-H]-	381.89	353.08854:324736 353.14664:99 353.30752:106 353.38754:53 353.41371:137 353.44450:106 353.50635:132 353.59084:85695 353.77177:53 353.82974:79 353.86530:53 353.88901:79 353.92384:132 353.94670:53 353.98741:132 354.00125:106 354.04770:100 354.09201:22695 354.14833:165 354.19913:132 354.23738:132 354.25424:79 354.26169:79 354.27487:106 354.30733:132 354.33598:133 354.35080:132 354.37804:132 354.39842…	59.01362:111 75.04393:163 81.03394:133 87.00799:1534 93.03387:2883 99.00859:171 111.04410:908 127.03904:1546 133.02744:244 135.04456:1676 155.03423:235 161.02390:5395 173.04501:1935 179.03442:412 183.06508:147 190.46526:496 191.05612:110623 191.46149:160 191.91289:197 192.05948:6422 192.43143:114 193.05992:1123 194.06274:179 221.04471:208 255.06619:220 311.07913:297 353.08945:1445	105470	106444	36334	28257	51988	126889	2646	38496	162112	3586	49262	105067	46005
9	353.088	4-Caffeoylquinic acid	[M-H]-	8854.86	353.08803:4121798 353.40909:1478 353.43588:1183 353.48784:592 353.59178:16679 353.64102:591 353.71099:887 353.76778:591 353.78892:591 353.81401:887 353.84439:591 353.86115:887 353.90968:887 353.96580:1183 353.99042:887 354.01393:591 354.02762:1178 354.09207:602817 354.17999:591 354.19241:1183 354.27118:1478 354.29910:1182 354.31844:1595 354.33397:887 354.36440:887 354.38312:1182 354.41238:1478 35…	44.99801:1904 59.01332:1505 71.01328:774 81.03326:370 83.04905:518 85.02921:14184 86.03225:403 87.00806:2971 93.03419:10005 94.03705:622 97.02796:165 99.04416:219 109.02889:907 111.04471:3381 113.02375:504 115.03833:83 127.03949:5885 128.04243:394 129.01840:278 135.04469:23389 136.04897:1622 137.02344:1744 138.02666:240 145.04968:538 155.03442:2070 161.02422:10408 171.02930:1970 173.04536:27261 1…	2714010	2793956	1960160	1781551	3015484	3097842	1017598	3587924	2674218	1987577	3591756	2795763	3248562
9.749	353.088	3-Caffeoylquinic acid	[M-H]-	19.26	353.08744:22200 353.15623:96 353.18277:144 353.58545:144 354.09130:4134 355.00627:192 355.02359:144 355.04417:96 355.09442:993 355.12184:246	59.01347:296 85.02924:2947 111.04409:617 119.04959:276 127.03920:1886 135.04491:1494 145.02892:1068 149.06013:269 163.03961:300 179.03471:1376 191.05655:164891 192.05917:8844 193.06021:1592 194.05823:247	4873	6900	4082	3850	6146	6547	2691	10972	5040	3485	8153	5374	6112
11.039	353.088	Neochlorogenic acid	[M-H]-	62.75	353.08808:55715 354.09203:7161 355.00082:512 355.02840:761 355.09404:1612 355.16990:256	41.99857:68 85.02877:187 93.03363:176 106.06654:205 111.04414:122 122.05947:238 135.04475:4409 138.05482:398 149.02312:47 155.03407:51 161.02406:314 173.04434:273 179.03503:4968 191.05627:8810 217.07658:48 255.06779:511 259.02490:540 272.03125:506 289.11914:796 301.03494:105	10081	9906	8366	7678	11587	10534	15175	44609	17900	28915	21565	15271	23536
8.377	353.088	5-Caffeoylquinic acid	[M-H]-	576.87	353.08741:350529 353.14699:44 353.31346:48 353.36151:32 353.38112:115 353.43051:104 353.51280:80 353.54479:64 353.59197:1238 353.67794:32 353.70404:48 353.72368:80 353.73939:32 353.76094:48 353.78157:32 353.80160:48 353.83596:48 353.85700:48 353.87768:32 353.89214:48 353.91422:80 353.96303:48 353.98571:48 354.00949:80 354.09141:55943 354.14852:167 354.16618:80 354.18338:80 354.20437:48 354.21695:…	85.02949:588 93.03463:569 111.04487:268 127.03895:345 134.03654:760 135.04518:23721 136.04808:2335 137.02367:86 145.02737:76 155.03481:1057 161.02478:2080 173.04509:965 177.05492:282 179.03519:32721 180.03806:2628 190.46645:248 191.05656:57647 191.91643:68 192.05849:4501 193.05975:725 193.52663:67 194.06470:98 201.05286:104 221.04584:151 243.06566:73 267.06357:102	145889	181229	56920	57824	107245	191793	39710	230454	193578	86075	135316	235969	122884
9.238	353.089	3-Caffeoylquinic acid	[M-H]-	2058.04	353.08802:1149729 353.15173:304 353.41477:519 353.44186:207 353.46120:311 353.49334:208 353.55405:415 353.62237:415 353.64519:208 353.71883:311 353.77065:208 353.85650:207 353.88424:415 353.89878:207 353.95234:311 353.98411:415 353.99600:311 354.04002:200 354.09176:181588 354.21562:207 354.22972:415 354.27333:311 354.29915:207 354.32339:207 354.36128:207 354.37978:207 354.40490:311 354.44324:207 …	44.99755:793 85.02918:6831 87.00765:1638 93.03349:2059 108.02043:1446 111.04456:1245 127.03907:2902 133.02837:891 135.04443:726 152.01053:2165 161.02338:9912 173.04482:2245 179.03555:1657 190.46733:2154 191.05936:330083 191.26880:537 191.44850:410 191.77887:995 192.05904:20388 192.97002:349 193.06044:5375 194.06401:519 299.07816:2947	509459	585195	207673	178439	516138	568821	47950	806957	470443	150029	770971	588787	620514
1.79	353.089	Undulatoside A	[M-H]-	228.94	353.08972:139066 353.16444:88 353.42049:88 353.52215:88 353.90399:132 353.93552:132 353.96979:88 354.01299:379 354.09379:17365 354.15227:219 354.35046:88 354.47453:132 354.87146:88 354.98655:88 355.01901:220 355.03769:175 355.09976:7074	42.99950:1937 59.01358:361 61.00946:1130 71.01307:1198 75.00849:8363 85.02878:3894 87.00820:3288 96.95964:2888 98.02426:199 99.00812:765 101.00465:2123 102.05536:1810 105.01885:1287 113.02345:1496 115.02074:2548 117.01864:847 119.03359:159 125.02359:307 129.01923:8072 130.02144:696 131.03503:844 143.01540:1513 145.03098:1667 146.04550:4325 157.03064:642 163.05948:71 165.04036:55358 166.04393:2138…	99790	76164	59930	65958	66655	103055	34361	27656	60525	16513	41935	66364	30508
1.948	353.107	3-Caffeoylquinic acid	[M-H]-	51.35	353.10841:22799 354.07843:894 354.11130:3402 355.08296:895 355.11592:1804	44.99783:939 59.01325:858 71.01313:373 81.03377:319 85.02906:10849 87.00817:2082 93.03422:4108 99.04421:467 111.04485:2044 127.03937:3608 137.02371:393 149.04483:2454 155.03452:448 173.04552:3268 190.46596:890 191.05626:252589 191.29297:401 191.44792:256 191.78024:286 192.05991:15660 193.06165:2844 194.06470:377 208.06483:4817	6703	6269	8197	6510	12546	6196	15468	12762	6609	17279	11081	8565	9586
3.967	353.108	w/o MS2: Triacetyl resveratrol	[M-H]-	4.68	353.10866:1346 353.15904:12 353.85879:18 353.89431:65 353.91692:18 354.03264:18 354.07117:24 354.11220:203 354.13625:12 354.89914:18 355.00762:18 355.03486:24 355.05984:49 355.08681:18 355.11934:90 355.17657:18	133.05067:162	1006	773	480	63	618	1263	271	215	756	198	46	686	363
2.28	353.109	w/o MS2: 4-Caffeoylquinic acid	[M-H]-	21.53	353.10857:7515 353.20407:14 353.22650:14 354.01459:105 354.05289:14 354.07516:45 354.11163:967 354.23419:14 354.50915:14 354.99246:14 355.01826:35 355.04919:104 355.08468:76 355.11493:223 355.16524:14	73.02866:386 93.03458:930 111.04399:823 129.01871:147 137.02339:590 155.03418:433 173.04478:3343 208.06389:252	936	832	1903	1902	1969	1046	5119	3264	1502	6743	2655	1655	2132
7.676	353.145	w/o MS2: Chalcone base + 3O, 1MeO, 1Prenyl	[M-H]-	30.9	353.14595:1588 353.18069:73 353.22369:26 353.58334:26 354.04309:65 354.09305:151 354.14767:389 354.17669:39 354.98317:52 355.00314:39 355.02772:147 355.07679:130 355.10329:194 355.12195:218 355.15693:150 355.19933:39 355.23268:52	44.99709:504 71.01254:157 84.04304:126 99.00298:138 109.02888:94 114.01758:89 127.04814:99 133.01518:773 136.07581:1103 139.03920:164 150.04057:5140 154.99651:62 173.04465:83 208.09721:821 221.10033:80 244.13048:13 282.08374:861	2148	2202	1700	1966	1764	2521	1200	2222	3143	1760	2088	2794	2186
1.836	354.065	w/o MS2: Pentoxazone	[M-H]-	52.26	354.06665:14886 354.13409:99 354.14994:787 355.01357:198 355.09595:3838 355.15489:248 356.00772:199 356.07387:1510 356.11724:3304 356.15523:512	42.99919:266 59.01341:196 75.00780:770 78.95810:839 85.02838:150 88.98729:1866 96.96047:5402 99.00818:1310 101.00521:733 102.05587:2062 104.03576:261 113.02399:449 115.01949:389 118.04900:99 129.01852:1033 131.08144:40 135.02937:1503 143.01437:106 158.04500:90 159.02892:273 161.02580:592 177.04111:106 203.03619:208 214.04875:152 221.04895:326 233.04823:130 235.04604:171 241.01253:113 247.06064:23…	2813	2701	4280	3880	1732	2855	6007	3285	2459	8574	1851	3150	2205
9.873	355.045	w/o MS2: methyl 4-hydroxy-3-(4-hydroxyphenyl)-2-[(4-hydroxyphenyl)methyl]-5-oxofuran-2-carboxylate	[2M-H]-	6.9	355.04547:7087 355.08349:92 355.10052:117 355.14083:271 356.04919:1444 356.11457:71 356.14268:118 357.01973:312 357.06086:1820 357.10408:136 357.13128:71 357.15420:118	92.99482:142 96.95874:69 113.00200:175 116.03472:61 118.99260:164 125.02224:98 133.02863:180 140.99545:46 155.03886:56 164.99532:124 166.99342:87 173.04482:169 177.01958:7028 179.03110:39 191.05630:16625 199.01784:30 211.03789:40 219.02838:72	286	307	367	203	147	260	427	542	302	3998	199	248	272
8.183	355.061	w/o MS2: Coumaroyl + C6H9O8 (isomer of 843, 844, 845)	[M-H]-	13.19	355.06096:7236 355.10137:381 355.15755:48 355.53586:24 356.00771:113 356.02763:24 356.06422:1094 356.12531:24 356.14595:59 356.20217:36 356.95932:24 356.98055:24 357.02155:314 357.06736:489 357.11830:802 357.15515:36	79.95639:166 88.03953:173 93.03322:154 96.95938:155 111.04267:99 116.04978:144 125.02335:90 135.04411:425 142.06494:222 149.02493:64 161.02210:140 164.99466:80 173.04540:129 179.03396:287 183.09194:145 189.05489:131 191.05617:580 203.08226:294 210.02808:106 222.02223:272 243.06748:122 261.08742:147 266.00962:90 283.03969:157 325.05064:226	529	545	902	938	390	423	528	5185	2385	7089	3047	2734	8088
8.707	355.068	Coumaroyl + C6H9O8 (isomer of 844, 845, 846)	[M-H]-	9.94	355.06618:4147 355.09993:452 355.14169:25 355.17055:25 355.18795:38 356.02985:63 356.07079:658 356.10213:127 356.12187:25 356.14208:25 356.18061:63 356.58557:25 356.97950:25 357.02005:289 357.07879:271 357.11830:425 357.14226:25 357.16261:38	44.99811:308 85.02974:307 96.95944:167 111.00791:115 119.03023:100 129.01773:162 135.04502:415 138.05529:162 151.01772:87 161.02391:115 166.08511:112 173.04422:126 179.03420:252 182.98896:99 189.01704:125 191.05613:414 197.02793:80 209.02977:99 229.01199:90 247.02699:77 294.05163:80	2817	1313	2695	3331	2158	2601	1703	3245	1736	3283	2307	1909	2193
8.998	355.093	Gentiopicroside	[M-H]-	221.42	355.09424:99711 355.14690:892 355.16709:1193 355.20316:597 355.22434:1193 355.27254:895 355.28787:597 355.32228:1492 355.40038:895 355.42449:1492 355.44006:895 355.50160:895 355.54072:895 355.58442:597 355.60705:1193 355.62149:597 355.64543:895 355.69153:1492 355.72876:597 355.77888:1492 355.81486:895 355.86856:895 355.89168:597 356.00542:895 356.06226:1189 356.09653:10707 356.15456:1192 356.1763…	44.99772:3294 59.01331:1181 71.01313:875 73.02794:71 85.02909:19849 85.52968:54 86.03202:532 87.00821:4601 88.01060:207 93.03426:9803 94.03730:612 97.02845:77 99.04440:493 101.02268:375 109.02917:448 111.04466:3765 113.02448:568 115.03874:129 127.03975:5720 128.04231:1010 129.01787:369 133.02921:928 135.04462:17703 137.02341:1389 138.02734:137 145.04987:664 155.03442:2286 161.02414:14942 162.0273…	67354	69130	47061	45307	77840	82941	24176	93625	66827	46706	90432	69980	78876
1.773	355.1	Gentiopicroside	[M-H]-	26.92	355.10391:32238 355.53738:88 355.56121:88 355.59198:132 355.90478:132 355.96650:88 356.01703:351 356.06453:702 356.11545:5574 356.16044:242 356.17984:88 356.36275:88 356.39191:88 356.44964:132 356.58092:88 356.87594:88 356.97181:132 357.00119:359 357.03462:288 357.06680:1893 357.10527:5756 357.15136:131	42.99915:1893 71.01323:513 75.00790:4157 85.02896:1417 99.00786:1123 101.02334:705 102.05574:826 111.00753:483 113.02363:699 115.01979:2258 126.02200:77 129.01913:5722 135.02901:2027 143.01521:954 146.04527:4846 147.02924:736 157.03041:340 161.02539:732 167.04405:138 168.03688:124 168.50067:26 169.03082:235 173.02571:1539 174.02715:152 179.05267:76 187.04124:647 195.05156:154 207.06628:960 215.03…	11825	10590	5167	5982	5197	14825	5194	7565	19406	5333	8682	13226	5692
7.993	355.102	Gentiopicroside	[M-H]-	7.66	355.10160:4299 355.15186:77 355.23930:30 356.03244:39 356.06801:211 356.10522:683 356.14418:74 356.18163:262 356.21640:20 356.28532:20 356.97356:30 357.02279:265 357.04495:161 357.08095:558 357.10861:179 357.14852:83 357.18144:89	44.99819:182 73.02877:154 93.03484:180 99.00810:96 111.04508:115 113.02299:119 121.02894:195 135.04561:96 143.03195:74 151.03946:93 155.03533:64 165.01662:71 173.04482:176 179.03239:128 187.03880:87 191.05648:422 199.10920:109 207.03020:77 233.00780:108 248.02863:100	3649	3136	3195	3610	2654	3660	1409	1334	4242	984	2032	3026	1589
8.74	355.103	Gentiopicroside	[M-H]-	42.24	355.10184:21492 355.15065:108 355.16873:140 355.19112:84 355.30873:113 355.33213:56 355.36522:56 355.40626:56 355.52355:85 355.64246:85 355.87902:56 356.04205:140 356.07065:440 356.10561:4430 356.14457:83 356.18111:84 356.28051:56 356.43958:56 356.52087:85 356.57084:56 356.70876:56 356.76712:56 356.81728:85 356.94535:85 356.99746:172 357.02083:290 357.07942:660 357.10478:1242	60.99289:33 93.03461:4120 99.00652:95 111.04571:866 119.04904:449 129.01891:209 137.02367:66 149.06052:118 155.03487:730 163.03905:476 166.99307:53 173.04614:1140 174.04881:178 175.04955:73 177.01894:937 179.03532:8935 181.05002:459 195.05064:31 205.05058:97 221.04462:207 233.04645:266 243.06654:82 251.05923:276 271.09897:167 289.05835:31 297.07755:107	2044	5147	960	1004	2528	3466	663	14644	3047	890	9709	2837	5515
10.507	355.103	1-O-trans-cinnamoyl-beta-D-glucopyranose	[M+FA-H]-	10.05	355.10318:12159 356.00703:113 356.05044:75 356.10699:2287 357.01921:571 357.05428:219 357.08161:609 357.10755:362 357.13447:150 357.15988:113 357.18688:75	44.99771:1247 96.95903:1347 103.05442:190 108.98883:11 117.03394:1 123.00553:88 128.99641:27 135.04369:101 147.04398:497 169.00783:17 176.99802:35 181.00812:69 186.99893:10 188.99733:38 191.05630:120 194.98624:52 197.00223:42 207.00603:42 219.01170:34 225.00259:20 237.03883:300 255.06471:191 269.04724:205 301.03323:14	457	660	1086	1036	1674	393	2458	2629	914	1480	2645	856	2050
3.06	355.124	8-methoxy-7-[(E)-3-methyl-4-(4-methyl-5-oxo-2H-furan-2-yl)but-2-enoxy]chromen-2-one	[M-H]-	14.27	355.12437:1343 355.88994:12 356.02593:18 356.04436:12 356.06509:18 356.08527:40 356.12802:174 356.97969:24 357.00790:30 357.05174:37 357.07281:18 357.08084:24 357.10522:47 357.13001:56	113.99496:103 129.01856:77 147.02957:90 191.05799:134	630	1337	746	109	1120	696	1068	1259	1414	1568	144	1483	1500
3.281	355.124	(Z)-3-[4-methoxy-2-[(2S,3R,4S,5S,6R)-3,4,5-trihydroxy-6-(hydroxymethyl)oxan-2-yl]oxyphenyl]prop-2-enoic acid	[M-H]-	10.78	355.12403:1131 355.88010:12 355.98609:12 356.01126:12 356.05857:71 356.08736:35 356.12711:207 356.91115:18 357.00272:43 357.03542:24 357.05873:32 357.09634:69 357.14064:166	78.95812:740 96.96848:164 134.04633:178 143.04431:93 192.98976:109	78	109	109	557	95	99	137	78	141	71	917	145	98
1.836	355.132	(E)-1,4-bis(4-hydroxy-3-methoxyphenyl)-2,3-dimethylbut-2-ene-1,4-dione	[M-H]-	11.99	355.12155:1715 355.43932:81 355.99225:162 356.02206:81 356.05967:396 356.11725:3332 356.15384:259 357.00055:81 357.02532:121 357.06799:1541 357.10287:13609 357.15452:80	59.01375:547 71.01374:407 75.00894:818 78.95900:5 85.02955:1201 87.00796:9 88.98751:1071 96.96060:1912 99.00865:1987 101.02409:977 113.02387:444 118.04153:347 119.03528:531 129.01921:1009 131.03464:254 135.02921:2450 151.06120:55 161.02489:1052 165.04010:16 168.04224:72 173.02580:179 179.05536:360 187.04109:122 195.04979:140 203.03793:227 217.05312:340 221.04578:110 233.04668:121 242.07797:163 26…	298	675	580	331	966	511	1153	1062	439	987	656	414	1065
9.001	355.318	w/o MS2: Conessine	[M-H]-	157.57	355.31839:1491 355.33924:597 355.35719:895 355.40009:597 355.42370:597 355.43932:895 355.51284:1193 355.55610:597 355.61212:1492 355.65674:597 355.67317:895 355.69249:895 355.72983:895 355.76156:895 355.79596:1193 355.81800:895 355.85143:895 355.87263:895 355.90537:895 355.92650:597 355.95496:895 355.99689:1491 356.02649:895 356.05049:1189 356.06473:594 356.09661:14291 356.13364:594 356.17207:895…	44.99808:4879 59.01345:2494 71.01307:1901 73.02852:704 85.02924:38921 86.03184:1400 87.00847:8132 93.03409:16601 94.03730:1079 99.04411:1201 109.02888:3087 111.04483:6738 113.02332:829 127.03920:15191 128.04279:966 129.05304:539 133.02852:2738 135.04465:17970 137.02319:1675 145.04959:1091 155.03470:2362 161.02444:28273 162.02745:2194 171.02950:3971 173.04535:24461 174.04808:1733 179.03477:18304 1…	109	357	166	220	582	497	116	1074	430	151	452	245	640
1.825	356.067	w/o MS2: Indomethacin	[M-H]-	12.33	356.06585:1480 356.08895:810 356.11829:5697 356.15610:131 356.98583:177 357.00700:133 357.03504:132 357.06627:1786 357.10344:10148 357.99992:88 358.06567:536 358.10551:1572	42.99971:292 61.00980:290 75.00872:3629 85.02901:1537 87.00834:1177 88.98756:527 99.00845:952 102.05576:3192 105.01834:520 115.02102:914 117.01764:228 118.04217:214 128.03508:2944 131.08185:56 135.02945:637 144.03629:126 146.04614:8456 165.04015:22688 195.05176:596 203.03453:108 207.06841:197 220.05157:45 233.04784:276 242.08047:91 263.05762:1443 273.04065:55 293.06857:342 323.07883:115 339.07355…	352	285	255	297	224	362	650	430	250	601	597	320	1076
8.739	356.106	w/o MS2: Rosigltazone	[M-H]-	30.24	356.10621:1808 356.14725:65 356.17767:65 356.84910:65 356.99631:65 357.01989:314 357.04741:43 357.08023:625 357.10350:725 357.16854:43 357.53491:43 357.61458:43 358.02613:65 358.04628:65 358.10713:215 358.15126:43	71.01357:172 93.03457:1293 111.04495:526 119.04964:527 127.03906:101 135.04510:3941 138.05685:240 142.99480:53 155.03479:530 161.02335:421 163.03876:535 173.04543:9248 174.04871:589 175.04997:131 177.01901:618 179.03529:5564 191.05630:3109 205.05141:39 233.04570:88 243.06479:48	527	860	226	246	467	710	154	2755	602	339	1839	608	998
1.792	356.12	w/o MS2: Rosigltazone	[M-H]-	50.47	356.11758:3067 356.15465:485 356.99551:616 357.02889:284 357.06463:603 357.10264:7033 357.14405:263 357.15807:159 357.99804:159 358.05790:265 358.07278:212 358.10639:1258	44.99777:198 59.01318:64 75.00827:1710 85.02863:793 101.02167:202 102.05565:2598 105.01868:280 113.02314:73 115.02072:250 128.03461:2536 129.01868:2675 143.01569:327 146.04544:7863 157.02998:187 160.05923:87 163.02299:106 165.04025:14779 176.05722:146 187.04247:91 207.06703:147 221.04826:158 233.04617:207 237.09142:72 263.05865:747 293.06650:209 323.07822:68 353.08972:1924 356.11432:115	6346	3443	6097	4942	6240	5742	3686	3493	4548	2719	5139	4284	4893
5.38	357.054	w/o MS2: Psoromic acid	[M-H]-	4.2	357.05379:1352 357.10135:32 357.12058:12 357.93051:12 358.01953:12 358.05642:207 358.12233:152 358.97611:30 358.99709:24 359.03285:90 359.06270:205 359.10587:42 359.12452:55	78.95772:103 88.98810:667 96.95992:183 112.98550:184 129.01787:64 168.02908:64	125	61	220	688	151	103	344	185	46	646	508	38	163
5.212	357.055	w/o MS2: Psoromic acid	[M-H]-	5.11	357.05475:1251 357.11296:18 358.05715:246 358.11838:68 358.92521:48 358.97583:12 358.99552:18 359.03150:120 359.06244:178 359.10810:50 359.12971:30	60.99124:151 88.98736:432 96.95962:179 112.98376:199	450	195	913	163	641	303	1271	754	172	1488	146	193	546
10.776	357.061	w/o MS2: 1-(3,4-dihydroxyphenyl)-6,7-dihydroxy-1,2-dihydronaphthalene-2,3-dicarboxylic acid	[M-H]-	7.66	357.06190:3080 357.11872:329 357.15784:135 357.19228:301 358.02440:135 358.06385:788 358.19295:135 358.97535:135 359.01626:839 359.06066:519 359.08876:135 359.13001:180 359.17131:577	44.99805:83 79.95589:83 94.99701:96 96.95955:134 109.02857:138 116.99543:106 118.99301:99 121.02769:90 129.01841:77 135.04404:128 138.99895:74 140.99528:77 142.06576:785 147.02491:64 154.99044:135 161.02434:160 163.01559:151 165.01684:122 169.06582:74 171.10427:77 176.99613:125 178.99229:134 181.00966:112 183.02333:89 186.99928:175 188.99866:93 191.05680:351 194.98469:99 205.01339:164 207.00494:1…	1040	1482	213	195	1204	879	159	2278	676	611	2980	1343	1275
8.057	357.082	w/o MS2: sweroside	[M+FA-H]-	9.21	357.08166:6233 357.11792:497 357.14706:63 357.16415:63 357.18162:64 357.21155:64 357.23563:64 357.25933:32 357.29207:64 357.35092:48 357.37937:64 357.42526:32 357.45712:32 357.47571:48 357.50813:48 357.58627:48 357.63384:64 357.66511:79 357.70012:32 357.82147:32 357.84567:48 357.88180:48 357.90679:48 357.93593:64 357.97810:138 358.00395:79 358.02453:79 358.08565:1101 358.13983:79 358.16078:89 358…	44.99760:374 59.01279:239 73.02879:322 79.93819:324 85.02896:975 93.03421:1624 101.02370:194 109.02937:210 111.04483:533 119.03459:140 122.03155:160 127.03896:319 133.06355:131 135.04483:935 141.01851:115 143.03543:112 145.05271:100 149.05934:187 153.01923:109 155.03362:262 161.02415:1970 164.04796:166 173.04511:808 176.04039:125 177.05590:994 179.03551:1232 181.05030:99 183.06589:105 187.13531:9…	1337	1482	408	407	512	1430	182	636	1228	168	716	1306	527
10.481	357.082	sweroside	[M-H]-	11.51	357.08284:4295 357.14867:181 358.08647:1477 359.01620:966 359.08190:439 359.14449:181 359.17100:335	44.99776:131 96.95926:442 113.02235:87 116.99664:87 128.99601:128 142.99152:100 147.00175:93 151.04000:102 155.10714:129 163.01418:102 164.99680:93 166.99227:90 167.03390:80 176.99717:128 181.00909:118 187.00074:127 191.05646:302 197.00297:172 201.01388:100 207.02931:112 221.00237:64 230.98812:96 237.04200:641 255.06605:130 267.05182:244 291.14207:93	234	422	146	121	440	279	83	1604	3410	312	3243	3411	3106
[truncated: 6,111 more rows]
