# Supplementary material for: Comparative Metabolomic Profiling of Resistant and Susceptible Coffea arabica Accessions to Bacterial Pathogen Infection
Source: Plants (Basel). 2026 Jan 9;15(2):216. doi: 10.3390/plants15020216 (PMC12844768; doi:10.3390/plants15020216)
Supplement: Supplementary file 1 [file plants-15-00216-s001.zip › Table S9.xlsx]

## Sheet: Legend
Supplemental Table. Untargeted metabolomic LC-MS/MS dataset acquired from Coffea leaves.
Table	Description	Extraction Method	Acquisition Type	Chromatography Type	Ion Mode
S9	LC-MS/MS RP positive dataset obtained after automatically curating data using MS-CleanR and performing an annotation using various database.	Chloroform/Methanol/Water	LC-MS/MS	Reverse Phase	Positive
Abbreviations	Full Name
R-None	Resistant leaves that underwent no treatment to avoid potential wounding from the infiltration process
R-Mock	Resistant leaves infiltrated with sterile distilled water
R-Pcg IBSBF	Resistant leaves infected by Pseudomonas coronafaciens pv. garcae (Pcg)
S-None	Susceptible leaves that underwent no treatment to avoid potential wounding from the infiltration process
S-Mock	Susceptible leaves infiltrated with sterile distilled water
S-Pcg IBSBF	Susceptible leaves infected by Pseudomonas coronafaciens pv. garcae (Pcg)
QC	Quality Control
IS	Internal Standard
S/N	Signal-to-noise
RT or Rt	Retention time
Mz	Mass-to-charge
HC or HILIC	Hydrophilic interaction liquid chromatography
RP	Reverse phase chromatography
Column Name	Description
Average Rt (min)	Average retention time
Adduct type	Complex formed during ionization to produce mass-to-charge value
Acquisition type	Column and polarity used for LC-MS/MS analysis
Metabolite name	Name of annotated metabolite
Formula	Chemical formula of annotated metabolite
Database	MS-FINDER spectral libraries that matched to the experimental spectra
Ontology	General compound class of the annotated metabolite
Total score	Retention time and/or spectral similarity to the reference spectrum. LC-MS/MS values range between 0-10. Higher values have higher spectral matching.
INCHIKEY	International chemical identifier of the identified metabolite
SMILES	String of molecular structure of the identified metabolite
S/N average	Average signal-to-noise for aligned feature, calculated by dividing the intensity by the root mean square of the noise
MS1 isotopic spectrum	Spectrum of precursor ions. Peaks are represented as A:B - "A" represents mass-to-charge and "B" represents intensity of ion
MS/MS spectrum	Spectrum of product ions from selected precursor ion. Peaks are represented as A:B - "A" represents mass-to-charge and "B" represents intensity of ion

## Sheet: Table S9
Table S9. LC-MS/MS RP positive dataset obtained after automatically curating data using MS-CleanR and performing an annotation using various database. This table was obtained before manually excluding features that do not meet defined quality criteria
							Peak intensity
Average Rt(min)	Average Mz	Metabolite name	Adduct type	S/N average	MS1 isotopic spectrum	MS/MS spectrum	R-None-1	R-None-2	R-None-3	R-None-4	R-None-5	R-None-6	R-None-7	S-None-1	S-None-2	S-None-3	S-None-4	S-None-5	S-None-6
1.56	72.0805	Pyrrolidine; CE0; RWRDLPDLKQPQOW-UHFFFAOYSA-N	[M+H]+	264.06	72.08053:32031 72.89439:123 72.98805:245 73.04595:306 73.06440:183 73.08387:1300 73.22929:123 73.28398:123 73.31048:245 73.42083:123 73.53142:4118 73.95486:184 73.98457:4745 74.01893:245 74.03262:822 74.06018:184 74.08076:123 74.10191:123	40.98708:565 42.03399:504 43.05416:61 49.98782:1348 55.05346:115 60.51201:424 72.08081:2037	8529	3606	7806	6522	10920	7361	10072	23551	13524	16549	20658	10392	14974
1.754	73.0276	w/o MS2: PROPENOIC ACID	[M+H]+	25.11	73.02765:1625 73.04610:229 73.06389:287 74.02396:363 74.06018:1521 75.04252:303	31.03650:128 39.02276:137 42.03390:481 53.03845:196	1052	780	1150	1227	950	741	1078	1051	568	690	871	628	833
1.747	74.0619	N,N-Dimethylformamide	[M+H]+	17.94	74.05931:2187 74.09807:82 75.02494:124 75.04441:206 75.06462:124 76.07700:124	42.03401:411 53.03831:242	1014	459	852	809	484	864	848	800	713	1097	824	707	737
9.002	77.0012	w/o MS2: Trimethylsulfonium	[M+H]+	65.84	77.00148:3991	42.03411:856 46.99470:196	1112	1080	609	624	993	2478	294	1865	1134	720	1320	982	1535
1.941	78.0321	w/o MS2: 2-Aminoethanethiol	[M+H]+	53.8	78.03211:4398 79.02112:377 79.03860:282 80.05024:282	42.03452:655 46.99224:92	915	788	660	663	589	593	680	655	575	745	514	519	745
2.317	78.0322	w/o MS2: 2-Aminoethanethiol	[M+H]+	96.24	78.03215:6719 79.01974:257 79.04096:645 80.04868:605	42.03428:494	799	864	661	659	416	738	599	554	466	575	775	706	664
1.7	78.046	2-Aminoethanethiol	[M+H]+	412.18	78.04580:10433 79.02095:168 79.05457:168 79.99013:223 80.04857:168	30.00581:32 31.03756:1328 31.53189:12 31.98920:93 32.02153:152 38.00379:51 38.84977:11 40.96156:27 44.00849:77 44.97952:19 50.01569:25 53.03846:143 62.01969:6 63.99687:32	5652	6214	5184	6318	5396	6630	4619	5812	6047	4940	5825	6543	5503
7.528	79.021	Dimethyl??sulfoxide	[M+H]+	91.53	79.02116:37860 79.05050:14 79.31170:20 79.33138:20 79.34527:14 79.37292:14 79.39845:14 79.42473:14 79.43687:20 79.45260:20 79.46415:14 79.48857:14 79.49979:27 79.51284:27 79.54101:27 79.55106:45 79.58127:20 79.60003:14 79.60755:14 79.61736:27 79.63655:27 79.66217:27 79.68038:27 79.69882:27 79.70907:14 79.71910:14 79.74049:20 79.76171:20 79.78551:20 79.79986:20 79.81066:14 79.81904:27 79.83955:20 …	44.97908:883 46.99561:3733 48.97391:1021 61.01017:346 63.99821:3264	14391	11792	12511	12822	14977	17436	13888	15306	13316	14144	12687	14647	12695
4.098	79.0211	Dimethyl??sulfoxide	[M+H]+	91.02	79.02111:21532 79.05219:12 79.34212:12 79.39311:18 79.40857:18 79.41913:24 79.44311:18 79.45359:18 79.46601:12 79.49683:18 79.50858:12 79.54273:18 79.56404:12 79.58535:18 79.59890:18 79.63071:12 79.65515:12 79.68022:12 79.74402:18 79.78084:18 79.80750:12 79.81279:12 79.82569:12 79.83761:18 79.85706:12 79.87275:12 79.88718:12 79.92243:18 79.96502:12 80.00898:18 80.02303:407 80.05010:180 80.13260:1…	44.97956:415 46.99536:941 63.99748:1333	9536	9394	10807	10632	13731	14141	11476	16246	11362	12700	10230	15278	11549
2.518	79.0212	Dimethyl??sulfoxide	[M+H]+	13052.2	79.02136:1847413 79.17272:406 79.19484:406 79.26953:541 79.28547:270 79.31786:406 79.32879:270 79.39164:405 79.40477:405 79.41056:676 79.42298:405 79.43643:405 79.44422:540 79.45982:704 79.47894:540 79.48956:405 79.49664:405 79.50596:968 79.51925:735 79.53381:702 79.55408:936 79.57059:675 79.58361:675 79.59701:1685 79.61342:675 79.62838:855 79.63811:675 79.64822:675 79.65589:675 79.67021:405 79.6…	31.01887:606 34.99524:2808 36.99098:361 43.97158:710 44.97989:49816 45.34669:637 45.41297:520 45.49838:370 45.85212:367 45.98727:15719 46.85655:2206 46.99692:262952 47.18798:425 47.39309:855 47.42483:895 47.64030:753 47.71161:403 47.79338:611 47.82018:312 47.89835:538 47.98275:8258 48.29166:480 48.33842:331 48.82923:1163 48.97601:36805 49.18463:281 49.72841:272 49.97403:810 50.97035:2289 61.01103…	1487482	1716619	1528052	1633741	1840490	1763870	1694502	2007643	1845943	1856445	1741825	1679952	1740926
7.401	86.0596	2-Pyrrolidinone; AIF; CE30; CorrDec	[M+H]+	72.09	86.05995:2192 86.11025:12 86.96259:30 87.04385:66 87.06248:90 87.07933:139 87.08803:12 87.92415:61 87.95219:12 88.03781:37 88.07503:176	37.00646:102 39.02297:339 39.96082:51 40.97068:51 41.03873:690 41.90947:51 42.03356:1014 43.00072:102 43.01761:289 43.03640:102 43.05404:429 44.01320:256 44.05667:51 45.01643:51 45.03330:153 46.99412:102 50.01392:51 55.05396:102 59.04969:102 63.99622:51 65.03880:102 67.05212:51 77.03777:102 78.03370:51 79.05394:102 82.77282:51 82.78943:51	379	338	236	330	294	3089	362	265	272	230	282	2140	280
7.139	86.0597	2-Pyrrolidinone; AIF; CE30; CorrDec	[M+H]+	79.31	86.05972:2390 86.93971:12 86.96170:24 87.04330:71 87.06240:108 87.07992:489 87.92386:75 88.03881:45 88.06283:12 88.07533:270 88.11216:18 88.11634:12	31.98951:102 38.00399:51 39.02319:255 41.03865:618 42.03412:580 43.01828:281 43.03652:51 43.05435:255 44.01270:102 44.05062:102 45.01549:51 45.03292:102 46.02880:51 46.06663:102 46.97588:51 46.99417:51 51.02201:51 55.05344:102 58.06473:102 63.99875:51 69.03173:51 77.03746:154 79.05201:51 86.05983:205	3640	2420	1817	1605	1878	124	2070	1599	2228	1812	1948	144	1632
4.516	86.0962	w/o MS2: Piperidine	[M+H]+	56.86	86.09658:1341 86.95466:12 86.96121:30 87.04311:67 87.08018:74 87.09916:110 87.92274:49 88.03910:31 88.04836:12 88.07583:178	41.03853:588 45.03240:109	324	208	444	414	364	43	996	433	267	1195	579	70	343
3.895	86.0962	w/o MS2: Piperidine	[M+H]+	88.2	86.09645:1731 86.48072:12 86.96176:30 87.04314:46 87.08027:159 87.09989:129 87.92413:96 88.01935:18 88.03875:33 88.07500:121	41.03824:372	451	407	493	453	411	53	967	868	657	2265	1021	54	698
4.738	86.0962	w/o MS2: Piperidine	[M+H]+	89.17	86.09619:2332 86.72911:12 86.96341:30 87.04338:71 87.08055:93 87.09939:127 87.92301:88 88.02221:18 88.03930:37 88.07579:94 88.10114:12	42.03313:277 46.99497:112 63.99810:80	8	12	11	22	28	264	46	11	19	36	25	270	26
4.108	86.0962	w/o MS2: Piperidine	[M+H]+	128.96	86.09623:2292 87.04155:57 87.07981:71 87.09908:86 87.92424:57 88.03905:42 88.07593:161	41.03854:375 45.03408:105 56.04921:93 77.04247:102	20	35	27	32	38	357	65	69	52	79	36	610	45
1.546	86.9922	Piperazine	[M+H]+	175.49	86.99261:15525 87.42656:113 87.76819:169 87.82750:169 87.93018:113 87.99309:2987 88.07551:169 88.52573:169 88.78820:113 88.95180:411 88.98982:2342	43.05477:230 49.98804:244 54.49693:49 56.96503:272 68.98191:1688 86.99216:109	7793	7048	6955	6708	6741	13016	4928	7137	7151	5178	7643	11232	4811
1.773	87.0433	w/o MS2: DIACETYL	[M+H]+	47.15	87.04397:2384 88.04094:184 88.07506:459	39.02322:406 41.03870:380 42.03472:392 56.04976:616	1588	1716	1679	1790	1906	1705	1916	2015	2041	2051	2258	2138	1844
1.553	88.9884	1,4-Butanediamine	[M+H]+	30.78	88.99010:1810 89.07584:84 89.10708:6867 89.75505:84 89.96265:523 89.99488:168 90.02892:168 90.10938:340 90.11962:84 90.52543:271 90.59183:84 91.01536:84 91.03496:249 91.05361:210	40.96993:1156 43.05456:142 49.98737:292 56.96419:505 68.98126:1301 72.08053:2857 84.96006:263	1683	1208	896	1033	1180	1859	775	1207	1149	924	1309	1819	752
1.562	89.1067	Putrescine	[M+H]+	80.22	89.10706:8568 89.96152:539 90.02741:330 90.11044:698 90.52556:420 90.61605:132 91.01371:264 91.03720:330 91.05600:264	40.96983:1156 43.05441:142 56.96440:505 60.51142:182 68.98175:1301 72.08066:2857	2269	944	1841	1489	2280	1877	2536	6141	3723	4805	5217	2412	3938
1.73	90.0549	L-Alanine	[M+H]+	55.62	90.05443:2545 91.03889:123 91.05551:294 92.05994:123	39.02322:465 42.03403:505 44.04958:780 45.03420:137 53.03832:199 56.04876:155 60.04431:173 81.03334:144	618	257	575	401	370	416	861	493	324	887	258	303	548
1.551	91.9951	w/o MS2: 3-Amino-1,2-propanediol	[M+H]+	248.82	91.99513:2901 92.08272:218 92.37014:145 92.99541:291 93.07069:218 93.40890:145 93.99195:363 94.04508:4290	40.98667:778 42.03397:443 49.98784:1479 51.98533:324 54.49736:314 60.51308:918 68.98170:778 74.51458:1863	510	897	904	439	587	968	505	869	936	552	1016	667	500
1.968	94.0648	3-Methylpyridine; AIF; CE30; CorrDec	[M+H]+	699.02	94.06473:26575 95.04839:6249 95.06771:1348 95.08349:347 96.05241:521	41.03874:462 51.02277:968 65.03852:202 79.04143:2323	20427	18986	14167	21412	10730	14264	14348	14293	15738	18012	12373	12460	13702
2.317	94.0651	Aniline	[M+H]+	1087.59	94.06490:31719 95.06846:2860 95.08427:398 96.07241:159	42.03381:508 52.03051:1062 67.05401:277 79.04152:853 80.04780:421 94.06547:5734	31802	32243	19553	23457	15635	34246	14925	22195	22317	17547	17920	26519	23853
1.922	95.0487	Phenol	[M+H]+	303.39	95.04866:21600 95.06763:621 96.05219:2138 97.02798:2598	41.03827:247 45.03384:1063 51.02356:1360 53.03834:323 58.06529:400 65.03903:228 77.03809:2660 94.06457:1206 95.06663:497	9914	14324	12897	15428	17103	9849	20779	19693	16140	22563	17225	17080	11778
2.571	96.0469	w/o MS2: 2-Hydroxypyridine; AIF; CE30; CorrDec	[M+H]+	137.26	96.04685:3172 98.09574:5812	42.03349:235 44.97961:598 46.99490:331 65.99337:160 79.02059:4190	2511	2266	2399	2471	2850	2348	2384	2800	2450	2738	2538	2486	4144
2.682	96.0477	w/o MS2: 2-Hydroxypyridine; AIF; CE30; CorrDec	[M+H]+	134.93	96.04668:3094 97.02780:283 97.04933:212 97.09931:141 98.09567:2351	48.97918:87 61.01065:7 63.99711:2234 79.02098:3023	2325	2628	2709	2195	2850	2348	2441	2800	2227	1857	2535	2486	2371
1.922	97.028	Propionic acid	[M+Na]+	116.53	97.02771:8249 97.05440:269 97.06298:180 98.03029:624 98.06375:180 98.55790:270 99.04336:963 99.07735:180	39.02325:772 44.04967:805 51.02276:1918 55.01835:292 60.08091:192 65.03869:199 77.03849:2153 79.04125:830 83.04943:138	6588	5208	4893	6214	5083	7247	2671	3682	6813	2402	6089	5152	4707
1.763	97.0282	w/o MS2: Propionic acid	[M+H-H2O]+	160.3	97.02801:8724 98.03281:1058 98.98328:426 99.04319:5278 99.08045:184	39.02338:675 43.05465:259 45.03402:183 55.01863:431 81.03237:264	8718	4825	11123	11886	9764	6910	9549	8233	4026	7890	8279	5887	9040
1.728	98.9838	Ortophosphate	[M+H]+	66.58	98.98279:1293 99.00612:149 99.04304:4472 99.07949:112 100.04683:290 100.07454:75 100.93473:75 100.98536:112 100.99999:342 101.02243:1011 101.06018:204 101.07058:150	41.03836:613 53.03809:179 60.04449:202 80.97332:194 98.98267:86	1317	1568	1024	1703	987	1517	1007	920	1218	1578	1101	1782	1428
4.863	99.0069	w/o MS2: 4-Hydroxymethylimidazole	[M+H]+	15.27	99.00683:1314 99.04387:82 99.08063:161 99.11518:45 100.00966:79 100.07915:75 100.93419:45 101.05910:169 101.08012:30 101.09509:146	43.01817:347 55.05417:80	65	40	65	126	56	1442	106	124	99	142	75	1321	100
4.626	99.0074	w/o MS2: 4-Hydroxymethylimidazole	[M+H]+	22.8	99.00647:2042 99.04291:141 99.08014:204 99.11561:67 100.00997:50 100.03891:50 100.07630:87 100.11117:50 100.93459:121 101.00045:434 101.05937:343 101.09574:211	42.03442:444 45.01525:86 55.05346:130	1654	1037	1695	1736	1151	7	1814	1556	1311	1618	1312	64	1184
1.77	99.0438	w/o MS2: alpha-Methylene-gamma-butyrolactone	[M+H]+	58.35	99.04357:5527 99.07972:306 100.04736:384 100.07349:245 100.93696:123 101.02269:1264 101.05943:184 101.09362:184	41.03839:461 55.01716:246	4546	2775	5196	5008	4900	3477	4336	4219	2888	3635	4591	3648	3731
2.376	101.061	w/o MS2: 5-VALEROLACTONE	[M+H]+	21.38	101.06053:4989 101.09473:224 102.08976:192 103.07535:147 103.11032:184	41.03893:567 51.02296:466 52.03074:2294 67.05402:377 79.04131:3682	223	342	198	295	239	1419	202	248	244	230	230	277	253
1.785	102.055	1-AMINOCYCLOPROPANE-1-CARBOXYLIC ACID	[M+H]+	80.68	102.05390:8019 102.09336:173 102.93177:87 103.03788:338 103.04734:87 103.05805:396 103.07514:173 103.10947:130 104.10892:130	39.02294:696 41.03881:259 42.03410:308 56.04939:317 69.03463:80 81.03321:201	5792	3244	5344	4657	3715	5374	4103	3475	2889	4678	4576	3486	4713
4.867	103.038	w/o MS2: 2-Imidazolidinethione	[M+H]+	26.62	103.03929:1369 103.07505:113 103.11107:91 104.04179:110 104.10466:73 105.03283:164 105.04290:111 105.06935:98	42.03388:279 55.01754:102 61.02911:93	92	62	78	127	80	1570	162	86	38	81	54	1635	55
4.622	103.039	w/o MS2: 2-Imidazolidinethione	[M+H]+	30.57	103.03855:1566 103.07486:129 104.04368:85 104.10583:101 105.03431:112 105.04446:85 105.06918:34	42.03403:266 45.03390:77 55.05341:93	1912	1184	1811	1888	1288	6	2042	1725	1599	1758	1502	17	1395
7.586	103.054	(R)-4-aminoisoxazolidin-3-one	[M+H]+	102.23	103.05374:9156 103.07192:138 103.09546:46 103.44214:31 104.05709:606 104.07133:76 104.10490:61 105.04424:1948 105.06908:46	42.03401:603 51.02282:272	3374	3988	2622	2886	4493	3318	2751	10819	5167	5157	7776	4880	7850
1.882	104.107	CHOLINE	[M]+	7814.6	104.10704:480794 104.30465:89 104.32591:45 104.33258:67 104.35225:67 104.36639:67 104.39484:111 104.43599:67 104.44777:45 104.45710:45 104.46762:89 104.47758:67 104.49513:67 104.50845:67 104.52313:67 104.53234:67 104.54615:122 104.56290:111 104.57264:137 104.58423:111 104.60371:372 104.62327:736 104.63518:397 104.65387:536 104.67611:481 104.68487:481 104.69825:635 104.72231:324 104.74260:325 104.…	41.03874:320 43.01820:1968 44.04988:18815 44.38258:105 44.63582:89 44.90150:323 45.03506:19475 45.24124:147 45.34322:217 45.41176:182 45.49101:154 45.57519:153 45.74326:175 45.81452:102 46.03744:730 58.06564:26543 58.57565:113 58.74102:102 58.91492:124 59.07263:3885 59.90295:225 60.08106:34962 60.53698:191 60.69069:121 60.84614:108 60.91680:126 61.08400:674 88.07540:185 104.10701:10807	183595	159482	215141	202073	190739	125069	265908	195388	135267	269568	175436	142991	207113
1.55	105.003	w/o MS2: 2-Cyanopyridine	[M+H]+	26.3	105.00183:1321 105.01769:105 105.03268:210 105.04288:105 106.00258:367 106.00776:158 106.08098:105 107.00100:430	41.03821:408 42.03373:449 43.05401:172 49.98729:268 60.51158:164 68.98289:239 72.08056:229 74.51442:284	1841	1984	1831	1720	1861	4298	1228	2211	1908	1562	2275	3298	1384
7.585	105.044	w/o MS2: 3-Cyanopyridine	[M+H]+	20.32	105.04424:1948 105.06908:46 105.93552:46 106.04740:172 106.08625:61 107.04796:77 107.06829:31 107.08621:197	42.03401:603 51.02282:272	959	972	758	731	1231	753	796	2710	1384	1291	1784	1290	1845
1.921	105.045	3-HYDROXYBUTANOATE	[M+H]+	14.37	105.04410:1838 105.11006:8039 106.11186:789 106.44767:265	31.99036:248 42.03432:961 44.04978:17064 45.03468:15376 45.50534:183 45.66190:115 46.03849:734 51.02300:1413 53.01396:200 58.06524:30481 59.07216:2575 60.08119:29407 60.41018:107 60.76524:131 61.08441:814 65.03893:149 72.07482:48 77.03858:1976	536	660	700	609	718	480	872	846	951	875	1174	799	757
8.363	105.069	2,3-DIAMINOPROPIONIC ACID	[M+H]+	44.67	105.06958:5179 105.93279:32 106.04651:48 106.07262:543 106.08506:125 107.08451:974	42.03387:1103 43.05428:155 51.02292:165	1474	2099	2242	2544	2569	1691	2336	7378	3751	3568	4679	3375	4360
1.709	106.05	L-Serine	[M+H]+	45.2	106.04914:2059 106.08359:148 107.05334:148 107.08463:148	42.03379:432 60.04450:204	3401	385	2290	2207	1308	2241	1924	2839	849	4111	1865	1011	1707
8.999	107.048	w/o MS2: BENZALDEHYDE	[M+H]+	24.26	107.04871:1849	39.02332:252 42.03385:856 63.02255:479	715	638	362	296	674	954	204	1120	748	935	1007	511	745
1.772	109.028	w/o MS2: p-Benzoquinone	[M+H-2H2O]+	168.03	109.02810:11880 109.04593:125 109.10093:127 110.03156:947 111.04394:1033	41.03834:253 45.03368:208 55.01721:378 70.06697:1184 74.02334:2558 81.03336:388 84.04359:1276	7133	7829	7822	7686	9379	7560	9930	10083	9082	10530	9033	9793	9700
1.545	110.008	w/o MS2: Hypotaurine	[M+H-H2O]+	1717.9	110.00818:35217 110.03365:58 110.61106:60 110.67532:60 111.00916:5721 111.66958:60 111.98608:287 112.00619:3589	43.05345:79 56.96437:220 68.98199:4821 74.51430:115 84.95867:549	33891	24425	21362	26628	23575	18857	18663	25727	22986	20836	26091	18632	20834
1.923	111.044	CATECHOL	[M+H]+	491.26	111.04364:27437 111.41042:180 112.04645:2435 113.02199:594 113.04238:180 113.05820:602	37.00757:117 39.02325:1052 41.03866:1407 43.01899:1817 44.04961:10257 44.99726:173 51.02268:664 53.03896:444 55.05420:239 58.06481:688 65.03852:4415 67.05383:411 70.06479:3682 71.06821:156 78.03358:917 79.04127:125 80.04912:50 83.04905:254 86.07075:124 92.04933:2903 92.77773:82 92.90935:49 93.05719:4825 93.78322:208 94.06492:71 94.66554:57 95.39055:33 95.74873:57 97.02762:140	13450	14149	14559	16703	18982	12067	24042	23863	18856	25906	19399	22206	16242
1.754	111.044	Butyric acid	[M+Na]+	73.97	111.04337:3899 112.04699:206 112.99598:82 113.02216:436 113.05943:1672 113.10629:124	41.03837:68 43.05418:420 56.04953:850 58.06517:114 70.06433:1252 81.03246:255 84.04405:1508	1420	1085	1109	1332	861	1911	925	1064	1439	874	2199	1500	874
1.547	112.006	w/o MS2: 4-Fluoroaniline	[M+H]+	268.22	112.00568:4266 112.54213:94 113.00715:254 113.09456:142 114.00261:189 114.09070:751	43.05430:35 45.03352:11 56.96462:199 66.01865:477 68.98188:4927 84.95913:639	4522	3645	3214	3345	3558	3028	2556	3956	3451	2671	3580	2501	2613
2.356	112.031	2,3-Dihydroxypyridine; CE10; GGOZGYRTNQBSSA-UHFFFAOYSA-N	[M+H]+	89.75	112.02986:1682 113.01401:4803 114.01818:181 114.06589:469 114.09100:769	33.01345:381 43.01821:136 46.00870:251 58.00894:10727 59.01193:299 60.02439:1766 67.02865:521 69.00714:307 72.08046:907 85.01971:16019 87.03539:6400 88.03966:324 103.03001:149 112.03036:8677	835	1122	959	776	1360	957	923	987	1218	907	821	902	950
3.023	112.05	w/o MS2: CYTOSINE	[M+H]+	107.87	112.05000:1449 112.08620:131 112.95350:18 113.02273:18 113.03385:33 113.05474:118 113.09566:44 113.13523:12 113.93452:18 113.96304:30 114.06688:34 114.09063:1083	43.05434:49 46.06522:284 58.06471:70 63.99719:263 68.04797:87 70.06513:5214 80.04912:161 95.02352:151	235	87	462	403	344	32	1382	358	106	1440	381	68	268
2.355	113.014	w/o MS2: 3-FUROIC ACID	[M+H]+	56.59	113.01448:3196 113.05786:129 114.01603:214 114.02569:86 114.06575:409 114.09128:1093 115.07478:86 115.11106:171	43.05384:139 46.00899:136 58.00919:8605 59.01141:230 85.01939:11969 87.03454:4621 103.02860:149 113.01413:25296	2306	2858	2252	2026	2864	2181	2219	2180	2479	2317	2348	2286	2705
5.191	113.034	Uracil	[M+H]+	46.24	113.03446:6008 113.05670:46 113.09468:18 113.10211:18 113.13110:18 113.45335:12 113.68531:12 113.71168:18 113.74446:12 113.94791:12 114.03682:225 114.05145:36 114.06346:29 114.07363:18 114.09064:862 115.03763:74 115.07435:131 115.09358:97 115.11057:89	41.03881:197 43.05422:275 45.03276:89 58.06496:171 70.02785:112 81.06932:194 96.00798:142	708	218	1641	1146	921	12	4525	1121	220	5292	905	17	784
5.431	113.034	w/o MS2: URACIL	[M+H]+	30.31	113.03442:1781 113.05674:40 113.09583:36 113.10345:18 113.13382:18 113.94648:18 113.96054:12 114.03718:209 114.05479:18 114.06658:24 114.09091:771 115.03989:30 115.07477:92 115.09472:62 115.11056:104	43.05363:307 58.06570:294 69.06949:96 79.05265:176	26	16	43	57	14	362	177	71	5	163	26	246	40
1.776	113.06	SORBIC ACID	[M+H]+	39.71	113.05946:4415 114.06361:273 114.09095:483 114.69163:109 115.03840:4146 115.07394:109 115.10953:164	39.02302:209 41.03874:633 43.05419:465 46.02832:115 53.03849:275 56.04893:421 69.03334:225 70.06524:538 74.02316:232 81.03291:169	1411	1786	1469	1546	1902	1684	2098	1791	1812	2182	1999	2292	1858
8.219	114.055	w/o MS2: Carnosine	[M+H]+	23.33	114.05466:3808 114.07752:384 114.08993:1261 115.03799:31 115.05805:320 115.07377:61 115.09446:114 115.11166:77 116.07069:101 116.10639:289	41.03845:230 44.01281:128 58.06501:112 73.02798:144 81.06989:121	2173	753	1186	1699	986	1779	712	480	1834	664	1213	2043	894
2.116	114.066	Creatinine	[M+H]+	113.21	114.06641:87345 114.20680:12 114.23364:18 114.26609:12 114.30337:24 114.36781:18 114.37922:18 114.38696:12 114.41400:12 114.42951:18 114.45118:24 114.45635:18 114.47033:18 114.47916:24 114.51191:12 114.52427:49 114.56714:18 114.57528:30 114.59145:31 114.61364:30 114.62150:66 114.65097:54 114.66313:48 114.67725:38 114.70940:48 114.75266:71 114.77772:43 114.78838:30 114.80718:44 114.82777:18 114.84…	43.02920:636 44.04977:5555	6893	7883	7094	7224	8771	7633	8687	11242	8865	8466	8747	10621	7991
1.937	114.066	Creatinine	[M+H]+	287.14	114.06655:315391 114.09393:53 114.24758:61 114.30656:61 114.36760:82 114.43498:41 114.49225:61 114.53200:82 114.54241:61 114.55369:41 114.56346:41 114.59151:145 114.60817:102 114.62176:61 114.63267:61 114.65301:123 114.67299:149 114.68977:142 114.71560:357 114.72780:271 114.73999:61 114.74426:137 114.75769:130 114.77615:102 114.78965:102 114.79626:61 114.81066:254 114.81717:102 114.82535:108 114.…	43.02946:7489 43.92142:418 44.05015:49165 44.49826:289 44.69085:158 44.82344:156 45.05244:1422 45.31540:72 72.04390:655 86.07105:580	15722	20279	20990	19538	22274	18388	20630	26046	22018	22084	23401	21960	19889
1.813	114.067	Creatinine	[M+H]+	1453.96	114.06671:221396 114.24506:39 114.27568:39 114.37070:39 114.48086:59 114.49496:39 114.50514:39 114.51616:78 114.53279:59 114.55251:59 114.56873:59 114.59085:102 114.60900:59 114.62418:78 114.64198:78 114.64999:97 114.66853:142 114.68852:58 114.71331:132 114.72995:115 114.74012:97 114.75151:162 114.76299:209 114.78652:59 114.80207:78 114.81375:78 114.82628:59 114.84283:59 114.85459:78 114.86448:59…	43.02974:5540 43.92036:197 44.04997:34177 44.31972:164 44.41585:204 44.47481:183 44.70329:51 44.86409:66 45.05272:701 45.16376:100 72.04453:222 86.07105:399	196	205	142	159	192	183	196	289	183	186	190	183	217
1.772	115.038	w/o MS2: "5,6-DIHYDROURACIL"	[M+H]+	54.91	115.03830:2514 115.04613:4731 116.06832:286 117.05741:215	41.03882:340 43.05422:580 56.04931:548 70.06511:2361 74.02312:4 84.04422:875 97.02915:55	3032	2158	4772	4382	4105	2572	3500	2979	1719	2955	2844	2407	2754
1.931	115.039	w/o MS2: Methimazole	[M+H]+	46.69	115.03918:11088 115.06831:1844 116.07015:9281 117.05370:875 117.07562:525	41.03894:740 43.02952:1911 44.04966:6125 45.03412:125 51.02271:180 53.03897:249 58.06496:534 65.03866:611 70.06495:7229 71.06814:243 78.03360:200 83.04830:208 92.57748:8 95.03522:186 95.43508:34 95.79056:22 97.02785:224 105.02031:41 110.05863:106	1048	961	773	959	1153	1266	641	697	991	850	891	819	927
1.698	116.01	w/o MS2: 2-Methyl-4-isothiazolin-3-one	[M+H]+	19.21	116.01019:3424 116.03328:325 116.07134:228 116.10611:91 118.08574:494	43.01792:1191 46.02912:755 56.04919:747 70.02862:631 74.02350:2896 80.97289:589 87.05305:87	545	547	401	524	418	613	427	456	515	464	351	633	310
1.932	116.07	L-Proline	[M+H]+	115.69	116.06999:22928 117.07349:1607 117.10005:396 118.08618:5847	39.02309:1114 41.03869:505 42.03377:514 43.02886:1392 44.04969:8101 45.05310:96 53.03829:318 55.05399:422 58.06482:1245 70.06510:16902 71.06799:722 72.04305:45 83.05980:646 93.23658:17 94.52674:20 95.03535:207 97.02906:378 98.06308:191	4309	3348	9822	4463	4540	3676	11098	13420	4531	24893	8923	4237	6514
1.738	120.065	L-Homoserine	[M+H]+	55.36	120.06465:3763 120.09670:114 121.06578:217 121.10060:401 121.12162:192 122.07355:114	41.03902:237 43.01755:1040 46.02914:487 53.03830:501 56.04929:890 69.03311:149 70.06515:87 74.02356:1865 81.03365:117	4330	1553	3046	4148	2280	4367	3057	3008	2257	4056	3752	2673	2471
7.796	120.081	Indoline	[M+H]+	77.07	120.08029:3911 121.06379:302 121.08321:346 121.10009:265 121.12151:211 122.05856:56 122.09580:921	41.03871:298 43.05456:396 58.06518:206 67.05333:102 77.03806:202 91.05344:228 106.06432:121 120.07923:151	1920	1366	2203	2431	2363	2340	5301	5659	1934	10082	3777	2638	3785
5.746	121.039	D(-)-Threose	[M+H]+	14.9	121.03957:2708 121.06335:70 121.08008:30 121.10116:210 121.12109:396 122.04184:156 122.05844:24 122.07381:18 122.08964:12 122.10373:37 122.12516:37 123.04290:68 123.07908:60 123.11631:102	43.05466:545 45.03273:131 58.06494:279 66.03327:128 79.05343:144 91.05412:128 93.04416:118	1188	602	660	423	458	8	539	634	500	723	432	16	520
6.013	121.04	w/o MS2: 2,4-DIHYDROXYBUTANOIC ACID	[M+H-H2O]+	69.02	121.03957:9374 121.06982:17 121.08385:30 121.10252:132 121.12134:138 121.73244:18 121.94177:12 122.04178:475 122.07861:24 122.10388:40 122.12261:24 123.04506:196 123.05594:30 123.08041:44 123.11674:96	43.05383:222 58.06497:278 77.03821:129	62	43	52	44	36	467	60	46	29	56	24	380	41
7.586	121.065	Phenylacetaldehyde	[M+H]+	813.67	121.06503:77388 121.09386:40 121.30936:60 121.38530:30 121.53397:45 121.60318:45 121.65691:30 121.66651:60 121.68235:30 121.69440:75 121.71316:60 121.72528:60 121.74520:30 121.77535:45 121.79870:45 121.81104:45 121.82190:60 121.83629:30 121.88709:45 121.91469:60 121.97309:45 121.98824:30 122.03010:30 122.04460:44 122.06771:5188 122.09309:58 122.12244:30 122.16943:30 122.20781:30 122.22100:30 122.…	51.02295:874 56.04828:138 65.03797:299 77.03834:7992 81.03289:163 91.05430:2558 93.06973:1079 95.04775:180 103.05368:3730 105.04399:450 121.06453:1769	52624	60959	42368	45414	70311	49912	41126	153308	85033	75313	113132	75122	115683
8.363	122.096	Phenethylamine	[M+H]+	71.72	122.09589:3874 123.04390:87 123.07933:79 123.09916:318 123.11603:232 124.08481:74 124.09543:87	77.03820:1768 79.05393:915 103.05378:2092 105.06965:2068 114.09188:161	1099	906	936	1119	894	676	970	2671	1508	1513	1699	1484	1599
9.613	123.043	4-Hydroxybenzaldehyde	[M+H]+	19.5	123.04392:2900	41.03858:168 58.06474:142 77.03790:153	147	451	85	72	295	191	72	977	178	52	773	235	433
3.735	123.055	Nicotinamide	[M+H]+	52.07	123.05493:5251 123.07847:25 123.11554:38 124.03831:19 124.05810:278 124.07924:73 124.09692:104 125.02298:19 125.06506:46 125.09637:65 125.13262:25	43.05420:28 53.03854:213 80.04951:1796 84.04393:3 123.05460:509	231	101	142	128	193	3921	249	168	79	212	119	2646	120
3.523	123.055	Nicotinamide	[M+H]+	56.35	123.05476:4332 123.07853:29 123.09005:12 123.11780:24 123.51341:12 123.74372:12 124.03953:12 124.05790:313 124.07842:58 124.09450:147 124.11657:12 124.69140:12 125.02484:18 125.05913:53 125.06974:18 125.09510:54 125.13269:47	78.03359:523 80.04909:1086 94.06411:58	3985	2922	3635	4201	3506	9	5985	3473	2319	6488	3422	7	3316
3.022	124.039	Nicotinic acid	[M+H]+	27.53	124.03884:1817 124.07784:177 124.09606:93 125.04203:312 125.06260:12 125.07979:30 125.09577:113 125.13108:60 125.98455:24 126.04296:18 126.05409:77 126.07555:30 126.09199:24 126.13292:12	43.05434:49 46.06522:284 58.06471:70 63.99719:263 68.04797:87 70.06513:5214 80.04912:161 95.02352:151 124.03892:156	949	693	1285	992	728	324	1555	881	502	1944	794	384	582
3.24	124.039	Nicotinic acid	[M+H]+	22.21	124.03909:1925 124.07722:479 124.09521:158 125.02098:24 125.04220:169 125.05853:30 125.07007:66 125.09673:50 125.11493:24 125.13150:36 125.98551:24 126.04234:24 126.05357:83 126.06149:24 126.09000:51 126.10169:18	41.03845:14 58.06487:46 70.06480:1257 78.03353:302 80.04849:283 92.04939:88	38	36	55	45	38	598	77	42	43	44	70	559	37
7.926	124.075	w/o MS2: 4-Methoxyaniline	[M+H-H2O]+	15.91	124.07522:2414 125.05946:49 125.07747:398 125.09492:49 125.10579:33 125.98558:49 126.05630:49 126.07916:49 126.09606:49 126.12579:82	43.01770:253 58.06475:235 79.05342:121	602	172	546	752	492	586	875	112	505	1282	180	957	301
2.714	124.078	w/o MS2: 4-Methoxyaniline	[M+H]+	13.71	124.07759:4918 125.06988:189 125.13161:126 126.05856:126	41.03891:274 46.06505:448 58.06513:286 63.99748:405 79.02135:643 93.05679:883	730	677	722	682	671	640	678	952	807	638	811	581	644
9.473	126.093	w/o MS2: 3-METHYLHISTAMINE	[M+H]+	48.97	126.09299:5476 128.05916:215	43.01867:171 43.05360:168 58.06512:253 79.05325:145 91.05423:121 96.04406:138	1199	660	302	452	352	931	140	360	884	177	463	615	317
1.552	127.023	w/o MS2: 4-Hydroxy-6-methyl-2-pyrone	[M+H-2H2O]+	46.5	127.03296:4077 127.62825:170 127.75306:113 127.97617:113 128.01884:7653 128.40027:170 129.01969:3790 129.03926:4979 129.06075:113 129.09125:170 129.13743:283	43.05419:183 49.98763:101 55.51435:66 66.01825:664 68.98210:6133 70.97964:1156 74.51515:136 82.01298:255 84.95887:899	1703	1203	746	1109	1199	4069	1064	2212	1258	1192	1292	1753	1145
1.924	127.038	PYROGALLOL	[M+H]+	146.17	127.03873:12356 128.04136:897 129.05364:15963	39.02311:704 44.04966:7990 45.04593:242 51.02273:119 53.03882:443 55.01722:216 58.06482:414 65.03843:900 67.05408:617 68.99609:403 70.06511:5971 71.06780:200 72.04368:65 81.03341:228 83.04840:626 90.03322:11 92.04912:1048 92.63245:12 92.78408:110 93.53326:40 95.02382:73 95.21096:28 95.44849:35 95.61319:27 97.02767:190 120.04396:36	9833	5606	5406	6494	5957	10826	1584	3680	7913	1725	7003	6842	6106
10.467	127.038	w/o MS2: 4-Hydroxy-6-Methylpyran-2-One	[M+H]+	28.69	127.03806:2202 127.61967:222	43.05390:228 58.06443:182 70.06497:73 77.03830:152 91.05196:77	165	234	230	232	422	156	554	1269	336	383	813	290	667
1.77	127.039	Maltol	[M+H]+	335.01	127.03823:33893 128.04152:1410 128.12043:173 129.05361:1820	41.03849:501 43.01743:1308 53.03843:430 56.04929:1048 70.06457:1126 81.03272:382	21907	12434	28115	26522	22927	16842	21193	18985	11168	16343	19472	13268	20084
1.546	128.019	w/o MS2: 4-Chloroaniline	[M+H]+	355.37	128.01881:8227 128.75146:104 128.97452:208 129.00175:156 129.02091:1964 129.03930:3376 129.13699:543 129.21875:104 129.97892:104 130.01617:2092 130.04036:742	42.03348:126 43.05426:122 54.49741:255 56.96414:396 66.01820:710 68.98260:6934 70.97914:1275 79.05483:51 84.95955:991 88.98896:112 96.98853:689 111.00546:44	9222	8805	7340	7578	7252	6772	6168	8618	7381	6193	8542	6011	5716
3.581	129.018	4-Amino-2-chloropyridine; ESI-ITFT; direct injection; MS2; CE	[M+H]+	37.59	129.01775:2710 129.04042:13 129.05341:53 129.06554:14 129.08892:42 129.10147:42 129.12603:65 129.65388:21 129.66914:14 130.02317:238 130.04934:2948 130.08341:99 130.12159:27 130.96781:34 131.02303:34 131.03505:14 131.05311:182 131.08769:21 131.10645:46 131.12374:14	43.05501:368 58.06503:652 68.99686:167 84.04354:321 93.05631:147	2829	5436	1505	1112	2113	188	1122	615	1647	696	1016	186	894
3.722	129.018	4-Amino-2-chloropyridine; ESI-ITFT; direct injection; MS2; CE	[M+H]+	30.54	129.01752:2378 129.05549:61 129.07098:34 129.09014:106 129.10236:42 129.12711:57 129.66000:14 130.02073:175 130.04925:1536 130.08634:34 130.10735:21 130.12167:42 130.67245:21 130.71948:14 130.96411:21 131.02173:63 131.03372:14 131.05081:157 131.07081:34 131.08511:21 131.10617:74	41.03936:472 43.05415:491 56.04800:263 68.99753:140 79.05484:426 84.04469:117 93.05718:176 94.06454:173	669	1071	357	252	456	2857	268	195	260	179	143	1519	193
1.549	129.039	Terbuthylazine-TP MT24 (LM1)	[M+H]+	60.25	129.03908:3882 129.13948:254 130.01652:1843 130.04084:561 130.74781:102 130.96371:337 131.02047:203 131.03745:571 131.10212:102 131.11915:152	43.05395:143 54.98551:31 56.96509:250 60.51242:101 66.01841:633 68.98222:6050 69.98227:1166 82.01352:174 84.95970:762 91.01343:82 96.98817:845	5420	4160	3255	4012	3734	5942	2831	4286	3718	3166	3693	5566	2868
2.356	130.041	Flucytosine (5-FC)	[M+H]+	6767.13	130.04078:348223 130.37289:79 130.41742:119 130.52077:79 130.54885:119 130.56698:79 130.59725:198 130.60932:159 130.62957:79 130.64382:159 130.65817:302 130.68007:198 130.70399:119 130.72080:119 130.72807:159 130.75396:159 130.76552:159 130.78253:198 130.79297:159 130.80465:119 130.81634:119 130.82824:119 130.85585:79 130.87599:159 130.89361:119 130.92203:119 130.93837:119 130.95433:198 130.96783…	43.05415:310 58.00897:8233 60.02411:1090 85.01951:11757 87.03548:4289 102.04751:43 112.03030:4759 113.01463:23901 114.01754:1187 115.01975:101 130.04082:11707	251923	359902	266315	247486	358253	237645	277061	264389	294634	255658	258658	244555	261316
3.595	130.049	PYROGLUTAMIC ACID	[M+H]+	46.47	130.04934:2942 130.08830:32 130.12309:19 130.58530:19 130.85717:19 130.96486:25 131.02218:32 131.05257:203 131.06823:74 131.08842:19 131.10562:54 132.05368:34 132.06540:37 132.10115:49 132.12125:19 132.13771:53	41.03834:293 58.06479:218 84.04328:261	3723	1764	2935	2469	2117	159	3749	2163	1596	3327	2242	210	2555
4.446	130.049	w/o MS2: 5-OXO-D-PROLINE	[M+H]+	28.12	130.04887:1411 130.08604:30 130.09722:12 130.12198:473 130.96486:36 131.00176:12 131.03394:36 131.05290:141 131.07154:24 131.07993:18 131.10543:61 131.12526:80 131.70370:30 132.04214:12 132.05343:12 132.06430:40 132.08240:72 132.10130:3849 132.13569:61	41.03806:348 43.05430:498 55.01584:134 58.06473:306 79.05410:186 86.09553:163	667	188	483	513	434	177	1138	971	473	1319	509	143	848
3.798	130.049	PYROGLUTAMIC ACID	[M+H]+	59.26	130.04931:7787 130.08625:194 130.30403:12 130.64329:12 130.75969:12 130.88898:12 130.90540:12 130.96556:42 131.02210:24 131.05163:548 131.06968:36 131.09123:24 131.10550:43 132.00184:18 132.03810:18 132.05782:61 132.10057:82 132.13825:51	41.03800:209 45.03373:19 56.04968:600 84.04385:1624	182	164	164	153	176	2741	180	206	185	219	188	1613	173
1.773	130.049	5-OXO-D-PROLINE	[M+H]+	637.15	130.04928:48407 130.08450:127 130.30365:128 130.77456:128 131.03348:432 131.05174:2411 131.06664:127 131.11202:128 132.06400:1784 132.13749:192	31.98999:50 41.03899:636 43.05445:105 56.04934:777 68.04837:103 81.03342:482 84.04427:1745 97.02810:163	44499	16004	35847	29333	29280	39153	29839	34695	22542	40665	29021	25146	40010
9.469	130.064	w/o MS2: Indole-3-carbinol	[M+H]+	25.88	130.06393:1617 131.06715:213 131.08356:85 132.04210:128 132.07821:262	43.01800:240 58.06467:174 65.03772:96 77.03820:128 91.05389:156 105.06738:86	45	63	94	71	49	61	163	544	265	1120	339	360	343
2.99	130.097	L-beta-Homoproline	[M+H]+	52.2	130.09620:1580 130.12249:447 130.96518:118 131.00392:18 131.03319:95 131.06800:43 131.07929:33 131.10140:85 131.12561:24 131.52761:12 132.06282:12 132.10041:58 132.11124:12 132.13677:78	43.01732:122 70.06397:1142	580	401	1587	1337	821	23	5160	954	330	4238	850	22	706
10.685	131.024	w/o MS2: 5-Fluorouracil	[M+H]+	29.1	131.02401:1458 131.03394:710 131.04717:1055 131.05685:710 131.07349:710 131.09256:284 131.13931:710 131.14884:710 131.15980:1763 131.18091:568 131.27130:568 131.28933:284 131.38398:568 131.40387:284 133.09955:426	43.01741:163 58.06468:176 77.03891:115 91.05357:125	0	0	0	0	0	0	0	73	201	0	228	179	74
4.621	131.034	w/o MS2: 5-Fluorouracil	[M+H]+	26.67	131.03386:1190 131.04924:60 131.07162:100 131.10699:80 132.10116:347 132.13698:132 133.03796:40 133.06792:40 133.10273:100	43.05385:421 51.02254:109 58.06439:256 77.03747:105 79.05386:102	1151	822	1359	1092	892	4	1489	1069	899	1400	999	12	771
4.828	131.034	w/o MS2: 5-Fluorouracil	[M+H]+	17.56	131.03375:1828 131.07008:34 131.10606:68 131.12928:34 132.03718:97 132.10097:2133 132.13706:116 133.08414:68 133.10415:194	41.03858:237 43.05418:277 58.06496:214 81.06909:217	134	73	155	230	135	1003	270	131	92	166	90	919	66
1.553	131.037	CITRACONIC ACID	[M+H]+	21.67	131.03613:1514 131.10040:117 131.11705:293 131.52408:117 132.01436:176 132.04029:117 132.10041:176 132.99736:2091	43.05449:364 54.49752:157 56.96450:271 66.01902:863 68.98244:10100 69.98282:1311 70.97975:1503 77.03745:53 81.07029:34 84.95913:1023	720	769	876	625	773	1235	561	718	812	502	689	877	653
2.369	131.118	N-Acetylputrescine; LC-ESI-QTOF; MS2; CE	[M+H]+	64.34	131.11720:2006 131.17718:67 131.21519:44 131.23145:89 131.25139:44 131.28158:67 131.31494:44 131.37158:89 131.40119:89 131.41167:44 131.43244:44 131.44591:67 131.46657:67 131.52134:67 131.55931:44 131.56610:44 131.64730:89 131.68300:111 131.70869:44 131.72207:67 131.74077:67 131.78284:44 131.79654:44 131.85771:89 131.94087:44 131.96759:67 131.98120:44 132.00298:44 132.01669:44 132.04516:439 132.0…	46.00822:213 58.00861:6382 60.02354:1114 72.07999:616 85.01942:10993 103.03044:145 105.06847:48 113.01482:22996 130.04059:9804	483	814	1001	877	2060	586	1671	2170	840	2172	1500	1096	2339
1.755	132.064	L-Hydroxyproline	[M+H]+	30.59	132.06600:1549 132.13813:84 133.05964:2259 133.10279:84 133.63262:126 133.66996:126 134.04455:11308 134.08057:10640	41.03875:505 43.01828:601 46.02979:115 56.05003:531 69.03369:241 70.06529:1439 74.02362:14 81.03267:237 84.04435:959 88.03835:60	958	563	874	837	1301	798	1112	1674	580	1946	981	1027	982
8.426	132.08	2-Methylindole	[M+H]+	31.41	132.07971:2181 132.13792:82 133.07563:489 133.10138:125 133.12239:41 134.04323:82 134.05864:103 134.07998:402 134.11584:82	43.01786:353 58.06569:199 77.03802:168 91.05372:273 117.05693:221	16	20	44	59	19	17	109	605	345	1166	405	401	636
4.74	132.101	Leucine	[M+H]+	77.16	132.10165:10986 132.13291:18 132.63698:12 132.70330:18 132.72933:18 132.77772:12 132.81494:12 132.90639:12 133.01347:35 133.02818:18 133.04742:24 133.06372:30 133.08554:64 133.10429:680 133.12539:12 133.25632:12 133.27964:18 133.34247:18 133.36476:18 133.51987:12 133.87872:12 134.05992:30 134.08053:506 134.10487:113 134.11792:49 134.15411:12	41.03830:625 43.05455:1040 86.09573:325	94	87	132	75	122	1515	295	122	78	177	90	1567	127
3.898	132.101	L-Isoleucine	[M+H]+	82.78	132.10172:12556 132.13061:27 132.52687:18 132.61593:12 132.66849:12 132.71864:12 132.77284:12 132.80116:12 132.86266:12 132.96367:18 133.00174:12 133.01331:18 133.06580:54 133.10455:897 133.12421:18 133.21496:12 133.31790:12 133.44683:12 133.50767:12 133.78366:12 133.91363:12 133.95182:12 134.03635:30 134.08096:408 134.10661:75	41.03930:819 44.04951:1338 57.05742:285 58.06550:50 69.06931:718 73.02780:62 77.03788:46 86.09612:1567	1348	1196	1457	1361	1092	92	2668	2454	1720	6920	2883	144	2127
4.099	132.101	L-Isoleucine	[M+H]+	100.65	132.10175:15045 132.13773:18 132.40341:12 132.42765:12 132.50927:12 132.70123:18 132.73487:12 132.75995:18 132.85020:18 132.88445:18 132.96876:12 133.01265:30 133.05346:12 133.06396:24 133.08610:150 133.10453:875 133.13897:18 133.16801:12 133.25601:18 133.33004:18 133.52152:12 133.54749:12 133.92750:12 133.93418:18 133.96488:12 134.01113:24 134.03885:12 134.05821:18 134.08067:595 134.10470:70 134…	41.03890:812 44.04898:1146 57.05689:269 69.06866:763	114	87	119	122	155	914	201	198	128	384	129	1702	153
4.523	132.102	L-Leucine	[M+H]+	93.85	132.10147:10905 132.13734:64 132.71672:20 132.86688:30 133.01290:30 133.04308:30 133.06419:56 133.08379:50 133.10432:846 134.08009:343 134.09634:30 134.10971:70	41.03907:471 43.05393:427 44.04939:434 58.06505:243 79.05384:157 86.09615:176 92.04911:124	1589	1024	2226	2449	2171	71	6507	2773	1309	8060	3344	94	1802
1.889	132.112	LEUCINE	[M+H]+	33.88	132.11248:2259 132.13447:57 133.04867:213 133.05903:57 133.09230:85 133.11714:142 134.04418:114 134.07835:350 134.09003:57 134.11489:114	39.02340:1610 43.01778:2155 44.04980:9760 55.01794:319 57.03097:50 70.06449:6895 72.08077:165 81.03288:252 98.05960:86	151	89	314	156	232	89	886	1362	128	1044	661	180	699
1.554	132.997	L-Ornithine	[M+H]+	190	132.99805:2226 133.99772:422 134.04194:243 134.08066:304 134.95835:122 134.99520:632 135.07584:122	43.05422:381 56.96462:483 66.01846:595 68.98231:9344 69.98352:1291 70.98005:1422 77.03829:76 84.95965:1430	857	837	663	801	760	1435	523	868	934	470	777	1870	480
1.725	133.05	L-Asparagine	[M+H]+	59.01	133.06023:12548 133.10035:62 133.63656:214 133.95435:62 133.99905:62 134.04465:26332 134.06192:1817 134.07928:704 134.60852:62 134.99819:62 135.04647:1174 135.08442:123 135.10283:92 135.11635:92	43.01809:1596 44.04935:528 46.02865:800 56.04952:833 70.02829:704 74.02344:2953	9451	367	4408	2662	1898	7887	5592	1855	1814	1517	1928	2452	3498
8.52	133.076	TRANS-CINNAMALDEHYDE	[M+H]+	562.57	133.07566:31211 133.68334:34 133.70445:34 133.80148:51 134.07924:2751 134.13654:51 134.64627:34 134.71961:34 135.04318:84 135.08140:248 135.10129:99 135.11602:269	43.05409:24 58.06469:62 79.05417:938 91.04174:241 104.04896:161 106.06477:1632 118.05290:3014 119.05592:291 131.05975:1051 133.07674:7886	38082	32306	25824	40667	23528	28873	38371	53341	40618	792	46755	849	1534
9.883	133.101	cuminyl alcohol	[M+H-H2O]-	38.58	133.10066:3484 134.03550:287 134.07933:341 134.10348:330 135.04367:183 135.07963:713 135.11585:447	58.06457:205 91.05369:259 105.06953:156 115.05312:150 133.09987:118	2390	779	1405	1762	419	2881	268	1402	3657	822	2122	2472	1340
1.73	134.044	L-Aspartic acid	[M+H]+	113.46	134.04467:34336 134.08020:2368 134.50353:86 134.52620:57 134.91739:57 135.04780:1775 135.06393:232 135.08344:269 135.10422:57 135.11529:152 136.02054:257 136.04767:449 136.09109:57	43.01821:1882 44.04969:321 46.02873:1067 56.04986:532 70.02864:1221 74.02342:4601 88.03920:544 97.02709:47 109.02626:11	11624	4503	13488	7056	10217	9147	10011	7760	6444	12974	8845	6118	13021
10.169	134.059	w/o MS2: 2-Oxindole; AIF; CE30; MS2Dec	[M+H]+	10.2	134.05889:2351 134.07963:412 134.09866:75 134.11773:75 134.63829:75 135.04224:150 135.06090:213 135.07834:150 135.11570:526 136.02040:214 136.03671:75 136.06303:112 136.11811:187	41.03836:172 58.06487:183 77.03813:246 91.05487:124 105.03177:130	397	254	151	179	414	287	98	1524	316	824	974	377	528
1.774	134.08	w/o MS2: N-Methylthreonine	[M+H]+	86.8	134.08049:16934 135.04307:215 135.05368:143 135.06830:214 135.08325:1399 135.11406:215 136.02156:286	41.03882:340 43.05422:580 56.04931:548 70.06511:2361 74.02312:4 84.04422:875 97.02915:55	6279	2134	6522	10028	4667	4408	5669	3852	9131	12057	6284	10900	5120
7.621	135.03	w/o MS2: MALIC ACID	[M+H]+	8.89	135.03006:1873 135.05150:51 135.08021:85 135.11611:85 136.02157:285 136.03221:179 136.06110:68 136.08066:68 136.11107:34 137.04496:185 137.05870:152 137.09456:202 137.13123:691	51.02323:2115 53.03888:1022 77.03816:21131 91.05400:6430 103.05368:7033	1104	953	1001	908	892	870	829	947	1138	893	1234	982	832
11.044	135.043	w/o MS2: 2-Phenylglycine [M+H-NH2]+; AIF; CE30; MS2Dec	[M+H]+	14.8	135.04287:2595 135.08065:206 135.09971:93 135.11587:245 136.01975:292 136.04704:203 136.11979:47 137.04577:47 137.05917:199 137.09285:116 137.13123:975	43.01679:247 58.06525:203 77.03839:131 79.05227:122	575	567	627	551	862	626	1752	3478	957	1517	1383	1134	1231
9.003	135.044	w/o MS2: 2-Phenylglycine [M+H-NH2]+; AIF; CE30; MS2Dec	[M+H]+	155.84	135.04355:21836 136.04723:1849 137.04809:596 137.05913:894	58.06485:176 63.02270:285 77.03850:289	13985	12290	8328	7772	13880	15042	3977	22637	12945	7312	24141	14839	19326
9.232	135.044	w/o MS2: 2-Phenylglycine [M+H-NH2]+; AIF; CE30; MS2Dec	[M+H]+	25.05	135.04338:2341 135.11559:1123 136.02064:398 137.13164:798	58.06432:199 77.03835:138 79.05375:147 91.05322:127	1885	2021	633	613	1678	2134	235	3269	1953	545	3467	1930	2469
12.887	135.073	2-Deoxyribose	[M+H]+	14.13	135.07356:1718 135.09907:88 135.11592:96 135.66822:52 136.02125:182 136.05951:25 136.07946:3482 136.11852:39 137.05880:38 137.08606:1531 137.11435:38 137.13181:657	43.05345:267 58.06461:188 80.05637:313 94.06321:93 108.08533:118	1550	1450	1406	1349	1335	1422	1333	1451	1390	1418	1319	1286	1718
1.764	135.084	w/o MS2: 1-indanol	[M+H]+	12.64	135.08071:4809 135.11679:178 135.28940:71 136.02143:258 136.04344:71 136.09914:71 137.05592:71 137.09609:143 137.13254:670	41.03900:1179 43.05404:98 56.04926:751 58.06533:151 69.03272:351 70.06445:1150 74.02368:8 81.03321:282 84.04390:1675 95.01349:28	594	208	790	645	617	1454	508	287	616	1178	493	845	373
9.98	135.116	w/o MS2: Carveol	[M+H]+	19.97	135.11564:1983 136.02117:174 136.11898:271 137.05945:440 137.09495:491 137.13072:983	43.05398:233 58.06411:171 91.05279:182 105.07179:99	583	1355	457	572	945	658	1227	1215	940	1260	1051	844	934
8.765	135.116	w/o MS2: Carveol	[M+H]+	23.54	135.11633:1672 136.02052:254 136.08376:113 136.11938:113 137.05893:235 137.07920:84 137.09626:2876 137.13160:380	43.01777:250 58.06557:199 67.05465:80 79.05393:165 91.05423:182 94.03908:90 105.06960:115 109.05127:134 122.07218:70	1354	472	601	692	557	1078	621	724	1491	675	801	1005	687
8.094	135.116	w/o MS2: Carveol	[M+H]+	29.53	135.11675:2991 136.02051:307 136.04619:41 136.05976:69 136.07485:41 136.12008:328 137.02374:55 137.05877:141 137.09615:125 137.13180:680	41.03846:348 58.06574:156 77.03786:124 91.05390:160 105.07000:96	1078	1257	1150	1143	1649	716	3862	2655	1221	3423	1787	1335	1922
8.329	135.116	w/o MS2: Carveol	[M+H-H2O]-	32.92	135.11701:3145 136.02066:261 136.05896:66 136.11911:652 137.05838:201 137.09399:86 137.13182:883	43.05410:71 55.05959:89 105.07048:2044	1366	1298	1188	1260	1875	776	3936	2436	1301	3630	1979	1216	1936
10.288	135.117	w/o MS2: Carveol	[M+H]+	21.3	135.11727:2717 136.02062:340 136.07574:110 136.09294:73 136.12088:380 137.02340:73 137.05929:378 137.09611:887 137.13196:910	41.03859:164 45.03396:99 58.06486:206 77.03852:153 91.05303:154 105.06861:124	695	646	401	439	570	623	779	1074	806	533	795	551	562
10.703	135.118	w/o MS2: Carveol	[M+H]+	14.79	135.11607:2366 136.11899:253 137.05944:2812 137.13172:2623	58.06475:137 77.03784:125 79.05452:110 91.05292:109 118.08600:86	584	822	349	536	780	435	1027	2813	1060	919	1190	1144	1188
9.477	135.119	w/o MS2: Carveol	[M+H]+	29.25	135.11905:3184 135.14178:100 136.02116:250 136.08317:353 136.12145:150 137.05896:569 137.09564:557 137.13193:706	45.03228:115 58.06516:177 65.03855:138 77.03802:134 79.05269:124 91.05389:200 103.05338:96	453	652	373	690	601	342	1006	1452	580	1287	759	491	696
2.218	136.039	Homocysteine	[M+H]+	12.86	136.03937:4066 137.13146:840 137.63612:5293 137.66552:500 137.89925:201 138.02544:172 138.05477:1449760	42.03397:856 51.02287:238 53.03870:817 55.05421:124 65.03813:1259 67.05473:460 78.03358:3584 79.04119:1263 82.06450:64 92.04938:7927 92.30517:64 93.05650:1514 93.78230:86 94.06506:8130 94.76007:77 96.04361:90 110.05929:208 120.04377:220 136.03901:363	734	682	713	693	675	651	466	659	636	689	505	806	499
3.266	136.062	Adenine	[M+H]+	501.57	136.06174:65879 136.25943:18 136.27532:18 136.34780:12 136.38961:18 136.40158:18 136.43472:12 136.45674:18 136.49043:18 136.51679:18 136.53069:12 136.56403:18 136.59373:12 136.60782:12 136.61966:18 136.64383:79 136.66021:30 136.67512:30 136.68479:18 136.69811:24 136.71238:30 136.72481:53 136.73600:24 136.74293:24 136.76140:30 136.77970:53 136.80955:30 136.82995:24 136.84244:18 136.85118:30 136.86…	41.03851:258 43.05410:281 45.03285:134 55.03060:128 58.06463:565 67.02897:211 78.03277:141 79.02130:137 81.06894:155 92.02398:827 109.05030:202 119.03510:2640 136.06114:1257	74190	19477	73264	75313	58919	199	103170	52866	21290	120680	54524	233	43742
3.431	136.062	Adenine	[M+H]+	306.74	136.06160:58429 136.24426:12 136.28196:12 136.29336:24 136.35292:12 136.43528:12 136.44595:12 136.48450:12 136.53790:24 136.55997:18 136.58933:18 136.62900:31 136.65278:24 136.67077:12 136.70392:31 136.73698:30 136.75140:18 136.76332:31 136.77304:36 136.78489:30 136.79639:24 136.80391:30 136.81774:30 136.83581:18 136.85086:18 136.86525:18 136.88805:18 136.90956:18 136.92864:18 136.93477:12 136.95…	41.03821:384 43.05423:268 46.06612:121 58.06510:325 61.02755:151 67.02877:278 73.04620:96 79.05314:149 92.02409:629 109.05009:198 119.03499:2318 136.06108:1332	4407	1881	4945	7014	5889	42189	9998	6476	1941	10951	3544	23864	4348
12.885	136.08	1,5,6,7-TETRAHYDRO-4H-INDOL-4-ONE	[M+H]+	24.87	136.07946:3482 136.11852:39 137.05880:38 137.08606:1531 137.11435:38 137.13181:657 137.95786:26 138.05373:234 138.08790:303 138.13525:137	43.05345:267 58.06461:188 80.05637:313 94.06321:93 108.08533:118	2738	2466	2492	2534	2676	2781	2867	2496	2495	2525	2759	2668	2620
1.679	136.939	w/o MS2: Diallyl Sulfide	[M+H]+	78.87	136.93983:1628 137.13186:629 137.14170:134 137.98411:356 138.13603:268 138.93672:201	38.96317:4763 44.04962:96 81.04446:405 83.05864:52	601	532	348	618	310	424	670	266	664	612	438	1101	457
4.476	137.045	HYPOXANTHINE	[M+H]+	19.4	137.04537:6654 137.08079:18 137.09329:40 137.10471:18 137.13245:567 137.64037:12 137.97131:12 138.00642:12 138.01585:18 138.05332:1694 138.10145:30 138.11403:12 138.13556:121 138.28241:12 138.54304:18 138.68831:24 138.72202:12 138.74104:12 138.96526:12 139.02238:24 139.03891:93 139.05407:236 139.07480:99 139.09320:35 139.11105:1513 139.14435:30	41.03880:202 55.05433:209 77.03849:131 81.06772:153 92.04857:137 94.03889:125 110.03525:116	154	96	850	142	55	3	86	99	90	92	80	1	5367
10.73	137.059	w/o MS2: P-ANISALDEHYDE	[M+H]+	16.69	137.05911:25248 137.09713:83 137.13206:346 138.06214:2149 138.09098:42 138.11078:42 138.13460:116 139.01334:42 139.03761:63 139.06456:225 139.11110:1179 139.15493:42	43.01799:2410 55.05432:19 90.04054:41 105.03188:10	2634	1268	3322	4767	1547	2088	3231	2081	1314	3607	1326	762	1843
5.282	137.059	PHENYLACETIC ACID	[M+H]+	14.27	137.05954:3640 137.09672:69 137.13272:550 137.61825:12 137.63374:24 137.96498:18 138.01767:24 138.05476:2552 138.08755:18 138.09862:30 138.13512:74 138.63409:12 138.65641:12 138.69335:18 138.75234:12 138.78046:12 138.83856:18 139.01515:24 139.05565:198 139.08726:63 139.11096:1502 139.14391:30	56.94255:29 70.06540:60 81.07020:10 91.05456:1687 105.03175:30 119.04837:427	252	222	256	420	198	1022	244	632	156	432	310	1177	250
8.422	137.059	w/o MS2: Vanillyl alcohol [M+H-H2O]+	[M+H]+	60.65	137.05939:14606 137.09184:130 137.13101:484 138.06209:1008 138.13410:123 139.03843:117 139.06043:124 139.07609:147 139.11065:1086	43.01796:1146	18413	5048	12922	14456	6177	20708	2238	8316	6083	2691	6028	5458	12938
9.881	137.096	w/o MS2: Hypoxanthine	[M+H]+	9.73	137.09568:4107 137.13123:740 138.05385:179 138.09903:472 138.13324:198 139.03793:158 139.07412:63 139.11079:1047	43.01785:253 69.06771:125 81.06886:234 89.03810:299 97.06439:96 107.04785:149	1830	597	1085	1249	297	1938	250	868	2866	731	1216	2328	950
8.735	137.096	w/o MS2: Hypoxanthine	[M+H]+	11.78	137.09546:3315 137.13205:668 138.05432:328 138.09889:312 138.13429:100 138.68406:40 139.01548:40 139.04010:60 139.05274:40 139.07423:126 139.11374:1412 139.14631:60	43.01782:213 67.05434:112 79.05396:215 89.03851:339 105.03355:115 119.08389:102	3273	565	1410	1868	362	2784	189	895	3762	579	1186	2963	963
11.674	137.132	Limonene	[M+H]+	17.41	137.13207:2454 137.15792:49 138.05549:159 138.13518:293 139.03736:196 139.05805:74 139.07315:49 139.11116:1441	43.01761:9 55.05405:9 67.05416:3 77.03803:2561 81.06921:175 91.05417:87 105.03335:2375	1338	1392	1091	1027	1860	1016	6450	2621	1337	5116	1978	1157	1619
12.313	137.132	Limonene	[M+H]+	13.95	137.13182:2773 137.15482:30 138.05427:314 138.08973:30 138.09668:30 138.13528:319 139.03835:141 139.07521:45 139.11132:1066	67.05434:99 79.05361:184 91.05390:149 105.03244:96	1339	2420	1291	1332	3517	1254	11195	5350	2436	5578	3342	2030	2958
11.539	138.054	Methyl nicotinic acid; CE30; YNBADRVTZLEFNH-UHFFFAOYSA-N	[M+H]+	6.2	138.05436:3543 138.13384:74 139.03810:74 139.05611:162 139.07478:74 139.11027:955 140.07642:74 140.11304:145	55.05362:115 67.05190:89 79.05370:169 105.07226:96	1129	671	689	816	656	841	819	765	585	986	851	699	801
4.418	138.054	m-Aminobenzoic acid; CE30; XFDUHJPVQKIXHO-UHFFFAOYSA-N	[M+H]+	39.97	138.05441:7082 138.09094:18 138.13501:60 138.63593:18 138.69499:24 138.97902:18 139.00335:24 139.03926:83 139.05704:373 139.11100:1177 139.14604:30 139.47155:12 139.65570:12 139.70498:24 139.96090:31 140.03350:18 140.04213:24 140.06737:93 140.09167:12 140.11371:116	43.01817:183 55.05324:109 65.03762:211 77.03761:156 79.05378:128 94.06474:209	3065	2526	2352	4397	2684	6283	2223	2320	2380	2242	2079	4897	2358
4.244	138.054	Trigonelline	[M+H]+	16.88	138.05445:5626 138.08772:34 138.11449:12 138.13529:56 138.61362:24 138.70855:18 138.73903:12 139.00235:18 139.05699:331 139.07786:88 139.11085:1395 139.14435:24 139.42217:12 139.71748:12 139.79966:12 140.04218:24 140.07188:107 140.11418:165	43.01747:118 51.02126:115 65.03699:109 70.06438:215 78.03376:214 81.06892:137 83.04876:125 92.04934:165 94.06372:171 98.09721:83 105.07202:96 114.09052:83	5635	3785	3724	4418	3024	5035	4035	3584	3988	3712	4079	4897	4131
1.969	138.055	Trigonelline	[M+H]+	13929.2	138.05474:2071128 138.26005:718 138.27645:539 138.32186:359 138.35985:539 138.39074:539 138.43978:539 138.46807:359 138.48459:359 138.54409:359 138.56191:718 138.57382:539 138.59741:539 138.61578:538 138.63223:1017 138.64942:897 138.68324:897 138.70049:897 138.71423:1013 138.73556:897 138.76586:905 138.79068:1716 138.80210:1169 138.82003:897 138.83987:538 138.85612:718 138.87319:1230 138.88696:89…	37.00722:219 39.02322:5080 41.03877:3098 42.03401:3543 51.02306:2873 52.03006:1488 53.03854:8880 54.04234:535 55.01717:231 65.03855:17961 66.03924:928 67.05341:4684 68.05596:542 69.03338:159 77.03848:2436 78.03395:29925 78.60234:162 78.80394:158 79.04108:11089 79.53777:121 80.04850:2518 81.05239:190 83.04887:146 91.77198:723 92.04949:103482 92.60789:324 92.64868:141 92.77585:251 92.90865:167 93.0…	2171873	1692654	1802939	1797235	1620386	1824103	1812686	1758824	1891737	1971221	1865412	1573501	1770515
1.834	138.055	Trigonelline	[M+H]+	113.57	138.05459:5659 138.13574:58 138.73519:18 139.05775:369 139.11093:1248 139.13000:12 139.14640:24 139.70437:12 139.92023:12 140.05673:24 140.06684:35 140.08889:12 140.11454:142 140.14707:12	41.03778:290 65.03827:147 78.03335:147 81.06984:261 92.05001:261 94.06496:177 114.06539:216	1006	174	521	1254	1262	657	395	353	14787	353	326	173	588
7.444	138.055	Trigonelline	[M+H]+	130.53	138.05457:32874 138.13588:24 138.23287:12 138.26177:12 138.27911:12 138.31709:12 138.39618:18 138.52395:18 138.62569:30 138.63244:24 138.66000:18 138.69184:30 138.70759:18 138.73727:24 138.75510:12 138.76254:18 138.78499:18 138.82210:12 138.83038:12 138.84244:18 138.87779:24 138.89238:24 138.91753:24 138.93712:12 138.95744:12 138.97436:12 138.99540:18 139.02238:24 139.05799:1614 139.09076:88 139.…	45.03349:11 65.03868:279 67.05391:154 73.02747:462 78.03326:677 80.04860:107 81.06908:86 92.04917:2281 94.06469:1697	33986	21097	20359	23623	15106	27026	18424	19114	17933	19719	18312	19547	17961
2.227	138.055	Trigonelline	[M+H]+	10526.6	138.05451:1256229 138.25419:202 138.26364:202 138.28391:202 138.31116:202 138.32355:202 138.43971:303 138.44575:303 138.45405:202 138.51000:303 138.52366:303 138.55830:303 138.56951:303 138.57975:505 138.61524:1217 138.63625:889 138.66149:404 138.69450:404 138.70873:404 138.72795:684 138.74364:759 138.75596:404 138.76840:740 138.81019:533 138.83668:404 138.86663:505 138.87788:1990 138.88980:303 1…	39.02311:1677 41.03857:936 42.03394:1713 51.02298:496 53.03841:2994 65.03835:3557 66.03890:170 67.05370:2030 68.04852:364 77.03774:956 78.03378:12966 78.81278:77 79.04085:6810 80.04940:435 81.05115:74 83.04780:58 91.77251:193 92.04936:40319 92.59846:204 92.69438:135 92.77623:150 92.90814:126 93.05603:9712 93.37826:51 93.57716:135 93.78412:93 94.06479:36829 94.46602:153 94.65218:66 94.78051:135 95…	1481767	1282303	1407205	1363744	1292092	1419042	1274317	1208287	1347445	1372511	1362154	1329322	1201182
9.083	138.065	w/o MS2: Chlorpheniramine Maleate	[M+H]+	12.52	138.06530:5799 139.06851:329 139.11173:983 140.11246:493	41.03895:313 63.02269:174 89.03753:956 91.05331:232 95.05012:109 97.06475:102 107.04855:131 117.03427:681	1135	976	1693	1405	2576	1310	3066	2172	1128	4204	1495	1165	1459
7.586	138.091	Tyramine	[M+H]+	276.32	138.09067:139721 138.23776:28 138.25097:28 138.30216:43 138.42688:28 138.48141:28 138.50041:28 138.52296:28 138.55361:43 138.58843:42 138.60591:71 138.61429:42 138.63589:42 138.65086:71 138.67173:91 138.69695:42 138.71264:142 138.73964:89 138.75870:71 138.77749:57 138.79517:71 138.81211:42 138.82541:71 138.85046:74 138.87119:42 138.88906:28 138.90626:71 138.92299:57 138.92975:28 138.95094:57 138.…	39.02282:271 51.02266:2807 53.03822:2293 65.03835:1266 77.03852:55038 77.51343:153 77.62218:172 77.72186:119 78.04243:2498 78.34000:108 79.05354:171 81.03387:304 91.05404:23252 92.05671:845 93.06956:10098 94.04047:525 95.04873:476 102.04659:1507 103.05401:26435 104.05692:2068 105.04436:1693 106.04549:270 107.04569:134 119.04989:224 121.06435:20233 122.06720:1471 123.06956:152	21268	26938	17627	19218	32095	21844	18419	71482	38561	36311	52246	34922	49832
3.718	139.002	Fumaric acid	[M+Na]+	22.59	139.00227:5568 139.03429:127 139.05761:342 139.07669:30 139.08531:30 139.11119:769 139.14712:30 139.68507:15 139.73320:15 139.76633:30 139.80625:15 139.86936:15 139.95573:15 140.00473:426 140.03045:30 140.06365:84 140.08285:15 140.10062:23 140.11369:113 140.18359:15 140.20088:15 140.24994:15 140.58109:15 140.95847:15 141.01696:177 141.05685:58 141.06265:38 141.07687:15 141.09125:67	41.03837:228 55.05477:166 58.06529:257 67.05448:208 68.99672:237 70.06523:266 79.02085:258 83.04804:246 93.05706:352 98.09584:331 112.11130:191 138.05446:180	1663	2650	811	620	1039	7677	581	339	689	377	304	3952	425
3.581	139.002	w/o MS2: Trigonelline	[M+H-2H2O]+	60.8	139.00207:15785 139.03642:142 139.05679:159 139.11128:719 139.14225:30 139.75251:30 140.00498:1306 140.03618:44 140.06894:30 140.08140:30 140.11433:283 140.62542:30 141.01191:255 141.05437:44 141.09022:103	68.99723:1083 105.07251:27	6570	13644	3722	2718	4881	424	2597	1302	4231	1511	2324	501	1964
8.306	139.038	w/o MS2: 3,4-dihydroxybenzaldehyde	[M+H]+	15.48	139.03773:1597 139.04619:1072 139.05910:56 139.07177:93 139.09304:37 139.11087:1056 140.04093:146 140.07143:75 140.11445:132 140.14206:56 140.96137:75 141.05261:75 141.09104:75 141.12682:135	43.05440:223 71.04875:90 73.02789:99 81.07004:339 89.03969:170 94.04086:153 105.03422:121	1129	620	605	687	671	1260	385	546	832	353	939	820	632
9.368	139.038	4-Hydroxybenzoic acid	[M+H]+	4.48	139.03779:2698 139.05580:109 139.07485:82 139.11104:1117 140.04165:314 140.11475:109 141.05064:109 141.09030:109 141.12263:82	41.03799:173 65.03793:178 73.02650:121 77.03842:123 79.05358:156 81.06906:176 91.05367:264 95.08693:118 105.06857:118 121.02838:136	548	650	525	713	537	470	360	810	644	435	738	504	483
9.619	139.038	4-Hydroxybenzoic acid	[M+H]+	27.73	139.03902:16423 139.11067:881 140.04032:1190 140.05264:237	65.03860:379 91.05343:1949 105.03375:21 117.03091:8	678	2746	225	172	1912	1175	215	9593	1036	415	5970	2008	3917
11.459	139.038	w/o MS2: 2-Hydroxybenzoic acid	[M+H]+	11.83	139.03834:1548 139.07431:98 139.11128:1184 139.96370:49 140.04166:215 140.11548:122 140.96012:73 141.09129:189 141.12490:152	43.01768:206 73.02802:140 79.05419:147 89.03802:157	432	810	160	153	548	751	116	1823	680	214	994	629	889
3.989	139.049	UROCANIC ACID	[M+H]+	14.16	139.05009:4128 139.07302:247 139.08588:110 139.11063:713 139.67543:12 139.75642:18 139.77835:12 139.79117:12 139.96305:18 140.00174:12 140.03543:43 140.05202:302 140.08417:12 140.11482:156 140.77379:12 140.96282:24 140.99130:12 141.01882:18 141.03765:18 141.05577:61 141.09093:100 141.11472:18 141.12599:115 141.13744:18	41.03882:134 44.04919:102 69.06926:153 73.04576:128 78.03414:159 79.05366:169 93.04448:447 97.06179:73 105.03351:86 121.03890:161	643	377	569	363	290	482	387	373	450	377	276	402	1846
5.746	139.05	trans-Urocanic acid; LC-tDDA; CE20	[M+H]+	13.6	139.04971:2203 139.07251:112 139.11077:1010 139.14741:18 139.68049:12 139.74605:12 139.96277:18 140.05250:264 140.11370:99 140.15057:12 140.95925:82 140.98804:12 141.05369:59 141.09085:76 141.12668:73	43.01803:71 55.05490:24 66.03333:303 77.03860:35 93.04465:1193 121.03874:708	1292	637	759	466	554	204	604	806	605	877	656	161	636
4.145	139.05	UROCANIC ACID	[M+H]+	5.65	139.04989:3271 139.08810:87 139.11159:826 139.14817:18 139.68544:18 139.82223:18 139.96384:18 140.03387:52 140.05230:185 140.08112:30 140.11402:119 140.96050:24 141.05718:30 141.07136:33 141.08970:97 141.10143:30 141.12681:80	42.03413:164 44.04929:265 55.05472:125 68.05082:109 70.06567:105 79.02136:254 81.06975:149 93.04449:303 94.06470:282 104.07011:200 121.04015:143	392	248	298	316	221	397	259	269	299	303	328	395	405
6.013	139.05	UROCANIC ACID	[M+H]+	19.07	139.05027:10028 139.08493:111 139.10986:574 139.14117:12 139.47834:18 139.50653:18 139.62943:12 139.66925:12 139.68788:12 139.74561:12 139.96253:18 140.05298:542 140.11508:119 140.14597:12 140.29230:12 140.44141:18 140.66180:12 140.72843:12 140.74426:12 140.96018:53 141.05646:343 141.08945:92 141.12664:57 141.15960:18	39.02327:543 66.03481:894 81.06926:32 93.04444:4638 121.03977:2837	178	97	138	133	110	424	114	154	135	142	116	470	171
1.975	139.057	Urocanic acid	[M+H]+	1289.61	139.05773:154153 139.11017:1352 139.15287:541 139.16434:811 139.17821:811 139.20128:541 139.22199:541 139.25903:1352 139.28567:811 139.29802:811 139.33806:541 139.35209:541 139.37530:541 139.39324:811 139.41159:811 139.43250:541 139.44904:811 139.47747:811 139.48889:541 139.50911:1082 139.52952:541 139.54860:811 139.55391:1082 139.57122:811 139.62285:1082 139.63417:1352 139.67553:811 139.68609:10…	37.00722:406 39.02310:6141 40.02772:135 41.03887:3096 42.03434:4352 43.01766:629 44.99735:539 51.02312:3917 53.03894:7617 54.04227:299 55.05405:793 64.84535:205 65.03863:18251 65.86219:131 66.85533:209 67.05395:2822 69.03295:310 70.06415:226 78.03406:39952 78.41609:152 78.68660:100 79.04118:11921 79.49106:101 79.83240:100 80.04920:2406 80.30483:111 81.05355:369 82.06516:255 83.04917:1044 92.04965…	123275	96869	96209	108765	90746	112374	95529	94389	102177	102471	92957	90494	100475
8.683	139.122	w/o MS2: Isophorone	[M+H]+	16.57	139.12119:2382 139.96118:56 140.04441:37 140.06956:93 140.12544:532 141.05551:99 141.09029:74 141.10221:74 141.12480:74	43.01778:237 55.05381:128 77.03918:223 91.05339:156 105.06887:154 123.09105:232	2330	1838	1601	2016	2175	2408	1958	1794	1776	1912	2049	2332	2033
7.887	140.049	w/o MS2: GUANIDINOACETATE	[M+H]+	33.26	140.04924:3041 140.06940:289 140.11453:153 141.05382:159 141.08985:89 141.12639:108 141.95776:226 142.08539:183	43.01823:3 70.06432:1209 72.93471:22 92.04856:12	1630	1698	1661	1779	1508	1648	1600	1747	1676	1567	1656	1831	1711
1.975	140.06	BETAINE	[M+Na]+	297.48	140.05802:8271 140.11798:274 140.13635:366 140.16992:366 140.18281:274 140.20394:274 140.21274:183 140.24896:183 140.28359:274 140.29972:274 140.31789:183 140.38955:274 140.40941:183 140.41931:366 140.48025:274 140.48708:274 140.50507:274 140.52803:183 140.54218:274 140.56356:366 140.59593:183 140.60995:274 140.62293:183 140.65673:1032 140.67824:274 140.69823:274 140.73953:183 140.75952:183 140.7…	39.02291:1276 42.03435:884 51.02288:633 53.03859:2703 54.04113:133 64.85194:92 65.03869:3976 66.04170:456 67.05351:1125 68.05642:196 69.03278:93 78.03402:10389 78.81734:96 79.04131:3835 80.04870:699 81.06915:225 83.04964:160 91.77322:243 92.04945:24402 92.37994:64 92.51075:92 92.59358:86 92.65948:80 92.77555:92 93.05635:5445 93.33630:83 93.48851:77 93.65801:86 93.78351:192 94.06500:24915 94.46384…	10387	7906	8563	10826	7518	8407	9336	8935	8982	12086	10303	8511	8575
2.765	140.081	w/o MS2: NIACINAMIDE	[M+H]+	121.01	140.08135:17826 140.11455:243 141.02372:99 141.04767:264 141.06536:1709 141.08402:1015 141.95854:285 142.06749:148 142.08467:247	54.03399:636 70.06490:1935 71.06866:171 79.02139:87232 79.55360:166 81.04444:2218 82.06484:161 98.09663:10656 99.09919:707 122.07081:147	6822	4516	4816	5026	4121	6656	4519	3161	6458	4722	5287	6647	5597
2.559	140.082	w/o MS2: NIACINAMIDE	[M+H]+	146.56	140.08065:7719 140.11113:202 141.08334:632 142.08697:303	34.99520:1208 46.99517:13367 48.97360:1225 61.01058:40954 62.01785:10219 62.98970:3930 63.99778:129243 64.45277:622 64.51074:625 64.99897:1677 65.99303:5100 70.06476:692 79.02118:414187 79.59364:1508 79.78744:669 79.85841:701 80.02396:9575 80.16439:570 80.33626:491 80.41967:524 80.58901:478 80.77514:530 81.01681:20406 82.02026:655 98.09601:3137	6784	4687	4588	6933	4290	8283	5554	3260	6086	5344	5850	7085	5215
1.774	141.054	2-ETHYL-3-HYDROXY-4H-PYRAN-4-ONE	[M+H]+	296.93	141.05456:22820 141.09087:95 141.12443:143 141.70119:96 142.05736:1558 142.09662:143 143.03249:191 143.04548:191 143.05938:530 143.10298:96	39.02301:224 41.03867:8986 43.01769:537 45.03380:394 56.04966:21817 57.04466:1104 69.03278:963 72.08112:155 74.02328:370 81.03301:359 83.79281:575 84.04453:112749 84.54876:303 84.60808:335 84.78624:226 84.88699:166 85.04667:4949 85.31387:128 85.46773:133 85.78418:118 86.04907:559 97.02779:362 102.05459:2770 130.04881:719	10038	13438	10083	9551	15114	12094	15436	14365	15910	16114	13695	16044	12582
4.312	142.05	w/o MS2: 4-chloro-N-methylaniline	[M+H]+	21.18	142.04881:1647 142.08367:50 142.12866:18 142.81895:12 142.96184:18 142.97759:18 143.03443:35 143.05261:164 143.06920:36 143.08386:24 143.10592:148 143.14235:24 143.95652:30 143.96883:24 144.06420:62 144.08207:12 144.10623:137 144.13776:47	65.03850:157 78.03355:141 81.06935:186 92.04955:159 94.06516:154	938	1538	540	443	374	35	374	474	1251	556	482	42	484
3.471	142.086	w/o MS2: ETHOSUXIMIDE	[M+H]+	19.04	142.08585:1578 142.12870:31 142.96169:31 143.03370:130 143.06903:31 143.08637:89 143.10481:140 143.14187:38 143.95832:23 144.06464:175 144.08651:38 144.10101:235 144.13784:44	43.05497:218 45.03348:150 56.04942:235 58.06544:2894 71.07218:992 83.04906:111 98.09590:2357 130.12025:5	919	857	1009	1116	519	51	534	915	900	565	734	76	468
3.858	142.086	ETHOSUXIMIDE	[M+H]+	20.43	142.08562:1363 142.11838:23 142.12993:15 142.96237:15 143.03259:62 143.06951:43 143.08745:112 143.10574:103 143.14182:23 143.93620:15 143.95811:15 144.06415:38 144.10092:337 144.13625:38	42.03400:312 45.03354:373 55.05389:209 58.06520:919 67.05394:310 69.06911:317 71.07273:247 72.04462:275 79.02122:238 83.04766:290 84.08045:203 94.06454:295 95.04907:264 98.09582:799 112.11150:470 131.12569:89 138.05482:473	46	55	42	62	38	723	40	102	71	46	49	618	53
7.934	142.086	w/o MS2: ETHOSUXIMIDE	[M+H]+	27.76	142.08520:2684 143.06957:185 143.08794:139 143.10561:288 143.11597:163 143.95634:55 144.06397:55 144.10325:73 144.13588:73	43.01760:64 55.01727:127 70.06448:1360 106.06295:73 116.06948:102	2332	698	2035	2366	1619	1271	3608	317	1968	4583	749	3360	971
1.615	142.097	w/o MS2: HISTIDINOL	[M+H]+	37.33	142.09686:3906 142.24991:84 142.31455:127 142.58090:84 142.74913:127 142.79162:127 142.93661:84 142.99873:84 143.05163:84 143.09986:401 143.20956:84 143.23897:84 143.36673:84 143.39532:84 143.42775:84 143.45923:84 143.55932:84 143.57362:84 143.65020:84 143.83266:127 144.02999:84 144.06384:127 144.10752:84 144.18002:84	54.03400:126 68.98183:8 81.04410:1230 84.95888:59	188	433	190	218	398	168	1188	515	1560	2392	514	1474	508
1.56	143.001	Ectoine	[M+H]+	33.29	143.00121:2897 143.01893:215 143.03404:143 143.05420:215 143.10711:144 143.99473:287 144.10399:215 145.00072:143 145.01610:3911 145.03226:1744 145.05087:215	40.96985:1013 66.01841:1004 68.98232:8313 70.97948:1104 79.05374:98 83.04813:218 84.95895:4367 86.99140:979 96.98743:943 110.00801:560	305	284	162	242	217	1186	156	214	360	160	320	440	245
1.959	143.08	1,5,5-Trimethylhydantoin; AIF; CE30; MS2Dec	[M+H]+	14.92	143.08030:3619 143.09712:373 143.61835:373 144.96023:373 145.04898:8502	39.02338:5999 40.02876:160 42.03405:4964 43.01784:945 44.99759:338 51.02292:4325 53.03877:11296 54.04140:645 65.03876:21962 66.04063:2299 67.05356:5005 68.05577:433 69.03284:170 73.02797:215 77.03806:2695 78.03403:50528 78.82086:287 79.04118:15556 80.04883:3433 81.04974:311 82.06458:239 83.04869:360 91.77352:840 92.04966:133283 92.40628:157 92.67145:446 92.77644:414 93.05610:30206 93.22498:172 93…	415	433	606	327	437	459	301	190	640	108	214	299	301
1.733	144.065	w/o MS2: 4-Hydroxy-6-Methylpyran-2-One	[M+H]+	18.48	144.06457:1510 144.08026:73 144.13927:73 144.61010:146 145.03027:70 145.04911:27480 145.08116:73 145.96429:109 146.05229:1872 146.08022:551 146.13472:73	41.03874:10422 43.01773:660 44.04879:128 56.05014:23268 61.02901:205 69.03315:1110 73.02618:144 74.02189:366 81.03286:522 84.04453:107078 84.49501:265 84.62442:332 85.04707:5096 86.05843:315 87.04392:160 97.02892:350 102.05366:4124	789	460	1519	1063	777	626	1008	750	436	1119	687	868	1030
8.42	144.08	2-Naphthylamine	[M+H]+	19.91	144.07966:3353 144.09968:174 144.13452:62 144.23903:41 145.04869:62 145.06649:82 145.08266:431 145.11014:62 146.05965:2155 146.08129:144	43.01845:419 55.05446:137 65.03903:141 70.06535:133 79.05370:330 91.05347:242 105.03431:134 115.05342:160 117.05635:178 130.06633:140	21	40	69	41	175	62	229	1491	696	2191	954	708	1600
9.427	144.08	2-Naphthylamine	[M+H]+	52.05	144.07970:15284 144.10348:70 144.17260:71 144.98055:71 145.04630:107 145.08213:1508 146.08385:107 146.11819:71	65.03841:160 91.05411:223 103.05396:193 115.05318:914 117.06781:932 127.05373:314 132.07973:32 144.07973:1701	1966	8334	1011	1168	3764	1636	862	3220	3979	526	1880	4048	2933
2.394	144.101	Homoproline methyl ester	[M+H]+	69.35	144.10142:3165 145.04816:129 145.06249:70 145.10487:195 145.12235:70 146.07990:117 146.11684:375	42.03382:416 53.03835:575 57.07100:139 65.03801:1126 67.05373:387 70.06585:109 73.04604:83 78.03342:1917 79.04137:823 82.06599:121 84.07962:143 92.04914:5912 93.05627:1069 94.06509:4849 94.60430:64 95.06787:516 96.04330:89 97.06305:96 98.09462:96 106.02821:105 110.06024:191 120.04333:163 138.05497:5326 139.05858:412 140.05840:73	1873	2027	4013	2675	1373	2149	2335	2004	4057	2826	1819	5731	2312
2.786	144.102	Homoproline methyl ester	[M+H]+	3003.44	144.10179:414846 144.31055:103 144.32560:103 144.43129:69 144.43801:138 144.45762:69 144.56802:103 144.59014:69 144.62787:172 144.63574:69 144.66126:300 144.67549:209 144.70106:138 144.71067:138 144.71579:103 144.73420:138 144.75799:196 144.77670:138 144.79040:172 144.80889:190 144.82392:172 144.84135:172 144.85670:176 144.87932:191 144.90591:199 144.92972:186 144.94982:138 144.95996:69 144.97037…	42.03396:2628 44.04946:348 55.05388:333 68.04927:867 70.06507:16633 71.06816:702 81.04422:581 82.06477:414 96.07988:1350 97.80099:499 98.09661:99950 98.65945:372 98.95174:115 99.09984:5464 99.23440:148 99.42026:118 100.10250:254 109.07576:954 144.10178:2633	147171	184478	165540	173988	221788	53420	305256	284282	106345	277481	218076	55193	246360
2.597	144.102	Homoproline methyl ester	[M+H]+	1466.45	144.10131:115739 144.13608:154 144.64568:157 144.67101:157 144.81547:157 144.91941:157 144.93247:157 145.10466:8096 145.91090:157 146.10516:663 146.11532:393 146.18923:157	42.03363:596 55.05349:37 68.04889:138 70.06515:1446 71.06864:105 79.02144:1864 79.37624:52 83.07137:253 98.09605:14590 98.65386:73 98.87829:46 99.09913:676 100.10395:58 109.07471:71	69158	90275	70325	86823	114717	2421	146807	155658	51309	134096	112879	4230	115614
2.974	144.102	Homoproline methyl ester	[M+H]+	2543.24	144.10175:142011 144.13277:34 144.29300:39 144.30501:26 144.33172:52 144.38100:39 144.42833:39 144.49063:26 144.50963:26 144.52186:26 144.57568:39 144.59306:52 144.60460:39 144.62006:65 144.66637:75 144.69059:65 144.70654:26 144.73876:75 144.76234:68 144.77565:65 144.79894:76 144.82700:75 144.85955:65 144.87370:73 144.88662:67 144.89949:52 144.92968:52 144.94723:52 144.95785:52 144.98506:52 145.0…	42.03355:1338 55.05424:153 70.06518:6938 96.07994:711 98.09629:41901 98.47579:83 99.09938:2382 99.58237:61 99.79335:53 100.10184:158	3698	5081	4351	4016	6413	139735	9413	11268	2194	10364	5075	135713	8128
4.259	144.112	Homoproline methyl ester	[M+H]+	29.91	144.11224:1866 144.13603:173 144.29543:12 144.61443:12 144.95883:18 145.01687:37 145.05072:54 145.07244:12 145.08597:18 145.11604:218 145.13871:30 145.92955:18 145.96433:12 146.08188:176 146.11617:109 146.15540:24	43.01705:151 46.06516:66 57.04580:277 70.06503:1288 81.06941:7 92.04839:146 95.08374:13 108.04302:52	156	210	386	274	306	27	1575	391	225	1576	318	38	265
9.004	145.027	Benzoic acid	[M+Na]+	45.57	145.02732:2788 146.05987:721	39.02283:167 51.02273:219 63.02241:1623 77.03818:2962 79.05347:1330 89.03848:36002 90.04153:940 95.04998:61 107.04867:1090 117.03318:7469	2479	1888	1087	1192	2725	2725	432	3571	2469	1598	3776	1961	2212
9.871	145.028	w/o MS2: NIACINAMIDE	[M+H]+	16.27	145.02831:2131 146.03296:295 147.04371:2973 147.06373:261 147.11396:209	69.07008:138 77.03851:267 91.05379:322 103.05307:105 107.04864:83 117.03150:96	473	562	458	384	614	579	207	987	448	426	986	515	733
1.539	145.033	2-methylcyclohexa-2,5-diene-1,4-dione	[M+Na]+	17.51	145.03271:2056 146.01699:131 146.03212:297 146.06784:527 146.16460:722 146.98037:98 146.99197:66 147.01720:131 147.03216:163 147.04971:2093	66.01835:2281 68.98236:8506 70.97996:1222 82.01316:421 84.95929:1732 96.98879:844	559	482	672	592	652	1386	513	546	665	435	1274	1219	605
1.809	145.144	w/o MS2: 1,3-Dipropan-2-ylurea	[M+H]+	98.39	145.14330:2370 146.05164:1398 146.08054:535 146.14675:318 147.06702:2845	39.02323:467 41.03888:9313 43.01734:917 45.03312:518 55.01826:631 56.04968:21509 57.03324:1408 69.03247:1038 72.08054:292 81.03341:460 84.04436:106919 84.51274:146 85.04709:4665 85.48268:175 86.04818:499 102.05448:3048 130.04935:913	420	258	303	223	775	353	421	1756	862	822	1692	737	1050
11.939	146.059	3-Formylindole	[M+H]+	29.21	146.05959:3577 146.11345:43 147.04305:85 147.06376:538 147.07744:107 147.11687:86 148.06292:86 148.09560:107 148.12962:43	65.03774:99 91.05322:361 105.03389:125	315	440	1048	691	330	219	2194	1132	288	1288	717	327	586
9.043	146.06	quinolin-8-ol	[M+H]+	22.99	146.05960:2328 147.06476:447 148.09480:223	41.03868:52 53.03858:240 63.02253:1855 77.03878:2802 89.03848:30813 90.04158:688 95.04591:90 107.04852:865 117.03341:6962 135.04381:4531	71	162	376	426	265	90	743	28	314	535	134	254	0
8.416	146.06	3-Formylindole	[M+H]+	16.48	146.05965:2155 146.08129:144 147.04532:82 147.06324:407 147.07932:62 147.11417:62 148.06237:82 148.09580:82	43.01845:419 55.05446:137 65.03903:141 70.06535:133 79.05370:330 91.05347:242 105.03431:134 115.05342:160 117.05635:178 130.06633:140	43	25	71	72	59	34	204	1091	556	1609	741	499	939
7.134	146.08	4-Acetamidobutyric acid; AIF; CE10; CorrDec	[M+H]+	37.63	146.08009:2002 146.11646:43 146.15387:24 147.04316:40 147.06485:122 147.08221:207 147.09830:30 147.11497:30 147.15732:12 147.96460:18 147.99179:35 148.06303:61 148.09596:144 148.11863:12 148.13276:35	41.03853:50 43.01898:33 45.03289:80 59.04721:30 69.06905:12 86.05997:1642 94.06202:21	3665	2470	1853	1787	2000	175	2077	1670	2348	1925	2109	167	1667
7.401	146.081	4-Acetamidobutyric acid; AIF; CE0; CorrDec	[M+H]+	52.62	146.08060:2368 146.11496:42 146.15405:24 147.04292:33 147.06438:163 147.08421:169 147.11715:30 147.13807:12 147.57228:12 147.99113:30 148.04008:12 148.06248:30 148.09593:109 148.13294:50 148.16654:12	46.06488:23 65.03722:110 69.06983:58 75.02439:72 78.03328:330 86.05984:1355 94.06449:1511	393	455	251	369	350	3085	390	402	315	269	273	2280	199
3.163	146.092	w/o MS2: 4-GUANIDINO-BUTANOATE	[M+H]+	55.14	146.09134:3249 146.11510:29 146.12728:12 146.14867:18 147.02343:12 147.06433:221 147.09424:149 147.12107:24 147.99019:30 148.06107:30 148.08256:18 148.09603:108 148.13158:36 148.16877:18	43.01740:228 45.03421:149 55.05370:115 63.99791:227 70.06514:131 79.02101:478 81.06902:177 86.05923:158 92.04850:235 94.06503:169 109.05039:357 119.03526:233 133.05094:242	2384	2315	2257	1913	1539	71	2080	2278	3189	2462	2312	21	2202
3.331	146.092	w/o MS2: 4-GUANIDINOBUTANOIC ACID	[M+H]+	45.86	146.09177:2542 146.15388:30 146.16709:12 146.68435:18 147.04389:30 147.06437:396 147.09514:148 147.11678:35 147.99221:18 148.06337:146 148.07850:38 148.09580:153 148.13216:47 148.17569:18 148.18993:18	41.03904:174 45.03449:145 63.99776:157 67.02998:96 70.06511:131 73.04653:165 79.02114:639 82.03970:158 84.07991:157 93.05464:385 98.09597:619 109.05009:272 119.03496:641 133.04949:201 136.06120:175	164	160	177	118	136	1830	151	195	167	178	96	2247	168
4.206	146.092	w/o MS2: 4-GUANIDINO-BUTANOATE	[M+H]+	195.37	146.09234:10791 146.46371:12 146.60820:12 146.61755:12 146.64256:18 146.67587:18 146.69643:18 146.75008:18 146.81473:18 146.85060:12 146.87357:12 146.90676:12 146.91527:12 146.94166:12 146.97485:18 147.02338:12 147.04224:24 147.04977:18 147.06510:165 147.09491:615 147.17581:12 147.20818:12 147.37534:18 147.50821:12 147.55511:12 147.87342:12 147.99127:12 148.06500:32 148.07713:18 148.09636:175 148…	44.04937:1303 58.06525:34 72.93737:41 83.04741:9 104.06918:454 114.09055:30	30	46	65	110	90	7422	60	106	85	166	51	9527	50
3.783	146.092	w/o MS2: 4-GUANIDINOBUTANOIC ACID	[M+H]+	188.23	146.09191:11813 146.12681:28 146.69491:18 147.02767:30 147.04139:35 147.06445:264 147.09428:609 147.11776:44 147.60956:12 147.80754:12 147.98931:24 148.03042:12 148.04495:12 148.06068:24 148.07021:32 148.09790:285 148.13186:30	44.04953:1652 46.06548:34	9383	8317	8227	9011	9828	0	9305	12772	11115	11340	10504	0	10423
2.475	146.117	w/o MS2: N-Methylisoleucine	[M+H]+	77.88	146.11683:6154 147.06373:98 147.11959:402 148.06116:66 148.09583:131	34.99550:1316 44.97893:1515 46.99540:17742 48.97527:1418 61.01059:52001 62.01792:12122 62.99003:5523 63.80930:992 63.99809:160197 64.40809:1070 64.49024:716 64.51627:426 64.65481:416 64.99875:1945 65.99358:6406 78.78486:2989 79.02296:414735 79.27183:491 79.48859:2193 79.69221:1705 79.83006:593 79.92958:498 80.02346:11938 80.18296:501 80.37323:654 80.49857:462 80.56424:465 80.77715:742 81.01738:24…	737	1366	1538	2065	949	770	3640	5219	474	7927	3769	671	2856
2.763	146.117	w/o MS2: DEOXYCARNITINE	[M+H]+	95.89	146.11706:2318 147.06416:215 147.08016:80 147.11989:407 148.06192:80	42.03380:417 45.03360:175 46.99511:467 54.03374:199 61.01085:1735 63.99800:4960 65.99358:287 67.05469:147 70.06477:1241 78.03343:284 79.02138:20949 79.38817:89 79.71802:80 80.02361:461 80.81370:73 81.01730:1151 82.05106:92 83.07311:121 84.07969:127 92.04950:852 96.08016:142 98.09638:5078 98.81147:64 99.09999:512 107.07324:152 109.07606:151 134.05934:86 138.05369:758	627	687	893	1016	1156	551	2495	2689	568	3883	1985	543	2051
1.502	146.165	Spermidine	[M+H]+	40.68	146.16442:4053 146.29625:27 146.36794:41 146.43216:27 146.58026:41 146.59614:41 146.60499:27 146.64040:27 146.84794:27 146.86389:41 146.98290:41 146.99372:41 147.01554:79 147.03154:243 147.04948:3161 147.07805:40 147.08798:27 147.12290:41 147.16766:209 147.46531:41 147.99006:68 148.02401:68 148.03418:54 148.05087:634 148.09636:68 148.13236:73	70.97904:181 72.08021:1163 82.01255:15 84.95940:59	2724	1445	737	1442	992	3462	654	2590	2307	1045	2522	1453	912
3.717	147.028	Dipropenyl disulfide	[M+H]+	18.9	147.02826:1572 147.06450:190 147.08170:76 147.10330:12 147.11610:30 147.99103:24 148.03235:76 148.06015:68 148.07626:18 148.08244:18 148.09578:122 148.11832:18 148.13241:52 148.59310:12 149.02225:175 149.04365:539 149.05827:339 149.08183:24 149.09591:71 149.11390:24 149.13435:32	58.06507:276 65.03784:163 68.99671:174 71.07273:109 73.02725:137 79.02067:281 81.06908:158 84.04328:108 94.06419:347 98.09561:343 112.11093:139 138.05496:189	374	697	181	139	287	1851	162	95	166	122	82	926	143
3.579	147.029	w/o MS2: Dipropenyl disulfide	[M+H]+	27.27	147.02810:4623 147.06428:131 148.03118:269 148.06114:102 148.09378:102 148.13239:41 149.02193:265 149.04385:399 149.05857:449 149.09446:61	55.01803:69 68.99640:1450 78.03387:11 84.04483:214	1704	2991	828	704	1145	115	670	326	991	380	594	136	527
10.76	147.043	w/o MS2: COUMARIN	[M+H-H2O]+	18.29	147.04340:2386 147.06242:150 147.07830:56 147.11575:112 148.04691:278 148.09734:56 149.02254:282 149.04436:376 149.05939:426 149.13584:84	41.03831:429 53.03934:89 59.04929:141 79.05358:261 89.03800:239	371	379	414	470	503	283	426	1397	1106	1931	910	888	780
8.745	147.043	Coumarin	[M+H]+	18.52	147.04332:2295 147.06469:143 147.07994:136 147.11522:82 148.04697:167 148.09528:109 149.02139:213 149.04426:612 149.05910:412 149.09623:364	43.05379:355 55.05513:109 65.03855:129 79.05387:166 91.05364:142 105.06947:99	1078	443	595	800	641	639	688	1888	981	1623	1189	1108	1046
9.102	147.043	w/o MS2: PHENYLPROPIOLIC ACID	[M+H]+	38.19	147.04326:1894 147.11552:157 148.04640:541 149.02325:235 149.04476:457 149.05782:465	56.05641:96 79.05391:155 89.03819:348	177	195	258	179	143	125	11	654	1345	702	1099	1649	528
9.669	147.043	Coumarin	[M+H]+	124.29	147.04364:12785 147.11831:72 148.04630:1438 148.09526:72 148.13206:72 149.02377:331 149.04570:386 149.05830:823 149.09399:127	65.03803:270 77.03775:154 91.05400:492	5159	6295	7203	6663	10148	4251	5936	13300	7710	8083	16083	7788	8997
9.401	147.044	Coumarin	[M+H]+	24.58	147.04366:3393 147.06430:261 147.09182:148 147.11639:287 148.04533:358 148.06388:89 148.13394:89 149.02181:582 149.04410:278 149.05821:1020 149.09510:119 149.13239:119	43.01806:34 55.05390:36 65.03822:3 77.03839:107 91.05474:458 97.06451:21 103.05445:98 115.05464:398 117.06913:1219 127.05408:193	706	624	609	516	643	594	301	1339	2429	745	2026	2801	1425
9.806	147.044	Coumarin	[M+H]+	285.31	147.04346:25422 147.09417:92 147.11651:268 147.79543:138 148.04637:3000 148.06418:91 149.02442:240 149.04482:507 149.05730:937 149.09805:92 149.13032:183	55.05401:27 65.03819:938 77.03773:268 91.05403:4338 103.05301:196	19659	16022	15899	15081	25953	19637	8005	22391	21378	11459	36679	21770	24415
1.552	147.05	w/o MS2: PHENYLPROPIOLIC ACID	[M+H]+	36.22	147.04933:2190 148.05169:424 148.07065:105 148.97464:105 149.00941:105 149.04531:1606 149.12693:263	40.97009:46 56.96569:122 66.01868:1617 68.98198:7037 82.01279:315 84.96024:1928 86.99213:484	2556	2963	2060	2177	2271	5301	1807	2608	2604	1808	2437	4660	1564
1.923	147.064	w/o MS2: ADIPIC ACID	[M+H]+	188.04	147.06405:16784 148.06087:2930 148.09640:260 149.02359:173 149.04370:347 149.06158:347	39.02355:71 41.03886:714 55.01745:1660 57.03310:609 61.02841:255 69.03300:1334 71.01153:154 82.06429:70 85.02773:1279 93.34880:3 93.97471:49 97.02803:356 101.02355:199 120.04340:147 140.16663:5	9970	11536	11661	12836	14221	8463	17637	17305	13938	19714	13440	16697	12093
1.738	147.075	L-Glutamine	[M+H]+	281.13	147.07500:19417 147.27554:81 147.61142:446 147.63746:203 147.65412:81 147.85212:81 147.94349:81 148.03600:148 148.05992:120846 148.08121:2982 148.25709:81 148.28701:81 148.38022:81 148.44181:81 148.57358:81 148.59005:122 148.61153:203 148.64060:122 148.67802:81 148.70134:122 148.74189:162 148.76831:122 148.80096:81 148.87757:81 148.89925:162 148.92183:162 149.01982:121 149.04502:1584 149.06216:64…	41.03883:7930 43.01715:992 45.03335:562 56.04967:23277 57.03378:1043 69.03289:823 71.01189:250 74.02273:326 81.03343:367 84.04438:108409 84.61804:334 85.04704:4788 86.04783:616 97.02755:407 102.05460:2862 130.05013:602	28961	5803	16510	11256	11076	19868	16452	26802	7853	33871	13947	11195	25799
9.65	148.048	w/o MS2: Isatin	[M+H]+	43.44	148.04820:5393 149.02221:237 149.04309:355 149.05751:630	65.03799:284 77.03853:89 91.05377:599 105.03319:80	630	836	778	706	905	516	638	1562	1000	902	1654	938	965
1.788	148.06	L-Glutamic acid	[M+H]+	4219.48	148.06020:312752 148.26886:110 148.39504:110 148.52851:110 148.54819:110 148.57347:165 148.61067:220 148.63954:165 148.68532:165 148.69970:110 148.72539:165 148.74851:110 148.75793:285 148.77490:165 148.79711:220 148.80675:110 148.82542:110 148.83085:165 148.84489:165 148.85662:275 148.89118:220 148.94125:110 148.98324:110 149.03489:911 149.06299:15022 149.08918:162 149.11783:110 149.13840:110 14…	31.98979:187 41.03894:8200 56.04978:22513 57.05295:646 74.02365:302 81.03315:285 83.79518:772 84.04459:112901 84.44314:233 84.59227:405 84.68386:264 84.77683:231 85.04675:4619 85.27886:131 85.65767:137 85.74938:133 86.04800:541 102.05508:3101	261907	119024	242674	186893	186339	274483	188650	157218	140222	183367	190392	159738	214960
7.946	148.111	w/o MS2: L-Lysine	[M+H]+	32.2	148.11124:2958 148.74991:23 149.02155:203 149.04355:445 149.05858:712 149.09490:45 149.11434:377 150.04674:57 150.06141:57 150.07505:116 150.08951:62 150.11021:61 150.12529:46	55.01779:221 70.06399:2255 106.06329:232	501	232	432	515	456	337	1462	178	683	1642	262	698	327
15.527	149.023	Phthalic anhydride	[M+H]+	41.49	149.02328:55732 149.07717:15 149.28534:23 149.31250:23 149.34906:15 149.36915:15 149.48827:23 149.50184:23 149.53567:31 149.57269:31 149.60892:31 149.61996:15 149.64249:23 149.65749:23 149.68132:15 149.68976:23 149.72248:31 149.73883:23 149.75023:15 149.77176:23 149.79600:23 149.80607:31 149.82927:38 149.84182:23 149.86881:41 149.89133:23 149.90804:15 149.93445:31 149.95735:31 149.97564:23 149.99…	65.03825:731 93.03381:1077 121.02797:564	6638	4859	5155	4027	5689	6903	7105	5125	7822	6349	23260	8793	7604
9.391	149.024	Phthalic anhydride; LC-ESI-QTOF; MS2; [M+H]+; CE	[M+H]+	2.55	149.02403:2274 149.04535:508 149.05915:567 149.09537:314 149.13182:148 150.02629:256 150.04248:111 150.07021:74 150.11129:111 151.04116:148 151.07412:426 151.09425:148 151.11076:185	43.01790:61 55.05493:34 65.03860:482 89.03820:1416 121.02729:1653	815	847	843	926	836	965	697	962	736	766	861	988	1006
4.621	149.044	w/o MS2: S-Citramalic acid	[M+H]+	122.42	149.04443:40399 149.67644:52 149.73007:35 149.78371:52 149.80483:52 149.97159:35 150.04751:1700 150.07666:69 150.09160:52 150.11213:134 150.93375:52 151.04745:453 151.07379:52 151.08901:35 151.11134:273 151.14644:86	41.03835:15 61.02817:1845 71.01306:468 77.03848:71 99.00714:171	39869	26292	36438	40477	28860	596	41966	36047	30212	39693	31003	752	28101
4.847	149.044	w/o MS2: S-Citramalic acid	[M+H]+	81.03	149.04429:30624 149.07918:73 150.00019:37 150.04678:1940 150.11090:117 151.04545:342 151.09496:74 151.11118:136	43.01836:496 53.00374:170 61.02833:1867 71.01194:450 95.08474:43 105.03271:3	2409	1627	2404	4212	2171	34679	4992	2688	1569	3192	1773	30068	1716
17.755	149.045	w/o MS2: S-Citramalic acid	[M+H]+	4.5	149.04439:1850 149.05709:1053 149.09723:16 149.11494:32 149.13067:24 150.02684:47 150.04463:306 150.06367:403 150.11224:162 150.93139:32 151.02199:73 151.04058:201 151.07377:40 151.09523:160 151.10982:112 151.14552:50	62.92879:99 73.04689:161 81.07047:128 105.04300:77	325	477	475	491	389	560	481	510	491	340	449	1527	1531
7.639	149.059	cis-Cinnamic acid	[M+H]+	7.6	149.05914:5504 150.04407:60 150.06239:440 150.09015:60 150.10892:60 151.03890:200 151.05907:40 151.07360:100 151.09622:363 151.10997:154	53.03835:588 55.01672:218 65.03866:122 70.06494:53 77.03849:14829 93.06906:2862 103.05399:7730 110.03381:489 121.06465:5714 135.02966:1318	3562	1556	2194	3538	2380	3036	1978	783	1245	1428	1533	1027	1657
17.045	149.059	cis-Cinnamic acid	[M+H]+	23.18	149.05911:9282 149.07434:598 149.09196:29 149.13211:30 149.58290:22 150.00816:15 150.02404:30 150.04287:55 150.06238:704 150.08404:22 150.11129:148 150.12514:15 150.13288:15 150.16471:15 150.30413:15 150.71158:15 150.93381:40 150.99530:22 151.03907:68 151.06625:65 151.09554:141 151.11158:128 151.14560:52	77.03782:1263	7222	6665	7285	7076	6338	8407	6801	6390	7160	6319	6355	8090	6656
9.868	149.059	Caffeyl-alcohol [M+H-H2O]+	[M+H-H2O]+	4.87	149.05905:1712 149.13110:560 150.04427:104 150.06155:164 150.11154:78 150.13438:104 151.03818:78 151.06217:52 151.07420:78 151.09611:129 151.11106:285	43.01727:128 55.01582:109 77.03800:218 91.05337:314 103.05407:138	1442	1315	1223	1179	1275	1348	762	1916	1334	811	1762	1170	1613
11.651	149.059	trans-Cinnamic acid	[M+H]+	128.76	149.05940:45752 149.10264:55 149.11132:82 149.59608:82 149.62626:55 149.81269:55 149.97345:55 150.06221:4219 150.08542:54 150.11109:136 150.44416:55 150.55837:82 150.65696:55 150.68627:55 150.93029:55 151.03859:109 151.05021:82 151.06492:286 151.09740:82 151.10980:251 151.14840:82	45.03337:6 77.03807:2639	32948	33332	32224	31833	32120	38499	30720	29962	27733	29801	30375	39051	30129
7.808	149.059	p-Coumaraldehyde	[M+H]+	3.82	149.05945:3340 149.09259:79 150.02843:59 150.04714:79 150.06179:371 150.09212:59 150.11047:99 150.93152:79 151.03900:173 151.07459:198 151.09755:130 151.11031:119	42.03347:173 55.05413:189 70.06507:170 77.03724:198 81.03144:173 91.05284:243 103.05333:177 117.03292:96	2294	959	1505	1597	1003	1727	1482	803	1608	921	1148	1173	946
10.573	149.07	cis-Cinnamic acid	[M+H]+	13.75	149.06963:2022 149.09751:131 149.13121:164 150.04313:98 150.07293:198 151.03928:191 151.07448:237 151.09420:98 151.10866:504 151.11733:98	43.01756:198 67.05367:106 77.03793:209 81.06894:160 89.03806:176 94.06494:99 103.05423:182 121.07389:124	4026	3610	2388	2701	1175	3340	3906	4275	2768	20	3426	0	195
7.735	150.054	w/o MS2: 4-Hydroxymandelonitrile	[M+H]+	6	150.05409:2804 150.08995:69 150.11204:47 150.93299:23 151.03958:148 151.05745:248 151.07065:82 151.08140:23 151.09417:106 151.11021:228 151.14851:35 152.04102:23 152.05555:172 152.07029:158 152.08986:35 152.10562:58 152.12730:304 152.14221:23	55.05366:26 70.06446:205 73.02859:41 91.05275:7 98.09504:5006 117.07053:33	439	254	682	654	450	537	1478	330	518	954	374	287	281
5.966	150.077	3-METHYLADENINE	[M+H]+	5.19	150.07657:1121 150.11046:84 150.93003:24 151.02301:30 151.04049:127 151.07847:110 151.09531:94 151.11101:157 151.14720:43 151.24936:12 151.60529:30 152.01671:24 152.04697:29 152.06987:3741 152.10826:24 152.12679:87	46.06589:135 69.06979:112 71.04913:92 73.02751:122 79.05484:205 93.04481:297 97.06521:73 107.07363:77 121.03858:123 133.05019:180	88	102	58	73	84	1034	79	89	103	64	117	1320	74
4.438	150.077	w/o MS2: 3-METHYLADENINE	[M+H]+	6.84	150.07657:1938 150.11150:110 150.92986:18 151.02403:24 151.04044:86 151.06058:30 151.07919:129 151.09568:50 151.11164:206 151.14692:50 152.01787:41 152.03485:49 152.05347:33 152.06947:40 152.08974:31 152.11117:24 152.12731:90	43.01697:232 46.06605:134 67.05394:135 69.06991:138 73.02854:162 79.02090:262 83.04797:175 94.06479:223 105.03202:137 138.05548:134	81	97	87	112	98	1684	91	88	126	56	71	1834	82
3.301	150.077	w/o MS2: 3-METHYLADENINE	[M+H]+	92.78	150.07709:24550 150.30441:12 150.33920:18 150.55243:12 150.61688:30 150.62790:18 150.67989:24 150.70410:12 150.74634:12 150.76789:12 150.80669:18 150.83039:30 150.84479:24 150.85300:18 150.87740:12 150.89691:24 150.92689:35 150.95417:12 151.02448:24 151.04080:76 151.07958:1308 151.11028:122 151.15007:18 151.24504:12 151.38496:12 151.42577:18 151.57681:12 151.60906:18 151.67298:18 151.68748:12 151…	69.03323:82 74.05947:314 82.03996:118 87.04360:108 108.04309:431 109.05068:1137 133.05095:926	866	955	678	506	793	20266	447	1041	939	494	644	20659	860
3.109	150.077	3-METHYLADENINE	[M+H]+	112.63	150.07697:17081 150.10678:27 150.32972:18 150.40397:12 150.61674:30 150.63397:12 150.73309:12 150.74688:12 150.79128:18 150.83569:12 150.85639:12 150.87900:18 150.93171:35 150.94717:12 150.99905:24 151.02369:12 151.03959:104 151.07925:1101 151.09943:170 151.11066:154 151.13248:12 151.14733:30 151.29567:18 151.49862:18 151.60885:12 151.65776:12 151.99237:18 152.01501:36 152.07037:563 152.09108:33 …	46.06482:129 55.02857:150 82.03907:128 94.03881:658 109.04995:747 133.05045:604 150.07736:2322	23127	24244	15587	16170	18154	1696	12034	17326	25728	10346	20644	2441	18367
4.14	150.077	3-Methyladenine	[M+H]+	9.25	150.07683:2581 150.11198:189 150.93108:24 151.03971:162 151.07882:252 151.09580:100 151.11084:140 151.14861:18 152.01534:30 152.05141:30 152.07035:105 152.09140:138 152.12651:140 152.15399:18	41.03859:163 43.05401:160 58.06451:141 79.02127:223 81.06935:127 92.04931:170 94.06499:160 98.09434:109 105.03254:77 123.06587:129 150.07683:218	1642	1952	1133	1256	1087	79	1022	798	1694	700	922	84	745
5.697	150.077	w/o MS2: 3-METHYLADENINE	[M+H]+	6.5	150.07637:1591 150.11071:111 150.14911:24 150.93009:33 151.02186:30 151.03978:148 151.07803:119 151.09418:68 151.11178:188 151.14874:40 151.60227:12 152.01549:43 152.04725:23 152.06922:1307 152.09747:23 152.12698:132 152.15541:18	55.05431:122 65.03896:96 73.04645:164 79.05331:132 81.06866:148 93.04422:299	886	674	654	679	728	54	506	652	1486	474	741	100	640
1.545	151.035	w/o MS2: 2-Aminobenzothiazole	[M+H]+	84.78	151.03462:12952 151.11266:156 151.94538:78 152.03571:2354 152.12632:78 153.03255:2209 153.08131:78 153.09240:117 153.12665:1696	40.97002:423 66.01854:1107 68.98232:8025 69.98314:711 70.97939:1109 84.95977:1076 96.98816:1097	12369	9825	7873	9946	8627	4274	7669	10023	9964	7762	11394	3301	8171
2.312	152.055	Guanine; CE10; UYTPUPDQBNUYGX-UHFFFAOYSA-N	[M+H]+	191.7	152.05489:12932 153.05674:536 153.12345:8529 154.05840:634 154.13130:388	39.02332:350 41.03913:199 51.02263:1652 55.01701:48 66.04498:1857 67.05353:200 71.01258:161 77.03790:131 79.04110:1612 80.04859:514 91.77266:149 92.52896:96 92.79091:61 93.34436:124 94.80191:46 95.17861:34 105.02055:12 120.04394:775 139.80519:59	19207	38549	9954	8102	24398	19911	10192	4952	11415	4840	8576	12190	6649
3.451	152.056	w/o MS2: 6-N-Hydroxylaminopurine	[M+H]+	41.08	152.05630:2570 152.09885:18 152.11037:30 152.12736:73 152.41363:12 152.66450:30 152.79180:12 153.01866:24 153.02601:18 153.03872:24 153.05789:137 153.09097:38 153.12670:2122 153.16263:12 153.88733:12 154.04966:62 154.06893:12 154.08489:24 154.10386:30 154.13082:275 154.15749:113	45.03434:33 69.06957:61 81.07044:93 92.02442:961 98.09544:101 109.05105:464 119.03441:3260	409	356	564	462	282	1223	1568	607	236	1649	266	1461	418
3.325	152.056	Guanine	[M+H]+	49.63	152.05601:10661 152.09012:31 152.11155:18 152.11796:24 152.12794:63 152.60337:18 152.66512:30 152.87006:12 152.92610:18 152.93226:24 152.96769:12 153.01886:40 153.03882:84 153.05827:622 153.08853:54 153.10343:68 153.12691:2112 153.16228:12 153.52746:12 153.65595:18 153.68164:12 153.89395:12 153.99501:12 154.00852:18 154.05716:80 154.08334:24 154.09158:36 154.10403:61 154.12957:264	41.03873:37 55.02826:115 63.99731:54 81.06894:48 110.03359:716 135.02930:1301 137.06310:131	2089	2047	4101	3367	1846	7	8960	3474	1680	6985	2273	51	2924
7.621	152.056	guanine	[M+H]+	254.27	152.05602:34845 152.08158:158 152.10363:53 152.12863:53 152.59294:35 152.64498:35 152.76646:35 152.78121:35 152.85673:35 152.87581:53 152.93313:35 153.01675:70 153.05873:1784 153.08891:94 153.10446:99 153.12658:1656 153.66460:53 154.04137:35 154.05841:186 154.10722:35 154.12915:227	79.05362:21 110.03501:365 135.02896:1353	19902	16792	18851	18666	19528	17755	18746	20074	20518	19730	19404	18912	18080
2.007	152.069	2-Acetamidophenol	[M+H]+	41.7	152.06938:4563 153.09002:338 153.12674:1710 154.13149:338	39.02323:2606 42.03394:2314 51.02279:3030 53.03884:5915 54.04131:304 55.05421:416 57.03305:280 65.03886:16993 67.05355:2182 68.05161:280 78.03406:24040 78.80532:320 79.04161:19841 79.41587:96 79.82372:133 80.04817:4032 81.05035:193 82.06488:266 91.77292:521 92.04983:71335 92.59792:187 93.05621:15154 93.53938:76 93.65320:127 93.78223:431 94.06542:54553 94.48740:195 94.67553:115 95.06843:2369 95.32…	1726	1274	1535	1817	1195	1544	1612	1052	1288	1736	1350	1511	1262
2.97	152.07	w/o MS2: 2-hydroxyacetanilide	[M+H]+	24.04	152.06950:3143 152.10632:48 152.12712:105 152.32165:13 152.65950:19 152.91285:19 152.92825:19 153.01753:45 153.03603:26 153.05276:112 153.07363:371 153.12682:1918 153.78011:13 153.98393:13 154.05032:54 154.06181:19 154.07631:32 154.08781:26 154.10426:32 154.13044:165 154.15834:26	41.03792:237 46.99476:134 55.05333:118 63.99737:471 70.06443:138 79.02148:1631 81.06915:140 93.05847:395 98.09612:372 106.06428:131	2179	1809	1354	1622	1023	936	1581	917	1941	1208	1398	365	1281
5.426	152.07	4-ACETAMIDOPHENOL	[M+H]+	34.33	152.06958:2585 152.10189:12 152.12743:151 152.66226:24 152.92784:24 153.01818:41 153.03790:24 153.05370:81 153.07356:214 153.09046:79 153.12646:2177 153.16411:12 154.04872:42 154.07471:18 154.08577:39 154.10316:35 154.12963:324 154.16005:34	43.01792:179 55.05363:128 65.03940:138 73.02854:144 81.06877:141 93.05661:224 122.05952:105	4135	3150	2352	2293	1806	27	1983	2328	2442	2031	2078	41	2120
6.072	152.07	w/o MS2: 4-ACETAMIDOPHENOL	[M+H]+	35.2	152.07028:2626 152.11155:33 152.12632:69 152.66518:18 152.70616:12 152.98394:12 153.02004:107 153.03728:18 153.05522:57 153.07300:194 153.09115:71 153.12676:2066 153.16091:23 154.04733:72 154.08411:102 154.10631:40 154.12982:266 154.15750:18	39.02306:271 66.03324:174 70.02847:134 75.02537:125 81.06961:147 93.04445:611 95.06230:124	428	406	257	301	237	3320	279	366	319	259	299	2039	277
4.258	152.091	w/o MS2: Acetaminophen	[M+H]+	14.02	152.09137:1581 152.12667:103 152.66576:12 152.68697:12 152.92976:24 153.01874:63 153.03546:12 153.05504:132 153.07426:43 153.09370:114 153.12687:2353 154.02442:18 154.05244:50 154.08602:30 154.10384:30 154.12939:270 154.15650:18	43.01779:245 44.04930:323 58.06496:277 71.04857:181 72.07935:181 79.02085:226 81.07087:163 94.06445:237 98.09577:310 112.11120:165 138.05308:193	46	59	45	45	36	770	42	117	65	39	62	787	60
8.822	153.017	w/o MS2: Diallyl Sulfide	[M+H]+	18.23	153.01748:1856 153.05503:41 153.09058:245 153.12636:1637 154.02095:249 154.03475:61 154.04881:166 154.08455:81 154.13128:471 155.03111:41 155.05626:61 155.06892:102 155.08032:41 155.10499:109	43.01810:189 53.03768:130 79.05473:208	688	1309	702	731	1202	732	1057	744	624	504	575	539	973
1.55	153.032	w/o MS2: XANTHINE	[M+H]+	16.54	153.03295:1943 153.06382:122 153.08940:122 153.12732:1807 154.03573:183 154.06880:122 154.12852:351 154.96765:305 155.03597:122 155.05371:244 155.14122:183	40.96990:629 66.01847:1878 68.98222:10384 70.97916:1765 82.01317:365 84.95940:3959 86.99210:667 96.98757:936	2302	1395	1484	1528	1272	567	1077	1545	1744	1416	1779	497	1156
10.197	153.053	Methylparaben	[M+H]+	16.46	153.05387:2671 153.08875:140 153.10477:52 153.12671:2027 154.05643:271 154.13001:244 155.03434:52 155.06951:160 155.10536:197 155.14143:198	45.03352:260 59.05039:183 81.03076:164 89.03805:250 103.05299:121 117.03261:109 121.02734:398	208	464	540	464	920	218	1052	2376	488	669	2011	414	1162
8.513	153.054	w/o MS2: 2',4'-DIHYDROXYACETOPHENONE	[M+H]+	25.87	153.05440:2306 153.09001:197 153.12673:1885 154.05727:295 154.08620:73 154.12850:326 154.22999:49 155.03085:73 155.06863:494 155.10771:73 155.14093:173	43.01773:3044 55.05458:8 66.04463:29	1217	568	576	816	367	1372	165	350	1205	186	438	984	730
10.487	153.054	Vanillin	[M+H]+	16.46	153.05388:3458 153.12659:1664 154.05790:803 154.13057:239 155.07298:159 155.11058:239 155.14052:239	43.01668:178 65.03786:155 81.06993:148 93.03462:134 105.03247:112 121.02824:306	479	559	752	573	1375	410	1341	2450	895	875	1964	652	1411
9.493	153.054	Methylparaben	[M+H]+	46.32	153.05380:4337 153.09132:222 153.12656:2290 154.05733:522 154.08940:76 154.10314:115 154.13056:256 155.03021:115 155.07850:77 155.10442:223 155.14219:240	121.02744:775	2231	6514	4050	3395	7619	1833	11092	9843	4929	4856	11333	4428	8160
9.309	153.054	Vanillin	[M+H]+	40.42	153.05399:8429 153.09197:119 153.10650:90 153.12668:1612 154.05767:940 154.12979:172 155.05896:120 155.07101:150 155.10832:120 155.14269:264	65.03816:316 77.03964:96 93.03242:315	2471	3019	2795	3246	3645	2402	3509	6606	4541	3326	5798	3991	5858
7.84	154.049	3-Hydroxyanthranilic acid	[M+H]+	21.11	154.04967:2057 154.08506:102 154.13027:322 155.03402:182 155.05305:244 155.08043:424 155.10485:94 155.12655:48 155.14143:158 156.04931:48 156.06447:109 156.08286:48 156.10146:82 156.13710:267	41.03781:153 55.02064:118 59.04940:144 70.06507:169 77.03889:142 79.05398:133 81.07012:147 91.05248:186 103.05294:99 111.03100:134 136.03904:96	1170	875	2276	2165	1436	972	2449	1076	689	2039	1084	833	1029
1.837	154.07	Methionine-methyl-13C-methyl-d3	[M+H]+	45.29	154.07044:2731 154.10006:317 154.13306:15254 155.03237:115 155.07244:223 155.10423:144 155.13688:1194 156.01464:58 156.06481:182 156.10096:87 156.13725:357	41.03856:1136 43.01751:253 45.03344:160 55.01744:162 56.04979:1637 57.03377:148 61.02762:117 69.03374:221 72.08006:102 84.04424:5605 85.04803:431 86.04770:86 95.05931:340 102.05460:319	1312	1480	699	911	530	2125	493	320	840	618	672	730	374
5.122	154.086	Dopamine	[M+H]+	16.08	154.08581:2070 154.12998:294 155.00246:18 155.01512:18 155.04945:24 155.07082:59 155.08821:191 155.10465:105 155.14231:162 155.16202:18 156.06661:24 156.07749:24 156.10206:78 156.13700:251	41.03838:58 53.03709:8 65.03878:205 79.05385:116 91.05454:2113 105.03229:19 119.04876:524	626	521	700	794	475	37	376	2417	298	1237	1182	79	796
5.283	154.086	Dopamine	[M+H]+	11.24	154.08557:2145 154.12923:169 154.15690:24 154.66998:12 155.03016:24 155.04290:12 155.04770:18 155.06734:33 155.08800:161 155.10455:103 155.14207:117 155.75732:12 155.99927:12 156.03192:18 156.06417:30 156.07456:32 156.10064:73 156.13765:222	41.03895:15 57.07059:38 65.03867:196 73.02839:61 81.06901:10 91.05398:1687 105.03237:30 119.04699:427	134	79	139	200	88	445	139	404	57	241	196	625	162
3.009	154.097	w/o MS2: N-Acetyl-histamine; LC-tDDA; CE20	[M+H]+	12.46	154.09708:3366 154.12901:167 154.15750:12 154.30225:12 154.46278:12 154.66705:12 154.92542:18 154.96671:18 154.99381:12 155.00430:12 155.01916:12 155.03287:33 155.04422:12 155.05413:18 155.06780:40 155.07951:75 155.10432:286 155.14151:139 155.16041:18 155.42331:12 156.06553:52 156.10185:86 156.13829:247	55.05392:24 95.06014:1138 108.04236:48 133.04993:64	62	47	524	66	39	53	77	60	46	75	71	52	62
12.312	154.158	w/o MS2: d-LIMONENE	[M+NH4]+	6.69	154.15803:2028 154.96542:188 155.10443:377 155.14139:282 156.13646:282	41.03854:328 67.05429:343 81.06958:1459	63	163	48	61	328	38	1062	610	152	697	220	119	206
8.172	155.049	w/o MS2: [1-(4-methoxyanilino)-1-oxopropan-2-yl] 6-oxo-1-propylpyridazine-3-carboxylate	[M+H]+	17.96	155.04897:4184 155.09331:24 155.10766:51 155.14259:81 155.79527:12 155.96533:12 156.00041:12 156.05204:242 156.08549:12 156.09940:44 156.13724:200 156.17564:18 156.80862:18 156.96699:30 157.05070:24 157.06363:18 157.08585:39 157.12158:100 157.13913:63 157.15483:32	43.01804:192 81.07044:146 85.03088:115 113.02607:321	1039	986	1196	1068	950	923	849	1054	1005	883	1079	1176	1018
4.989	155.069	w/o MS2: 3,5-DIMETHOXYPHENOL	[M+H]+	7.56	155.06930:1276 155.10639:90 155.14221:153 156.07222:115 156.10211:35 156.13737:181 157.01798:23 157.05002:58 157.06109:35 157.08310:46 157.09744:199 157.12154:88 157.14139:58 157.15555:35 157.16406:23	43.01773:392 53.00208:89 61.02797:568 71.01168:142 79.02130:139 81.06894:175 94.06476:115 97.06239:83 98.09634:96 111.09072:89 136.01983:86	58	42	45	56	44	219	170	90	50	92	48	484	58
8.63	155.069	w/o MS2: 3,5-DIMETHOXYPHENOL	[M+H]+	18.91	155.06942:2830 155.10600:160 155.13971:107 156.07339:147 156.08606:54 156.10252:147 156.13841:176 157.08661:134 157.12145:107 157.13428:80	43.01817:155 79.05400:152 89.03749:163 93.06885:99	890	354	433	590	385	695	170	350	537	246	275	575	205
2.617	155.08	w/o MS2: 2,6-Dihydroxy-4-Methoxytoluene	[M+H]+	26.64	155.08026:2737 155.10333:327 156.08342:328 156.13732:328 156.55706:725 157.03452:104941	42.03407:305 46.99487:1899 48.97398:234 54.03378:277 61.01076:4648 62.01822:1310 62.99012:751 63.99803:17466 64.28440:77 64.45309:96 64.69737:80 64.99940:319 65.99343:620 67.05394:120 70.06540:219 78.03316:824 79.02141:81779 79.37814:108 79.48806:247 79.55826:227 79.68878:128 79.79091:143 79.93222:128 80.02359:1760 80.21124:112 80.32819:128 80.60267:99 80.77364:121 80.90574:102 81.01723:2019 81.2…	809	4836	2323	2922	741	2474	3681	1390	1340	2356	624	1340	1018
2.785	155.081	Cyclo-prolylglycine	[M+H]+	35.6	155.08084:13190 155.11051:103 155.14157:175 156.08574:2393 156.13488:343 157.03425:20853 157.06704:137 157.08432:140 157.09727:191 157.12392:70	42.03394:3381 44.04865:570 55.05391:277 67.05382:206 70.06495:21139 71.06812:888 82.06442:452 84.08063:1322 96.07995:1153 98.09624:103126 98.62357:348 98.74739:298 98.80399:289 98.92643:168 99.01085:159 99.09925:4527 99.22931:112 99.65671:178 99.99563:120 100.10197:265 100.38833:109 100.44782:123 109.07512:998 144.10185:2386 155.08067:543	4176	4958	3098	2872	3132	728	3530	5006	1953	7710	3035	352	3937
2.522	155.081	w/o MS2: 2,6-Dihydroxy-4-Methoxytoluene	[M+H]+	35.13	155.08025:2406 156.08562:201 156.55671:669 157.03423:165632	34.99454:1208 46.99494:13391 48.97399:1225 61.01051:40957 62.01801:10258 62.98975:3930 63.80706:844 63.99773:129427 64.46772:663 64.99883:1677 65.99341:5135 70.06508:667 79.02135:416608 79.49775:1648 79.59619:1685 79.67838:1733 79.75760:875 79.86360:772 79.95421:445 80.02326:10237 80.17215:525 80.42000:524 80.50958:506 80.69352:611 80.79630:516 81.01739:20395 82.02104:683 98.09588:2990	3376	4836	2323	2922	2899	642	3681	4513	1340	7840	3147	1340	3638
2.967	155.081	Cyclo-prolylglycine	[M+H]+	23.82	155.08125:3815 155.10495:113 155.12212:33 155.14103:153 156.06541:33 156.08261:244 156.10233:65 156.13816:269 156.55611:55 156.57087:33 157.03463:5985 157.08687:113 157.09776:55 157.12107:64 157.14048:33 157.16041:33	42.03413:2021 68.04966:602 70.06505:11920 71.06773:762 83.07249:330 98.09653:59630 98.67478:262 99.09941:3328 99.73783:130 100.10826:185 109.07657:638	121	152	94	74	94	3039	148	177	64	342	135	1410	120
1.699	155.084	w/o MS2: Cyclo-prolylglycine	[2M+H]+	27.56	155.08417:2275 155.13997:220 155.92430:12 155.97472:18 156.07574:273 156.10061:30 156.13811:225 157.04754:35 157.08634:65 157.12303:295 157.13711:67 157.16061:32	43.05348:25 55.05449:31 65.03796:18 78.04477:1059	120	102	64	96	76	165	72	70	89	72	31	141	52
1.693	156.076	L-Histidine	[M+H]+	96.86	156.07614:10631 156.13828:451 156.88216:94 157.04779:289 157.07874:620 157.12782:141 158.01912:188 158.02379:141 158.05137:94 158.08154:188 158.11394:141 158.15240:188	60.04287:64 81.04442:207 83.05943:1039 93.04319:478 98.98073:138 110.07077:1177	963	950	686	624	594	1118	369	1324	772	987	1113	804	905
3.586	157.012	w/o MS2: Aconitic acid (not validated, isomer of 273)	[M+H]+	28.22	157.01221:4063 157.04674:46 157.06138:46 157.08424:31 157.12287:76 157.13834:61 158.01488:363 158.04448:46 158.09262:30 158.11597:120 158.15277:61 159.02167:61 159.06436:31 159.07853:31 159.11228:46	41.03822:32 55.01746:106 68.99675:1083	1764	3343	974	804	1322	138	775	399	1232	464	725	140	561
3.711	157.013	w/o MS2: Aconitic acid (not validated, isomer of 273)	[M+H-H2O]+	20.16	157.01275:1154 157.03357:129 157.05163:69 157.06367:19 157.08486:50 157.10238:186 157.12255:119 157.13947:26 157.15728:35 158.01610:52 158.04315:71 158.08003:44 158.09638:26 158.11778:42 158.15279:129 158.96017:45 158.98344:32 159.01603:35 159.02861:19 159.04649:19 159.06373:40 159.07610:19 159.08288:40 159.11016:52	41.03879:199 55.01782:90 63.99719:175 68.99630:118 73.02806:128 79.02136:373 81.06944:163 94.06391:389 119.03341:77	473	1242	227	266	479	1980	267	176	325	108	156	1033	209
2.495	157.035	OROTIC ACID	[M+H]+	5016.62	157.03413:432756 157.55517:266 157.59596:266 157.63450:266 157.67946:266 157.69431:399 157.74630:266 157.77977:399 157.87809:399 157.93260:266 157.94848:399 158.03659:20163 158.08352:266 158.10471:266 158.51859:399 158.54542:399 158.61098:266 159.02990:32196	34.99513:1168 44.97928:1528 46.99499:16323 48.97424:1695 61.01053:45114 62.01796:11144 62.99016:5146 63.80723:830 63.99845:133692 64.41731:726 64.51798:516 64.59914:505 64.99934:2774 65.99363:6537 78.78422:2474 79.02426:423144 79.27102:445 79.50230:3132 79.69008:996 79.87127:798 80.02316:12190 80.23500:652 80.43063:587 80.58843:587 80.67817:604 80.79965:555 81.01681:22716 82.02004:729	314766	294908	274265	291963	317657	263928	290913	382126	320963	348194	313172	269276	294950
1.923	157.049	w/o MS2: 2-(hydroxymethyl)-5-methoxy-4H-pyran-4-one	[M+H]+	644.11	157.04887:53275 158.05335:4242 159.05292:1675 159.06583:529	39.02316:662 41.03868:2171 43.01748:858 45.03356:621 55.01780:1388 57.03352:673 61.02748:242 69.03338:1361 71.01274:194 77.03823:557 81.04860:91 83.04882:749 85.02834:1909 93.67244:11 94.92012:6 96.24587:36 96.42364:8 97.02777:470 101.01933:222 139.66222:14 140.39192:18	31815	34135	34240	36483	44704	26310	55386	51793	41825	61728	48318	50119	39610
1.554	157.081	w/o MS2: 4,5-dihydroxy-3-propylcyclopent-2-en-1-one	[M+H]+	22.64	157.08182:2773 158.01298:374 158.08426:450 158.97253:193 159.04860:257 159.07832:346 159.15978:193	40.96946:647 55.05458:11 66.01849:2090 68.98218:9139 70.98001:1495 72.08047:985 82.01307:342 83.01683:226 84.95938:2509 96.98820:1024 110.00823:654 114.98652:124	233	182	253	284	362	263	369	1042	507	790	1179	381	734
1.926	158.052	ADENINE	[M+Na]+	44.62	158.05162:7201 159.06243:524 160.09718:1323	39.02330:1862 41.03898:1894 45.03335:434 54.04178:95 55.01793:1043 57.03328:818 61.02815:210 65.55282:57 67.32762:15 68.05743:205 69.03347:1559 71.01331:214 77.03824:489 78.58458:39 81.04748:190 83.04894:455 85.02887:1264 92.86135:5 94.79257:25 95.12473:56 95.88142:17 96.07194:17 96.20910:34 96.42630:37 97.02698:717 99.04312:138 138.87160:37 139.31657:66 139.61452:11 139.89523:7 140.62885:3 141.0…	2549	2975	2961	3419	3235	2520	4404	4187	4027	4778	3530	3768	3061
7.909	158.081	N-ACETYLPROLINE	[M+H]+	22.52	158.08082:3775 158.11739:105 158.15331:79 158.95994:105 159.06366:52 159.08443:338 159.09830:79 160.09559:131	55.01782:124 70.06451:1406 116.07152:108 123.02235:59	2369	1322	2272	2347	1466	2384	1313	2674	1790	5206	2463	1803	1849
5.411	158.092	w/o MS2: Amphetamine	[M+H]+	14.37	158.09209:1237 158.12403:29 158.15274:207 158.96076:95 158.98469:30 159.03170:18 159.06325:50 159.09563:89 159.11410:34 159.13688:42 159.15078:82 159.96847:24 160.06160:40 160.07296:18 160.09548:61 160.10652:79 160.13219:73 160.16514:24	55.05375:118 70.06481:151 91.05414:239 95.08513:141	0	158	0	0	0	375	6	28	6	55	19	157	6
7.644	158.117	w/o MS2: TRANEXAMIC ACID	[M+H]+	28.4	158.11665:2896 158.15193:93 158.95946:152 159.04199:77 159.06563:98 159.08388:62 159.11788:308 159.14712:46 159.96654:77 160.04051:46 160.05705:77 160.09525:910 160.13232:133	43.05387:108 98.09581:2643 110.03440:25	2934	607	2136	1807	5818	3118	3487	1643	2227	5714	3968	3254	2963
3.484	158.117	Pipecolic acid ethyl ester	[M+H]+	1191.96	158.11759:182238 158.31523:38 158.33294:38 158.35502:26 158.36691:38 158.40451:26 158.46107:38 158.53091:26 158.55553:38 158.58805:51 158.60075:26 158.64197:126 158.66438:64 158.67528:38 158.70248:51 158.72311:51 158.73681:38 158.75094:69 158.76530:64 158.78058:83 158.79772:68 158.81725:78 158.83747:149 158.87009:120 158.88611:68 158.91092:109 158.93673:144 158.97213:103 158.99772:91 159.01368:64…	56.04925:212 74.06005:134 81.07029:200 84.08078:45 95.04911:168 97.06425:138 122.09494:121 140.10672:220 158.11769:35875	173056	168	115901	110307	197	39	425	196	152	244	207	43	161
4.011	158.117	Pipecolic acid ethyl ester	[M+H]+	982.35	158.11744:170675 158.30559:22 158.33121:22 158.35595:22 158.40190:22 158.41427:22 158.45670:22 158.46907:22 158.53772:43 158.54535:22 158.58006:32 158.60321:32 158.61634:54 158.62239:22 158.64286:54 158.65270:73 158.66952:32 158.68370:43 158.69876:43 158.71203:32 158.72989:54 158.75438:59 158.76797:112 158.79106:55 158.81208:56 158.84141:105 158.87143:75 158.88544:204 158.90986:55 158.92794:121 1…	56.04934:190 58.06486:207 71.07196:508 82.06469:209 84.08021:268 92.04864:86 112.11157:488 140.10568:535 158.11719:29724	3043	48	2135	2349	48	150413	68	52	59	92	49	141	59
13.906	158.153	w/o MS2: hyocholic acid	[M+H]+	113.16	158.15362:13755 158.47997:17 158.67274:25 158.72365:17 158.82931:17 158.96145:86 158.97138:33 159.00811:17 159.04520:25 159.06361:44 159.07777:41 159.09513:25 159.11469:60 159.13456:33 159.15620:1166 159.17947:25 159.32687:25 159.44048:25 159.52294:17 159.66664:17 159.97060:17 160.01729:17 160.06803:33 160.09581:41 160.13209:25 160.15961:111 160.21218:25	43.05442:144 57.06987:99 65.03814:93 79.05587:138 102.09137:133	10857	9491	10100	9689	9856	12555	9331	9844	9260	9720	9725	12328	10325
2.496	159.031	Hypoxanthine	[M+Na]+	314.31	159.02963:34137 159.06737:246 159.94439:247 159.96584:370 160.03343:1466 161.02874:617	34.99503:1151 44.97892:1116 45.98717:1653 46.99517:12306 48.97425:1195 61.01077:37827 62.01793:9353 62.99100:3839 63.80788:780 63.99846:123814 64.39252:532 64.50175:661 64.99835:1603 65.99335:4846 78.78526:2371 79.02388:414148 79.50532:1585 79.65341:1100 79.69199:1109 79.88114:648 80.02357:9292 80.19165:452 80.26329:526 80.39118:462 80.50465:462 80.68007:558 80.77499:519 81.01726:18768 82.02006:5…	23556	22631	21458	24211	23088	21463	19979	27822	23925	25934	25130	22306	22744
9.853	159.043	allantoin	[M+H]+	14.81	159.04350:1804 159.07738:125 159.11348:63 160.04662:186 161.05733:271 161.09481:125 161.13055:94	55.05402:109 67.05568:102 77.03781:208 81.06970:213 89.03830:244 103.05436:159	1066	181	775	832	983	1153	339	663	1180	1101	1509	1188	1040
1.773	159.064	4,6-DIOXOHEPTANOIC ACID	[M+H]+	101.37	159.06445:11493 160.06722:1306 161.04285:294 161.07097:294	41.03876:5161 43.01798:432 45.03340:434 55.01775:443 56.04949:13067 57.03299:828 69.03321:631 74.02135:352 81.03220:250 84.04434:67480 84.46002:92 84.58683:153 84.79008:207 85.04675:4077 86.05066:438 87.04156:124 98.03486:102 102.05483:1704	6740	8364	6907	6525	9341	8377	8186	9356	9764	9557	8774	11552	8600
8.426	159.09	1-Benzylimidazole	[M+H]+	11.31	159.09090:2308 159.14648:103 160.07489:321 160.09435:331 161.05976:62 161.07908:103 161.09728:153 161.13158:62	43.01845:419 55.05446:137 65.03903:141 70.06535:133 79.05370:330 91.05347:242 105.03431:134 115.05342:160 117.05635:178 130.06633:140	127	116	103	107	82	101	162	1100	594	1697	928	452	1157
8.685	159.091	1-Benzylimidazole	[M+H]+	15.84	159.09051:2661 159.14963:69 160.03857:46 160.07415:168 160.09505:296 161.05829:168 161.09431:115 161.13114:197	43.05491:153 77.03787:152 79.05358:125 81.06931:137 91.05327:283 107.04774:131 115.05352:102 118.06479:125 124.09891:250 139.12092:118	235	388	298	180	123	113	147	577	156	295	328	120	259
8.579	159.112	w/o MS2: d-LIMONENE	[M+H]+	19.75	159.11212:2021 159.14859:46 159.96941:46 160.05984:31 160.09605:46 160.11586:115 160.99839:31 161.05850:181 161.09697:81 161.12136:31 161.13184:46	43.05469:232 55.05388:131 72.07993:121 81.06890:204 91.05416:102 95.08551:89 103.05496:102	953	532	234	183	465	465	643	565	953	875	315	466	497
9.469	160.075	w/o MS2: 3-Acetylindole	[M+H]+	16.49	160.07485:1880 161.07853:343 161.09730:128 162.07441:612	41.03816:278 65.03793:199 71.04781:120 77.03805:179 79.05314:179 81.06926:181 89.03735:186 93.03279:271 107.08495:115	57	55	63	71	31	35	212	596	310	1142	384	408	515
1.921	160.096	2-METHYLBUTYRYLGLYCINE	[M+H]+	21.74	160.09591:3706 161.09418:813 162.07495:1105 162.11203:5683	39.02326:122 41.03884:1247 55.05459:952 58.99429:285 60.08021:180 65.03869:919 69.03398:445 74.00534:96 79.04135:2073 82.06475:137 83.04908:915 85.02754:741 94.50100:10 95.76385:6 95.92587:15 96.76875:37 97.02739:118 101.01658:1251 103.03886:240 142.25288:25	447	1059	631	753	834	755	960	878	630	1055	637	753	741
7.693	160.096	Betonicine; AIF; CE0; MS2Dec	[M+H]+	60.1	160.09615:10242 160.13635:34 160.89204:35 161.04526:35 161.05867:86 161.07899:69 161.09897:1026 161.60938:131 162.07510:1553 162.10187:126 162.15831:35	81.06952:24 98.09588:2518 104.04983:37 118.06374:105 133.07486:233 146.05937:99 160.09642:277	2486	5718	2711	2195	4773	2367	9658	5227	4532	7683	5599	3687	5646
5.266	160.108	w/o MS2: Guanidinobutyric acid methyl ester	[M+H]+	12.4	160.10714:1266 160.16842:18 160.37451:12 160.89471:18 160.98523:33 161.04566:12 161.05857:24 161.07976:30 161.09615:142 161.13179:24 161.16241:18 162.07507:589 162.09839:47 162.11165:58 162.14777:46	43.01742:183 46.06601:144 73.02743:133 81.06874:237	416	585	380	295	304	16	398	448	802	389	325	23	287
4.364	160.108	2-(4-aminotetrahydro-2H-pyran-4-yl)acetic acid	[M+H]+	44.16	160.10781:4687 160.17030:18 160.61136:12 160.89164:24 160.94631:18 160.96017:18 160.98372:49 161.02362:12 161.04144:12 161.05902:31 161.07992:18 161.10923:294 161.27097:18 162.05793:18 162.07565:559 162.11140:67 162.12485:24 162.14803:61	41.03839:206 46.06595:131 58.06513:109 71.06030:164 73.04582:161 83.04909:138 94.06509:202 105.03418:86	6	41	2942	3632	39	0	861	14	5	25	0	6	10
1.558	160.993	w/o MS2: Formiminoaspartate	[M+H]+	21.13	160.99387:5562 161.09316:209 161.10385:140 161.12678:773 161.99292:349 162.07631:279 162.13361:279 162.98968:279 163.02742:349 163.07566:210	40.96962:497 43.05409:152 66.01870:1284 68.98216:8660 70.97837:1895 72.08025:323 83.04683:79 84.95942:1898 96.98838:1089 110.00782:422	1095	1219	797	995	682	1051	553	892	898	520	860	1260	581
2.495	161.036	w/o MS2: Salicyclic acid	[M+H]+	21.91	161.02506:2172 161.03345:495 162.07602:248 162.11185:653	34.99492:1232 44.97931:1826 46.99513:17117 47.98352:462 48.97467:1502 61.01061:58951 62.01812:13642 62.99028:4847 63.80654:792 63.99848:161497 64.41778:645 64.55702:550 64.99904:2431 65.99372:7427 78.78488:2950 79.02411:429355 79.49001:2126 79.83232:541 80.02348:12808 80.14362:579 80.28521:628 80.36725:512 80.49187:545 80.63775:558 80.75330:579 80.88559:462 81.01720:25565 81.57576:449 82.01936:83…	1325	616	852	713	453	575	524	1312	766	914	569	612	301
9.43	161.106	Tryptamine	[M+H]+	16.24	161.10613:3379 162.07413:990 162.10913:335 162.14796:143 163.03766:2003 163.07405:1043 163.11056:209 163.13018:143 163.14629:143	65.03841:162 91.05411:225 103.05396:194 115.05318:914 117.06781:932 127.05373:314 132.07973:32 144.07973:1701	626	1865	289	231	782	505	229	663	694	94	425	826	514
1.696	161.129	(3S)-3,7-diaminoheptanoic acid; LC-ESI-QTOF; MS2; CE	[M+H]+	24.35	161.12723:3748 162.07595:1194 162.12475:188 162.13256:684 163.05880:1034 163.07710:312 163.14436:4431	38.96288:3665 61.02709:29 84.08064:448 93.04497:242 98.09452:72 110.07109:338	876	421	788	1049	477	611	463	726	1482	944	930	1231	833
8.736	161.131	w/o MS2: N6-Methyl-lysine; LC-tDDA; CE10	[M+H]+	34.91	161.13224:1695 162.05770:71 162.07484:354 162.13452:353 163.03847:1467 163.06025:138 163.07376:875 163.10974:409 163.13166:71 163.14616:118	43.01844:221 67.05298:154 81.06863:256 91.05392:303 94.06466:122 105.06944:118 108.05655:102 117.06763:96 123.09301:147 130.06395:77	1173	354	429	556	220	928	140	354	1202	216	351	920	396
1.738	162.075	Glutamic acid gamma methyl ester	[M+H]+	22.57	162.07524:3589 162.56355:122 163.05935:16960 164.03380:81 164.06279:1328 164.08884:415	41.03883:3205 43.01811:262 45.03383:213 56.04974:6161 57.03329:439 61.02790:109 69.03289:402 73.02747:227 81.03280:290 84.04464:28383 84.30697:73 84.54133:108 84.61036:99 84.70414:77 84.78122:77 84.89722:73 85.04697:1557 85.47024:64 85.65674:83 86.03151:167 87.04208:73 95.01156:125 97.02822:178 99.04266:90 102.05447:715 109.02764:115	4530	2238	6238	5228	3649	2961	5461	3805	1598	4378	3403	2485	4360
2.454	162.111	w/o MS2: L-CARNITINE	[M+H]+	19.16	162.11186:1992 162.14774:60 162.97337:80 163.02962:30 163.05920:45 163.07447:246 163.09766:45 163.11458:130 163.13247:78 164.03817:45 164.05505:30 164.07534:76 164.09123:87 164.11676:60 164.12484:45	67.05349:245 79.02121:108 79.43135:11 79.57241:21 80.14624:39 81.65331:6 82.01999:29 87.04310:8 92.04903:982 94.06488:4467 107.07328:25 120.04156:96	1546	2510	1762	1773	1997	1563	2809	1905	949	3355	1677	1649	1628
1.94	162.112	L-CARNITINE	[M+H]+	22.42	162.11182:5933 163.05888:7796 163.11320:349 164.06312:838 164.08966:838	38.00365:453 39.02324:3207 40.02753:146 41.03903:2087 42.03422:2467 43.01812:389 44.99723:347 51.02278:2142 52.03036:945 53.03865:5462 54.04243:285 55.01767:418 57.03356:277 60.08131:131 65.03863:12260 66.04076:1203 66.55181:73 67.05359:3992 68.04900:451 69.03400:372 73.02776:138 78.03399:24166 78.36165:64 78.52800:86 78.80534:115 79.04100:7686 79.21717:64 79.49719:73 79.59579:83 80.04843:1498 80…	760	2958	1414	1732	1524	799	5164	4673	943	4509	4260	1426	3689
11.036	163.038	Rosmarinic acid (not validated)	[M+H-C9H10O5]+	92.05	163.03838:8995 163.07397:592 163.11038:64 163.13374:196 164.04157:909 164.07851:65 164.13247:65 165.04216:129 165.05180:161 165.07239:161 165.09096:129 165.11345:129 165.12716:438	45.03339:27 69.06946:63 79.05449:66 89.03863:1954 117.03329:1141 123.04467:6 135.04301:402 145.02727:96	8035	7217	6330	5922	6493	6536	9260	47297	11986	21385	15184	13206	19420
10.723	163.038	Rosmarinic acid (not validated)	[M+H-C9H10O5]+	23.13	163.03884:9953 163.07515:631 163.13364:379 164.04062:1023 165.05451:760 165.08229:253	63.02332:107 77.03819:114 89.03828:1531 95.08656:30 107.04909:123 117.03300:543 135.04318:372	2814	3958	1826	1961	2545	3291	2405	5322	3470	2177	3662	4001	3677
8.071	163.038	Rosmarinic acid (not validated)	[M+H-C9H10O5]+	22.39	163.03878:5674 163.07340:375 163.09804:31 163.10967:46 163.13209:85 164.04225:756 164.07513:77 164.09205:77 164.10930:31 165.04429:77 165.05460:62 165.06763:46 165.08944:62 165.11195:31 165.12728:46	67.05318:37 77.03806:182 81.06978:9 89.03826:1211 117.03207:387 121.06317:12 135.04330:239 140.05045:50 163.06064:187	2411	2490	894	694	1495	2771	198	1126	3509	412	1195	2692	1273
7.769	163.039	Umbelliferone	[M+H]+	18.31	163.03813:2587 163.07508:322 163.09294:110 163.10905:39 163.13124:53 163.14799:26 164.04140:229 164.07002:1239 164.09205:106 164.10579:155 165.05379:130 165.07348:274 165.10564:133	53.03871:173 77.03837:2719 81.04748:148 91.05424:1264 100.07510:345 103.05396:8342 105.03302:199 107.04838:635 120.08043:10480 121.08355:954 122.05949:90 124.05375:62 136.03934:75	2443	2635	776	811	1556	2668	171	1258	1789	270	1436	2026	1346
8.376	163.039	Rosmarinic acid (not validated)	[M+H-C9H10O5]+	66.43	163.03846:13417 163.07107:299 163.09586:52 163.13193:69 163.53844:26 163.89066:39 164.04141:1128 164.08902:190 164.10667:137 164.13160:26 165.04638:157 165.07634:52 165.08994:84 165.11198:39 165.12568:326	45.03302:8 79.05377:45 89.03836:1327 96.05557:105 105.06912:5 117.03286:496 124.04916:164 135.04332:277 145.02779:118	8615	9535	3601	3324	6486	9812	2669	15175	11460	6687	9084	14833	9777
9.448	163.039	Rosmarinic acid (not validated)	[M+H-C9H10O5]+	18.64	163.03876:6283 163.07484:1437 163.11098:174 164.04130:587 164.07608:261 165.05641:174 165.06633:174 165.08671:261	55.05279:83 63.02098:99 78.04455:208 89.03840:443 105.06929:157 117.03303:256 135.04156:136	2227	1941	1127	1175	1401	1503	1822	2345	1388	1114	1872	1082	2118
9	163.039	Rosmarinic acid (not validated)	[M+H-C9H10O5]+	2174.67	163.03880:226338 164.04153:19928 165.04345:3036	51.02291:183 53.03881:162 63.02289:1573 77.03854:3202 89.03846:35764 89.45335:41 89.60468:112 90.04143:2693 95.04844:188 105.03092:196 107.04862:1317 117.03325:9509 123.04264:68 125.02481:82 135.04344:5993 145.02785:1871	245692	235262	139265	122636	294004	308238	53404	390724	233310	134697	376174	224623	353440
9.233	163.039	Rosmarinic acid (not validated)	[M+H-C9H10O5]+	282.4	163.03882:93081 163.07572:294 164.04167:6966 164.09273:503 165.04440:1149 165.08933:302	51.02249:152 63.02331:780 78.04148:102 89.03858:12858 90.04209:1016 107.04824:564 117.03341:4021 135.04405:2222 145.02809:640	35942	37647	10364	9906	39524	38607	2347	69208	29405	8967	59994	35791	48646
1.923	163.058	1,6-ANHYDRO-B-GLUCOSE	[M+H]+	43.17	163.05920:11154 164.06264:734 164.09171:264 165.07429:1073	41.03835:323 57.03337:242 61.02856:158 69.03363:679 73.02750:250 77.03911:237 85.02849:513 97.02809:230 101.02321:213 104.10665:227 111.04434:112	8675	6588	7214	7106	6856	8715	3058	4918	7692	3045	7605	6712	6796
1.767	163.06	1,6-ANHYDRO-B-GLUCOSE	[M+H]+	70.78	163.05954:8901 163.09638:121 164.06180:1288 164.08901:630 165.03869:80 165.07487:9025	41.03830:395 43.01763:787 45.03373:1366 55.01746:722 57.03282:1634 61.02813:706 69.03370:3192 71.01275:209 73.02748:682 81.03367:787 85.02816:3662 86.09646:255 91.05452:103 97.02815:945 99.04386:495 101.02263:789 109.10115:36 115.03881:323 124.99893:751 139.09016:45	13848	7027	20872	18278	14231	10439	15840	12311	5498	11641	12705	8523	12544
7.722	163.088	methylcinnamate	[M+H]+	10.64	163.08534:2107 163.13113:140 163.14566:40 164.04200:158 164.06963:848 164.08965:291 164.13519:27 165.05383:67 165.07297:171 165.10324:129 165.13521:27	45.03319:147 56.94094:102 77.03860:112 81.06930:159 89.04044:115 93.07105:141 105.03185:118 117.05544:89 122.06026:105 133.07515:108 145.07536:171 150.05573:184	2273	1831	1136	1718	1142	1918	731	915	3258	569	1373	1809	895
10.16	163.133	Diethylene glycol monobutyl ether	[M+H]+	75.79	163.13230:8614 163.89385:80 164.04127:107 164.07753:134 164.09068:107 164.13511:857 165.05626:80 165.07207:107 165.08944:134 165.12842:479	45.03334:1187 89.03829:431 107.04888:18	5363	5244	5118	5551	5313	5979	5676	5491	5154	5804	5360	6766	5457
1.675	163.144	w/o MS2: Diethylene glycol monobutyl ether	[M+H]+	29.85	163.14168:3010 164.08704:148	38.96329:4560 72.08075:237 78.04710:60 84.08020:327	344	300	608	503	421	520	395	1461	733	1096	981	829	1180
1.731	164.062	w/o MS2: S-Methyl-methionine; LC-tDDA; CE40	[M+H]+	17.12	164.07344:3375 164.14730:349 165.07447:414 165.98789:277 166.04628:107 166.06973:406	38.96329:2800 44.04940:18 56.04923:348 60.05544:21 72.08036:450 98.98269:27	183	434	1457	1344	1355	126	1465	97	172	412	203	66	189
3.225	164.07	w/o MS2: S-Methyl-methionine; AIF; CE0; MS2Dec	[M+H]+	21.67	164.07035:2464 164.09251:155 164.12858:30 165.05625:24 165.07381:293 165.09274:253 165.12676:18 165.16379:18 166.04822:24 166.07187:64 166.08828:30 166.10422:33 166.12234:18 166.14203:18 166.16850:12	45.03251:152 69.03323:131 81.06940:168 85.06457:163 105.03259:151 130.12152:333 164.06994:191	80	367	70	100	125	61	88	924	117	50	781	96	1150
7.711	164.07	L-beta-Homomethionine	[M+H]+	120.96	164.07032:26119 164.12392:49 164.68914:33 164.99474:33 165.04165:49 165.05353:226 165.07331:2568 165.11066:82 165.13299:66 165.23293:33 165.26362:33 165.39220:49 165.68814:33 166.05253:86 166.07591:226 166.09567:49 166.12122:196	59.04831:156 72.08003:129 91.05386:638 94.04069:271 103.04195:56 109.06421:215 119.04932:345 122.03628:149 133.07491:217 137.05956:645 147.04289:400 149.04649:821 164.07074:2892	1132	10491	605	517	3712	944	450	13662	3302	438	12130	3330	30455
3.359	164.07	w/o MS2: Methionine methyl ester	[M+H]+	18.03	164.07020:1688 164.09214:96 164.12664:36 164.16096:12 164.65883:12 165.07382:331 165.13441:18 165.16390:34 166.05036:30 166.08042:54 166.10502:30 166.14248:12	46.06490:167 57.06967:177 72.04595:89 77.03829:128 79.05401:147 85.06466:284 95.04817:102 105.03194:150 130.12172:275	127	112	52	103	139	66	65	336	96	74	236	98	356
1.775	164.096	BICINE	[M+H]+	14.55	164.09034:1464 164.57080:134 165.07457:7517 166.07789:413	42.03470:7 45.03343:1590 53.03832:383 55.01808:717 56.04835:230 61.02728:520 69.03315:3642 71.07304:1030 80.97328:421 85.02785:3726 86.09599:3269 91.05306:87 97.02846:930 98.98372:2975 101.02182:560 104.10597:453 124.99932:4385 127.03809:597	822	728	694	806	1033	814	771	758	553	1158	999	665	744
1.858	164.128	w/o MS2: MYOSMINE	[M+H]+	11.7	164.12782:4333 165.05554:218 165.07541:642 165.13029:534 166.05332:675 166.07866:109 166.13657:164	41.03936:215 45.03364:146 55.01777:147 58.06505:147 69.03311:258 71.01361:102 73.02840:118 79.05311:198 85.02779:289 88.07503:117 97.02820:194 102.09064:102 120.10140:112	327	601	232	100	86	1787	230	90	201	28	408	439	53
11.072	165.048	P-COUMARIC ACID	[M+H]+	178.56	165.04812:14818 165.09019:18 165.11139:12 165.12555:24 165.54894:18 165.69926:12 165.71734:12 165.79598:12 165.84481:12 165.89489:24 165.97956:12 166.05030:1391 166.09789:52 166.12524:12 166.13913:18 166.16033:18 166.22336:18 166.53183:182 166.83020:24 166.89857:18 166.95615:12 167.01052:186 167.04383:668 167.07236:36 167.09012:18 167.10513:124 167.14316:24 167.15671:12	45.03337:109 79.05378:231 98.98450:109 107.07271:432 132.06749:620	176	193	148	316	149	134	350	508	548	254	271	159	263
10.943	165.048	w/o MS2: 4-Coumaric acid	[M+H]+	131.03	165.04791:10182 165.08957:81 165.11269:18 165.13109:12 165.26195:12 165.32965:12 165.39286:12 165.54422:18 165.74155:18 165.82025:12 165.91972:12 166.04986:836 166.09432:125 166.14010:24 166.25272:12 166.27720:18 166.41934:12 166.61596:12 166.90293:34 167.01178:60 167.04354:406 167.09096:18 167.10573:168 167.14649:37	45.03298:112 81.07057:214 107.07328:366 131.05983:655	176	133	148	197	149	190	350	508	548	254	139	97	263
8.745	165.053	w/o MS2: P-COUMARIC ACID	[M+H]+	17.08	165.05336:1902 165.07913:108 165.12495:218 166.05755:190 166.08778:212 166.10580:54 166.13023:54 167.06697:109 167.10577:239	43.01724:138 77.03819:109 81.06987:109 84.95960:125 89.05848:133 105.03332:86	427	371	477	511	521	554	491	1515	462	1308	1222	462	826
10.745	165.053	4-Coumaric acid	[M+H]+	21.71	165.05341:2511 165.08577:84 165.09851:112 165.12547:140 166.05726:299 167.05414:112 167.07041:112 167.10623:164 167.14256:56	43.01734:108 63.02175:96 77.03852:190 91.05385:271 119.04874:220	292	285	384	381	334	233	396	1142	355	1970	1039	476	594
9.803	165.054	4-Coumaric acid	[M+H]+	20.09	165.05377:4682 165.58359:144 166.05739:637 166.55992:144 166.85274:144 167.03034:216 167.06050:216 167.07197:216 167.10669:216 167.14601:216	43.01845:33 66.04573:32 91.05412:1190 93.07112:39 103.05260:14 119.04841:471	1520	1508	1126	761	2133	1388	458	2413	1692	575	2734	1769	2098
15.082	165.054	trans-4-Coumaric acid	[M+H]+	14.45	165.05385:1734 165.11228:85 165.12595:45 165.16242:26 165.62950:13 165.89347:19 166.05821:255 166.09630:185 166.11809:19 166.14336:26 166.90040:26 167.01219:67 167.03492:13 167.04472:13 167.05615:66 167.07008:32 167.08966:26 167.10616:133 167.14084:73	77.03936:213 91.05305:121	1070	875	969	869	775	1038	920	831	829	1018	905	1085	846
1.743	165.075	L-Fucose	[M+H]+	119.81	165.07492:34971 165.54241:70 165.65807:70 165.77286:70 165.91754:70 166.07834:2564 166.29580:70 166.50050:70 166.65274:70 167.03307:174 167.03929:139 167.05406:869 167.07847:547 167.10504:104 167.14984:70	41.03869:1706 43.01802:2212 43.05469:162 45.03379:2583 53.03827:816 55.01781:2018 57.03334:3419 59.04859:207 61.02805:1806 67.05348:103 69.03364:8282 71.01364:324 73.02832:1585 78.04564:60 81.03312:1276 83.04910:802 85.02857:9420 86.05977:250 87.04351:562 88.03732:77 97.02817:1667 98.98398:1692 103.03868:336 109.07543:632 110.08302:687 115.03867:486 124.99904:1135 145.05031:224	13588	8479	11203	14730	8094	16753	5572	9298	17179	7920	24925	16189	6493
11.156	165.09	w/o MS2: THYMOQUINONE	[M+H]+	11.76	165.08965:2482 165.12621:137 165.16035:82 166.09376:233 167.01303:55 167.03123:180 167.05309:82 167.07059:137 167.08250:109 167.10485:176 167.14260:152	46.06494:166 69.06916:150 79.05358:201 89.03784:306 93.06993:161 105.07164:154 117.03305:171 134.03692:109	307	319	397	278	269	226	238	1266	317	514	1473	360	433
1.819	166.052	w/o MS2: Methioninesulfoxide	[M+H]+	15.76	166.05234:1872 166.07661:251 167.03206:270 167.05438:305 167.06752:101 167.07961:101 168.06367:384 168.08547:1443	43.01729:398 45.03320:360 53.03875:230 55.01773:381 56.04891:293 57.03363:349 69.03334:627 71.03734:204 73.02711:415 81.03396:187 85.02795:1020 97.02799:280 101.02277:457 109.02753:125 115.03764:142 127.03796:395 145.04916:123	932	568	921	664	654	904	1036	974	569	718	699	605	657
4.378	166.07	O6-MeG	[M+H]+	17.91	166.07012:1852 166.10721:59 166.90165:12 167.03340:24 167.05608:43 167.07272:155 167.10616:71 167.14331:51 167.78023:12 168.06545:72 168.08095:24 168.10785:34 168.12108:59 168.13409:12	44.05003:185 68.04917:134 73.02717:148 79.05306:179 92.04892:77 95.08370:90 105.03367:160 114.05430:90 137.13041:73	1535	406	1081	449	245	1526	442	366	440	985	1078	1419	327
4.223	166.071	w/o MS2: 7-MeG	[M+H]+	20.06	166.07056:1462 166.10306:131 166.12006:12 166.90043:18 167.03534:18 167.05559:70 167.07388:149 167.10497:147 167.14090:42 168.07153:50 168.10850:24 168.12199:69	44.04908:173 79.05417:200 105.03266:93	1298	1182	1360	650	945	40	896	600	1263	944	946	73	459
4.617	166.071	(2R)-6-methylpiperidine-2-carboxylic acid	[M+Na]+	3474.48	166.07096:202438 166.23373:51 166.39471:34 166.43530:51 166.50690:51 166.53512:34 166.54890:51 166.56218:51 166.57862:34 166.61473:51 166.63446:51 166.66092:51 166.68205:51 166.69503:51 166.70085:51 166.71022:68 166.72903:51 166.75629:68 166.76942:143 166.79341:85 166.81184:68 166.84464:87 166.87411:86 166.90059:85 166.91650:68 166.93031:34 166.96926:95 167.00936:51 167.02460:68 167.04163:49 167.…	43.01808:813 71.01261:4139 89.02309:62 100.01000:128	255442	175171	253423	272791	207164	444	297914	254644	208689	272713	221232	884	191542
4.85	166.071	(2R)-6-methylpiperidine-2-carboxylic acid	[M+Na]+	3274.02	166.07097:237313 166.25148:37 166.27490:73 166.28860:73 166.41810:37 166.43575:55 166.48514:37 166.52988:73 166.54494:37 166.56562:128 166.57937:55 166.59493:73 166.62385:55 166.63556:37 166.64895:55 166.66474:55 166.68298:55 166.69827:91 166.71293:96 166.73761:36 166.75089:55 166.77851:97 166.80816:97 166.82487:91 166.84002:91 166.85933:110 166.87829:102 166.90175:357 166.91915:55 166.93907:97 1…	43.01809:437 71.01204:3836 89.02343:210	13356	7674	14286	15819	10666	243433	17289	14748	6779	19518	4592	217044	7910
5.866	166.071	O6-MeG	[M+H]+	35.51	166.07212:3573 166.10548:23 166.14090:12 166.90154:30 167.02992:12 167.05414:93 167.07343:303 167.10719:68 167.14284:35 168.06659:48 168.09865:18 168.12221:40 168.14249:24	81.06949:146 93.06984:144 110.03449:109 135.02975:129 149.04464:119	1482	1457	1311	1275	2086	231	1934	5523	1862	2978	3148	224	3401
7.175	166.072	w/o MS2: 7-Methylguanine; LC-tDDA; CE30	[M+H]+	22.3	166.07185:3336 166.10629:23 166.14586:12 166.90392:47 167.03127:18 167.05640:139 167.07407:271 167.10487:96 167.14007:47 167.17761:18 168.06614:30 168.07838:32 168.10254:24 168.12281:176 168.13498:18 168.14717:18	46.06383:106 81.06947:164	121	154	185	158	199	102	240	2220	256	1131	1250	113	1356
5.426	166.072	O6-MeG	[M+H]+	21.24	166.07164:1887 166.10700:29 166.14214:18 166.87640:12 167.03540:24 167.05408:67 167.07835:277 167.10455:216 167.14244:36 168.06965:41 168.08434:31 168.10798:18 168.12111:68 168.13924:24	42.03453:125 55.05293:86 72.04380:93 77.03872:109 81.06969:124 97.96712:144 134.05875:151 149.04573:138	844	760	939	952	931	187	1119	1934	1174	1877	1326	165	1316
7.4	166.072	w/o MS2: 7-Methylguanine; LC-tDDA; CE30	[M+H]+	36.87	166.07204:3410 166.10550:29 166.11475:18 166.90295:18 167.03244:18 167.05610:97 167.07423:204 167.10698:117 167.14221:46 167.17969:18 167.34384:12 168.02759:12 168.06123:34 168.07367:33 168.10214:24 168.11932:39 168.13798:12	43.01798:96 45.03337:102 55.05904:83 81.06945:225 110.08061:115	56	45	68	64	55	138	82	317	62	118	119	263	113
6.079	166.072	w/o MS2: 7-Methylguanine; LC-tDDA; CE30	[M+H]+	34.06	166.07176:3091 166.10670:23 166.87219:12 166.97380:12 167.01532:18 167.03374:24 167.05300:85 167.07480:296 167.10575:91 167.14273:57 167.28333:12 167.89528:18 168.07121:47 168.10307:18 168.12215:65 168.13864:30	81.07039:125	300	284	210	254	445	1382	388	667	270	364	382	1658	373
9.161	166.085	w/o MS2: PHENYLALANINE	[M+H]+	23.72	166.08460:2038 167.06887:363 167.10789:363 167.14298:363	41.03811:155 45.03347:89 63.02394:115 77.03783:499 91.05398:212 103.05363:175 117.03227:139	913	1437	907	680	973	825	600	1626	1611	1151	1827	2249	1865
7.796	166.086	L-Phenylalanine	[M+H]+	217.84	166.08592:30420 166.32377:49 166.57975:33 166.88438:33 166.90002:49 166.91997:49 167.01138:49 167.03443:49 167.06963:646 167.08856:2671 167.14935:33 167.38001:49 167.85283:49 167.93154:65 168.06784:208 168.09195:277 168.12079:32 168.13301:32 168.14940:33	43.01699:52 79.05393:1107 91.05358:355 93.06949:541 103.05399:3504 107.04824:395 120.08057:7296 123.04202:61	9192	5837	9242	10522	10372	8298	18184	21565	8419	36476	14644	9136	14525
1.559	167.011	w/o MS2: 3-hydroxy-4-methoxy-2,3-dihydropyran-6-one	[M+H]+	5.57	167.01204:1126 167.05497:330 167.10583:122 167.58906:122 168.05028:1932 169.02922:122 169.05111:562 169.07121:305	40.96964:576 43.05416:323 66.01840:1382 68.98209:11768 69.98306:1560 70.97965:1600 72.07991:14 83.03328:457 84.95922:4352 86.99203:2576 88.99034:834 96.98776:1078 98.98429:191 105.00138:108 108.96143:2601 112.00617:214 126.97107:304 128.01672:115	575	524	304	419	297	231	228	336	462	241	660	196	313
1.775	167.054	w/o MS2: 7-Methylxanthine; LC-tDDA; CE40	[M+H]+	6.48	167.05337:1328 168.06232:428 168.08618:358 169.05370:215 169.09022:143	41.03859:604 43.05502:79 45.03390:912 55.01836:914 69.03375:2854 73.02878:849 81.03331:703 85.02806:3773 91.05315:5 97.02758:1006 98.98389:429 101.02308:886 115.03717:258	896	861	382	477	513	1067	486	321	1261	407	429	871	433
7.754	167.056	w/o MS2: 3-Methylxanthine	[M+H]+	16.75	167.05516:6218 167.08743:404 167.10514:83 167.11582:110 167.14329:51 168.06077:496 168.09579:26 168.12015:89 168.13707:38 168.89593:38 169.04837:182 169.09332:140 169.12504:157	70.06429:86 80.04916:54 91.05332:580 95.08583:32 108.04445:18 109.06411:283 116.07025:121 120.08001:70 124.04918:177 136.04021:36 149.04565:1359	261	394	420	354	578	273	657	2621	163	1238	1333	386	1816
8.076	167.069	w/o MS2: 3-PHENYLLACTIC ACID	[M+H]+	7.54	167.06935:4246 167.10514:672 167.14012:59 168.05223:59 168.07206:236 168.11777:59 169.05148:148 169.07341:118 169.08403:151 169.12130:757	63.02244:181 77.03801:328 89.03829:2416 95.04915:41 105.03259:35 117.03318:405 135.04436:398	1081	739	501	417	600	1271	149	395	1051	126	647	1001	809
16.579	167.07	w/o MS2: 3-PHENYLLACTIC ACID	[M+H]+	10.95	167.06974:1965 167.10510:130 167.12122:13 167.14294:26 168.05563:26 168.07288:204 168.10509:35 168.12009:302 168.14064:19 168.18218:13 168.58672:13 168.89957:19 169.04891:99 169.08257:68 169.12358:196 169.14740:13 169.15744:19	45.03401:73 77.03675:173	1551	1407	1652	1422	1419	1968	1447	1653	1499	1552	1554	1768	1563
9.303	167.107	w/o MS2: 6-Pentyl-2H-pyran-2-one	[M+H]+	25.78	167.10649:3033 167.14045:128 167.14825:171 168.10866:256 169.04865:1173 169.08368:257 169.12140:231	41.03918:151 61.03042:102 69.03222:105 77.03835:247 89.03811:484 97.02763:166 105.03277:155 107.04760:137 117.03271:186 121.06535:221 135.04372:118	270	340	320	536	679	253	550	531	271	434	300	264	263
10.328	167.141	w/o MS2: Dihydrojasmone	[M+H]+	28.34	167.14146:1845 167.24471:59 168.03564:59 168.10771:88 168.12394:58 168.14433:221 169.04899:88 169.08313:195 169.12033:250	43.01892:144 55.05497:86 79.05413:191 89.03786:230 103.05338:132 117.03218:126 119.08533:93	143	111	99	82	120	170	296	204	134	79	182	154	108
9.742	167.143	w/o MS2: Dihydrojasmone	[M+H]+	18.5	167.14246:1819 168.06642:147 168.07420:73 168.14480:184 169.04826:196 169.06935:110 169.08399:207 169.12310:482	41.03866:187 55.05465:118 67.05322:128 79.05294:252 89.03775:763 105.03509:174 117.03268:319 134.03526:96	189	574	183	167	428	142	1371	1126	168	270	514	129	203
3.667	168.065	PYRIDOXAL	[M+H]+	14.34	168.06479:1440 168.09862:31 168.11269:127 168.14327:18 168.84416:12 168.89817:24 169.01228:165 169.05094:53 169.06708:218 169.08417:53 169.12197:279 169.15787:36 169.84376:12 170.01309:18 170.04697:30 170.06583:18 170.08146:40 170.09440:87 170.11972:37 170.15321:635	46.06507:196 67.05388:122 77.03733:163 81.06976:235 86.05852:99 94.06473:137 97.96808:166 122.05949:102	309	221	539	452	300	44	1079	184	205	754	232	59	260
1.936	168.066	w/o MS2: 4-HYDROXY-L-PHENYLGLYCINE	[M+H]+	25.99	168.06538:1852 168.08658:783 170.15181:391	43.01751:258 57.03340:297 69.03403:282 73.02991:150 77.03895:148 85.02768:332 95.04830:146 101.02260:180	1222	930	718	1057	676	705	564	640	1185	522	793	658	805
1.941	168.086	w/o MS2: Xylose	[M+H]+	9.08	168.08611:1573 169.04735:254 170.15287:509	53.03789:194 69.03294:343 77.03883:139 85.02850:273 93.03229:109 99.04387:169 111.04310:112 127.03766:99	781	712	664	233	505	753	827	378	458	724	594	690	477
1.83	168.086	w/o MS2: Xylose	[M+H]+	25.43	168.08540:1432 169.01203:534 169.09535:376 170.09195:150 170.15376:564	41.03873:330 57.03348:460 61.02813:127 69.03333:485 73.02796:209 81.03286:161 85.02779:610 97.02741:295 99.04393:184 106.03386:89 127.03828:229	781	553	771	765	804	612	1156	765	498	1349	744	690	753
3.896	169.035	Uric acid; CE10; LEHOTFFKMJEONL-UHFFFAOYSA-N	[M+H]+	20.88	169.03500:4572 169.08309:30 169.09666:30 169.12154:152 169.15968:18 169.36733:12 170.03615:380 170.05458:94 170.08039:103 170.09495:51 170.11596:38 170.12667:24 170.15296:558 171.02165:12 171.03916:32 171.06522:184 171.08177:46 171.10115:126	45.03284:99 69.03300:99 73.02782:99 81.07041:192 86.09631:96 97.06475:145 107.08400:93 114.05742:77 124.01353:96 141.03908:191	82	44	192	112	132	4	44	238	92	83	185	6	1965
9.253	169.049	vanillic acid	[M+H]+	31.36	169.04792:2533 169.08388:255 169.12173:284 170.05180:260 170.09393:163 170.11773:81 170.15443:678 171.09939:163 171.13611:204 171.14874:311	68.99796:76 77.03682:121 89.03825:1509 111.00664:295 135.04274:166	2304	1722	5882	4561	2135	1464	2523	938	2192	2059	787	1830	1111
8.332	169.049	vanillic acid	[M+H]+	11.69	169.04886:2587 169.08455:94 169.12342:144 170.05162:194 170.09559:69 170.15286:471 171.06584:52 171.10221:86 171.10993:34 171.14107:533	63.02130:199 79.05484:150 89.03810:2658 103.05278:93 105.06930:118 117.03269:1264 122.05886:173	682	832	561	560	805	650	403	337	726	257	804	764	842
4.558	170.044	w/o MS2: N-(2-Furoyl)glycine	[M+H-H2O]+	25.2	170.04461:1805 170.08037:31 170.09506:58 170.11703:24 170.15324:349 171.02747:12 171.04803:158 171.07704:52 171.10082:66 171.11873:12 171.14914:479 171.17245:35 171.63313:12 172.05810:148 172.07741:24 172.10042:30 172.13614:39	46.06491:166 79.05510:144 105.03446:92	260	527	158	178	180	1015	177	206	494	215	183	1696	130
4.312	170.045	w/o MS2: N-(2-Furoyl)glycine	[M+H]+	25.92	170.04449:2353 170.06653:33 170.07967:310 170.09335:54 170.12007:32 170.15292:470 170.41943:12 171.02721:38 171.04777:239 171.06301:35 171.07689:81 171.10041:46 171.14845:288 171.17199:18 172.02360:12 172.06054:173 172.10357:50 172.13372:34 172.14953:46	46.06528:209 79.05399:134 105.03233:99	2254	3826	1071	897	914	51	800	1070	3155	1360	1187	59	1028
8.426	170.059	w/o MS2: 3-Indoleacrylic acid [M+H-H2O]+; AIF: CE30; MS2Dec	[M+H]+	14.91	170.05912:2562 170.09181:111 170.12543:41 170.15263:539 170.17173:41 171.04943:41 171.06394:616 171.09929:103 171.14639:398 172.09686:82 172.16693:127	43.01726:112 79.05272:118 89.03798:160 95.08543:109 115.05317:99	90	129	80	82	104	97	129	666	331	1369	612	379	736
1.544	170.066	w/o MS2: IS_2-FLUROPHENYLGLYCINE	[M+H]+	266.84	170.06563:28019 170.11211:102 170.15410:285 170.55184:68 170.94545:68 171.00406:102 171.03767:67 171.06712:4107 171.10168:68 171.14871:176 171.99028:288 172.01018:68 172.06361:3280 172.09677:68 172.13912:68 172.15294:68	41.03925:129 66.01823:834 68.98210:7586 77.03793:30 82.98193:204 84.95988:2654 86.99236:1610 96.98746:765 98.98429:184 108.96172:1749 112.00546:201	38325	27962	25202	29988	28262	24572	21773	32653	29766	23203	30066	21915	21870
7.998	170.08	Noradrenaline; LC-tDDA; CE40	[M+H]+	17.94	170.07947:2278 170.12900:57 170.15264:432 171.03117:29 171.06386:326 171.08236:186 171.10004:107 171.14691:282 171.17261:29 171.99055:57 172.06149:57 172.09400:102 172.13192:72 172.15227:83 172.16777:86	43.01725:224 55.05530:115 68.05007:147 72.04290:112 77.03854:131 81.06907:115 84.95974:118 96.07929:147 106.06424:166 110.07011:152 122.05936:137 134.09681:218	1352	459	1146	573	722	855	807	1381	946	2268	1315	886	1136
1.743	170.092	3-Methylhistidine	[M+H]+	46.21	170.09190:20510 170.15335:416 171.04629:110 171.07108:109 171.09667:1625 171.15064:219 172.07072:811 172.09510:274 172.17213:110	42.03431:378 45.03367:511 55.01814:465 57.03407:565 61.02818:282 70.06501:1350 71.01290:55 71.07220:368 73.02831:125 81.03322:837 83.06016:957 85.02837:1234 86.09594:476 95.06023:2477 98.98409:544 109.07586:12513 110.08338:16804 111.08932:1584 112.09374:177 124.08684:1667 127.03870:453 140.11862:773	1548	563	638	631	1002	863	678	5329	1488	2909	1407	1348	1761
1.689	171.016	w/o MS2: sn-Glycerol 3-phosphate; LC-ESI-ITFT; MS2; m/z	[M+K]+	18.64	171.01593:10489 171.09945:98 171.14911:269 171.99961:2285 172.01694:374 173.01663:880	38.96319:4538 60.05546:27 70.06460:152 72.08121:229 84.08025:151 101.02206:35	3010	95	1321	534	779	2121	1944	728	571	420	394	969	1201
4.919	171.026	w/o MS2: Gallic acid	[M+H]+	7.75	171.02565:1718 171.05240:37 171.07719:37 171.08438:93 171.10002:56 171.14716:305 171.17111:56 171.35098:37 171.43463:37 171.53853:37 171.71330:56 172.02926:93 172.13199:107 172.15339:37 172.16729:93 172.31557:37 172.58296:37 173.07987:180 173.12392:37	43.01789:835 53.00262:112 61.02850:2252 62.03199:124 71.01270:1257 79.05375:128 89.02373:112	173	198	164	194	188	1273	174	214	180	202	196	1053	190
4.815	171.026	w/o MS2: Gallic acid	[M+Na]+	15.49	171.02577:1452 171.07850:30 171.09226:60 171.11067:45 171.14914:193 171.53046:30 172.02882:93 172.06219:45 172.09490:45 172.10570:30 172.13190:45 172.15575:45 172.16936:75 173.03084:45 173.06132:30 173.08138:228 173.09572:45 173.11873:45	43.01808:2666 53.00208:234 61.02874:8667 71.01267:1911 79.05361:24 89.02302:45	503	465	514	688	574	1226	600	699	498	635	443	1181	614
4.633	171.026	w/o MS2: Gallic acid	[M+H]+	10.98	171.02665:1830 171.07052:45 171.09161:87 171.14779:211 171.27409:45 171.46973:30 171.53962:30 171.63803:30 172.02837:61 172.05953:96 172.09710:76 172.12462:45 172.14968:45 172.16779:76 172.34431:30 173.02973:45 173.04280:45 173.08004:285 173.09638:30 173.12245:61 173.13610:30	43.01819:1006 53.00259:211 55.05302:14 61.02847:8170	1461	1146	1325	1479	1252	94	1383	1135	1193	1252	1271	128	1436
7.955	171.064	Penicillic Acid	[M+H]+	12.66	171.06478:3964 171.09934:176 171.14924:233 171.99250:45 172.06784:418 172.09343:45 172.10338:59 172.13435:45 172.14837:74 172.17029:87 173.04331:60 173.05532:30 173.06761:74 173.07767:99 173.12857:84	43.05486:118 67.05301:115 77.03875:148 81.06987:150 93.03325:140 97.06411:99 111.04382:186 118.06549:105 139.03845:90	865	921	193	241	433	1039	141	239	1153	120	365	1269	381
10.961	171.101	w/o MS2: Pentamidine HCl	[M+H-H2O]+	15.38	171.10057:1764 171.14797:421 171.99275:54 172.10455:263 172.16971:202 173.07858:107 173.09636:80 173.12983:80	45.03247:99 55.05564:102 65.03628:102 79.05451:243 91.05408:243 95.04885:122 117.03302:159 130.06584:86	1101	796	1166	1076	825	1027	1640	1480	897	1843	920	1090	1168
6.241	171.112	w/o MS2: IS_PHENYLALANINE-2,3,4,5,6-D5	[M+H]+	10.87	171.11184:1327 171.14801:331 171.99281:18 172.06296:24 172.11432:136 172.13290:38 172.15152:135 172.16844:89 173.04500:12 173.07986:106 173.10239:24 173.11639:82 173.15158:30 173.16768:18	79.05370:131 91.05405:145 107.08447:102 111.09002:156	154	105	231	208	141	27	368	964	131	1197	439	21	635
7.099	171.113	w/o MS2: IS_PHENYLALANINE-2,3,4,5,6-D5	[M+H]+	9.86	171.11246:1691 171.14817:407 171.17076:18 171.93207:12 172.05957:41 172.06973:24 172.09803:71 172.11512:111 172.13497:60 172.14995:35 172.16840:68 172.36690:12 173.04512:12 173.08031:67 173.11886:33 173.13842:12 173.15197:30 173.17076:12	46.06387:86 81.06967:151 105.03413:109 110.08426:169	3	13	17	20	28	144	63	82	14	69	28	127	86
14.031	171.138	w/o MS2: epsilon-Decalactone	[M+H]+	18.22	171.13748:3792 171.17121:18 171.99240:18 172.10280:36 172.14023:440 172.16872:342 172.41942:18 172.95458:18 172.99060:18 173.05746:36 173.06264:36 173.08037:119 173.11457:45 173.14438:45 173.17255:76	57.06972:115 73.02669:109 81.06918:99	2424	2181	2424	2244	2265	2852	2370	2418	2160	2165	2317	2818	2476
11.146	171.151	w/o MS2: Uridine	[M+H]+	12.94	171.14863:3985 171.94907:12 171.99333:52 172.05447:18 172.09568:24 172.10438:24 172.15134:359 172.86362:24 173.07967:213 173.10315:12 173.11634:33 173.13144:24 173.15366:33 173.16938:12 173.21737:12	46.06526:193 73.02739:191 81.06828:133 84.95872:112	1734	2208	1986	1844	1746	2067	1950	1808	1603	1694	1875	2288	1904
1.699	172	w/o MS2: Metronidazole	[M+H]+	86.31	172.00011:1573 172.09353:79 172.16612:196 173.01929:1099 173.12857:118 173.99701:234 174.01556:118 174.07868:79	38.96329:30 43.01760:353 45.03349:193 56.04955:46 60.05512:208 70.06495:1011 72.04322:142 73.02859:110 80.97360:123 83.04872:174 84.08029:1798 86.05959:160 97.02850:85 98.98341:499 103.04014:62 110.08302:548 112.11096:54 114.05643:29 127.03836:7 130.08549:179 149.04366:54	526	329	466	363	504	357	826	413	439	601	508	425	741
2.465	172.096	w/o MS2: 2,6-Dihydroxy-4-Methoxytoluene	[M+H]+	12.98	172.09711:1752 173.09457:188 174.11251:620	63.99674:147 79.02077:786 84.08062:99 102.08934:96	400	340	686	352	214	167	667	677	174	1332	383	354	612
7.616	172.096	w/o MS2: terrein	[M+H]+	14.55	172.09609:2097 172.13482:64 172.15126:207 172.16965:80 173.07883:48 173.09919:264 173.13493:48 174.07474:199 174.12285:1235 174.14701:183	45.03289:168 57.04516:96 71.06020:108 79.05331:195 91.05373:131 93.06999:128 97.06631:96 107.07369:108 121.06520:129	1620	1104	1157	1196	869	1346	1241	475	417	752	518	425	482
14.077	172.169	w/o MS2: NEROL	[M+H]+	21.6	172.16924:4165 172.31642:17 172.99177:17 173.05682:17 173.07991:111 173.09573:43 173.11558:26 173.13786:26 173.17290:514 173.43626:17 173.52689:17 173.55927:17 173.94125:26 174.07859:26 174.11211:55 174.12405:26 174.15063:34 174.17377:34 174.22129:17	130.15959:106	657	609	646	635	567	701	542	632	715	606	763	890	778
1.727	173.021	Glycerol-3-phosphate	[M+H]+	15.43	173.01988:3807 173.05835:120 173.12216:48 174.02423:157 174.05281:72 174.07619:72 174.11428:120 174.15561:72 174.88590:291 174.89560:72 175.01846:48 175.05822:792 175.11758:990	59.04946:34 61.02859:77 71.04902:104 86.09613:171 91.05374:50 98.98414:469 110.08333:1113	1315	915	1242	1480	889	1279	710	834	1141	1404	1334	1626	1561
8.945	173.08	1,4-Cyclohexanedicarboxylic acid	[M+H]+	15.39	173.08017:2295 173.13249:99 174.08109:199 175.06919:75 175.08884:75 175.14805:359	41.03816:134 53.03899:90 63.02276:260 79.05427:690 89.03816:2862 90.04136:394 107.04842:280 117.03305:911 135.04351:673 145.02650:188	1051	906	701	883	828	2662	759	902	1134	761	766	1288	1029
7.807	173.08	w/o MS2: NCGC00381342-01!3-[(E)-prop-1-enyl]pentanedioic acid	[M+H]+	16.51	173.07990:3338 173.10150:1701 173.12694:1770 174.08301:235 174.11185:427 174.13079:109 174.14626:87 175.00528:35 175.05991:142 175.07718:70 175.09086:70 175.09941:70 175.11352:111 175.13805:97 175.14955:70	79.05442:1085 91.05499:540 97.96854:23 107.04919:493	2073	2389	1036	1146	2214	2061	1024	736	1276	514	922	1306	871
1.561	174.112	w/o MS2: 4,5-dihydroxy-3-propylcyclopent-2-en-1-one	[M+H]+	17.01	174.11169:1919 174.97056:111 175.04337:1375 175.11334:278 176.04647:370 176.12600:111	40.96980:321 66.01844:1303 68.98218:6924 70.97915:1172 83.03306:237 84.95949:3380 86.99180:1681 96.98770:906 108.96132:1859 112.00623:209 127.02254:113 136.96729:74	224	214	124	166	223	243	104	279	283	312	529	297	346
2.515	174.112	w/o MS2: 4,5-dihydroxy-3-propylcyclopent-2-en-1-one	[M+H]+	27.6	174.11309:2443 175.09801:238 175.11473:476 176.10009:238	63.99768:366 79.02037:2646	1042	1565	927	847	1205	325	762	1249	1671	878	1453	634	1453
4.23	174.112	w/o MS2: HEXANOYLGLYCINE	[M+H]+	18.49	174.11205:1466 174.14698:35 174.16146:12 174.18513:18 175.01965:12 175.05901:35 175.07854:34 175.09835:55 175.11358:161 175.13223:30 175.98761:24 176.05455:184 176.09079:60 176.12859:83 176.16220:12	43.05622:164 68.05002:121 81.06961:154 88.03786:93 96.04356:144 105.03357:96 110.09619:105	254	220	203	154	153	58	231	1119	854	1253	983	65	1032
2.772	174.112	w/o MS2: 4,5-dihydroxy-3-propylcyclopent-2-en-1-one	[M+H]+	18.05	174.11291:3165	45.03248:102 70.06425:137 79.02038:446 96.08180:99	754	837	584	619	839	352	514	810	1328	860	838	477	869
3.722	175.023	cis-Aconitic acid	[M+H]+	32.61	175.02319:3034 175.06017:60 175.07798:45 175.10907:196 175.12935:21 175.14441:27 175.59072:34 175.76225:21 175.85185:14 175.91424:14 176.02666:308 176.05407:80 176.07632:21 176.09261:49 176.12720:2095 176.16264:20 176.62739:14 176.98497:21 177.00827:21 177.02773:60 177.05289:141 177.07472:66 177.09070:52 177.10710:27 177.12981:274	45.03361:177 68.99626:73 77.03822:163 86.05986:144 95.08481:102 114.08992:83	817	1246	400	334	496	3692	294	179	338	191	159	1912	209
3.581	175.023	cis-Aconitic acid	[M+H]+	31.43	175.02255:1546 175.05855:67 175.07758:50 175.10658:287 175.13203:38 175.14446:23 176.02613:104 176.05442:62 176.07010:23 176.08885:74 176.10492:23 176.12487:63 176.16442:15 177.00563:15 177.02603:15 177.05437:64 177.07519:48 177.09065:38 177.11125:45 177.12840:43	45.03278:194 77.03810:160 81.06971:152	3316	6536	1636	1388	2245	241	1295	593	2027	703	1126	261	1062
1.558	175.044	2-hydroxynaphthalene-1,4-dione	[M+H]+	26.48	175.04367:3555 175.11294:198 176.04622:454 176.68938:132 176.96860:264 177.04100:394 177.07394:198 177.12955:363	41.03899:102 66.01882:1136 68.98236:7761 70.97939:1362 82.01249:188 83.03393:371 84.95944:2926 96.98779:599 108.96167:1880 114.98629:140 126.97258:225 136.96729:48	1461	1069	757	1217	935	2187	888	1236	1162	917	1142	2340	671
1.923	175.06	Shikimic acid	[M+H]+	197.59	175.05898:28253 175.10749:3064 176.06184:2551 176.09182:312 177.06833:570	41.03873:472 51.02228:174 55.05433:262 65.03820:216 69.03332:508 77.03956:458 85.02804:511 97.02847:265 102.08992:174 111.04313:147 127.03823:170	13067	14898	13929	14398	18156	10190	20942	22486	18483	24043	18594	20973	15138
2.376	175.099	INDOLE-3-ACETAMIDE	[M+H]+	26.91	175.09830:1279 176.09847:485 177.05052:173 177.07566:156 177.09871:63	46.06486:1030 67.05325:49 77.03898:98 81.06856:96 87.04293:213 98.05961:49 105.03365:40 113.01454:719 130.04079:3177 136.07483:69 164.06738:60	773	1026	1090	948	1259	700	1134	965	1080	959	1199	729	1113
1.989	175.107	Glycyl-valine; LC-tDDA; CE30	[M+H]+	27.23	175.10655:2714 176.01076:278 176.06164:555 177.07576:278	43.01724:115 55.05371:138 70.06466:158 77.03759:112 81.06843:106 85.02717:86 95.08519:109	701	395	908	895	743	506	1520	1139	795	1822	818	844	942
1.702	175.118	L-Arginine	[M+H]+	44.69	175.11886:13305 175.14149:7276 175.88790:111 176.02197:292 176.05456:184 176.09014:2564 176.12087:992 176.14778:1904 176.16570:110 176.88855:521 177.05478:110 177.07497:763 177.12343:184 177.15849:536	38.96309:39 43.01788:297 45.03302:191 56.04999:19 61.02875:111 69.03350:156 70.06476:1563 73.02722:41 81.03367:92 83.04895:407 84.08025:824 85.02805:25 86.05935:99 98.98380:221 109.07512:1071 110.08341:1026 123.09044:266 140.11694:108	3486	1621	3738	2960	3831	2589	3533	3362	1840	3536	3441	1768	3276
1.715	175.143	Ne,Ne dimethyllysine	[M+H]+	51.06	175.14261:12060 175.68590:91 175.82203:61 175.91794:61 176.02236:215 176.06153:121 176.09146:443 176.12223:591 176.14711:956 176.88458:401 177.04992:60 177.07513:1497 177.08935:307 177.11877:91 177.15908:548	44.04929:39 56.05041:79 69.03333:5 84.08023:1661 86.06034:165 98.05863:113 98.98372:106 110.08294:846 111.09099:117 124.08756:143 130.09660:179	3567	2647	2396	2814	2564	2629	2259	2476	2832	4866	3752	2254	3172
9.615	175.147	w/o MS2: N,N-Dimethyl-lysine; AIF; CE30; CorrDec	[M+H]+	17.87	175.14697:2210 177.05365:1374 177.16256:2137	43.01755:148 77.03768:142 89.03812:182 93.06888:130 95.08414:124 105.03443:115 107.08468:122 117.03217:118 135.04101:90	746	488	423	547	339	810	146	453	1154	249	622	864	470
4.338	176.055	w/o MS2: N-ACETYL-L-ASPARTIC ACID	[M+H]+	16.13	176.05499:1144 176.09094:465 176.12650:120 176.14528:30 176.98827:33 177.01245:18 177.05738:154 177.09227:73 177.10939:18 177.12656:49 177.16392:24 178.03460:30 178.05427:24 178.07021:42 178.08648:51 178.10645:308 178.14235:12	46.06550:205 69.03170:96 81.07033:153 93.05625:92 114.05378:136	26	36	20	32	18	329	43	32	33	11	26	714	23
8.199	176.07	5-methoxyindole-3-carbaldehyde	[M+H]+	36.78	176.06970:6524 176.10012:26 176.10888:40 176.12137:40 176.15182:458 177.01686:68 177.05432:125 177.07232:685 177.09711:67 177.12815:82 177.16151:41 178.05796:41 178.08025:80 178.10540:160	79.05413:23 91.05382:86 95.08874:39 105.07004:161 119.08422:118 133.05190:1314 144.04393:208	94	476	88	79	368	84	61	766	364	92	1349	401	2452
10.111	176.083	w/o MS2: ALLANTOIN	[M+H]+	23.66	176.08268:2789 177.05379:551 177.08921:580 178.09612:260 178.10967:174	43.01728:178 67.05348:102 81.06995:163 89.03805:155 95.08447:118	1217	587	897	1022	2167	844	1204	1504	576	199	2240	667	1344
1.74	176.09	w/o MS2: Indole-3-acetic acid	[M+H]+	28.97	176.09139:1150 176.11877:233 176.14767:237 176.53252:187 177.07504:19116 177.09393:5504 177.10983:184 177.15770:234 177.96545:94 178.07526:3542	43.01783:828 45.03349:852 55.01785:1151 57.03388:13 61.02808:462 69.03353:1528 71.07250:924 81.03331:514 83.04879:520 85.02792:2149 86.09658:2709 87.09719:164 97.02804:1350 98.98373:1972 104.10557:206 109.07535:1503 115.03806:266 124.99922:2496	723	341	573	602	568	625	1099	627	363	2156	542	250	484
5.214	176.091	w/o MS2: L-Citrulline	[M+H]+	84.73	176.09116:3892 176.12691:43 176.89119:12 176.97432:12 177.00697:55 177.05342:95 177.07375:30 177.09339:333 177.11450:24 177.12669:73 177.16433:30 177.73641:12 178.01172:18 178.03378:31 178.05599:24 178.06918:24 178.10687:247 178.13189:24	43.05525:154 70.06433:199 81.06952:153	359	368	153	248	185	6075	212	219	268	170	172	3533	208
4.952	176.091	w/o MS2: Indole-3-acetic acid	[M+H]+	72.07	176.09165:4320 176.12655:132 176.66857:12 177.00691:42 177.03460:12 177.05358:77 177.07564:30 177.09478:971 177.11227:32 177.12526:48 177.16261:51 177.44684:12 178.03554:18 178.06137:30 178.07125:18 178.10682:338 178.13971:12	71.04927:163 79.05467:176 91.05378:102 97.06623:99 107.08287:112 120.07869:83	6031	4560	3124	2978	2366	84	2004	2206	4433	1626	2987	64	2509
4.295	176.091	w/o MS2: L-Citrulline	[M+H]+	33.67	176.09136:1905 176.12572:140 176.15110:18 176.16694:12 176.98740:56 177.00522:12 177.05683:103 177.07485:32 177.09345:184 177.12768:80 177.14736:12 177.16242:24 177.95787:18 178.03591:32 178.06651:31 178.08635:50 178.10705:253 178.14258:12	45.03301:204 70.06520:186 79.05388:102	91	67	65	65	53	1304	91	56	79	108	66	1062	89
1.827	176.105	w/o MS2: Citrulline	[M+H]+	37.76	176.10214:4285 176.52856:67 177.03175:67 177.07542:5312 177.10602:358 177.12370:134 177.16070:67 178.07608:412 178.10600:188	45.03354:265 53.03895:261 57.03317:247 69.03328:738 73.02868:249 81.03353:168 85.02798:668 97.02736:275 101.02222:257 113.07062:252 127.03773:295 153.12604:83	1790	316	1813	698	688	1200	648	428	471	787	353	530	223
2.95	176.128	w/o MS2: L-Arginine	[M+H]+	157.21	176.12766:13946 176.14576:556 176.58823:24 176.61748:16 176.63241:16 176.75001:16 176.97131:16 176.98906:16 177.00515:32 177.03849:351 177.07505:116 177.13064:1087 177.16216:42 177.38067:16 177.69862:24 178.01433:24 178.03531:40 178.07189:67 178.10588:415 178.13133:168	55.93250:92 67.05303:118 79.05216:143 85.06398:261 97.06325:115	12400	15321	9076	9834	16858	68	14152	21181	11474	15193	16220	56	14174
3.106	176.128	w/o MS2: L-Arginine	[M+H]+	307.95	176.12798:22947 176.59232:18 176.62520:18 176.76125:12 176.82216:12 176.84247:12 176.89290:12 176.91344:24 176.93772:12 176.95521:18 176.96637:18 176.97158:24 176.98854:24 177.00660:18 177.01869:24 177.03803:36 177.05366:78 177.07675:43 177.09210:43 177.13069:1794 177.16143:42 177.33223:18 177.35546:12 177.38912:12 177.39567:12 177.44804:12 177.48452:12 177.51446:12 177.64452:12 177.93006:12 177.…	46.06533:314 67.05425:398 85.06485:937 97.96764:25 105.06849:29 130.12158:1559	14774	19136	14121	14340	25498	62	19724	26671	13764	21166	21864	75	20035
3.321	176.128	w/o MS2: L-Arginine	[M+H]+	427.76	176.12815:22065 176.35782:18 176.50704:12 176.58168:12 176.59747:18 176.82622:12 176.84769:18 176.86917:12 176.89274:18 176.90928:18 176.94481:12 176.97100:18 176.99085:18 177.00557:42 177.03946:30 177.05319:72 177.07068:24 177.09051:31 177.13075:1497 177.16042:29 177.21952:12 177.24289:12 177.39479:12 177.40698:18 177.53451:18 177.55582:24 177.60454:18 177.63330:18 177.70403:12 177.89690:12 177.…	41.03843:174 46.06488:312 57.03228:115 67.05414:173 85.06440:460 97.06592:83 109.07574:121 130.12166:265	399	486	398	348	753	8361	510	908	459	604	445	8430	560
3.568	176.128	w/o MS2: L-Arginine	[M+H]+	391.82	176.12816:24283 176.58719:18 176.59787:24 176.62568:12 176.64528:12 176.66652:18 176.67794:18 176.76618:18 176.78197:12 176.81217:12 176.87119:18 176.89547:12 176.91156:18 176.92504:18 176.94343:18 176.95524:30 176.97526:24 176.99237:18 177.00622:24 177.01689:12 177.03464:12 177.05495:62 177.07536:152 177.13098:2051 177.33559:12 177.37060:12 177.42911:12 177.43807:18 177.47378:18 177.49084:18 177…	46.06534:239 57.06962:222 67.05339:557 73.02760:20 81.04377:96 85.06449:751 95.04924:139 130.12231:1417	90	150	92	97	200	14978	123	222	98	142	156	15637	122
7.643	177.053	4-Methylumbelliferone	[M+H]+	11.94	177.05406:2619 177.09820:99 177.12674:79 178.03189:59 178.05648:377 178.08490:99 178.10542:99 179.03344:59 179.06976:435 179.10556:118	53.03826:62 77.03797:334 93.06859:319 103.05283:362 107.08403:64 121.06453:2188	3435	1390	2100	3240	2298	2750	1695	658	1319	1088	1379	1191	1458
9.861	177.054	ALLANTOIC ACID	[M+H]+	171.63	177.05461:95820 177.09466:181 177.16325:466 177.41576:92 177.52052:92 177.63842:92 177.78350:92 177.87900:92 178.05735:9497 178.08797:91 178.10757:138 178.14318:92 178.16665:183 178.58298:92 178.91342:92 179.03351:2013 179.06068:950 179.10552:229 179.12381:138	63.02290:226 77.03819:677 81.07029:108 89.03901:9942 90.04171:635 91.05374:409 106.04055:850 107.08506:40 108.05985:22 117.03355:5944 123.04503:226 134.03587:1469 147.04150:73	23876	27507	19635	20595	23613	25545	10616	53149	20950	19597	47263	20754	37475
15.527	177.054	Allantoic acid; AIF; CE30; CorrDec	[M+H]+	70.03	177.05418:21579 177.11391:30 177.13119:15 177.51341:30 177.72602:15 177.79155:15 177.80242:23 177.84247:23 177.85522:15 177.93950:15 177.96011:15 178.03582:30 178.05726:2141 178.09045:70 178.10688:193 178.12712:38 178.16155:15 178.26841:15 178.40062:15 178.52913:15 178.71212:23 178.81444:15 179.05944:277 179.08672:30 179.10576:147 179.12607:39 179.14292:116	46.06490:134 65.03811:142 77.03720:166 93.03236:214 121.02815:233	6696	4901	5151	4162	6008	6716	6874	5119	8498	6820	23964	8633	7711
9.302	177.054	w/o MS2: herniarin	[M+H-H2O]+	12	177.05458:2735 178.05787:327 178.10741:215 179.07054:268 179.10667:161	43.01698:92 67.05407:99 77.03788:228 89.03806:282 97.06580:169 117.03254:183 121.06427:121	985	796	627	708	785	1052	518	2256	681	1276	985	680	1312
11.724	177.055	w/o MS2: herniarin	[M+H]+	9.77	177.05360:3244 177.09080:98 177.11054:66 177.12883:132 178.05642:499 178.10683:216 179.02325:215 179.06362:132 179.10913:132 179.13993:99	45.03321:141 77.03739:179 89.03829:299 97.96678:122 105.06963:92 117.03364:134	879	1059	905	928	874	784	1021	2709	977	913	1668	1216	1377
1.774	177.075	2-ISOPROPYLMALIC ACID	[M+H]+	72.18	177.07488:17381 177.12242:119 178.07520:1702 178.50715:120 179.05384:3363 179.07679:298 179.10442:179	41.03851:1100 43.01791:1201 45.03342:1349 57.03331:2076 61.02780:841 69.03301:4776 71.04817:902 81.03313:672 83.04865:647 85.02801:4850 86.09585:776 97.02778:1112 98.98306:294 103.03786:319 116.04097:20 124.99897:850 139.08435:165	9491	13180	11086	9764	13742	11745	14456	14720	16849	14356	13190	16150	13727
8.027	178.086	w/o MS2: PUTRESCINE DIHYDROCHLORIDE	[M+H]+	16.61	178.08587:2289 178.10427:291 178.12159:1278 179.03294:102 179.07059:85 179.08912:238 179.12411:427 179.16345:27 179.55087:27 180.06532:41 180.10107:1413 180.12960:54 180.15808:109	42.03397:225 67.02870:382 81.06946:197 89.03731:214 96.05357:167 105.06673:134 108.05567:219 110.07433:378 118.06442:128 122.05759:184 134.09522:297 138.06642:271	165	895	164	160	454	194	762	464	433	176	870	466	2041
8.005	178.121	DEP_178.1226_15.3	[M+H]+	18.67	178.12199:5943 179.03712:40 179.06851:129 179.08536:87 179.12540:754 179.14992:40 180.06884:53 180.10128:776 180.12091:116 180.13495:66 180.15829:120	45.03378:188 67.02845:150 79.05488:118 91.05496:115 95.04743:86 96.07979:99 119.07212:232 134.09651:325	1090	1004	1131	1195	854	1002	3060	492	1685	966	648	1258	467
11.837	179.027	2-(hydroxymethyl)-5-methoxy-4H-pyran-4-one	[M+Na]+	12.13	179.02732:2410 179.06875:487 179.10682:122 179.12259:68 179.13790:45 180.02897:155 180.07488:68 180.15860:113 181.02161:141 181.04851:229 181.07149:45 181.08336:195 181.12177:229	43.01884:125 56.94125:77 67.05295:96 89.03868:191 95.08517:131 105.07008:96 135.04223:80	330	225	351	587	303	281	231	611	795	35	544	11	10
9.871	179.033	Esculetin	[M+H]+	23.61	179.03319:19355 179.05796:820 179.08181:41 179.10581:83 179.13993:104 179.54027:42 179.92433:42 179.95824:42 180.03621:1871 180.05863:41 180.08488:83 180.15564:104 180.98734:42 181.01757:41 181.04666:694 181.08420:152 181.12094:172 181.13473:42	46.06609:29 55.01684:28 67.05545:24 77.03770:1079 81.06889:19 89.03824:3276 91.05357:236 105.03454:900 123.04271:2316 134.03546:617 149.05940:585	1366	1378	1628	1910	1700	1113	1933	3179	1136	12330	1715	1434	2325
1.764	179.057	GULONIC ACID GAMMA-LACTONE	[M+H]+	27.4	179.05386:2519 179.07765:387 179.10757:81 179.54005:848 180.08602:68488 180.55267:121 180.60101:81 180.78695:81 180.94080:162 180.99471:81 181.06873:333 181.08835:5126 181.12262:120	41.03830:395 43.01763:787 45.03373:1366 55.01746:722 57.03282:1634 61.02813:706 69.03370:3192 71.01275:209 73.02748:682 81.03367:787 85.02816:3662 86.09646:255 91.05452:103 97.02815:945 99.04386:495 101.02263:789 109.10115:36 115.03881:323 124.99893:751 139.09016:45	1510	1503	2136	1507	4894	1371	3527	3974	2448	6211	3117	2477	4021
9.582	179.064	4-(Dimethylamino)phenylthiocyanate	[M+H]+	24.78	179.06328:2025 179.10582:179 179.14110:113 180.06557:315 180.08630:68 180.09357:68 180.14515:45 181.05935:550 181.08434:340 181.12026:266	81.06896:257 105.07124:144 117.03369:99 121.09996:96 131.06122:86 164.03955:442	1047	1212	972	1382	728	634	791	1453	1014	205	1288	449	202
10.784	179.067	Coniferyl-aldehyde	[M+H]+	20.12	179.06746:3532 179.08206:124 179.10493:124 179.14368:124 180.03382:83 180.07467:219 180.15955:83 181.04869:730 181.08589:284 181.12097:412	79.05210:189 89.03885:177 91.05348:112 95.08558:105 105.06851:135 117.03258:170 123.04388:108 128.06095:89 135.04353:152	502	439	430	315	326	595	250	371	485	225	334	357	291
11.896	179.069	w/o MS2: Coniferyl-aldehyde	[M+H]+	17.49	179.06881:2209 179.10563:127 179.12510:37 179.14265:106 180.07313:106 180.10776:56 180.15641:101 181.04869:102 181.08468:104 181.12201:154 181.16060:56	45.03375:134 67.05498:83 81.06909:126 91.05237:144 119.05366:73	694	796	549	722	551	865	730	441	579	243	780	594	1110
7.66	179.069	3-Methoxycinnamic acid	[M+H]+	10.48	179.06929:2164 179.10707:88 179.11677:44 180.07097:167 180.08508:248 180.10130:609 180.13922:44 180.15807:44 181.05008:343 181.07110:265 181.08445:462 181.10236:142 181.12202:110	45.03383:208 59.04922:126 77.03832:163 89.03713:190 93.06784:139 103.05382:121 105.03695:120 107.08445:118 117.03355:125 133.06179:86 135.04325:80	874	712	595	901	593	798	757	224	431	250	432	472	312
8.356	179.069	3-Methoxycinnamic acid	[M+H]+	14.03	179.06972:1751 179.10601:131 179.12522:39 179.17606:39 180.07424:238 180.09930:26 180.12034:39 180.12649:39 180.14238:39 180.15895:71 181.04979:165 181.07181:389 181.08414:194 181.09978:26 181.13225:461 181.16858:52	41.03844:106 43.05375:121 69.03195:115 79.05380:330 89.03882:295 95.08314:92 105.06910:176 117.03353:131 133.06420:121	999	987	710	857	856	874	1302	248	416	309	355	406	478
15.61	179.106	w/o MS2: 5-PHENYLVALERIC ACID	[M+H]+	13.87	179.10585:1797 179.14010:57 179.17673:25 179.99636:16 180.07873:16 180.10963:312 180.13880:33 180.15886:167 180.98926:25 181.04858:101 181.06788:25 181.08447:89 181.10117:25 181.12009:118 181.15823:48	45.03346:174 77.03951:170	1108	1130	1161	1088	1070	1414	1040	1182	1125	1098	1068	1335	1160
10.916	179.106	w/o MS2: 5-PHENYLVALERIC ACID	[M+H-H2O]+	36.17	179.10583:3956 179.13089:56 180.07583:85 180.10934:553 180.15750:156 181.05004:206 181.08498:1054 181.12024:169 181.16839:342	43.01808:105 67.05322:112 77.03800:291 91.05437:343 105.07006:112 107.08499:115 117.06708:89 133.09986:126	4178	3192	3327	2592	2448	2594	3215	2259	3158	3870	2708	2079	3326
9.005	180.065	HIPPURIC ACID	[M+H]+	15.23	180.06338:1853 181.04866:16598 182.05474:1735	39.02258:763 53.00205:174 63.02293:5659 77.03808:8131 79.05388:3142 88.77192:447 89.03851:97485 89.49858:193 89.61666:230 89.79069:274 89.95482:156 90.04189:6440 90.62015:179 90.82301:131 93.03270:136 95.04850:105 105.04357:422 107.04865:2969 117.03334:23360 118.03624:1927 135.04369:13028 136.04735:1060	510	710	598	331	232	1045	170	296	504	481	1000	684	683
1.763	180.086	D-Glucosamine	[M+H]+	840.24	180.08642:92799 180.27291:96 180.78424:96 180.84088:96 180.84632:143 181.04812:143 181.08961:6296 181.46366:96 181.70115:96 182.09189:1231	41.03879:1025 43.01829:1688 45.03385:1889 55.01755:1579 57.03364:2340 61.02807:1291 69.03339:7038 81.03324:851 83.04888:963 85.02817:5552 86.09590:524 97.02778:1349 101.02494:1287	110385	52246	153873	140572	109157	80064	104287	93849	41764	72326	86850	55300	99099
8.002	180.101	Salsolinol	[M+H]+	16	180.10101:2515 180.13070:65 180.13666:24 180.15730:68 180.52225:84 180.54469:24 181.04895:109 181.07132:3759 181.10300:259 181.99106:24 182.07327:355 182.11784:47	67.02888:589 70.06406:63 81.06978:65 94.03890:95 96.08016:177 106.06392:97 108.05442:628 120.07898:29 124.07449:96 134.09563:236 138.06677:1039 163.06290:1061	253	263	213	301	312	258	464	2204	505	2379	1564	454	2219
7.678	180.102	Phenprobamate	[M+H]+	16.37	180.10181:1198 180.11930:46 180.16038:84 181.04952:437 181.07966:194 181.10129:172 182.05300:77 182.08150:95 182.09960:77 182.11476:94	65.03851:123 72.04378:99 88.07410:22 91.05433:1710 103.04229:27 109.06390:528 119.04952:1373 131.05882:177 137.05983:1710 147.04366:988 149.04726:3256	505	533	420	422	516	423	737	694	538	668	495	461	751
9.292	180.102	Phenprobamate	[M+H]+	10.99	180.10193:2425 180.11445:69 181.04820:195 181.08408:188 181.10173:138 181.12038:233	41.03863:190 65.03735:102 79.05371:183 89.03861:226 91.05371:228 97.02768:167 103.05287:135 107.08613:86 119.04918:140 135.04446:99 149.02200:73	462	675	423	512	579	444	321	797	686	812	719	751	1014
10.16	180.159	w/o MS2: Anabasine Hydrochloride	[M+H]+	21.29	180.15867:3031 181.04874:345 181.08445:218 181.12007:131 181.16111:387 182.12559:131 182.16161:66	45.03380:1508 57.06988:300 105.06940:23 117.03277:29 119.08424:26 135.04362:8 147.04295:14	2116	1942	2255	2212	1985	2319	2067	2043	1570	1970	1829	2446	1855
9.231	181.047	Caffeic acid	[M+H]+	23.34	181.04861:2940 181.08527:871 182.05270:683 183.06515:406 183.13812:203	39.02242:178 51.02244:140 63.02285:1336 77.03883:1631 79.05372:720 89.03851:20875 89.71727:44 90.04247:1384 107.04875:677 111.00787:121 117.03317:5133 132.02029:236 135.04375:3468 145.02879:849	1573	1572	604	685	1438	1715	222	2442	1661	523	2139	1573	2164
9.83	181.048	Caffeic acid	[M+H]+	8.46	181.04755:3808 181.08833:403 181.12011:161 183.10043:242 183.11999:161	65.03791:91 78.04647:1393 89.03864:10957 91.05439:484 93.06879:67 106.04080:888 117.03322:5599 123.04278:1111 134.03580:1431	856	1042	371	583	557	647	287	1037	752	558	631	744	756
11.036	181.049	trans-Caffeic acid	[M+H]+	10.68	181.04883:2230 181.08332:261 181.11924:138 181.16047:172 182.05266:172 182.08870:103 182.18836:138 183.06604:103 183.07946:103 183.09992:178 183.13884:103	45.03346:14 63.02207:488 69.07201:56 77.03859:462 79.05394:215 89.03858:4692 103.05427:68 107.04827:268 117.03335:1171 135.04362:920	948	822	691	543	703	832	790	3021	1301	1646	1166	1120	1232
9.004	181.049	Caffeic acid	[M+H]+	66.82	181.04866:16598 182.05474:1735 183.06897:596	39.02258:763 53.00205:174 63.02293:5659 77.03808:8131 79.05388:3142 88.77192:447 89.03851:97485 89.49858:193 89.61666:230 89.79069:274 89.95482:156 90.04189:6440 90.62015:179 90.82301:131 93.03270:136 95.04850:105 105.04357:422 107.04865:2969 117.03334:23360 118.03624:1927 135.04369:13028 136.04735:1060	8969	7283	4315	4288	8853	12152	1774	11355	8168	4246	13607	8310	13135
15.203	181.064	9-Fluorenone	[M+H]+	15.17	181.06375:1794 181.08634:206 181.12194:145 181.16012:43 181.98658:37 182.06732:223 182.08559:20 182.10288:20 182.13252:27 182.16989:20 182.18951:111 182.90983:14 182.96008:78 182.98462:303 183.07351:69 183.10089:84 183.12211:20 183.13662:169	43.01800:115 45.03373:131 81.07051:164 100.93059:156 153.06943:73	634	594	710	598	633	621	772	634	572	729	597	705	713
8.036	181.071	Theobromine	[M+H]+	45.33	181.07140:22146 181.09645:366 181.11420:32 181.12852:43 181.15808:21 181.84130:32 181.91516:32 182.04053:31 182.05077:42 182.07626:1805 182.11642:65 182.13753:21 182.15648:32 182.18491:21 182.95972:43 182.98431:128 183.07905:286 183.10508:69 183.13971:93 183.17473:21	42.03349:197 55.05471:121 67.02890:128 69.04492:136 77.03812:150 83.05997:173 91.05366:89 94.03943:102 96.05520:102 105.03155:112 108.05502:227 109.05762:179 110.07081:232 122.05775:180 123.04000:182 138.06580:510 163.06020:277	6144	4159	2965	4526	13922	6766	6949	4525	3123	12363	15878	2979	14008
8.387	181.072	Theophyllin	[M+H]+	16.53	181.07218:3334 181.13368:600 182.05069:72 182.07385:365 182.08748:334 182.11549:36 182.13681:54 182.98488:117 183.06497:72 183.08150:124 183.10044:134 183.14138:72	43.01817:38 56.94114:30 77.03778:148 89.03792:2053 96.05688:78 103.05258:29 108.05499:47 117.03329:547 124.04987:427	281	704	429	479	745	350	702	3303	498	1047	1423	458	1449
8.578	181.085	NCGC00385870-01!1-[4-hydroxy-3-(2-hydroxyethyl)phenyl]ethanone	[M+H]+	25.58	181.08481:3705 181.12052:105 182.05361:61 182.08776:424 182.11865:108 182.15966:46 182.98513:92 183.06448:2056 183.10018:125 183.13598:61 183.17231:46	55.01784:90 65.03712:73 79.05413:217 91.05300:144 93.06798:134 95.04800:134 105.06976:121 117.06949:122 135.07976:83	2646	3604	1574	2659	5369	2549	3939	1102	1182	1958	2649	1031	2213
10.265	181.085	w/o MS2: Coniferyl alcohol	[M+H]+	6.3	181.08525:1751 181.11988:143 181.16909:599 182.05477:72 182.08832:385 182.98264:143 183.06384:286 183.08155:179 183.10017:392 183.13594:179	45.03296:125 56.94044:144 69.06901:90 78.04535:236 89.03844:432 95.08421:118 105.04391:115 107.08421:96 117.03384:184 134.04520:109 149.05893:128	390	333	204	192	193	265	214	184	980	180	230	598	198
10.947	181.085	Coniferyl alcohol	[M+H]+	9.42	181.08483:1930 181.12078:190 181.16921:338 182.08751:237 182.10348:94 182.16881:94 182.18953:156 182.98408:185 183.06385:1243 183.08738:62 183.10116:226 183.13750:94	43.01744:118 65.03623:105 77.03809:159 81.06902:130 91.05423:242 95.04891:134 97.96772:102 107.08492:105	270	829	336	358	723	312	802	531	640	433	597	770	629
9.486	181.086	Coniferyl alcohol	[M+H]+	24.46	181.08501:10976 181.11990:403 182.08872:1106 182.12238:200 182.98203:150 183.06518:437 183.09506:150 183.13710:150	43.01738:150 55.01699:141 69.07010:122 77.03764:324 91.05417:518 95.08412:128 103.05453:194 105.06878:139 117.03311:200 125.02028:90 135.07888:191 151.03803:192	988	1278	795	1170	1232	781	1409	518	4780	719	1098	1793	727
9.22	181.087	Coniferyl alcohol	[M+H]+	9.28	181.08553:2910 181.12159:434 182.08823:454 183.06624:347 183.10047:261	39.02245:252 45.03357:22 51.02270:92 63.02356:1136 68.99632:142 77.03814:826 89.03839:8849 90.04128:751 93.06899:14 97.06358:10 107.04901:256 117.03296:2037 123.04207:39 135.04311:1158 145.02847:383 151.03728:62	453	324	255	243	279	290	535	127	2780	284	213	1692	197
14.208	181.121	w/o MS2: C11H16O2; PlaSMA ID-503	[M+H]+	7.84	181.12205:2294 181.16266:47 182.04972:38 182.06917:15 182.08797:30 182.12563:256 182.18944:164 182.96202:38 182.98476:178 183.07889:94 183.10175:117 183.13766:133 183.17324:30 183.19452:30	45.03337:130 73.02913:153 95.08562:131 107.06301:125	1309	940	895	1082	864	1273	1044	1257	1263	1098	1438	1143	1072
10.725	181.121	w/o MS2: C11H16O2; PlaSMA ID-503	[M+H]+	12.71	181.12112:3503 182.05100:595 182.12476:979 183.13557:238	63.02270:131 77.03802:74 89.03841:1308 107.08621:253 117.03270:268 135.04364:302	313	266	213	245	279	243	336	321	300	203	201	316	214
6.299	182.081	w/o MS2: Tyrosine	[M+H]+	26.97	182.08083:4659 182.96254:33 182.98435:53 183.08386:457 183.10189:94 183.12445:12 183.13671:60 183.17377:42 183.19603:12 183.46889:12 183.98917:12 184.08641:84 184.10847:18 184.12711:12 184.13989:102 184.17430:12	43.01891:10 77.03895:187 91.05441:1440 95.04959:305 119.04829:485	335	335	303	457	313	1068	674	507	266	540	462	1076	401
6.147	182.081	6-isopropoxynicotinic acid	[M+H]+	20.07	182.08072:1681 182.11357:18 182.12218:18 182.96140:50 182.98427:52 183.08252:285 183.13727:42 183.17475:31 184.06163:18 184.08393:48 184.10838:12 184.14029:24	77.03841:231 91.05302:268 105.03261:128	1012	692	1037	1051	938	166	1637	1668	970	2724	1552	288	1444
7.848	182.081	L-Tyrosine	[M+H]+	11.47	182.08097:2680 182.11400:69 182.13121:56 182.15189:42 182.96207:42 182.98334:203 183.06406:267 183.08320:347 183.10818:104 183.13525:70 184.05968:80 184.09358:87 184.13418:42	53.03985:131 68.04918:115 79.05269:419 91.05247:117 95.04731:105 97.06279:121 103.05226:134 107.04947:191 120.08072:136	391	317	571	662	299	362	981	260	275	1108	301	348	256
10.443	182.19	Dicyclohexylamine	[M+H]+	72.1	182.19032:15925 182.64108:18 182.65864:12 182.87244:18 182.96137:32 182.98401:215 183.01847:12 183.03462:12 183.04950:24 183.07843:553 183.10048:87 183.13836:65 183.19314:1674 183.27957:18 183.39862:12 183.56228:18 183.58599:12 183.78108:12 183.82772:12 183.96226:18 183.98425:30 184.05055:12 184.06541:24 184.09115:30 184.10754:18 184.13319:106 184.17875:18 184.19727:135 184.23540:12	55.05435:250 83.08622:593 100.11093:156	4097	3668	4665	4480	4574	5074	4869	3905	4104	5074	3515	4909	5148
7.859	183.064	Syringaldehyde	[M+H]+	28.37	183.06428:2237 183.10142:103 183.13653:124 183.17447:30 184.06775:701 184.09662:84 184.13198:45 184.13974:76 184.98508:76 185.04074:61 185.06559:60 185.07811:149 185.10352:197 185.13482:45 185.15451:76	43.01761:211 67.05373:144 77.03799:259 79.05384:292 95.04758:132 107.04882:118 123.04224:115 140.04477:83	324	1690	150	142	1079	319	399	176	242	71	124	207	103
8.624	183.064	Syringaldehyde	[M+H]+	46.18	183.06482:20860 184.06836:2611 184.09791:250 184.14174:54 184.93246:54 184.98554:80 185.07865:704 185.11505:134 185.15336:107	65.03836:171 72.04329:30 77.03806:1338 95.04869:1536 105.04531:45 110.03482:101 123.04327:365	6981	2805	3061	3480	2741	7364	744	1090	5180	504	2265	4551	1298
9.23	183.065	w/o MS2: Pimelic acid [M+Na]+	[M+H]+	14.54	183.06520:2015 183.10007:291 184.06720:116 185.08043:415 185.11560:116	45.03323:96 79.05284:160 89.03794:223 93.06911:134 97.96788:115 105.03329:118 107.08585:115 111.00673:181 117.03288:175 126.03074:144	374	409	890	842	1490	321	1249	481	239	118	757	310	956
9.04	183.066	PIMELIC ACID	[M+Na]+	20.07	183.06566:2669	39.02348:200 51.02239:206 63.02308:620 77.03835:977 79.05385:405 89.03867:10440 89.71325:86 90.04145:976 90.48330:64 91.05247:159 95.04904:153 107.04906:525 117.03329:2284 135.04474:1509 145.02883:417	1934	1752	1330	1163	1869	2589	374	542	1698	148	936	1665	957
1.744	183.086	D-Mannitol	[M+H]+	312.1	183.08571:127392 183.13531:82 183.44283:82 183.50370:124 183.52685:124 183.54247:124 183.61369:124 183.67114:82 183.75850:82 183.78630:82 183.84413:124 183.86928:124 183.88557:206 183.91393:124 183.94267:124 183.95387:82 183.97822:165 183.99101:82 184.00403:124 184.02953:124 184.08114:8163 184.17678:82 184.25969:82 184.34341:124 184.45989:82 184.51998:82 184.54478:82 184.61823:82 184.63366:124 18…	41.03865:1184 43.01791:2079 45.03371:1853 55.01773:986 57.03368:2655 59.04951:268 61.02816:1458 69.03331:8026 71.04873:557 73.02821:1001 81.03312:788 83.04844:1356 85.02805:5221 86.09580:530 91.05393:137 97.02764:777 98.98397:1068 110.08399:611 115.03838:234	38910	23945	32440	42131	24632	49911	15107	27326	49522	21934	70770	45984	17664
1.776	184.079	Phosphorylcholine; LC-tDDA; CE30	[M+H]+	195.6	184.07359:51655 184.10492:14869 184.13487:131 184.44669:200 184.72893:134 184.97595:200 185.02836:267 185.04384:372 185.07537:4298 185.10930:2345 185.15274:200 185.55247:133 186.01379:1008 186.07699:3066 186.09517:133 186.11258:392 186.14801:200	42.03470:435 45.03343:757 53.03832:178 55.01808:395 56.04835:404 61.02728:408 69.03315:1346 70.06421:249 71.07304:513 80.97328:521 83.05912:271 85.02785:1372 86.09599:1390 91.05306:99 97.02846:477 98.98372:1442 101.02182:237 104.10597:264 109.07523:1032 110.08282:1314 111.08860:214 124.99932:1918 127.03809:203 140.11626:173	5007	7278	9016	7204	14008	4784	21844	23762	6136	27613	15235	5566	25042
1.73	184.107	w/o MS2: 3-Methyl-N-phenylaniline	[M+H]+	403.62	184.10621:9902 184.28555:67 184.31326:133 184.34179:67 184.37897:67 184.40471:67 184.43713:67 184.58436:133 184.61072:67 184.63362:67 184.69182:67 184.79776:67 184.88272:67 184.95815:67 184.98180:100 185.00016:133 185.04350:470 185.05620:66 185.08953:1129 185.11052:1365 185.14919:166 185.15675:67 185.19982:67 185.29575:133 185.34509:67 185.36612:67 185.46460:67 186.01447:133 186.04460:100 186.076…	39.02283:371 43.01734:728 45.03379:576 55.01750:520 57.03304:665 61.02816:441 69.03331:2147 71.01228:323 73.02805:268 81.03284:275 85.02796:1804 86.09595:306 87.04295:327 97.02825:351 99.04281:484 110.08286:847 123.10023:251 127.03749:489 140.11700:128 184.10985:73	8016	3441	4111	3991	6177	7521	7724	73422	4718	27389	21505	4055	27418
1.775	185.043	w/o MS2: Methylgallate	[M+H]+	13.64	185.04331:1780 185.08237:631 185.10917:433 186.01568:839 186.04430:217 186.07493:642 186.08605:361 186.20292:145 186.99853:523 187.05759:217 187.08352:217	41.03854:1156 43.01769:2815 45.03372:1904 55.01794:2268 57.03390:4255 61.02825:2645 69.03368:11624 70.03646:513 71.04926:849 73.02853:2416 81.03322:4067 83.01406:174 85.02861:40761 85.51135:89 86.03143:1941 87.04351:1095 91.03859:785 96.06338:92 97.02868:6426 98.03128:306 99.04368:2978 101.02291:1670 103.03858:506 109.02754:1235 115.03854:2022 127.03886:8026 136.07533:187 145.04913:1862 163.05920…	786	659	437	541	844	822	351	413	917	336	389	665	415
1.755	185.077	IS_N-BENZOYL-D5-GLYCINE	[M+H]+	17.15	185.08756:2920 185.11035:1710 185.15131:110 185.24590:110 186.07510:1109 186.09401:165 186.10910:220 186.28232:166 186.99985:1831 187.01713:110 187.05771:165 187.07090:110 187.09374:311 187.15350:110	41.03881:2060 43.01811:4787 45.03376:3568 53.03914:2114 55.01800:4475 56.04968:441 57.03401:8799 58.03688:315 59.04881:374 61.02891:5575 65.03719:127 67.05412:319 69.03374:23170 70.03761:1145 71.04891:2167 73.02823:4504 81.03340:7108 82.06540:141 83.04870:3135 84.08081:5017 85.02865:67382 85.41655:154 85.54063:153 85.60312:255 85.71476:156 86.03149:2689 86.52143:86 87.04382:2418 88.04926:274 89.0…	406	510	1117	609	1055	324	1513	3037	326	2344	1412	414	1838
2.587	185.089	IS_N-BENZOYL-D5-GLYCINE	[M+H]+	44.03	185.09298:2655 186.09566:410	79.02085:146 110.08433:194	1178	1413	1124	1351	1242	16	1589	2541	1086	2948	1808	10	1898
2.848	185.092	IS_N-BENZOYL-D5-GLYCINE	[M+H]+	51.88	185.09172:8038 185.15455:44 185.98299:44 186.00884:22 186.04434:33 186.07413:44 186.09447:930 186.14795:79 186.18333:33 186.95448:33 186.98114:22 187.09586:122 187.12249:44 187.14956:44	85.06483:44 110.08294:1081	2587	3414	2292	2202	2927	886	3884	5956	1995	7124	4004	755	4487
3.141	185.092	IS_N-BENZOYL-D5-GLYCINE	[M+H]+	44.04	185.09199:14848 185.14930:26 185.52754:13 185.75512:19 185.83222:13 185.90114:13 185.91712:19 185.92771:19 186.00894:19 186.03957:26 186.05339:19 186.09444:1227 186.12859:19 186.14912:52 186.18654:26 186.60066:13 186.65630:13 186.93196:19 186.95319:32 186.99184:19 187.01229:19 187.06076:78 187.09598:173 187.12830:35 187.14828:32 187.16501:19	46.06490:66 70.06496:42 81.06815:43 95.05962:332 110.08323:2593	64	75	61	80	51	1606	88	124	58	124	83	1527	100
7.723	185.103	w/o MS2: Anabasine Hydrochloride	[M+H]+	15.78	185.10266:2506 185.13403:82 185.15201:104 186.01368:62 186.07602:524 186.10512:468 186.14840:83 187.03980:62 187.06074:874 187.08933:83 187.11020:41 187.13243:169	45.03327:283 58.06533:570 77.03823:337 83.04832:99 91.05393:96 107.04866:3081 121.06456:763 135.04390:4449 149.04437:13 170.07822:116	867	943	675	570	974	961	639	526	778	561	530	793	623
7.919	185.103	w/o MS2: Anabasine Hydrochloride	[M+H]+	17.6	185.10288:2853 185.15251:76 185.16187:50 186.04431:126 186.08678:235 186.10748:480 186.11627:126 187.06162:126 187.10445:175 187.13185:379	46.06545:190 70.06566:128 77.03865:244 91.05342:167 103.05339:124 107.05026:86 121.06417:300 135.04326:229 176.06919:93	726	1053	586	580	973	810	935	556	942	677	672	958	828
1.734	185.11	Terbuthylazine-TP MT23 (LM5)	[M+H]+	42.35	185.11035:2836 185.15019:114 185.25962:76 185.51010:76 185.55520:114 185.64497:76 185.79137:76 185.82008:76 185.94740:76 185.97038:76 186.01414:190 186.04377:76 186.06002:152 186.07660:666 186.09177:189 186.11052:633 186.15164:114 186.43411:76 186.55493:76 186.90418:76 186.99935:1931 187.06052:152 187.07914:152 187.09766:114 187.14424:76 187.15384:76	43.01825:3473 45.03366:2644 53.03861:1421 55.01808:3586 57.03378:6336 58.03656:286 59.04871:293 61.02849:4227 69.03374:15947 70.03674:920 71.04899:1771 73.02871:3160 75.03266:248 81.03315:6239 83.04900:1672 85.02857:54504 85.50482:112 86.03123:1801 86.31561:96 86.52532:111 86.84231:86 87.04376:1627 88.04600:250 91.03803:1481 97.02824:7421 98.03188:579 99.04342:4476 100.04655:341 101.02297:2103 10…	716	434	496	464	750	897	1102	8420	676	3075	2611	447	3389
11.159	186.075	N-Acetyl-D-galactosamine [M+H-2H2O]+; AIF; CE10; MS2Dec	[M+H-2H2O]+	22.11	186.07566:3119 186.11060:52 186.14825:131 187.06123:145 187.07716:326 187.09924:105 187.13202:79 187.14772:105 188.06804:79 188.09102:174 188.12663:52	43.01786:141 55.01837:102 67.05387:125 69.06751:120 70.06485:128 80.05143:201 84.04424:239 96.04472:407 98.05970:131 109.02795:164 126.05379:189 135.11364:89 138.05510:458 144.06443:206	949	697	1118	1290	740	807	1124	1543	957	1965	1099	1296	1274
11.563	186.075	w/o MS2: N-Acetyl-D-galactosamine [M+H-2H2O]+; AIF; CE10; MS2Dec	[M+H-2H2O]+	17.77	186.07500:1436 186.14984:161 186.21866:104 187.07718:250 187.09461:78 187.13037:78 187.15102:52 188.08913:229 188.13015:52	70.06468:86 80.04928:134 84.04406:240 96.04402:192 108.04396:83 126.05475:128 138.05389:312	607	622	899	918	814	663	918	1004	902	1363	739	887	951
7.521	186.076	w/o MS2: 2,6-Dimethoxyquinone	[M+H]+	19.23	186.07502:1771 186.10994:88 186.14961:47 186.59401:19 186.95508:108 186.97929:50 187.01915:19 187.05882:47 187.07811:290 187.10051:102 187.14112:54 188.00472:176 188.09181:1050 188.12714:210 188.16677:28	53.03905:77 62.05987:280 72.04321:126 85.06490:253 96.08181:157 102.09081:1020 123.11656:77	414	217	495	153	124	1340	126	83	132	98	65	843	76
1.764	186.077	N-Acetyl-D-galactosamine [M+H-2H2O]+; AIF; CE30; MS2Dec	[M+H-2H2O]+	22.96	186.07477:1638 186.09696:222 186.11159:223 186.23901:111 186.41441:111 186.94707:167 186.99908:1603 187.06144:167 187.07855:167 187.09683:167 188.06570:167 188.09239:223	41.03867:2731 43.01798:4332 45.03348:3609 53.03843:1757 55.01791:3743 57.03336:7290 61.02850:5129 69.03340:23475 70.03677:1225 71.04794:2267 73.02800:4035 75.02676:258 81.03308:6827 83.04840:3139 85.02833:56987 85.58130:121 85.71943:112 86.03141:2719 87.04339:2381 91.03879:1439 96.06252:258 97.02794:7587 98.03127:576 99.04372:4690 100.04709:522 101.02301:1875 103.03824:855 109.02747:2052 110.0830…	697	717	921	892	798	655	1430	1101	692	2081	1132	844	1074
12.621	186.221	Tributylamine	[M+H]+	106.21	186.22174:10328 186.26099:12 186.66909:18 186.84934:12 186.93093:12 186.95493:18 186.96892:12 186.98237:30 187.00699:18 187.03558:12 187.05686:24 187.08035:24 187.09896:40 187.11063:35 187.13005:43 187.14865:24 187.16505:12 187.19753:12 187.22513:1245 187.26996:12 187.48717:12 187.62042:12 187.87964:12 187.93835:12 188.00329:32 188.05291:12 188.07657:12 188.09285:30 188.12679:40 188.16369:42 188.…	41.03825:128 57.06965:134 74.09479:112 130.15880:170	4853	5131	4904	5392	5169	5519	5425	5440	4429	5341	5274	6140	5309
1.742	187	3-Phosphoglyceric acid	[M+H]+	37.5	186.99902:2983 187.02844:105 187.05740:157 187.07666:132 187.09692:79 187.12996:53 187.90708:79 188.00342:143 188.03071:105 188.06358:105 188.09191:132 188.53878:53 188.58527:79 188.59760:53 188.99968:79 189.03563:53 189.08530:132 189.10022:53	61.02824:392 84.08051:2140 91.03841:260 98.98343:879 109.07496:506 123.09188:89 130.08501:207	1640	2378	547	1606	1654	3611	362	1344	2753	114	2076	3643	2030
7.707	187.06	w/o MS2: ANETHOLE	[M+H]+	21.54	187.05895:2470 187.09424:51 187.10616:86 187.13062:104 188.06325:257 188.09140:109 188.12691:168 189.03992:69 189.07143:69 189.12543:91 189.15817:97	43.01805:272 71.04826:17 94.07606:138 98.09571:89 100.03845:12 121.06428:1525 135.04308:79 149.04475:53	866	1368	328	485	638	675	249	323	658	182	705	776	316
1.552	187.081	w/o MS2: 2-Methyl-6-phenyl-4H-pyran-4-one	[M+H]+	32.6	187.07995:2991 187.85303:123 187.95891:123 188.08014:669 188.52130:184 188.96737:184 189.06486:242 189.09663:14037	40.96934:311 43.05417:230 66.01820:242 68.98188:4844 81.01844:83 83.03308:288 84.95949:4959 86.99245:2143 96.98847:409 108.96150:5244 110.95998:2447 111.96002:368 124.93972:271 126.97112:464 138.97218:914 154.96732:159	2491	847	808	859	960	2535	829	1141	1253	908	1163	1738	837
2.21	187.122	w/o MS2: 2-Methyl-1,2,3,4-tetrahydro-beta-carboline	[M+H]+	22.66	187.12222:6005 188.12554:230	67.05487:112 85.02723:153	1904	1094	1677	1195	996	1425	1119	1060	1109	1371	1203	1113	1369
1.985	187.123	w/o MS2: 2-Methyl-1,2,3,4-tetrahydro-beta-carboline	[2M+H]+	22.51	187.12229:2857 188.12225:412	41.03859:144 55.05481:134 67.05331:182 77.03819:140 83.04855:302 95.04822:223	1479	320	1418	303	379	1667	664	728	344	590	555	425	577
13.363	187.126	w/o MS2: 2-Methyl-1,2,3,4-tetrahydro-beta-carboline	[M+H]+	32.68	187.12613:3500 187.16075:30 187.22472:31 188.07296:41 188.08877:41 188.12918:548 188.16414:31 188.51311:21 189.07163:51 189.09179:81 189.12123:344 189.16633:21	46.06540:146 88.02081:290 105.06932:158	2133	2243	2163	2091	2345	2572	2228	2217	2045	2080	2066	2629	2036
8.086	187.132	w/o MS2: 2-Methyl-1,2,3,4-tetrahydro-beta-carboline	[M+H]+	9.71	187.13208:2033 188.08889:67 188.10513:40 188.13517:205 188.16205:27 188.17595:40 189.07232:67 189.09143:54 189.10925:27 189.12579:100 189.14657:67 189.15811:40	43.01683:179 81.06894:164 93.06837:92 95.08610:105 107.04793:93 123.07990:80 130.06640:86 135.04073:83	478	505	220	284	406	312	952	1244	570	539	578	595	790
4.575	188.056	w/o MS2: M1G	[M+H]+	15.5	188.05554:1346 188.08953:623 188.12784:966 188.16439:55 189.03531:12 189.05842:141 189.09313:38 189.11082:24 189.12970:97 189.16028:38 189.16972:12 189.40234:12 189.49415:12 190.04008:18 190.07087:1502 190.10461:68 190.14277:24	56.04869:125 84.04423:301 96.04511:132 107.08305:64	342	664	216	192	177	1302	178	255	631	278	293	2628	236
4.321	188.056	w/o MS2: 2,5-Dimethoxy-4-chloroaniline	[M+H]+	23.84	188.05568:3432 188.09005:1433 188.12823:67 188.16483:18 188.51710:18 188.88570:12 189.00731:12 189.03627:30 189.05803:294 189.09355:191 189.12504:35 189.15933:30 189.17048:12 189.44968:12 189.70587:12 189.97869:12 190.07077:743 190.09374:38 190.10440:124 190.14171:33	46.06487:141 84.95956:147 96.04316:275	3110	5452	1524	1425	1321	33	1241	1616	4493	2346	1712	59	1456
9.479	188.069	3-Indoleacrylic acid; AIF; CE10; MS2Dec	[M+H]+	19.61	188.06957:5773 188.12806:171 189.07241:507 189.09391:128 189.12288:85 190.07229:85	43.01840:62 79.05306:36 91.05337:281 108.05387:14 115.05241:573 118.06420:2414 123.04190:11 130.06480:2526 132.07965:575 144.08040:310	97	112	90	132	56	31	262	1058	642	2684	550	601	748
10.19	188.069	w/o MS2: 3-Indoleacrylic acid; AIF; CE30; MS2Dec	[M+H]+	27.06	188.06962:2249 188.11038:39 188.12519:78 189.05404:59 189.07500:323 189.10682:78 189.12772:146 189.16202:78 190.07431:78 190.08960:59 190.10651:179 190.12815:59 190.14558:39	77.03752:96 91.05252:115 105.07061:99 118.06359:182	479	538	552	775	415	320	1289	5806	3797	10341	2816	4308	4744
8.419	188.07	3-Indoleacrylic acid; AIF; CE30; MS2Dec	[M+H]+	129.72	188.07032:35155 188.98213:36 189.02171:36 189.04919:54 189.07304:3761 189.10456:54 189.12279:54 189.21602:54 189.93893:36 190.03418:54 190.07342:450 190.10541:54	77.03747:124 91.05408:830 97.02808:81 105.06925:12 115.05401:1162 117.05720:1335 118.06504:6910 121.03292:29 127.05321:259 132.08015:958 143.07228:1902 144.08054:2118 146.05922:5235 159.09090:572	405	391	1258	1272	1124	665	3341	33687	12686	56078	22541	14059	34961
8.684	188.07	3-Indoleacrylic acid; AIF; CE10; MS2Dec	[M+H]+	97.61	188.07070:43979 188.37151:37 188.42741:56 188.50187:56 188.74904:37 188.94631:37 188.97970:56 189.03704:37 189.07361:4147 189.10697:55 189.12736:102 189.15975:75 189.23789:37 190.07536:345 190.10609:56 190.11504:75 190.12950:75 190.14226:56	46.06340:27 77.03890:85 91.05399:1103 105.03456:14 115.05378:1483 117.05783:1387 118.06503:8873 127.05304:271 132.08047:1395 144.08064:2733 145.08215:278 146.05936:5953	2578	10173	6265	3984	2662	1964	2748	15704	3108	6674	7623	3527	5895
4.248	188.09	w/o MS2: NCGC00381347-01!5-acetamido-4-oxohexanoic acid	[M+H]+	19.96	188.09052:3171 188.12514:277 188.16675:12 188.26062:12 188.58253:12 188.86902:12 189.00708:18 189.03696:18 189.05870:158 189.09513:381 189.12731:83 189.15179:31 189.16393:24 190.02293:12 190.05959:85 190.07054:45 190.10523:112 190.12918:31 190.14266:79 190.17944:18	46.06513:241 55.05480:64 75.02347:86 83.04876:96 96.04452:177 124.03724:131 146.08448:86	2484	2051	1352	1629	1266	60	1000	981	2071	749	952	96	1000
3.765	188.091	w/o MS2: NCGC00381347-01!5-acetamido-4-oxohexanoic acid	[M+H]+	49.4	188.09104:8690 188.12796:31 188.16047:32 188.52359:16 188.97504:16 189.00186:24 189.02597:24 189.03920:24 189.05903:16 189.09423:685 189.12296:73 189.18567:24 190.02473:16 190.06829:16 190.08168:259 190.09889:134 190.11794:100 190.14286:51 190.17188:24	56.04924:178 83.04911:199	547	990	372	325	381	7477	360	217	473	258	164	5784	212
4.498	188.091	w/o MS2: 3-hydroxy-C4-homoserine lactone	[M+H]+	9.48	188.09125:1495 188.12738:467 188.16250:18 189.05847:132 189.09399:230 189.13240:151 189.15654:48 190.07063:72 190.10196:75 190.14328:30	43.01806:167 67.05515:77 75.02687:77 96.04370:140 124.11026:128	49	66	51	105	54	1391	58	63	63	66	40	936	45
3.546	188.091	w/o MS2: NCGC00381347-01!5-acetamido-4-oxohexanoic acid	[M+H]+	43.14	188.09126:2332 188.12527:64 188.14272:24 188.16240:81 189.05532:12 189.07462:24 189.09323:300 189.12185:37 189.15958:24 190.06954:24 190.10405:467 190.11596:92 190.14296:43 190.17724:18	46.06504:80 83.04862:106 100.07612:86	7160	10777	3601	4032	3242	95	2729	1952	7305	2507	2678	118	2760
7.561	188.091	w/o MS2: 3-hydroxy-C4-homoserine lactone	[M+H]+	8.74	188.09113:2426 188.12663:168 188.14210:32 189.00699:48 189.04850:32 189.07234:98 189.09458:292 189.12672:64 189.15835:80 190.00118:64 190.09723:64 190.13011:48 190.14299:111	44.04869:201 62.05978:105 72.04242:102 81.03456:125 85.02762:260 89.07062:102 102.09060:453 122.05766:96 135.04429:102 142.08468:86	468	647	330	396	385	935	379	242	378	421	293	1031	278
8.222	188.091	6-Phenyl-1,3,5-triazine-2,4-diamine	[M+H]+	10.34	188.09099:1944 188.12405:59 188.14399:45 189.07026:75 189.09351:227 189.10726:83 189.12325:158 189.15644:60 190.06472:179 190.09632:60 190.12385:60 190.14218:107	46.06540:92 68.04885:1217 91.05414:27 100.07414:82 114.05491:1002 121.06426:85	1306	453	613	879	626	920	470	289	963	414	649	1085	426
11.42	188.106	w/o MS2: 8-methanesulfinyloctanenitrile	[M+H]+	9.28	188.10552:1688 188.13300:59 189.09795:118 189.11082:118 189.12906:59 189.15934:118 190.09441:88 190.11227:59 190.14177:88	59.04864:83 77.03775:150 91.05307:102 105.06846:83 119.08303:93	643	644	572	643	660	510	574	657	690	639	580	533	611
4.687	188.127	w/o MS2: 3-Amino-Beta-Pinene	[M+H]+	15.06	188.12723:1465 188.16203:35 188.55791:12 188.94860:12 188.99631:30 189.05819:105 189.09182:36 189.13106:150 189.16051:33 189.24613:18 189.49019:18 189.59074:18 190.03479:17 190.07079:3099 190.10648:58 190.12535:12 190.13261:24 190.14779:30	41.03826:81 59.04929:48 84.04371:1633 96.04336:73 102.05361:206	60	60	61	46	42	646	83	41	55	41	52	306	43
4.058	188.128	w/o MS2: 3-Amino-Beta-Pinene	[M+H]+	30.48	188.12791:1739 188.16657:23 189.01296:18 189.08959:24 189.12464:439 189.15996:61 190.03876:30 190.07131:45 190.10754:67 190.12786:63 190.14155:30 190.15521:12	46.06645:90 84.08068:118 124.10996:77	742	758	470	566	738	60	1055	520	366	747	431	65	520
1.846	188.175	w/o MS2: N8-Acetylspermidine	[M+H]+	17.78	188.17474:1380 189.03839:407 189.09078:204 189.13499:820 189.15872:448 189.18004:204 190.07149:335	41.03889:922 43.01771:714 55.01784:922 57.03399:517 60.08058:4512 68.04901:6406 71.01358:76 73.02780:365 81.03306:605 95.06032:71810 96.06307:3653 97.02807:830 99.04367:465 100.07489:134 101.02301:935 115.03907:487 127.03869:1599	533	810	371	406	693	682	429	1067	531	284	621	503	503
1.548	189.096	w/o MS2: Phenazone	[M+H]+	96.38	189.09587:11480 190.07658:250 190.09734:2048 190.98514:188 191.02233:443 191.05590:187 191.09425:1784 191.13769:313	40.97010:365 44.96112:20 66.01815:380 68.98185:3344 80.95047:104 82.99635:160 84.95958:5935 86.99311:2203 88.95199:193 96.98666:397 108.96172:4205 110.95909:1677 111.96079:406 114.98469:70 126.97214:544 138.97232:834	9337	7674	6100	7515	6604	14042	5312	7924	7973	5928	7188	12226	4870
8.74	189.127	w/o MS2: Ala-Val	[M+H-2H2O]+	19.81	189.12688:2275 190.08929:42 190.10700:104 190.13069:549 191.06902:147 191.10432:62 191.14259:587 191.16364:62 191.18090:42	79.05333:39 91.05427:189 107.08466:12 118.06380:1258 146.06000:1176	1719	579	772	921	317	1682	157	441	2266	261	656	1493	635
1.727	189.159	w/o MS2: N6,N6,N6-Trimethyl-L-lysine	[M+H]+	135.66	189.15935:38589 189.55068:103 189.57946:103 189.83648:69 189.90591:103 190.07059:311 190.09055:69 190.10898:69 190.16274:3507 190.28329:103 190.55790:69 190.61703:69 190.63351:69 191.06638:137 191.08304:69 191.09913:69 191.11840:103 191.13681:204 191.16395:229	45.03353:139 54.04196:152 61.02839:1047 71.04852:199 73.02815:926 81.03296:132 84.08055:6225 84.77299:32 86.03115:190 86.55675:26 87.04346:135 91.03826:418 97.02807:48 99.04380:376 103.03823:142 109.07520:1757 110.08406:2261 111.08855:226 130.08582:737 139.08562:267	10802	5787	8324	6524	10017	7483	11253	24040	12843	13684	21510	6550	13799
8.861	190.05	KYNURENIC ACID	[M+H]+	20.05	190.04988:4331 190.07754:74 191.03309:187 191.05229:701 191.07010:150 191.08720:112 191.10213:75 191.14443:150 191.16620:75 192.04287:75 192.07776:150 192.13960:150	55.01821:12 89.03842:252 100.03907:35 116.04834:386 130.06258:14 144.04376:1858	2585	1087	1279	1341	975	2205	701	3334	1422	2034	3045	1240	2136
4.397	190.071	N-Acetylglutamic acid	[M+H]+	20.22	190.07045:3067 190.14076:30 191.00307:30 191.07322:240 191.10460:30 191.13413:32 191.16427:45 191.17925:35 191.98298:12 192.08260:90 192.10120:24 192.11874:48 192.13879:30	84.04332:277 96.04506:115 102.05484:140 130.04935:127	1887	510	1678	1575	1485	44	3565	3189	1499	4313	1651	54	2739
4.655	190.071	N-Acetylglutamic acid	[M+H]+	23.63	190.07086:3332 190.08908:317 190.10622:78 190.12696:30 190.14122:32 190.17980:12 190.99663:30 191.05134:18 191.07374:252 191.10381:30 191.12514:37 191.14243:47 191.16449:30 191.97634:12 192.08336:87 192.10984:18 192.13052:24 192.15888:18	84.04396:1633 102.05401:206 130.04904:329	75	65	76	113	119	1537	219	277	127	266	89	1701	160
1.775	190.072	N-ACETYL-DL-GLUTAMIC ACID	[M+H]+	20.67	190.06951:760 190.16098:782 191.06521:390 192.08667:608	43.01783:3344 45.03367:2488 55.01767:2708 57.03354:5519 61.02830:3909 68.04926:114 69.03357:16982 70.03609:1009 71.04989:1132 73.02831:2500 75.04360:181 81.03348:4043 83.04884:2967 84.08046:2612 85.02850:40434 85.79267:78 86.03194:1924 86.38965:44 87.04366:1924 88.04713:240 91.03796:923 97.02804:5040 99.04396:3464 101.02320:1630 103.03946:745 109.02838:1474 115.03867:1206 123.09107:168 127.03885:…	436	348	662	482	453	435	836	544	260	676	510	336	519
8.806	190.085	synephrine	[M+Na]+	18.01	190.08520:2571 190.14237:52 191.09055:529 191.14141:253 192.08693:69 192.12039:69 192.13811:145	79.05199:96 95.08561:83 116.05435:89	422	239	676	648	171	468	537	110	229	205	114	237	74
2.474	190.106	w/o MS2: O-acetyl serine betaine	[M+H]+	36.32	190.10643:1420 191.11079:377 192.04840:282 192.12259:188	45.03327:70 60.08188:80 79.02032:236 84.08004:139 114.09010:235 126.08986:191	310	294	559	613	386	128	745	727	343	1259	385	292	582
1.631	190.911	w/o MS2: ARABITOL(D)	[M+Na]+	64.59	190.91115:1767 190.99871:136 191.05791:135 191.08296:387 191.13903:203 191.24125:203 191.38245:203 192.51370:203 192.55935:136 192.68604:136 192.90892:469 192.93661:135 192.96001:136	38.85075:11 38.96301:2632 39.63456:11 40.96072:226 41.27166:11 72.08286:168 86.99065:72 91.05074:54 122.92523:89	2282	3088	4439	2852	2817	936	2794	3560	901	1993	2686	1690	3702
10.241	191.07	6-methoxy-4-methyl-2H-chromen-2-one	[M+H]+	16.82	191.06960:3145 191.10722:59 191.12469:59 191.14175:310 192.07271:392 192.08729:99 192.12337:79 192.14028:155 193.04723:40 193.07988:99 193.12133:201 193.14325:441 193.15737:220	46.06447:96 81.06810:102 91.05328:168 100.03776:96 107.04822:83 119.04779:105 135.04450:121	481	394	998	729	1588	1009	952	1506	324	260	866	307	1062
1.558	191.094	w/o MS2: Chrysanthemic Acid	[M+H]+	15.71	191.09857:3438 191.14000:1987 191.16650:182 192.02810:121 192.09622:121 192.14139:182 193.05598:121	40.97067:318 68.98193:2242 83.03409:163 84.95959:4512 86.99250:1218 96.98881:272 108.96179:3956 110.96061:1738 111.96064:373 125.93922:76 138.97141:635	1540	1173	1028	1104	1002	2893	864	1389	1169	979	1387	1884	911
12.706	191.127	w/o MS2: alline	[M+H]+	40.23	191.12743:4489 191.16034:146 191.18309:23 192.09386:34 192.12943:1240 192.17400:45 193.07934:56 193.12123:364 193.14193:369	72.04354:159	4280	4227	4081	4091	4022	4945	4128	4085	3686	3829	3864	4782	3884
1.573	191.137	w/o MS2: NCGC00380942-01_C13H20O2_1H-Indene-3-carboxylic acid, 3a,4,5,6,7,7a-hexahydro-3a,7,7-trimethyl-	[M+H]+	16.68	191.13979:2801 192.07881:135 192.14334:336 193.03268:135 193.05414:135 193.14544:135	68.98210:2353 72.08064:189 84.95986:4555 86.99277:1122 108.96192:3998 110.95905:1856 111.95905:316 126.97038:361 138.97166:671	586	575	529	599	929	562	668	1954	1253	990	2338	952	1552
7.393	191.138	w/o MS2: NCGC00380942-01_C13H20O2_1H-Indene-3-carboxylic acid, 3a,4,5,6,7,7a-hexahydro-3a,7,7-trimethyl-	[M+H]+	17.34	191.13792:2117 191.17883:30 192.05807:12 192.06627:12 192.08739:56 192.10228:18 192.12224:40 192.14119:208 193.04896:12 193.07111:64 193.09562:56 193.12209:103 193.14269:262 193.19263:18	46.06537:382 79.05272:92 86.05937:371	285	286	202	261	303	1958	324	268	248	180	206	1640	189
7.134	191.139	w/o MS2: NCGC00380942-01_C13H20O2_1H-Indene-3-carboxylic acid, 3a,4,5,6,7,7a-hexahydro-3a,7,7-trimethyl-	[M+H]+	15.45	191.13830:1270 191.16599:33 191.17980:12 192.08501:68 192.12284:30 192.14084:133 192.17012:18 193.06989:126 193.08517:12 193.10072:30 193.12280:36 193.14324:277	79.05462:77	2093	1530	1186	1147	1347	96	1476	1177	1552	1211	1474	129	1116
9.208	191.14	w/o MS2: NCGC00380942-01_C13H20O2_1H-Indene-3-carboxylic acid, 3a,4,5,6,7,7a-hexahydro-3a,7,7-trimethyl-	[M-H2O+H]+	30.64	191.14222:3666 193.07088:2327 193.15545:1346	79.05388:183 93.06920:186 107.08456:278 121.10073:92	3737	2717	2144	2810	2038	3462	1210	1123	3464	567	1092	2704	716
11.221	191.141	w/o MS2: NCGC00380942-01_C13H20O2_1H-Indene-3-carboxylic acid, 3a,4,5,6,7,7a-hexahydro-3a,7,7-trimethyl-	[M+H]+	20.13	191.14246:3273 191.17577:162 192.14527:345 193.05018:131 193.08732:223 193.12232:267 193.14405:910 193.15715:905 193.19493:65	81.06858:125 93.06860:118 105.06850:96 123.07973:90	426	340	263	297	265	519	129	297	1425	135	467	776	411
8.984	191.142	((1S,9aR)-octahydro-1H-quinolizin-1-yl)methanamine	[M+Na]+	23.78	191.14218:2404 192.14306:352 193.06923:352 193.08534:282 193.12159:211 193.14332:352 193.15764:537	81.07014:80 107.08510:118 135.04302:77	1265	1886	404	681	1507	736	569	204	1047	312	396	710	252
9.884	191.143	w/o MS2: NCGC00380942-01_C13H20O2_1H-Indene-3-carboxylic acid, 3a,4,5,6,7,7a-hexahydro-3a,7,7-trimethyl-	[M-H2O+H]+	59.3	191.14235:7320 191.17693:116 192.06626:117 192.10308:156 192.14576:661 193.04773:117 193.08519:253 193.12245:737 193.15599:610	79.05314:134 91.05363:136 105.06969:133 121.10061:80	6479	2005	3679	4870	818	7998	553	2926	10060	2398	5022	7948	3341
10.302	191.143	C13H20O2; PlaSMA ID-566	[M-H2O+H]+	13.94	191.14159:2637 192.07898:59 192.10136:59 192.14477:415 193.04870:118 193.08470:907 193.12024:147 193.14252:607 193.15728:2187	70.06353:64 79.05348:149 93.06945:118 105.06948:192 118.03974:99 121.10099:99 133.10064:161	1321	686	930	1057	391	1710	319	1539	1784	873	1209	1246	881
8.131	191.143	w/o MS2: NCGC00380942-01_C13H20O2_1H-Indene-3-carboxylic acid, 3a,4,5,6,7,7a-hexahydro-3a,7,7-trimethyl-	[M-H2O+H]+	18.73	191.14297:2468 191.16291:77 192.07276:46 192.10163:282 192.14431:221 193.04949:62 193.07129:77 193.08494:79 193.10604:46 193.12234:149 193.14339:316 193.15776:611	79.05346:118 91.05473:115 107.04898:96 119.08512:102 136.04503:99	1002	963	721	691	615	1162	590	509	1146	463	793	1509	679
12.048	191.163	w/o MS2: 1,1-Dimethyl-4-phenylpiperazinium	[M+H]+	22.6	191.16377:1675 192.08976:34 192.13699:90 192.16571:185 193.04728:17 193.09316:34 193.12311:43 193.14395:449 193.16742:207	41.03901:106 67.05339:105 81.06924:102	874	990	913	1023	1028	1257	1074	895	998	846	935	1248	1115
2.317	192.049	w/o MS2: Aconitic Acid	[M+H]+	15.34	192.04865:2493 192.08547:1461 193.05008:267 193.06937:891 193.08987:200 193.14207:200	79.05369:86 85.02785:109 111.04526:64	831	569	752	776	650	995	919	682	690	855	669	861	677
2.325	192.086	w/o MS2: Shikimic Acid	[M+H]+	36.79	192.08608:3472 193.03435:295 193.06993:2228 193.09006:368 194.07387:221	67.05587:99	1351	1017	2617	2262	1760	1568	2196	4458	1856	6433	2984	2818	2978
1.898	192.086	w/o MS2: Shikimic Acid	[M+H]+	21.4	192.08628:1560 192.17740:97 192.48236:1832 192.57223:64 192.66968:97 192.74352:97 192.90770:97 192.92604:161 192.94432:96 192.95209:64 193.02060:127 193.03814:110 193.07049:556081 193.20258:97 193.30116:96 193.31466:161 193.35837:64 193.38473:64 193.40358:129 193.44918:64 193.47357:129 193.48015:161 193.52575:163 193.55554:96 193.58105:64 193.59501:129 193.61372:64 193.64688:161 193.66116:96 193.…	41.03884:2220 55.05427:2001 65.03813:1859 67.05379:1855 69.03341:2870 77.03874:2482 82.06495:225 83.04895:8998 84.05121:880 87.00794:477 93.03328:1622 97.02788:939 100.07601:112 101.05852:220 105.04249:204 111.04360:5059 121.02802:806 129.05421:572 147.06467:145	1186	1390	1178	1102	1030	1252	986	1307	1214	1237	1438	1359	1136
9.959	192.102	w/o MS2: Juarezic Acid	[M+H]+	24.94	192.10136:3157 192.13815:129 193.04907:65 193.06663:65 193.08456:316 193.10403:460 193.12150:1242 193.13978:537 193.15712:373 194.11842:834 194.13959:97 194.15863:130	67.05308:102 79.05276:134 91.05383:167 105.06998:124 121.06378:176 133.06259:89 133.09829:89	1524	1284	702	838	1481	1567	572	2399	2285	1362	2030	2753	2883
13.571	192.137	DEET	[M+H]+	21.16	192.13744:1943 192.17316:19 193.06451:28 193.08541:38 193.10299:38 193.11999:37 193.14190:655 194.06981:19 194.11678:548 194.14464:136 194.17295:19	55.01664:77 91.05339:146 119.04867:217	1087	1013	1343	1115	1122	1291	1151	1085	1070	1078	1285	1554	1414
8.339	192.138	w/o MS2: Lupinine	[M+H]+	46.34	192.13767:4786 192.64089:28 193.05474:28 193.06895:41 193.08593:41 193.09803:27 193.12224:145 193.14189:1807 194.08205:41 194.11761:319 194.14519:183	59.04814:128 79.05422:223 105.06929:350	3282	2938	3145	2826	3044	3887	2783	2680	3082	2615	3185	3938	2875
3.725	193.033	Citric acid	[M+H]+	23.6	193.03389:3394 193.06785:125 193.10562:26 193.12389:63 193.14363:262 194.03683:381 194.07003:51 194.10276:36 194.11994:33 194.14618:60 195.03832:56 195.06710:26 195.08668:107 195.12247:112	56.04973:152 68.99706:83 83.04979:184	1250	2198	698	426	891	6490	499	282	522	353	259	3275	359
3.582	193.034	Citric acid	[M+H]+	25.35	193.03385:3761 193.06803:179 193.12231:70 193.14270:276 194.03685:260 194.07150:40 194.08707:18 194.10361:24 194.11989:34 194.14363:32 194.68168:12 195.00806:12 195.03883:59 195.06439:12 195.08608:69 195.12123:180	55.05442:122 68.99651:112 83.04805:102	5613	11026	2935	2561	3798	359	2375	1115	3476	1232	1776	411	1829
11.108	193.049	Scopoletin	[M+H]+	20.15	193.04969:11933 193.08324:154 193.12368:126 193.14447:351 194.05203:1758 194.08133:63 194.11662:309 194.16313:126 195.05948:292 195.08838:378 195.12263:374 195.13643:349	46.06401:14 77.03828:101 94.04077:376 105.06934:68 122.03652:557 133.03053:1738 137.05911:403 150.03123:442 193.04919:912	622	276	825	530	469	169	1301	1128	269	5916	2025	352	366
8.903	193.049	4-Methyl-6,7-dihydroxycoumarin	[M+H]+	18.5	193.04894:2134 193.07784:50 193.09247:34 193.10476:34 193.12337:84 193.14284:263 193.15712:243 194.05240:289 194.08015:67 194.11741:662 194.15536:67 195.02713:122 195.05988:84 195.08516:113 195.12124:266 195.14284:67	81.06838:109 94.04043:105 100.04099:99 107.04873:86 133.02810:261 144.04291:115 150.02923:124	803	432	666	671	361	649	342	1429	743	1308	931	565	579
9.23	193.069	w/o MS2: (1S,3R,4S,5R)-1,3,4,5-tetrahydroxycyclohexane-1-carboxylic acid	[M+H]+	23.62	193.06965:1543 193.14261:415 193.15824:1119 194.07417:332 194.11538:332 194.13531:166 194.16271:166 195.08723:2634 195.12196:249	59.04902:86 79.05526:160 91.05313:159 95.04804:105 107.08721:207 119.08640:83 133.09865:134	1375	1440	474	557	1179	1545	100	2254	1014	492	2463	1053	1805
1.921	193.071	Quinic acid	[M+H]+	4080.69	193.07028:952295 193.30753:209 193.38857:209 193.47678:419 193.49697:209 193.58724:314 193.60442:209 193.63276:209 193.66486:419 193.69236:209 193.72754:209 193.75137:419 193.77152:209 193.80693:419 193.82735:419 193.84848:419 193.87223:419 193.88711:419 193.89839:523 193.92170:314 193.95233:523 193.98007:418 194.00666:314 194.01873:314 194.03470:312 194.04573:506 194.07292:56504 194.11359:311 19…	39.02333:668 41.03897:2753 55.05447:2865 57.03322:134 65.03838:2242 67.05417:3032 69.03305:3656 70.06468:157 73.02746:113 77.03862:3728 83.04901:12905 84.05254:1045 86.03040:107 87.00711:687 93.03308:3096 95.04891:20 97.02791:473 99.04375:47 101.05954:543 111.04386:6610 113.06029:100 121.02798:1029 129.05415:850 139.03844:650 147.06447:189	306543	361133	347174	393568	452276	267665	571920	542026	447458	600228	454283	516502	395966
10.327	193.086	Sinapyl alcohol [M+H-H2O]+	[M+H-H2O]+	15.48	193.08560:2203 193.12072:216 193.15796:2903 194.08838:391 194.11651:336 194.16061:1121 195.06049:122 195.08779:431 195.11978:203 195.13512:122 195.17395:163	79.05316:131 91.05396:121 103.05428:186 105.06878:167 115.05482:147 133.06441:157	1073	1812	734	691	1022	1214	433	589	1487	130	928	1678	1059
9.964	193.121	w/o MS2: L-citrulline	[M+H-H2O]+	11.66	193.12185:1771 193.14088:738 193.15602:480 194.11963:411 194.15900:113 195.06389:1678 195.08683:1119 195.11984:272 195.17167:85	77.03916:163 93.03552:140 103.05266:131 109.06305:115 121.06327:177 133.09997:102	1012	576	943	887	715	1169	883	1146	1094	809	888	872	843
1.754	194.101	w/o MS2: Iminostilbene	[M+H]+	23.26	194.10112:3402 194.37418:115 194.49244:390 194.51811:115 194.98453:115 195.08591:118530 195.51335:115 195.68029:115 195.80112:115 195.88955:115 195.97309:115 196.01733:115 196.04092:115 196.06434:227 196.08874:7875 196.11604:114	31.98931:147 41.03855:1506 43.01785:4185 45.03342:4537 46.03579:223 53.03852:1670 55.01765:4719 57.03347:8447 61.02834:7133 69.03340:22029 70.03673:1021 71.04916:1433 73.02806:5441 81.03319:5635 83.04848:332 85.02823:76353 85.53883:198 85.67044:241 85.83879:191 86.03154:2653 86.62060:88 87.04386:1931 88.04653:239 91.03909:2155 97.02804:11692 99.04324:5333 100.04658:489 101.02241:2574 102.02731:21…	884	566	1049	941	969	631	2330	1143	495	2461	792	532	1101
4.876	194.102	w/o MS2: Iminostilbene	[M+H]+	35.18	194.10163:7433 194.13524:43 195.10584:578 195.13884:65 196.04789:65 196.09694:235 196.12543:65	46.06564:1838 81.06988:96	1100	1202	1462	2064	1690	6282	2522	2114	1409	1599	1130	7324	1569
4.604	194.102	w/o MS2: Iminostilbene	[M+H]+	38.06	194.10198:7903 194.13173:60 195.08461:120 195.10501:613 195.13365:61 196.04656:102 196.09609:180 196.10616:226	46.06555:1378 47.06966:80 96.04438:92	5937	5741	6019	6412	6964	81	7334	7520	7765	6898	7224	196	6933
4.682	194.102	w/o MS2: Iminostilbene	[M+H]+	41.94	194.10201:7264 194.14015:30 194.86205:21 195.10511:572 195.13610:31 195.14737:21 195.17246:21 196.04540:80 196.07834:21 196.10051:140 196.13340:21 196.17077:21	46.06573:1867 75.02453:145 84.04534:154 96.04480:109	5642	5726	6019	6584	6964	1843	7334	7520	6477	6898	6692	2508	6933
7.759	194.118	3,4-Methylenedioxy-N-methylamphetamine (MDMA)	[M+H]+	146.37	194.11718:28512 194.51723:63 194.53303:48 194.55873:32 194.87716:32 194.95068:32 195.01245:48 195.02475:48 195.06861:126 195.08936:214 195.12109:8385 195.16053:31 195.43095:48 195.79568:32 195.98535:32 196.04138:32 196.06604:63 196.09265:355 196.12345:710 196.14590:109	58.06519:432 77.03842:280 83.04873:76 91.05459:126 95.04978:113 107.04889:3634 122.06038:189 135.04340:6017	19868	20436	22950	22378	22495	23897	21628	20527	20045	20510	20870	22269	21124
9.302	195.064	trans-Ferulic acid	[M+H]+	13.07	195.06419:7110 195.08587:483 195.12370:213 196.06757:1212 197.07617:133 197.11641:166 197.16349:100	59.04851:93 78.04565:160 89.03731:293 97.06377:89 106.03904:105 117.03227:251 134.03262:131	642	607	409	510	1042	493	639	3184	376	1998	1225	711	905
9.97	195.065	w/o MS2: trans-Ferulic acid	[M+H]+	10.42	195.06454:2282 195.08646:1945 195.10411:127 195.12157:228 195.13541:63 195.17349:95 196.06953:309 196.08486:95 196.09558:63 196.11977:64 197.08122:361 197.11712:127 197.15064:95	43.01776:67 77.03863:157 91.05510:131 103.05440:128 109.07086:86 121.06406:235 133.10159:90	874	665	996	712	560	797	514	750	816	357	1100	669	869
7.808	195.065	trans-Ferulic acid	[M+H]+	22.45	195.06530:3555 195.12032:1087 195.15504:40 196.06810:461 196.09502:146 196.12703:250 196.14207:60 196.15274:60 197.04584:60 197.07939:198 197.09709:60 197.11252:60 197.12690:79 197.15444:107	46.06455:43 58.06526:580 77.03801:576 91.05424:272 107.04821:3272 112.07528:15 121.06453:772 131.05042:31 135.04424:4786 140.06874:95 154.08595:63	2278	674	1364	1313	585	1612	988	283	1390	403	471	941	377
7.639	195.065	w/o MS2: trans-Ferulic Acid	[M+H]+	28.48	195.06405:3761 195.12080:194 195.13929:38 196.06803:463 196.09464:206 196.12390:75 196.15264:318 197.04147:38 197.08000:644 197.11345:56 197.15277:94	55.01754:22 72.04383:83 77.03883:55 84.07968:1191 105.06873:10	4764	1651	3090	4951	3178	3937	2529	702	1258	1156	2034	1162	1848
11.026	195.065	(2E)-3-(4-hydroxy-3-methoxyphenyl)-2-propenoic acid	[M+H]+	9.25	195.06479:2605 195.08777:231 195.12107:244 195.13576:178 195.17307:84 196.06843:311 196.10370:56 196.11845:56 196.13755:84 196.20329:149 197.05682:411 197.08206:139 197.11723:670 197.14993:56	59.04803:77 89.03809:148 105.06915:99 117.03162:138 133.10244:86	753	671	645	680	689	777	508	1070	613	1064	764	753	940
9.851	195.065	w/o MS2: trans-Ferulic acid	[M+H]+	8.43	195.06527:1898 195.09936:531 195.12092:164 195.17630:2402 195.19190:82 196.06813:164 196.10512:123 196.17952:123 197.07902:230 197.11586:164	67.05335:89 79.05414:178 91.05403:299 107.04910:196 115.05392:92 121.10079:147 133.10055:181	874	665	996	712	564	797	514	1038	727	357	878	537	663
16.887	195.08	9-Phenanthrol	[M+H]+	43.83	195.07992:14901 195.14130:42 195.17105:39 195.47651:23 195.48895:23 195.54274:16 195.63707:23 195.80106:23 195.86099:16 195.88065:16 195.93175:16 195.96653:31 196.04972:31 196.08267:1932 196.11951:57 196.15162:72 196.17092:39 196.20440:39 196.29726:23 196.38707:16 196.48699:23 196.58877:23 196.78972:16 196.88527:16 197.08513:238 197.11714:89 197.13714:23 197.15315:191 197.17322:31	100.03817:35 136.04810:22 165.06886:1007 167.08435:1738 177.06900:796	8983	7962	7536	7514	8028	8186	8539	8435	8327	9106	9073	7799	8167
10.665	195.084	w/o MS2: 2-amino-3-prop-2-enylsulfinylpropanoic acid	[M+H]+	8.57	195.08413:4178 195.10169:117 195.12865:259 195.17387:1942 196.09736:78 196.11555:117 196.17638:296 196.54302:78 197.07919:156 197.09323:78 197.11671:117 197.15578:78 197.19226:78	55.01886:96 81.06921:194 95.08477:170 105.03408:125 107.08529:131 121.10035:83 135.04436:102	234	192	242	259	530	242	678	564	333	824	253	167	342
1.773	195.086	D-Pinitol	[M+H]+	569.43	195.08566:152545 195.29718:135 195.48189:135 195.58283:135 195.60247:135 195.73357:203 195.83232:135 195.93747:135 195.96598:135 196.06133:134 196.08922:9451 197.06472:1323 197.09008:1943 197.11411:202	41.03859:1184 43.01799:1906 45.03352:1941 53.03830:1414 55.01785:2100 57.03348:4272 58.03639:194 69.03336:9408 70.03587:747 71.04849:850 73.02821:2017 81.03339:5611 83.04941:46 85.02830:36254 85.72112:86 86.03124:1082 87.04383:921 87.38160:38 91.03819:407 95.72152:41 96.06212:237 97.02799:4843 98.03357:393 99.04370:2386 101.02313:1552 103.03744:318 109.02798:1359 110.08385:1097 115.03875:1444 124…	71285	96529	70799	71604	105038	84717	105413	103198	115503	105268	92396	108451	101297
9.084	195.087	Caffeine	[M+H]+	7345.44	195.08760:1575838 195.12784:353 195.32913:404 195.35432:404 195.39368:269 195.43687:269 195.48918:672 195.52326:269 195.56548:269 195.59690:269 195.62489:269 195.64943:404 195.67331:403 195.68645:672 195.69904:269 195.71951:403 195.74256:403 195.77535:672 195.79826:538 195.81521:775 195.83322:538 195.85104:1269 195.86030:710 195.88241:729 195.92008:836 195.95523:694 195.97319:537 195.99523:964 19…	42.03430:24058 43.03777:596 54.03399:510 56.04982:2601 67.02847:1138 69.04497:10094 70.04780:653 81.04414:2271 83.06027:18718 84.06360:987 93.04462:1137 95.02385:534 97.03901:1168 108.05525:4391 109.04068:5207 110.07117:55275 111.07273:4016 112.05813:334 120.05528:236 122.07083:3487 123.04272:9479 124.08610:1036 136.07314:3661 137.64822:760 138.06631:170549 138.76823:435 139.06885:8170 139.24570:…	827950	559516	878926	892022	1463175	853687	1982568	1381817	703437	2438467	976016	666335	1019426
16.579	195.102	Butylparaben	[M+H]+	25.8	195.10139:7208 195.13092:345 195.17775:20 195.53017:20 195.81584:14 195.83545:20 195.91956:27 195.99290:34 196.06844:13 196.07694:27 196.10432:950 196.14951:95 196.16723:27 196.18549:20 196.20463:44 196.87350:14 197.06111:20 197.08072:34 197.09168:34 197.11069:222 197.15309:142 197.18893:34 197.21058:13	77.03782:614 95.04865:1459 97.09913:19 100.03908:12 121.02823:721 139.03773:110	4960	4668	4666	4900	4741	5871	4771	4832	4839	4565	4840	6199	4842
9.122	195.114	w/o MS2: MENTHOL(-)	[M+H]+	6.52	195.11441:4988 195.86496:122 195.90144:122 195.94076:183 195.96225:122 196.06226:180 196.08969:16056 196.12940:309 196.41662:122 196.66688:183 196.92746:183 197.06072:122 197.09105:2013 197.11368:183 197.13028:244 197.15505:183	42.03391:18225 56.04894:2626 69.04431:8423 83.06002:12988 93.04450:950 95.05966:419 96.06595:221 110.07081:33991 121.04967:207 123.04277:7365 136.07419:2576 138.06598:110151 151.09695:2439 163.06090:1935 180.06429:1929	460	24	26	410	0	0	12	0	132	77	106	0	308
12.225	195.137	w/o MS2: NCGC00384951-01!2-(6-hydroxy-6-methylheptyl)-2H-furan-5-one	[M+H]+	12.76	195.13688:2772 195.18247:82 196.08882:61 196.11932:77 196.13991:419 196.18339:31 196.20306:31 197.08164:46 197.11640:112 197.15038:85	55.05490:86 77.03779:96 105.06960:146	1150	641	1075	1066	907	689	1946	1163	860	2125	1258	871	844
12.637	195.137	4-Hexylresorcinol	[M+H]+	7.85	195.13711:2280 195.18204:66 196.03089:26 196.08546:40 196.11886:66 196.14067:283 196.18577:26 196.20176:53 197.08124:40 197.11493:96 197.15169:129	45.03418:118 75.02551:125 100.03904:109 107.04859:80	806	379	792	948	638	810	1607	1137	766	2072	711	975	752
12.112	195.185	w/o MS2: (5E)-6,10-dimethyl-5,9-undecadien-2-one	[M+H]+	9.89	195.18475:1889 196.09469:70 196.12696:70 196.15285:70 196.16077:46 196.18808:328 197.04256:47 197.07903:47 197.11677:164 197.15266:93	55.05381:105 81.06913:134 95.08477:131	988	977	1122	1154	1126	1172	1135	1058	1085	1207	985	1282	1194
9.079	196.12	6-(methylamino)hexane-1,2,3,4,5-pentaol	[M+H]+	21.76	196.11999:5505 196.14673:450 196.17659:451 196.20592:451 196.21876:451 196.22929:601 196.26175:451 196.27990:451 196.31559:451 196.33092:601 196.34408:601 196.37784:751 196.39694:451 196.41953:300 196.43462:751 196.44541:300 196.48003:451 196.49990:751 196.52723:450 196.54417:601 196.56385:450 196.58085:601 196.59486:450 196.61878:751 196.63744:601 196.65049:300 196.66988:451 196.69554:751 196.70…	42.03423:33659 43.03706:623 54.03392:514 56.04927:3985 57.04491:564 67.02866:1535 69.04454:15002 70.04789:782 81.04447:3615 82.05212:1647 83.06033:28028 84.06302:1204 93.04412:1493 95.02422:948 97.03875:1733 107.04803:493 108.05493:7002 109.03975:7663 109.73877:487 110.07094:81443 110.60733:296 110.72871:230 111.06814:5006 112.05756:444 120.05454:333 122.07059:5355 123.04251:14222 124.08597:1457 …	109	174	90	302	144	1051	1057	1429	779	457	195	0	1096
1.77	197.064	D-gluconic acid	[M+H]+	15.27	197.06500:2249 197.08996:2111 197.15021:151 197.49492:565 197.51767:201 197.73809:101 197.86153:101 198.00498:151 198.05467:254 198.09658:154171 198.49452:201 198.59817:151 198.92831:151 198.96430:101 198.98609:101 198.99819:151 199.02457:201 199.06024:200 199.10021:8676 199.12475:1175 199.14915:151 199.17037:201	41.03832:1147 43.01802:2302 45.03345:1894 55.01780:2061 57.03359:4157 59.04833:278 61.02844:2707 69.03336:10404 71.01255:271 71.04909:970 73.02786:1954 75.02492:265 81.03361:3963 83.04850:1619 85.02831:25729 85.58028:70 86.03091:1089 87.04342:1537 91.03842:593 97.02786:3542 98.98369:1418 99.04386:2675 109.02755:982 110.08154:580 115.03858:991 127.03876:4692 129.05432:493 136.07516:148 140.99326:1…	1007	988	1279	839	2442	952	1798	2210	1321	2803	1414	1150	2235
7.743	197.067	w/o MS2: 1,7-Dimethyluric acid; AIF; CE30; CorrDec	[M+H]+	16.46	197.06705:2695 197.09790:251 197.12590:172 197.15169:62 197.16215:31 197.37714:31 197.39292:31 198.04568:85 198.07405:477 198.11163:1578 198.15043:62 198.51912:31 199.05959:232 199.09495:133 199.11431:248 199.14293:173 199.17533:116	45.03390:370 58.06537:505 77.03845:439 91.05421:69 107.04857:3702 121.06419:218 124.05047:268 135.04465:4958 149.04623:153	76	8	200	185	221	83	279	290	187	361	346	118	914
9.483	197.079	1-(2-hydroxy-4,6-dimethoxyphenyl)ethanone	[M+H]+	10.26	197.07960:2296 197.11668:722 197.15210:110 198.08353:418 198.11575:166 199.09598:848 199.12824:165	55.05408:73 79.05413:121 91.05454:166 105.06896:137 118.06480:131 123.04601:86 130.06470:102 138.06324:121	1294	1279	1203	1444	868	1062	694	711	978	325	1072	1202	1164
7.621	197.08	w/o MS2: 2-hydroxy-4-(4-hydroxyphenyl)butanoic acid	[M+H]+	14.34	197.08048:1373 197.11767:62 197.15357:41 197.18907:41 198.08347:246 198.11148:2951 198.15735:83 199.06886:62 199.09444:184 199.11466:408 199.13182:83 199.15308:62 199.18042:187	77.03825:82 84.08086:1815 91.05527:6 112.07650:92 126.09094:209 137.05933:40 144.10068:218 185.04573:6	862	645	528	672	520	645	405	164	839	197	310	740	273
8.337	197.081	1-(2-hydroxy-4,6-dimethoxyphenyl)ethanone	[M+H]+	24.51	197.08055:2103 197.11163:50 197.13131:38 197.15279:96 197.16842:50 198.04015:25 198.08379:319 198.11689:50 198.15084:38 198.18444:38 199.06051:38 199.09110:82 199.13262:86 199.14788:37 199.17782:211	57.03233:89 59.04871:93 72.93542:80 81.06968:315 91.05526:86 105.06937:306 133.06502:149	902	986	706	794	873	978	1237	221	282	342	287	238	453
10.963	197.102	w/o MS2: Gramine	[M+H]+	23.89	197.10156:4549 197.11694:20174 198.08704:63 198.12016:2293 198.66261:64 198.92099:64 199.06184:163 199.07470:338 199.09522:223 199.12376:296 199.16666:95 199.18123:219	59.04757:109 77.03787:332 81.06985:355 91.05316:1828 107.08546:2281 109.10017:247 121.06380:245 133.10078:2931 161.09550:1112	22	144	0	0	45	0	24	0	0	20	0	1137	22
9.204	197.115	w/o MS2: Loliolide	[M+H]+	19.46	197.11632:1932 198.09404:479 199.05973:358 199.09560:2869 199.17268:359	67.05343:134 81.06950:173 91.05386:216 95.08419:109 109.06471:175 119.08482:99 135.08083:141 138.06661:108	1480	804	870	1066	605	1465	452	304	1526	324	528	868	374
10.46	197.116	w/o MS2: NCGC00385365-01_C11H16O3_2(4H)-Benzofuranone, 5,6,7,7a-tetrahydro-6-hydroxy-4,4,7a-trimethyl-, (6S,7aR)-	[M+H]+	18.77	197.11632:3236 198.08421:67 198.09904:67 198.11968:405 199.05859:134 199.09613:167 199.12861:100 199.14479:133 199.17220:457	79.05357:131 91.05344:161 105.06875:191 117.06873:162 133.10079:118 145.06697:96	2770	2460	2088	2241	2049	2586	2336	3388	3505	2757	3576	3451	1445
9.45	197.116	w/o MS2: NCGC00385365-01_C11H16O3_2(4H)-Benzofuranone, 5,6,7,7a-tetrahydro-6-hydroxy-4,4,7a-trimethyl-, (6S,7aR)-	[M+H]+	17.34	197.11589:3392 197.15316:260 198.08340:325 198.11915:350 199.09608:414 199.17926:260	79.05394:118 93.06884:163 105.06828:131 119.08303:119 133.10011:205	2389	1911	938	952	951	1695	553	534	2579	314	789	1459	406
10.917	197.117	NCGC00385365-01_C11H16O3_2(4H)-Benzofuranone, 5,6,7,7a-tetrahydro-6-hydroxy-4,4,7a-trimethyl-, (6S,7aR)-	[M+H]+	981.1	197.11711:260697 197.37650:60 197.42923:60 197.51934:149 197.59475:89 197.61924:60 197.64787:89 197.69822:60 197.72191:89 197.73870:60 197.75191:119 197.78231:89 197.81252:89 197.82549:119 197.84621:153 197.86303:119 197.89634:149 197.92864:119 197.94807:149 197.96826:119 197.98166:60 198.00201:89 198.03151:119 198.05138:89 198.06850:119 198.11986:27833 198.15176:287 198.26292:90 198.30839:89 198…	43.01780:614 55.05513:745 67.05404:970 69.06996:134 79.05407:1666 85.02742:67 91.05460:5599 93.06947:2659 95.04837:1068 96.08968:28 103.05420:376 105.06960:7065 107.08514:6378 108.08845:725 109.10112:705 115.05344:401 119.04860:532 121.06353:554 123.07899:126 131.08549:692 133.10146:8425 134.10387:854 135.11661:1671 137.05980:256 143.08382:267 146.07310:409 149.09885:81 151.11102:399 161.09644:21…	117117	114821	102374	89720	74154	81328	97222	65751	89571	134450	73703	54144	109524
7.867	198.076	w/o MS2: 3,4-Dihydroxy-phenylalanine (L-DOPA); AIF; CE30; MS2Dec	[M+H]+	48.58	198.07587:2333 198.11154:97 198.15209:26 199.05853:90 199.07912:444 199.10620:423 199.12900:100 199.14344:26 199.17740:115 200.06072:40 200.09924:278 200.13564:222 200.18004:26	46.06497:167 70.06406:115 77.03803:211 93.07045:130 103.05376:153 111.03202:129 121.06428:267 135.04434:471	174	156	374	369	183	126	343	174	108	326	207	123	187
2.831	198.087	N-Acetylhistidine	[M+H]+	9.58	198.08672:1510 198.12292:81 198.15612:57 198.18395:34 199.09091:199 199.10639:46 199.13145:46 199.17760:134 199.98174:34 200.05391:134 200.09881:84 200.12133:142 200.13807:73 200.17197:46	83.06078:125 95.06009:203 110.08352:356	167	92	676	294	170	144	213	176	172	90	129	25	209
1.921	198.096	4-Aminoazobenzene	[M+H]+	240.64	198.09673:16078 198.12390:521 199.09960:1317 199.16955:699	41.03849:893 55.05400:1374 67.05393:1385 69.03348:1775 71.06002:118 77.03824:2015 83.04876:5940 87.00676:134 93.03285:1282 111.04409:2749 121.02868:428 129.05441:328 139.03899:263	16155	8194	14924	13123	13895	14487	6714	8142	10697	8227	14021	8973	15433
11.658	198.096	w/o MS2: THEOBROMINE	[M+H]+	37.63	198.09644:1516 198.14787:155 198.17042:39 199.03601:58 199.07785:39 199.09870:183 199.13283:97 199.15018:39 199.17514:166 199.98834:39 200.05885:39 200.10304:280 200.13215:58 200.16426:97 200.18301:39 200.19905:78	67.05434:86 95.08491:96 138.06731:89	93	163	108	114	268	70	1019	425	125	829	682	133	241
1.738	198.097	Galactose	[M+NH4]+	3266.38	198.09665:570960 198.26078:76 198.31337:113 198.34431:113 198.37162:151 198.41348:113 198.45361:76 198.49107:189 198.53487:113 198.54679:113 198.58024:76 198.62081:76 198.64333:113 198.65741:113 198.68938:151 198.70889:76 198.74254:113 198.76234:189 198.78062:189 198.80140:151 198.82227:189 198.84004:151 198.86852:298 198.90061:229 198.92329:194 198.94512:325 198.96341:189 198.98569:244 199.01307…	31.01794:232 43.01804:3450 45.03413:3121 46.03668:166 53.03819:1369 55.01797:3445 57.03339:6532 59.00973:70 61.02854:5338 69.03374:14536 70.03669:845 71.04888:1475 72.04294:210 73.02804:4343 74.03015:245 75.04352:180 81.03332:5569 85.02849:61257 85.41155:92 86.03182:1914 86.28484:77 86.79904:86 87.04319:1225 88.04534:169 91.03908:1942 97.02838:9502 99.04311:3872 101.02254:2173 103.03822:677 109.0…	338828	138390	478721	406948	338762	256025	330615	373831	135671	316762	276140	196916	408115
7.677	198.112	w/o MS2: Tenuazonic acid	[M+H]+	31.22	198.11164:2576 198.14694:44 199.06647:87 199.11377:380 199.14791:59 199.17433:128 200.05144:59 200.10231:6588	43.01715:76 55.01834:835 72.04360:389 81.06834:106 93.06961:481 100.03899:2108 107.04747:358 121.06428:906 160.09932:63	1089	2334	1242	1450	1428	1274	1042	3339	1762	2160	2176	2926	5035
9.086	198.12	w/o MS2: NCGC00168879-02_C10H15NO3_3-Acetyl-5-sec-butyl-4-hydroxy-1,5-dihydro-2H-pyrrol-2-one	[M+H]+	12.62	198.11965:4759 198.13276:349 198.15930:523 198.17663:698 198.19602:349 198.21100:523 198.23853:698 198.35542:523 198.39278:349 198.46748:523 198.48476:349 198.50554:523 198.65594:349 198.74258:524 198.78758:349 198.82619:524 198.86877:349 198.90160:524 198.94954:698 198.97451:523 199.02806:524 199.05214:523 199.08426:349 199.09179:523 199.09893:524 199.15206:349 199.18773:349 199.26503:349 199.27…	42.03438:38951 43.03698:746 54.03495:736 56.04953:4315 57.04465:641 67.02907:1896 69.04496:16488 70.04772:727 81.04485:3990 82.05241:1955 83.06038:28667 84.06349:1105 93.04430:1453 95.02412:1034 97.03935:1972 108.05539:6205 109.04004:7036 109.74060:521 110.07122:87614 110.71758:316 111.07287:6323 112.05829:403 120.05537:345 123.04261:17831 124.04678:1238 135.06610:4040 136.07317:4849 137.05798:11…	178	136	117	171	171	228	605	112	85	518	92	83	175
10.915	198.12	Dibenzylamine	[M+H]+	114.97	198.12755:2274 198.18264:24 199.09760:54 199.12984:404 199.17540:143 199.98621:24 200.06951:30 200.10223:550 200.13526:78 200.16527:50 200.19942:35	91.05483:399	12056	11685	9830	9091	7746	8782	9393	6754	9566	12734	7949	5765	11095
1.815	198.121	w/o MS2: 4-Aminoazobenzene	[M+H]+	1772.77	198.11255:140627 198.34318:115 198.49252:115 198.51408:230 198.53156:172 198.56672:115 198.68052:115 198.70527:115 198.73166:230 198.75586:230 198.78733:172 198.81336:115 198.83990:115 198.88518:172 198.90579:230 198.91916:287 198.93439:229 198.95727:115 198.98840:287 199.00569:287 199.02789:287 199.05158:287 199.10193:7878 199.12561:17111 199.15225:933 199.17594:287 199.27281:115 199.32495:230 1…	41.03852:1234 53.03875:173 55.01790:1086 57.03320:1148 60.08064:3838 68.04960:3579 70.03626:85 73.02829:325 75.04455:54 81.03343:234 86.03162:96 95.06039:50082 95.44705:85 95.65566:179 96.06280:2262 96.81439:73 97.02799:239 98.03143:59 99.04387:945 101.02246:1052 115.03853:301 122.07012:301 127.03872:1980 145.04906:1142 154.13393:1445 165.09019:154	126590	106547	478721	247766	66038	77275	112131	91518	28125	104285	107394	39117	109042
8.451	199.059	SYRINGIC ACID	[M+H]+	21	199.06002:5697 199.09373:202 199.13006:93 199.17421:84 200.06326:598 200.08824:700 200.10062:243 200.13475:48 200.18115:48 200.19982:32 200.99883:32 201.00921:48 201.03765:48 201.06756:86 201.09042:32 201.11056:80 201.12597:83	41.03807:41 59.04860:105 77.03803:204 110.03581:43 119.08621:80 125.02293:282 133.10023:24 140.04384:1270	2279	3191	1156	1017	1543	2547	297	385	3146	73	826	3289	899
9.23	199.095	3,5-dimethyl-7-oxo-6-oxabicyclo[3.2.1]octane-2-carboxylic acid	[M+H]+	10.96	199.09489:3148 199.14516:202 199.17438:135 200.09925:403	67.05272:96 79.05312:173 81.06874:180 93.06847:186 107.08469:204 117.06930:155 133.09993:96	334	136	188	250	237	268	572	92	1984	174	196	1041	97
8.58	199.096	3,5-dimethyl-7-oxo-6-oxabicyclo[3.2.1]octane-2-carboxylic acid	[M+H]+	16.09	199.09598:4177 199.12945:100 199.15167:48 199.17638:168 200.10011:760 200.13285:32 200.16618:32 200.20437:32 201.07438:48 201.10387:166 201.12092:85 201.16149:48	59.04914:155 81.06915:403 93.07022:193 100.03946:77 107.08583:120 115.05282:131 135.07874:170 148.11076:105	1768	2097	950	1742	3253	1342	2449	722	557	1222	1471	651	1195
9.484	199.096	3,5-dimethyl-7-oxo-6-oxabicyclo[3.2.1]octane-2-carboxylic acid	[M+H]+	20	199.09680:1762 199.12958:82 199.17940:147 200.10132:423 200.12912:55 200.20206:82 201.00418:55 201.05197:55 201.10807:155 201.16228:82	67.05362:86 79.05410:179 91.05428:249 107.08465:180 115.05393:168 118.06465:425 123.04539:83 130.06538:450 143.07361:169 151.03865:206	930	1056	742	1132	938	642	1153	605	4124	731	938	1722	778
8.088	199.096	3,5-dimethyl-7-oxo-6-oxabicyclo[3.2.1]octane-2-carboxylic acid	[M+H]+	16.49	199.09508:2641 199.13039:121 199.14753:49 199.17401:93 200.09831:468 200.12745:140 200.16429:65 200.17765:49 200.19691:49 201.00484:65 201.07916:65 201.10364:92 201.12249:161 201.15300:33	68.04948:89 79.01715:178 91.05372:169 98.05994:83 105.06954:118 135.04418:90 143.08534:96 149.05823:92	1617	1446	730	725	1005	1891	285	511	1744	178	894	1553	1346
1.816	199.125	Terbuthylazine-TP CSCD648241 (LM6)	[M+H]+	98.86	199.12555:12280 199.16769:209 199.19089:164 199.20774:82 199.22202:123 199.24960:123 199.27513:123 199.29396:82 199.31347:123 199.33262:82 199.36747:123 199.39706:82 199.42742:164 199.48541:164 199.50236:123 199.51959:205 199.54603:123 199.56225:82 199.58152:123 199.61094:123 199.62574:82 199.70022:205 199.72538:82 199.80435:82 199.82284:123 199.83401:123 199.85390:123 199.88105:123 199.89940:82 …	41.03865:288 43.01790:449 45.03387:41 55.01829:857 57.03345:62 69.03338:1603 70.06421:152 71.04861:267 73.02802:370 78.03278:106 81.03325:730 83.01262:276 86.03118:90 87.04355:313 91.03834:87 95.05987:19888 96.06273:1038 96.54332:45 97.02798:1607 99.04329:950 101.02295:1730 103.03798:40 109.02798:409 111.05421:451 115.03839:838 122.07034:300 127.03852:2848 128.04141:367 133.05046:54 137.09413:43 …	7205	12193	5277	6270	8616	8666	13930	11790	4300	13223	13006	4413	12333
7.768	199.143	w/o MS2: GUAIAZULENE	[M+H]+	10.67	199.14309:2681 199.17319:122 200.06784:53 200.09513:692 200.14506:317 200.16805:132 200.17824:53 200.19814:35 201.03751:35 201.07509:53 201.08127:35 201.09226:203 201.11328:115 201.14222:71 201.15825:88	58.06485:404 77.03749:432 81.06942:8 93.03133:73 103.05261:267 107.04846:4144 122.05921:523 135.04350:4192 164.10556:128	291	152	209	207	363	268	226	1496	879	266	868	391	661
7.641	200.102	w/o MS2: methyl orsellinate	[M+H]+	68	200.09311:12175 200.13157:101 200.16629:83 201.00634:62 201.09498:1299 201.13379:41 202.01204:41 202.07064:137 202.10148:193 202.13960:83 202.15777:41 202.17941:170	77.03825:83 84.08086:1816 91.05527:6 112.07650:92 126.09094:209 137.05933:39 144.10068:218 185.04573:6	10034	8645	9314	9186	7795	9389	9429	6325	5986	6826	6797	5820	5778
1.747	200.112	D-Mannitol	[M+NH4]+	92.78	200.11185:34477 200.15251:72 200.18695:110 200.25561:73 200.29486:110 200.33343:146 200.35443:73 200.38907:110 200.42710:110 200.45053:110 200.47479:110 200.50105:146 200.51391:73 200.53891:73 200.55624:73 200.58408:110 200.59593:110 200.61590:110 200.63320:110 200.64574:146 200.66364:110 200.69874:146 200.72174:110 200.74435:146 200.77076:146 200.79496:73 200.82730:73 200.83825:146 200.85665:73 …	43.01818:3675 45.03363:3306 55.01756:2597 57.03357:5551 61.02862:4142 67.05370:175 69.03345:18783 70.03680:966 71.04860:1398 73.02826:3253 75.04406:174 81.03337:5778 83.04900:3192 84.07997:1888 85.02841:43080 85.58643:156 85.71950:104 85.83065:99 86.03104:1821 87.04364:1809 88.04575:223 91.03861:927 97.02810:6570 99.04370:4229 100.04816:419 101.02278:1756 103.03741:903 109.07595:1000 111.04363:13…	12927	7589	11201	13585	8511	16068	6401	9276	14190	7277	23918	14134	6728
2.868	200.121	w/o MS2: Harmane	[M+H]+	14.41	200.12076:5750 201.12418:531 201.14808:51 202.11661:369	77.03549:109 84.08016:106 110.08306:240 126.02409:107	96	105	40	48	97	1169	84	1759	53	277	106	867	89
2.494	200.121	w/o MS2: Harmane	[M+H]+	18.78	200.12022:4590 201.12460:539	79.02047:159	991	2085	690	914	1638	1006	2932	3966	564	4746	1492	910	1396
2.751	200.121	w/o MS2: Harmane	[M+H]+	14.96	200.12203:2661 201.12508:231 202.11211:231	79.02034:244 84.08053:77 114.09025:99	1210	1232	626	647	1124	383	1416	1759	514	4006	1352	166	1113
8.226	200.127	w/o MS2: Ecgonine-methyl-ester (EME)	[M+H]+	15.15	200.12608:3208 200.16435:52 200.19857:32 201.00751:53 201.07878:52 201.10920:284 201.12918:411 202.08603:32 202.10701:82 202.13016:63 202.14261:84 202.17964:42	46.06450:264 68.04907:221 71.04893:115 77.03780:125 93.06774:201 121.06536:217	717	492	469	498	690	508	967	435	2071	2452	486	1930	805
15.742	200.237	w/o MS2: N-Methyldodecylamine	[M+H]+	18.03	200.23666:2082 200.91869:14 201.00975:27 201.07205:20 201.08226:14 201.08744:20 201.10676:64 201.12511:42 201.14663:34 201.16111:14 201.16894:20 201.18551:14 201.20000:27 201.23965:354 202.11057:37 202.14161:62 202.17865:42 202.19565:14 202.21797:146 202.24372:34	57.07015:150	1877	1620	1868	1808	1747	2115	1766	1720	1662	1736	1747	1967	1774
5.594	201.097	w/o MS2: Harmalol	[M+H]+	11.05	201.09782:1756 201.13512:18 201.14642:18 201.18394:24 202.01544:37 202.06920:32 202.10261:140 202.14387:53 202.18000:34 203.02078:12 203.05426:80 203.08236:18 203.10487:94 203.12296:41 203.13773:30 203.18089:24	88.02536:86	520	385	572	497	1022	66	1317	701	255	812	667	44	1374
10.914	201.111	w/o MS2: Harmalol	[M+H]+	9.14	201.11093:1887 201.13708:89 201.16259:96 201.19900:36 201.24542:71 201.27931:54 201.29961:36 201.40245:54 201.47000:36 201.49448:36 201.51660:54 201.56269:36 201.66040:36 201.85013:54 201.93968:36 201.97106:36 202.01610:54 202.09636:36 202.11426:184 202.14288:181 202.17997:53 202.30104:36 202.37745:54 202.49183:36 203.03484:54 203.10563:36 203.14548:186 203.17841:206	43.01872:835 55.01762:131 67.05388:409 69.06939:54 78.04249:95 81.06945:684 85.06520:150 91.05394:3952 93.06944:1444 95.04949:599 105.06948:3732 107.08474:4256 109.10043:643 119.08494:943 121.06268:420 123.07995:87 131.08443:491 133.10033:5522 135.11633:1102 137.09558:265 146.07246:275 151.10947:256 161.09560:1433	172	176	190	162	343	168	445	716	239	1221	370	197	490
8.07	201.123	w/o MS2: 6,7-Dihydroxycoumarin;esculetin	[M+H]+	9.15	201.12173:1892 201.15752:31 201.20233:31 202.07714:78 202.10621:125 202.12611:265 202.14469:78 203.06592:62 203.08110:47 203.09181:47 203.10345:47 203.13059:152	43.01759:169 55.01724:118 68.04921:172 78.04267:186 91.05426:164 103.07365:109 114.05452:139 121.06553:102 135.04552:92	1012	429	707	980	585	1076	402	296	951	266	628	1283	442
7.805	202.071	w/o MS2: 2-((2H-pyrazolo[3,4-d]pyrimidin-4-yl)amino)ethanol	[M+H]+	43.47	202.07088:1581 202.10712:306 202.14176:84 202.17810:46 202.21861:31 203.05420:46 203.07337:184 203.10545:76 203.13889:263 204.07175:46 204.08617:76 204.10677:61 204.12286:113 204.16127:61	43.01739:121 58.06412:133 70.06544:156 77.03880:205 91.05260:191 107.04889:423 121.06499:160 135.04361:566 149.05765:112	308	500	241	257	193	265	401	460	707	539	656	915	537
3.465	202.106	w/o MS2: Makaluvamine A	[M+H]+	26.22	202.10596:1319 202.14068:58 202.17928:30 203.05215:24 203.06829:30 203.10940:184 203.13984:31 203.14849:24 203.17775:33 204.05054:30 204.08614:122 204.11181:68 204.15683:30	55.05389:176 83.04873:209 91.05099:64 100.07582:190	495	1279	308	469	504	85	698	486	366	859	436	88	488
7.556	202.18	4-Hydroxy-1-(2-hydroxyethyl)-2,2,6,6-tetramethylpiperidine	[M+H]+	167.54	202.17978:17713 202.65413:26 202.93510:26 203.03258:26 203.05686:70 203.07132:53 203.09123:163 203.10754:81 203.12119:26 203.13965:144 203.18262:1955 203.75714:26 204.06662:40 204.09088:93 204.12254:200 204.14104:40 204.15623:26 204.18426:173	62.05935:288 85.06440:250 102.09114:1080 104.06924:23 123.11471:122 138.05508:185 152.03334:176 167.05788:127 202.17940:214	8629	7082	9600	7253	8172	9242	16126	7929	8424	7164	9041	11371	6753
1.703	203.052	scyllo-Inositol [M+Na]+	[M+Na]+	80.53	203.05197:4115 203.10226:279 203.13707:76 203.16209:51 203.39033:51 203.87829:51 204.02607:528 204.05496:224 204.08618:480 204.11472:76 204.13256:356 204.15710:51 204.16782:101 204.18519:51 205.01033:408 205.06819:813 205.11432:76 205.14147:51 205.15353:76	61.02870:392 84.08039:2140 91.03814:260 98.98409:879 109.07529:506 122.98282:100	7320	7198	21008	12191	8566	2116	8241	11215	1258	5174	5890	1773	11566
7.983	203.055	w/o MS2: Diphenylsulfoxide	[M+H]+	12.17	203.05282:2785 203.08723:103 203.10768:52 203.11878:52 203.13823:200 204.05587:189 204.12529:77 204.15796:77 205.06676:103 205.08745:52 205.12068:445	77.03706:125 105.06589:109 109.02861:86	1436	443	246	459	166	1318	92	92	731	146	198	640	152
7.669	203.055	w/o MS2: THEOBROMINE	[M+H-H2O]+	17.91	203.05416:2288 203.08918:76 203.10286:61 203.13630:77 204.05655:222 204.08403:61 204.10137:46 204.12166:138 204.13860:61 204.15630:61 204.16743:46 205.06841:159 205.11241:46 205.12236:77 205.14430:109	55.01785:832 72.04403:387 77.03821:383 91.05401:445 100.03904:2112 121.06464:869	421	687	362	355	376	400	661	1043	1558	3010	1279	1308	1533
11.858	203.127	w/o MS2: Sebacic_acid	[M+H]+	13.04	203.12708:2682 203.15794:34 203.17866:253 204.08599:132 204.13060:371 204.15526:68 204.18233:69 205.08821:86 205.13187:108 205.15186:51 205.19269:106	59.04878:128 79.05462:163 93.06814:171 100.03690:115 115.05175:109	602	367	579	556	400	539	1184	759	520	1768	546	543	555
7.939	203.138	Ala-Ile	[M+H]+	13.92	203.13779:3295 204.09729:65 204.14120:417 205.08640:65 205.11800:81 205.14323:99	44.04958:203 67.05404:93 70.06558:99 86.09689:128 107.05056:125 121.06221:64	504	454	666	806	710	1008	1602	950	464	2097	771	648	569
4.335	203.139	w/o MS2: Ala-Ile	[M+H]+	12.71	203.13852:4254 203.17512:47 203.20932:12 203.52023:18 203.92461:12 203.97575:12 204.02188:12 204.04937:18 204.08783:30 204.12174:65 204.14298:930 204.17435:24 204.98317:30 205.04614:12 205.08134:144 205.10575:24 205.11958:24 205.14331:42 205.15751:40 205.19276:24	46.06547:136 56.05037:108 66.03299:90 72.04436:128 84.04427:131 100.07550:244 142.04891:115	457	281	298	255	437	43	332	165	178	140	178	49	172
1.933	203.148	w/o MS2: Asymmetric dimethylarginine	[M+H]+	11.07	203.14942:1850 203.18550:169 204.08532:1006 204.15047:339 205.08123:424 205.11775:1502	41.03879:1977 55.05391:2044 57.03417:150 67.05447:2297 69.03372:2376 70.06513:185 77.03877:2438 83.04920:8669 87.00846:100 97.02801:541 111.04459:4172 121.02782:764 129.05473:601 152.03278:51	743	830	647	600	954	741	618	909	1171	678	961	1404	732
11.569	204.085	w/o MS2: N-Acetyl-D-galactosamine [M+H-H2O]+; AIF; CE10; MS2Dec	[M+H-H2O]+	39.27	204.08587:7574 204.12253:77 204.15763:52 205.06801:78 205.08869:647 205.12333:104 205.15623:104 205.19620:104 206.09285:78 206.13755:78 206.19427:52	70.06468:86 80.04928:134 84.04406:240 96.04402:192 108.04396:83 126.05475:128 138.05389:312	2650	2266	3097	3179	3042	2763	3851	4292	2727	5614	3457	3388	3658
11.161	204.086	N-Acetyl-D-galactosamine [M+H-H2O]+; AIF; CE10; MS2Dec	[M+H-H2O]+	53.96	204.08578:10829 204.12218:129 204.18306:52 205.04907:78 205.08844:1194 205.11995:78 205.15441:78 205.19431:2260 205.21627:104 206.06254:79 206.09556:181 206.11617:52 206.13811:147 206.16235:52	43.01786:141 55.01837:102 67.05387:125 69.06751:120 70.06485:128 80.05143:201 84.04424:239 96.04472:407 98.05970:131 109.02795:164 126.05379:189 135.11364:89 138.05510:458 144.06443:206	3685	2467	5277	4760	2964	3292	4812	5723	4124	7927	4170	4859	6240
1.775	204.086	N-Acetylmannosamine [M+H-H2O]+	[M+H-H2O]+	17.12	204.08544:1897 204.15461:173 205.00909:173 205.06492:1639 205.10603:289 205.15385:311 206.06968:115 206.10120:1460	41.03871:779 45.03374:359 53.03846:433 55.01781:1352 57.03370:819 60.08091:4014 68.04941:5336 70.03622:320 71.04839:337 78.03337:148 93.04422:251 95.06011:65139 95.52566:156 95.62894:128 95.70910:169 96.06289:2423 96.46353:107 96.69159:92 96.86132:86 97.02840:975 98.03116:198 99.04290:384 101.02291:1450 102.02622:132 109.02759:84 111.05457:796 115.03836:485 122.07056:255 127.03862:2176 139.04897:…	1259	988	1118	770	1050	909	1311	1222	934	1452	1352	1026	1078
7.541	204.122	Acetyl-L-Carnitine	[M+H]+	10	204.12223:2475 204.15827:51 204.18518:138 204.32381:25 204.48041:25 205.04786:51 205.07038:159 205.08866:103 205.10358:67 205.12397:327 205.15427:51 205.17379:25 205.19175:38 205.82966:38 206.04328:38 206.06572:51 206.10083:632 206.13540:115 206.15187:96 206.17263:38	46.06561:124 56.04942:117 58.06536:133 62.05995:280 70.06663:80 81.06929:123 85.02779:382 86.05938:16 94.06358:131 96.08073:157 102.09053:1015 110.05830:60 124.08554:90 138.05605:76	188	378	130	400	206	747	542	196	236	673	249	1130	167
1.56	204.968	w/o MS2: PYROGALLIN	[M+H]+	295.52	204.96501:2699 204.97411:2387 205.04836:225 205.07430:1974 205.14896:225 206.07951:300 206.92700:225 207.00141:225 207.02810:421	40.96979:190 43.05358:154 66.01922:214 68.98211:1572 81.01832:96 83.03386:328 84.95935:2176 85.96142:89 86.99212:1150 88.95244:278 96.98694:183 99.93526:112 108.96157:1588 110.95951:594 111.96003:169 126.97162:301 138.97189:430 154.96674:153	625	765	658	594	601	1739	439	544	616	460	726	990	615
9.851	205.048	w/o MS2: methyl orsellinate	[M+H]+	12.96	205.04881:1481 205.08514:179 205.12338:63 206.05016:302 206.06648:156 206.09999:125 206.11612:63 207.03144:271 207.06412:156 207.10173:552 207.13562:378	43.01930:77 55.05624:70 57.06945:73 79.05317:145 81.07005:130 91.05319:162 93.07113:134 105.06855:227 121.09914:137 133.10034:346 138.06324:112	701	164	552	648	583	722	232	368	948	722	1001	774	517
1.712	205.069	Mannitol	[M+Na]+	37.14	205.06761:4464 205.10808:117 205.11510:146 205.13681:117 205.15442:177 205.90207:88 206.04000:88 206.07037:362 206.10164:5584 206.13702:645 206.15590:59 206.32889:59 207.00568:146 207.03125:496 207.07468:146 207.10446:623 207.12729:237 207.17278:88	31.01776:144 43.01814:832 45.03410:452 55.01782:668 57.03337:850 61.02866:1588 67.05363:273 69.03353:2132 71.04969:320 73.02805:727 74.05880:108 81.03340:914 83.04906:331 84.08082:3208 84.77530:89 85.02851:8195 85.64137:64 86.03177:340 87.04333:276 91.03849:731 95.05974:606 97.02859:1582 99.04390:893 101.02335:244 103.03849:203 109.07593:2784 110.08372:2759 111.08949:574 112.09382:86 115.03887:36…	2816	3631	5634	4564	2339	1514	1448	2482	1563	1007	4506	1442	1821
1.561	205.074	w/o MS2: Harmane	[M+H]+	20.45	205.07372:2025 206.07797:265 206.12400:106 206.99817:265 207.03365:392 207.05313:159 207.10736:673	40.97017:132 66.01928:115 68.98173:1208 70.97910:247 81.01741:90 83.03353:273 84.95940:1964 86.99213:1068 88.99028:374 96.98770:350 105.00281:77 108.96130:1990 110.95912:570 111.95928:187 126.97098:244 128.96978:180 138.97195:335	950	738	453	519	587	1501	320	603	778	301	503	1050	321
10.824	205.079	w/o MS2: Levamisole	[M+H]+	127.31	205.07843:8497 205.14218:91 206.08100:1250 206.11715:462 207.02922:196 207.07106:601 207.09934:1870 207.13708:221 207.15560:152 207.17222:91	55.05426:128 81.03094:141 91.05291:131 105.06846:227 115.05474:73 131.05907:122 135.04264:83	5981	8985	5996	10990	5936	5026	6642	15674	8491	549	11736	405	423
10.691	205.079	w/o MS2: Tetramisole	[M+H]+	110.4	205.07820:8224 205.33454:253 205.46780:253 205.52517:253 205.54027:253 205.57450:253 205.61743:380 205.64498:380 205.76885:253 206.06054:380 206.08233:1027 207.03281:253 207.06372:907 207.07852:506 207.10204:633	55.01639:80 91.05442:152 105.06990:118	3355	4621	3380	6260	3069	2471	2580	6081	4192	508	4881	322	248
10.447	205.086	w/o MS2: (3Z,5E)-4-hydroxy-6-(4-hydroxyphenyl)hexa-3,5-dien-2-one	[M+H]+	12.25	205.08557:2169 205.15657:110 205.19584:110 206.06539:55 206.08818:481 206.11276:82 206.14157:82 207.03227:250 207.06676:309 207.09660:109 207.12040:234 207.13624:185 207.15887:1717	55.01594:86 77.03886:134 93.07062:128 100.03761:125 105.06855:144 115.05460:201	585	632	351	247	378	623	196	123	430	157	232	614	230
8.684	205.097	L-Tryptophan	[M+H]+	257.62	205.09712:69300 205.33789:34 205.43593:34 205.48482:34 205.70027:34 205.72846:34 205.74682:51 205.81988:51 205.86921:69 205.89669:34 205.92288:34 205.93934:51 206.01838:68 206.04440:2060 206.09888:6671 206.18846:51 206.25955:34 206.32309:34 206.42831:51 206.48793:51 206.50610:69 206.62677:34 206.67421:34 206.72721:51 206.78324:34 206.79881:51 206.85595:34 207.03126:212 207.04746:204 207.06605:90 …	74.02343:128 78.04527:15 91.05431:516 99.08026:9 115.05397:817 118.06443:4771 119.06766:490 121.06380:8 127.05393:192 130.06442:560 132.07977:906 143.07211:1211 144.07965:1442 146.05983:4226 147.06258:359 159.09116:502 170.05943:555 188.07063:528	5265	19724	10947	7262	4864	4209	5404	29349	6167	12059	14649	6217	10562
8.419	205.097	L-Tryptophan	[M+H]+	333.29	205.09711:73291 205.47452:66 205.48711:88 205.68091:44 205.92090:66 205.94744:88 205.97807:66 206.01234:44 206.04627:88 206.09953:8968 206.15389:66 206.17750:66 206.21395:44 206.29541:116 206.40204:66 206.59651:66 206.72087:44 206.95470:44 207.03167:284 207.06077:44 207.10141:1225 207.13822:122 207.17363:88	59.04934:109 75.02708:173 91.05426:537 105.06977:140 115.05467:768 118.06515:4227 119.06883:233 130.06456:435 132.08024:575 143.07219:1271 144.08032:1054 146.05997:2664 159.09187:348	932	934	2491	2471	2217	978	7094	73742	28232	116628	50042	30828	67259
1.94	205.118	w/o MS2: 1-[4-hydroxy-3-(3-methylbut-2-enyl)phenyl]ethanone	[M+H]+	22	205.12101:6737 206.12113:264 207.04779:396	41.03857:1074 55.05373:826 65.03852:547 67.05403:825 69.03348:1133 70.06545:147 73.02895:175 77.03826:1310 83.04907:4077 85.02834:636 93.03348:766 95.04836:2149 100.07416:147 111.04355:2081 121.02746:455 129.05329:348 147.06241:105	674	1077	1419	1618	1555	966	1456	2252	1459	1927	1623	1958	2067
12.136	205.195	w/o MS2: NCGC00385952-01_C15H26O_1,7-Dimethyl-7-(4-methyl-3-penten-1-yl)bicyclo[2.2.1]heptan-2-ol	[M+H]+	9.15	205.19462:1962 206.01024:48 206.06642:64 206.10040:124 206.13707:64 206.19728:298 207.03089:243 207.06251:64 207.08090:32 207.09941:64 207.12695:141 207.15664:80 207.17172:131 207.19771:48	43.01747:131 81.06953:115 93.06901:112 105.06893:121 135.04478:99	88	73	66	77	35	75	138	443	216	1391	260	201	339
11.189	205.195	Ethambutol	[M+H]+	10.52	205.19487:2574 206.06708:104 206.09458:185 206.13619:104 206.19864:955 207.03245:244 207.06360:104 207.09480:104 207.12008:147 207.13413:137 207.15444:130 207.17296:133 207.20567:78	55.01717:109 70.06646:73 81.06857:118 84.04409:209 96.04411:324 107.04922:166 109.10329:89 126.05385:159 138.05351:261	174	166	132	205	87	120	102	651	585	1611	380	435	336
8.642	206.044	XANTHURENIC ACID	[M+H]+	53.17	206.04434:11580 206.07983:91 206.10012:304 207.04691:1299 207.07082:36 207.10286:105 207.12854:149 207.17566:54 207.40148:54 208.03120:97 208.04956:173 208.09445:36 208.10289:72 208.12533:72 208.13692:90 208.15342:160	55.05351:48 77.03939:34 103.05366:58 121.06461:231 132.04378:1290 160.03960:1984	10889	6462	2416	2763	4688	11927	324	4389	13882	1130	6696	11986	6604
9.489	206.08	Indolelactic acid; LC-tDDA; CE20	[M+H]+	30.4	206.08046:59844 207.03330:213 207.06199:169 207.08357:5881 207.11955:212 207.13360:333 208.06216:85 208.08654:718 208.13311:128	91.05374:287 105.06972:36 115.05333:506 118.06435:3699 123.04380:154 127.05163:75 130.06471:3408 132.07968:1455 143.07167:468 146.05846:1363 160.07430:978 170.05931:1355 188.06998:737	1146	1024	1613	1496	561	1007	3766	14083	8008	36298	8393	9823	10388
10.093	206.081	Methoxyindoleacetic acid	[M+H]+	11.39	206.08101:2844 207.03874:242 207.06340:360 207.10121:18619 207.12585:358 207.13937:361 208.10436:1919	91.05352:90 105.03274:73 117.06856:59 121.06420:168 133.06548:1183 135.07661:77 147.04305:122 161.05959:1693 163.03757:38 176.08322:1536	833	713	837	713	753	745	795	2376	1142	1175	1674	980	1327
7.887	206.097	CBDZ-M	[M+H]+	11.21	206.09709:2166 206.13488:130 207.03079:140 207.09977:352 207.12151:251 207.13747:249 207.21434:52 208.06625:52 208.09627:139 208.10203:105 208.12962:267 208.15944:52 208.18351:78	43.01811:3940 57.06943:247 67.05399:418 77.03836:250 84.05492:278 85.06263:307 91.05297:433 93.06934:307 97.03079:350 103.05367:754 107.08588:44 112.04232:170 121.06483:3442 123.02375:999 124.03466:147 125.03799:277 129.05301:101 133.01273:40 135.04449:197 139.05273:2691 140.04993:35435 140.72693:92 141.05299:1681 152.04930:2571 161.06514:219 163.05405:869 170.07964:1847 178.07639:503 188.07381:3…	1404	1256	1350	1298	1370	1366	1259	1393	1224	1146	1382	1167	1197
1.729	206.101	w/o MS2: Indolelactic acid	[M+H-2H2O]+	18.4	206.10104:11640 206.53311:83 206.58256:83 207.00546:125 207.03024:208 207.07167:208 207.10286:843 207.12430:237 207.13373:83 207.17294:125 208.03289:167 208.08076:3200 208.10663:340	38.96330:4 43.01824:239 45.03332:444 54.03984:39 56.04931:1002 57.03307:431 74.06039:1653 80.02572:63 81.03337:6 81.76528:42 82.22221:60 83.03939:184 84.04377:42 85.02780:462 86.06019:1744 87.04315:221 97.02836:965 99.04359:91 100.07493:178 103.06063:150 110.03095:221 112.03820:220 113.05887:28 127.03856:120 145.04823:131 170.08305:90 188.09169:1670	2546	865	3650	2970	2248	1295	3948	3450	1611	8287	2129	1568	4903
7.522	206.102	w/o MS2: CBDZ-M	[M+H]+	25.2	206.10156:2092 206.13591:23 206.19423:12 207.03219:240 207.10524:170 207.12722:140 207.15621:30 207.17315:37 208.03183:60 208.06346:18 208.09966:225 208.13169:33 208.15351:51 208.19067:33	58.06497:184 79.05459:362 93.06972:1176 120.05390:89 165.05412:407	1239	1290	1212	1144	1266	1168	1165	1019	999	1121	1100	997	999
4.478	206.102	w/o MS2: CBDZ-M	[M+H]+	12.22	206.10160:1484 206.13845:60 206.27955:12 207.03125:229 207.06370:24 207.08054:18 207.10382:133 207.12560:101 207.15581:24 207.17386:38 208.03223:95 208.06107:42 208.07445:24 208.08352:45 208.11186:52 208.15302:41 208.18268:18	46.06531:130 77.03808:128 93.06858:121 107.04880:131 124.03697:99 147.06553:121 155.06746:80	149	178	136	172	167	1574	158	144	193	142	148	1343	152
3.765	206.102	w/o MS2: Indolelactic acid	[M+H]+	60.55	206.10163:10078 206.77456:12 206.92402:12 206.96038:12 206.99170:12 207.03155:348 207.06675:52 207.10466:714 207.13353:193 207.15583:50 207.17421:139 207.20490:12 207.38889:12 208.03110:66 208.06228:105 208.07744:63 208.10510:162 208.15337:94 208.17092:24 208.18570:18	43.01761:601 55.05421:216 68.99650:1459 74.06031:111 83.04851:417 87.00737:435 95.00975:230 101.05853:338 111.00691:2480 115.00261:250 129.01781:1714 139.00217:1962 146.08015:269 169.01213:164	798	1069	425	455	456	11277	307	327	571	336	249	8609	295
5.458	206.102	w/o MS2: CBDZ-M	[M+H]+	26.43	206.10171:2353 206.13397:50 206.15571:30 206.17730:18 206.54824:12 207.03133:441 207.07469:24 207.10598:245 207.12599:89 207.15564:30 207.17136:92 207.20873:12 208.03159:116 208.06304:158 208.11124:50 208.15472:41 208.16944:30 208.19095:30	77.03774:131 93.06978:133 105.03323:133 120.05486:131 149.04644:118	204	220	180	261	188	4231	165	172	182	164	166	3044	149
4.259	206.102	w/o MS2: CBDZ-M	[M+H]+	11.14	206.10125:1657 206.13298:56 206.98489:12 207.03161:371 207.06652:12 207.08542:24 207.10639:189 207.12381:123 207.15666:12 207.17353:77 207.58942:12 207.94162:12 208.03112:67 208.06065:18 208.08074:18 208.10020:50 208.11757:61 208.15361:32 208.16800:24 208.19280:12	46.06548:134 67.05519:92 79.05449:99 93.06732:93 105.03330:105 120.05489:102 164.06791:148 190.99984:137	3128	2948	1478	1725	1606	185	1131	1244	2684	932	1188	222	1138
5.143	206.102	w/o MS2: CBDZ-M	[M+H]+	15.38	206.10178:1613 206.13599:30 207.03155:260 207.10441:158 207.12561:120 207.15559:36 207.17251:72 208.03194:69 208.06306:96 208.10997:50 208.13384:24 208.15418:44 208.18905:24	107.04832:80 149.02439:159	3965	3781	3196	2695	3656	192	2240	1436	3441	1798	1813	174	1808
1.825	206.102	w/o MS2: CBDZ-M	[M+H]+	10.95	206.10067:3954 207.03301:527 207.06163:74 207.10311:402 207.11995:341 207.13127:111 208.03221:111 208.08085:1065 208.11529:185	41.03762:392 45.03314:3101 57.03322:994 69.03317:2345 71.04849:2093 75.04364:802 81.03352:47485 82.03603:2198 85.02760:3134 87.04351:1827 98.05839:1262 103.03799:182 109.02840:21343 110.03159:1922 113.05910:2295 122.05816:48 127.03848:1308 141.05418:1717 159.06563:981 191.00090:120	1892	1461	3650	2036	2248	2084	3948	3450	1611	1830	1853	1491	4903
3.537	206.102	w/o MS2: Indolelactic acid	[M+H]+	38.3	206.10178:24376 206.14144:21 206.42578:12 206.51860:12 206.54157:18 206.68310:12 206.70228:18 206.71499:18 206.75254:18 206.81132:12 206.86508:18 206.90423:18 206.92798:18 206.94355:18 206.99947:24 207.03442:292 207.05707:29 207.06992:155 207.10507:1576 207.13142:313 207.15873:30 207.17287:54 207.19521:12 207.27708:12 207.41661:12 207.43481:12 207.48537:12 207.51825:12 207.55820:12 207.57315:18 2…	43.01853:278 55.05447:192 60.08172:150 68.99678:432 83.04854:334 95.01375:134 101.05941:305 111.00708:666 113.02865:140 129.01793:432 139.00220:956 146.07968:349 169.01301:102	10183	13622	5050	5675	4809	191	3014	2589	10444	3475	4018	246	3560
10.96	206.137	Panthenol	[M+H]+	20.44	206.13744:2540 207.03084:254 207.06354:221 207.10069:154 207.14057:402 207.17496:96 208.03066:72 208.10331:48 208.14254:96	55.05380:93 79.05327:112 91.05389:118 105.06778:225 121.06425:109 133.10035:129 149.04205:131 161.09296:64	1978	2276	1837	1835	1548	1719	3489	2312	1523	3222	1802	1908	2043
17.76	207.032	w/o MS2: Norharman	[M+H]+	4.04	207.03136:2275 207.06292:24 207.08485:48 207.10373:49 207.12400:177 207.15766:82 207.17074:89 207.64981:16 208.03281:291 208.07625:25 208.10534:49 208.13221:73 208.15317:193 208.19038:71 209.01052:71 209.02932:196 209.05900:99 209.08149:42 209.10060:97 209.11762:50 209.13762:111	73.04651:166 91.05190:99 105.03303:108 191.00127:316	299	300	320	294	310	365	307	356	314	298	346	1183	1015
16.169	207.032	w/o MS2: Norharman	[M+H]+	4.91	207.03174:3031 207.06344:61 207.10185:62 207.12515:242 207.16114:70 207.86704:17 208.03169:749 208.06550:16 208.10760:44 208.13128:74 208.15255:148 208.19092:109 208.41101:17 209.01090:126 209.02859:302 209.05666:25 209.08210:25 209.10440:65 209.12369:61 209.13913:55	45.03369:53 77.03750:41 105.03311:104 119.04669:4 133.01277:50 162.97015:99 191.00034:1447	426	295	322	337	335	381	334	344	324	354	347	957	897
12.134	207.065	w/o MS2: NCGC00380696-01!7-hydroxy-3-(hydroxymethyl)-5-methylisochromen-1-one	[M+H]+	7.41	207.06466:5825 207.09638:191 207.11986:113 207.13611:424 207.15601:68 207.17145:113 208.03041:145 208.06714:485 208.12235:68 208.13917:68 208.15229:91 208.17300:68 208.19173:68 209.07784:179 209.11458:161 209.15270:563	55.05381:226 81.06965:224 91.05313:324 95.08516:121 101.03784:99 105.03324:232 119.04943:172 132.01889:102 147.04286:121 149.05931:147	292	229	126	84	126	193	91	143	649	36	173	354	134
11.602	207.065	w/o MS2: NCGC00380696-01!7-hydroxy-3-(hydroxymethyl)-5-methylisochromen-1-one	[M+H]+	8.62	207.06427:3305 207.09791:221 207.11919:111 207.13780:111 207.15483:84 207.17379:84 208.02605:151 208.06783:398 208.09169:56 208.10486:56 208.13221:56 208.15271:84 209.03174:84 209.07811:203 209.11791:253 209.13753:111 209.15267:188	77.03773:2923 105.03305:15331 119.04740:129 131.08235:95 147.04420:68 149.05914:3785 163.03661:42	827	757	356	249	426	680	323	648	1018	66	688	930	383
9.486	207.065	w/o MS2: 5,7-Dimethoxy-2H-chromen-2-one	[M+H]+	9.84	207.06469:6086 207.09918:133 207.13702:551 207.15984:67 208.03072:101 208.06872:881 208.12339:135 208.13389:168 209.04560:168 209.07988:341 209.10643:67 209.12201:101 209.15320:1875	77.03870:166 91.05500:385 105.03269:182 111.04306:131 119.04913:201 121.06345:118 130.06495:156 148.04640:183 151.07874:77 167.06990:115 179.07381:80	434	654	376	240	397	829	1221	424	427	59	439	497	164
9.901	207.101	p-methoxycinnamic acid ethyl ester	[M+H]+	14.51	207.10070:3976 207.13468:302 207.15464:65 208.06555:98 208.10502:767 209.07956:1304 209.10219:163 209.11768:288 209.15273:4217 209.18583:65	55.05373:115 79.05374:220 91.05358:258 95.08376:177 106.04249:248 115.05275:134 121.06343:180 129.03371:118 133.06280:181 137.09443:134 149.02084:161 161.05854:267 176.08205:226 192.07585:99	1870	600	1420	1440	1870	1816	1069	992	1809	178	3045	2087	2830
10.113	207.101	w/o MS2: 3-methyl-6-(2-methylpropyl)piperazine-2,5-dione	[M+H]+	59.47	207.10127:27561 207.13714:327 207.17407:77 207.46952:116 208.06600:115 208.10426:3634 208.11883:1132 208.13630:153 208.18880:232 209.04230:115 209.08121:684 209.11157:525 209.15342:799 209.19113:77	105.06988:198 115.05317:214 121.06491:99 131.04865:337 133.06487:530 145.06454:314 146.07256:139 149.05826:158 161.05969:1501	15850	6884	15773	18643	26205	12621	17991	19689	8788	2099	34166	8727	22279
10.848	207.102	w/o MS2: NCGC00385936-01!4-hydroxy-3-(3-methylbut-2-enyl)benzoic acid	[M+H]+	12.86	207.10033:2681 207.15781:148 207.17301:111 208.03225:84 208.07727:139 208.10346:444 208.15294:139 209.03099:56 209.07973:206 209.11603:1303 209.15332:395	77.03837:15 105.06906:79 107.08521:132 119.08528:23 133.06245:131 137.09338:26 164.03957:4443 176.08333:266	2406	933	1802	2164	2146	2021	1363	2017	1670	256	3586	1759	3388
9.371	207.137	Ibuprofen	[M+H]+	13.84	207.13682:3368 208.03085:127 208.06864:95 208.08113:95 208.09998:63 208.13958:453 209.08036:305 209.09647:159 209.11592:215 209.15283:3212 209.17466:63	43.01731:125 79.05250:182 93.06956:163 105.06961:239 107.08447:226 119.08432:137 123.08054:112 135.08053:99 149.04350:137	1763	632	818	1053	237	1618	374	549	1105	422	704	989	520
14.641	207.137	Ibuprofen	[M+H]+	7.34	207.13723:2710 207.32577:15 207.49667:15 208.03162:79 208.06953:14 208.08548:22 208.10577:39 208.13955:462 208.16840:39 208.18950:57 209.02557:45 209.05792:45 209.08129:49 209.09504:51 209.10382:51 209.11589:66 209.15203:229 209.18747:39 209.20455:22	59.04925:115 79.05343:134 91.05423:128 105.06785:146 121.06157:73 149.02283:109 155.07135:70	1719	404	1139	1019	708	1505	1412	1360	1486	1307	1449	1472	681
10.174	207.137	Ibuprofen	[M+H]+	14.54	207.13743:4539 208.06728:122 208.10439:319 208.14242:881 208.19007:529 209.02143:81 209.08096:1120 209.11541:242 209.15304:942 209.18973:121	46.06525:137 69.06858:96 81.06826:198 91.05355:314 105.06947:172 117.06854:118 119.08467:124 133.01328:102 137.09516:77 147.06473:105 149.02351:96 160.08645:102 174.06677:80	1438	2125	691	881	999	1392	514	565	1324	406	1017	1210	358
8.759	207.137	Ibuprofen	[M+H]+	42.53	207.13788:8499 208.03339:106 208.09814:64 208.14012:939 209.03020:64 209.04409:42 209.08842:64 209.11576:118 209.15411:1774	55.05382:152 59.04889:174 67.05474:170 77.03810:163 91.05322:235 95.08552:280 105.06937:174 119.08565:122 123.08008:154 133.01254:106 146.05923:80 149.09585:112 161.13196:89 190.99885:86	15445	9089	7721	9001	5047	15868	2726	4669	20709	3028	7802	15380	6663
10.44	207.158	w/o MS2: Norlidocaine	[M+H]+	16.86	207.15843:3692 207.19724:30 208.03066:30 208.06682:12 208.12936:143 208.16201:488 208.18997:119 209.02891:38 209.07851:18 209.09647:18 209.11529:62 209.13737:37 209.15863:74 209.19112:53	77.03924:134 89.05950:154 105.03302:96	1934	1586	1814	1680	1993	2022	1910	1417	1481	1662	1486	2366	1936
3.797	208.063	w/o MS2: NCGC00380424-01_C10H9NO4_1,5-(Epoxymethano)cyclopenta[c]pyran-3-carboxamide, 1,4a,5,7a-tetrahydro-8-oxo-	[M+H]+	19.33	208.06338:1750 208.11810:33 208.12748:36 208.15290:39 208.17180:24 208.18952:24 208.98463:18 209.00910:24 209.03098:44 209.06686:142 209.09045:34 209.11772:33 209.13794:30 209.15269:48 209.18928:30 210.00701:18 210.06083:536 210.09777:224 210.13449:30 210.17046:73	46.06466:180 59.04883:102 79.05402:83 91.05428:93 105.03473:106 120.05404:86 133.01435:77	724	515	678	720	494	50	1139	460	465	966	560	48	424
1.79	208.081	w/o MS2: 6-Amino-9H-purine-9-propanoic acid	[M+H]+	11.04	208.08094:2442 208.10863:105 209.08455:211 209.14901:105 209.18996:211 210.09595:3242	41.03820:337 45.03391:2964 53.03844:2565 57.03343:1203 61.02853:291 68.04878:386 69.03366:2713 71.04887:2493 73.02764:1329 75.04407:809 81.03351:58014 81.51227:114 81.73610:116 81.95279:88 82.03659:2241 83.03751:241 84.05441:309 85.02894:5594 86.05971:614 87.04363:2437 88.04792:282 97.02808:1331 99.04359:2475 108.69717:257 109.02836:24912 110.03115:1213 112.05037:84 113.05954:2774 115.03888:1245 …	1776	1022	1844	1739	1285	1197	1872	1510	1135	2198	1264	1413	1662
8.806	208.096	Propachlor OXA; LC-ESI-ITFT; MS2; CE	[M+H]+	12.81	208.09650:1788 208.14015:499 208.19107:52 209.02711:70 209.09868:288 209.13120:86 209.15254:1439 210.10249:70 210.13308:35 210.15628:385 210.16927:364	67.05337:161 77.03862:115 95.04869:243 105.07020:159 109.09899:109 119.08603:86 121.10264:92 131.07140:161 146.06105:105 149.04696:109 162.09167:167 191.00051:90	755	388	1198	1358	265	478	1134	134	508	392	174	597	142
7.983	208.132	Benzoylcholine	[M]+	16.66	208.13200:4373 209.04296:285 209.09074:296 209.11497:107 209.13642:869 210.04631:54 210.07364:36 210.08587:71 210.12149:333 210.15564:71 210.16795:89 210.18459:36	58.06483:93 77.03898:125 91.05231:131 105.03332:118 107.04888:198 121.06461:141 133.01169:73 140.04905:274 149.05803:295 155.07286:64 167.06840:118	1701	1940	1850	1990	1756	2094	1788	1932	1872	1817	1981	2747	2199
13.614	208.169	w/o MS2: MLS002153485-01!R(-)-Me5 hydriodide	[M+H]+	16.13	208.16912:1469 209.02639:39 209.07885:51 209.10078:48 209.11562:97 209.13723:67 209.15376:96 209.17164:191 209.20565:29 209.52314:19 210.09970:39 210.11051:39 210.13139:48 210.17015:222	59.04890:96 77.03809:115 97.96957:86 105.03285:153 123.08081:93 149.04398:172 192.13812:115	855	785	796	793	860	947	770	757	721	756	746	1029	742
8.965	209.043	NCGC00017270-07!7,8-dihydroxy-6-methoxychromen-2-one [IIN-based: Match]	[M+H]+	18.14	209.04397:6646 209.08037:107 209.11611:98 209.15320:1940 209.19057:40 209.76427:40 210.04709:1323 210.09390:99 210.11424:40 210.15598:387 211.05050:121 211.07409:40 211.09711:350 211.13622:214	43.01913:150 82.04034:217 92.02584:175 105.06943:225 110.03543:137 120.05852:137 133.01256:73 135.04386:148 149.02278:166 153.05403:127 163.03923:131 181.05153:80 194.02089:224	469	330	701	382	512	103	735	1789	753	1213	731	320	721
15.198	209.059	9,10-Phenanthrenedione	[M+H]+	122.8	209.05929:37419 209.10936:43 209.12515:31 209.13905:15 209.14462:23 209.15961:31 209.30885:15 209.37692:15 209.41548:31 209.42894:23 209.47829:23 209.72913:31 209.78392:31 209.80589:15 209.84381:23 209.89175:31 209.90968:31 209.94119:38 209.96501:15 209.99775:23 210.01208:23 210.06258:4533 210.11039:38 210.13341:46 210.16916:164 210.24751:15 210.29378:15 210.39007:15 210.43081:15 210.44943:23 210…	127.05351:96 153.06889:2685 181.06480:6289	22614	19091	22131	20452	19097	17806	24815	20198	18961	22697	19221	22785	22204
11.797	209.079	3,4-Dimethoxycinnamic acid	[M+H]+	9.39	209.07905:2127 209.11369:165 209.15222:165 209.19788:99 210.08353:165 210.16981:132 211.05197:383 211.09564:2937 211.13137:499 211.17039:168	45.03502:92 77.03724:131 105.03366:337 119.08543:92 133.10183:83 149.02250:165 162.06410:83	815	959	584	724	803	674	586	582	1214	134	826	963	1088
11.034	209.079	3,5-Dimethoxycinnamic acid	[M+H]+	16.06	209.07941:4095 209.11757:223 209.15318:375 210.08299:202 210.09545:184 210.12509:74 210.16478:148 211.09629:620 211.13125:275 211.16902:4520	55.05356:112 79.05336:170 93.06902:176 105.06715:121 109.10106:148 120.05526:112 133.01341:73 135.11438:73 147.06737:112 163.03514:64	1161	1668	680	826	1065	1094	407	1903	1561	162	1642	1192	1208
10.03	209.08	3,5-Dimethoxycinnamic acid	[M+H]+	13.6	209.07973:2841 209.11806:209 209.13291:87 209.15272:4127 210.04641:327 210.08274:267 210.15759:651 210.17404:146 211.06112:88 211.09527:404 211.13283:2093 211.16911:6595	67.05472:163 78.04630:220 91.05443:239 95.04789:183 106.04074:217 109.10050:242 120.05630:189 123.05034:140 133.10134:176 137.09580:206 147.06554:77 149.02206:150 151.11110:102 166.02585:83	2016	1693	1043	1130	1367	2088	387	662	1871	112	1139	1664	928
10.24	209.08	w/o MS2: NCGC00095522-05!(E)-3-(3,4-dimethoxyphenyl)prop-2-enoic acid	[M+H]+	16.42	209.08074:6639 209.11774:133 209.13286:99 209.15339:587 210.08252:718 210.11852:59 210.14238:40 210.15438:111 210.16842:208 210.19124:40 210.61085:40 211.09612:416 211.13241:317 211.16861:1888	43.01768:131 67.05367:96 81.06952:162 91.05305:177 95.08458:115 105.03234:172 109.09992:158 119.04745:145 132.05545:252 141.06839:148 148.05100:239 157.06291:93 160.04985:121 163.07383:413 174.06722:133 188.08686:109 191.06860:491	719	727	1157	656	1380	578	1692	2800	556	545	2019	541	1547
9.796	209.081	3,5-Dimethoxycinnamic acid	[M+H]+	32.6	209.08055:18356 209.11355:522 209.15349:1217 209.18179:155 210.08404:2116 210.11797:77 210.15843:194 210.16950:399 210.18413:78 211.09532:1207 211.11338:192 211.13411:4058 211.16880:8026	43.01771:45 55.05402:116 67.05448:131 77.03868:448 91.05379:487 93.06856:49 95.08463:189 99.04306:48 106.04078:1051 109.10103:243 121.06440:465 137.05840:307 149.05956:161 151.11176:61 167.06924:24	3323	13791	1376	1543	11036	3376	3070	1510	3840	184	3903	3491	4253
8.615	209.081	w/o MS2: Sinapoyl aldehyde	[M+H]+	13.59	209.08087:2284 209.11668:172 209.15249:2502 209.42554:33 209.97504:33 210.08254:326 210.11110:92 210.13969:49 210.16742:769 211.07274:312 211.09560:646 211.13295:178 211.16942:305	93.07005:185 104.04937:107 106.03947:97 121.06460:1013 132.04308:734	1099	727	336	361	328	1126	93	127	798	54	184	702	134
10.876	209.115	w/o MS2: NCGC00380626-01_C12H18O4_2-Cyclohexen-1-one, 4,6-dihydroxy-3-[(1E)-3-hydroxy-3-methyl-1-buten-1-yl]-6-methyl-, (4R,6S)-	[M+H]+	11.15	209.11502:2113 209.15276:414 210.08514:144 210.12019:204 210.15270:86 210.16883:172 211.09536:906 211.13187:206 211.16863:1167	55.05359:93 79.05399:175 91.05450:224 105.06945:188 107.08448:245 119.04779:151 121.06334:112 129.06735:92 133.09980:310 149.04301:134 161.07035:158 164.03958:106 179.10550:295	930	455	700	737	640	760	990	1214	905	1058	936	1073	1157
9.629	209.116	Primin	[M+H]+	15.76	209.11587:2253 209.15128:778 210.07309:52 210.11910:272 210.15435:128 210.16836:139 211.09573:564 211.13247:688 211.16763:188	43.01771:122 59.04939:83 67.05324:86 77.03678:184 91.05392:168 105.06851:193 121.06350:99 132.07956:102 149.09493:141	192	278	218	240	674	222	779	539	287	1720	466	357	370
12.693	209.117	w/o MS2: NCGC00385243-01_C12H18O4_{(1R,2R)-2-[(2Z)-5-Hydroxy-2-penten-1-yl]-3-oxocyclopentyl}acetic acid	[M+H]+	7.53	209.11652:2228 209.15672:434 209.19394:42 210.08407:28 210.09976:42 210.12064:500 210.15489:170 210.16775:309 210.18404:69 211.09533:1269 211.13278:164 211.16591:121	45.03303:149 73.02848:272 79.05418:209 91.05381:144 105.03247:218 149.05816:105	2013	855	1295	1064	1005	1630	1669	1385	1432	2633	1212	1359	1090
11.455	209.117	Primin	[M+H]+	8.6	209.11598:2313 209.13720:110 209.15143:247 209.19212:64 210.11853:213 210.14902:85 210.16881:191 211.09522:431 211.13225:1001 211.16825:453	45.03449:83 55.05622:83 79.05302:115 93.06840:141 107.04735:131 119.08340:115 133.01332:73	1074	499	800	739	648	790	636	914	926	1013	895	815	827
12.49	209.117	w/o MS2: NCGC00380626-01_C12H18O4_2-Cyclohexen-1-one, 4,6-dihydroxy-3-[(1E)-3-hydroxy-3-methyl-1-buten-1-yl]-6-methyl-, (4R,6S)-	[M+H]+	6.64	209.11722:1802 209.15077:393 209.19703:40 210.08015:40 210.12099:291 210.14798:40 210.16954:228 211.03219:27 211.09566:1121 211.13186:222 211.16890:75	45.03490:125 83.04877:147 105.03327:169 120.05402:64 133.02697:77 149.05957:108	193	166	171	274	196	170	168	121	184	200	230	522	390
8.584	209.153	w/o MS2: NCGC00380112-01!2-(6-hydroxy-6-methyloctyl)-2H-furan-5-one	[M+H]+	21.24	209.15313:7960 209.18456:80 210.05735:33 210.08431:82 210.11144:49 210.12287:85 210.13979:81 210.16607:1870 211.05979:90 211.09542:457 211.13537:362 211.16914:2081	43.01724:148 46.06652:118 59.04930:251 79.05397:141 81.07003:140 95.04933:239 105.06983:163 109.10042:166 121.10091:115 132.04463:118 133.01351:118 135.07711:77 147.06328:83 149.06085:117 160.03818:89 191.00145:115	4848	4387	2286	2665	1878	4969	1265	1729	5958	1012	2530	5004	1684
8.984	209.153	w/o MS2: NCGC00380112-01!2-(6-hydroxy-6-methyloctyl)-2H-furan-5-one	[M+H]+	57.35	209.15295:7515 210.04507:211 210.15589:1027 211.09585:439 211.13534:484 211.16153:141	45.03219:115 77.03816:129 81.06929:161 91.05412:169 105.06972:157 109.06444:118 117.03207:134 121.10180:122 135.04303:118 145.02834:114 149.09601:108 163.03843:141	3100	5781	1464	1933	4627	2755	1548	877	3750	355	963	3028	924
8.773	209.153	w/o MS2: NCGC00385600-01_C13H22O3_2-Cyclohexen-1-one, 4-hydroxy-4-(3-hydroxybutyl)-3,5,5-trimethyl-	[M+H]+	27.72	209.15306:17539 209.18972:88 210.02675:60 210.09818:90 210.11368:90 210.13463:60 210.15676:2076 211.05372:60 211.09558:468 211.13253:183 211.16770:2744 211.20777:60	43.01825:339 55.05403:235 67.05317:685 79.05387:262 81.06869:247 95.08493:1443 105.06936:726 109.10112:132 119.08509:347 121.10108:335 123.07992:298 125.09555:396 129.06677:58 131.08479:102 135.07535:117 139.07465:113 147.11784:103 149.09708:768 151.11258:153	10846	5320	4450	5108	3134	9994	1906	1877	8228	1309	2691	6314	2127
9.881	209.153	w/o MS2: NCGC00380112-01!2-(6-hydroxy-6-methyloctyl)-2H-furan-5-one	[M+H]+	26.96	209.15260:10861 209.18150:126 210.08513:184 210.11031:97 210.15626:1365 210.48810:64 211.07833:64 211.09611:567 211.13234:1999 211.16832:874	59.04956:176 79.05374:175 81.06998:169 91.05456:418 105.06886:228 107.08411:234 115.05370:150 121.09993:300 123.11542:114 131.08273:103 133.09992:294 135.07952:183 137.09540:368 149.06206:163 161.05869:133 176.08088:99	6184	1931	3630	4506	1104	6070	522	2831	8828	2175	3640	7209	2789
9.197	209.153	w/o MS2: NCGC00385600-01_C13H22O3_2-Cyclohexen-1-one, 4-hydroxy-4-(3-hydroxybutyl)-3,5,5-trimethyl-	[M+H]+	44.28	209.15316:22064 210.15737:3633 211.09523:694 211.17811:463	43.01803:232 57.06911:186 79.05332:205 81.06982:230 93.06962:335 105.07011:188 107.08424:216 119.08496:162 121.10041:325 131.08558:157 133.10136:148 143.08403:86 149.09628:281 173.13222:64	13789	15392	8626	7942	10353	14442	4328	3548	13033	2628	4736	9689	2985
3.582	210.061	2-(3-chlorophenyl)-4,4-dimethyl-4,5-dihydrooxazole	[M+H]+	637.14	210.06086:82263 210.24531:21 210.30782:21 210.33059:28 210.40942:35 210.42286:21 210.48449:21 210.51722:14 210.60225:28 210.62573:14 210.63162:21 210.65124:14 210.67509:21 210.69163:34 210.70814:21 210.72688:21 210.76765:28 210.79488:48 210.81885:28 210.83467:21 210.84801:28 210.86869:39 210.89294:34 210.90504:21 210.92495:34 210.94956:21 210.97784:34 211.00790:28 211.02025:34 211.03780:33 211.06…	43.01795:156 68.99711:13 111.00740:2106 113.02338:162 115.00203:379 129.01782:2155 139.00241:3407 157.01291:137	89581	183086	43952	36920	59881	5066	30744	15070	52368	16991	27932	5179	25430
3.718	210.061	2-(3-chlorophenyl)-4,4-dimethyl-4,5-dihydrooxazole	[M+H]+	780.37	210.06124:48702 210.10910:19 210.18092:19 210.27120:19 210.29472:13 210.32629:13 210.34222:19 210.36161:19 210.38610:19 210.41988:19 210.43419:19 210.46378:19 210.55116:19 210.61456:13 210.64615:13 210.66520:19 210.68188:19 210.70119:13 210.73709:19 210.76359:13 210.77485:32 210.80401:25 210.81797:13 210.83937:19 210.86448:33 210.87420:25 210.89084:19 210.91311:19 210.93479:25 210.94946:19 210.96…	43.01824:432 95.01251:80 97.02849:100 100.07635:136 111.00685:2705 115.00101:310 121.07295:111 123.09099:973 129.01819:1412 139.00188:2821 146.08112:163 149.02563:85 157.01324:291 167.07977:257 182.12865:194	19997	35874	9348	6465	11734	93670	6335	3345	7871	3919	3238	48954	4974
7.797	210.075	w/o MS2: Scopoletin	[M+H]+	7.04	210.07559:2352 210.09394:132 210.11169:1439 210.16293:121 211.05986:123 211.07836:325 211.09565:624 211.13907:85 211.16813:76 212.05355:46 212.06684:46 212.08023:76 212.09662:192 212.11169:128 212.12847:123 212.15013:46 212.16297:46	46.06504:160 69.07124:154 77.03789:178 85.02710:102 90.05397:319 94.07192:102 98.02392:170 103.05316:174 117.05559:96 120.08082:195 124.07455:89 146.05920:308 164.10486:92 170.07892:102	305	238	531	427	416	317	1024	1354	644	2683	1245	865	987
3.23	210.076	w/o MS2: NCGC00381049-01_C10H11NO4_	[M+H]+	7.71	210.07592:3225 210.11885:17 210.12961:30 210.16882:40 210.18521:24 210.99986:18 211.07840:400 211.09458:370 211.14243:18 211.16915:68 211.20345:18 211.94308:12 212.11143:279 212.14866:47 212.17531:18	46.06467:112 73.04640:109 79.05400:109 91.05342:105 110.08311:157 123.09133:177 136.06142:173 149.04428:134 164.06951:302 191.00088:242 207.03240:162	136	470	151	89	131	117	128	1101	140	110	884	101	1246
1.921	210.079	w/o MS2: Scopoletin	[M+H]+	1367.94	210.07988:90586 210.26098:17 210.34651:17 210.43431:42 210.46567:17 210.49363:25 210.54106:17 210.58720:34 210.63276:25 210.68576:17 210.71446:25 210.72812:25 210.78792:25 210.80159:42 210.82583:25 210.85974:42 210.88454:34 210.90550:25 210.92038:42 210.93246:156 210.95225:52 210.98190:34 210.99929:34 211.02374:45 211.05018:40 211.08252:6527 211.16578:34 211.17960:34 211.20381:25 211.24157:17 211…	41.03842:377 59.04933:209 70.06527:514 84.08075:107 88.07557:996 100.07680:1059 123.01157:1506 128.10699:194 148.04163:110 166.05341:258	0	0	0	0	0	64	291	0	0	0	0	0	0
2.203	210.08	w/o MS2: Scopoletin	[M+H]+	850.17	210.07946:19231 211.08145:1630 212.07592:822 212.11212:1085	69.03202:267 88.07641:170 100.07567:147 123.01034:296 133.01032:131 166.05250:93	12295	11920	12319	12157	13922	11580	13525	12421	12511	12316	12733	14210	14078
1.813	210.08	w/o MS2: Porphobilinogen [M+H-NH3]+; AIF; CE0; MS2Dec	[M+H]+	2670.03	210.07993:100599 210.33860:39 210.64074:59 210.72153:78 210.82564:39 210.84036:39 210.87914:59 210.90791:78 210.93780:39 210.95146:59 211.00103:39 211.02424:59 211.04387:38 211.05884:76 211.08226:7842 211.12100:77 211.19894:39 211.21935:39 211.34420:59 211.43191:59 211.48645:78 211.63476:98 211.65982:59 211.67472:39 211.68493:39 211.72171:39 211.74828:39 211.81674:39 211.92303:39 211.99561:39 212…	41.03848:485 44.04980:4932 70.06603:625 84.08098:150 86.07112:3072 88.07577:1706 100.07545:1057 111.04425:134 114.06635:51455 114.71015:140 115.11841:119 123.01049:2385 128.10757:296 166.05284:245 207.03168:215 210.08011:7750	0	52	0	47	0	64	291	0	0	0	0	36	0
1.921	210.097	4-(1H-indol-3-yl)butan-2-one	[M+Na]+	8552.54	210.09687:1229764 210.24204:173 210.26342:173 210.27462:173 210.29396:173 210.34534:259 210.36830:173 210.41006:173 210.45182:173 210.47082:259 210.48581:173 210.50569:259 210.51270:173 210.52748:345 210.55471:173 210.57347:259 210.58578:173 210.61075:173 210.63964:1221 210.65876:259 210.70654:173 210.73152:173 210.74772:345 210.78526:345 210.80606:431 210.82095:259 210.82820:678 210.83470:482 21…	37.00840:99 41.03874:5742 43.01786:1936 44.04918:111 53.03867:393 55.05419:3127 57.03355:505 65.03856:2856 67.05397:6605 68.82891:265 69.03354:17677 70.03669:988 71.04098:281 73.02766:162 77.03860:7902 82.80052:379 83.04939:45548 83.40502:95 83.58945:99 84.05228:2609 84.58482:73 85.02827:7458 86.03213:372 87.00719:3460 88.07575:525 93.03328:8578 95.04897:35199 96.05217:2035 97.02801:3311 98.03171…	541305	621080	634375	659393	769465	439801	934747	961799	760330	1033180	765176	856747	667067
7.818	210.111	w/o MS2: 4-oxo-5-phenylpentanoic acid	[M+H]+	7.28	210.11048:2530 210.15254:55 210.16617:144 211.05923:134 211.09547:724 211.11438:333 211.13880:36 211.16855:157 212.05330:55 212.09448:112 212.11182:163 212.12589:204 212.14689:198 212.19025:36	43.01810:5192 77.03811:307 84.04384:171 85.06345:264 91.05401:144 95.04816:200 98.02241:53 105.03359:66 109.10073:119 122.02825:3343 132.08063:114 140.04922:39279 152.06709:2852 162.05418:113 164.10707:78 178.08516:549 192.10194:301	1150	1082	918	1085	925	1325	918	875	1298	631	930	1231	898
7.673	210.112	w/o MS2: 4-oxo-5-phenylpentanoic acid	[M+H-H2O]+	11.61	210.11194:3724 210.15467:56 210.16386:76 211.05780:159 211.09623:881 211.11297:511 211.15176:38 211.17149:95 212.05467:76 212.09700:286 212.12033:171	45.03414:2049 72.08084:204 77.03887:54 84.08091:1627 110.03409:3128 121.06457:119 135.03062:13792 144.10374:505 152.05640:27938 165.05267:88	721	772	604	797	749	615	681	1747	731	1053	1194	1394	3412
1.961	210.12	Pesticide3_Propoxur_C11H15NO3_Baygon	[M+H]+	72.23	210.12026:31930 210.13646:1044 210.44523:451 210.50839:451 210.92628:451 210.96323:677 210.98475:677 211.03266:677 211.10000:46841 211.79957:677 211.96850:677 212.07726:1175 212.10173:7934	41.03872:7440 43.01848:2073 55.05382:5108 67.05464:7320 69.03348:21308 70.03618:962 71.04845:339 77.03877:9770 78.04178:731 83.04918:51472 83.78340:109 84.05264:2278 85.02837:7599 86.03212:467 87.00772:3520 88.07498:573 93.03376:10318 95.04928:43850 96.05234:2676 97.02826:4232 98.05982:261 101.05895:2067 105.04498:176 111.04428:66455 112.04734:3612 113.02279:427 115.03856:1312 121.02849:8450 127.…	0	0	0	0	0	0	0	0	64	2576	0	0	0
9.878	210.157	w/o MS2: Ethirimol	[M+H]+	10.34	210.16847:4405 211.09554:598 211.13198:1554 211.15874:1182 211.16873:805 212.11156:125 212.13746:176 212.16652:157	43.01793:153 67.05390:137 79.05377:307 91.05391:301 95.08563:118 106.04195:221 107.08462:229 117.06976:171 119.08532:159 121.10062:324 133.10118:269 135.07944:162 137.09590:241 147.04091:92 149.05951:118 151.11142:99	971	320	538	766	218	1030	84	518	1676	298	780	1277	555
1.699	210.975	w/o MS2: AZELAIC ACID	[M+H]+	298.5	210.97608:2352 211.09616:389 211.17056:183 211.95146:201 211.97619:183 212.07552:220 212.11145:843 212.85018:1425 212.97676:183 213.02909:146 213.07506:183	38.96342:28536 40.96099:1806 74.05995:69 109.02807:103	743	439	488	477	420	608	533	551	478	743	607	820	666
7.709	211.048	w/o MS2: MUCIC ACID	[M+H]+	3.65	211.04687:2068 211.09561:902 211.12986:58 211.14539:39 211.16996:179 212.05196:169 212.09877:415 212.12444:153 212.14859:2001 212.44210:58 213.03771:58 213.05589:58 213.07611:1146 213.09716:9509	45.03485:303 89.05962:237 111.05471:73 121.06473:92 133.01157:21 137.06001:51 149.05865:60 167.07156:66 170.07957:1631	381	0	42	54	0	553	9	37	357	14	56	422	100
11.842	211.054	w/o MS2: NCGC00169471-02!1-(3-acetyl-2,4,6-trihydroxyphenyl)ethanone	[M+H]+	12.65	211.05425:4485 211.09464:1867 211.13251:1120 211.16735:120 212.05549:650 212.10005:346 212.13429:189 212.15671:122 212.18000:66 213.04994:259 213.08936:66 213.10983:132 213.14623:88	43.01790:138 77.03807:175 91.05180:135 105.03294:316 131.06121:99 133.01198:99 151.03248:328 159.11708:70 179.02563:250	1051	688	1138	2448	1114	831	919	1835	2824	66	1961	20	50
8.661	211.074	w/o MS2: 1,3,7-Trimethyluric acid	[M+H]+	13.43	211.07400:8175 211.12105:106 211.13599:185 211.16827:3597 212.07709:636 212.10400:174 212.13404:64 212.17253:787 212.20572:64 212.27153:64 212.56407:43 213.07160:2556 213.11195:106 213.14884:85 213.17265:64	46.06512:24 77.03794:195 91.05411:717 96.04324:228 103.05258:178 109.10059:286 115.05421:704 118.06444:3338 121.06519:429 126.01011:823 127.05429:241 129.01053:61 143.07294:702 146.06007:2215 160.03873:32 170.05807:318 188.07066:242	69	585	21	32	43	92	20	29	117	24	13	125	22
9.094	211.082	Phenazone / antipyrine	[M+Na]+	13.75	211.08057:1353 211.09417:812 211.13025:1648	42.03338:118 57.04437:99 79.05393:99 91.05307:137 106.03603:99 120.05259:124 130.06152:89 142.06003:134	342	115	255	995	580	344	1172	705	497	1363	427	253	468
11.65	211.097	w/o MS2: Azelaic acid [M+Na]+	[M+H]+	149.17	211.09606:54536 211.22381:41 211.44941:62 211.79873:41 212.05374:103 212.09903:5887 212.14069:139 212.16235:83 212.19028:41 212.39284:41 212.68662:41 213.05173:103 213.07480:83 213.10219:722 213.14372:117 213.16265:83 213.18468:83	45.03382:150 77.03825:2813 95.04851:66 105.03316:10199 106.03604:706 107.04316:61	36767	37898	35020	35916	36940	42949	34560	31730	32227	32938	31642	43299	35468
9.066	211.132	w/o MS2: Jasmonic Acid	[M+H]+	5.13	211.13153:2897 212.08417:649 212.11445:486	57.04474:96 83.04818:141 93.06901:141 97.96744:138 105.07036:96 110.07112:93 120.05514:102 130.06414:93 142.05971:198 149.06060:131	591	398	690	653	916	745	772	1067	753	1476	941	771	1072
9.777	211.132	w/o MS2: Jasmonic Acid	[M+H]+	16.14	211.13176:6765 211.16763:946 211.96290:77 212.09315:153 212.10828:191 212.13632:901 212.16382:1268 213.03763:77 213.07465:153 213.11027:115 213.14584:237 213.16608:214 213.18455:1770	43.05364:145 79.05375:215 81.06950:222 91.05426:342 105.06859:247 109.06411:172 111.08064:99 115.05155:99 119.08496:189 123.07852:115 130.07734:96 137.09555:128 147.04417:137 149.05909:143	4752	2814	3305	3052	2656	4288	2416	4139	3474	3681	4486	4690	3542
9.957	211.133	Jasmonic Acid	[M+H]+	21.71	211.13249:13521 211.16448:1829 212.10843:108 212.13545:1107 212.17631:808 213.04014:72 213.06797:109 213.11111:108 213.13733:181 213.15699:72 213.18367:865	59.04980:141 79.05420:254 81.06934:207 91.05424:245 105.06967:187 109.10047:178 119.08522:109 121.10061:137 123.08074:134 135.07826:141 147.06672:89 149.05852:143 157.10018:86 167.06914:64	5619	2758	5069	4994	3392	5661	4074	4986	4898	5369	5493	5909	4043
7.892	211.168	w/o MS2: Altretamine (Hexalen)	[M+H]+	8.51	211.16846:2065 211.48326:137 212.05615:137 212.09577:130 212.12720:21395 212.17088:466 212.37718:55 212.44633:55 212.47952:55 213.07458:108 213.09766:4484 213.13000:2429	43.01805:4642 57.06924:225 67.05388:302 77.03896:348 84.05506:122 91.05382:537 95.04851:206 103.05333:652 107.05015:89 112.04161:216 121.06448:4986 122.02642:2405 123.02317:823 125.03652:130 135.04358:106 139.05237:3285 140.04956:34331 141.05243:1599 152.04942:3648 163.05389:620 170.07883:695 189.07153:858 206.09703:1120	2169	1057	1138	1297	573	2695	474	883	2296	364	985	1984	819
1.926	212.101	w/o MS2: 2',3'-Dideoxycytidine	[M+H]+	183.38	212.11230:58480 212.68531:100 213.03848:150 213.11560:3984 214.09043:1140 214.11676:1102	45.03320:295 61.02871:144 69.03362:170 71.04727:131 75.04344:161 81.03364:1190 84.05228:396 87.04528:132 95.04770:426 104.10731:375 109.02724:514 114.05484:234 121.02715:137 129.05379:201 139.03727:157 147.06439:147	6079	7229	20868	10468	12416	6502	58981	11097	12143	13418	9113	16708	8646
2.984	212.102	w/o MS2: NCGC00385438-01!1-methoxy-3-methyl-9H-carbazole	[M+H]+	20.78	212.10326:1334 212.14816:44 213.06408:12 213.10676:147 213.14799:40 213.15785:30 213.18473:32 213.21796:18 214.06994:24 214.09077:180 214.17762:58	46.06542:93 77.03727:105 105.03282:129 124.08777:142 149.04737:105	544	882	457	426	1003	302	529	684	970	509	559	257	659
1.773	212.113	w/o MS2: Quebrachitol	[M+H]+	3471.54	212.11227:632584 212.36175:147 212.38275:196 212.40388:147 212.42383:98 212.44205:98 212.45530:196 212.47940:147 212.49342:98 212.50775:98 212.52149:147 212.53806:196 212.65754:196 212.67872:98 212.69994:147 212.72173:98 212.74931:98 212.78815:196 212.82223:196 212.84639:196 212.86922:147 212.88638:147 212.91100:245 212.94282:418 212.96320:320 212.98123:254 212.99550:246 213.01266:1134 213.02915:…	45.03366:2315 53.03803:1471 55.01720:229 57.03338:948 59.04908:166 61.02747:263 69.03343:2272 71.04843:1955 73.02823:669 75.04331:692 81.03330:36992 82.03580:1878 82.48098:47 83.03903:147 84.04364:428 85.02791:3176 87.04353:1819 88.04570:273 95.04846:478 99.04339:1882 102.05325:132 109.02768:18497 113.05893:2188 127.03647:1521 141.05460:1869 149.02049:81 159.06369:751 188.08958:196	445638	575354	418747	383184	563074	467877	577892	547973	588385	580404	495341	620581	545480
7.906	212.128	w/o MS2: METHOXAMINE	[M+H]+	61.78	212.12745:16658 212.17130:398 212.44299:93 213.05526:46 213.07350:90 213.09805:7093 213.12824:1457 213.18239:46 213.93451:46 214.06706:125 214.10171:887 214.13002:208 214.17662:70	58.05234:49 77.03800:282 84.05246:86 91.05312:333 93.06958:357 103.05328:222 107.04970:215 118.06361:78 121.06426:3136 133.01440:25 135.04414:124 142.05708:18 148.03734:71 152.04895:113 163.05426:121 170.07954:1349 186.10545:60 206.09636:121	3122	5932	3053	3687	4701	3079	3013	11874	5284	7692	8262	8888	20049
1.648	212.85	w/o MS2: benzoin	[M+K]+	4608.53	212.84193:53464 213.00442:134 213.05668:134 213.14176:134 213.55130:201 213.74741:201 213.79934:134 213.84286:970 214.07766:134 214.18111:201 214.54330:134 214.76550:134 214.79946:133 214.81970:264 214.83990:12230	40.96136:351 124.92029:148	22232	23951	18932	28411	11872	23309	28221	12671	21584	33097	13935	22792	12296
9.256	213.032	w/o MS2: Zonisamide	[M+H]+	22.36	213.03226:2157 213.11471:101 214.03119:67 214.03744:134 214.08879:338 214.10691:661 214.14303:167 214.17899:67 215.03293:101 215.11039:168 215.12476:67	46.06563:161 59.04835:108 77.03913:125 97.06305:89 105.03272:175 107.04954:64 121.06269:99 149.02169:108	1616	807	991	559	200	668	1169	856	602	129	178	0	27
8.661	213.072	Urolithin B	[M+H]+	40.65	213.07160:2556 213.11195:106 213.14884:85 213.17265:64 213.18510:85 214.05088:64 214.08167:232 214.12257:130 214.14413:85 214.17992:64 215.07667:64 215.09172:112 215.12495:138 215.17469:107	46.06512:24 77.03794:195 91.05411:717 96.04324:228 103.05258:178 109.10059:286 115.05421:704 118.06444:3338 121.06519:429 126.01011:823 127.05429:241 129.01053:61 143.07294:702 146.06007:2215 160.03873:32 170.05807:318 188.07066:242	129	240	45	52	55	114	41	41	111	22	29	78	44
7.729	213.098	Harmine	[M+H]+	45.44	213.09802:11805 213.15566:216 213.18452:27 213.46552:27 214.04880:40 214.09977:1621 214.14376:100 214.15921:142 214.17320:54 214.18948:27 214.51936:27 215.05240:40 215.07422:40 215.10313:768 215.13791:551 215.16012:67	70.06402:75 83.06003:104 89.05970:196 105.03367:12 130.06584:13 155.05695:40 162.09184:25 170.07941:1886	5071	6357	4162	3623	6340	4901	5088	2904	5288	4090	3614	5796	4542
7.913	213.098	w/o MS2: Harmine	[M+H]+	46.65	213.09818:10998 213.13013:1011 213.18493:100 213.58312:75 214.06973:124 214.10205:1377 214.13321:235 214.18669:50 215.05796:50 215.10237:165 215.13891:124 215.15991:50	43.01793:124 77.03843:109 85.06351:76 91.05343:121 93.06968:147 103.05487:110 107.04930:224 121.06452:1261 133.01439:30 141.05270:39 147.06441:60 170.08054:2111 185.10318:384 189.07098:36	5447	6841	3967	3568	6538	4898	5688	3252	5635	4388	4674	6248	4591
1.933	213.104	Perseitol	[M+H]+	30.77	213.10404:1784 213.14019:313 213.15916:313 213.19196:209 213.20513:314 213.21965:209 213.23019:314 213.25672:314 213.29034:314 213.35295:209 213.36834:209 213.38655:418 213.45552:209 213.53267:209 213.56838:314 213.60532:209 213.62277:209 213.66177:209 213.76441:209 213.82763:209 213.83358:314 213.91452:314 213.96523:209 213.99238:209 214.09129:313 214.11595:313 214.13517:209 214.15816:313 214.18…	41.03881:5541 43.01774:1876 44.04974:316 53.03829:318 55.05401:4164 57.03309:523 65.03849:2729 67.05416:6307 68.05744:464 69.03349:17203 69.82334:65 70.03639:1081 71.01209:232 73.05001:115 77.03840:8349 82.06494:267 83.04935:40047 83.57053:131 83.69489:87 84.05192:2158 85.02830:7483 86.03119:348 87.00698:2789 88.07483:576 93.03327:9443 95.04901:33443 95.76022:96 96.05178:1854 97.02784:3609 98.030…	1001	1032	887	804	1555	812	1223	1504	925	1720	1144	1266	928
12.253	213.146	w/o MS2: Dihydrojasmonic Acid	[M+H]+	12.66	213.14833:1524 213.18505:83 213.21835:42 214.08962:267 214.15090:267 214.17940:62 215.07986:235 215.10411:104 215.12295:62 215.14097:62 215.16110:83	59.05044:96 77.03797:121 105.03470:115 131.08608:64 149.02252:115	1385	1374	1484	1348	733	743	2676	1655	1194	3581	1234	1223	1028
8.376	213.159	w/o MS2: Caryophyllene [T(-)]	[M+H]+	12.63	213.15864:3302 214.08882:242 214.10589:162 214.16141:215 215.08974:98 215.13936:98 215.16664:78	45.03315:24 70.06485:78 77.03876:56 91.05437:466 94.06391:43 105.06962:10 118.06442:2453 122.05973:425 125.05907:18 132.08086:444 146.05920:1375 164.10597:166 170.06105:209 188.07137:221	165	109	128	129	241	223	154	846	581	293	630	226	412
9.61	213.184	w/o MS2: 4-(3-hydroxybutyl)-3,5,5-trimethylcyclohex-3-en-1-ol	[M+H]+	21.37	213.18397:4059 214.08836:237 214.18703:868 215.06794:117 215.19253:117	43.01829:134 67.05370:138 79.05391:128 81.07128:121 93.06941:169 107.08634:158 121.09976:121	1779	200	914	1094	157	1853	68	579	2968	441	1108	2612	1100
9.838	213.184	w/o MS2: 4-(3-hydroxybutyl)-3,5,5-trimethylcyclohex-3-en-1-ol	[M+H]+	12.52	213.18416:3427 214.09007:206 214.10569:103 214.18706:349 215.09004:155 215.12549:206 215.14256:103	55.05375:141 79.05364:208 81.06938:199 91.05420:179 93.07020:176 95.08475:165 105.06891:215 109.06490:166 121.10074:137 129.06888:83 133.10092:155 137.05779:118 147.04602:73 149.02272:118 151.10914:77 174.06650:86	1386	884	820	1000	307	1359	225	553	1622	597	940	1616	644
1.776	214.091	Terbuthylazine-TP CSAA036479 (LM2)	[M+H]+	72.87	214.09181:10179 214.11638:7240 214.14663:312 214.16185:252 214.18362:126 214.20455:190 214.21536:190 214.23002:190 214.25447:190 214.27980:709 214.29710:190 214.35108:253 214.36430:190 214.38096:190 214.40936:316 214.45597:190 214.50743:190 214.52491:126 214.54651:126 214.56350:316 214.57773:316 214.60150:190 214.63601:127 214.66226:190 214.69467:127 214.73167:127 214.75661:190 214.81914:127 214.…	45.03364:2195 53.03868:1894 57.03349:1358 61.02838:420 69.03332:2793 71.04861:2090 72.04433:279 73.02804:1137 74.05902:1007 81.03332:47059 81.83374:134 82.03639:1825 82.20581:96 83.03710:220 85.02791:4040 86.05910:947 87.04338:2082 97.02747:1707 98.03494:1550 99.04375:2181 103.03808:266 109.02822:20171 110.03111:1131 112.03891:194 113.05909:2452 115.03922:975 127.03791:1611 133.04887:688 141.0541…	3165	2919	4125	2997	8502	2674	6698	6817	3669	11945	4489	3878	7952
9.267	214.107	w/o MS2: Kainic acid	[M+H]+	12.61	214.10674:2213 214.15325:97 215.08154:73 215.09048:97 215.10972:157 215.14597:49 216.08729:49 216.11000:73 216.12177:73 216.15794:49	46.06425:96 79.05396:89 93.06877:146 105.06439:105 121.06311:93	201	134	642	451	220	106	468	28	123	407	101	203	136
10.918	214.142	w/o MS2: MLS002153476-01!Quipazine maleate salt5786-68-5	[M+H]+	29.47	214.14307:4071 215.07206:66 215.10682:99 215.12458:66 215.14475:477 215.18019:66 216.08237:66 216.15733:184	55.05388:114 79.05355:4 81.06826:83 93.06860:199 105.03232:7 107.08481:502 122.98373:2715 133.10042:408 135.11563:279 149.04315:47 151.11249:107 161.09473:300	4346	3411	3123	2855	2199	2473	3298	1634	2758	4283	2048	1573	3285
16.27	214.253	N,N-Dimethyldodecylamine	[M+H]+	18.46	214.25229:2340 214.26916:255 214.28508:19 215.03113:13 215.04967:13 215.09083:38 215.12590:86 215.16306:166 215.18415:52 215.22063:13 215.25609:432 215.28553:20 215.50193:13 215.73494:13 216.08147:20 216.09620:33 216.12230:50 216.15807:43 216.16758:111 216.19535:135 216.22885:26 216.26020:20	46.06486:122 77.03799:164 93.06862:99 105.03279:145 120.05598:77 133.01147:96 149.04421:150 155.06980:83 207.03042:118 214.25196:122	1772	1606	1581	1582	1458	2009	1618	1693	1665	1569	1657	1932	1474
3.593	215.017	w/o MS2: Citric acid	[M+Na]+	16.2	215.01652:1815 215.05648:77 215.07708:39 215.09551:125 215.16409:104 215.19802:58 215.64690:39 215.67164:39 215.69673:78 215.72320:39 215.97078:39 216.01676:519 216.04934:78 216.08634:58 216.11637:107 216.13178:39 216.15243:39 216.41368:39 216.43537:39 216.45603:39 217.02198:78 217.10628:423	43.01805:2703 57.03305:75 68.99650:5914 83.04908:420 87.00694:1730 95.01059:137 101.05841:434 111.00735:13275 115.00179:1555 123.00676:179 129.01793:8531 133.01231:40 139.00200:12291 140.00534:824 147.02914:406 157.01187:1104 169.01180:127	615	1434	334	331	475	104	305	161	371	189	272	110	197
1.921	215.052	N-Methyl-N-nitrosotoluene-4-sulphonamide (NTOLS)	[M+H]+	28.58	215.05165:2980 215.07553:224 215.09827:224 215.11083:336 215.14166:337 215.56746:224 215.62372:224 215.67468:224 215.72934:337 215.85542:337 216.00169:224 216.04709:224 216.19598:337 216.25768:224 216.28763:224 216.31241:224 216.36818:224 216.47251:224 216.52933:224 216.67720:449 216.95315:224 217.10713:825	41.03886:7440 43.01818:2075 55.05452:5108 56.05714:401 57.03277:1221 65.03844:3419 67.05403:7330 69.03356:21312 70.03642:962 71.01239:234 73.04664:140 77.03864:9770 78.04147:731 82.03876:161 83.04928:51472 83.59822:149 83.74355:151 84.05204:2278 84.77269:150 85.02830:7610 86.03189:467 87.00764:3520 88.07528:572 93.03349:10318 94.76176:204 95.04909:43851 95.61315:92 95.74423:127 96.05213:2676 97.0…	183	917	673	397	365	136	498	622	240	824	393	391	427
4.224	215.102	w/o MS2: LEVODOPA	[M+H]+	14.77	215.10179:1576 215.13339:46 215.16399:30 215.20047:18 215.97603:259 216.04820:60 216.08461:67 216.10466:115 216.12318:93 216.15984:30 216.19797:30 216.23705:12 216.98006:12 217.01966:18 217.04772:18 217.06807:30 217.10750:796 217.12840:164 217.15852:70 217.17750:30 217.19532:18	46.06470:176 77.03800:144 79.05434:104 83.04812:121 85.02839:118 96.04301:108 105.03273:105 110.06248:83 115.00049:80 120.08058:80 133.01207:99 149.01839:128	97	141	263	220	100	46	558	385	72	680	192	48	151
7.748	215.102	w/o MS2: Metribuzin	[M+H]+	21.04	215.10196:1787 215.13794:427 216.03130:75 216.08598:75 216.10550:181 216.12341:100 216.14457:38 217.07070:223 217.08458:56 217.10694:1004 217.12263:874 217.14696:75 217.16244:75	70.06519:47 111.04386:40 116.07011:42 121.06355:103 149.04480:10 170.07957:1621	1289	793	959	1210	809	1190	722	831	1121	1076	1070	1286	791
7.7	215.138	w/o MS2: NCGC00180357-02_C15H20O2_2(4aH)-Naphthalenone, 5,6,7,8-tetrahydro-6-hydroxy-4a,5-dimethyl-3-(1-methylethenyl)-, (4aR,5R,6R)-	[M+H]+	18.54	215.13829:4076 215.17676:63 216.08531:1103 216.12045:91 216.14106:393 216.48493:32 217.07088:64 217.08491:80 217.10858:402 217.15401:2547 217.17147:806	46.06460:197 72.08055:421 77.03889:3 84.04351:195 93.07103:63 98.09754:99 116.07036:325 121.06296:294 126.05242:70 135.02864:64 150.02965:24 152.05580:112 170.08086:1708 179.08044:57 185.10249:471	650	445	743	698	852	446	1441	425	562	1548	576	355	459
7.557	215.139	Pestalotin	[M+H]+	24.48	215.13857:2678 215.17210:26 216.08703:262 216.10003:70 216.11839:53 216.14111:304 216.17148:40 216.35326:26 217.06948:383 217.08565:70 217.10615:318 217.12837:130 217.15369:89	72.08035:548 79.05350:339 84.07995:391 91.05379:592 93.06987:1832 105.03392:46 120.05315:54 167.07010:19	1591	1827	1834	1625	2019	1530	2153	1758	1796	1785	1793	1741	1817
2.099	216.049	w/o MS2: Pelletierine Hydrochloride	[M+H]+	21.24	216.04930:1702 217.05256:266 217.10668:266 218.10172:178	41.03874:157 69.03260:164 77.03852:102 83.04859:178 95.04885:225 100.07524:136 111.04401:387 123.01063:161 129.05425:119 139.03904:143 147.06445:140	569	561	697	775	525	486	864	606	1041	471	647	867	658
1.726	216.063	w/o MS2: Pelletierine Hydrochloride	[M+H]+	88.7	216.06298:9265 216.12033:167 216.12694:83 216.32345:83 216.39826:83 216.42106:83 216.54761:83 216.63234:83 216.67004:125 216.71089:83 216.78532:83 216.80703:83 216.94042:83 216.96731:83 217.06680:4737 217.10713:276 217.12959:208 217.14833:125 217.15706:83 217.17852:125 217.29633:83 217.60557:167 217.84627:83 217.96730:125 218.03952:83 218.06915:421 218.10114:208 218.14919:208	38.96330:3 43.01824:237 45.03332:444 54.03984:39 56.04931:1001 57.03307:431 74.06039:1654 80.02572:63 81.03337:6 81.76528:42 82.22221:60 83.03939:153 84.04377:38 85.02780:460 86.06019:1743 87.04315:221 97.02836:962 99.04359:91 100.07493:228 103.06063:150 110.03095:223 112.03820:216 113.05887:27 127.03856:120 145.04823:131 170.08305:90 188.09169:1669	3926	3308	4467	4041	3324	4090	5318	7288	5652	9735	6040	5433	3891
8.657	216.101	w/o MS2: Atrazine	[M+H]+	36.25	216.10180:4161 216.15927:95 217.07426:38 217.10607:951 217.12822:127 217.14258:138 217.15807:95 218.10647:280 218.13953:101 218.16704:38	95.04782:72 104.04949:244 121.06455:376 132.04445:3314 146.05981:12 160.03838:2701	865	1996	865	956	1528	894	1375	3132	1959	2900	2192	2310	3255
1.556	216.122	w/o MS2: (-)-Camphanic acid	[M+H]+	25.18	216.12360:3296 216.28758:192 216.95110:5038 217.01549:321 217.07603:192 217.09060:320 217.10764:320 217.12534:407 217.15441:192 217.95079:671 217.99686:527	68.98188:1831 72.08010:209 82.98186:657 84.95943:2402 86.99184:2054 96.98739:284 108.96172:13540 110.95923:3504 111.97869:569 127.97203:357 138.97261:6771 155.96941:260 168.09972:51 182.96120:5224 184.96056:1719 202.97095:180	468	186	560	484	795	379	797	1565	245	1366	797	339	1201
11.332	216.159	w/o MS2: Ethyl 3-(N-butylacetamido)propionate	[M+H]+	17.92	216.15893:1777 216.18311:53 217.10892:1357 217.12738:208 217.16132:437 217.19636:133 218.10936:107 218.13733:106 218.16557:107 218.17494:53 218.21024:133	57.06912:102 81.06919:125 93.06954:163 105.03293:192 123.04458:86 133.01347:93 149.02152:131	1277	1364	1132	1157	967	1438	1060	1186	1370	937	1070	1239	914
12.145	216.194	w/o MS2: Rhodinyl Acetate	[M+H]+	59.9	216.19545:5673 216.55945:32 217.08702:141 217.10764:1011 217.12877:96 217.14222:48 217.15887:64 217.19769:600 218.11013:185 218.13902:64 218.19993:119	55.05460:150 79.05454:169 97.06345:109 105.03313:160	3903	3787	3335	3202	3068	4196	3173	3378	3581	2833	3282	3943	3544
1.542	216.95	w/o MS2: Diallyl Trisulfide	[M+H]+	31.33	216.95024:8106 216.98256:125 217.01562:353 217.07152:169 217.10592:484 217.14093:169 217.95120:2030 217.99907:452 218.01697:127 218.07041:127 218.13885:85 218.62653:85 218.91097:251 218.94787:1110 218.98284:7881	68.98212:1602 82.98306:673 84.95904:3628 86.99169:1780 88.95123:144 96.98826:233 105.03304:52 108.96183:12693 110.95960:3544 112.00620:215 126.97227:1046 138.97208:5992 139.97305:1768 140.96938:2036 148.06436:27 154.96716:888 156.96532:361 168.97514:93 182.96191:4445 190.99892:101	6823	6453	3684	4205	4794	9693	2598	3879	5896	3014	6455	6157	3610
1.748	217.067	D-Pinitol [M+Na]+	[M+Na]+	13.41	217.06799:8870 217.10384:605 217.12843:174 217.15439:174 217.19958:87 217.22293:87 217.26019:87 217.28813:87 217.32540:87 217.40304:87 217.43202:87 217.53660:131 217.62672:87 217.65883:87 217.74433:131 217.85762:131 217.93964:174 218.04746:87 218.07129:1067 218.11227:174 218.15064:1807 218.35395:218 218.41569:87 218.68142:87 218.92816:87 219.02626:23428 219.06968:215 219.09838:131 219.13267:174 2…	45.03381:2524 53.03846:2013 55.05379:389 57.03323:1000 59.04847:231 69.03376:2641 71.04913:1999 73.02832:913 75.04387:717 81.03366:47827 81.44064:153 81.73577:99 82.03673:2481 82.60935:58 83.03762:183 84.04445:438 85.02844:4528 86.06040:346 87.04371:2345 98.03535:1251 99.04379:2692 103.03989:121 109.02837:21975 110.03111:1076 112.05253:130 113.05910:2568 115.03909:807 125.02217:159 127.03891:1530…	1814	4040	3122	1930	2790	1314	2386	2670	1359	1524	1529	1148	2271
8.506	217.07	w/o MS2: Quebrachitol	[M+H]+	10.99	217.07051:4592 217.10556:845 217.12696:176 217.15322:115 217.17568:57 218.07221:445 218.10484:86 218.12143:86 218.13570:86 219.07353:115 219.13263:86 219.17495:143	46.06469:105 59.04925:237 77.03791:99 87.00752:102 94.06681:102 105.06932:141 120.05843:96 149.02202:99 165.05416:83	1133	532	291	366	323	1098	132	151	830	207	280	647	253
14.363	217.086	4-(sec-butoxy)benzoic acid	[M+Na]+	6.52	217.08630:1853 217.10319:1143 217.12253:661 217.15952:125 218.08822:272 218.10829:146 218.13874:62 218.16798:42 218.20833:22 219.05913:36 219.09571:63 219.11918:36 219.13712:48 219.17327:256	77.03805:166 93.06869:112 105.03319:155 121.06349:105 149.02207:96 174.06572:145 189.08920:136 207.18334:96	845	764	934	826	835	728	660	454	649	630	665	627	594
8.949	217.106	w/o MS2: NCGC00380632-01_C10H16O5_(4S,5S,6E,8S,10R)-4,5,8-Trihydroxy-10-methyl-3,4,5,8,9,10-hexahydro-2H-oxecin-2-one	[M+H-H2O]+	20.86	217.10673:6981 217.15625:101 218.11020:793 218.14084:234 219.06147:51 219.10258:294 219.11419:129 219.13175:51 219.17357:1392	43.01853:155 79.05415:210 83.04865:179 91.05411:187 105.06921:188 107.04747:198 111.04256:135 117.06955:115 121.06231:118 130.06439:90 131.08577:80 135.04373:135 143.08756:77 149.02341:156 155.06908:105 167.06893:150 194.02110:89	5653	4777	4061	4071	4565	13744	3521	4387	5080	3922	4085	5599	4389
10.617	217.107	w/o MS2: NCGC00380632-01_C10H16O5_(4S,5S,6E,8S,10R)-4,5,8-Trihydroxy-10-methyl-3,4,5,8,9,10-hexahydro-2H-oxecin-2-one	[M+H]+	31.86	217.10666:10251 217.15791:154 218.10948:1216 218.13603:192 218.15523:77 219.08507:192 219.10360:495 219.13558:192 219.17510:1143	45.03284:218 69.06783:115 77.03736:117 79.05281:146 81.06917:156 91.05313:161 93.06871:151 105.03376:180 107.08457:188 119.08471:160 135.04274:122 147.04314:140 155.07052:112	6427	5609	6635	6325	6504	7249	6210	6426	5650	7075	6674	7468	6757
7.697	217.153	(5E)-6,10-dimethyl-5,9-undecadien-2-one	[M+Na]+	6.01	217.15401:2547 217.17147:806 218.06224:32 218.07944:91 218.10295:142 218.13756:245 218.15531:264 218.17241:148 218.48548:32 219.06603:32 219.08473:32 219.10535:48 219.13363:230 219.17007:80	46.06460:197 72.08055:421 77.03889:3 84.04351:195 93.07103:63 98.09754:99 116.07036:325 121.06296:294 126.05242:70 135.02864:64 150.02965:24 152.05580:112 170.08086:1708 179.08044:57 185.10249:471	250	274	659	451	404	282	1179	294	175	703	274	192	175
7.61	218.101	securinine	[M+H]+	37.33	218.10255:2376 218.13790:126 218.17418:76 219.08546:76 219.10442:350 219.13374:445 219.17312:95 220.06075:76 220.07792:57 220.09908:76 220.11829:114 220.14031:38 220.15485:57	77.03771:219 84.08069:1061 119.04834:237 126.09083:84 144.10077:64 151.59534:7 152.77240:27 165.05508:369 172.09415:186	4637	4168	4564	3898	3014	4476	4434	1224	1414	2406	1689	1614	1724
5.833	218.102	Pymetrozine	[M+H]+	11.76	218.10190:1399 218.13622:70 218.17282:32 218.99026:12 219.10484:140 219.13678:45 219.14974:30 219.17243:40 219.20356:18 219.21683:12 220.00555:12 220.03888:18 220.06180:18 220.07691:24 220.11494:54 220.15437:40 220.18093:18	46.06473:113 77.03745:160 91.05344:122 107.04884:125 120.05418:109 136.07513:149 149.02298:194 166.07086:268 190.99982:153 207.03104:412	284	153	173	185	318	103	233	592	1266	1297	730	96	640
6.28	218.102	Pymetrozine	[M+H]+	21.6	218.10233:1558 218.12414:23 218.13836:49 218.17414:34 218.20668:18 219.08032:18 219.10440:94 219.13596:39 219.14939:18 219.17419:60 220.03896:24 220.08321:24 220.11084:83 220.13493:18 220.15517:30	46.06527:125 73.04565:102 77.03833:112 105.03289:202 147.06506:131	145	98	151	105	80	317	0	88	138	0	36	1136	73
10.894	218.137	w/o MS2: Propionylcarnitine	[M+H]+	10.09	218.13741:1764 218.17410:57 219.09697:174 219.13960:371 219.17606:96 219.21037:38 220.09596:77 220.11219:38 220.14705:96 220.16880:1006	67.05376:134 79.05300:137 91.05436:437 94.07390:120 107.08486:1303 119.08515:399 133.09964:1341 135.11617:789 161.09543:702 179.10577:1494	210	272	227	237	198	181	428	732	226	1239	502	228	371
1.773	218.149	w/o MS2: Ethoxyquin	[M+H]+	16.14	218.14952:3058 218.23722:136 218.35122:204 218.36320:204 218.38557:136 218.43976:204 218.99612:133 219.02668:19242 219.07277:203 219.13422:272 219.15329:272 220.02990:1878 220.08217:1356	45.03396:3020 53.03846:2566 55.05365:263 57.03350:1452 69.03381:3061 71.04933:2514 75.04365:863 81.03384:57786 81.62282:138 81.85041:80 82.03739:2611 82.50224:72 83.03784:334 84.04416:405 85.02848:4246 87.04376:3071 88.04742:239 97.02845:1159 99.04398:2755 100.04925:303 103.03857:178 109.02882:28885 110.03206:1345 112.05210:91 113.06006:3090 127.03862:1989 133.04868:463 141.05429:2546 145.04852:9…	1060	649	681	470	1088	1029	443	446	1154	319	642	972	448
1.695	219.027	w/o MS2: THEOBROMINE	[M+K]+	1445.36	219.02660:69405 219.07261:82 219.13301:112 219.25321:56 219.81916:56 219.87964:56 219.95035:56 220.02974:5110 220.08100:903 220.10519:56 220.13991:56 220.26077:56 220.36789:203 220.70075:56 220.84647:84 221.04023:29073 221.07828:134 221.10713:84	44.04962:600 62.06062:93 71.01305:145 72.04475:40 74.05859:1450 81.03352:18 86.05964:407 88.03768:86 97.02785:233 109.02772:537 115.03742:169 126.05566:74 144.06783:27	91590	60406	133328	121124	115929	44750	149824	151076	58001	142816	103909	62398	141778
12.033	219.065	4-Methylumbelliferyl acetate	[M+H]+	9.88	219.06514:3883 219.10127:94 219.14124:71 219.17520:204 219.34964:71 220.06752:650 220.12790:71 220.15498:71 220.18157:118 221.08017:1279 221.13738:95 221.15154:122 221.16757:71	59.04943:105 77.03939:121 93.06999:134 105.03358:280 120.05447:121 147.04258:83 149.04281:159 161.05832:86 177.05263:598	698	1122	356	358	389	546	294	1283	557	480	735	500	1063
10.477	219.101	w/o MS2: NCGC00385365-01_C11H16O3_2(4H)-Benzofuranone, 5,6,7,7a-tetrahydro-6-hydroxy-4,4,7a-trimethyl-, (6S,7aR)-	[M+Na]+	13.86	219.10075:4128 219.13738:69 219.17171:939 219.21014:70 220.10518:567 220.12065:105 220.17320:105 221.02692:70 221.08078:1399 221.11386:260 221.15186:201	77.03720:167 91.05250:137 105.03197:105 119.08428:131 131.08536:73 135.04411:90 147.06504:144 149.04588:142 151.03861:150	1121	410	809	905	745	1066	678	2621	833	405	1656	715	1456
10.248	219.101	Abrine	[M+H]+	21.23	219.10095:4821 219.17266:119 220.10249:554 220.15407:79 221.08006:1405 221.11407:153 221.14355:128 221.18969:310	43.01768:131 67.05367:96 81.06952:162 91.05305:177 95.08458:115 105.03234:172 109.09992:158 119.04745:145 132.05545:252 141.06839:148 148.05100:239 157.06291:93 160.04985:121 163.07383:413 174.06722:133 188.08686:109 191.06860:491	3808	5648	2672	2860	6099	3372	5796	2957	2632	1529	4207	2731	3207
4.292	219.133	w/o MS2: Meprobamate	[M+H]+	13.19	219.13332:2717 219.17266:37 219.95039:12 219.96960:12 220.04583:12 220.08332:50 220.09493:12 220.11814:65 220.13695:165 220.17532:18 220.18241:24 220.43221:12 220.96524:12 221.04293:18 221.08331:97 221.11292:872 221.13465:262 221.15594:725 221.18858:44	46.06549:321 73.04518:99 77.03778:102 107.05089:182 111.04455:153 149.02303:128	502	388	324	442	397	2602	531	363	278	679	406	3508	319
10.625	219.172	w/o MS2: Nootkatone	[M+H]+	12.34	219.17329:3928 219.20741:168 220.05753:127 220.17674:495 220.52405:169 221.05301:84 221.07960:3118 221.11645:85 221.15875:397 221.18925:10552 221.22846:126 221.24514:85	43.05393:274 55.05386:147 67.05379:156 81.06959:492 91.05339:418 105.06903:166 108.08696:224 119.04809:252 121.09983:128 134.03591:182 147.04431:124 149.05888:99 155.06868:77	274	880	566	383	417	386	1744	1136	465	516	846	536	459
14.241	219.173	alpha-Cyperone	[M+H]+	18.28	219.17401:4077 219.21286:32 219.50439:16 220.09775:16 220.11894:44 220.15391:41 220.17769:841 221.08026:57 221.09700:33 221.11635:60 221.13661:94 221.15206:162 221.18449:81	45.03698:86 77.03863:141 91.05161:122 105.03329:135 121.09903:93 149.02201:105 219.17408:137	2634	2420	2669	2827	2797	3292	2596	2533	2620	2343	2581	3282	2941
10.328	219.173	w/o MS2: alpha-Cyperone	[M+H-H2O]+	12.76	219.17442:2921 219.19635:159 220.10051:93 220.17668:550 221.08063:582 221.11498:186 221.13438:124 221.15423:254 221.17267:93 221.18965:267	55.05518:131 77.03699:121 81.06867:96 93.07016:179 105.06887:248 119.08522:121 121.06483:112 131.08429:99 133.10037:105 149.02298:118	187	352	138	146	247	232	558	813	430	296	306	239	177
9.473	219.174	w/o MS2: NCGC00385845-01_C15H24O2_	[M+H]+	10.56	219.17364:2850 220.09558:187 220.17493:375 221.18757:281	77.03792:182 91.05371:300 95.04675:150 105.03117:128 107.08613:109 115.05307:121 118.06493:402 130.06462:309 132.08106:219 147.04479:247 160.07419:119 170.05971:246	269	330	230	216	210	220	403	447	311	476	333	269	392
9.733	219.174	w/o MS2: Nootkatone	[M+H]+	10.34	219.17537:2920 220.09631:239 220.11333:133 220.13421:80 220.15306:106 220.17616:343 221.08203:106 221.10195:106 221.11767:106 221.13443:80 221.15333:143 221.19019:409	43.01743:150 55.05588:130 67.05434:93 79.05369:173 83.04745:134 91.05417:215 95.08508:109 97.06319:112 105.06889:281 107.08524:115 119.08705:109 133.10038:126	462	1343	466	354	736	152	3295	1901	368	678	942	366	620
7.794	220.117	Pantothenate	[M+H]+	124.51	220.11770:103962 220.36051:39 220.44617:52 220.45509:39 220.61004:26 220.63298:65 220.69869:26 220.72947:39 220.75711:26 220.84475:39 220.91761:39 220.94024:26 220.95655:65 220.97169:39 220.98404:52 221.00547:65 221.03498:66 221.05628:65 221.08442:115 221.12076:9714 221.14834:1184 221.17004:88 221.18903:52 221.23476:39 221.27695:26 221.30306:26 221.32187:52 221.34798:26 221.38857:39 221.41275:39 …	43.01787:60 59.04941:140 70.02879:483 72.04394:717 79.05464:55 85.06465:623 90.05415:2291 95.04825:684 98.02381:1376 103.05465:210 113.05937:286 116.03311:341 120.08030:563 124.07470:1207 132.08086:135 142.08562:386 146.05949:614 160.07558:146 164.10988:29 184.09653:482 202.10663:239	12145	10603	10054	9488	8681	11374	9782	56210	13976	61625	33888	15206	40100
8.58	220.144	w/o MS2: Cimaterol	[M+H]+	6.82	220.14411:1982 220.17878:55 221.08350:93 221.11580:93 221.14892:374 222.04664:37 222.07803:74 222.09268:56 222.11211:332 222.14819:664	43.01752:213 59.04861:403 81.04462:163 93.06917:141 95.08541:160 107.04863:148 108.08088:160 121.06371:93 123.07828:109 132.04326:247 145.06349:86 149.05824:73 160.03872:205 167.06843:106	143	202	131	99	242	173	564	312	960	626	608	1147	265
11.868	220.154	w/o MS2: SEBACIC ACID	[M+NH4]+	15.32	220.15361:2837 221.08017:186 221.12043:92 221.13401:46 221.15594:436 221.18751:120 221.22733:46 222.08296:115 222.11174:332 222.13080:69 222.15959:123	69.06982:134 77.03807:157 81.06917:175 93.06896:175 105.03309:210 117.07013:86 121.09938:83 139.11261:99 149.05847:148 179.02523:114	1818	956	1683	1587	1410	1531	3538	2357	1244	5330	1625	1269	1540
1.541	220.982	Dicamba	[M+H]+	695.91	220.98034:3236 221.05097:110 221.08095:147 221.15033:294 221.54398:74 221.75221:110 221.98414:700 222.90784:73 222.94131:859 222.97782:295 223.06367:2211 223.08172:110	43.05571:51 68.98205:1649 70.97993:380 80.94967:172 82.98212:1164 84.95952:3801 86.99267:1737 88.95113:158 97.98920:78 108.96176:13270 109.96280:2788 110.95961:3307 111.96083:590 112.95689:411 114.98708:167 124.93965:441 126.97261:1229 133.01274:54 138.97247:5534 140.91583:372 140.97041:1605 149.02299:79 154.96745:1125 156.96553:375 182.96205:5049 183.96318:1259 200.97099:499 202.97147:193	2509	2803	2606	2540	2278	3277	1924	2417	2946	2435	2862	3091	1814
1.708	221.037	4-hydroxy-3,5-dimethoxybenzoic acid	[M+Na]+	79.24	221.04139:30125 221.07809:361 221.09091:138 221.11223:84 221.15073:149 221.18506:56 221.38247:56 221.57535:84 221.75768:56 221.82042:56 221.87899:56 221.90514:56 221.99771:84 222.02843:412 222.04519:2208 222.08237:111 222.09856:243 222.14054:56 222.15922:112 222.17193:56 222.29649:56 222.48811:56 222.52687:56 222.58343:56 222.63597:84 222.76784:56 222.85681:84 222.93482:84 222.99006:84 223.00370:…	40.96127:319 44.05008:489 57.03305:1129 60.05448:112 69.03243:326 73.02860:198 81.03379:2189 82.03677:274 85.02787:422 87.04348:249 97.02819:226 99.04381:260 105.03348:105 109.02831:1264 115.03831:194 120.05460:125 127.03771:172 133.05165:125 141.05419:139 149.04433:128 191.00220:122	21404	17797	13755	19474	14093	15597	10122	17942	31404	12708	51187	21863	11402
7.664	221.065	w/o MS2: 2-(4-Morpholinyl)benzothiazole	[M+H]+	20.48	221.06512:3989 221.11742:98 221.13481:75 221.15422:117 222.02666:30 222.06909:372 222.08665:293 222.11072:347 222.13190:75 222.16625:75 223.03517:45 223.06325:689 223.09371:131 223.11290:123 223.15203:45 223.17167:30	45.03328:1297 72.08097:194 84.08021:650 110.03399:2148 121.06406:239 135.02914:10446 150.05453:96 152.05605:24938 162.05452:60	1115	1090	708	700	781	1061	1275	2077	3163	7217	2679	3459	3076
11.974	221.081	6,7-Dimethoxy-4-methylcoumarin	[M+H]+	15.37	221.08036:7141 221.12029:80 221.13721:112 221.15415:158 221.18885:187 222.08347:1069 222.11183:121 222.13739:82 222.19136:82 223.06382:353 223.08971:177 223.10829:82 223.13047:209 223.16836:82	59.04966:115 79.05390:182 84.95901:148 91.05435:148 105.03346:182 119.04869:164 131.04878:115 132.05656:118 135.04288:121 147.04279:128 148.05065:124 149.05912:128 163.03736:158	1300	768	2672	2484	1827	1439	2043	796	580	168	1513	917	1259
12.401	221.081	w/o MS2: 5,7-Dimethoxy-4-methylcoumarin	[M+H]+	9.87	221.08056:3014 221.11651:133 221.13928:80 221.15210:226 221.18804:59 222.08419:448 222.11099:244 222.12888:44 222.15182:29 222.17430:59 223.06264:551 223.09459:224 223.11400:73 223.13093:124 223.15114:59 223.16805:76	46.06471:115 79.05435:163 95.08565:102 105.03302:300 119.08583:83 131.04943:90 135.04350:77 147.06337:134 149.06155:121 163.03817:128	830	530	1619	1654	1804	724	1762	2332	610	354	2247	772	1938
10.268	221.081	w/o MS2: NCGC00180523-02!4,8-dihydroxy-7-(hydroxymethyl)-6-methoxy-3,4-dihydro-2H-naphthalen-1-one	[M+H]+	11.21	221.08065:3609 221.10833:235 221.13620:97 221.15315:97 221.18977:1142 222.08493:537 222.11380:200 222.14461:97 223.06321:381 223.09381:178 223.13212:408 223.16659:65	67.05449:127 79.05454:281 81.06928:258 91.05433:194 93.06879:186 105.03329:163 109.10089:287 117.06898:192 123.08107:109 131.04765:242 133.10047:169 135.11676:177 147.06579:175 149.02337:182 151.11060:93 160.04953:147 163.03774:153 169.06434:105 174.06590:206 189.08957:152	756	561	1653	1201	1272	731	1221	502	673	102	1171	745	786
12.622	221.081	6,7-Dimethoxy-4-methylcoumarin	[M+H]+	11.44	221.07972:7301 221.11181:120 221.13511:93 221.15146:140 221.18983:59 222.08323:844 222.11289:201 222.12804:59 222.15786:45 222.16884:59 222.19400:30 223.06251:590 223.08905:158 223.11232:74 223.13254:88 223.15285:93 223.16566:74	45.03293:67 59.04938:115 79.05435:166 93.06874:141 105.03233:188 119.04868:112 121.06495:128 131.04746:137 135.04290:92 147.04295:211 149.05936:183 163.03778:207 178.06007:128 191.03089:173	974	501	2409	2338	1266	661	2716	2053	839	245	2897	940	1512
10.587	221.081	5,7-Dimethoxy-4-methylcoumarin	[M+H]+	50.18	221.08052:16542 221.11646:218 221.13436:68 221.15395:116 221.18901:165 222.08352:2609 222.11044:135 222.13307:45 222.15259:130 222.18894:91 223.06256:766 223.08652:397 223.11508:91 223.13316:126 223.16780:114	46.06544:102 79.05391:157 91.05458:127 102.04658:137 107.04935:118 111.04491:83 119.04740:220 131.04899:185 135.04306:180 147.04432:179 149.05944:134 163.03935:235 178.06126:218 190.06226:203	1236	674	9047	3608	11808	1157	7651	6727	753	727	9470	1117	8589
10.139	221.081	Pachyrrhizin	[M+H]+	30.77	221.08101:4741 221.11580:166 221.13854:234 221.16000:64 221.18938:160 222.08357:606 222.11330:128 222.16636:64 223.06368:576 223.09423:253 223.11049:96 223.13360:408 223.15751:160	46.06584:91 78.04568:48 92.05721:48 105.07076:513 115.05242:369 118.04146:212 121.06529:226 131.04872:535 133.06395:1422 145.06526:208 147.04428:86 149.05925:225 161.05937:3233 176.08328:3080 191.06805:26	1091	568	2048	1419	1222	705	975	581	725	160	1409	537	637
10.733	221.082	6,7-Dimethoxy-4-methylcoumarin	[M+H]+	42.16	221.07978:6941 221.11545:269 221.13543:65 221.15404:133 221.18820:289 222.08310:1550 222.11010:205 222.16714:65 222.19075:86 223.06218:748 223.09116:201 223.11491:86 223.12951:117 223.14859:65 223.16647:86	59.04859:138 77.03787:131 95.08417:118 107.04842:125 119.04794:138 131.05986:99 132.05595:105 135.04156:128 149.02240:118 163.03675:308 177.05262:140 190.06049:204	3020	1557	7319	4209	6217	2421	4175	1895	3054	290	4513	2648	4256
4.338	221.114	w/o MS2: 2-ACETAMIDO-2-DEOXY-BETA-D-GLUCOSYLAMINE	[M+H]+	6.13	221.11361:1479 221.15058:339 221.19056:24 222.06099:92 222.07920:52 222.09819:215 222.11365:393 222.13304:119 222.15279:149 222.19120:12 222.38567:24 222.99523:30 223.06306:4262 223.09224:162 223.11385:59 223.12930:32 223.15286:31 223.16674:30 223.18161:18 223.20372:18	46.06558:1197 77.03938:25 95.04881:52 114.05397:248 133.01184:59	72	116	87	109	122	428	137	92	93	152	162	1012	98
10.429	221.116	6,7-dimethoxy-2,2-dimethyl-2h-1-benzopyran	[M+H]+	7.94	221.11607:2062 221.15375:240 221.19019:126 222.08332:125 222.11803:402 222.13860:125 223.06220:555 223.09351:302 223.11176:126 223.13324:167 223.16907:126 223.20605:126	45.03354:183 78.04524:115 91.05441:207 105.03332:157 111.08217:105 118.04257:156 128.06057:147 133.01534:96 137.02219:118 147.04288:121 157.06051:118 162.06599:99 177.08909:387	1003	730	738	845	849	994	568	394	1561	135	1090	1030	745
1.775	221.116	w/o MS2: 2-ACETAMIDO-2-DEOXY-BETA-D-GLUCOSYLAMINE	[M+H]+	7.48	221.11615:4988 221.15060:674 221.24549:87 222.02515:216 222.04294:233 222.06373:130 222.09632:988 222.11367:173 222.13115:130 222.15504:87 222.47225:87 223.04032:249 223.06286:1890 223.09498:354 223.11488:440	45.03328:1994 53.03872:2088 57.03296:1237 69.03385:2355 71.04883:1617 75.04360:684 81.03326:40130 81.47055:136 81.72674:71 81.88033:41 82.03549:2483 83.03766:169 85.02791:2997 86.03052:194 87.04357:1939 95.04818:240 99.04317:1783 109.02775:16458 110.03103:931 113.05919:1994 127.03795:1118 133.04774:365 141.05470:1919 149.02275:94 159.06476:640	442	322	460	1598	376	428	451	656	245	512	414	287	535
1.576	221.149	w/o MS2: Rhodinyl Acetate	[M+H]+	14.08	221.14944:3618 221.93112:187 221.98194:249 222.03002:187 222.15364:506 222.92654:249 222.94052:602 222.95741:125 222.97763:187 223.06432:1982 223.09634:124 223.16436:187	68.98157:1543 86.99194:2100 96.98877:269 108.96183:12686 112.95704:462 126.97252:880 138.97192:6895 154.96738:947 183.96303:1533	827	545	1153	999	1248	853	2584	3202	820	4819	2279	579	2110
4.954	221.149	w/o MS2: Rhodinyl Acetate	[M+H]+	7.32	221.14967:2057 221.18971:68 222.05934:24 222.09247:155 222.11288:129 222.13372:87 222.15242:234 222.18926:12 222.38192:30 222.39341:18 223.03170:11 223.06328:3796 223.09580:139 223.11470:91 223.13098:24 223.16013:68 223.20282:18	71.04868:166 88.07579:112 120.05482:137 134.07903:134	1992	1536	1143	1233	933	553	895	973	1521	847	1159	352	1054
5.205	221.15	w/o MS2: Rhodinyl Acetate	[M+H]+	9.39	221.14978:1999 221.18453:23 221.22546:12 222.05993:30 222.08789:98 222.11242:194 222.15250:169 222.16868:83 222.18815:18 222.37993:53 222.39019:18 223.02958:11 223.06341:3936 223.09410:284 223.11771:40 223.13176:24 223.15865:31 223.20670:18	46.06477:246 71.04911:125 88.07475:121 107.04768:99 130.08545:102 147.06449:102	604	570	502	480	414	1955	538	396	586	415	412	1392	323
1.899	221.185	(1R,4R,6R,10S)-4,12,12-trimethyl-9-methylene-5-oxatricyclo[8.2.0.0~4,6~]dodecane	[M+H]+	8.54	221.18512:4190 222.04348:179 222.05811:359 222.09719:942 222.12558:143 222.13228:72 222.18842:601 223.06326:3820 223.09566:766 223.11689:347 223.17977:108	39.02303:1656 41.03881:7600 43.01808:2478 55.05420:5039 57.03340:803 65.03837:5026 67.05418:8744 68.05651:770 69.03374:27657 69.55607:91 70.06449:370 71.03683:329 73.02716:88 77.03856:11876 78.04073:928 83.04938:62502 83.42580:198 83.54240:185 83.63733:250 83.80050:190 83.97177:93 84.05213:2781 84.27252:108 84.40438:119 85.02837:9425 86.03149:496 87.00765:4238 88.07569:1010 93.03333:13492 94.0364…	140	283	292	250	185	166	830	400	150	1476	165	144	254
10.654	221.19	(1R,4R,6R,10S)-4,12,12-trimethyl-9-methylene-5-oxatricyclo[8.2.0.0~4,6~]dodecane	[M+H]+	20.81	221.18958:5701 222.08177:265 222.11443:127 222.13213:84 222.15725:84 222.17190:84 222.19225:958 223.06297:427 223.09651:169 223.11784:211 223.12898:127 223.17034:127 223.20259:326	59.04949:83 81.06924:287 93.06880:199 105.06842:203 107.08411:180 119.08557:139 135.11566:126 149.02411:137	309	1667	759	418	712	550	2393	1658	526	938	1148	627	415
9.437	221.19	Dibutylhydroxytoluene	[M+H]+	5.54	221.18979:1869 222.08625:111 222.11090:353 222.13041:148 222.15322:111 222.19331:531 223.06284:561 223.10632:233 223.13514:206 223.14632:74 223.16742:148	81.07011:33 95.08409:3 118.06407:1109 130.06483:917 133.01369:4 146.06071:364	124	193	137	113	64	181	86	314	309	350	183	197	244
11.162	221.19	Dibutylhydroxytoluene	[M+H]+	13.17	221.18927:4409 222.09645:1089 222.19204:1372 223.06205:412 223.09804:251 223.13111:156 223.17005:117 223.19910:117	67.05380:96 79.05343:190 83.04741:137 91.05339:402 95.08479:132 105.06875:150 109.06580:99 119.08293:160 126.05293:122 133.01332:112 138.05491:137 147.08055:124 163.04055:77	143	509	379	579	406	142	1361	1017	367	509	925	373	561
1.699	222.028	w/o MS2: Quinmerac	[M+H]+	18.26	222.02797:1683 222.04387:1538 222.08873:412 222.12734:88 222.15359:147 222.16768:147 222.21518:59 222.24255:117 222.26356:117 222.29200:88 222.30919:59 222.34059:59 222.37933:88 222.40118:88 222.45006:88 222.48257:88 222.50034:59 222.55213:88 222.59613:59 222.61708:59 222.64779:88 222.69100:117 222.80569:59 222.87907:88 222.93567:59 222.96293:88 222.98766:117 223.04183:2057 223.06304:1279 223.095…	40.96109:1718 44.04963:1188 57.03370:76 74.06053:1267 81.03340:47 86.06005:548 95.04909:6 97.02886:254 104.06971:80 114.05372:140 115.03892:23 127.03868:116 133.02299:121 141.05597:43 147.06599:50 158.08136:116 188.09187:238	371	462	822	777	1010	67	451	1128	265	640	260	164	890
3.387	222.061	w/o MS2: Pesticide2_Methabenzthiazuron_C10H11N3OS_1-(1,3-Benzothiazol-2-yl)-1,3-dimethylurea	[M+H]+	304.34	222.06077:45304 222.10670:12 222.16298:18 222.33906:12 222.38206:18 222.39560:18 222.42492:12 222.50079:12 222.63022:12 222.67108:12 222.76643:12 222.78818:24 222.84446:12 222.87884:18 222.90750:18 222.92548:18 222.94266:24 222.96245:12 222.98640:18 223.01733:30 223.06381:5681 223.09536:135 223.11274:36 223.12593:30 223.13885:18 223.15785:42 223.19002:12 223.20470:12 223.26571:18 223.30169:12 223…	73.04606:109 95.01168:96 110.08271:157 123.09068:254 141.01978:121	36084	24528	25475	40320	30838	185	22399	37899	36773	51510	28501	181	36546
3.553	222.061	w/o MS2: Methabenzthiazuron	[M+H]+	366.99	222.06044:47894 222.10156:71 222.17554:37 222.38595:37 222.54409:37 222.79301:55 222.94964:37 223.01550:73 223.06339:6862 223.11467:73 223.13193:55 223.15273:74 223.43532:37 223.46765:55 223.76944:55 224.06447:1393 224.09403:36 224.12820:565	43.01797:761 77.03935:63 87.00714:361 100.07480:163 111.00855:2727 139.00253:185 191.00049:78	40715	30421	49362	45110	38480	36691	33278	42499	43519	58987	34065	44974	53510
3.722	222.061	w/o MS2: Pesticide2_Methabenzthiazuron_C10H11N3OS_1-(1,3-Benzothiazol-2-yl)-1,3-dimethylurea	[M+H]+	593.7	222.06075:45375 222.11072:17 222.31064:18 222.33972:18 222.38613:24 222.47189:24 222.48236:12 222.49493:12 222.53473:12 222.56554:18 222.61330:12 222.65311:12 222.69816:18 222.74217:12 222.75475:12 222.80525:18 222.81913:12 222.84822:18 222.88145:24 222.89636:12 222.91430:24 222.92373:18 222.94272:24 222.95474:18 222.97757:18 223.00584:24 223.06363:6672 223.10654:84 223.13007:30 223.14498:24 223.…	43.01768:223 83.04862:190 87.00837:244 95.01212:142 101.05944:165 111.00716:1601 115.00053:170 123.09126:189 129.01726:991 139.00189:1264 147.06427:20 169.01254:231 190.99886:37	3298	1993	3612	2750	2956	42348	2482	3542	2326	5055	1288	51576	3336
1.941	222.094	N-Acetylglucosamine	[M+H]+	14.99	222.09442:7355 223.06233:2420 223.11919:436 224.06318:669	39.02298:1347 41.03879:7613 43.01857:2451 55.05420:4763 57.03321:635 65.03856:4593 67.05400:8629 69.03357:23656 70.06406:450 71.04838:232 73.02848:135 77.03839:10706 78.04116:731 82.06413:283 83.04922:55436 83.82948:169 84.05228:2191 85.02828:8936 86.03081:534 87.00735:4498 88.07523:795 93.03316:12502 95.04901:51340 95.67856:169 96.05213:2597 96.38876:80 97.02770:3933 98.05853:181 101.05887:2010 …	938	401	564	587	285	291	2189	466	369	1285	562	372	1146
11.166	222.097	w/o MS2: N-Acetyl-D-Mannosamine	[M+H]+	8.64	222.09660:2192 222.12664:78 222.15612:105 222.17171:79 222.19036:79 223.06230:643 223.09955:1045 223.13250:131 223.14810:138 223.16707:131 223.20398:52 223.98722:52 224.06262:148 224.10230:105 224.12829:499 224.14957:79 224.15924:52 224.18483:52	55.05430:96 79.05568:108 84.04418:118 93.06913:141 97.02782:102 105.06872:115 123.11541:80	760	406	723	794	555	688	920	1108	682	1388	1002	765	927
9.536	222.099	w/o MS2: N-Acetyl-D-galactosamine; LC-tDDA; CE40	[M+H]+	11.94	222.09891:3020 222.11880:164 222.13882:165 223.06348:528 223.10073:322 223.12732:110 223.18186:110 224.08860:165 224.10275:110 224.12896:479	57.03377:119 77.03683:112 93.06864:191 105.06763:99 106.03943:99 120.05462:105 133.01303:128 139.10921:73 147.04105:109 167.07112:64	269	318	204	238	188	294	142	644	885	724	606	1235	821
7.871	222.112	Hydrocotarnine	[M+H]+	29.29	222.11218:6105 222.14926:65 222.16235:50 222.43056:112 222.58036:33 222.93966:66 223.06600:617 223.11053:16305 223.15160:90 223.16467:33 223.42478:924 223.46703:83 223.58438:66 223.62036:50 223.82947:50 223.86964:33 223.92773:50 223.96206:83 223.99084:50 224.00729:33 224.05197:33 224.07718:1521 224.10796:247209	43.01807:3755 57.06944:322 67.05381:323 77.03887:121 91.05418:104 95.04895:297 97.03111:355 103.05403:401 107.04755:101 109.10264:128 122.02601:2724 124.05022:160 125.03884:136 134.07071:148 135.04521:154 139.05223:2803 140.04979:37361 141.05269:1314 141.84065:54 142.05499:152 152.04968:2598 160.11246:102 163.05421:666 170.07977:1707 178.08678:311 189.06895:1079 191.07361:186 192.10188:363 206.09…	4512	5781	4119	4242	3695	5363	5044	2667	5602	3793	3598	5703	3128
9.163	222.112	w/o MS2: Hydrocotarnine	[M+H]+	18.87	222.11146:4433 223.06188:1572	67.05438:109 77.03795:215 79.05275:200 93.06939:234 105.06966:169 109.09889:89 121.06411:403 131.08494:166 135.08079:134 149.09486:143 151.11257:102 179.03610:80	4064	1464	4721	4276	1524	3805	1380	1107	1021	1148	1471	1108	1790
7.527	222.112	w/o MS2: Hydrocotarnine	[M+H]+	14.65	222.11218:3935 222.13611:277 222.16088:35 222.40039:13 223.06313:1959 223.09063:311 223.11664:412 223.15938:45 223.20530:20 223.44688:121 223.47727:13 223.54904:13 223.57549:20 223.63350:13 223.88947:20 223.94021:13 223.98837:26 224.07401:306 224.08606:150 224.12774:22031 224.16882:23 224.18721:13	77.03852:488 91.05404:792 93.06938:1261 107.04819:40 119.04922:237 121.06408:199 165.05426:534	2110	1900	2015	2105	2251	1903	2032	1817	1730	1860	2136	1717	1948
9.182	223.061	Isofraxidin	[M+H]+	5.03	223.05979:2983 223.09426:331 223.11633:1017 224.12695:331	59.04880:99 79.05411:144 81.07121:149 93.06914:246 105.03554:193 109.10246:131 117.06767:125 121.06457:302 131.06062:115 134.03850:112 149.04253:137 161.06061:141 190.02710:159	991	996	1016	1064	1166	938	1230	1795	1390	1248	1073	822	950
17.76	223.063	8-hydroxy-6,7-dimethoxy-2H-chromen-2-one	[M+H]+	5.26	223.06324:5061 223.09259:292 223.11271:72 223.12906:120 223.15190:50 223.16644:55 223.20436:31 223.21659:39 223.96856:15 223.98763:59 224.06431:894 224.10542:109 224.12764:506 224.14967:205 224.18475:78 224.50963:16 224.98988:23 225.01269:15 225.04176:320 225.06016:760 225.08931:74 225.11117:52 225.13294:146 225.14683:135	45.03369:90 77.03969:534 105.03330:141 118.08247:73 149.04311:112	958	817	941	854	780	959	975	878	925	927	1077	4279	4176
16.169	223.063	8-hydroxy-6,7-dimethoxy-2H-chromen-2-one	[M+H]+	10.74	223.06412:8558 223.11938:67 223.13351:63 223.15286:38 223.16872:68 223.18726:15 223.20719:15 223.21401:15 223.98713:70 224.01648:23 224.03404:22 224.06460:1334 224.10566:124 224.12642:461 224.14539:270 224.18245:68 224.21958:15 224.40908:23 224.84309:23 224.92457:15 224.98951:23 225.02251:15 225.06159:913 225.08954:1504 225.11722:22 225.14380:292 225.16879:23	77.03824:139 105.03401:228 120.05832:64 133.01373:99 149.04095:149 165.07338:86	1134	1114	1006	1049	1094	1242	1094	1105	1002	1212	1194	5198	4202
13.791	223.064	8-hydroxy-6,7-dimethoxy-2H-chromen-2-one	[M+H]+	8.87	223.06313:2333 223.09560:283 223.13216:1990 223.98807:28 224.06403:546 224.10107:83 224.13227:598 224.18714:59 224.28767:19 224.87060:19 224.98538:19 225.04122:107 225.06046:215 225.08921:105 225.11170:46 225.14332:463	46.06442:141 77.03763:189 93.07004:86 105.03338:177 121.06063:99 133.01335:80 149.05750:92	1339	1500	1173	1175	1182	1495	1222	1364	1082	1554	1177	2156	2042
1.733	223.082	w/o MS2: Pesticide2_Aldicarb sulfone_C7H14N2O4S_Propanal, 2-methyl-2-(methylsulfonyl)-, O-[(methylamino)carbonyl]oxime, (1E)-	[M+H]+	3.19	223.08201:3186 223.09692:286 223.11613:592 223.15497:93 223.42680:243 223.96905:93 224.06527:341 224.07719:1620 224.08928:549 224.11221:43797 224.28395:93 224.89451:139 225.01492:1984 225.04217:185 225.05709:256 225.08978:92 225.11540:3859 225.18120:139	38.96333:11 45.03348:347 53.03864:679 57.03364:651 59.04911:365 61.02783:146 69.03299:681 71.04888:191 72.05245:375 74.05959:2405 81.44007:96 81.70933:61 82.03653:689 82.40130:26 82.63151:39 84.04367:87 85.02835:376 86.05906:1759 97.02790:621 98.03577:708 99.04370:27 103.03938:252 109.02793:588 110.03090:72 112.04249:142 115.03791:145 125.02136:327 141.05402:214 143.05684:242 188.09084:1298	182	276	1082	73	440	574	430	375	69	1185	238	609	688
10.091	223.095	w/o MS2: (7R,8R)-7,8-dihydroxy-3,5,7-trimethyl-8H-isochromen-6-one	[M+H]+	2.89	223.09504:2607 223.12927:741 224.06161:363 224.09993:839 224.12699:667 225.11142:484 225.15195:242	91.05352:90 105.03274:73 117.06856:59 121.06420:168 133.06548:1183 135.07661:77 147.04305:122 161.05959:1693 163.03757:38 176.08322:1536	483	982	408	417	471	604	413	901	490	598	586	782	703
15.528	223.096	Diethyl-phthalate	[M+H]+	21.16	223.09632:23145 223.14866:29 223.17053:22 223.30546:14 223.41804:22 223.60747:22 223.67285:14 223.77682:14 223.87031:14 223.98628:39 224.01350:22 224.06655:65 224.09984:3007 224.12527:712 224.18066:57 224.21112:29 224.22660:14 224.26235:14 224.41911:29 224.59474:14 224.96590:14 224.99057:14 225.02112:14 225.04161:59 225.05908:138 225.10136:296 225.13241:195 225.14701:106 225.19067:112	65.03796:165 93.03350:526 105.03240:34 121.02784:1727 149.02306:16605	6223	4528	4635	3967	5534	6131	6541	5111	7483	6061	21868	7794	7026
9.473	223.107	w/o MS2: Mitoxantrone Hydrochloride	[M+H]+	6.63	223.10644:2540 224.06862:387 224.11058:587 224.12588:580 225.11056:291 225.14883:387	43.01723:54 59.04832:2 91.05345:73 118.06464:1520 130.06482:1714 144.07857:120 146.05969:478 170.05928:717	254	214	212	281	133	149	542	1510	1011	3567	864	1166	1432
7.886	223.11	w/o MS2: Mitoxantrone Hydrochloride	[M+H]+	26.96	223.10973:23435 223.15692:50 223.42492:1093 223.50199:75 223.56589:75 223.74100:75 223.90613:50 223.96451:75 223.99213:75 224.04472:100 224.06489:67 224.10751:339346 224.35220:100 224.36240:75 224.38693:75 224.42486:75 224.45153:50 224.53420:75 224.56244:50 224.61776:50 224.64222:75 224.71054:75 224.74656:75 224.76683:100 224.80267:75 224.81923:100 224.83630:125 224.85311:100 224.87294:100 224.89…	43.01823:4458 67.05335:362 85.06375:145 94.02044:105 97.03033:392 107.04807:91 112.04115:172 122.02592:3016 125.03990:213 140.04984:40409 140.73315:112 141.05299:1936 142.05852:105 142.34647:42 152.04936:2380 160.06357:82 163.05460:711 178.08835:182 189.06900:946 206.09673:1463	12567	11895	13010	11713	11801	11883	12540	11752	12338	11955	13103	11916	11821
1.921	223.116	w/o MS2: 7-propyltheophylline	[M+H]+	14.43	223.11609:2914 224.06493:699 224.97123:350 225.04285:350	41.03903:3942 43.01749:1190 55.05430:2489 59.04954:140 67.05425:4399 69.03377:12974 70.03675:660 71.04933:340 73.02819:192 77.03837:5210 83.04939:26959 83.47949:50 83.87414:79 84.05298:1599 84.24231:50 85.02834:4732 86.03103:393 87.00755:2462 88.07573:536 93.03358:6582 94.76328:264 95.04940:23986 95.66150:71 96.05244:1631 97.02800:2693 100.07543:531 109.02731:152 111.04436:38642 111.50379:81 111.…	1107	880	659	935	754	912	283	609	954	184	820	1068	975
14.394	223.217	(2E,6E)-3,7,11-trimethyl-2,6,10-dodecatrien-1-ol	[M+H]+	23.23	223.21635:2228 223.25621:18 223.44134:12 223.98740:78 224.01687:18 224.06501:122 224.12783:573 224.14896:140 224.16578:24 224.18471:60 224.21972:269 224.44270:12 224.76996:12 224.98327:18 225.04107:55 225.05935:206 225.08936:121 225.11116:40 225.14371:187 225.19488:248 225.22144:57	79.05362:122 105.03293:115 115.00171:80 133.01225:77 149.04375:128 192.00140:86	1023	975	985	1043	1010	1336	1066	966	978	995	1035	1287	957
7.886	224.108	1-Cinnamoylpyrrolidine	[M+Na]+	887.22	224.10778:282738 224.28619:40 224.36766:53 224.38513:40 224.43127:53 224.44875:40 224.48080:26 224.51926:26 224.53359:40 224.56029:26 224.59996:40 224.65072:40 224.68657:40 224.72008:66 224.76341:66 224.78359:53 224.79815:53 224.81463:66 224.84040:140 224.86667:162 224.89443:105 224.93036:294 224.95378:138 224.98400:434 225.01406:214 225.04272:231 225.05863:326 225.11026:24463 225.14237:1580 225.…	43.01797:4028 67.05443:302 77.03740:274 91.05359:80 97.03080:445 103.05327:394 112.04194:168 121.06464:1206 122.02564:3190 123.02402:907 139.05252:3066 140.05014:35349 140.70480:89 141.05341:1661 141.70042:57 142.05798:113 152.04909:2292 163.05379:537 170.07761:291 178.08852:336 189.06870:888 192.10146:235 206.09653:1197 224.10658:852	182516	166475	179600	165922	170220	163102	167620	168548	160141	160733	172946	161698	167319
1.72	224.112	w/o MS2: Fadrozole	[M+H-H2O]+	53.15	224.11259:3736 224.14715:149 224.19587:90 224.37612:60 224.44765:60 224.95461:195 225.01627:649 225.04212:150 225.06230:185 225.09197:150 225.11543:381 225.13453:120 225.18776:60 225.21410:60 226.04309:60 226.09608:1022 226.12695:507 226.15547:60	41.03889:275 45.03360:3023 53.03827:2690 57.03367:1291 69.03352:2652 71.04936:2582 73.02798:1072 81.03353:60848 82.03701:3063 85.02869:3911 87.04432:2881 97.02763:1110 99.04359:3175 109.02822:29898 110.03179:1494 113.05941:3322 123.04241:72 127.03905:1819 141.05359:2961 159.06511:1123	9836	4177	15876	13687	11492	5271	20189	14986	2908	41647	9554	4881	22553
7.535	224.128	4-Hydroxybenzoylcholine	[M]+	52.2	224.12785:15913 224.18212:18 224.40210:12 224.44130:18 224.53676:12 224.58913:18 224.77881:12 224.79250:12 224.82935:12 224.90843:18 224.93148:12 224.96097:12 224.97979:30 224.99867:12 225.04600:162 225.06191:89 225.08893:238 225.10475:203 225.13123:1927 225.18965:32 225.22446:18 225.31390:12 225.46570:12 225.53468:12 225.61016:12 225.77389:18 225.83355:18 225.93933:12 226.02377:12 226.05309:24 2…	59.05022:19 77.03763:561 93.06934:1021 103.05432:158 120.05532:133 149.04317:39 165.05379:1039	10460	10326	10727	9836	10318	10874	11405	10960	9862	10253	10725	10069	10579
9.327	225.075	w/o MS2: Sinapic acid	[M+H]+	6.3	225.07409:4180 225.10931:104 225.13027:131 225.14796:342 226.07830:507 226.09495:532 226.11513:105 226.16054:79 227.04134:52 227.08683:139 227.10624:105 227.12134:79 227.16271:272	59.04931:70 79.05325:86 91.05404:212 101.04191:73 105.07135:128 119.04806:141 133.02255:80 147.04611:146 149.02234:92 175.04216:80	193	214	110	95	190	157	56	1021	230	117	607	181	219
10.966	225.088	3-(4-hydroxyphenyl)-1-phenyl-2-propen-1-one	[M+H]+	32.07	225.08690:2273 225.12658:126 225.14790:212 226.07023:94 226.09452:638 226.14792:95 226.16464:95 226.18173:95 227.06535:94 227.09180:420 227.12875:94 227.16166:226 227.17645:158	65.04238:73 77.03881:193 81.06845:109 91.05470:128 97.06339:93 105.03225:160 106.04114:160 109.00434:109 122.98303:203 135.11791:112 149.04204:147 161.09597:83 179.10675:89	177	157	252	248	177	231	169	167	376	511	815	7015	6685
16.194	225.09	3-(4-hydroxyphenyl)-1-phenyl-2-propen-1-one	[M+H]+	3.85	225.09004:1784 225.12789:121 225.14735:186 225.18856:77 225.22076:50 225.40218:21 225.42178:14 226.04139:45 226.06385:170 226.09546:660 226.13052:35 226.15507:51 226.17949:153 226.23002:14 226.24481:14 226.96037:14 226.99475:21 227.01961:14 227.03777:35 227.05797:43 227.10292:161 227.12732:87 227.16501:121 227.19965:236	45.03334:137 59.04865:109 77.03778:254 95.08587:86 105.03290:178 149.02274:158 191.00043:139	345	266	331	297	356	337	307	277	385	448	491	670	461
9.556	225.148	w/o MS2: NCGC00380330-01!2-(6-methyl-7-oxooctyl)-2H-furan-5-one [IIN-based: Match]	[M+H]+	16.42	225.14751:2423 225.17719:68 226.07487:45 226.09654:586 226.12258:68 226.15255:542 226.18056:68 227.05312:68 227.06943:91 227.09112:939 227.12953:211 227.16362:1369 227.20153:45	43.01767:141 69.06897:102 79.05366:155 93.06863:233 105.06947:125 109.06429:156 121.10117:89 133.01348:102 139.11083:96 145.09755:96 149.05818:86 151.07820:73 167.07012:131	1645	2680	633	800	940	1809	346	527	2309	231	867	1568	667
9.826	225.148	w/o MS2: NCGC00385897-01_C13H22O4_6-Oxabicyclo[3.2.1]octane-3,8-diol, 8-[(1E)-3-hydroxy-1-buten-1-yl]-1,5-dimethyl-	[M+H]+	9.25	225.14807:2344 225.17722:37 225.22461:56 226.04191:56 226.06893:56 226.09666:474 226.12227:37 226.15218:660 226.18263:56 227.09657:145 227.12678:1112 227.16243:466 227.20446:56	79.05268:131 79.05819:131 93.06880:178 105.06873:147 115.05349:86 129.06739:99 149.04454:86	2245	2450	1334	1466	1670	2060	1442	887	1635	1403	1278	2036	1289
14.586	225.148	w/o MS2: Methyl jasmonate	[M+H]+	8.94	225.14744:2632 225.19345:127 225.22159:30 225.51492:15 226.05787:29 226.09671:792 226.15044:718 226.17879:246 226.21459:22 226.46490:15 226.95016:15 227.04219:15 227.07602:22 227.09962:86 227.12714:78 227.16228:151 227.17537:218 227.20696:70	59.04886:150 83.08417:112 95.08629:115 107.04838:112 121.10091:64 147.06380:147	2660	1941	2090	2278	2193	2763	2267	2312	2274	2377	2478	2713	1918
8.742	225.148	w/o MS2: NCGC00380330-01!2-(6-methyl-7-oxooctyl)-2H-furan-5-one	[M+H]+	11.07	225.14717:3908 225.17532:33 226.06682:51 226.09623:507 226.10994:249 226.15061:605 226.17840:67 227.01876:51 227.09299:107 227.12380:67 227.16321:1696 227.19054:50	67.05391:166 79.05267:220 93.06870:387 95.08584:359 107.08359:221 119.08455:153 123.07909:208 132.04879:121 137.09472:128 147.06286:112 149.09447:168 153.08935:93 161.09392:109	4347	1295	1845	2572	709	4343	483	1242	5552	665	1834	3942	1382
14.162	225.196	w/o MS2: Dicyclohexylurea	[M+H]+	23.7	225.19560:7444 225.50905:23 225.70207:15 226.01231:15 226.04161:23 226.06639:31 226.09561:496 226.13234:39 226.18037:361 226.19842:1054 226.22875:15 226.39961:23 226.82055:15 227.03587:15 227.06680:15 227.09895:61 227.12715:116 227.16505:142 227.20309:166 227.23732:31	45.03320:138 79.05376:163 93.06844:89 105.03265:77 111.04435:73 133.01186:118 149.04415:102 225.19288:90	5991	5699	5416	5555	5698	6646	5261	5448	5350	5414	5723	6690	5557
1.921	226.055	w/o MS2: 2-nitro-9-fluorenone	[M+H]+	9.71	226.05539:3875 226.09457:899 227.10312:282 227.12366:2816 228.04843:1711 228.10704:732 228.12287:752	71.04054:10 72.08027:315 78.04177:13 83.04942:157 84.05226:3 87.00768:1723 99.04328:25 105.04476:32 112.04736:3 112.19639:6 114.06582:3 116.04198:4 129.05492:234 130.05753:57 147.06499:3 148.06866:4	646	719	650	372	791	720	745	571	543	862	724	773	607
15.199	226.086	1-hydroxy-10-methylacridone	[M+H]+	12.1	226.08583:3528 226.13039:63 226.14597:39 226.16065:23 226.17888:161 226.20104:23 226.21489:31 227.04135:23 227.08955:906 227.12687:41 227.16338:102 227.19588:72 227.22284:16 227.50258:23 228.00144:16 228.09311:85 228.12184:339 228.14365:15 228.15755:130 228.19463:1442	45.03493:77 69.06907:89 77.03803:149 84.95866:105 97.06335:96 105.03248:149 111.04267:86 133.01295:147 149.06690:118 153.06909:1695 181.06469:2681	2793	2222	2689	2540	2338	2211	2861	2361	2378	2800	2506	2708	2552
7.621	226.093	Acyclovir	[M+H]+	490.04	226.09327:193451 226.34988:47 226.37503:32 226.40075:63 226.41363:47 226.43948:32 226.50182:32 226.52238:47 226.60092:47 226.61233:32 226.62818:47 226.65362:47 226.68409:47 226.71004:32 226.73330:32 226.77877:32 226.79263:47 226.81039:32 226.84412:47 226.87351:63 226.89468:63 226.91507:63 226.94250:80 226.96979:83 227.00218:63 227.02221:47 227.04352:79 227.09569:14714 227.13700:1008 227.16076:78 …	45.03369:681 59.04835:77 77.03809:153 84.08046:287 91.05387:96 98.02195:96 105.03350:132 110.03458:1232 122.03366:373 126.09062:136 135.03040:5859 144.10253:128 152.05674:12229 153.05887:583 154.04323:64	119378	107182	116131	120212	115330	111413	106908	119344	120005	109703	117954	111471	97908
3.704	226.118	w/o MS2: Kynurenine	[M+H]+	19.46	226.11736:2729 226.16133:29 226.18343:12 226.21315:12 226.22837:18 226.25132:24 226.27657:18 226.33588:12 226.36842:12 226.39458:18 226.44070:18 226.46163:18 226.49732:12 226.52374:12 226.73137:12 226.79012:12 226.80916:12 226.87737:18 226.89778:12 226.95088:12 227.01541:1152 227.05970:43 227.10126:168 227.12229:557 227.16318:48 227.17993:31 227.20836:36 227.23797:43 227.31384:12 227.32443:12 227…	43.01832:295 55.05373:166 68.99735:473 77.03784:144 83.04878:186 87.00664:238 100.07462:278 111.00741:1044 115.00173:140 123.09172:233 129.01789:514 133.01250:122 139.00207:921 147.02822:128 157.01302:149	67	30	103	32	151	2018	62	0	0	89	114	939	0
3.26	226.119	w/o MS2: Kynurenine	[M+H]+	15.58	226.11883:2894 226.16443:30 226.21213:12 227.02496:12 227.05112:30 227.09956:173 227.12269:276 227.16342:55 227.20003:51 227.21790:18 227.23480:24 227.25035:18 228.02793:12 228.04715:24 228.07247:30 228.08373:18 228.10335:63 228.12253:133 228.15391:12 228.16557:31 228.19520:62	59.04844:93 73.02629:89 77.03888:89 105.03261:122 133.01341:137	2287	2556	2398	2719	5292	25	4634	6009	961	2186	2992	20	4058
8.258	226.143	w/o MS2: 2-Amino-5-azotoluene	[M+H]+	8.52	226.14328:2383 226.47136:29 227.05451:94 227.09817:248 227.12802:125 227.14643:260 227.16372:226 227.19927:72 228.08419:100 228.10060:72 228.12515:111 228.14750:58 228.16875:58 228.20355:43 228.22827:72	77.03888:99 91.05379:121 103.05469:86 121.06499:212 133.01266:93 149.04359:77 165.05384:73	225	399	226	328	248	182	218	531	407	378	365	375	934
9.626	227.09	Genipin	[M+H]+	9.58	227.09132:2107 227.12676:449 227.16329:856 228.09478:303 228.11824:143 228.12880:191 228.16865:191 228.19410:143 228.22936:143 229.10569:143 229.14304:143 229.17683:250	43.01816:83 59.04755:86 81.06894:138 91.05353:128 105.03268:127 124.08531:64 149.05827:83 157.07137:106 181.06733:83	1033	1107	622	846	745	829	479	435	1016	150	566	909	663
8.623	227.091	w/o MS2: Genipin	[M+H]+	17.59	227.09131:2065 227.12752:104 227.16387:522 228.03231:78 228.09383:277 228.12108:104 228.16417:156 228.23129:78 229.08351:104 229.10568:313 229.11743:166 229.14535:104 229.18001:552	77.03833:152 95.04985:190 103.05397:147 111.04261:105 123.04326:149 132.08001:102 140.04543:134 149.05849:109 155.06771:80	1196	917	686	683	605	1627	202	385	1147	193	489	805	376
7.18	227.091	w/o MS2: NCGC00380416-01!4,8-dihydroxy-3,7,8-trimethyl-5,7-dihydropyrano[4,3-b]pyran-2-one	[M+H]+	5.59	227.09116:1732 227.13929:18 227.16257:36 227.20138:38 227.23393:18 228.07051:24 228.09441:235 228.12347:115 228.15810:18 228.17165:18 228.19576:18 228.20673:18 228.23125:106 229.09532:60 229.12203:30 229.14288:35 229.17891:30	46.06553:197 77.03875:86 81.06890:89 89.06977:99 105.03217:154 121.06079:102 137.05840:77 167.06969:179	1257	1015	386	572	457	287	224	286	1365	198	317	219	293
7.827	227.102	w/o MS2: 2',3'-Dideoxythymidine	[M+H]+	5.21	227.10203:3030 227.13606:157 227.16702:111 227.20085:52 228.10468:284 228.15877:64 228.17143:64 228.23084:108 229.07075:39 229.10577:236 229.15311:176 229.17885:64 229.19346:52	46.06522:239 70.06441:199 84.04339:142 100.03830:125 116.06872:115 124.08649:115	608	748	521	562	774	473	1260	1514	729	1776	879	617	679
1.935	227.124	w/o MS2: 3,5-dihydroxydecanoic acid	[2M+H]+	85.34	227.12445:11048 228.05215:736 228.10604:271 228.12760:799 229.07062:682 229.12779:542	44.04969:514 86.07109:207 111.04523:120 114.06664:2779 118.08593:552 127.03774:44 139.03877:77	1308	1826	2079	1516	2514	2384	1428	2466	2017	1633	1586	2340	1659
2.113	227.125	w/o MS2: NCGC00385243-01_C12H18O4_{(1R,2R)-2-[(2Z)-5-Hydroxy-2-penten-1-yl]-3-oxocyclopentyl}acetic acid	[2M+H]+	115.01	227.12451:3994 227.15985:125 228.05390:126 228.12669:1190 228.22972:189 229.12627:189	86.07061:99 94.06476:171 104.10724:137 114.06559:659 138.05415:118	427	685	595	503	943	798	838	1358	895	727	833	1826	792
11.236	227.125	w/o MS2: NCGC00385243-01_C12H18O4_{(1R,2R)-2-[(2Z)-5-Hydroxy-2-penten-1-yl]-3-oxocyclopentyl}acetic acid	[M+H]+	7.85	227.12626:2571 227.16526:130 228.12819:289 228.15914:625 228.23079:130 229.08476:236 229.10540:163 229.14164:325 229.15190:130 229.16774:98	79.05308:112 91.05420:216 105.03417:186 111.04478:96 117.06763:96 121.10026:125 124.08678:118 145.10250:90 151.03935:96 163.11084:80	950	830	1024	992	832	859	2327	1736	775	5198	1084	961	1161
12.69	227.127	w/o MS2: NCGC00385243-01_C12H18O4_{(1R,2R)-2-[(2Z)-5-Hydroxy-2-penten-1-yl]-3-oxocyclopentyl}acetic acid	[M+H]+	4.67	227.12647:2830 227.16454:92 227.20080:46 227.21193:46 227.80193:30 228.09724:30 228.12560:386 228.15782:131 228.19649:98 228.23096:366 229.06054:30 229.08132:61 229.10576:46 229.13554:87 229.21401:61 229.23016:46	46.06416:117 77.03818:118 95.08352:162 105.03236:286 107.08577:149 119.08530:89 124.08482:161 135.11607:177 145.10027:182 155.06837:102 163.11222:108 173.07863:77	1487	655	812	828	744	1219	1320	764	993	1980	883	1058	814
9.713	227.128	w/o MS2: NCGC00385243-01_C12H18O4_{(1R,2R)-2-[(2Z)-5-Hydroxy-2-penten-1-yl]-3-oxocyclopentyl}acetic acid	[M+H]+	5.16	227.12720:3444 227.16281:437 228.09424:148 228.12901:657 228.16161:224 228.20093:89 228.21111:59 228.23081:89 229.09083:89 229.10783:89 229.14456:206 229.17875:243 229.21757:89	71.04819:121 81.06973:125 93.06875:147 105.03355:144 107.08704:121 121.06434:147 124.08681:99 131.08521:128 137.05915:77 149.09557:105 173.07962:83	932	565	775	743	876	649	2393	1963	789	2921	1326	1040	1233
7.581	227.137	w/o MS2: NCGC00380138-01!	[M+H]+	5.62	227.13824:3701 227.17726:47 227.20151:48 227.40491:48 228.09698:414 228.11737:137 228.14100:378 228.16994:48 228.19627:48 228.22980:110 228.45612:419 228.91368:32 228.99868:64 229.06963:80 229.11368:148 229.15441:54832 229.21442:32	58.06501:548 70.06498:2976 81.03262:88 84.08036:1811 96.07992:279 106.04905:78 110.03404:306 114.05478:539 121.06373:25 128.10648:419 135.02969:247 140.04858:78 142.08569:3908 152.05632:8 168.10176:161 196.09492:504	1532	1538	1609	1324	1713	1406	1618	1777	1208	1766	1666	1401	1944
9.162	227.162	w/o MS2: NCGC00385600-01_C13H22O3_2-Cyclohexen-1-one, 4-hydroxy-4-(3-hydroxybutyl)-3,5,5-trimethyl-	[M+H]+	14.22	227.16378:12541 228.16846:4297 229.17180:391 229.18115:391	43.01728:128 81.06969:182 91.05729:380 105.06823:150 107.08534:163 121.10041:270 125.09539:99 133.09892:102 149.09701:178 151.10928:115 167.06730:86 173.13266:83 209.15271:89	7612	6688	3181	3880	3042	7416	1551	849	7440	934	2070	4252	1308
8.779	227.163	w/o MS2: NCGC00385600-01_C13H22O3_2-Cyclohexen-1-one, 4-hydroxy-4-(3-hydroxybutyl)-3,5,5-trimethyl-	[M+H]+	8.51	227.16397:4286 227.20021:84 228.08862:56 228.12068:161 228.16553:497 228.23264:112 228.46051:56 229.07519:84 229.10410:112 229.14057:112 229.17922:701	43.01716:167 55.01637:128 69.03509:121 77.03796:102 83.04802:121 91.05449:138 95.08527:121 107.08511:105 111.08002:127 121.02768:345 125.09565:149 133.10256:99 141.06931:96 147.11502:147 151.11054:83 153.01695:602 189.05402:73	5094	3097	2054	2518	1275	4618	848	1002	3725	645	1348	3356	1007
14.245	227.164	w/o MS2: NCGC00381386-01!2-(7-hydroxy-6-methyloctyl)-2H-furan-5-one	[M+H-H2O]+	3.84	227.16315:1485 227.20150:169 227.23463:23 227.50148:43 228.05184:16 228.07736:23 228.10223:31 228.12402:161 228.16757:234 228.19533:4204 228.22606:407 228.24863:23 228.66831:16 229.06789:145 229.10758:39 229.12466:46 229.14495:200 229.17161:49 229.19794:757 229.23422:31	46.06516:96 79.05479:102 95.08450:128 105.03352:149 111.04383:143	1344	1082	1117	1057	1122	1364	1159	1140	1183	1130	1111	1429	1095
9.761	227.168	w/o MS2: NCGC00381386-01!2-(7-hydroxy-6-methyloctyl)-2H-furan-5-one	[M+H]+	3.57	227.16429:4457 227.18872:122 227.20494:61 228.09086:92 228.12700:290 228.16455:207 228.20448:92 228.22807:122 229.08100:61 229.10590:169 229.12456:61 229.14268:289 229.17975:122	93.06771:96 105.03304:96 131.08616:80	1092	1042	503	579	464	1284	312	474	1006	460	503	842	364
1.921	228.05	w/o MS2: 3-[(4-chlorobenzoyl)amino]propanoic acid	[M+H]+	36.12	228.04953:1282 228.10811:1260 228.12784:344 229.05189:541 229.06860:344 229.10616:258 229.13077:344 229.15309:258 230.11327:874	94.06535:2633 104.10720:3685 114.06657:461 118.08626:411 123.00985:89 128.03337:130 138.05379:279 174.03877:187	976	1006	639	912	579	803	1076	820	1194	1394	681	1716	754
1.753	228.107	N-Butyl-p-toluenesulfonamide	[M+H]+	100.56	228.10704:19648 228.15170:164 228.74939:84 229.04694:167 229.07419:392 229.11192:1803 229.15112:84 229.52954:84 230.04256:84 230.07740:259 230.11088:621	56.04889:179 70.06610:1396 73.02749:22 83.04828:214 88.07605:2469 91.03876:86 97.02861:377 98.98372:1134 101.02359:93 108.99460:129 111.04472:255 112.09896:1268 120.01091:208 128.09435:1128 131.11807:4760 143.11658:770 152.03745:2239 164.03638:407 192.05620:596 221.09560:219	11746	13402	11927	10989	15587	11220	9239	9698	11260	7547	12857	13956	10876
11.652	228.122	w/o MS2: Pesticide4_Ametryn_C9H17N5S_	[M+H]+	33.43	228.12312:6640 228.15881:89 228.19717:68 228.23251:154 229.08606:68 229.12577:713 229.16646:68 230.10432:45 230.13555:118 230.18144:68	45.03305:82 77.03864:887 105.03310:8182 107.04919:59 117.06660:12 145.05956:24 149.05920:5883	4798	4444	4844	4616	4608	5674	4530	4466	4819	4545	4830	4892	4335
7.678	228.123	w/o MS2: Pesticide4_Ametryn_C9H17N5S_	[M+H]+	11.29	228.12340:1796 228.16795:61 228.19480:61 228.23224:94 228.45527:84 228.46955:46 228.90043:31 229.05662:31 229.06892:108 229.15434:13629 230.00763:31 230.10292:149 230.15720:1603 230.21640:31	46.06508:500 58.06496:664 70.06443:297 77.03882:219 84.08093:365 93.06927:247 103.05375:249 121.06450:1863 128.10680:292 135.02885:191 142.08569:407 152.05627:3 159.08278:46 161.05997:73 168.10014:108 173.07887:32 196.09515:364 213.08797:58	407	445	326	468	284	412	297	572	359	696	445	644	1052
8.995	228.159	w/o MS2: C8-homoserine lactone	[M+H]+	8.58	228.15904:2118 228.23197:108 229.08464:81 229.10314:54 229.14212:157 229.16203:315 230.09543:81 230.11676:155 230.14199:108 230.16549:54 230.17780:54	46.06474:112 79.05237:112 86.09633:169 100.04075:127 105.03365:121 124.08701:102 151.04029:73 179.10507:99 210.14827:102	976	135	742	924	138	1026	1251	250	520	1325	574	340	291
10.324	228.159	w/o MS2: C8-homoserine lactone	[M+H]+	7.51	228.15926:2058 228.19135:55 228.22946:297 229.08435:202 229.12650:55 229.16186:371 229.17980:73 230.08761:37 230.11870:55 230.13599:55 230.17389:92	77.03967:109 86.09868:73 105.03361:179 111.04520:86 124.08511:129 168.13749:136	138	110	140	179	97	103	637	158	152	1604	196	143	127
12.257	229.085	resveratrol	[M+H]+	4.05	229.08490:1866 229.11519:49 229.14249:155 229.18751:82 230.08860:223 230.14546:82 230.17400:299 230.24622:82 231.04895:622 231.08792:49 231.09787:105 231.11727:49 231.13282:82 231.16864:93	45.03312:150 77.03777:115 91.05346:264 105.03228:162 111.04333:73 124.08679:135 149.05886:132	356	400	334	375	288	531	762	233	74	140	267	98	235
9.961	229.143	w/o MS2: Leucylproline	[M+H]+	16.39	229.14874:3763 229.18073:170 230.14496:277 230.17782:136 231.04881:212 231.13836:68	46.06468:50 58.06510:609 86.09659:21963 157.10271:31 174.05557:86	1681	883	1428	1512	1116	1597	1476	1268	1213	1703	1424	2046	1086
8.121	229.153	Leucylproline	[M+H]+	20.58	229.15391:6180 229.21376:23 230.07882:23 230.10331:360 230.15772:896 230.20881:34 231.03114:23 231.03943:34 231.05826:46 231.09192:46 231.11234:129 231.13219:80 231.17000:2746	46.06460:132 72.08072:161 86.09656:295 91.05346:93 101.04161:118 116.07035:391 121.06404:153 149.05755:99	1431	942	1885	1843	1563	1213	3747	1796	784	3689	1923	883	1339
7.588	229.154	L-Prolyl-L-isoleucine	[M+H]+	312.19	229.15389:52206 229.20728:33 229.40393:33 229.45290:50 229.46498:33 229.48051:33 229.49822:50 229.54965:33 229.83378:33 229.86384:50 229.89267:50 229.91788:33 229.98842:50 230.06319:99 230.08867:66 230.10243:66 230.15640:5686 230.19935:49 230.21023:49 230.48399:50 230.49529:33 230.61411:50 230.64410:50 230.73947:33 230.92848:50 231.02567:50 231.06809:49 231.08784:85 231.12579:82 231.15896:918 231…	58.06465:75 70.06467:1326 72.07998:110 84.08055:368 114.08994:111 121.06351:4 142.08534:1569 170.07803:144 196.09508:413 229.15372:4209	39748	43300	29068	32216	26476	36692	25174	19892	36415	17303	20944	36065	27197
1.541	230.123	w/o MS2: Perseitol	[M+H]+	11.51	230.12334:1435 230.17430:125 230.96539:250 231.10828:433 231.12202:528 231.13615:250 232.12022:329	68.98238:1441 82.98230:441 83.03421:150 84.95962:6302 86.99258:2827 88.98936:457 96.98789:247 98.97491:159 105.00250:144 108.96173:5252 110.95937:1813 112.00590:252 124.93948:786 126.97240:643 129.03848:423 138.97263:4540 140.97049:1310 154.95074:902 156.94730:384 172.97714:109 178.95010:443 182.96198:6169 184.95995:2499 186.95729:185 200.97221:671	1098	1057	889	664	842	787	552	840	774	620	776	718	714
12.15	230.174	w/o MS2: NCGC00384951-01!2-(6-hydroxy-6-methylheptyl)-2H-furan-5-one	[M+H]+	19.16	230.17363:3588 230.24760:58 231.04929:58 231.06264:58 231.11464:77 231.13517:96 231.15626:110 231.17692:466 231.21032:96 232.09661:39 232.11480:58 232.15394:144 232.18529:183	59.04839:131 81.06870:134 93.06931:150 97.06230:122 105.03256:191 109.09896:106 124.08564:137 135.07772:77 149.13373:146	2992	2574	2388	2309	2406	3161	2246	2372	2726	2051	2505	3083	2127
16.462	230.248	w/o MS2: N,N-Dimethyldodecylamine N-oxide	[M+H]+	188.9	230.24775:41221 230.39303:20 230.53732:20 230.55290:20 230.65202:14 230.68040:20 230.74053:14 230.77747:20 230.82373:20 230.87276:20 230.92132:20 230.97693:27 230.99074:27 231.00245:14 231.01923:27 231.03092:20 231.06615:27 231.08277:34 231.10086:46 231.12785:79 231.15951:89 231.20386:35 231.25064:5318 231.32538:14 231.35803:14 231.39225:20 231.40721:20 231.43953:20 231.49625:20 231.50536:34 231.…	46.06561:36 58.06446:1114	27317	25174	32464	25614	26127	30598	26585	26205	25065	25246	25679	29430	25848
3.603	230.989	w/o MS2: Citric acid	[M+K]+	14.52	230.98866:1175 231.09576:454 231.13694:84 231.99235:84 232.07387:50 232.09919:67 232.11786:84 232.98886:110 233.06438:67	46.06563:2125 57.06880:105 105.03130:134 151.03729:83	407	848	175	172	267	52	213	106	220	140	172	191	106
1.913	231.027	w/o MS2: D-Ribose 1-phosphate	[M+H]+	25.58	231.02544:2094 231.10896:498 231.14518:622	44.04935:215 86.06950:151 111.04406:50 114.06568:1778 138.05519:124 141.05009:11 174.03758:82	1216	1880	1473	1645	1673	983	2824	2286	1857	2956	1686	1704	1671
12.31	231.049	w/o MS2: 4-oxo-5-phenylpentanoic acid	[M+K]+	10.59	231.04990:6607 231.11712:188 232.05252:495	43.01736:128 69.03344:146 79.05272:196 87.00708:148 101.06025:165 111.04451:99 124.08631:120	185	583	214	224	928	213	3989	1916	580	1524	1028	662	857
10.477	231.049	w/o MS2: 4-oxo-5-phenylpentanoic acid	[M+H-H2O]+	15.39	231.04943:3129 231.10070:335 231.11912:97 231.20986:97 232.05056:269 232.12947:193 233.07946:242 233.12110:97 233.14134:97 233.15249:145	69.03194:112 81.03266:141 105.03379:157 149.05832:64	664	1127	1116	1219	2200	606	2770	5384	1396	1582	4077	1171	3188
9.601	231.086	w/o MS2: Benzanthrone	[M+H]+	17.73	231.08544:3809 231.13630:120 231.15506:90 231.17555:90 232.08982:943 232.11993:120 232.13796:90 232.15294:90 232.19039:60 233.04475:60 233.09131:150 233.15313:381 233.18582:174	43.01850:137 79.05237:125 103.05472:131 109.09975:73 151.03602:86 201.05462:73	4167	3596	1743	1987	2273	4139	1355	1889	3803	1701	2109	3208	2476
10.506	231.101	w/o MS2: NCGC00169337-02!7-hydroxy-8-(3-methylbut-2-enyl)chromen-2-one	[M+H]+	7.66	231.10027:2948 231.14046:95 231.15830:127 231.17831:63 231.20073:63 232.05196:95 232.08940:127 232.10468:181 232.11808:95 232.13245:198 232.15466:95 233.07913:211 233.11643:95 233.13647:811 233.18626:158	79.05400:115 95.04832:109 105.03278:131 115.05318:96 124.08630:143 143.04714:96 161.05742:83 176.04176:73	1348	408	484	571	723	740	371	1062	976	892	914	819	1063
2.223	231.112	w/o MS2: NCGC00091905-05_C14H14O3_(6R)-4-Methoxy-6-[(E)-2-phenylvinyl]-5,6-dihydro-2H-pyran-2-one	[M+H]+	51.31	231.11193:12631 232.11536:3000 233.11605:194	94.06475:5301 138.05417:18 152.06940:39	11282	6789	7211	8673	4978	7363	6409	7763	7060	6414	7666	6247	7609
1.99	231.112	w/o MS2: (2S)-2-[(1S,2R)-1,2-dihydroxypentyl]-4-methoxy-2,3-dihydropyran-6-one	[M+H]+	37.21	231.11167:10568 232.11660:1908 233.12165:660	78.03397:56 94.06469:2602 104.10672:32 138.05484:94	8430	8101	5450	6444	3725	6407	4724	5382	4608	4802	4258	4203	4541
8.417	231.169	w/o MS2: ValylIsoleucine	[M+H]+	9.76	231.17027:6363 232.01418:41 232.05810:41 232.08180:68 232.09919:74 232.11829:413 232.15115:153 232.17241:955 233.07572:54 233.10688:27 233.11951:80 233.15179:80 233.17606:180	72.08003:318 100.03898:155 120.08038:115 136.06115:109 173.07164:80	594	544	1189	1014	1027	576	2682	544	174	1363	582	244	298
8.141	231.17	w/o MS2: Leucylvaline	[M+H]+	11.86	231.16970:3387 232.09395:70 232.11693:153 232.17246:435 233.06308:32 233.07897:32 233.09812:94 233.11833:53 233.14892:199 233.17534:122 233.18902:21	45.03357:118 72.08037:212 86.09546:218 100.03835:118 116.06992:145 124.08556:77 149.05876:90 155.07066:83	513	377	774	858	587	487	1813	443	223	1203	745	272	471
8.55	232.097	w/o MS2: Pesticide3_Propoxur_C11H15NO3_Baygon	[M+H]+	21.36	232.09640:1898 232.12908:37 232.15192:74 232.18343:37 233.07765:37 233.10025:226 233.11785:55 233.13578:92 233.15343:122 233.17613:74 234.09517:55 234.13282:879 234.17025:55	46.06488:251 79.05464:77 105.03371:151 119.05183:77 153.06817:99	432	331	470	392	390	448	318	1543	582	1184	1450	663	874
2.217	232.114	w/o MS2: SUBERYL GLYCINE	[M+H]+	23.65	232.12014:3519 234.13369:238	77.03830:102 94.06518:811 104.10648:208 111.04470:92 149.05840:83 207.03344:262	1585	1260	2167	1206	890	1132	1016	1130	1219	1052	1196	1147	1534
13.213	232.19	w/o MS2: Butyrylcarnitine	[M+H]+	18.24	232.19169:2101 232.22046:35 233.01065:23 233.07713:59 233.11620:66 233.12964:59 233.13648:35 233.15120:99 233.16663:35 233.19353:410 233.21863:23 233.43313:23 234.09704:125 234.13237:728 234.16888:90 234.19372:77 234.22014:23	43.01743:112 77.03818:200 83.08482:119 105.03237:432 124.08556:135 149.05944:99 155.07026:86	1538	1499	1263	1298	1277	1759	1275	1334	1773	1454	1319	1858	1302
1.753	233.042	2-pyridin-3-yl-thiazolidine-4-carboxylic acid	[M+Na]+	507.84	233.04161:36697 233.15126:164 233.92406:164 234.04471:2935 234.09653:996 234.12947:219 234.32402:164 235.02101:1414 235.04129:2562 235.09292:486 235.13072:110	46.06501:425 56.05018:153 70.06528:1322 73.02880:278 81.03372:275 84.08046:894 88.07530:3328 97.02749:792 99.04428:199 108.99415:170 112.09878:1212 120.01196:156 128.09309:928 131.11819:4210 139.03906:123 152.03682:2055 164.03761:354 192.05684:553 207.03215:62 222.09615:61	27266	49486	22721	21309	41100	22539	49630	40632	48213	39268	34498	36417	31606
11.647	233.077	w/o MS2: NCGC00385442-01_C13H12O4_3-Hydroxy-2-phenyl-2,3,3a,7a-tetrahydro-5H-furo[3,2-b]pyran-5-one	[M+H]+	23.72	233.07791:1969 233.11507:23 233.15061:24 233.17684:39 233.21243:18 233.41419:12 234.04323:12 234.08272:313 234.13319:538 234.16977:68 234.19633:18 234.20892:18 234.44622:12 234.64623:12 235.05943:12 235.08611:39 235.12820:144 235.15182:166 235.16859:296	46.06494:28 77.03838:1174 105.03321:7047	852	791	869	868	1128	853	750	1287	600	922	986	976	923
4.476	233.113	w/o MS2: fraxinellone	[M+H]+	17.92	233.11296:1821 233.14869:36 233.17209:42 233.19034:12 233.98445:12 234.06060:103 234.09701:77 234.13149:494 234.17119:24 234.18749:12 234.19931:12 234.38309:12 234.97744:12 235.00186:36 235.06258:18 235.07807:24 235.09295:24 235.12920:156 235.16748:311 235.20365:58	46.06551:283 77.03768:112 84.04379:106 100.03837:182 116.06802:90 130.05095:93	332	866	201	261	293	1750	250	300	757	290	282	3976	292
4.314	233.113	w/o MS2: fraxinellone	[M+H]+	75.09	233.11232:5448 233.14942:48 233.16914:30 233.18503:24 233.42975:12 233.61216:12 233.98465:43 234.00142:18 234.02078:18 234.05957:96 234.09554:108 234.11607:536 234.13216:348 234.16497:58 234.20278:12 234.41192:18 234.45214:12 234.49467:12 234.94050:12 234.94695:12 234.98167:37 235.00349:78 235.06014:18 235.12834:1862 235.16670:313 235.20421:118	84.04447:153 105.03221:161 149.05916:118	7359	13067	4196	3997	3974	72	3447	4661	12285	5912	5427	146	4457
10.53	233.142	w/o MS2: NCGC00381044-01!3,6-diphenylcyclohexane-1,2-diol [IIN-based on: CCMSLIB00000845865]	[M+H]+	8.77	233.13679:1880 233.18434:97 234.09640:111 234.11272:39 234.14463:1309 235.09389:97 235.11394:247 235.15843:448 235.20465:39	81.03260:128 100.03843:134 105.06811:144 121.06604:115 124.08712:102 143.04759:132 155.06996:118 163.03928:137 190.08423:180	709	398	614	530	606	596	696	751	475	1227	571	682	823
1.561	233.148	Isoalantolactone	[M+H]+	20.16	233.14936:6302 234.13417:2078 234.15259:1247 234.20338:126 234.96032:581 235.10223:579 235.13662:314 235.15458:188 235.16693:314	68.98193:907 72.08069:216 84.95939:5936 108.96166:5720 110.96013:2197 112.95633:359 124.93924:504 129.03934:444 138.97247:4407 142.96922:301 154.96825:802 156.96329:294 182.96236:6112 198.93900:561	1657	535	1417	1771	2166	951	2011	5609	930	4252	3047	814	3365
8.223	233.149	w/o MS2: NCGC00180717-02_C15H22O3_2-Naphthaleneacetic acid, decahydro-2-hydroxy-4a-methyl-alpha,8-bis(methylene)-, (2S,4aR,8aS)-	[M+H]+	17.88	233.14918:2798 233.42987:47 234.10027:117 234.13347:5088 234.15576:1010 235.05945:104 235.07912:63 235.09525:211 235.10791:47 235.13809:632 235.16810:368 235.22111:47	46.06483:345 68.04915:112 81.07040:125 93.06923:134 105.03175:156 114.05379:257 120.05484:115 151.04051:89	2464	966	1809	2774	1755	2582	1235	742	2207	984	1634	2948	996
1.765	234.097	w/o MS2: 1-Isothiocyanato-8-(methylsulfinyl)-octane	[M+H]+	28.54	234.09562:3434 234.13744:133 235.01994:3864 235.03920:6989 235.07396:199 235.09939:1534 235.16694:267 235.20252:200 236.02426:371 236.04276:200 236.07554:595 236.11181:1445 236.12655:133	46.06535:789 57.03307:268 70.06493:994 80.97247:248 84.07977:1386 88.07517:2284 97.02739:890 98.98367:4453 112.09834:894 120.01103:290 128.09380:998 131.11630:4322 134.02843:157 143.11708:524 152.03680:1788 157.13370:96 170.08502:57 173.01988:194 192.05481:503 207.03091:60 221.09549:213	740	361	1048	672	705	362	1578	517	432	2319	437	354	933
9.418	234.147	Cinnamoylcholine	[M]+	11.15	234.14816:2427 235.09719:217 235.11640:123 235.13268:155 235.15164:424 235.16691:234 235.20510:61 236.09157:61 236.11073:123 236.12516:123 236.14967:190 236.17217:154	59.04736:83 81.06860:141 100.03854:157 121.10023:73 124.08562:70 131.08385:83 141.07531:64 149.05996:102 155.07265:77 161.05746:90 175.07592:64	539	320	252	285	411	538	209	1692	315	130	830	614	451
1.692	234.18	w/o MS2: Meptazinol	[M+H]+	10.04	234.18093:2497 235.02097:343 235.16742:343 235.18256:206 235.94704:274	72.07993:143 81.03110:77 101.02347:86 112.89534:147 146.07895:173 153.95618:80	513	652	280	430	332	738	165	321	901	113	490	658	275
8.453	234.205	w/o MS2: Mimosamycin	[M+H]+	10.59	234.20503:2313 235.07277:49 235.09155:49 235.13507:313 235.15196:690 235.16626:275 235.21010:274 236.07501:49 236.08982:49 236.11163:127 236.12979:49 236.16375:148 236.21367:49	46.06512:291 59.04791:93 72.07964:112 100.03857:115 117.06442:89 146.05811:115 155.07016:93	75	86	136	206	102	66	801	353	52	1236	242	89	157
1.733	235.021	w/o MS2: Riluzole (Rilutek)	[M+H]+	13.19	235.02317:2139 235.03856:1926 235.09440:317 235.16842:252 235.20595:174 236.02439:198 236.04456:187 236.07555:675 236.09253:69 236.11154:206 236.16490:104 237.01843:327 237.04521:70 237.08345:104 237.08965:174 237.10690:388	38.96343:2378 42.03333:240 56.05006:191 70.06497:1448 73.02767:57 80.97314:131 83.04962:45 85.02792:159 88.07525:1755 97.02815:456 98.98383:1258 109.02876:240 112.09900:1077 120.01086:176 128.09369:1043 131.11739:4061 143.11795:469 152.03745:1882 157.04900:157 164.03749:447 178.05006:93 192.05568:694 207.03181:110	2010	2000	1766	1492	3767	1747	2924	2831	2569	3462	2834	2299	2835
1.757	235.041	w/o MS2: Asarylaldehyde	[M+H]+	11.34	235.03918:2567 235.07870:81 235.09445:162 235.16940:283 235.33391:81 236.02270:81 236.04300:290 236.07593:328 236.11171:325 237.01832:122 237.08523:162 237.10793:203	46.06542:1033 56.04973:193 70.06483:1467 77.03803:37 84.08080:1065 88.07528:2301 97.02799:648 98.98410:1668 100.09383:448 112.09939:1109 119.03403:112 128.09433:932 131.11707:4792 134.02614:203 152.03804:2000 164.03651:400 192.05553:724	1939	3463	1923	2113	3110	2045	3325	3206	3765	3981	3131	2649	3526
8.949	235.118	Benzyl-2-naphthylether	[M+H]+	13.44	235.11718:6618 235.14718:888 235.16772:221 236.09669:43 236.12029:899 236.14792:161 236.16129:143 237.07240:189 237.12059:211 237.13513:85 237.16873:890 237.18569:1283 237.21248:43	46.06381:128 72.04512:89 77.03788:86 86.09634:176 101.05885:190 111.04412:157 120.05408:93 131.08807:80 149.05990:83 153.01700:80 155.07040:92 217.10638:83	3450	3438	3252	3018	2893	9333	2337	2682	3679	2547	2744	4307	2965
4.378	235.128	w/o MS2: Dihydrojasmonic Acid	[M+H]+	9.63	235.12898:2537 235.16367:285 235.20261:18 235.21041:24 235.97317:12 235.98980:18 236.07151:18 236.13057:346 236.14909:125 236.17116:96 236.21124:24 236.94491:12 236.97491:52 236.99826:31 237.04327:12 237.11430:84 237.13324:67 237.16830:123 237.18626:30 237.22627:24	84.04539:180 94.06340:86 100.03879:92 105.03329:83 130.04918:140 149.05859:73	2439	608	1933	2096	2315	87	4547	4420	1779	5481	2304	113	3694
4.648	235.129	w/o MS2: Dihydrojasmonic Acid	[M+H]+	6.09	235.12905:2568 235.16378:300 235.19193:12 235.20532:45 236.07358:12 236.07982:18 236.11294:142 236.13200:336 236.17411:76 236.20525:18 236.22014:44 236.29443:12 237.05273:18 237.08874:18 237.11678:88 237.13922:47 237.16960:100 237.22134:35	74.02442:138 84.04458:230 105.03196:157 111.04306:83 130.04894:117	96	75	93	75	90	1295	252	171	107	211	99	1424	119
11.956	235.168	w/o MS2: NCGC00385861-01_C15H24O3_1,2,4-Metheno-1H-indene-1,5-dimethanol, octahydro-3-hydroxy-alpha~5~,alpha~5~,7a-trimethyl-	[M+H]+	5.35	235.16826:3130 235.20488:250 236.11138:174 236.15085:159 236.17073:282 236.20732:94 237.07529:47 237.11588:118 237.14763:118 237.17911:350	46.06512:99 79.05447:118 81.06831:118 93.06961:102 105.03302:324 119.08625:83 149.05946:168 159.11661:102 187.10939:141	629	439	691	384	617	481	455	492	409	438	579	482	387
17.938	235.169	w/o MS2: NCGC00169889-02_C15H24O3_2-[(2R,4aR,8R,8aR)-8-Hydroxy-4a,8-dimethyldecahydro-2-naphthalenyl]acrylic acid	[M+H]+	38.54	235.16879:14263 235.44691:20 235.72927:14 235.91465:20 235.93573:20 235.96865:14 236.01563:14 236.03445:14 236.07529:20 236.11485:172 236.17178:2001 236.22588:27 236.23542:20 236.44239:14 236.51581:14 236.53093:14 236.60545:14 237.00501:14 237.07005:27 237.08885:20 237.11456:169 237.14472:92 237.17250:343 237.21498:37 237.22904:27	57.06970:304 100.03899:23 124.08688:84 179.10506:1114	10232	8961	8695	9218	8348	10756	9034	8820	8644	8876	8433	11199	8698
10.646	235.169	w/o MS2: NCGC00179704-04_C15H24O3_2-Naphthaleneacetic acid, decahydro-8-hydroxy-4a,8-dimethyl-alpha-methylene-	[M+H-H2O]+	6.37	235.16694:4882 236.11258:1044 236.17115:113 237.11480:282 237.14685:169 237.18143:226	77.03765:118 103.05269:134 121.06440:86	577	922	822	614	1195	521	885	1562	805	941	1177	1750	738
9.891	235.181	Lidocaine	[M+H]+	375.82	235.18005:116949 235.22170:74 235.23431:115 235.45834:117 235.89049:117 235.91260:78 235.99520:117 236.01938:78 236.11222:155 236.12427:155 236.14342:114 236.18298:16029 236.34850:117 236.71311:117 236.93500:78 237.02796:78 237.07290:155 237.11299:116 237.14642:299 237.16830:1368 237.18506:1322 237.21609:77 237.23231:78	58.06524:857 77.03821:40 86.09655:23701 87.09968:1074 87.72753:38 88.10536:38	73512	65943	66188	75261	92064	70280	77533	119619	82580	96380	106018	82242	84452
12.983	235.204	w/o MS2: ISO E Super	[M+H-H2O]+	10.09	235.20421:3555 236.11168:145 236.12720:76 236.14747:133 236.16689:200 236.20795:838 237.11327:76 237.12797:51 237.14888:102 237.16786:314 237.18055:127 237.21041:102	43.01698:119 55.05409:170 69.07008:115 81.06863:272 95.08648:215 105.03247:164 111.04207:118 122.06877:134 124.08499:144 148.08561:86	191	181	182	161	234	104	629	759	199	2887	377	121	741
7.804	236.091	w/o MS2: Piperic Acid	[M+H]+	8.06	236.09023:2288 236.12546:311 236.16725:65 237.09157:599 237.11971:105 237.16846:134 238.05186:32 238.07091:48 238.10785:351 238.13005:48 238.14307:212 238.16342:81 238.19954:127	46.06441:146 70.06410:112 77.03728:125 91.05339:86 105.07614:112 116.06876:90 137.05848:64 167.06846:131 194.11378:80	1313	919	881	1141	710	962	846	311	1399	264	392	1085	358
10.603	236.112	w/o MS2: 2',3'-Dideoxyadenosine	[M+H]+	19.7	236.11283:4367 236.14797:209 236.16988:349 237.07701:127 237.11435:592 237.14604:224 237.18305:1282 237.21828:84 238.11473:84 238.18854:127	45.03404:195 69.03250:144 77.03781:115 83.04788:141 93.06962:105 105.03316:160 111.04325:272 119.04646:89 124.08740:138 133.07663:137 147.04222:77 155.07039:189 173.08113:112 197.07098:157	1456	2234	1702	1320	862	1237	724	4477	3885	2873	4672	4248	4839
11.399	236.112	w/o MS2: Triacetin (C2:0)	[M+H]+	12.2	236.11231:5749 236.16176:50 236.17336:125 237.06407:50 237.07705:75 237.11432:407 237.14796:244 237.17107:170 238.11381:181 238.14136:136 238.16165:100 238.17870:100 238.19999:202	43.01645:141 91.05457:125 105.03165:156 111.04379:118 124.08540:125 137.02253:64 159.06182:92	1505	1476	1556	1517	1437	1881	1460	1134	1401	1616	1468	1941	1589
10.694	236.126	6-benzamidohexanoic acid	[M+H]+	12.48	236.12641:1909 236.17347:163 237.05960:65 237.08014:65 237.13041:366 237.16761:267 237.18367:193 238.12738:65 238.13883:163 238.16645:190 238.20199:98	77.03728:77 85.02738:73 93.06910:102 105.03322:163 121.06419:255 149.05863:86 167.06889:77 188.06743:77	1492	426	1297	1464	409	1631	315	385	382	294	934	323	659
9.378	236.128	w/o MS2: Premycofactocinol	[M+H]+	5.97	236.12829:2485 236.17096:107 237.07221:80 237.11517:134 237.13011:164 237.18369:726 238.08050:80 238.13271:54 238.16277:159 238.18858:206 238.20021:149	46.06471:139 83.04607:112 100.04009:126 107.04851:134 111.07851:86 121.06407:99 124.08595:83 135.08110:83 149.05701:89 161.05814:90	204	151	126	162	177	172	131	366	351	319	452	367	504
8.866	237.169	w/o MS2: Procaine	[M+H]+	11.02	237.16969:1614 238.12815:83 238.17217:293 238.20051:205 239.10107:41 239.12652:451 239.16107:103 239.17708:41 239.20306:83	45.03288:91 65.03754:112 84.95895:10 93.03354:274 105.03290:18 121.02726:4501	1462	1498	1602	1480	1311	2450	1526	1300	1388	1554	1435	1669	1440
10.606	237.184	w/o MS2: NCGC00381144-01_C15H24O2_(4S,4aR)-4-(Hydroxymethyl)-3,4a,8,8-tetramethyl-4a,5,6,7,8,8a-hexahydro-1(4H)-naphthalenone	[M+H]+	11.25	237.18351:1745 237.20707:38 237.22170:58 238.11580:58 238.13942:77 238.19472:378 239.09185:248 239.12659:456 239.16089:77 239.19989:202	46.06443:203 81.06989:193 89.05989:96 101.05896:192 111.04365:235 121.09894:115 155.06995:245 173.08016:222	211	597	395	291	611	203	1191	934	256	395	592	237	372
10.323	237.185	w/o MS2: NCGC00381144-01_C15H24O2_(4S,4aR)-4-(Hydroxymethyl)-3,4a,8,8-tetramethyl-4a,5,6,7,8,8a-hexahydro-1(4H)-naphthalenone	[M+H]+	17.83	237.18411:2493 238.01531:89 238.11083:89 238.16459:89 238.18651:426 238.20328:263 239.08957:148 239.12578:615 239.15925:59 239.19658:89	79.05372:192 93.06995:80 105.03306:157 111.04409:96 121.06204:102	111	288	70	95	150	100	348	578	177	112	274	176	170
15.359	237.232	Velvione	[M+H]+	11.8	237.23093:2065 238.06344:31 238.11670:120 238.12942:50 238.16610:72 238.19858:373 238.23429:538 238.40978:16 239.09041:51 239.12662:924 239.16384:129 239.19867:114 239.23776:61	55.05381:144 83.04732:108 95.08446:149 105.03294:211 124.08546:150	1476	1399	1341	1398	1337	1704	1589	1579	1446	1407	1412	1897	1343
2.037	238.037	w/o MS2: S-succinylcysteine	[M+H]+	54.15	238.03778:2223 238.09290:1679 238.12636:674 239.03889:392 239.13182:313 240.03276:235 240.06821:313 240.08959:391	44.04906:109 85.02715:90 94.06468:262 104.10621:319 114.06591:144 120.99421:122 138.05441:130 156.01112:93	354	444	509	285	394	344	625	962	1117	958	841	1286	780
7.979	238.091	w/o MS2: Biopterin; LC-tDDA; CE40	[M+H]+	40	238.09123:3081 238.13497:145 238.17332:109 238.20158:182 239.04707:73 239.09420:648 239.12858:348 239.20342:73 240.07950:73 240.09321:145 240.12875:145 240.17599:109	46.06391:77 81.06982:102 87.00671:153 105.03226:137 120.05589:86 151.04458:80	5785	1869	1388	1374	943	6709	386	601	3284	956	853	2866	832
3.718	238.091	w/o MS2: Mandelonitrile benzoate	[M+H]+	53.2	238.09139:2238 238.12698:191 238.16805:48 238.20128:122 238.22031:37 239.07181:12 239.09508:224 239.12615:302 239.17384:24 239.20159:55 239.23405:24 240.08695:701 240.10782:268 240.13079:164 240.14633:132 240.16835:12 240.18267:36	46.06511:403 72.08024:99 100.03897:299 109.07565:96 123.08943:128 152.07015:96 182.12710:86	2944	5743	1299	851	2086	9894	878	384	1210	418	445	5376	629
1.762	238.092	w/o MS2: Biopterin; LC-tDDA; CE30	[M+H]+	66.53	238.09183:2105 239.10471:18395 240.07123:3302 240.10567:1481 240.14364:2565	46.06536:1115 69.03377:701 83.04825:307 84.04325:210 85.02762:1318 88.07373:285 97.02759:1116 98.98337:205 105.03610:80 109.02719:206 112.09951:57 115.03822:255 123.00584:83 143.11905:75 157.04922:470 169.01157:166 182.08751:67 207.03400:65	1492	1139	2212	2729	1678	1414	3595	2217	1556	3706	1460	1166	2084
3.597	238.092	w/o MS2: 1-Amino-2-methylanthraquinone	[M+H]+	67.79	238.09167:3366 238.12456:304 238.14168:55 238.16695:46 238.19924:108 239.07254:18 239.09483:295 239.10886:236 239.12601:323 239.16212:30 239.17747:36 239.20053:37 239.24397:12 239.34824:12 240.08715:743 240.10840:322 240.13521:109 240.16364:24 240.17831:33	105.03208:156 152.06981:109	8927	17664	4663	3840	8422	1324	3684	1662	6796	1518	3584	1201	2835
1.889	238.092	w/o MS2: Biopterin; AIF; CE10; CorrDec	[M+H]+	18.68	238.09196:4216 238.12712:1528 239.09702:511 239.13020:496 240.06987:1505 240.08909:502 240.10765:996 240.13312:179	59.04774:127 72.04419:61 95.04906:21 98.05964:61 107.05050:56 114.06562:1592 118.08680:2253 128.03349:238 132.06438:161 143.03192:97 174.03883:187	1623	1537	1901	1548	1517	1191	4393	2479	1419	4679	1742	1554	1880
7.665	238.092	w/o MS2: Biopterin; AIF; CE30; MS2Dec	[M+H]+	20.78	238.09160:6206 238.14233:265 238.16363:78 238.17460:47 238.18877:83 238.20008:113 239.05420:31 239.09646:611 239.12825:393 239.17254:31 239.19921:31 239.38233:78 240.12253:8796 240.17841:85	46.06534:636 58.06624:1929 77.03852:143 93.06995:301 103.05322:303 117.05411:504 121.06395:1850 135.02960:556 152.05646:11 168.10190:77 196.09680:133	912	980	576	433	614	810	915	1802	2739	5761	2074	2618	3132
2.507	238.093	w/o MS2: Ketamine	[M+H]+	33.54	238.09303:4796 239.12556:357 240.13834:476	46.06418:57 60.08041:297 79.02069:295 99.01341:154 126.02399:2106 141.04816:3400 157.04256:167	1137	1059	1236	1065	1866	1232	1299	1308	1434	1412	1058	1519	1528
2.04	238.093	w/o MS2: Biopterin; LC-tDDA; CE40	[M+H]+	42.01	238.09341:2430 238.12834:371 239.04204:589 239.09825:223 239.12807:439 240.07031:297 240.09269:297	43.01904:89 77.03801:112 86.98991:73 94.06539:132 104.10660:258 114.06640:177 138.05473:137 174.03871:93	761	609	598	602	633	624	728	497	565	589	483	658	503
10.528	239.091	w/o MS2: NCGC00095563-03!(E)-3-(3,4,5-trimethoxyphenyl)prop-2-enoic acid	[M+H]+	31.95	239.09095:22319 239.12377:577 239.16478:61 240.09336:2425 240.16307:122 240.18189:122 241.09536:407 241.12550:61 241.14478:92 241.17766:92	46.06534:99 79.05320:160 91.05358:118 101.05779:148 105.06831:197 111.04521:102 119.08397:187 131.04771:164 133.02687:151 135.04303:178 143.04946:89 147.04308:237 149.05858:159 155.06917:77 163.03797:387 175.03795:257 178.06165:206 190.06187:380 193.08124:618 206.05649:253 221.07943:303	464	300	1837	1527	1894	597	3437	12896	297	1462	11049	308	5834
9.97	239.092	w/o MS2: 3,4,5-trimethoxycinnamic acid	[M+H]+	25.68	239.09233:1307 239.12662:287 239.17114:83 239.20309:87 240.09419:244 240.12774:98 240.15637:38 240.17890:137 240.20112:30 240.96992:12 241.10229:136 241.14396:35 241.17462:37 241.18825:30	46.06550:242 77.03638:86 86.09658:192 101.05742:115 111.04299:128 149.05927:118 173.07925:102 212.07960:153	601	742	649	625	770	727	645	669	823	762	693	874	571
3.575	239.096	w/o MS2: 3,4,5-trimethoxycinnamic acid	[M+H]+	9.42	239.09469:1985 239.12649:378 239.16619:44 239.18043:59 239.19930:30 239.57035:30 240.08747:1283 240.13036:73 240.14301:44 240.18380:44 241.09128:212 241.14442:30 241.15326:44 241.17931:30 241.19458:44	46.06546:8097 130.05025:16	819	1485	406	411	702	78	347	187	638	162	346	52	280
1.733	239.106	HEPES; CE10; JKMHFZQWWAIEOD-UHFFFAOYSA-N	[M+H]+	1320.46	239.10572:131547 239.16300:78 239.36497:53 239.38039:53 239.59984:105 239.63206:53 239.86339:105 239.95676:105 239.98494:79 240.01528:79 240.03850:79 240.07087:102 240.10717:9639 240.13856:2688 240.23372:79 240.33743:79 240.35563:53 240.37125:79 240.39481:79 240.44474:79 240.47888:79 240.52378:53 240.64028:79 240.65961:105 240.71439:79 240.78907:53 240.81677:79 240.83483:53 240.85748:79 240.96209…	38.96318:100 46.06528:917 56.04938:187 70.06502:951 74.05890:87 82.06409:99 84.08017:824 88.07530:1871 98.98379:966 108.99489:148 111.04323:80 112.09858:968 120.01078:163 128.09431:505 131.11739:3958 134.04390:214 143.11700:639 152.03700:1243 157.13148:93 164.03729:445 178.05476:64 192.05634:806 221.09428:198 237.08736:248 239.10548:9740	76288	75099	72418	58755	75269	84251	60243	73638	84862	57262	68110	79880	63320
7.533	239.112	w/o MS2: Felbamate	[M+H]+	10.28	239.11227:2250 239.16187:45 239.20174:27 239.23566:18 239.35297:18 239.41815:18 240.04217:18 240.06569:18 240.08766:634 240.11626:198 240.14252:1284 240.17726:45 240.20170:36 241.06912:105 241.09204:136 241.10982:125 241.14880:410 241.19228:27 241.21274:36	55.01765:178 60.08041:137 85.02732:294 89.07039:470 100.03916:2690 117.06613:1064 149.06052:43 170.08020:10 199.14488:93	1018	1153	482	506	499	1043	327	307	1266	371	509	1119	500
1.699	239.122	w/o MS2: NCGC00381029-01!1-(3-ethyl-2,4-dihydroxy-6-methoxyphenyl)butan-1-one	[M+H]+	17.44	239.12242:7798 239.14430:164 239.38163:85 239.92294:85 240.10632:2978 240.14486:127 241.00688:213 241.05427:85 241.10248:1368 241.12529:525	38.96282:2378 62.05958:206 70.06504:1448 81.03389:235 85.02758:158 88.07522:1755 97.02795:456 99.09083:713 109.02767:240 112.09816:1077 113.10534:283 120.00943:176 128.09357:1043 131.11763:4061 143.11790:469 152.03735:1882 164.03754:447 192.05605:694 207.03091:109 237.08955:322	18	19	27	45	0	243	96	34	33	51	47	2322	773
1.816	239.126	w/o MS2: NCGC00381029-01!1-(3-ethyl-2,4-dihydroxy-6-methoxyphenyl)butan-1-one	[M+H]+	10.33	239.12563:3803 240.07258:4181 240.10472:485 240.14327:2514 241.07382:272 241.10345:348 241.14858:325	46.06544:1163 57.03324:276 69.03302:653 77.03724:4 85.02815:1047 87.04455:146 97.02787:879 99.04275:324 101.02250:218 111.04377:332 115.03809:273 127.03803:262 141.02013:166 152.03564:8 157.04897:449 169.01091:127 207.03014:78	345	285	350	410	365	251	646	352	489	560	452	2322	294
7.882	239.148	Pentaethylene glycol	[M+H]+	19.22	239.14854:4883 239.20207:73 240.09122:65 240.10616:69 240.12634:65 240.15256:633 240.17895:209 241.09021:52 241.10999:65 241.13751:52 241.15415:197 241.18601:52 241.21594:65	89.05959:109 105.03363:96	3114	3378	2801	2610	2526	3188	2619	2677	3407	3319	2999	2468	2372
10.645	239.199	w/o MS2: (2S,6R,8aS)-6-(2-hydroxypropan-2-yl)-8a-methyl-4-methylidene-1,2,3,4a,5,6,7,8-octahydronaphthalen-2-ol	[M+H]+	11.95	239.20117:2611 240.14457:89 240.20189:368 241.08123:89 241.10596:179 241.13684:89 241.18452:134 241.20226:134	77.03930:99 83.05249:141 95.08576:112 105.03356:147 111.04348:160 121.10024:128 133.10228:112 149.05904:64 155.06957:140 173.08073:132 197.06985:154	96	325	124	140	143	59	406	243	153	237	190	131	111
1.541	239.965	w/o MS2: PRZ_M239	[M+H-H2O]+	124.99	239.96633:5323 240.00154:77 240.08896:194 240.10380:78 240.91756:154 240.95323:3768 241.00500:1001 241.08919:117 241.12724:117 241.26828:78 241.95820:1786 241.99960:9571	68.98178:1076 82.98157:362 84.95921:4849 86.99251:2598 98.96152:159 108.96194:5081 110.95968:1953 111.96058:341 112.95528:351 124.93916:518 126.97173:439 128.97032:243 129.03929:368 138.97198:3832 140.96948:1305 144.98225:56 154.96687:920 168.97330:52 178.95186:403 182.96259:4959 184.95978:1678 200.97263:536 222.94263:178	4801	3897	2311	2956	2691	2620	1734	2324	3643	2040	3898	1509	2449
1.85	240.071	Clomazone	[M+H]+	107.26	240.07024:9972 240.09375:1745 240.10908:1007 240.14262:2614 241.07358:700 241.10109:200 241.12801:119 241.14682:321 241.17670:60 241.25605:90 242.08577:1180 242.14690:149	46.06521:313 69.03290:150 72.08174:141 85.02810:802 97.02767:283 98.98403:132 103.03794:147 109.02715:131 113.02265:203 115.03740:165 127.03742:174 141.01720:138 169.01079:287 191.00408:83 207.03027:181	4881	7108	4281	4114	5784	5764	3964	3153	5962	3752	3486	7208	3312
2.814	240.072	w/o MS2: Clomazone	[M+H]+	17.14	240.06977:2256 240.08732:612 240.10628:302 240.13161:118 240.17855:118 241.07510:204 241.13672:89 241.17743:59 242.07583:89 242.11248:148	46.06473:102 79.02070:183 105.03449:162 126.02380:278 141.04830:166 151.06011:188	973	149	515	524	99	740	51	584	1312	38	495	690	481
2.897	240.072	w/o MS2: Clomazone	[M+H]+	14.02	240.07246:1902 240.10972:89 240.12656:45 240.14460:67 240.17846:132 241.07377:264 241.09012:89 241.21652:89 242.06719:45 242.10371:67	60.08055:252 79.05439:6 126.02405:2315 141.04703:2506 151.06061:22 191.00261:39	973	19	515	524	99	1039	51	584	388	23	140	706	481
3.554	240.087	w/o MS2: NCGC00381349-01_C11H13NO5_1H-Pyrrole-3-propanoic acid, 5-acetyl-4-(carboxymethyl)-	[M+H]+	16.98	240.08685:1489 240.12326:89 240.14213:149 240.17983:48 241.08953:284 241.14109:30 241.17825:30 241.19482:12 241.21777:41 241.25090:32 242.06648:12 242.09038:78 242.13700:18 242.17571:33	46.06528:383 84.08102:80 105.03346:146 114.05538:64 120.06076:64 134.05836:121 151.03977:92 152.07003:93 154.06298:86 191.99957:144	1205	1078	800	822	910	295	549	559	1224	469	747	301	645
3.817	240.088	w/o MS2: NCGC00381349-01_C11H13NO5_1H-Pyrrole-3-propanoic acid, 5-acetyl-4-(carboxymethyl)-	[M+H]+	23.42	240.08686:1276 240.12506:78 240.14465:58 240.17902:45 240.19684:22 240.42059:15 241.01649:15 241.08934:189 241.13173:15 241.14343:37 241.17893:22 241.19638:22 241.21627:37 241.25216:46 242.08822:57 242.10464:30 242.11289:30 242.17224:30 242.18670:22	77.03820:105 105.03226:132 120.05574:138 153.07696:118 190.99987:115	228	208	224	256	238	1255	224	252	194	238	211	1005	203
7.617	240.102	w/o MS2: "NCGC00160263-01!2-(3-Methyl-5-oxo-2,5-dihydro-furan-2-ylmethyl)-quinoline"	[M+H]+	27.04	240.10082:2404 240.17256:66 240.41476:284 240.43389:66 241.07359:33 241.10823:112 241.15372:23330 241.21608:97 241.30865:33 242.06339:66 242.10399:120 242.15651:2927	45.03355:1520 58.06477:1061 75.04386:235 84.08010:136 87.04379:67 93.00789:94 110.03398:2664 114.05276:32 122.03402:346 135.02992:11013 136.03203:1105 140.04788:283 149.05917:63 152.05566:17716 153.05756:1489 154.06027:126 168.06647:47 196.09627:43	1405	880	1053	1216	943	1066	1155	872	979	1036	868	1012	986
8.082	240.123	w/o MS2: NCGC00380601-01!N-[1-(4-methoxy-6-oxopyran-2-yl)-2-methylpropyl]acetamide [IIN-based: Match]	[M+H]+	10.01	240.12317:2114 240.16164:67 240.17603:118 241.07187:54 241.08333:54 241.12566:382 241.16400:54 241.17961:41 241.21377:54 242.06295:41 242.08429:126 242.14786:93 242.17322:54	46.06516:163 70.06505:125 86.09601:135 95.04689:102 103.05189:225 116.07020:115 121.06415:170 129.05313:96 144.07948:204	148	196	227	213	225	200	212	378	286	561	294	363	506
7.685	240.123	w/o MS2: (7R,8R)-7,8-dihydroxy-3,5,7-trimethyl-8H-isochromen-6-one	[M+H]+	31.78	240.12253:8147 240.17865:164 240.20496:46 240.41471:258 240.60308:30 240.76865:30 241.03347:30 241.07003:76 241.08844:46 241.15432:43715 241.41807:46 241.43261:30 241.56464:30 241.71901:30 241.78950:30 241.80527:30 241.91726:30 242.03707:61 242.06453:125 242.08001:79 242.10458:115 242.12940:267 242.15718:4818 242.21877:46	91.05471:152 100.03933:894 117.05322:78 121.06476:1927 137.06065:138 148.08746:9 161.05927:201 175.07594:93 213.16234:3	2446	4020	1489	1722	3215	2326	1149	4172	3783	1741	4470	4913	5854
1.793	240.143	w/o MS2: Diphenamid	[M+H]+	20.68	240.14327:1830 240.32628:118 241.07026:118 241.10291:2132 241.14762:235 242.10431:893 242.17001:177 242.20324:118	46.06461:769 70.06528:1581 73.02960:186 85.02788:799 88.07509:2903 97.02756:967 98.98427:1709 99.09172:847 109.02825:293 112.09840:1321 120.01356:270 127.03945:157 131.11725:6290 143.11642:628 152.03703:2259 157.04721:401 207.03185:69	1609	2501	1349	1443	1775	1971	1703	1917	2835	1876	1854	2267	2068
3.557	240.143	w/o MS2: Diphenamid	[M+H]+	15.3	240.14331:1804 240.17688:36 240.20678:18 241.08803:57 241.11282:30 241.14619:212 241.18091:24 241.19564:18 241.21498:33 241.25046:37 242.08776:39 242.10416:24 242.12287:24 242.14532:41 242.17075:42 242.17783:18 242.21280:12 242.25038:18	46.06504:261 79.05261:121 105.03171:102	17	53	62	39	42	1118	74	50	157	55	25	1478	145
3.277	240.144	w/o MS2: Diphenamid	[M+H]+	12.99	240.14354:1301 240.16173:373 240.17955:59 240.77052:12 241.08739:102 241.10130:30 241.10879:18 241.11583:18 241.14704:118 241.17764:30 241.18907:12 241.21533:45 241.25077:30 242.07096:24 242.08554:40 242.10267:30 242.12372:18 242.14736:37 242.17464:49 242.22502:12	79.05294:118 100.03749:96 110.08301:193 123.09108:182 167.08014:118 207.03140:162	711	1049	608	608	551	95	469	438	1344	367	658	86	642
10.678	240.158	w/o MS2: Albuterol	[M+H]+	30.3	240.15820:4601 241.06746:65 241.09968:65 241.14141:121 241.16153:746 241.19137:43 241.21444:108 242.11625:43 242.14165:65 242.17213:847	79.05557:102 91.05373:93 111.04433:86 124.08525:96 151.04007:102 165.05604:83	156	64	210	224	139	90	798	166	281	3335	104	419	228
7.735	240.179	w/o MS2: Benzphetamine	[M+H]+	36.56	240.17915:4966 241.03699:27 241.07326:41 241.08932:41 241.12380:337 241.15413:1279 241.18290:619 241.21285:54 242.04597:41 242.06873:356 242.09312:54 242.10305:89 242.12762:99 242.15643:412 242.18413:165	46.06540:226 72.04357:112 84.04265:93 91.05462:138 95.08250:102 103.05309:157 111.04269:64 121.06357:225 124.08389:112 137.05736:83 149.05854:86 161.05873:77 181.09477:77	2262	1891	3374	2918	2437	3115	2905	2664	2307	3459	2967	2679	2310
13.989	240.231	w/o MS2: (4,8,8-trimethyldecahydro-1,4-methanoazulen-9-yl)methanol	[M+H]+	198.67	240.23143:1520 240.25192:209 240.27892:17 241.04152:25 241.08424:25 241.10437:34 241.12230:58 241.14576:149 241.17956:93 241.19818:34 241.21642:74 241.23576:279 242.03988:17 242.07702:17 242.14193:43 242.17517:51 242.21312:54 242.22487:25 242.23255:25 242.24562:34 242.28463:25	55.05435:179 67.05367:146 81.06924:293 95.08443:486 105.07066:183 109.10045:174 123.11550:163 139.07415:70 149.05755:70	540	568	1079	452	357	522	468	501	548	624	487	701	439
1.735	241.103	w/o MS2: NCGC00169556-02!3-(3,4,5-trimethoxyphenyl)propanoic acid	[M+H]+	61.51	241.10336:4947 241.14589:397 241.20318:100 241.24852:66 241.26270:66 241.36086:66 241.40587:100 241.47171:100 241.53761:66 241.64285:66 241.85199:66 241.89002:100 241.91014:100 242.00066:133 242.04495:100 242.06424:66 242.07604:179 242.10437:517 242.11712:2170 242.13891:165 242.18078:66 242.31629:66 242.37851:133 242.60274:66 242.87295:66 243.02526:830 243.08418:99 243.10647:841 243.13250:166 243…	38.96356:9236 44.04973:153 70.06503:1165 81.03308:81 88.07532:2412 97.02833:754 98.98283:1248 108.99381:182 112.09964:1004 120.01033:218 128.09375:773 131.11745:4606 143.11736:505 152.03693:2018 157.04930:161 192.05540:688	3162	3083	2885	2801	2948	3427	2579	3125	3644	2672	3227	3268	3058
9.895	241.106	w/o MS2: NCGC00169556-02!3-(3,4,5-trimethoxyphenyl)propanoic acid	[M+H]+	15.69	241.10690:2046 241.13622:135 241.15908:65 241.17925:137 241.21459:65 242.10953:234 242.14244:87 242.26828:44 243.06387:109 243.11772:109 243.16199:44 243.19484:44	43.01742:50 58.06479:644 86.09652:27463 86.74145:86 86.94910:54 87.09898:1293 91.05243:56 117.06973:66 131.04662:183 135.07967:54 159.04353:563	122	234	203	243	266	180	2176	1535	258	1268	603	184	311
1.977	241.154	w/o MS2: Imiquimod	[M+H]+	54.08	241.15456:5820 242.08659:729 242.14921:547 242.15906:729	94.06479:1836 104.10694:2860 128.03639:64	6139	4070	5290	4522	3478	3919	8131	4786	2003	12119	3560	3920	4325
7.63	241.154	(4R,4aS,6R)-6-isopropenyl-4,4a-dimethyl-4,4a,5,6,7,8-hexahydro-2(3H)-naphthalenone	[M+Na]+	296.62	241.15460:26424 241.20111:37 241.21008:38 241.41200:56 241.42927:38 241.93576:38 242.03079:38 242.07891:94 242.10194:169 242.15820:3761 242.21415:38 242.22526:38 242.53313:56 243.04799:56 243.09668:194 243.13176:94 243.14037:94 243.15992:368 243.18419:38	45.03332:1745 46.06465:46 58.06506:1134 70.06517:1010 71.06796:322 75.04326:178 84.08207:1187 96.08005:72 110.03449:2923 114.05486:220 124.08470:621 128.10622:366 135.03011:11003 152.05656:18795 153.05861:1841 154.06177:180 178.07443:21 196.09641:259 214.16360:51 229.15443:132 241.15540:4036	24833	30294	21185	21762	23695	20727	29385	34755	23390	28717	30121	23348	31899
1.541	241.999	w/o MS2: Mefenamate	[M+H]+	219.98	241.99996:6219 242.06500:46 242.27471:116 242.28414:46 242.95178:1188 242.97206:503 243.01939:13096 243.07497:46 243.09139:46 243.14303:46 243.19211:46 243.27315:46 243.28874:69 243.37829:46 243.86708:46 243.92410:46 243.95306:286 243.99835:1987 244.02055:3760 244.06862:69	68.98207:1013 82.98227:324 84.95925:3092 108.96170:4211 110.95941:1609 111.96027:344 112.97763:298 124.93876:299 126.97186:381 138.97260:2657 140.97040:1154 149.04968:27 154.96719:678 168.97495:65 182.96280:4368 202.97005:192	6246	6057	5278	6348	5986	2801	4394	5834	6226	4925	7171	3182	4914
1.875	242.085	Pesticide1_Mevinphos Isomer 1*_C7H13O6P_2-Butenoic acid, 3-[(dimethoxyphosphinyl)oxy]-, methyl ester, (2E)-	[M+NH4]+	29.88	242.08611:1861 242.11824:166 243.08929:294 244.09255:494 244.19221:111	43.01763:149 57.03346:80 72.08035:131 85.02925:450 97.02755:278 101.02195:112 106.05215:80 109.02883:80 113.02277:133 115.03888:141 127.03753:141 139.03862:89 169.01116:194	957	1106	534	899	904	1413	607	774	1310	504	1544	1525	720
4.401	242.092	w/o MS2: Methiocarb-sulfoxide	[M+H]+	26.27	242.09175:1356 242.14182:18 242.17395:30 242.20956:24 242.24510:18 243.09501:172 243.11991:24 243.13710:18 243.16149:18 243.19138:18 243.20671:12 244.08718:34 244.10348:45 244.12675:30 244.15010:24 244.18938:38	105.03264:122 130.04735:77	1070	832	543	630	595	74	312	460	1312	259	796	46	454
1.713	242.118	Mefenamic acid	[M+H]+	13.79	242.12369:3397 242.17263:98 242.18811:65 242.70523:65 242.96674:163 243.02597:1730 243.10678:163 243.12734:442 243.21196:65 243.52524:65 243.54715:65 244.02758:163 244.03998:98 244.05843:98 244.09372:332 244.13847:639 244.16206:98	38.96271:2029 44.05005:539 46.06458:786 62.06008:504 70.06518:1507 78.04552:248 83.04849:349 84.08027:957 88.07553:2753 97.02801:1145 98.98356:1610 109.02946:278 112.09961:1257 120.01164:220 128.09467:935 131.11723:5733 152.03784:2112 157.04788:477 166.03226:203 180.06474:82 192.05519:837 195.00316:37 207.03178:113 221.09557:283	631	481	372	1204	285	851	908	673	199	696	522	261	434
12.168	242.173	w/o MS2: NCGC00380326-01!(E)-5-hydroxyundec-2-enoic acid	[M+H]+	19.55	242.17478:1759 243.06376:109 243.10408:109 243.12156:153 243.13877:66 243.15949:109 243.17743:406 244.12732:44 244.15416:66 244.18602:202 244.22773:88	43.05396:128 69.03332:115 81.06973:178 93.07014:118 105.03281:182 111.04289:73 125.09560:73	1443	1267	1252	1292	1187	1439	1147	1129	1238	1252	1296	1468	1175
11.442	242.174	w/o MS2: NCGC00380326-01!(E)-5-hydroxyundec-2-enoic acid	[M+H]+	106.09	242.17408:3149 242.21077:58 243.12216:78 243.17705:501 243.19916:97 244.12796:39 244.15646:115 244.18419:104 244.22361:108	45.03340:133 69.07007:131 79.05342:121 101.05786:166 107.08543:102 123.07851:118 133.01366:77 148.08382:93 155.06842:64 182.15230:200	272	191	423	480	262	444	2190	341	457	8859	299	523	342
10.916	242.175	w/o MS2: NCGC00380326-01!(E)-5-hydroxyundec-2-enoic acid	[M+H]+	306.32	242.17369:17253 242.21113:113 242.23410:58 243.03579:58 243.08505:116 243.11605:116 243.14197:58 243.17668:2816 243.21205:58 244.11420:116 244.18042:542	46.06506:1719 79.05281:79 81.06896:5 93.06885:109 107.08499:331 119.08475:92 133.09982:390 151.11012:55 161.09448:230	13018	12731	23574	23312	16445	13203	30572	11281	12223	45462	14640	9668	24031
3.566	242.99	w/o MS2: 1,5-Diphenylcarbohydrazide	[M+H]+	158.42	242.99019:1066 243.05497:13 243.09803:26 243.11956:19 243.13755:19 243.20875:38 243.23671:13 243.99376:73 244.02380:26 244.05968:116 244.08643:64 244.12564:86 244.15417:32 244.19338:46 244.22843:33 244.26231:19 244.98901:80 245.06892:13	46.06563:912 77.03823:128 100.03858:124 111.04566:102 152.07282:96	681	608	666	552	543	478	639	632	734	931	598	554	637
1.54	243.019	w/o MS2: D-Mannose-6-phosphate [M+H-H2O]+	[M+H-H2O]+	203.42	243.01958:14390 243.25515:93 243.95260:747 243.99691:2296 244.02080:4739 244.19189:93 244.94754:414 245.01824:5677 245.05726:92 245.12431:93	68.98231:1146 72.08017:517 82.98220:394 84.96019:7783 86.99244:2231 98.97704:195 108.96197:5371 110.00815:484 110.96029:2240 112.00486:163 124.93953:604 126.97306:601 129.04028:451 138.97282:4135 140.91687:281 140.97086:1344 154.96631:943 172.97765:79 178.95093:309 182.96263:5446 198.94029:1150 200.97295:584 216.12518:217	16599	12670	11629	14676	14593	19402	10549	16406	14348	10557	12886	16789	10334
1.734	243.026	D-Mannose-6-phosphate [M+H-H2O]+	[M+H-H2O]+	16.39	243.02552:1771 243.10815:198 243.12808:147 243.14034:74 243.23336:74 244.03210:184 244.09163:395 244.12666:110 244.14388:147 244.18480:74 245.04137:74 245.09277:184 245.12317:111	45.03321:209 56.04950:198 70.06499:1384 73.02665:162 84.08018:1052 87.04450:79 88.07492:2633 97.07545:787 98.98397:1107 99.09144:839 108.99548:176 112.09848:1199 115.03867:110 120.01200:194 128.09401:986 131.11739:4361 134.02641:178 141.13795:187 143.11674:678 152.03671:2479 157.04919:315 164.03723:495 175.05981:62 192.05615:717 195.07965:199 208.03143:59 237.08916:507 239.10561:7958	1528	1229	836	1348	1123	1519	636	1469	1217	946	1347	1286	1091
10.62	243.073	2-amino-3-(5-hydroxy-1H-indol-3-yl)propanoic acid	[M+Na]+	13.67	243.07654:1951 243.12204:98 243.15660:131 244.07859:229 244.15224:163 244.19393:65 245.04385:1741 245.07786:163 245.09887:98 245.12381:341 245.15472:65 245.16470:98	45.03382:125 77.03810:128 85.06236:116 91.05228:137 105.03260:115 111.04381:193 124.08537:96 133.07322:96 155.06886:184 173.08043:149 197.06935:154	864	1275	795	707	1022	816	694	1196	936	1082	1334	1008	1228
8.63	243.085	2-amino-3-(5-hydroxy-1H-indol-3-yl)propanoic acid	[M+Na]+	12.84	243.08512:2420 243.12856:107 243.15553:134 243.20434:54 244.08990:326 244.15422:338 245.08048:254 245.09741:458 245.12355:381 245.15886:145	46.06531:231 67.05260:80 77.03879:526 91.05343:109 95.04854:256 101.05861:147 107.04982:102 117.06567:73 121.06298:112 123.04339:243 134.03697:96 136.07786:118 140.04600:237 149.05874:134 155.06889:188 167.07063:330 200.03688:83	713	631	430	440	571	861	206	160	685	99	273	490	193
9.023	243.085	w/o MS2: NCGC00380928-01_C11H14O6_3,4,7-Trihydroxy-7-methyl-2-[(1E)-1-propen-1-yl]-2,3,4,7-tetrahydro-5H-furo[3,4-b]pyran-5-one	[M+H]+	14.78	243.08548:2318	45.03447:109 77.03835:105 95.04891:145 105.03377:138 123.04317:121 135.04277:96 163.03709:174	436	214	164	383	157	504	100	62	977	46	172	407	188
2.303	243.1	w/o MS2: 3,5-dihydroxydecanoic acid	[M+H]+	23.93	243.09953:1296 243.20813:24 244.10136:106 244.26423:48 245.12442:183 245.16883:24	44.04894:89 100.03668:89 114.06649:331	234	273	349	211	330	178	298	349	282	294	294	268	353
7.801	243.18	w/o MS2: 2,6-ditert-butyl-4-methylphenol	[M+H]+	10.09	243.17928:4319 243.20685:84 244.07713:260 244.09412:84 244.11530:176 244.15142:84 244.18338:283 245.06259:105 245.10160:1560 245.12262:366 245.15509:321 245.17639:124	46.06530:152 65.03907:105 77.03908:137 85.02806:105 100.03823:121 105.03356:115 111.04276:86 121.06466:137 123.04412:102 134.09653:121 139.03720:105 149.06015:120 154.08600:112 167.07074:202 174.09021:86 190.08543:112 220.05922:64	939	681	443	551	525	700	425	718	1046	520	589	923	679
1.541	243.997	w/o MS2: Xanthurenic Acid	[M+H]+	75.55	243.99739:6983 244.02025:5354 244.18464:123 244.94782:621 245.01750:6864 245.95111:184 245.99406:642 246.01971:1325 246.09750:123	68.98159:1449 82.98215:355 84.95951:4382 86.99238:2383 88.95093:201 108.96229:6280 110.95970:2238 111.95996:537 112.97268:366 126.97227:546 129.00212:51 138.97278:5482 140.96976:2267 149.05994:16 154.96764:1163 166.97847:179 178.95180:419 182.96263:7314 184.96024:1972 200.97336:833	2555	1968	1608	1966	1354	944	1269	2399	2221	1715	2411	833	1479
3.011	244.092	CYTIDINE	[M+H]+	34.38	244.09254:986 244.15202:30 244.18850:24 244.22739:30 244.26054:12 245.00073:12 245.07758:61 245.09619:168 245.12330:330 245.15397:197 245.18812:18 245.19419:18 245.22463:18 246.05832:30 246.09818:43 246.12760:61 246.16784:39 246.18747:30	112.04945:288	1284	599	2563	2562	2088	46	10398	2236	714	8990	2237	106	1415
3.168	244.094	CYTIDINE	[M+H]+	41.81	244.09392:1835 244.15166:18 244.19445:24 244.20146:18 244.21502:18 245.06423:24 245.09757:171 245.12218:523 245.15858:235 245.19504:18 246.06439:18 246.07629:18 246.10207:69 246.12934:69 246.16738:53 246.18451:37	77.03788:14 84.04392:38 105.03227:119 112.05046:1135 149.05362:53	177	59	281	215	250	654	1271	332	97	1339	139	644	166
8.111	244.097	w/o MS2: CYTIDINE	[M+H]+	16.23	244.09617:1986 244.11895:255 244.15490:45 244.19067:45 244.22500:45 245.03832:30 245.07538:30 245.09913:279 245.12416:541 245.15767:165 246.08611:45 246.10237:105 246.12974:99 246.14844:45 246.16969:114	70.06397:131 91.05306:186 100.04009:157 103.05335:150 114.05601:156	1125	1183	766	965	652	1142	333	750	1363	415	908	1395	847
[truncated: 8,608 more rows]
