# Supplementary material for: Comparative Metabolomic Profiling of Resistant and Susceptible Coffea arabica Accessions to Bacterial Pathogen Infection
Source: Plants (Basel). 2026 Jan 9;15(2):216. doi: 10.3390/plants15020216 (PMC12844768; doi:10.3390/plants15020216)
Supplement: Supplementary file 1 [file plants-15-00216-s001.zip › Table S10.xlsx]

## Sheet: Legend
Supplemental Table. Untargeted metabolomic LC-MS/MS dataset acquired from Coffea leaves.
Table	Description	Extraction Method	Acquisition Type	Chromatography Type	Ion Mode
S10	List of differentially accumulated metabolites identified using in-house (BAF) library and annotated using MoNA and RIKEN databases	Chloroform/Methanol/Water	LC-MS/MS	All	All
Abbreviations	Full Name
R-None	Resistant leaves that underwent no treatment to avoid potential wounding from the infiltration process
R-Mock	Resistant leaves infiltrated with sterile distilled water
R-Pcg IBSBF	Resistant leaves infected by Pseudomonas coronafaciens pv. garcae (Pcg)
S-None	Susceptible leaves that underwent no treatment to avoid potential wounding from the infiltration process
S-Mock	Susceptible leaves infiltrated with sterile distilled water
S-Pcg IBSBF	Susceptible leaves infected by Pseudomonas coronafaciens pv. garcae (Pcg)
QC	Quality Control
IS	Internal Standard
S/N	Signal-to-noise
RT or Rt	Retention time
Mz	Mass-to-charge
HC or HILIC	Hydrophilic interaction liquid chromatography
RP	Reverse phase chromatography
Column Name	Description
Average Rt (min)	Average retention time
Adduct type	Complex formed during ionization to produce mass-to-charge value
Acquisition type	Column and polarity used for LC-MS/MS analysis
Metabolite name	Name of annotated metabolite
Formula	Chemical formula of annotated metabolite
Database	MS-FINDER spectral libraries that matched to the experimental spectra
Ontology	General compound class of the annotated metabolite
Total score	Retention time and/or spectral similarity to the reference spectrum. LC-MS/MS values range between 0-10. Higher values have higher spectral matching.
INCHIKEY	International chemical identifier of the identified metabolite
SMILES	String of molecular structure of the identified metabolite
S/N average	Average signal-to-noise for aligned feature, calculated by dividing the intensity by the root mean square of the noise
MS1 isotopic spectrum	Spectrum of precursor ions. Peaks are represented as A:B - "A" represents mass-to-charge and "B" represents intensity of ion
MS/MS spectrum	Spectrum of product ions from selected precursor ion. Peaks are represented as A:B - "A" represents mass-to-charge and "B" represents intensity of ion

## Sheet: Table S10
Table S10. List of differentially accumulated metabolites identified using in-house (BAF) library and annotated using MoNA and RIKEN databases. This table was obtained after manual data curation and amalgamation.
												Peak intensity
Average Rt(min)	Average Mz	Metabolite name	Acquisition type	Adduct type	INCHIKEY	SMILES	Comment	Total score	S/N average	MS1 isotopic spectrum	MS/MS spectrum	R-None-1	R-None-2	R-None-3	R-None-4	R-None-5	R-None-6	R-None-7	S-None-1	S-None-2	S-None-3	S-None-4	S-None-5	S-None-6
6.634	158.118	Pipecolic acid ethyl ester	HILIC+	[M+H]+	SZIKRGHFZTYTIT-UHFFFAOYSA-N	null	Normalized unit: Intensity; Annotation method: MoNA-export-LC-MS-MS_Positive_Mode_2	1.34	4310.37	158.11759:692247 158.25009:96 158.33578:96 158.39764:96 158.43489:145 158.46883:96 158.51342:96 158.53287:96 158.56608:193 158.59122:96 158.60714:96 158.62324:144 158.63788:296 158.66189:193 158.68023:96 158.69347:193 158.70796:96 158.72153:96 158.73450:241 158.75642:193 158.76752:193 158.78147:241 158.79317:241 158.81121:281 158.84650:250 158.86730:360 158.88421:275 158.90101:273 158.92585:541 1…	41.03887:864 44.04923:1745 46.06522:1104 56.04955:959 58.06545:8014 59.06911:349 65.03802:118 67.05404:1664 70.06439:1156 72.04410:1545 74.06025:382 82.06499:847 84.08077:1462 85.06411:371 87.04289:366 95.04874:2200 98.09648:8020 99.09946:523 100.11052:130 102.05490:3815 109.08868:111 110.09491:136 112.11118:3998 113.11434:348 114.09042:185 122.09608:311 130.12277:288 140.10680:1530 157.63815:618…	587086	1012	493107	497761	648	562838	2259	729	547	812	883	530	732
10.697	577.132	Procyanidin A1	RP+	[M+H]+	NSEWTSAADLNHNH-TXZJYACMSA-N	OC=1C=C(O)C2=C(OC3(OC4=CC(O)=C5C(OC(C6=CC=C(O)C(O)=C6)C(O)C5)=C4C2C3O)C7=CC=C(O)C(O)=C7)C1	Normalized unit: Intensity; Annotation method: RIKEN_MSMS-Public-Pos-VS15_3	1.79	11813.3	577.13058:32187 577.20481:165 577.23433:67 577.29167:45 577.32136:90 577.35159:90 577.57775:68 578.05897:45 578.13415:10005 578.19268:956 578.23100:112 578.30561:112 578.36174:45 578.71303:45 579.02487:68 579.06006:67 579.14029:2749 579.20205:1345	287.05392:183	32722	9828	18636	22816	10082	41250	2550	1324470	1494635	651304	1279114	1555912	1186462
2.648	577.134	Procyanidin A1	HILIC+	[M+H]+	NSEWTSAADLNHNH-TXZJYACMSA-N	OC=1C=C(O)C2=C(OC3(OC4=CC(O)=C5C(OC(C6=CC=C(O)C(O)=C6)C(O)C5)=C4C2C3O)C7=CC=C(O)C(O)=C7)C1	Normalized unit: Intensity; Annotation method: RIKEN_MSMS-Public-Pos-VS15_3	1.55	15058.4	577.13412:937416 577.36954:137 577.43156:206 577.50620:137 577.52476:137 577.56599:274 577.61387:206 577.66888:137 577.70631:206 577.77115:274 577.79192:206 577.84381:274 577.89267:206 577.92643:137 577.96794:206 578.00745:525 578.05498:204 578.13783:250607 578.21981:261 578.26914:137 578.29109:137 578.33386:137 578.37307:206 578.42843:206 578.44677:206 578.47133:274 578.51624:274 578.53425:137 5…	271.05872:458 283.05936:145 286.17047:243 287.05573:35054 289.06158:339 290.06284:160 311.05301:103 319.08054:131 407.07458:419 419.07495:793 426.08884:1457 428.09149:61 437.08627:5343	22798	9622	14800	16389	13243	21390	2296	856419	857733	336343	896242	910257	748695
2.724	577.126	Procyanidin B1	HILIC-	[M-H]-	XFZJEEAOWLFHDH-UKWJTHFESA-N	null	Normalized unit: Intensity; Annotation method: MoNA-export-LC-MS-MS_Negative_Mode_2	1.04	853.16	577.12715:54026 577.22259:1193 577.25532:460 577.28470:745 577.30581:128 577.33280:255 577.35855:192 577.42314:256 577.45416:342 577.47717:192 577.56099:256 577.60159:255 577.62838:449 577.67735:255 577.70913:192 577.73445:128 577.75959:192 577.78965:256 577.81716:128 577.82651:319 577.86126:192 577.90128:192 577.92956:192 577.96154:255 577.98299:255 578.02872:319 578.05383:430 578.08349:252 578.…	125.02462:944 177.01868:70 200.04880:14 205.04987:108 217.05029:173 241.04919:220 243.06677:197 245.08244:269 255.02914:106 257.04431:88 269.04633:123 273.03979:139 285.04120:4786 287.05548:329 289.07211:3620 290.07504:891 297.04218:241 307.06088:180 313.03543:101 317.06665:53 327.05295:743 353.02222:65 379.08151:92 391.08176:84 407.07913:1047 423.07242:2421 431.07980:77 435.07080:198 447.07275:2…	2141	1079	1327	1552	1108	2107	265	41667	49824	27163	71380	97104	62638
2.652	579.139	Procyanidin B2	HILIC+	[M+H]+	XFZJEEAOWLFHDH-NFJBMHMQSA-N	OC=1C=C(O)C2=C(OC(C3=CC=C(O)C(O)=C3)C(O)C2C=4C(O)=CC(O)=C5C4OC(C6=CC=C(O)C(O)=C6)C(O)C5)C1	Normalized unit: Intensity; Annotation method: RIKEN_MSMS-Public-Pos-VS15_3	1.14	1443.66	579.14010:24670 579.26112:138 579.30096:138 579.32190:138 579.35236:111 579.36180:83 579.39243:151 579.44646:138 579.48512:111 579.51801:111 579.54681:111 579.56475:146 579.58845:219 579.60961:55 579.63497:55 579.65975:111 579.68655:55 579.70948:150 579.74543:83 579.76787:83 579.79004:83 579.83072:83 579.84582:111 579.90094:83 579.92750:83 579.95069:138 580.01948:83 580.08008:82 580.14177:3899 58…	123.04415:401 151.03735:147 181.04576:164 245.04491:210 271.05997:243 287.05630:13372 288.05899:2091 299.05469:429 419.07614:427 425.08856:6533 437.08792:1898 559.12122:321	1977	1042	1384	1445	1293	1617	424	49935	50011	20395	53984	52165	44168
4.33	477.097	Petunidin-3-O-beta-glucoside	HILIC-	[M-2H]-	CCQDWIRWKWIUKK-UHFFFAOYNA-O	null	Normalized unit: Intensity; Annotation method: MoNA-export-LC-MS-MS_Negative_Mode_2	1.21	82.47	477.09556:24697 477.19821:240 477.23291:567 477.89769:90 477.99440:90 478.01173:90 478.03905:313 478.06487:178 478.09879:6448 478.15133:336 478.20607:180 478.23789:254 478.29136:5232 478.87184:180 478.96186:135 479.02476:668 479.10016:1734 479.13899:2176	230.06686:89 245.09090:253 283.04111:173 293.00305:20 309.01065:13 341.00781:20 353.00098:15 379.13263:228 477.09531:1207	8883	8473	15843	20984	7436	5909	11498	387	482	138	334	407	388
6.62	205.096	L-Tryptophan	HILIC+	[M+H]+	QIVBCDIJIAJPQS-VIFPVBQESA-N	C1=CC=C2C(=C1)C(=CN2)C[C@@H](C(=O)O)N	Normalized unit: Intensity; Annotation method: BAF in house library_Positive HILIC_1	1.6	458.12	205.09742:198570 205.46897:80 205.50222:80 205.53746:53 205.57168:53 205.65985:53 205.68546:53 205.73178:53 205.75350:80 205.77366:80 205.79812:107 205.81574:53 205.83559:107 205.85812:80 205.90168:80 205.91048:53 205.92411:107 205.94989:107 205.97004:80 205.98544:107 206.01222:80 206.06815:128 206.09998:20057 206.13982:185 206.17165:80 206.19068:80 206.24212:107 206.33448:53 206.35163:53 206.451…	46.06523:26 57.03410:68 74.02308:438 84.08055:131 91.05415:2394 100.03806:150 105.03615:35 115.05452:3666 117.05832:2593 118.06496:20519 118.83275:57 119.06819:1395 127.05314:507 130.06461:1680 132.07996:2848 133.08311:313 142.06477:2874 143.07208:4887 144.07979:5487 145.08281:712 145.61481:155 146.05984:17056 147.06168:1573 148.06406:196 149.06261:62 150.06316:61 155.05890:235 159.09088:1703 170…	508	708	1890	2032	1251	495	5009	42959	17830	93527	33110	22888	48996
8.419	205.097	L-Tryptophan	RP+	[M+H]+	QIVBCDIJIAJPQS-VIFPVBQESA-N	O=C(O)C(N)CC1=CNC=2C=CC=CC21	Normalized unit: Intensity; Annotation method: BAF in house library_Positive reverse phase_1	1.45	333.29	205.09711:73291 205.47452:66 205.48711:88 205.68091:44 205.92090:66 205.94744:88 205.97807:66 206.01234:44 206.04627:88 206.09953:8968 206.15389:66 206.17750:66 206.21395:44 206.29541:116 206.40204:66 206.59651:66 206.72087:44 206.95470:44 207.03167:284 207.06077:44 207.10141:1225 207.13822:122 207.17363:88	59.04934:109 75.02708:173 91.05426:537 105.06977:140 115.05467:768 118.06515:4227 119.06883:233 130.06456:435 132.08024:575 143.07219:1271 144.08032:1054 146.05997:2664 159.09187:348	932	934	2491	2471	2217	978	7094	73742	28232	116628	50042	30828	67259
2.743	288.059	Cyanidin	HILIC+	[M+H]+	VEVZSMAEJFVWIL-UHFFFAOYSA-O	OC=1C=C(O)C=2C=C(O)C(=[O+]C2C1)C=3C=CC(O)=C(O)C3	Normalized unit: Intensity; Annotation method: RIKEN_MSMS-Public-Pos-VS15_3	1.26	99.37	288.05886:8292 288.14256:942 288.18140:248 288.21741:166 288.24692:331 288.28747:248 289.06107:1116 289.10854:166 289.12884:166 289.16466:166 289.17824:248 289.20048:166 289.24838:331 290.07399:166 290.11676:248 290.14894:248 290.16560:248	81.07019:48 91.05392:130 97.02890:84 126.09044:54 137.02324:1857 149.02182:24 157.06494:139 161.05870:17 189.05569:50 227.03255:74 241.05110:82 269.04565:52 285.07513:30	238	109	210	249	95	176	235	6175	3993	1726	5320	5616	4982
10.111	477.096	Petunidin-3-O-beta-glucoside	RP-	[M-2H]-	CCQDWIRWKWIUKK-UHFFFAOYNA-O	null	Normalized unit: Intensity; Annotation method: MoNA-export-LC-MS-MS_Negative_Mode_2	1.2	65.18	477.09801:14592 477.18893:124 477.23204:453 477.27166:93 477.60639:62 477.88597:93 478.10112:3796 478.16823:62 478.20508:125 478.23977:125 478.28494:62 478.87155:160 479.01377:189 479.05864:124 479.10149:1088 479.14067:865	116.03653:96 135.04730:34 203.08331:171 206.08215:135 222.02469:119 229.06198:527 237.03397:375 242.05492:38 245.09315:403 263.12927:187 283.03799:313 311.01273:16 325.05066:328 353.08319:25 379.12921:350 390.13193:14 428.07568:18 477.09937:2997	10587	10580	16254	16941	10701	10115	11275	715	544	261	464	557	512
10.685	287.055	Cyanidin	RP+	[M]+	VEVZSMAEJFVWIL-UHFFFAOYSA-O	C1=CC(=C(C=C1C2=[O+]C3=CC(=CC(=C3C=C2O)O)O)O)O	Normalized unit: Intensity; Annotation method: BAF in house library_Positive reverse phase_1	1.38	159.2	287.05508:53067 287.23167:426 288.05846:8598 289.06573:1838 289.10872:284	46.06616:73 81.03377:128 95.08477:138 109.10144:131 121.02783:211 137.02311:219 145.08454:151 150.02609:222 153.01768:225 165.01787:198 189.04943:90 201.04677:115 203.03152:112 213.05441:137 231.06438:197 259.05949:188 287.05553:3587	1150	2928	948	590	803	1035	2561	31330	18005	8289	54160	21603	19293
11.928	257.081	Pinocembrin	RP+	[M+H]+	URFCJEUYXNAHFI-UHFFFAOYSA-N	null	Normalized unit: Intensity; Annotation method: MoNA-export-LC-MS-MS_Positive_Mode_2	1.69	75.93	257.07996:30989 257.13306:92 257.15300:93 257.20310:46 257.89474:46 258.08357:4422 258.11440:92 258.19702:46 258.21148:70 258.24103:46 258.43965:46 258.68466:46 259.09322:1020 259.13268:69 259.15027:116 259.16779:93	43.01853:55 67.01886:106 79.05446:100 93.06851:12 103.05328:801 107.04836:184 131.04807:1429 153.01762:3031 173.05925:212	2446	2813	2087	2021	4212	2248	1733	32131	19300	19647	20728	18506	24011
11.929	417.119	Liquiritin	RP-	[M-H]-	DEMKZLAVQYISIA-UHFFFAOYNA-N	null	Normalized unit: Intensity; Annotation method: MoNA-export-LC-MS-MS_Negative_Mode_2	1.64	60.97	417.11962:44143 417.17544:130 417.19847:109 417.21643:82 418.00367:109 418.02534:109 418.04388:137 418.08319:147 418.12292:9406 418.17409:133 418.21764:82 419.01828:1015 419.12484:1477 419.17222:54 419.19414:210 419.22762:109	96.95832:25 125.02452:69 151.00304:1115 165.01610:54 177.01936:330 187.02103:33 205.00694:57 213.05573:232 217.00801:19 231.02588:56 236.99849:30 239.99695:32 243.03056:89 247.01813:32 255.06723:10597 256.06924:1869 257.07016:245 259.06061:43 260.99814:18 265.00092:37 271.06149:48 279.06744:168 286.99551:47 289.07150:12 297.07813:482 301.03668:18 385.12732:56 417.12073:3125	3008	4105	3093	2721	6257	3053	3436	44111	27266	27960	29404	24115	31316
2.293	257.08	Pinocembrin	HILIC+	[M+H]+	URFCJEUYXNAHFI-UHFFFAOYSA-N	null	Normalized unit: Intensity; Annotation method: MoNA-export-LC-MS-MS_Positive_Mode_2	1.71	135.49	257.08111:16767 257.12385:234 257.13816:186 257.17709:99 257.18653:66 257.22126:131 257.24079:66 258.08415:2152 258.12051:131 258.13492:131 258.16385:537 258.19942:164 258.20816:191 258.24276:164 258.27979:399 258.29482:66 259.04466:66 259.06022:222 259.08707:590 259.11782:98 259.14606:164 259.16513:164 259.18172:131	77.03790:78 103.05410:481 107.04689:122 124.08629:109 131.04848:1056 145.06319:55 153.01747:2494 173.05614:115 179.03352:80 185.10229:35 193.08810:12	1754	2086	1813	1869	3130	1023	1577	25152	6298	14162	16880	10179	20100
11.62	417.117	Daidzin	RP+	[M+H]+	KYQZWONCHDNPDP-QNDFHXLGSA-N	null	Normalized unit: Intensity; Annotation method: MoNA-export-LC-MS-MS_Positive_Mode_2	1.79	107.36	417.11723:16524 417.19561:75 417.21684:100 417.24299:100 417.37612:194 418.12023:3404 418.20186:125 418.21630:100 418.26090:342 418.33103:50 418.37268:75 419.08821:50 419.12191:730 419.16998:231	255.06389:2011	1349	1226	912	1041	1740	1051	603	10220	8498	6656	8605	9225	9036
2.269	417.119	Liquiritin	HILIC-	[M-H]-	DEMKZLAVQYISIA-UHFFFAOYNA-N	null	Normalized unit: Intensity; Annotation method: MoNA-export-LC-MS-MS_Negative_Mode_2	1.54	110.45	417.11772:35090 417.21133:5098 417.44072:78 417.86407:78 418.01386:273 418.04532:156 418.08336:738 418.12131:7476 418.16477:115 418.18167:456 418.21496:1804 418.28704:117 418.56747:156 418.84393:117 418.92409:78 419.02257:1196 419.07410:313 419.12283:2078 419.16875:116 419.21839:654	96.95939:220 130.99174:13 151.00304:280 177.01636:148 205.01015:5 249.00087:9 255.06596:2661 266.98682:18 285.03867:37 297.07596:131 417.11832:923	4114	4458	3847	3595	7114	2813	4135	50761	22672	27196	31874	26528	36064
11.928	419.132	Liquiritin	RP+	[M+H]+	DEMKZLAVQYISIA-UHFFFAOYSA-N	null	Normalized unit: Intensity; Annotation method: MoNA-export-LC-MS-MS_Positive_Mode_2	1.67	33.58	419.13266:2326 419.16394:397 419.20954:70 419.24554:133 419.29031:116 419.31003:1300 419.32917:93 420.13747:459 420.17055:139 420.22171:639 420.25565:399 420.29120:144 420.33207:209 420.36168:46 421.10993:250 421.14121:420 421.17847:116 421.20196:93 421.22205:259	257.07830:99	874	972	869	998	1823	1007	1088	11653	6559	6691	7098	6887	8638
10.946	433.114	Naringenin 7-O-glucoside	RP-	[M-H]-	DLIKSSGEMUFQOK-UHFFFAOYNA-N	O=C1C2=C(O)C=C(OC3OC(CO)C(O)C(O)C3O)C=C2OC(C4=CC=C(O)C=C4)C1	Normalized unit: Intensity; Annotation method: BAF in house library_Negative reverse phase_1	1	35.07	433.11401:9148 433.17110:1231 433.20799:276 433.24489:184 433.27728:184 433.59640:611 433.63877:111 434.03558:111 434.07757:73 434.11715:2349 434.17372:147 434.20937:148 434.25168:74 434.59898:148 434.99034:147 435.03383:365 435.08598:184 435.12050:545 435.16645:110 435.18688:312 435.22152:147	93.03343:20 135.04375:18 151.03909:288 161.04547:37 165.01866:988 197.06097:43 215.01363:66 222.02521:49 231.06599:35 237.01373:8 243.06602:214 253.05096:229 271.06287:1253 275.09479:10 313.07147:132 433.11563:1247	1310	1687	1247	1092	1978	1691	233	7232	10650	3769	6854	11792	10072
12.536	253.05	Daidzein	RP-	[M-H]-	ZQSIJRDFPHDXIC-UHFFFAOYSA-N	null	Normalized unit: Intensity; Annotation method: MoNA-export-LC-MS-MS_Negative_Mode_2	1.48	10.42	253.05024:2268 253.10170:34 253.14432:51 254.01534:68 254.05412:399 254.99207:102 255.00781:149 255.02550:526 255.04703:51 255.06636:51 255.08377:51 255.12138:134	65.00316:42 68.99557:44 78.99811:27 94.99303:241 104.99434:4 123.00672:13 140.99683:27 151.00111:57 154.99274:38 159.00458:25 170.98676:43 184.99945:59 188.99576:90 210.99854:41 218.98431:6 230.98613:17 253.05183:1063	179	290	136	105	272	171	77	1082	1276	801	845	1487	885
7.544	358.169	Senecionine	RP+	[M+Na]+	HKODIGSRFALUTA-JTLQZVBZSA-N	O=C1OC2CCN3CC=C(COC(=O)C(O)(C)C(C)CC1=CC)C32	Normalized unit: Intensity; Annotation method: RIKEN_MSMS-Public-Pos-VS15_3	1.56	19.95	358.16953:8754 358.30193:42 358.67717:28 358.72106:28 359.06057:71 359.09618:56 359.12250:256 359.14490:513 359.17364:1607 359.20452:223 359.23826:169 359.26337:158 359.28688:56 359.97088:28 360.01919:42 360.08980:70 360.12840:184 360.17887:441 360.24130:70 360.25784:42 360.27578:76	87.04375:113 115.03902:7 121.06492:2323 133.04723:75 149.05933:234	5820	4834	2404	2906	2494	5200	1113	276	1102	328	456	963	393
8.422	203.083	L-Tryptophan	RP-	[M-H]-	QIVBCDIJIAJPQS-VIFPVBQESA-N	O=C(O)C(N)CC1=CNC=2C=CC=CC21	Normalized unit: Intensity; Annotation method: BAF in house library_Negative reverse phase_1	1.08	14.04	203.08253:3852 204.08442:709	44.99720:135 74.02342:77 92.99519:109 100.07658:96 116.05055:120	280	242	177	202	116	218	142	1373	486	2190	813	717	1173
9.895	449.109	Flavanomarein	RP-	[M-H]-	DGGOLFCPSUVVHX-RTHJTPBESA-N	null	Normalized unit: Intensity; Annotation method: MoNA-export-LC-MS-MS_Negative_Mode_2	1.1	31.63	449.10904:16007 449.17728:114 449.23937:114 449.61470:114 450.06647:76 450.11300:4344 450.14571:466 450.17495:114 450.20418:191 450.24697:114 450.61698:76 451.00293:153 451.02020:114 451.03520:190 451.06143:221 451.11594:1089 451.15961:273 451.18295:152 451.21145:153	93.03430:13 125.02436:1176 135.04257:59 151.03770:47 161.02406:182 173.04463:417 229.01762:73 233.06689:571 242.05849:38 259.06268:3559 269.04581:3159 285.04022:90 287.05652:1988 339.05045:75 443.13751:9 447.09668:57 449.11087:1247	1722	2221	1429	1346	2963	2019	1351	9286	8811	5545	7529	9715	8457
