# Supplementary material for: Comparative Metabolomic Profiling of Resistant and Susceptible Coffea arabica Accessions to Bacterial Pathogen Infection
Source: Plants (Basel). 2026 Jan 9;15(2):216. doi: 10.3390/plants15020216 (PMC12844768; doi:10.3390/plants15020216)
Supplement: Supplementary file 1 [file plants-15-00216-s001.zip › Table S11.xlsx]

## Sheet: Legend
Supplemental Table. Untargeted metabolomic LC-MS/MS dataset acquired from Coffea leaves.
Table	Description	Extraction Method	Acquisition Type	Chromatography Type	Ion Mode
S11	List of differentially accumulated metabolites identified from MS-FINDER.	Chloroform/Methanol/Water	LC-MS/MS	All	All
Abbreviations	Full Name
R-None	Resistant leaves that underwent no treatment to avoid potential wounding from the infiltration process
R-Mock	Resistant leaves infiltrated with sterile distilled water
R-Pcg IBSBF	Resistant leaves infected by Pseudomonas coronafaciens pv. garcae (Pcg)
S-None	Susceptible leaves that underwent no treatment to avoid potential wounding from the infiltration process
S-Mock	Susceptible leaves infiltrated with sterile distilled water
S-Pcg IBSBF	Susceptible leaves infected by Pseudomonas coronafaciens pv. garcae (Pcg)
QC	Quality Control
IS	Internal Standard
S/N	Signal-to-noise
RT or Rt	Retention time
Mz	Mass-to-charge
HC or HILIC	Hydrophilic interaction liquid chromatography
RP	Reverse phase chromatography
Column Name	Description
Average Rt (min)	Average retention time
Adduct type	Complex formed during ionization to produce mass-to-charge value
Acquisition type	Column and polarity used for LC-MS/MS analysis
Metabolite name	Name of annotated metabolite
Formula	Chemical formula of annotated metabolite
Database	MS-FINDER spectral libraries that matched to the experimental spectra
Ontology	General compound class of the annotated metabolite
Total score	Retention time and/or spectral similarity to the reference spectrum. LC-MS/MS values range between 0-10. Higher values have higher spectral matching.
INCHIKEY	International chemical identifier of the identified metabolite
SMILES	String of molecular structure of the identified metabolite
S/N average	Average signal-to-noise for aligned feature, calculated by dividing the intensity by the root mean square of the noise
MS1 isotopic spectrum	Spectrum of precursor ions. Peaks are represented as A:B - "A" represents mass-to-charge and "B" represents intensity of ion
MS/MS spectrum	Spectrum of product ions from selected precursor ion. Peaks are represented as A:B - "A" represents mass-to-charge and "B" represents intensity of ion

## Sheet: Table S11
Table S11. List of differentially accumulated metabolites identified from MS-FINDER. This table was obtained after manual data curation and amalgamation.
														Peak intensity
Average Rt(min)	Average Mz	Metabolite name	Total score	Databases	Formula	Ontology	InChIKey	SMILES	Acquisition Type	Adduct type	S/N average	MS1 isotopic spectrum	MS/MS spectrum	R-None-1	R-None-2	R-None-3	R-None-4	R-None-5	R-None-6	R-None-7	S-None-1	S-None-2	S-None-3	S-None-4	S-None-5	S-None-6
11.337	459.088	Spiropreussione B	5.5697	KNApSAcK=C00048148,UNPD=UNPD35559,COCONUT=CNP0264000	C29H16O6	Phenalenones	FILDGUAQQYKJCM-UHFFFAOYNA-N	O=C1C=CC=2C=C3C(=C4C=CC(O)=C1C24)C5(OC6=CC=CC=7C=CC=C(O5)C67)C8C(=O)C=CC38O	RP -	[M-H]-	716.77	459.08765:294893 460.09231:63559 461.09698:16600	79.95716:1212 100.00373:2823 111.04410:99 116.04970:601 123.04297:158 134.03703:541 142.06586:1235 149.06032:3979 157.07657:1546 175.04019:4101 177.05524:716 180.04382:17 186.05629:2338 189.03920:21 196.00690:1354 199.08702:248 206.08209:978 218.08424:134 222.02322:859 229.06194:9828 235.01973:79 237.03452:5237 250.07243:1382 257.08209:83 266.01547:106 283.04037:189 289.01114:23 308.09128:7 318.1…	196149	189407	216990	205073	156700	195272	187143	6131	5314	6035	4784	5524	3810
8.211	373.113	Deacetyl asperuloside;Deacetylasperuloside	6.9491	KNApSAcK=C00030092,UNPD=UNPD14721;UNPD22622;UNPD76268;UNPD91337,COCONUT=CNP0259117	C16H20O10	O-glycosyl compounds	BDLDISNCZVBVKG-WYEYZBHNNA-N	O=C1OC2C=C(CO)C3C(OC=C1C23)OC4OC(CO)C(O)C(O)C4O	RP +	[M+H]+	59.97	373.11285:20792 374.11752:3852 375.12219:0	70.06543:51 70.07219:51 71.08382:51 73.04758:256 79.05048:102 81.03289:51 83.04827:51 85.02792:102 86.09332:51 87.04451:51 97.02970:51 98.98027:51 99.04385:51 101.05621:102 103.03844:51 106.06445:404 107.05605:51 107.06985:51 107.08480:51 111.04951:51 115.03995:51 118.03468:51 121.06326:51 123.04374:314 124.04678:102 125.06837:51 127.04075:102 129.05344:154 133.02781:51 133.08532:51 135.04069:51 …	727	500	566	535	554	464	454	16511	5090	14097	12619	5198	12421
10.93	293.066	Nigrospoxydon C	6.4046	KNApSAcK=C00039851,UNPD=UNPD157088,NPA=NPA011199,COCONUT=CNP0365873	C14H14O7	m-Hydroxybenzoic acid esters	SNBAWTHXVVSPPU-UIBOCIBTNA-N	O=C(OC1C(=O)C(=CC(O)C1O)CO)C=2C=CC=C(O)C2	RP -	[M-H]-	15.72	293.06622:2291 294.07089:351 295.07556:133	75.00732:96 94.99303:205 104.99583:166 113.02065:106 116.99519:207 119.00979:131 125.00317:131 128.99592:118 132.99042:157 138.99974:118 142.06626:205 145.02853:171 149.00386:111 154.99312:151 156.01193:144 161.02328:116 164.99790:147 169.00813:192 173.01954:194 176.99676:162 179.01528:132 182.98628:149 185.06049:109 192.98999:133 194.98705:146 198.98507:90 201.05649:93 202.99408:93 204.07011:112…	62	49	41	60	46	50	39	464	1728	236	773	1776	824
12.769	107.05	o-Cresol	7.8331	HMDB=HMDB0002055,KNApSAcK=C00030878,ChEBI=CHEBI:28054,YMDB=YMDB01457,T3DB=T3D0196,FooDB=FDB008785,STOFF=STOFF_5292,BMDB=BMDB02055,Urine=HMDB0002055,Feces=HMDB0002055,Serum=HMDB0002055,PubChem=335,UNPD=UNPD86015,BLEXP=BLEXPDB00000000335,NPA=NPA000242,COCONUT=CNP0242840	C7H8O	Ortho cresols	QWVGKYWNOKOFNN-UHFFFAOYSA-N	OC=1C=CC=CC1C	RP -	[M-H]-	684.93	107.04983:11016 108.05450:551 109.05916:62	65.03908:291 79.05414:358 92.02632:4287 107.05024:24165	1041	941	981	967	1208	953	1329	7104	3186	7445	4172	3973	5673
1.677	107.05	o-Cresol	7.5521	HMDB=HMDB0002055,KNApSAcK=C00030878,ChEBI=CHEBI:28054,YMDB=YMDB01457,T3DB=T3D0196,FooDB=FDB008785,STOFF=STOFF_5292,BMDB=BMDB02055,Urine=HMDB0002055,Feces=HMDB0002055,Serum=HMDB0002055,PubChem=335,UNPD=UNPD86015,BLEXP=BLEXPDB00000000335,NPA=NPA000242,COCONUT=CNP0242840	C7H8O	Ortho cresols	QWVGKYWNOKOFNN-UHFFFAOYSA-N	OC=1C=CC=CC1C	HILIC -	[M-H]-	399.5	107.05009:40599 108.05475:2905 109.05942:316	53.03807:15 54.01169:9 54.99825:0 57.03262:16 57.97425:20 61.98751:2 63.02213:11 65.00363:38 65.03913:433 65.99969:4 66.04306:91 66.81915:11 66.99779:281 67.01824:9 67.02883:0 68.02017:9 68.99485:307 71.05086:14 72.00167:13 75.72076:11 76.96962:11 77.03826:86 79.01883:63 79.05473:658 80.02517:34 80.05664:71 81.03285:121 82.00542:140 82.03721:18 85.01169:5 89.03785:157 91.74731:60 92.02628:4197 92…	3190	3125	3454	3189	4260	2680	3563	21238	9084	20613	12804	15148	18504
7.804	218.103	Pantothenic acid	7.4166	HMDB=HMDB0000210;HMDB0062717,KNApSAcK=C00001550,ChEBI=CHEBI:16454;CHEBI:29032;CHEBI:46905;CHEBI:7916,DrugBank=DB01783,SMPDB=PW_C000136,YMDB=YMDB00203,FooDB=FDB008322;FDB011817;FDB030151,BMDB=BMDB00210,Urine=HMDB0000210;HMDB0062717,Saliva=HMDB0000210,Feces=HMDB0000210,ECMDB=ECMDB00210,CSF=HMDB0000210,Serum=HMDB0000210;HMDB0062717,PubChem=167945;6613;988,PlantCyc=PANTOTHENATE,UNPD=UNPD178642;UNPD20…	C9H17NO5	Secondary alcohols	GHOKWGTUZJEAQD-UHFFFAOYSA-N	O=C(O)CCNC(=O)C(O)C(C)(C)CO	RP -	[M-H]-	535.41	218.10326:58621 219.10792:4419 220.11259:590	61.98777:266 71.04952:1457 82.02861:150 87.00744:182 88.03986:3012 96.95925:4 98.06039:97 99.04436:1083 101.02335:5 103.05536:237 104.99599:30 109.02783:71 111.00731:42 115.00029:143 116.07048:204 119.01122:160 123.00524:64 129.05382:121 133.04977:4 135.00504:31 138.99908:44 142.99435:1 145.00803:20 146.08214:2050 147.04433:224 151.03946:60 157.01048:64 167.03458:31 174.05394:107 177.07780:15 191…	3386	2679	3642	2661	2643	3600	3936	20680	4195	29551	11649	4534	13793
10.316	325.093	1-O-p-Coumaroyl-beta-D-glucose	7.2565	HMDB=HMDB0036936,KNApSAcK=C00032376,ChEBI=CHEBI:71498,FooDB=FDB001845;FDB015905,PubChem=14158117,PlantCyc=CPD-8674,UNPD=UNPD121336;UNPD13463;UNPD173518;UNPD177482;UNPD215979;UNPD224715,COCONUT=CNP0225272	C15H18O8	Hydroxycinnamic acid glycosides	DSNCQKUYZOSARM-ZZXKWVIFNA-N	O=C(OC1OC(CO)C(O)C(O)C1O)C=CC2=CC=C(O)C=C2	RP -	[M-H]-	19.17	325.09286:4280 326.09753:747 327.10220:189	72.99209:195 86.98756:111 99.00705:196 105.01444:3 111.00485:51 116.99433:31 119.04898:528 129.01540:66 143.00819:49 145.03001:55 153.01456:54 154.99458:47 163.03922:575 167.10773:80 176.99472:113 179.05469:1093 180.99191:51 184.98482:55 190.99229:37 191.01178:17 202.08591:2 204.98926:0 212.99731:36 223.00017:42 241.04854:1	410	688	580	576	386	528	541	1486	4494	968	1250	4298	1369
